# Supplementary material for: Core promoter structure and genomic context reflect histone 3 lysine 9 acetylation patterns
Source: BMC Genomics. 2010 Apr 21;11:257. doi: 10.1186/1471-2164-11-257 (PMC2867832; doi:10.1186/1471-2164-11-257)
Supplement: Additional file 1 — Result of the clustering and the extracted subsets of the clusters, filtered by gene expression level [file 1471-2164-11-257-S1.zip]

Archive with 37 entries (31 files):
- ac_pma_0h/centered.named
- ac_pma_0h/downstream.named
- ac_pma_0h/GEL_high/
- ac_pma_0h/GEL_high/high_centered
- ac_pma_0h/GEL_high/high_downstream
- ac_pma_0h/GEL_high/high_upstream
- ac_pma_0h/GEL_low/
- ac_pma_0h/GEL_low/low_centered
- ac_pma_0h/GEL_low/low_downstream
- ac_pma_0h/GEL_low/low_upstream
- ac_pma_0h/GEL_medium/
- ac_pma_0h/GEL_medium/medium_centered
- ac_pma_0h/GEL_medium/medium_downstream
- ac_pma_0h/GEL_medium/medium_upstream
- ac_pma_0h/upstream.named
- ac_pma_96h/centered.named
- ac_pma_96h/downstream.named
- ac_pma_96h/GEL_high/
- ac_pma_96h/GEL_high/high_centered
- ac_pma_96h/GEL_high/high_downstream
- ac_pma_96h/GEL_high/high_upstream
- ac_pma_96h/GEL_low/
- ac_pma_96h/GEL_low/low_centered
- ac_pma_96h/GEL_low/low_downstream
- ac_pma_96h/GEL_low/low_upstream
- ac_pma_96h/GEL_medium/
- ac_pma_96h/GEL_medium/medium_centered
- ac_pma_96h/GEL_medium/medium_downstream
- ac_pma_96h/GEL_medium/medium_upstream
- ac_pma_96h/upstream.named
- pol_pma_0h/centered.named
- pol_pma_0h/downstream.named
- pol_pma_0h/upstream.named
- pol_pma_96h/centered.named
- pol_pma_96h/downstream.named
- pol_pma_96h/upstream.named
- readme.txt
