# Supplementary material for: Core promoter structure and genomic context reflect histone 3 lysine 9 acetylation patterns
Source: BMC Genomics. 2010 Apr 21;11:257. doi: 10.1186/1471-2164-11-257 (PMC2867832; doi:10.1186/1471-2164-11-257)
Supplement: Additional file 1 — Result of the clustering and the extracted subsets of the clusters, filtered by gene expression level [file 1471-2164-11-257-S1.zip › ac_pma_0h/centered.named]

L3_chr1_+_6562673	chr1	6562667	6562676	+	3104	ZBTB48	HKR3,pp9964	6.013676	6.606578	0	14.757569	4.089265	2.000434	2.960227	1.858813	9.870206	0	4.292921	2.156844	5.119728	6.114563	5.409135	16.624452	12.471186	16.542666	7	11	0	15	4	3	4	3	12	0	5	3	5	8	9	27	17	17
L3_chr1_+_7753951	chr1	7753913	7753997	+	9341	VAMP3	CEB	25.120081	9.670877	30.159794	16.620608	2.039444	0.638107	22.699834	33.231217	21.165335	10.659619	11.926177	20.882095	53.074784	39.565091	72.559865	50.835835	47.180205	52.238902	29.868031	16	17	17	2	1	30.964706	50.912381	26	11	14	29	51.979358	51.997613	111.985942	82.983737	64.983676	52.992908
L3_chr1_+_10193214	chr1	10193198	10193215	+	23095	KIF1B	CMT2,CMT2A,CMT2A1,FLJ23699,HMSNII,KIAA0591,KIAA1448,KLP,MGC134844	29.297712	1.810134	18.098642	17.766604	8.200721	0	0	3.649634	3.233036	0.937795	0.84304	3.610973	2.054407	0	5.409135	7.379756	6.002725	10.679818	32	3	10	18	8	0	0	6	4	1	1	5	2	0	9	12	8	11
L3_chr1_+_12149634	chr1	12149613	12149675	+	7133	TNFRSF1B	p75,CD120b,TBPII,TNF-R-II,TNF-R75,TNFBR,TNFR2,TNFR80,p75TNFR	308.18474	172.509739	165.542055	1026.89173	1617.600464	978.981699	223.250623	256.49411	277.047166	730.959957	972.122671	1005.878542	79.725288	72.661128	92.072279	334.035537	689.191135	580.530373	322.994621	294.999765	84.999765	1024.967079	1558.985271	933.994605	243.997584	287.999756	312.997575	626.993182	1036.960728	1587.912921	78.998613	92.99815	115.999536	536.98522	686.978776	618.981516
L3_chr1_+_12460902	chr1	12460901	12460903	+	NA	NA	NA	6.76859	3.632486	0	12.791026	12.309411	18.821247	13.641948	7.238899	8.966277	7.963146	9.105572	54.972406	4.104726	6.084823	6.578653	3.665348	2.013723	23.293217	8	6	0	13	12	23.394904	17	10.845072	11	8	10.457792	81.915584	4	8	10.960784	6	3	23.921569
L3_chr1_+_23990261	chr1	23990254	23990275	+	11313	LYPLA2	APT-2,DJ886K2.4,RP5-886K2.5	3.332943	1.220836	0	2.926593	1.019722	0.610231	2.721069	1.080913	2.2188	0	0	0.741153	7.217768	6.803053	4.633987	9.705034	12.993858	11.950585	4	2	0	3	1	0.96	4	2	2.875	0	0	1	7	9	8.890498	15.909091	18.819957	11.954231
L3_chr1_+_26007168	chr1	26007158	26007199	+	57190	SEPN1	RSS,FLJ24021,MDRS1,RSMD1,SELN	0	0	0	14.732349	10.214688	2.761163	0	0	1.545543	21.733789	29.474817	20.505928	0	0	0.494381	6.092132	3.417954	4.007312	0	0	0	15	10	4	0	0	2	22	34	28.98	0	0	1	10	5	4
L3_chr1_+_26019016	chr1	26018993	26019110	+	56181	FAM54B	HYST1888,MST116,MSTP116	57.807067	35.509724	18.057707	52.005514	32.724189	13.861358	11.232225	5.198894	9.41222	17.211465	19.786874	11.617238	32.66579	13.435912	25.431263	17.111695	30.191924	33.55489	68	58.984126	11	53	32	20.992	16	9	11.980952	17	23	15.990476	31.819672	18	41.819672	27.985294	40.99005	33.990148
L3_chr1_+_26433254	chr1	26433231	26433319	+	64793	CCDC21	DKFZP434L0117,DKFZp434P232,FLJ13976,FLJ22000	52.697009	31.811377	31.006683	57.035427	29.716248	11.757087	71.415864	101.373226	82.855337	75.350791	90.417549	70.998307	86.768451	69.410782	97.431202	65.619212	51.541208	46.400737	61	53	18	58	29	17	93	143	100.995378	73.960575	103	101	84.994898	90	141.991491	106.99154	68.991517	46.994924
L3_chr1_+_26928903	chr1	26928902	26928905	+	8289	ARID1A	RP1-50O24.1,B120,BAF250,BAF250a,BM029,C1orf4,P270,SMARCF1	0	0	0	0	0	0	2.16878	3.746974	10.618681	0	0.84304	0	1.032672	0	0	1.218951	0	0	0	0	0	0	0	0	3	6	13	0	1	0	1	0	0	2	0	0
L3_chr1_+_27972349	chr1	27972286	27972362	+	23673	STX12	MGC51957,STX13,STX14,RP3-426I6.4	5.726417	2.43277	6.367829	11.756599	8.193511	1.276213	1.32216	0.540457	3.947832	5.626771	3.395108	7.271717	21.493913	8.961437	13.810357	26.278648	30.140048	36.620663	7	4	4	12	8	2	2	1	5	6	4	10	20.97861	11.989011	24	42.983516	40.978022	37
L3_chr1_+_29086187	chr1	29086163	29086201	+	2035	EPB41	RP11-242O24.1,4.1R,EL1,HE	15.171676	3.644703	6.527896	0.975531	5.123968	3.485384	6.212009	8.216232	4.804578	2.813385	15.776044	5.093279	4.119751	6.742268	2.0796	4.880067	2.013724	2.014269	18	6	4	1	5	5	9	12.631068	6	3	18	7	4	9	4	8	3	2
L3_chr1_+_29435620	chr1	29435602	29435628	+	10076	PTPRU	FLJ37530,FMI,GLEPP1,PCP-2,PTP,PTP-J,PTP-PI,PTPPSI,PTPRO,PTPU2,R-PTP-PSI,hPTP-J	10.169144	6.077473	1.591957	2.933393	0	2.000434	10.573936	5.176495	3.934036	0	0.84304	0	0	0.742541	3.216192	0	0	0	12	10	1	3	0	3	14	8.818182	5	0	1	0	0	1	6	0	0	0
L3_chr1_+_29456216	chr1	29456216	29456216	+	NA	NA	NA	0	0	0	0	0	0	0	0	0	0	0	0	0	0	0	0.60736	23.325456	44.630274	0	0	0	0	0	0	0	0	0	0	0	0	0	0	0	1	27.022727	47
L3_chr1_+_32252050	chr1	32252006	32252107	+	10657	KHDRBS1	p62,FLJ34027,Sam68	55.977657	58.614434	43.141526	63.977851	24.623278	5.60844	7.112247	17.218226	16.044478	14.105102	14.534929	7.344914	29.674816	42.666587	37.631	29.369454	20.64065	16.830247	65	97.97648	25	64.993174	24	8	10	26	20	14	17	10	29	56	61	47.981884	28.989051	17
L3_chr1_+_35506859	chr1	35506847	35507181	+	9202	ZMYM4	MYM,CDIR,DKFZp686B09210,DKFZp686L0547,KIAA0425,ZNF198L3,ZNF262,RP11-181E22.3	51.867194	46.194191	11.52981	45.206167	9.190584	2.000435	33.37837	28.015165	20.519877	9.942053	33.849519	14.446425	40.674533	27.543714	29.732088	39.787758	27.587676	13.838927	60.370808	77	7	46	9	3	44	41	25.589862	10	39	20	39.907349	35.994737	45.537585	65	37.984211	13.952632
L3_chr1_+_36168905	chr1	36168883	36169336	+	192669	EIF2C3	RP4-789D17.2,AGO3,FLJ12765,MGC86946	12.208725	10.650296	30.161615	23.513198	5.09861	1.276213	3.382149	2.161827	9.357897	1.87559	3.395108	5.302739	6.146419	13.352503	27.345966	13.273907	10.906001	4.007312	15	17.5625	18	24	5	2	5	4	11.853535	2	4	7.183908	5.962264	17.813263	45.522446	21.735849	15.924528	4
L3_chr1_+_40769875	chr1	40769875	40769960	+	127396	ZNF684	MGC27466,RP1-63P18.1	6.117836	1.220836	3.183914	5.887231	0	0	8.30404	3.480183	21.603839	17.52011	14.649868	13.011255	37.889088	17.352515	53.991775	34.234089	18.133603	28.72197	7	2	2	6	0	0	12	6	27	17	17	18	37	23	82	56	26	29
L3_chr1_+_42694800	chr1	42694777	42694847	+	79717	PPCS	FLJ11838,MGC117357,MGC138220,RP11-163G10.1	158.832966	84.411067	50.099748	101.67327	54.338287	12.340739	12.94035	9.267343	24.048303	12.697528	5.113013	18.521983	118.795186	72.160454	70.634009	97.139161	125.777676	64.524356	175.961891	141.994571	29	102.99274	53	17	18	15.797101	29	13	6	26	116.991329	93.852195	99	157.862478	153.975585	65.998544
L3_chr1_+_44185212	chr1	44185169	44185242	+	9670	IPO13	IMP13,KAP13,KIAA0724,RANBP13,RP11-7O11.4	15.520617	9.030446	17.867186	38.42209	36.526042	16.564004	32.908861	22.518835	37.113813	106.267944	63.154949	49.831563	18.459326	16.709576	15.698476	48.528145	50.278408	76.7169	18	15	10	38.993103	35.592593	22	42.992	33	45	100	71.994624	72	18	22	25.996667	79	63	79
L3_chr1_+_44870210	chr1	44870205	44870262	+	55182	C1orf164	RP4-678E16.1,FLJ10597	82.76439	66.145038	50.452028	100.831293	54.389235	22.246991	62.10375	42.309653	28.017819	29.359515	24.434304	21.909756	50.839147	30.615544	40.195957	29.442794	37.187333	17.832598	90.992771	111.935745	27.990407	101.985542	52.992771	29	74.99262	60	34	29	28	31	50	40	59.996324	48	48.985253	18
L3_chr1_+_45038635	chr1	45038593	45038642	+	1263	PLK3	CNK,RP11-269F19.6,FNK,PRK	0	26.162232	83.263608	42.617018	43.162451	25.316625	0	20.759868	64.822577	14.306209	17.697924	12.390153	1.032672	28.85491	67.074554	11.667479	8.855096	31.010775	0	44	44	42.995392	42	31	0	27	74	14	20	18	1	37	84	19	12	32
L3_chr1_+_45578289	chr1	45578256	45578508	+	114034	TOE1	FLJ13949	8.895039	13.321167	6.367828	5.859986	18.432876	2.552427	7.741285	11.813488	3.863858	5.83721	6.859682	4.418741	18.459272	10.58554	13.520394	4.25575	7.445401	15.841268	11	22	4	6	18	4	11	20	5	5.979592	8	6	18	14	24	7	11	15.97619
L3_chr1_+_45822303	chr1	45822298	45822303	+	4678	NASP	DKFZp547F162,FLB7527,FLJ31599,FLJ35510,MGC19722,MGC20372,MGC2297,PRO1999,RP4-697E16.3	2.461087	0.610418	1.591957	0	0	0.638107	0.66108	9.616974	0	0.937795	0.84304	3.63915	9.228542	10.036213	6.321622	3.04103	4.245594	2.971095	3	1	1	0	0	1	1	15	0	1	1	5	9	13	11	5	5.952381	3
L3_chr1_+_53232824	chr1	53232821	53232824	+	NA	NA	NA	0	0	0	0	0	0	18.898561	33.787492	15.274928	43.43358	10.618816	4.333748	5.100095	4.087104	5.849088	5.588922	6.239849	4.913316	0	0	0	0	0	0	22.21045	40	18	39.871673	12	6.07015	5	5.350004	8.70596	9.100599	8.050299	5
L3_chr1_+_53435083	chr1	53435059	53435086	+	1376	CPT2	CPT1,CPTASE	42.477254	22.188146	8.919993	30.539819	7.148432	0.638107	3.458898	5.997605	1.580632	0.937795	1.709028	0.741153	16.30507	13.773614	10.213422	15.934443	20.170246	12.906713	48	37	5	31	7	1	5	9	2	1	2	1	16	18	16	26	27	13
L3_chr1_+_54954125	chr1	54954112	54954145	+	7268	TTC4	MGC5097,RP5-1043G4.2	1.608488	0	4.93594	2.933393	0	0	0.66108	2.259167	0	1.95021	1.68608	1.454129	9.239479	3.712704	10.349956	5.478933	10.786987	4.913316	2	0	3	3	0	0	1	4	0	2.022447	2	2	9	5	18	9	15	5
L3_chr1_+_56883582	chr1	56883581	56883584	+	5563	PRKAA2	AMPK,AMPK2,PRKAA	3.344248	3.708327	12.222377	5.925159	1.019722	0.005213	0.793469	0.571397	0.867334	0.129201	1.718666	0.006525	8.211928	0.742541	3.561263	0.052103	2.329648	1.065508	4.014127	6.150946	7.024125	6.050376	1	0.012357	1.198879	1.07856	1.120832	0.151322	2.012454	0.007556	8.037297	1	6.112962	0.087078	3.557136	1.055223
L3_chr1_+_63831645	chr1	63831605	63831690	+	5236	PGM1		25.1289	13.944089	18.962845	0	0	1.276213	28.330228	24.083114	2.318315	0.937795	0	0.741153	34.698816	19.621071	9.307164	0.60736	2.657687	3.000177	30	23	11	0	0	2	35.987654	37	3	1	0	1	34	26	18	1	4	3
L3_chr1_+_65386473	chr1	65386396	65386473	+	205	AK3L1	RP4-686B20.1,AK3,AK4	21.255203	11.037654	0.390094	0.975531	2.039444	2.928079	22.880049	23.335738	2.318315	0.937795	0.84304	5.693466	16.999518	18.371958	2.573982	1.214719	0.800782	2.970438	25.418617	18.190238	0.268908	1	2	4.241006	31.965599	38.457423	3	1	1	7.786408	16.547657	24.478378	5	2	1.28081	2.969697
L3_chr1_+_74436515	chr1	74436507	74436566	+	8790	FPGT	GFPP	5.021789	1.822352	0	2.933393	1.019722	0	7.586287	2.799624	0.772772	6.70065	6.836735	15.754222	31.740213	27.364905	16.925467	30.504106	31.580286	12.992132	6	3	0	3	1	0	10	5	1	7	8	22	31	35.995261	30	49.893617	43	13
L3_chr1_+_76811304	chr1	76811303	76811305	+	NA	NA	NA	10.570866	8.597418	3.183914	3.264161	6.823126	6.200714	0	0	0.772772	0.937795	0	0.741153	0	0.742541	0	0	0	0	12.336066	14.336066	2	3.336066	6.672131	8.368852	0	0	1	1	0	1	0	1	0	0	0	0
L3_chr1_+_78243210	chr1	78243183	78243213	+	11080	DNAJB4	DNAJW,DjB4,HLJ1	0	0	0	0	0	0	0.66108	7.474	3.175061	3.981573	5.173602	0	20.289913	21.35216	22.424786	6.726902	19.196611	4.951215	0	0	0	0	0	0	1	11	4	4	6	0	19.98374	28	30.991803	11	24	5
L3_chr1_+_84382538	chr1	84382529	84382590	+	5567	PRKACB	DKFZp781I2452,MGC41879,MGC9320,PKACB,RP11-82H13.1	0.804244	0	0	5.906061	0	0	20.751636	23.315781	18.036541	43.890501	53.395201	40.121358	27.590128	23.536557	14.613806	41.673578	44.649498	19.92302	1	0	0	6	0	0	28	36	22	43	60.992537	56	27	31	26	68	60	20
L3_chr1_+_86981469	chr1	86981468	86981469	+	NA	NA	NA	0	0	0	0	0	0	0	0	0	0	0	0	0	0	0	13.558247	1.36976	0	0	0	0	0	0	0	0	0	0	0	0	0	0	0	0	22	2	0
L3_chr1_+_87566749	chr1	87566743	87566783	+	8543	LMO4		29.473202	23.285701	4.775871	173.069116	90.474103	11.078715	5.442137	7.048254	8.738614	57.815152	63.425763	50.447307	15.340115	10.635547	9.763038	52.238652	60.669265	37.139115	34	39	3	174.559677	88	15	8	11	11	56	72.540541	72.300446	15	14	17	85	77	37.870423
L3_chr1_+_88922543	chr1	88922498	88922613	+	5586	PKN2	MGC150606,MGC71074,PAK2,PRK2,PRKCL2,PRO2042,Pak-2,RP5-905H16.1	43.676807	42.3844	31.711332	32.35613	12.260128	2.631014	16.190381	16.236855	16.633204	10.587915	5.979001	16.197375	30.636441	27.04802	18.173517	25.407737	19.755121	7.323894	51.700392	70.723521	17.71179	33	12	3.989899	22.76506	28.570189	20.976923	11	7	22.248971	29.797148	36.088857	32.335327	41.660919	28.355427	7.266571
L3_chr1_+_89926992	chr1	89926989	89927012	+	NA	NA	NA	0	0	0	0	0	0	0	4.19009	0	0	0	0	6.11623	36.137677	12.109892	0.60736	0	0	0	0	0	0	0	0	0	7	0	0	0	0	5.958027	46.784114	18.843437	1	0	0
L3_chr1_+_90233265	chr1	90233256	90233332	+	284695	ZNF326	FLJ20403,MGC61591,ZAN75,Zfp326,dJ871E2.1	40.03797	37.839019	32.244681	57.061054	8.137313	2.638541	4.228769	5.836692	10.564899	9.770663	10.2808	5.87287	23.590555	26.184183	35.14922	19.54672	29.323494	15.78301	46	63	19	58	7.975728	4	6	10	13	10	12	8	23	34	54	32	39	15.883117
L3_chr1_+_93317424	chr1	93317424	93317445	+	22823	MTF2	M96,PCL2,RP5-976O13.1,dJ976O13.2	9.492908	5.406863	20.750043	1.957861	3.069543	0	2.059989	1.718711	2.402289	4.919368	0.84304	2.156844	10.21977	9.126582	10.50275	13.480382	8.855096	2.014269	11	9	11	2	3	0	3	3	3	5	1	3	10	12	15.97479	22	12	2
L3_chr1_+_95355411	chr1	95355409	95355414	+	148534	TMEM56	FLJ31842,MGC102912	411.717197	373.022897	362.94576	557.837938	713.998593	678.63279	547.101247	729.998615	244.104265	462.172605	248.883276	902.273429	34.494735	31.758985	61.959381	44.586506	20.240486	82.169807	407.972099	650.054933	166.799363	555.620723	687.54301	617.150224	522.885542	643.173312	268.747341	390.090586	268.202571	1463.366741	34.127361	40.566141	74.501252	72.126009	25.207841	86.167798
L3_chr1_+_96959931	chr1	96959904	96959967	+	58155	PTBP2	MIBP,PTB,FLJ34897,PTBLP,brPTB,nPTB,nPTB5,nPTB6,nPTB7,nPTB8	0.804244	1.810134	0	4.917216	2.043806	0	3.458898	7.759079	7.136134	15.809607	8.619578	5.063647	23.539185	6.771006	12.209918	17.152771	13.008377	2.014269	1	3	0	5	2	0	5	12	8.972603	15.958904	10	6.958904	22.988166	9	20.988166	27.988166	18.988166	2
L3_chr1_+_100590609	chr1	100590609	100590653	+	8556	CDC14A	cdc14,hCDC14	9.844346	7.890923	12.434948	3.908923	0	0.638107	15.898012	24.415102	6.350121	4.737343	3.37216	23.567675	11.246166	4.497101	7.73022	16.587422	0	2.014269	12	13	7	4	0	1	21	34	8	4.933333	4	34	11	6	13	27	0	2
L3_chr1_+_103840910	chr1	103840904	103841156	+	NA	NA	NA	0	0.610418	1.591957	0	0	0	0.66108	13.40367	4.755693	0.937795	1.68608	4.335282	8.239503	8.326681	14.116259	6.099018	19.488723	1.007135	0	1	1	0	0	0	1	19	6	1	2	6	8	11	23	10	26	1
L3_chr1_+_107400853	chr1	107400806	107400857	+	55170	PRMT6	FLJ10559,HRMT1L6	11.552451	9.718861	3.183914	9.782555	5.11335	0	6.103217	2.939727	3.95807	10.587915	1.783184	12.149545	5.137399	2.227622	5.679285	11.167889	5.315374	13.956815	14	16	2	10	5	0	9	5	5.073968	11	2.09215	17	5	3	10	18.315734	8	14
L3_chr1_+_108904244	chr1	108904178	108904248	+	284611	FAM102B	DKFZp686N01110,DKFZp779B126,RP11-256E16.1	35.385801	28.588556	10.517124	24.552835	6.118332	0.638107	12.367345	37.494875	5.528465	11.661795	8.476296	20.76661	10.267177	13.57264	2.966289	4.428492	2.650449	4.985364	41.804878	47.411649	6.460389	25.026514	6	1	17	58.492134	7	12	10	29	9.995146	17.990291	6	7.272251	3.990291	5
L3_chr1_+_109838235	chr1	109838206	109838252	+	284613	CYB561D1	FLJ39035,FLJ44753,MGC138204,RP5-831G13.3	2.412732	0	8.505964	9.775709	5.108987	2.552427	4.943467	5.560447	9.485386	7.695185	7.688029	2.964611	8.228566	4.514645	5.295792	10.367493	11.317386	11.8788	3	0	5	10	5	4	7	9	12	8	9	4	8	6	10	17	16	12
L3_chr1_+_109892717	chr1	109892714	109892812	+	2773	GNAI3	87U6,FLJ26559	188.955757	124.762984	143.837441	125.315949	55.396856	11.464453	90.987937	225.278184	161.05178	135.216454	143.962453	138.08041	406.858708	480.414522	675.183902	365.004207	472.182344	211.945466	209.998559	211	76.988604	127	54	16	111	276.961176	187.999076	128.999076	161.992601	201.962994	404.998732	604.994928	757.976155	589.892016	528.998416	219.988255
L3_chr1_+_110254993	chr1	110254990	110254996	+	1435	CSF1	MCSF,MGC31930	0	0	12.103907	5.875922	15.389919	50.816749	0.66108	0	4.070608	9.00652	40.183894	223.131447	1.032672	0	4.318297	1.218951	9.713849	159.712792	0	0	7	5.988506	15	58	1	0	5	9	44.974055	345	1	0	7	2	12.995305	168.951985
L3_chr1_+_110683559	chr1	110683559	110683625	+	64783	RBM15	FLJ12479,FLJ21943,MGC119584,OTT,OTT1,SPEN	351.780025	204.249394	127.32215	190.996937	63.24033	21.621671	136.863694	333.859957	307.654832	171.882882	103.908188	157.388113	201.592707	219.441616	260.08732	144.669743	106.709689	88.507737	375.024526	347.065276	68.612693	192.802791	61.655387	28.809057	166.229914	406.286557	354.33918	161.936852	117.684262	230.5988	199.790899	280.672106	324.180848	234.71424	132.747956	90.947955
L3_chr1_+_113734659	chr1	113734650	113734660	+	260425	MAGI3	MAGI-3,MGC163281,RP4-730K3.1,dJ730K3.2	5.111747	4.796445	3.343982	0.975531	2.043806	0	2.721069	2.880417	4.843379	0.937795	0.84304	3.59413	9.13893	1.485082	12.538936	2.433671	3.557546	0	6	8	2	1	2	0	4	4.975	6	1	1	5	9	2	18.827586	4	5	0
L3_chr1_+_114249561	chr1	114249549	114249586	+	64858	DCLRE1B	DKFZp686C24187,FLJ12810,FLJ13998,SNM1B,APOLLO	0	0	0	0	0	0	4.119978	10.094774	1.545543	2.813385	2.552068	2.195282	21.430592	5.982182	1.090837	1.214719	4.699734	9.965662	0	0	0	0	0	0	6	17	2	3	3	3	21	8	2	2	6.991228	10
L3_chr1_+_114273750	chr1	114273750	114273851	+	204851	HIPK1	KIAA0630,MGC26642,MGC33446,MGC33548,Myak,Nbak2	31.755071	38.936389	13.745629	13.016625	8.734749	3.469526	96.291196	151.012515	81.244517	76.807674	60.847327	75.617029	47.910894	45.045936	14.630846	17.630935	12.14212	12.510618	37.784417	64.73553	7.85241	13.314784	8.558295	5.49904	123.737856	209.108785	98.913269	77.135743	70.130406	106.583577	46.755324	59.333545	26.597644	28.884927	17.32687	12.527073
L3_chr1_+_117710990	chr1	117710964	117710990	+	10905	MAN1A2	MAN1B,RP4-675C20.1	2.412732	3.641388	0	1.335318	5.102972	0	1.308153	13.092779	0.772772	1.87559	1.709028	2.964611	2.065344	0.742541	0.988763	0.60736	1.931891	2.014269	3	6	0	1.366667	5	0	1.980392	19	1	2	2	4	2	1	2	1	3	2
L3_chr1_+_120056043	chr1	120056034	120056085	+	26227	PHGDH	3-PGDH,3PGDH,MGC3017,PDG,PGAD,PGD,PGDH,SERA	12.43775	3.043188	1.591957	0	1.019722	0	30.861895	39.170776	16.785318	1.93233	0.84304	1.482306	52.098617	43.745834	30.355489	6.092133	1.931892	4.007312	14.958333	5	1	0	1	0	40.956204	56.150334	21	2	1	2	51.123282	57	49.016245	10	3	4
L3_chr1_+_148306513	chr1	148306506	148306520	+	11311	VPS45	H1,H1VPS45,VPS45A,VPS45B,VPS54A,VSP45,VSP45A,RP11-458I7.2	0	0	0	0	0	0	0	13.937616	0.772772	0	0	0.741153	4.108814	0.742541	1.483144	4.27614	11.835446	3.97823	0	0	0	0	0	0	0	18	1	0	0	1	4	1	3	7	16	4
L3_chr1_+_148747208	chr1	148747146	148747221	+	1893	ECM1	RP11-54A4.6	3.332943	13.168539	8.279922	28.645404	15.394282	18.514503	47.346314	49.992116	42.88143	154.433049	153.060865	168.916727	78.669081	88.265143	138.289715	193.809635	224.150215	287.276254	4	22	5	29	15	24	57.977778	63.988889	51	137.927778	167.955556	254.966667	77.998314	112.989117	172.992411	311.987427	238.991606	302.988196
L3_chr1_+_152511708	chr1	152511708	152511740	+	10456	HAX1	HCLSBP1,HS1BP1,SCN3,RP11-137P24.1	4.989785	2.43277	1.591957	4.884455	4.08325	0.638107	2.721069	3.865494	4.755693	3.981573	0	2.897997	47.877593	20.575458	20.354428	12.217886	26.335575	15.899382	6	4	1	5	4	1	4	6.977273	6	4	0	4	46.934156	26.967078	31.983539	19.983539	34.934156	15.983539
L3_chr1_+_152564624	chr1	152564609	152564685	+	57198	ATP8B2	ATPID,DKFZp434M0219,KIAA1137	36.829816	18.096601	35.076607	85.817233	80.94521	40.043609	16.43129	23.19585	15.886511	39.518618	76.498023	65.281095	11.307469	11.256913	11.302376	18.936197	19.235916	48.467671	41.939953	30	20.791866	87	78.867016	53.973179	23	32.990022	20	38.993311	87.565103	92.304171	11	15	20	30.987952	26	49.525641
L3_chr1_+_153241672	chr1	153241665	153241859	+	51043	ZBTB7B	RP11-307C12.9,DKFZp686G01254,ZBTB15,ZFP67,c-Krox,hcKrox,THPOK	13.974875	6.553079	10.842991	8.772797	9.823879	9.054766	1.98324	0.899301	0.772772	1.87559	5.911906	24.656934	3.098016	2.227622	1.298395	4.154535	64.127299	267.046838	16.777778	10.762376	6	8.9625	9.634828	13.648496	3	1.572816	1	2	6.881356	35.584371	3	3	2.531024	6.827815	69.16193	288.453795
L3_chr1_+_153445652	chr1	153445629	153445657	+	4580	MTX1	MTX,MTXN,RP11-263K19.5	18.497476	8.358614	5.281625	16.866641	15.640031	19.759574	1.747852	3.577524	4.95874	5.030034	7.558277	1.542077	19.00688	20.136259	22.585151	20.271088	20.225807	21.794685	21.243061	13.799924	3.342704	17.152798	15.257066	24.342704	2.697538	6	6.332859	5.257261	8.847556	2.111675	18.633731	26.462042	36.296799	33.137866	28.015396	21.945113
L3_chr1_+_154390954	chr1	154390939	154390978	+	64218	SEMA4A	CORD10,FLJ12287,RP11-54H19.2,RP35,SEMAB,SEMB	4.117929	7.869802	3.183914	0.975531	2.039444	0	13.786971	11.606228	8.158417	4.919368	0	4.352126	7.165439	33.613447	10.066407	3.664301	2.013723	3.000177	5	13	2	1	2	0	19	18	10	5	0	6	7	43.947368	17	6	3	3
L3_chr1_+_157246340	chr1	157246315	157246345	+	3428	IFI16	IFNGIP1,MGC9466,PYHIN2	0	0	0	0	0	0	0	1.62137	0	14.078866	6.901673	12.673908	8.194907	1.485082	4.159201	3.661116	14.029788	4.007312	0	0	0	0	0	0	0	3	0	14	8	18	7.981818	2	8	6	19	4
L3_chr1_+_158441748	chr1	158441744	158441872	+	8682	PEA15	MAT1,PED,HMAT1,RP11-536C5.8,HUMMAT1H,MAT1H,PEA-15	26.793917	49.957534	39.226361	81.590829	100.205383	65.095401	76.085432	90.358354	172.182411	119.240221	148.984075	213.634678	23.490063	20.366134	58.807268	51.94375	84.382912	151.564176	30.93893	83.554512	23.750479	82.922788	97.527213	78.788285	94.398658	120.535088	205.982263	116.515306	167.250709	320.070658	22.879536	26.874834	89.529213	84.645993	104.802249	157.783895
L3_chr1_+_159438785	chr1	159438760	159438819	+	4720	NDUFS2		138.101621	160.390522	70.080358	187.158498	241.770929	116.877785	8.818118	15.826836	13.942199	15.977061	13.855208	23.06108	143.759948	173.523423	125.17773	165.20639	269.632562	304.091878	151.883988	273.100661	38.749455	188.996131	234.686534	137.388289	12	23	17	16	16	32.50137	142.06574	220.584737	164.924696	267.79547	303.774128	320.266729
L3_chr1_+_159451667	chr1	159451639	159451720	+	2207	FCER1G	FCRG	13.638485	13.2456	10.368178	26.456369	23.530076	28.613796	7.610918	2.161827	3.091086	15.492943	35.13699	42.447271	146.787647	119.379852	113.700435	335.555918	645.547236	661.762599	15.993333	22	6	27	23	38	11	4	4	15.986014	39.993056	59.985915	144.975027	153.978781	160.898131	542.910135	705.912052	694.889744
L3_chr1_+_159741870	chr1	159741837	159741880	+	2212	FCGR2A	CD32,CD32A,CDw32,FCG2,FCGR2,FCGR2A1,FcGR,IGFR2,MGC23887,MGC30032,RP11-5K23.6	1.608488	0.610418	1.591957	3.929369	0	1.362328	9.646276	1.718711	6.307072	1.87559	0.84304	0	14.361333	12.906702	4.094066	5.487426	2.013723	5.992499	2	1	1	4	0	2	13	3	7.9375	2	1	0	14	16.904762	7	9	3	6
L3_chr1_+_160002733	chr1	160002733	160002772	+	22926	ATF6		4.137187	3.611079	1.591957	3.908924	3.069543	0	10.571145	8.839992	26.902544	8.62523	14.811299	20.47782	36.683944	30.640961	45.519404	28.230934	26.077827	13.951748	5	6	1	4	3	0	15	14	33	8.992308	17	29	36	40	64	46	34	14
L3_chr1_+_160306135	chr1	160306134	160306160	+	9722	NOS1AP	CAPON,MGC138500	2.412732	0	5.161982	16.684545	5.108987	0	0.66108	1.178254	0.772772	2.813385	0.84304	0.741153	0	0	5.397867	0.60736	1.36976	2.014269	3	0	3	17	5	0	1	2	1	3	1	1	0	0	10	1	2	2
L3_chr1_+_168030809	chr1	168030798	168030825	+	55732	C1orf112	FLJ10706,FLJ13470,MGC130018,MGC130019,RP1-97P20.1	0	0	0	2.942775	1.019722	0.638107	10.033684	5.771123	6.494291	1.93233	0	7.129688	19.47007	12.125069	53.637184	18.389784	5.084682	4.985364	0	0	0	3	1	1	13	9	8	2	0	10	19	16	66	30	7	5
L3_chr1_+_170017422	chr1	170017398	170017458	+	51603	KIAA0859	5630401D24Rik,CGI-01,FLJ10310	9.05936	5.440477	12.103907	9.794473	5.000965	0	2.64432	3.437421	6.408097	4.802455	3.372161	9.445405	24.578515	19.714333	37.55334	33.670611	13.208519	41.286825	11	9	7	10	4.904528	0	4	6	8	5	4	13	23.98893	25.921429	56.97786	54.956467	19	41.992754
L3_chr1_+_170768775	chr1	170768770	170768936	+	51430	C1orf9	CH1	51.223957	42.522801	30.67421	58.495164	35.829311	5.190968	10.083367	22.152143	20.909025	15.288421	10.25479	15.75577	28.607918	18.845233	19.031678	20.109808	17.539154	9.746984	58	71	18	59.406761	34.978323	8	13.915663	35.159048	26.278696	16	12	22	27.971831	24.985	32.985	32.947368	24.91248	9.785797
L3_chr1_+_172395299	chr1	172395275	172395361	+	9910	RABGAP1L	HHL,RP1-102G20.1,DKFZp686E1450,TBC1D18	24.51759	22.933844	24.585604	59.80329	9.194966	0.638107	2.059989	14.445779	14.193787	28.755448	13.302565	5.054841	27.69921	17.260653	36.806534	47.9406	31.151403	11.712249	29	38	15	60.878779	9	1	3	23	18	29	15.453441	7	27	23	60.929238	78.307632	44	11.735955
L3_chr1_+_175599249	chr1	175599249	175599249	+	NA	NA	NA	5.198905	2.406191	0	1.957861	1.019722	0	0.66108	0	0	0	11.521689	0	0	0	0	0.60736	0	0	5.988372	4	0	2	1	0	1	0	0	0	13	0	0	0	0	1	0	0
L3_chr1_+_178118534	chr1	178118524	178118628	+	26092	TOR1AIP1	RP11-533E19.1,DKFZP586G011,FLJ13142,LAP1B,MGC3413	15.001359	9.632545	3.183914	5.859986	1.019722	0	45.52772	28.190877	32.498009	30.680683	25.024554	15.743675	163.038276	129.019885	74.807526	126.322062	102.960063	63.259019	18	16	2	6	1	0	57	41	39.995798	31	28.995745	22	161	166	104	204.995439	126.892072	64.997628
L3_chr1_+_178190519	chr1	178190519	178190571	+	9857	CEP350	RP11-502H18.1,CAP350,FLJ38282,FLJ44058,KIAA0480,gm133	83.341479	76.603313	18.824263	60.297287	16.420778	2.638541	42.145593	91.152969	60.813201	39.611699	50.445771	49.71862	54.444035	33.787747	23.217245	25.157301	16.678636	21.603006	92.428571	129.997033	11	60.99115	16	4	51.995181	111	70.997585	38.985577	57	72	54	44	34	41	23	22
L3_chr1_+_178867780	chr1	178867761	178867896	+	9213	XPR1	RP11-46A10.1,FLJ90308,SYG1,X3	215.052623	203.416079	157.056598	379.665462	243.490756	48.478526	97.525534	138.6459	181.587236	155.80503	192.26966	163.791318	105.4616	109.777874	161.536425	162.880342	154.82983	71.784053	237.419993	344.583012	86.868919	383.414732	236.897383	65.837941	124.4287	186.543334	216.541142	151.581866	217.612073	238.148129	103.76035	142.510718	228.635148	264.611739	198.132754	72.93353
L3_chr1_+_179718396	chr1	179718353	179718451	+	777	CACNA1E	BII,CACH6,CACNL1A6,Cav2.3	4.922174	6.66317	12.103907	63.928401	14.323415	5.190967	1.32216	5.560447	4.005807	14.959921	11.152602	6.492127	2.065344	5.21533	1.585219	25.074296	6.719605	4.993221	6	11	7	65	14	8	2	9	5	15	13	9	2	7	3	40.988506	10	5
L3_chr1_+_182622724	chr1	182622721	182622879	+	81563	C1orf21	RP4-768P8.1,PIG13	44.273063	27.712236	27.596725	28.34295	13.284213	7.750242	18.561338	16.261829	32.867799	19.670347	13.612257	27.887882	41.735851	24.176748	19.668389	37.985639	26.463704	14.963435	51.983871	46	16	28.87234	13	11	26	26	40	20	16	38.973333	40.992063	32	35	62	37	15
L3_chr1_+_191044791	chr1	191044791	191044797	+	5997	RGS2	G0S8	0	1.211934	0	2.942775	1.019722	0	0	0	0	0	1.68608	0.741153	11.178847	0	18.410631	11.01669	14.712444	18.416585	0	2	0	3	1	0	0	0	0	0	2	1	11	0	26.961039	17.935065	18.935065	18.935065
L3_chr1_+_196874792	chr1	196874786	196874871	+	5788	PTPRC	LCA,B220,CD45,GP180,LY5,T200,CD45R	6.646628	7.848989	1.591957	0.975531	3.069543	0	34.761943	100.758419	32.110843	45.626165	65.378979	65.670568	143.135195	115.423717	75.028288	87.787678	84.223993	33.545552	8	13	1	1	3	0	45	138.979246	39.977434	45.99768	74.988399	93.99768	140.995857	149.874624	110.980222	142.973312	110.995854	34
L3_chr1_+_200191263	chr1	200191249	200191274	+	10440	TIMM17A	TIM17,TIM17A	2.461087	1.220836	0	1.951062	0	0	0.66108	0.540457	0.772772	0	0	2.936435	11.278862	13.634462	17.782102	14.052245	16.416847	18.730536	3	2	0	2	0	0	1	1	1	0	0	4	11	18	30	22.992593	23	19
L3_chr1_+_200584449	chr1	200584433	200584463	+	4660	PPP1R12B	MGC131980,MGC87886,MYPT2	120.482667	58.572725	22.312017	44.357575	29.756204	5.713301	28.14959	79.628574	42.240624	21.06238	67.752341	64.728815	21.373721	21.147182	15.981049	12.848738	14.929611	17.042081	129	99	13	45	29	8	37	105.973806	51	21	76.99305	93.986111	20.987013	27.756251	25.282528	20.987013	20.987013	17.160139
L3_chr1_+_201862545	chr1	201862543	201862584	+	493	ATP2B4	ATP2B2,DKFZp686G08106,DKFZp686M088,MXRA1,PMCA4,PMCA4b,PMCA4x	7.640446	6.657998	1.591957	0.900128	2.043806	0	44.234432	51.886932	34.112352	15.239154	20.007619	34.942671	85.934259	58.701146	47.396512	31.319378	25.153242	20.872771	9	11	1	0.923077	2	0	56	70.99262	40.988916	15	23	49.996296	84.974063	75.997041	61	51	32	20.988226
L3_chr1_+_204747486	chr1	204747481	204747535	+	83593	RASSF5	RP11-343H5.1,MGC10823,MGC17344,Maxp1,NORE1,NORE1A,NORE1B,RAPL,RASSF3	0.804244	4.814704	25.657916	22.649097	21.493676	0	0	14.942403	24.699216	28.062772	27.086525	27.93486	0	6.01092	18.001002	15.309853	5.99381	2.014269	1	8	14	23	21	0	0	23	30	27.993631	31	39.987179	0	8	29.860465	25	9	2
L3_chr1_+_204875520	chr1	204875484	204875527	+	8444	DYRK3	RED,DYRK5,REDK,hYAK3-2	0	7.366775	6.753939	4.884455	7.158809	2.638541	4.857807	4.382193	21.281248	6.330715	2.552068	5.834432	3.087079	3.040757	2.72181	3.04103	2.657687	7.028716	0	12.134615	4	5	7	4	7	7	26	6.455056	3	8	3	4	5	5	4	7
L3_chr1_+_204924872	chr1	204924836	204924934	+	9261	MAPKAPK2	MK2	654.781207	470.916321	556.05108	387.327175	374.515696	232.046351	1314.608087	1478.398113	1049.364212	706.468625	756.025965	694.573858	203.96807	251.771231	451.370677	178.890448	244.07027	309.166354	692.889322	804.82031	276.433398	390.938238	363.496595	277.805484	1388.706389	1536.721699	1181.724025	640.933857	834.395834	1042.765335	201.835066	321.926856	531.826353	289.9944	289.742444	320.977695
L3_chr1_+_205992021	chr1	205992021	205992107	+	4179	CD46	MCP,MGC26544,MIC10,TLX,TRA2.10	19.369963	13.850958	7.024196	18.678809	0	3.276647	8.048247	26.718999	11.822241	5.819595	12.027468	17.983978	84.617334	79.375949	77.159037	39.144361	79.380076	62.179993	23	22.927711	4	19	0	5	11	41	14.931818	6	14	25	82.984345	103.992906	115.977264	63.987847	101.996396	62.989541
L3_chr1_+_206203574	chr1	206203573	206203574	+	NA	NA	NA	1.608488	1.810134	0	3.929369	17.46226	4.180029	8.90544	4.479534	3.175061	6.957278	5.847442	18.170638	0	0	0	0	0	0	2	3	0	4	17	5.885714	11.512605	7	4	7	6.727273	26.414527	0	0	0	0	0	0
L3_chr1_+_206425614	chr1	206425613	206425614	+	NA	NA	NA	0	0	0	0	0	0	0	0	0	0	0	0	6.111572	7.40688	3.823916	4.038101	10.338809	10.105943	0	0	0	0	0	0	0	0	0	0	0	0	6	9.6	6	6.6	12.8	10.4
L3_chr1_+_211291216	chr1	211291197	211291326	+	26750	RPS6KC1	RPK118,humS6PKh1	95.747012	49.150027	56.879571	97.417943	17.377884	9.540049	6.820762	24.592866	27.363192	26.912604	31.24404	26.501285	26.542564	28.216743	32.591439	36.729462	27.453089	8.014625	107.9729	81.981015	32.986465	98.989175	17	13.99729	9	38.996212	33.992481	27.558398	35.988722	37	26	37	54.847143	60	39	8
L3_chr1_+_212843170	chr1	212843147	212843248	+	1063	CENPF	RP11-262H5.1,CENF,PRO1779,hcp-1	34.764163	44.590654	13.055793	43.308884	2.043806	1.91432	111.999444	265.759557	150.57628	180.163492	79.596297	65.942503	61.086203	53.822679	46.92655	85.257225	27.947405	15.94479	40	74.839478	8	43.994536	2	3	136.531887	326.4808	177.752693	169.047965	89.988212	94.997048	59.997585	69.976071	68.518722	138.579049	37.990476	16
L3_chr1_+_213807125	chr1	213807112	213807394	+	51133	KCTD3	MGC43935,NY-REN-45,RP11-5F19.1	323.884721	219.012068	161.697362	149.181806	57.404025	21.276754	60.514378	161.963615	68.431252	55.537875	48.601926	40.161544	104.891119	119.711396	88.379367	48.931605	47.025013	30.484818	348.600156	372.691448	85.919527	150.781333	55.996143	27	78.221474	204.690227	81.882884	54.946574	55.610739	57.033802	103.495217	152.730571	124.793959	79.740416	60.881437	31.113051
L3_chr1_+_215375507	chr1	215375501	215375517	+	NA	NA	NA	9.857003	7.29925	14.016158	22.164787	4.588228	2.138984	4.904348	3.27228	5.664109	5.760223	5.073631	3.163362	4.505573	3.517724	1.966234	5.356574	2.421272	2.558752	11.514046	12.119446	8.182673	22.486568	4.497387	3.334519	6.909557	5.560237	7.208611	5.768711	5.953362	4.3143	4.377499	4.684167	3.959689	8.765731	3.702461	2.54157
L3_chr1_+_216586257	chr1	216586256	216586258	+	7042	TGFB2	MGC116892,TGF-beta2	0	0	0	0	0	0	0	0	0	0	0	0	0	0	0	1.218951	19.933979	0	0	0	0	0	0	0	0	0	0	0	0	0	0	0	0	2	24	0
L3_chr1_+_219026837	chr1	219026822	219026881	+	64757	MOSC1	FLJ22390,RP11-295M18.1	48.207511	23.276904	3.343982	2.933392	4.089265	0	1.32216	4.658438	1.545544	0	0	2.223459	14.359207	10.567571	1.733047	1.218951	9.274636	5.014447	55.22399	38.739114	2	3	4	0	2	8	2	0	0	3	14	13.985714	3	2	12.985714	5
L3_chr1_+_224032153	chr1	224032134	224032211	+	6726	SRP9	ALURBP,MGC110981	23.262471	20.447533	7.959785	29.486052	11.238771	2.552426	13.292214	14.376504	13.484222	16.778788	13.851303	8.809305	151.834435	136.499632	152.364114	127.110543	134.523304	112.967869	28	34	5	30	11	4	19	23	17	17	16	12	148.983921	177.984143	223.979548	206.991194	174.99202	114.995528
L3_chr1_+_226002358	chr1	226002356	226002358	+	116841	C1orf142	RP5-870F10.2,DKFZp686M10160,FLJ12517,IMAGE3451454,SNAP-47,SVAP1	4.307503	2.406191	0	35.711382	15.424047	0.638107	0.66108	1.178254	7.671456	48.489952	30.703976	6.276676	1.032672	1.396305	3.105303	19.703841	26.666135	1.007135	5	4	0	36	15	1	1	2	9.2375	43.944444	34	9	1	1.860759	5	31.883117	30.557279	1
L3_chr1_+_229443569	chr1	229443569	229443726	+	8443	GNPAT	DAP-AT,DAPAT,DHAPAT,RP5-876B10.1	167.236897	93.362994	61.443999	108.624632	39.986227	7.897586	29.078881	43.700919	39.386051	50.690137	30.282883	21.569782	221.231797	236.102951	252.929288	182.683571	224.580726	106.215973	181	157.996337	32	110	39	11	38	65	47.979021	50	35	30	218.990568	299.906074	296.887034	295.987852	260.884315	108.98384
L3_chr1_+_234753888	chr1	234753864	234753928	+	3964	LGALS8	Gal-8,PCTA-1,PCTA1,Po66-CBP	6.549919	7.818512	4.93594	4.884454	0	0.638107	6.873088	43.115367	27.97433	6.548879	11.074883	31.521091	50.013112	49.690518	54.781484	70.707781	25.23087	23.759284	8	13	3	5	0	1	10	61	33.989247	6.983957	13	44.337615	49	65	76	114.992147	35	24
L3_chr1_+_235025182	chr1	235025180	235025419	+	NA	NA	NA	93.881055	61.183374	29.094588	74.68458	19.421665	13.008414	81.67864	137.564771	97.470005	71.129204	43.262861	114.102699	123.02952	63.618038	67.63685	79.776708	46.629967	54.93287	109	102	17	76	19	19	104.973254	185	117.974638	71	49.998473	162.973254	120.956204	82.982249	100.996448	130	63.820175	55.964497
L3_chr1_+_240078128	chr1	240078094	240078160	+	9156	EXO1	HEX1,hExoI,RP11-553N16.2	9.911959	6.050895	3.183914	1.951062	0	0	10.311703	7.618976	7.341926	0.937795	0	0	79.549959	52.000025	23.561858	4.873181	3.863782	11.920805	12	10	2	2	0	0	14	12	9	1	0	0	77.995434	68	37.995434	8	6	12
L3_chr1_+_243065251	chr1	243065228	243065633	+	116228	FAM36A	FLJ43269	56.436138	45.40566	38.318322	47.064869	17.801523	6.447186	17.883693	64.256714	27.890636	15.19518	35.379282	33.166388	45.125946	28.542523	25.154102	25.081405	30.388382	15.586667	66.071429	75.610837	22.5	47.980237	17.428571	9.857143	25.37037	95.869638	34.785987	15.842593	41.212963	46.537037	44.231707	37.671893	43.463415	41.074912	43.54878	15.573171
L3_chr1_+_246087111	chr1	246087104	246087262	+	25893	TRIM58	BIA2,DKFZp434C091	96.986276	62.636817	52.387257	53.973258	16.332197	40.298862	27.471367	57.697686	35.407272	34.120173	38.109178	216.978714	41.999864	47.606844	21.82232	24.491218	37.395836	38.428673	110.947712	104.958797	28.939567	54.882866	15.994949	53.945174	36.992537	81	43.991496	33.992537	43.940299	315.873745	40.990288	62	37.995238	40	50.972093	39
L3_chr1_-_2128813	chr1	2128813	2128814	-	NA	NA	NA	10.732074	6.546722	26.863712	55.719233	18.4857	5.061766	0	0	10.604508	3.981573	6.129538	5.597492	1.032672	0	1.090837	3.677067	4.530728	3.944081	12	11	14	55.974576	17.96748	6.983471	0	0	12.640258	4	7	8	1	0	2	6	6	4
L3_chr1_-_2333843	chr1	2333827	2333857	-	5192	PEX10	MGC1998,NALD,RNF69	13.396936	4.255121	3.183914	4.877655	7.142416	1.91432	2.059989	0.540457	0	0	0.84304	0	2.054407	1.485082	7.538179	1.826311	2.013723	3.021404	16	7	2	5	7	3	3	1	0	0	1	0	2	2	12	3	3	3
L3_chr1_-_11042663	chr1	11042599	11042715	-	6723	SRM	SPS1,PAPT,SPDSY,SRML1	1218.942771	817.16397	543.384882	943.556976	1108.280745	802.577373	905.664759	967.843376	352.160728	371.355732	420.081416	513.513659	359.957366	318.41515	427.934818	245.337337	317.121487	444.980312	1240.574384	1407.92143	268.956354	945.931478	1071.924757	839.821682	967.657794	1026.590511	407.894661	341.927585	463.934562	776.538649	357.685129	404.900256	494.741368	396.968384	361.90768	466.751107
L3_chr1_-_16843762	chr1	16843722	16843808	-	84809	MGC12760	MGC12760	209.994492	101.639161	94.255641	152.181183	103.344294	43.98385	117.213802	119.606852	177.637913	103.341859	91.209316	118.754631	70.984327	43.998766	86.589403	71.822667	65.119383	71.742716	233.644641	170.560736	52.139878	154.349656	100.803008	59.550913	145.271312	163.700198	210.119609	101.411816	103.869421	170.475092	69.707882	57.675128	127.192774	116.972143	86.460173	73.040874
L3_chr1_-_19409335	chr1	19409334	19409416	-	23352	UBR4	FLJ41863,KIAA0462,KIAA1307,RBAF600,RP5-1126H10.1,ZUBR1,p600	367.433537	216.316208	185.987024	309.778652	166.591715	71.347895	201.555344	284.354076	303.646999	244.416959	219.696918	253.076014	115.296524	119.451281	140.037852	126.97306	103.296082	138.561601	390	368	95	311.973684	162	89	238.998915	355.913008	352.997288	232	246.994055	370.993524	113.489019	153.993056	199	206	132	143
L3_chr1_-_23758580	chr1	23758574	23758583	-	3399	ID3	HEIR-1	6.836202	1.822352	1.591957	0.975531	0	12.074764	2.797818	5.87	4.070608	0	0.84304	15.51009	20.385096	23.868748	9.50689	0	3.499786	49.485815	8	3	1	1	0	16	4	9	5	0	1	22	20	31	15	0	5	50.983471
L3_chr1_-_25446509	chr1	25446509	25446581	-	57035	C1orf63	DJ465N24.2.1,NPD014,RP3-465N24.4	29.945466	23.182692	22.080856	13.78701	8.192711	3.362762	117.314377	91.089707	133.102856	25.439681	56.131299	50.201078	109.217973	98.441442	240.131775	126.6357	189.990087	93.254278	33	39	12	14	8	5	125	108	149	24	62	75	109	124	245	204	196	98
L3_chr1_-_27566002	chr1	27566002	27566060	-	9064	MAP3K6	ASK2,MAPKKK6,MGC125653,MGC20114,RP11-4K3__A.7	21.431926	17.410539	23.26582	1.951062	5.107334	5.547047	1.32216	5.368344	7.096894	0	1.709028	0	6.170071	6.788551	6.219547	0.60736	2.739519	8.006768	25	29.119024	13	2	5	8	2	9	9	0	2	0	6	9	11	1	4	8
L3_chr1_-_27604768	chr1	27604767	27604771	-	10163	WASF2	SCAR2,WAVE2,dJ393P12.2	6.76859	2.423867	1.591957	7.871268	1.019722	0	0	0	0	0	0	0	6.1524	4.525839	4.318297	10.939803	6.635461	6.886707	8	4	1	8	1	0	0	0	0	0	0	0	6	6	7	17.812319	8.969231	7
L3_chr1_-_28791265	chr1	28791265	28791265	-	NA	NA	NA	0.804244	0	0	0	2.043806	2.908506	0.66108	1.178254	0	2.94947	5.238118	14.920121	0	0	0	0	0	0	1	0	0	0	2	4	1	2	0	3	6	21.927711	0	0	0	0	0	0
L3_chr1_-_30376180	chr1	30376180	30376181	-	NA	NA	NA	14.014696	6.546722	0.757877	1.957861	2.043806	0.994427	61.565887	46.441573	4.238813	15.254965	15.262589	26.897805	25.188022	20.401832	1.733047	1.218951	7.045449	16.712249	15.5	11	0.5	2	2	1.5	66.2	52.5	5.2	14.5	17.2	40.2	25	26	3	2	9	17.333333
L3_chr1_-_30977932	chr1	30977931	30977935	-	NA	NA	NA	0	0	0	0	0	0	0	0	0	0	0	0	5.100095	1.485082	3.395662	10.444344	3.386147	3.000177	0	0	0	0	0	0	0	0	0	0	0	0	5	2	6	17	4.954545	3
L3_chr1_-_32011048	chr1	32011047	32011049	-	NA	NA	NA	3.05211	23.959538	15.433792	42.656029	63.328484	15.179352	6.81695	57.907396	15.272945	39.639127	49.668253	21.940348	0.968364	3.214957	4.063625	2.816515	0.115597	1.01711	3.683494	40.556311	8.684354	43.043904	61.406233	19.063333	9.111965	68.548957	18.505254	37.38505	55.091535	31.9711	0.937262	4.230931	6.836194	4.617468	0.206522	1.006102
L3_chr1_-_35157310	chr1	35157308	35157311	-	NA	NA	NA	0	0.912519	0	0.975531	0	0	0.00019	0.876025	1.271563	0.000175	0	0.741871	2.071895	0.744694	10.227134	0.001881	0.68262	0.016302	0	1.501226	0	1	0	0	0.00053	1.655437	1.654376	0.000265	0	1.000795	2.006393	1.003196	14.988666	0.003196	1.07583	0.015183
L3_chr1_-_35167356	chr1	35167356	35167357	-	NA	NA	NA	0	1.781647	0	11.815495	23.640407	7.063657	2.059989	2.56872	3.233036	12.373879	16.897716	8.370141	0	2.269478	0.001476	20.3976	4.138235	0	0	2.951977	0	12	23.003701	9	3	4	4	12	19	12	0	3	0.006144	33	5.816667	0
L3_chr1_-_36721102	chr1	36721049	36721124	-	1441	CSF3R	CD114,GCSFR	6.746243	4.853322	11.960135	2.926593	5.123968	0.638107	35.599725	45.104632	46.686883	24.23485	9.523207	7.921395	50.923755	41.861783	15.529668	14.046139	4.20151	6.010856	8	8	7	3	5	1	46.990991	62	55.990991	24	11	10.995475	49.989071	55	25.214953	23	6	5.989071
L3_chr1_-_37272709	chr1	37272708	37272709	-	2899	GRIK3	EAA5,GLR7,GLUR7,GluR7a	7.836066	6.539074	1.591957	7.886126	5.123968	0	9.711508	7.197145	17.030157	6.077393	12.425918	4.231691	16.175538	12.423645	9.244758	7.987116	16.211947	8.764874	9	10.987013	1	8	5	0	12	10	20	6	14	6	16	15.964029	13	13	20	9
L3_chr1_-_37834124	chr1	37834095	37834157	-	29889	GNL2	FLJ40906,HUMAUANTIG,NGP1,Ngp-1,dJ423B22.6	12.343949	27.04106	9.551742	27.573141	6.122694	1.276213	12.829305	36.890511	64.20337	33.684749	28.625285	17.850645	94.531528	103.015044	115.513968	98.454846	89.49324	34.487794	15	45	6	27.990826	6	2	18	55.996063	78	33	33	25	93	134	168	159.99729	110	35
L3_chr1_-_38284775	chr1	38284775	38284775	-	5453	POU3F1	OCT6,OTF6,SCIP	8.080507	4.267173	5.204067	12.137513	5.285446	0.008234	0	0.016611	0.018926	0.033255	0.003949	0.006892	3.170997	0	0.018799	0.619857	0.028223	0.020689	9.140854	7.137158	3.022836	12.28629	5.15708	0.018765	0	0.045181	0.027513	0.040695	0.005191	0.008139	3.09738	0	0.057061	1.020472	0.056572	0.01934
L3_chr1_-_39111628	chr1	39111628	39111639	-	26292	MYCBP	AMY-1	15.527642	2.43277	0	0.975531	2.039444	0	2.960227	3.649634	2.353404	0	0	2.156844	14.849374	13.80359	21.535944	4.891119	8.415208	5.95835	18	4	0	1	2	0	4	6	3	0	0	3	14.587963	17.984	29.992	7.992	11	6
L3_chr1_-_41900420	chr1	41900410	41901211	-	NA	NA	NA	234.4755	244.175954	2555.728305	587.718264	301.017631	86.254441	134.161702	283.531317	2032.304082	372.764533	238.393077	203.590752	47.952316	101.908057	1102.205921	76.167972	79.547813	60.608439	268.37394	408.833538	1240.498353	594.425482	293.244561	118.881633	180.286402	408.838898	2314.255099	364.883089	270.896094	288.329916	46.667512	133.80681	1337.862847	124.523823	108.767953	60.966275
L3_chr1_-_42573430	chr1	42573408	42573583	-	22887	FOXJ3	MGC165036,MGC176686	1017.620056	638.542665	667.447792	933.118413	419.309372	181.86891	935.304319	1103.671907	975.145653	687.454454	866.679394	1013.991181	424.254612	356.212157	705.276428	422.59725	526.67753	286.746945	1053.247671	1093.882365	333.987113	937.584624	406.950625	220.98368	1005.789156	1168.646325	1098.844603	622.859268	946.729898	1548.603748	421.702123	451.863371	797.523181	682.397469	588.855258	297.795547
L3_chr1_-_48235546	chr1	48235546	48235547	-	NA	NA	NA	3.413301	4.215645	1.591957	3.07892	3.069543	1.362328	11.473167	10.207154	3.350005	2.94947	0.84304	1.454129	1.032672	0	0.494381	4.909839	0	1.007135	4	7.04698	1	3.14094	3	2	14	14	4.1606	3	1	2	1	0	1	8	0	1
L3_chr1_-_50661451	chr1	50661433	50662126	-	63950	DMRTA2		409.392897	184.173781	79.708864	211.2166	88.273334	16.493798	51.357999	31.529606	15.372672	11.58245	22.509256	18.46776	119.69617	77.462517	38.417241	40.924781	29.904018	13.985898	442.975545	310.963899	46	213.973416	86	24	66	47	19	12	26	25.60396	118	100	59	66.751067	41	14
L3_chr1_-_51198270	chr1	51198188	51198704	-	11124	FAF1	CGI-03,FLJ37524,HFAF1s,hFAF1	1204.946052	749.67129	602.747149	948.930833	315.928102	72.824641	476.763586	815.814123	733.722512	555.541781	354.320382	285.928232	424.030413	423.63904	544.459312	371.040047	281.936559	119.230667	1260.155848	1278.772634	317.99768	957.456794	307.836966	98	538.244085	904.741361	837.585492	520.531485	399.252062	415.080854	421.214835	536.103598	650.226866	602.442794	356.119961	120.884292
L3_chr1_-_52791353	chr1	52791338	52791362	-	23318	ZCCHC11	PAPD3	18.928197	17.966215	17.564778	31.646565	6.131419	0.638107	5.421853	8.509837	16.601995	9.276411	12.364729	6.426973	6.111572	13.731759	18.039502	12.90238	6.002725	3.000177	22	30	10	32	6	1	7	12.961905	20	9	14	9	6	18	27	21	8	3
L3_chr1_-_53476754	chr1	53476754	53476788	-	4116	MAGOH	MAGOHA,RP5-1024G6.4	18.036298	11.327611	14.026905	11.779977	3.069543	0	0	1.718711	2.353404	0	0	4.915947	45.683306	19.237622	63.367121	39.453958	24.146563	12.744483	20	19	8	12	3	0	0	3	3	0	0	7	45	25	81	64	31	13
L3_chr1_-_53703051	chr1	53703045	53703051	-	NA	NA	NA	8.178644	6.230335	1.574937	6.22654	7.414648	5.605656	0.407873	0.850444	0.781288	1.53327	5.904589	15.327967	1.600332	0.336025	2.032858	1.389852	2.272968	1.404198	9.548835	10.341401	1.037482	6.350593	7.237266	7.649308	0.674093	1.601847	1.026364	1.635619	6.885711	21.880063	1.55495	0.463878	3.878363	2.286608	3.287408	1.391635
L3_chr1_-_54128050	chr1	54128034	54128068	-	54432	YIPF1	DJ167A19.1,FinGER1	9.20733	13.806236	4.775871	22.688299	14.314331	8.123844	7.419209	9.17761	8.65464	4.745715	12.919753	21.851127	25.479743	25.216725	45.527934	28.236322	46.691066	76.723077	11	23	3	23	14	11	10	14	11	5	15	31	25	32.997199	65	46	57.997199	79
L3_chr1_-_55125447	chr1	55125420	55125533	-	1718	DHCR24	KIAA0018,Nbla03646,SELADIN1,seladin-1	762.470353	364.976883	114.677564	438.53291	460.083859	413.850154	489.517967	382.126955	170.102288	228.620231	165.163869	307.992336	182.718717	148.241362	84.424033	74.002702	79.447852	225.985666	798.747547	621.898728	62.99159	442.316376	446.91567	471.856975	570.643456	476.963268	204.926326	219.919091	187.906199	448.721586	179.902664	191.798157	130.924888	120.792923	104.947838	231.798226
L3_chr1_-_63761466	chr1	63761445	63761479	-	23421	ITGB3BP	CENP-R,CENPR,HSU37139,NRIF3,TAP20	0.804244	0.610418	1.591957	0	0	0	0.66108	2.799624	3.898947	5.962743	6.924199	5.159893	30.612513	10.567421	18.186115	10.382152	6.941029	2.971095	1	1	1	0	0	0	1	5	5	6	8	7	30	14	29	16.992366	10	3
L3_chr1_-_67668601	chr1	67668596	67668722	-	26135	SERBP1	CGI-55,CHD3IP,DKFZp564M2423,FLJ90489,HABP4L,PAI-RBP1,PAIRBP1	1116.747831	713.805629	472.503572	800.408536	376.942684	69.710056	275.604849	366.724634	325.901725	225.216054	281.362958	218.657181	236.084068	221.340733	227.667829	206.465612	282.199866	137.829759	1171.159476	1220.761522	248.961589	805.269938	365.810212	92.823223	336.516695	465.815566	384.721973	217.569721	316.381284	315.390589	232.460805	286.076073	315.459672	335.446151	337.473025	140.800929
L3_chr1_-_78217345	chr1	78217320	78217403	-	8880	FUBP1	FBP,FUBP	0.804244	3.611079	3.183914	2.926593	1.019722	0	13.227423	11.80007	17.126812	16.785851	19.068254	11.41508	22.538248	19.101977	35.524704	17.14802	27.779698	21.862347	1	6	2	3	1	0	17.992366	20	21	17	22	16	22	25	51	28	35	21.982847
L3_chr1_-_84744391	chr1	84744388	84744851	-	2787	GNG5	FLJ92393	75.535211	58.411618	35.342902	106.689815	37.74651	17.368974	18.927304	30.634743	15.821712	25.526786	33.679813	25.344397	59.990791	35.677971	44.135201	50.077009	46.31777	34.712851	85.747462	97.583329	20.98538	108.428589	36.911634	25	26	48	20	25.818182	38.67354	35	58.73141	46.783791	68.980926	81.84738	60.997319	34.942257
L3_chr1_-_91248924	chr1	91248920	91248925	-	NA	NA	NA	0	0.610418	0	0	0	0	0	0.540457	0	0	0	0	23.219847	0.742541	1.733047	1.826311	0.643964	0	0	1	0	0	0	0	0	1	0	0	0	0	23	1	3	3	1	0
L3_chr1_-_91259608	chr1	91259607	91260441	-	84146	ZNF644	BM-005,KIAA1221,MGC60165,MGC70410,Zep-2	70.103501	55.421922	69.666564	42.569658	28.615075	10.339166	31.453031	92.046194	90.110139	52.896649	46.874975	61.190813	99.832457	101.493442	88.694128	69.585243	98.879934	39.5517	81.586311	92.108311	39.984127	43.395588	27.920692	15.073171	43.433792	132.894751	110.723584	53.462057	54.191566	87.571885	98.074449	132.56533	140.824587	113.403837	129.356488	40.021231
L3_chr1_-_94475840	chr1	94475840	94475843	-	9411	ARHGAP29	PARG1,RP11-255E17.1	1.656842	0.874377	0	4.059158	1.455606	3.433145	10.631991	3.305584	1.023235	4.397387	1.112374	5.420778	0.861763	0.742541	0.401474	1.218951	0.528011	1.007135	2	1.428571	0	4.142857	1.428571	4.857143	13.745632	5.388777	1.3125	4.464382	1.3125	7.59375	0.833333	1	0.833333	2	0.833333	1
L3_chr1_-_98159100	chr1	98159082	98159210	-	1806	DPYD	DHP,DPD,MGC132008,MGC70799	31.453039	13.910049	9.711811	67.016546	30.699045	6.001303	55.077351	111.669454	165.00929	243.66158	362.344683	243.467534	133.785361	127.011474	250.508337	500.026328	1012.977141	222.539468	36	23	6	67.988701	30	9	66.987279	143.890732	190.996429	227.987158	398.985848	359.915206	131.979302	161.963814	303.978436	805.958734	1028.946548	231.956535
L3_chr1_-_109005219	chr1	109005207	109005594	-	113802	C1orf59	FLJ30525,MGC111091,RP11-256E16.2	14.336403	9.378049	4.775871	3.908924	3.059166	0	3.382149	2.356508	1.580632	0.019014	1.709028	0	33.74862	29.416211	8.793402	12.22701	10.434823	19.722566	17	15.470588	3	4	3	0	5	4	2	0.02381	2	0	33	39	16	20	14.992248	20
L3_chr1_-_109742064	chr1	109742039	109742117	-	6272	SORT1	NT3,Gp95	17.202713	5.46374	1.591957	15.69535	9.186222	11.02689	15.820812	6.330144	3.091086	20.510205	15.299794	73.006427	7.20683	7.495587	5.508473	9.932277	22.3016	73.48431	20	9	1	16	9	16	20	10.461712	4	21	17.753247	105.53658	7	10	10.044309	16.27027	30.324969	74.95216
L3_chr1_-_111308055	chr1	111308051	111308068	-	55791	C1orf103	RIF1,FLJ11269,RP11-96K19.1	0.804244	4.186026	0	0.975531	0	0	0	3.30128	6.494291	0	0	1.482306	5.100095	13.122566	17.599199	9.793091	13.254351	3.021404	1	7	0	1	0	0	0	5	8	0	0	2	5	17	26	16	17	3
L3_chr1_-_112083535	chr1	112083528	112083539	-	55924	C1orf183	FLJ31105	1.656842	14.896644	1.591957	0.975531	2.043806	0.638107	0.66108	0	0.772772	0	0	0	0	0.742541	1.585219	1.832151	0.643964	1.007135	2	24.891892	1	1	2	1	1	0	1	0	0	0	0	1	3	3	1	1
L3_chr1_-_114103616	chr1	114103616	114103679	-	10745	PHTF1	PHTF	18.022012	15.080168	11.303768	9.80167	5.102972	3.276648	1.32216	12.866609	10.342133	1.87559	5.135961	10.88269	20.461404	19.615641	13.210735	10.959474	9.708732	9.98201	22	25	7	10	5	5	2	20.974026	13	2	6	15	20	26	22.322674	18	14	9.973856
L3_chr1_-_114215855	chr1	114215853	114215861	-	26191	PTPN22	LYP,Lyp1,Lyp2,PEP,PTPN8	0	0	0	0	0	0	2.797818	11.771178	2.183779	0	0.84304	2.133539	18.247749	14.493068	2.66687	0.60736	0	2.928689	0	0	0	0	0	0	4	16.9	2.735294	0	1	2.966667	17.891304	18.891767	4.913506	1	0	2.956522
L3_chr1_-_115060884	chr1	115060857	115060947	-	4893	NRAS	N-ras,NRAS1,ALPS4	60.252359	44.2966	28.409588	44.267293	18.397437	5.485818	194.012544	270.887029	212.527018	164.556389	178.72148	201.162601	496.323024	462.634619	837.239943	430.873855	557.800603	385.308789	68.988016	73.995968	17	44.995968	17.987936	8	237.622542	343.970234	252.985459	158.974093	201.968128	292.751072	492.928338	587.924389	980.964717	696.913018	638.798741	400.576476
L3_chr1_-_115102105	chr1	115102086	115102174	-	7812	CSDE1	UNR,D1S155E,DKFZp779B0247,DKFZp779J1455,FLJ26882,RP5-1000E10.3	185.790043	198.779324	196.550493	238.046752	110.987497	30.096918	210.969563	587.364245	457.480044	364.215558	475.281429	399.744251	709.290947	785.03663	1260.919149	826.526264	1475.100083	623.747736	202.997129	338	103	239.999041	108	40	246.998962	649.956259	521.979381	330.979367	521.939921	601	707.986965	981.979861	1304.878636	1327.943204	1473.960516	658.969047
L3_chr1_-_116915166	chr1	116915127	116915183	-	965	CD58	RP5-1086K13.2,LFA-3,LFA3	4.117929	6.048599	9.711811	10.481052	0	0.638107	4.704308	8.679077	23.395034	19.707151	9.443575	13.620199	12.333292	8.297943	5.193717	20.669188	10.019406	10.985719	5	9.972222	6	10.705036	0	1	7	15	29	20	11	19	12	11	10	33.895473	14.710692	11
L3_chr1_-_119992413	chr1	119992342	119992435	-	90874	ZNF697	MGC45731	30.718195	20.965228	203.945171	302.379616	129.935853	23.907206	20.251257	61.906131	171.70248	69.056818	80.671417	58.796355	14.237153	28.770431	78.925079	53.481565	41.291245	25.320576	35.823342	34.889243	108.122147	305.019854	126.418628	32.720171	27.987455	88.360449	204.453172	68.156956	92.205876	83.726341	13.972299	37.626154	114.081716	87.176893	56.391219	25.64406
L3_chr1_-_143643399	chr1	143643375	143643424	-	9659	PDE4DIP	CMYA2,DKFZp781J054,MGC75440,MMGL	28.06297	8.450504	0	3.908924	3.063528	0.638107	13.884482	2.39927	1.545544	0.937795	0	1.482306	6.185095	2.227623	0.494381	0	0.643964	1.007135	32	14	0	4	3	1	18.777778	4	2	1	0	2	6	3	1	0	1	1
L3_chr1_-_148474978	chr1	148474951	148475129	-	81611	ANP32E	LANP-L,LANPL,MGC5350,RP4-790G17.1	86.68267	57.801101	25.947323	51.475932	14.381334	2.761163	13.879227	15.752301	6.336325	8.727288	1.709028	13.250646	56.045768	30.488236	40.619574	14.045656	9.222544	17.672585	94.734528	97.926199	13.992481	52	14	4	19.265693	24	8	9	2	19	54.981132	40	59.95244	23	13	17.985149
L3_chr1_-_150002592	chr1	150002578	150002602	-	65005	MRPL9	L9mt,RP11-98D18.5	89.843698	47.265298	50.974347	61.257904	26.643257	14.352424	30.714549	28.161494	16.993596	19.531785	13.017147	20.308011	44.582361	28.669292	44.827384	26.422099	27.759372	21.711153	96.324937	80	27.694795	61.997041	25.993958	19	38	38	21	19	15	28.994012	43.996183	37	60.996183	42.996183	33.996183	21.996226
L3_chr1_-_152197339	chr1	152197302	152197748	-	200186	CRTC2	RP11-422P24.6,TORC2	124.527794	55.562288	42.054146	104.524422	82.705354	27.882647	27.833138	59.443339	44.456476	46.720889	46.184802	45.181413	10.252518	8.280399	16.530305	27.473304	18.893084	27.786884	144.387723	92.761818	24.965116	106.195579	80.75245	39.664694	38.8	87.8	55.653659	46.6	53.209333	63.6	10	11	29	45.009397	27	28
L3_chr1_-_152216701	chr1	152216700	152216822	-	10899	JTB	BPAR,HJTB,HSPC222,PAR,hJT,B PAR	670.66745	424.834399	269.419361	591.343715	462.863554	236.600291	37.747874	42.212181	25.353377	47.760468	35.298142	35.953839	159.23563	146.077314	136.805881	129.552149	156.888312	209.168606	713.970199	722.992868	144.995233	596.697242	449.969846	292.97695	49.996732	64	31.996732	48	41	50	156.985341	188.995945	199.997562	210.956087	197.960889	214.989432
L3_chr1_-_152431204	chr1	152431193	152431207	-	7170	TPM3	TRK,NEM1,RP11-205M9.1,FLJ41118,MGC14582,MGC3261,MGC72094,OK/SW-cl.5,TM-5,TM3,TM30,TM30nm,TPMsk3,hscp30	3.265331	2.374622	1.591957	0	0	0	26.660297	19.582306	22.250835	0.937795	0	4.972844	18.259964	27.185966	11.440203	1.200688	0.627674	1.007135	4	3.923077	1	0	0	0	31.98	27	27	1	0	7	17.977011	34.988506	18	1.977011	0.976744	1
L3_chr1_-_153200834	chr1	153200831	153200905	-	90780	PYGO2	1190004M21Rik,FLJ33226	463.144238	245.592187	153.125078	328.155478	233.599756	149.004721	291.662398	245.125671	161.992038	161.58077	155.130079	231.882659	139.909738	98.066727	137.324702	125.169447	128.479007	145.336129	492.92339	417.988562	82.662221	330.662216	227	175.664505	339.465215	309.98309	191.971591	153.998696	174.988915	342.998042	137.993996	126.997992	179.981982	202.977995	156.963964	149.990991
L3_chr1_-_153254341	chr1	153254340	153254341	-	NA	NA	NA	41.431912	15.09424	8.023259	2.583077	4.452899	0.200016	13.106684	43.996028	14.856084	1.000024	11.560805	10.9519	18.860342	9.894153	12.628078	2.707759	13.484775	5.734552	43.832036	25.5889	4.634022	2.635022	4.347042	0.346376	15.833823	50.644225	17.672639	1.063536	13.04329	15.954625	18.677796	12.762021	17.083264	4.4251	16.336788	5.849741
L3_chr1_-_153498662	chr1	153498618	153498783	-	10067	SCAMP3	C1orf3	54.405766	44.422654	11.689879	57.966966	56.254184	27.230505	10.609161	14.694619	5.409401	10.630836	2.52912	13.822791	67.478585	63.693997	61.597744	80.868379	60.326051	110.113351	63.993496	74	7	59	54.996753	38	15	24	7	10.971429	3	18.989362	65.990164	83.99363	95.972917	131.99763	83.989344	111.868559
L3_chr1_-_154207021	chr1	154207015	154207049	-	NA	NA	NA	0.804244	0	0	0	0	0	0	0.540457	1.580632	4.745715	28.880654	7.051621	0	0	6.299513	9.773772	5.471007	13.771096	1	0	0	0	0	0	0	1	2	5	33	10	0	0	10	16	7.973684	13.947368
L3_chr1_-_154574627	chr1	154574619	154574757	-	7203	CCT3	CCT-gamma,CCTG,PIG48,TCP-1-gamma,TRIC5,RP11-443G18.6	63.216205	45.043416	24.74567	47.08521	20.456486	9.1716	75.914599	68.065848	59.952987	58.402595	85.511342	43.701997	697.287607	622.384061	769.659952	625.795984	916.649976	723.90481	74	75	15	47.996094	20	13	101	101.991903	73.993979	58.995951	98	60.987854	691.975948	790.953289	929.950395	1011.955316	1019.968281	755.952123
L3_chr1_-_154741559	chr1	154741558	154741561	-	NA	NA	NA	0	0	0	1.637296	0	1.195548	1.282914	1.685272	3.710912	7.361139	0	0.741153	6.927579	8.201701	45.530721	12.02316	11.699226	10.196843	0	0	0	1.677778	0	1.775	1.846154	2.951648	4.571429	7.290043	0	1	6.807692	10.806752	56.653028	19.579708	14.580327	10.422369
L3_chr1_-_154897867	chr1	154897807	154897905	-	NA	NA	NA	74.352632	31.170397	57.984184	106.597188	112.914855	57.598914	94.25628	78.899169	85.511407	141.415408	228.317254	271.250382	37.695345	23.52647	30.326831	46.67084	118.435523	84.35689	84.991342	51.986956	32	107.99784	110	73	115.993753	107.997288	101.993702	133.999095	253.985681	401.986459	37	30.981099	48.995272	76	143.943763	85.997608
L3_chr1_-_154977533	chr1	154977526	154977549	-	79590	MRPL24	MRP-L18,FLJ20917,MGC22737,MGC9831,L24mt,MRP-L24	6.540941	3.475816	7.024196	13.651328	4.064653	6.17247	0	0	0	2.870125	0	0	17.389466	9.837176	3.982747	3.638756	9.968183	18.655262	7.897861	5.75	4	13.872727	3.981818	8.981818	0	0	0	3	0	0	16.922599	12.946903	7.880039	5.99115	13.973451	18.908202
L3_chr1_-_155282159	chr1	155282141	155282427	-	9826	ARHGEF11	DKFZp667F1223,GTRAP48,KIAA0380,PDZ-RHOGEF	86.210502	43.420788	21.616979	48.748713	24.499502	20.733387	26.395814	20.285871	20.343998	36.076732	25.35295	82.875043	15.442245	15.47082	15.853883	25.460516	7.1716	29.179426	101.659654	72.141228	12.993691	49.74006	24	28.990467	37.71201	33.949371	25.222222	36.668774	29.419792	116.473534	15	20.675171	29	41.767047	10.722467	29.249544
L3_chr1_-_158268278	chr1	158268254	158268405	-	93183	PIGM	MGC29896	10.815818	10.254716	0	0	0	0.638107	6.949838	11.68932	4.720604	6.077393	7.866492	9.428561	37.681763	13.583867	4.980881	14.74162	12.278991	15.835804	13	17	0	0	0	1	10	18	6	6	9	13	37	18	9	24	17	16
L3_chr1_-_158498866	chr1	158498861	158498905	-	50717	WDR42A	DKFZp781G1096,FLJ35857,H326,MGC117276,MGC118891,MGC99640	62.726452	53.614048	49.659853	93.190878	45.238464	18.786543	82.869013	71.301489	93.768822	48.201724	72.294146	64.313072	55.897508	67.24591	129.816207	94.124476	94.463429	94.59213	69.929936	90.515787	28	94	44.090404	25.995215	98.967585	89.039977	110.39555	48.445747	81.989882	93.973238	54.981952	86.669511	160.177016	152.373076	111.215483	97.95871
L3_chr1_-_158521545	chr1	158521541	158521576	-	5824	PEX19	D1S2223E,HK33,PMP1,PMPI,PXF,PXMP1	9.346618	6.065255	3.183914	14.711689	15.373979	3.485384	38.948077	24.289002	22.103423	16.893766	25.284395	21.200182	62.611385	48.387038	50.234124	80.095783	114.11023	65.928729	11	10	2	15	15	5	48	34	27	17	29	29.989247	61.983673	62.974026	67.97551	129.774454	132.821632	67.869219
L3_chr1_-_159305865	chr1	159305859	159306397	-	257106	ARHGAP30	FLJ00267,FLJ44128,RP11-544M22.6	255.506795	111.392537	70.497847	124.797615	67.518633	33.055986	86.600793	81.695546	70.616123	91.838138	80.702331	111.64034	229.236855	151.234486	167.863154	161.249097	278.207694	446.571591	287.790939	185.922249	40.998217	126.969052	66	47.954064	115.997382	117.911034	85.997763	91.99537	92.997763	156.809912	224.984215	197.974887	246.9271	262.994479	365.687069	457.854089
L3_chr1_-_164004730	chr1	164004687	164004759	-	54499	TMCO1	HP10122,PCIA3,PNAS-136,RP11-466F5.7,TMCC4	9.863604	6.675673	3.343982	7.834029	1.019722	0	15.000147	5.368344	15.291172	10.945363	9.476267	7.139405	65.134758	65.952328	83.442349	83.675528	61.831598	42.222354	12	11	2	8	1	0	20	9	18.987805	11	11	10	64	85.998201	116	136	82	43
L3_chr1_-_168310371	chr1	168310346	168310388	-	22920	KIFAP3	sMAP,FLJ22818,KAP3,Smg-GDS,dJ190I16.1	0	0	0	0	0	0	0	2.259167	0	0	0.84304	2.223458	19.370547	2.823905	3.216192	3.04103	4.753243	1.007135	0	0	0	0	0	0	0	4	0	0	1	3	18.981481	3.80597	6	5	7	1
L3_chr1_-_169977829	chr1	169977819	169977834	-	8674	VAMP4	VAMP24	0.804244	1.92678	0	5.892747	2.043806	0	0.66108	1.080913	2.318315	2.870125	14.013924	1.482306	1.032672	3.747794	4.440753	9.78489	9.262904	3.021404	1	3.167883	0	6	2	0	1	2	3	3	16	2	1	5	7.933333	16	13	3
L3_chr1_-_173694913	chr1	173694913	173694913	-	NA	NA	NA	1.761393	1.211934	10.842991	0	0.430278	0.638107	1.398909	0	0	0	2.583893	5.597492	1.032672	1.502626	0.494381	0	0.643964	0	2.120879	2	6	0	0.423077	1	2	0	0	0	3	8	1	2	1	0	1	0
L3_chr1_-_178113562	chr1	178113527	178113571	-	163590	TOR1AIP2	LULL1,MGC126581,MGC138430,RP11-12M5.5	8.006791	4.255121	6.753939	12.736346	3.063528	0.638107	8.457538	16.005947	9.511386	19.279508	28.665263	20.994335	11.244837	22.967721	22.705995	28.756509	25.909456	20.771091	9.433333	7	4	13	3	1	12	24	12	18.984615	32.992424	29.705727	10.924242	30	35	46.957325	34.856603	21
L3_chr1_-_182990544	chr1	182990541	182990636	-	80267	EDEM3	C1orf22	210.939918	135.12935	97.663476	150.701591	81.936267	13.587509	54.786329	124.405461	140.891346	85.532779	126.505712	79.305426	133.862678	106.507894	138.157047	112.308419	193.643897	63.13039	236.955605	226.977587	56.991667	152.990468	80	19	72.788063	175.97066	169.93237	86	143.832633	112.97066	131.581775	138.952857	201.306399	182.925598	245.770111	63.991366
L3_chr1_-_183552996	chr1	183552949	183553103	-	10625	IVNS1ABP	DKFZp686K06216,FLARA3,FLJ10069,FLJ10411,FLJ10962,FLJ35593,FLJ36593,HSPC068,KIAA0850,ND1,NS-1,NS1-BP,NS1BP,RP4-635A23.5	31.568056	32.320505	34.40952	50.036183	21.412377	15.277709	19.83117	18.234427	11.767019	6.794958	13.768052	34.421988	62.213262	72.807129	83.212455	113.074321	138.518665	150.097197	37	54	20	50.974453	20.946449	21.974453	27	27.992021	15	7	15.981579	47.979003	60.992874	94.967486	121.820674	183.976579	176.347591	153.982368
L3_chr1_-_184610984	chr1	184610981	184611520	-	7175	TPR		95.948529	105.680499	72.282028	130.189482	46.086875	11.340487	75.343357	81.126801	74.287545	28.875647	35.647405	57.929021	30.733356	29.300144	18.893059	24.764758	20.076267	15.987243	108.945946	177.906796	41	131.981004	45	16	94	111.462983	89.236339	29	41	82.442843	30	38.542029	33	40.542029	27.542029	16
L3_chr1_-_201203009	chr1	201202984	201203012	-	51706	CYB5R1	B5R.1,NQO3A2,humb5R2	17.181367	4.264024	3.343982	7.845092	8.185621	0.638107	13.147467	7.366168	6.28744	9.721823	12.95014	8.647796	51.827923	35.305472	37.459351	59.084874	43.380837	63.352126	20	7	2	8	8	1	18	10.864865	8	10	15	12	51	46	56	96	54.997382	65
L3_chr1_-_201312099	chr1	201312099	201312113	-	NA	NA	NA	3.216977	2.420552	0	18.477053	1.019722	0.638107	0.66108	0	0	0.937795	0	0	0	1.485082	0.494381	3.04103	0	0	4	4	0	18.746835	1	1	1	0	0	1	0	0	0	2	1	5	0	0
L3_chr1_-_202730557	chr1	202730551	202730571	-	NA	NA	NA	0.804244	0.610418	0	1.951062	1.019722	0.638107	0	0	0.772772	5.819595	12.304896	2.195282	0	0.742541	0	1.218951	6.157474	1.007135	1	1	0	2	1	1	0	0	1	6	14	3	0	1	0	2	9	1
L3_chr1_-_203867731	chr1	203867730	203867777	-	2005	ELK4	SAP1	30.493285	35.551859	27.502631	29.442183	7.146778	3.39927	16.101003	31.202868	26.262236	16.81442	20.715341	11.492075	10.252518	14.572144	25.270033	13.457911	15.883298	11.672771	35.994595	59.84359	16	29.988889	7	5	22	45	32	17	24	16	10	19	38	22	22	11.712389
L3_chr1_-_203953354	chr1	203953353	203953377	-	NA	NA	NA	0	0	1.591957	0	0	0	0	0	0.772772	0	0	0	4.104726	4.514645	13.80534	17.765226	2.773991	0	0	0	1	0	0	0	0	0	1	0	0	0	4	6	20.965517	28.91954	4	0
L3_chr1_-_203985669	chr1	203985657	203985984	-	64710	NUCKS1	FLJ21480,JC7,NUCKS,FLJ32016,FLJ38536	208.393142	138.884984	84.978315	131.027363	37.849526	5.190969	52.086493	111.943223	109.882709	86.068347	54.056328	41.647306	70.441116	60.719036	71.581988	83.122274	40.634652	16.830247	234.930445	232.699503	48.989899	132.960396	36.990099	8	67.943957	150.95082	130.934426	84	61.981831	57.992674	68.856306	79.774648	115.761627	135.439044	55.948842	17
L3_chr1_-_210654848	chr1	210654800	210654876	-	55248	C1orf75	FLJ10874,RP11-384C4.5,C1orf75	29.228397	20.526978	3.183914	36.663953	20.474259	8.074752	5.604547	1.718711	0.772772	6.81413	5.104135	6.50897	19.518364	10.501255	7.375392	31.163879	30.808081	32.557012	34.993007	34	2	37.346667	20	12	8	3	1	7	6	9	19	14	14	51	42	33
L3_chr1_-_215871025	chr1	215870994	215871040	-	55105	GPATCH2	FLJ10252,FLJ21048,GPATC2,MGC74998,RP11-361K17.1	1.608488	1.211934	1.591957	0.975531	1.019722	2.908506	1.98324	10.558702	14.875276	8.832868	12.847561	12.841032	8.175934	17.339893	20.623745	11.007097	21.599263	1.007135	2	2	1	1	1	4	3	17	18	9	15	18	7.952381	22.857143	32.933824	18	29	1
L3_chr1_-_223907426	chr1	223907410	223907429	-	55740	ENAH	mENA,NDPP1,ENA	0	0	0	0	1.019722	2.000434	0	0.540457	6.424011	1.93233	0	12.652058	0	0	0	0	0	0	0	0	0	0	1	3	0	1	8	2	0	18	0	0	0	0	0	0
L3_chr1_-_224253651	chr1	224253640	224253730	-	163859	C1orf55	FLJ35382,RP4-671D7.1,dJ671D7.1	135.693582	179.952552	96.545627	169.674844	97.34155	21.55702	69.025487	103.208503	49.165554	42.942961	50.369156	50.267117	140.721377	213.030683	107.00756	132.635869	163.788878	106.437965	154	302.996431	55	172	95	30	88	139	60	43	58	70.997996	138.9974	270.993064	151	215	197.999133	109
L3_chr1_-_228451633	chr1	228451633	228451633	-	NA	NA	NA	0	0.259376	0.630498	1.233695	0.858259	5.497979	0.66108	0	0.400773	0.316492	0.143823	4.513798	1.190239	1.404726	2.19669	0.701303	4.173503	12.002363	0	0.421053	0.421053	1.263158	0.842105	7.157895	1	0	0.529412	0.352941	0.176471	6.411765	1.153846	1.871795	3.692308	1.153846	5.564103	12.384615
L3_chr1_-_229242600	chr1	229242595	229242637	-	375061	FAM89A	C1orf153,MGC15887,RP11-423F24.2	14.248701	13.128846	4.935939	38.305063	14.267946	2.000434	7.796459	4.588132	1.418244	4.745715	3.395108	2.936435	7.191806	6.784123	5.892248	8.53569	18.973692	3.009597	16.990909	22	3	38.925926	13.962963	3	11	7.954545	1.84	5	4	4	7	9	11	13.97619	25.988506	2.988095
L3_chr1_-_230832496	chr1	230832448	230832542	-	NA	NA	NA	10.864172	13.413564	32.978845	112.379293	32.417291	14.598446	7.563893	5.90533	21.794485	36.128139	25.095062	26.944667	2.065344	5.268379	14.162604	12.842079	11.976129	10.985719	13	22.289128	19	113.955383	31.617041	20.987903	10.567296	9.994286	26.949149	36.26527	29	37.978243	2	7	25	21	17	11
L3_chr1_-_233183120	chr1	233183075	233183204	-	NA	NA	NA	5.021789	11.789114	1.591957	2.926593	0	0	68.624055	92.186751	54.081604	26.470852	18.865491	16.456651	62.311606	63.936339	26.524429	9.153416	8.617026	7.007489	6	19.469496	1	3	0	0	89.931129	134.947373	66.986226	26.997253	22	23	60.987755	83.903712	44.991561	14.995781	13	7
L3_chr1_-_234173603	chr1	234173600	234173605	-	NA	NA	NA	0	0	0	0	0	0	1.398909	1.080913	0	0	0	0	10.21977	3.012019	0	1.832151	0	0	0	0	0	0	0	0	2	2	0	0	0	0	10	4	0	3	0	0
L3_chr1_-_242397858	chr1	242397858	242397860	-	NA	NA	NA	0	0	0	0	0	0	0	5.600086	0	0	9.717411	2.156844	1.032672	0	0	3.03863	2.013723	11.749117	0	0	0	0	0	0	0	8	0	0	11	3	1	0	0	4.962963	3	12
L3_chr1_-_244338112	chr1	244338100	244338144	-	NA	NA	NA	0.804244	0.610418	0	0	0	0	0	2.161827	0	0	0.84304	2.908258	12.296668	10.6035	5.193717	3.600051	4.787714	0	1	1	0	0	0	0	0	4	0	0	1	4	12	14	10	5.920792	7	0
L3_chr2_+_6923374	chr2	6923374	6923384	+	NA	NA	NA	4.217545	0.610418	0	0.975531	0	0	2.059989	0.540457	0	0	0	0	14.223761	0	0.494381	0	0	0	5	1	0	1	0	0	3	1	0	0	0	0	14	0	1	0	0	0
L3_chr2_+_10456751	chr2	10456749	10456751	+	NA	NA	NA	0.804244	0	0	1.957861	1.019722	0	0	1.858813	4.813668	1.87559	2.552068	4.285408	2.065344	0.742541	7.665086	9.807206	12.323597	8.857396	1	0	0	2	1	0	0	3	6	2	3	6	2	1	12	16	16	9
L3_chr2_+_10829419	chr2	10829418	10829419	+	NA	NA	NA	0	0	0	10.835	0	0	0	0	0	0	0	0	0	0	0	0.60736	0.643964	0	0	0	0	11	0	0	0	0	0	0	0	0	0	0	0	1	1	0
L3_chr2_+_11159699	chr2	11159699	11159699	+	NA	NA	NA	0	0	0	0	0	0	24.278334	17.465463	6.612874	9.276411	6.129538	7.628988	62.92034	48.745145	63.662548	55.412986	66.841812	25.639219	0	0	0	0	0	0	28	22	8	9	7	11	62.893556	61.225595	70.453229	89.203011	71.060806	26.769289
L3_chr2_+_24869861	chr2	24869860	24869861	+	79172	CENPO	CENP-O,MGC11266	0.804244	0	0	0	0	0	5.421853	1.858813	0.772772	0	0	0	11.152647	0.742541	0.494381	0	0	0	1	0	0	0	0	0	7	3	1	0	0	0	11	1	1	0	0	0
L3_chr2_+_26110456	chr2	26110444	26110524	+	10890	RAB10		61.70142	54.453629	41.503679	60.857352	43.005639	7.314024	23.002831	34.273483	38.203961	25.297286	40.557364	49.820443	31.666217	31.169671	21.829799	37.918074	55.337544	47.587316	72	90.960072	24.984424	61.977594	42	11	31.989593	54	47	25.996504	46.982759	69.996466	30.974026	41	37.996721	61.996721	74.990228	48
L3_chr2_+_26422520	chr2	26422496	26422558	+	85465	SELI	KIAA1724	4.217545	1.220836	0	2.933393	3.063528	0	1.98324	14.378963	7.131983	6.794958	6.933498	3.677588	12.311534	15.100704	19.357773	21.968045	48.523465	12.920084	5	2	0	3	3	0	3	22	9	7	8	5	12	19.991304	32	36	62	13
L3_chr2_+_26726630	chr2	26726629	26726631	+	NA	NA	NA	2.428912	0.51077	19.874508	3.806617	3.803793	0.382461	7.411637	1.929648	13.328671	1.897987	2.673016	4.070028	0.570577	1.499242	2.85309	2.282488	1.283758	0	2.886374	0.835165	10.660542	3.877988	3.715165	0.626374	9.346397	3.101462	15.77383	2.046527	3.101462	5.764385	0.55	2.01875	4.742281	3.748185	1.884375	0
L3_chr2_+_27659412	chr2	27659412	27659425	+	84450	ZNF512	KIAA1805,MGC111046	1.608488	2.420552	0	1.951062	0	0	2.16878	2.259167	1.545543	0	3.395108	1.482306	11.253059	3.712704	6.423569	6.701099	2.575855	0	2	4	0	2	0	0	3	4	2	0	4	2	11	5	11	11	4	0
L3_chr2_+_27740259	chr2	27740255	27740277	+	22950	SLC4A1AP	FLJ10624,FLJ41004,HLC3,MGC120646,MGC120648	0	3.034285	0	4.884455	3.059166	1.362328	14.450842	18.631362	21.228436	14.022126	17.427646	18.52126	35.59891	23.738216	30.121909	49.859285	32.61356	19.638432	0	5	0	5	3	2	19	27	26	14	20	26	35	31	45	81	43	20
L3_chr2_+_27848089	chr2	27848085	27848140	+	9553	MRPL33	C2orf1,MGC111093,MGC13694,MGC23922,RPL33L	6.767487	4.670941	4.93594	14.753159	2.039444	2.683597	11.739612	9.337686	9.427411	15.634338	23.486598	23.962085	63.019284	28.149213	27.211943	23.896759	28.53129	34.609079	8.102752	7.707509	3	15	2	4.235556	16	15	12	16	27	34	61.992366	37	42.973684	38.984586	39.973684	35
L3_chr2_+_28827973	chr2	28827973	28828483	+	5500	PPP1CB	MGC3672,PP-1B,PPP1CD	100.623766	68.964442	50.79953	87.442139	51.114632	11.744264	13.786566	25.244134	20.401628	18.473502	35.94683	28.60668	122.028981	68.165813	72.852008	84.825063	116.988769	103.42024	117.242419	114.98389	29.997319	88.991803	49.989276	18	19.994475	40.374537	25.683532	19.411765	41.852056	39.645366	119.655594	89.980401	119.344795	138.506492	158.526976	105.159301
L3_chr2_+_30307903	chr2	30307900	30307906	+	81606	LBH	DKFZP566J091,MGC104312,MGC163287	2.412732	1.220836	3.343982	0.975531	8.191662	7.293787	0.66108	2.356508	0	0	2.529121	14.064998	6.159134	0.742541	2.0796	6.144174	5.51351	33.221375	3	2	2	1	8	10	1	4	0	0	3	20	6	1	4	10	8	34
L3_chr2_+_33213178	chr2	33213131	33213192	+	4052	LTBP1	MGC163161	0	0	0	0	0	0	0	0.540457	0.772772	1.87559	1.68608	52.297369	2.065344	0	1.483144	0	1.287928	13.87297	0	0	0	0	0	0	0	1	1	2	2	74	2	0	3	0	2	14
L3_chr2_+_43124707	chr2	43124701	43124714	+	NA	NA	NA	7.438807	4.193645	3.133508	7.652501	3.063528	14.315281	15.193369	19.472031	9.698437	9.946646	6.012109	17.305205	4.119751	11.4598	9.205828	0.60736	2.013723	1.007135	8.790379	6.968233	1.970414	7.805172	3	18.898573	19.98708	25.999531	11.972144	9.981704	6.994832	24.976742	4	14.957245	13.976247	1	3	1
L3_chr2_+_46779543	chr2	46779541	46779896	+	9655	SOCS5	CIS6,CISH6,Cish5,KIAA0671,SOCS-5	102.920292	54.828836	25.081902	67.172587	46.850965	9.666976	6.3208	4.40835	8.605755	5.62677	7.557982	8.096328	17.463956	11.058132	7.597127	22.948892	17.231003	9.874768	116.869787	91.519171	15	68.267265	45.735184	13.994898	9	7.979167	11	6	8.832572	11	17	14.67234	13.824569	37.621789	24.222244	9.894238
L3_chr2_+_48521444	chr2	48521426	48521451	+	129285	CCDC128	FLJ16566,MGC111781	20.324092	18.033057	14.190727	9.310894	7.066597	4.831478	8.212976	8.787126	2.81824	0.937795	7.303593	9.370895	20.665339	33.588938	5.303726	9.504691	12.059073	13.28154	24.024765	30.021905	8.368818	9.519123	6.927695	7.019634	11.599068	14.761192	3.61823	1	8.508611	13.001636	20.163367	43.820816	10.098332	15.591158	17.244577	13.390904
L3_chr2_+_60560788	chr2	60560787	60560788	+	NA	NA	NA	0	0	0	0	0	0	0	0	0	0	0	0	2.054407	6.114563	19.504993	3.061421	0.643964	0	0	0	0	0	0	0	0	0	0	0	0	0	2	8	25	5	1	0
L3_chr2_+_69093691	chr2	69093691	69094023	+	84168	ANTXR1	ATR,FLJ10601,FLJ11298,FLJ21776,TEM8	2.412732	7.202636	0	2.942775	2.039444	23.615786	9.956935	24.743107	11.993874	5.819595	4.238148	84.050548	9.206784	9.07253	6.321494	25.844379	1.931892	39.106667	3	12	0	3	2	30	13	37	14.980132	6	5	123	9	12	11	42	3	39.902439
L3_chr2_+_70981218	chr2	70981216	70981256	+	25806	VAX2	DRES93	14.197115	11.44849	4.775871	14.699438	6.128709	3.190533	20.666523	17.205066	14.627285	33.450642	10.271922	13.011358	20.433264	5.999727	12.947313	9.789906	8.420805	9.965662	17	18.990566	3	15	6	5	28	27	18	33	12	18	20	8	21	16	12	10
L3_chr2_+_73051903	chr2	73051901	73051903	+	NA	NA	NA	0.804244	0	0	0.975531	3.069543	9.559353	0	0	0	0	0	0	0	0	0.785439	0.454863	3.616967	17.863139	1	0	0	1	3	11.866667	0	0	0	0	0	0	0	0	1.5	0.75	4.878788	18.546154
L3_chr2_+_73294880	chr2	73294873	73294893	+	10322	SMYD5	NN8-4AG,RAI15,RRG1,ZMYND23	2.748624	3.000661	11.812752	3.908924	3.063528	1.276213	0	0.540457	0	0.937795	0.84304	0	1.032672	1.485082	0.988763	3.668781	2.773991	0	3.372917	5	6.913265	4	3	2	0	1	0	1	1	0	1	2	2	6	4	0
L3_chr2_+_73314943	chr2	73314919	73315021	+	10574	CCT7	CCT-ETA,Ccth,MGC110985,Nip7-1,TCP-1-eta	77.238205	36.388777	34.178282	55.130084	34.863574	30.608374	44.089326	24.783422	25.244659	32.646349	22.484397	31.483768	231.181102	163.442607	229.747902	153.395463	196.503456	185.827931	86	61	20	55.917392	34	41	54	35	30.995575	31.939655	26	45	229.908408	207.992154	269.995717	247.994283	222.998562	193.999281
L3_chr2_+_73909601	chr2	73909579	73909604	+	10617	STAMBP	AMSH,MGC126516,MGC126518	4.069575	3.03097	3.183914	12.786062	0	0	3.382149	20.234091	11.284592	15.715071	8.539947	8.611994	50.913632	23.66662	23.578815	30.644568	31.870419	29.625891	5	5	2	13	0	0	5	30	14	16	10	12	50	31	39	50	43	30
L3_chr2_+_86522012	chr2	86521978	86522034	+	55818	JMJD1A	DKFZp686A24246,DKFZp686P07111,JHMD2A,JMJD1,KIAA0742,TSGA,JHDM2A,KDM3A	49.689743	28.068373	12.103907	8.946359	6.25958	1.392283	12.202464	36.61006	20.303218	9.770663	7.742226	7.852381	27.496741	43.092642	18.075296	25.81658	18.859047	13.776309	56	46.993103	7	9.122176	6.122176	2.061088	16	50	25	10	9.095791	11	27	55.818868	29.094481	42	24.283444	14
L3_chr2_+_86862666	chr2	86862664	86862666	+	NA	NA	NA	1.656842	0	22.776222	0	18.519262	0	0	0	0	0	0	0	0	2.269478	0	1.826311	0.643964	0	2	0	12	0	18	0	0	0	0	0	0	0	0	3	0	3	1	0
L3_chr2_+_97628962	chr2	97628931	97629009	+	1329	COX5B	COXVB	493.567978	209.494351	194.734499	291.561783	345.85046	97.875238	20.516043	5.677897	7.131983	12.614553	13.635204	7.278299	134.730472	94.783795	95.74189	84.89633	180.020188	167.160619	516	356.999425	101.994836	293.997702	335.99656	126	28	9	9	13	16	10	133	122.997854	133.998927	138	211.998925	171.998925
L3_chr2_+_100985186	chr2	100985180	100985190	+	6160	RPL31	MGC88191	2.412732	10.14506	1.591957	2.933393	3.063528	0	0	0.540457	3.175061	2.870125	2.583893	0.741153	58.564807	45.918622	46.286222	53.74071	40.194585	35.979124	3	17	1	3	3	0	0	1	4	3	3	1	57.994334	58.983967	59.940649	86.983724	47.969811	36.991501
L3_chr2_+_108432109	chr2	108432086	108432113	+	9648	GCC2	GCC185,KIAA0336	11.857991	28.150177	1.591957	16.660168	7.146779	1.276213	6.451167	4.961451	15.965605	14.961435	6.859682	11.87431	18.397144	6.019876	10.04966	11.583684	4.061918	3.000177	14	47	1	17	7	2	9	9	19.979798	15	8	16.495	18	7.988889	16.9779	18.977778	6	3
L3_chr2_+_109112125	chr2	109112125	109112126	+	NA	NA	NA	0	0	0	0	0	0.638107	2.960227	2.56872	0	0.937795	3.464574	12.112449	0	0	0	0	0	0	0	0	0	0	0	1	4	4	0	1	4	17.583333	0	0	0	0	0	0
L3_chr2_+_112956203	chr2	112956149	112956271	+	150465	TTL	MGC46235	43.744492	46.72227	122.433545	182.12772	84.107179	35.620082	34.574545	53.709394	160.662278	159.828898	115.488014	119.87465	27.557689	15.839935	88.738989	66.797525	79.920475	42.389183	49.993852	78.171067	64.882637	184.459828	81.985672	47.987705	45.938905	80.970832	187.908357	148.389918	129.964381	172.903962	27	20.985507	120.830621	108.600482	100.866848	42.985507
L3_chr2_+_113601612	chr2	113601612	113601645	+	3557	IL1RN	IL1RA,ICIL-1RA,IL-1ra3,IL1F3,IRAP,MGC10430	0	0	0	5.887231	6.14369	2.908506	0	2.39927	8.966277	46.593116	21.942111	12.61532	5.152423	1.485082	11.779361	61.715965	113.551545	96.471562	0	0	0	6	6	4	0	4	11	44.990654	25	18	5	2	19	100	129	100.992174
L3_chr2_+_128565222	chr2	128565222	128565368	+	56886	UGCGL1	FLJ23671,FLJ23796,HUGT1	63.888613	32.311492	36.230663	40.374539	20.471225	2.552427	22.765956	76.275856	46.689756	29.261279	46.614004	58.123083	85.947026	58.949144	80.363501	57.711101	105.024417	25.580081	73.003322	54	20.026578	41	20	4	30	103.982939	56.951482	29	52.995671	82.991597	84.602528	77	115.993039	93.997701	131	26
L3_chr2_+_134923301	chr2	134923301	134923304	+	NA	NA	NA	0	0	0	0	0	0	0	0.540457	0	0	0	2.195282	0	10.870975	1.090837	0.60736	1.36976	3.97823	0	0	0	0	0	0	0	1	0	0	0	3	0	14	2	1	2	4
L3_chr2_+_145481372	chr2	145481356	145481374	+	NA	NA	NA	0	0	0	1.957861	0	0	0.66108	1.858813	10.465009	5.74025	3.426933	0	3.072054	0.742541	16.928232	20.226385	12.964375	2.971095	0	0	0	2	0	0	1	3	13	6	4	0	3	1	23.989247	32.94898	18	3
L3_chr2_+_147061093	chr2	147061092	147061095	+	728773	LOC728773	MGC51329	2.528698	0.615711	0	0	4.096355	0.638107	4.445985	2.573762	5.005007	6.077393	0.84304	2.195282	4.199491	9.334972	6.574751	11.693815	7.869688	12.589419	3	1.008242	0	0	4	1	6.023465	4.015648	6.108014	6	1	3	4.110345	12.110345	10.020162	19.010081	10.22069	13
L3_chr2_+_159021629	chr2	159021600	159021785	+	8502	PKP4	FLJ31261,FLJ42243,p0071	223.267582	184.002779	86.664811	103.723763	41.45723	12.750061	141.70382	181.703175	96.272156	103.810019	75.800265	66.971449	94.01547	75.718947	52.293369	46.828874	41.985905	27.492093	248.813613	310.591759	49.036126	105.402041	40.514515	18.741521	174.733641	242.201094	116.115851	101.554796	87.170594	94.974232	92.266989	98.453607	81.146081	76.521663	58.151264	27.602313
L3_chr2_+_159533398	chr2	159533394	159533400	+	85461	TANC1	KIAA1728,ROLSB,TANC	37.148038	17.166254	0	12.781138	15.369546	8.245491	21.468043	11.393913	0.772772	3.86466	7.838565	14.046853	9.158985	13.038809	3.914722	9.1767	13.534362	7.762935	40.979592	28.789451	0	13	14.986395	11	26.956204	16.862336	1	4	9	19.85222	8.972222	17	7	14.972222	18	7.875479
L3_chr2_+_171493994	chr2	171493936	171494027	+	26003	GORASP2	DKFZP434D156,FLJ13139,GOLPH6,GRASP55,GRS2,p59	34.859736	18.732393	16.625818	44.153015	7.146778	7.522759	37.809207	35.670972	40.794067	36.019821	26.706967	32.392069	16.396222	15.853346	33.500231	15.874264	21.973605	6.042808	41	31	10	45	7	11	49	53	50	36	31	45	16	21	52	26	30	6
L3_chr2_+_172252510	chr2	172252473	172252519	+	1781	DYNC1I2	DNCI2,FLJ21089,FLJ90842,IC2,MGC104199,MGC111094,MGC9324	0	1.220836	3.343982	3.929369	0	0	2.059989	2.939727	1.545543	0.937795	0	0.741153	2.054407	0.742541	3.216192	1.832151	10.349383	0	0	2	2	4	0	0	3	5	2	1	0	1	2	1	6	3	14	0
L3_chr2_+_174899573	chr2	174899553	174899586	+	NA	NA	NA	22.38286	7.184062	22.393335	0.975531	0	0	2.721069	5.436337	1.545543	0	0	0.741153	6.157169	2.245167	2.72181	1.214719	0	0	25.968421	11.898421	12.958763	1	0	0	4	9	2	0	0	1	5.983333	3	5	2	0	0
L3_chr2_+_177785727	chr2	177785694	177785762	+	220988	HNRPA3	D10S102,FBRNP,HNRPA3,2610510D13Rik,MGC138232,MGC142030	44.549282	31.428491	17.440976	26.072414	21.427574	1.608183	3.199863	4.271489	10.634795	0.614392	2.245578	7.780447	0	0	0	0	0	0	51.4	52.195652	10.428986	26.566667	20.966667	2.533333	4.866667	7.333333	13.333333	0.666667	2.666667	10.666667	0	0	0	0	0	0
L3_chr2_+_178191570	chr2	178191569	178191570	+	NA	NA	NA	0	1.211934	0	3.929369	8.210234	3.712866	2.960227	7.197145	11.78419	31.418227	15.063287	6.953769	4.087056	4.592579	14.25824	16.051624	14.08192	22.141685	0	2	0	4	8	5	4	10	14	28.987013	16.909091	10	4	6	19	26	17	23
L3_chr2_+_182030394	chr2	182030322	182030499	+	3676	ITGA4	CD49D,IA4,MGC90518	32.327064	36.746541	9.711811	17.58254	6.128709	4.761597	8.824286	37.122433	22.41159	18.645369	32.885625	43.388552	19.556135	16.551034	8.119677	12.18028	9.342821	15.95816	38	61	6	18	6	7	13	58	28	19	38	60.984043	18.990291	22.09777	15	20	14	16
L3_chr2_+_183289065	chr2	183289064	183289291	+	54431	DNAJC10	DKFZp434J1813,ERdj5,JPDI,MGC104194	26.905019	31.868756	21.627732	40.128918	45.091055	6.884653	36.609992	45.534552	50.682629	58.007264	99.09494	97.210162	50.00385	44.162334	51.132162	60.664182	129.211723	50.238625	32	53	13	40.877934	44	10	47.978537	68	62	56.997753	113	138.422644	49	57.996008	76.992016	98.998008	163	51
L3_chr2_+_187059231	chr2	187059223	187059277	+	55854	ZC3H15	HT010,LEREPO4,MSTP012	5.726417	5.41622	0	0.975531	1.019722	0	11.308974	20.129904	10.307043	23.090237	27.038555	11.585405	17.442083	23.614985	21.031007	13.467983	13.745095	7.00749	7	9	0	1	1	0	16	30	13	23	31	16	17	31	32	22	19	7
L3_chr2_+_187162969	chr2	187162961	187163035	+	3685	ITGAV	CD51,DKFZp686A08142,MSK8,VNRA	13.610838	18.052406	26.29088	48.203048	24.575945	11.035083	0.66108	28.817774	40.628268	9.795898	12.027468	18.738667	7.202742	15.82243	52.544392	8.52741	12.358982	7.985541	16	30	15	49	23.983425	15	1	41.954912	49	9.994924	14	25.994949	7	20.995283	74.99061	14	16.710438	8
L3_chr2_+_190014422	chr2	190014414	190014427	+	84128	WDR75	DKFZp781N1244,FLJ12519	0	0.610418	0	0	0	0	6.649338	0.540457	4.005807	1.93233	3.426933	3.649411	29.482074	15.521695	9.573566	10.449749	8.971399	3.97823	0	1	0	0	0	0	9	1	5	2	4	5	29	20	15	17	12	4
L3_chr2_+_190234429	chr2	190234418	190234429	+	54529	ASNSD1	FLJ20752,NBLA00058,NS3TP1	0	0	1.591957	0	0	0	6.264127	7.737602	1.580632	0	0	0.741153	4.087056	6.066933	15.137733	4.900591	2.773991	3.944081	0	0	1	0	0	0	8	11	2	0	0	1	4	7.976744	21	8	4	4
L3_chr2_+_190916515	chr2	190916515	190916890	+	3628	INPP1	MGC110984	24.448751	12.671668	35.864109	40.240138	12.254132	1.995186	6.3208	4.96145	11.20259	16.977694	7.560886	2.195282	17.496652	12.855828	28.222654	27.355352	22.477709	39.520972	29	21	21	40.964386	12	2.992958	9	9	14	16.944444	8.943254	3	17	17	50.964206	44.806723	32	39.963967
L3_chr2_+_192251078	chr2	192251077	192251134	+	64859	OBFC2A	DKFZp667M1322,FLJ13624,FLJ22833,MGC111163	34.240049	63.786394	28.306752	29.579437	39.01254	13.559714	8.511156	123.472159	20.564414	30.061664	78.834375	65.33444	27.500093	47.370778	35.190888	35.743852	112.480406	62.711494	37.478424	107.965691	16	30	38	18	12	151.819066	25	29	88	96	27	60.990385	49	58	129	64.97603
L3_chr2_+_196892185	chr2	196892185	196892185	+	NA	NA	NA	0	0	0	0.975531	0	0.638107	0	0	0	0	0	0.741153	0	0	1.733047	1.832151	2.913582	12.589419	0	0	0	1	0	1	0	0	0	0	0	1	0	0	3	3	4	13
L3_chr2_+_200879467	chr2	200879458	200879696	+	26010	LOC26010	DKFZp564A2416,DNAPTP6	71.870462	60.222402	114.110446	144.608361	79.942732	19.010609	18.827945	27.213378	94.259636	38.244177	52.972836	82.650018	7.228704	17.310263	33.139908	26.905014	25.114176	13.972974	81.996269	100.991736	63.997093	146.664065	78	26	26.980556	43.543077	113.994135	38	60.969502	116.960769	7	23	54	44	34	14
L3_chr2_+_202606822	chr2	202606817	202606823	+	8324	FZD7	FzE3	19.235655	19.995638	16.737923	21.777127	10.269854	12.093014	14.814728	30.92596	16.753043	68.414921	51.614242	47.739393	21.186215	23.442589	43.641044	39.635863	30.59727	44.630274	21	34	9	22	10	15	18	37	20	62	57	72	21	30	52	64	35	47
L3_chr2_+_206255416	chr2	206255376	206255470	+	8828	NRP2	NP2,MGC126574,NPN2,PRO2714,VEGF165R2	0	3.000661	0	7.843411	6.133071	6.160431	19.176088	13.349468	100.337768	102.971201	150.056725	212.690732	0	13.243968	38.803118	26.527466	34.252519	59.949365	0	5	0	8	6	9	24	19.998661	116	94.998661	164.998661	323.998661	0	17	48	43	42	62
L3_chr2_+_206658299	chr2	206658294	206658299	+	NA	NA	NA	1.608488	0.610418	6.753939	0	0	0	0	0.540457	0	0	1.709028	0	1.032672	10.711246	0.988763	0.60736	0	1.007135	2	1	4	0	0	0	0	1	0	0	2	0	1	14	2	1	0	1
L3_chr2_+_207338571	chr2	207338559	207338583	+	22868	FASTKD2	KIAA0971	0.804244	0	0	0	0	0	0.66108	3.649634	3.898947	0	0.84304	2.936435	12.302838	18.285196	24.00088	19.561367	19.670599	5.001133	1	0	0	0	0	0	1	6	5	0	1	4	12	24	36.979866	31.979866	26	4.986577
L3_chr2_+_208839254	chr2	208839191	208839283	+	200576	PIP5K3	CFD,KIAA0981,MGC40423,PIKFYVE,PIP5K	60.759108	43.600145	16.85186	38.300191	14.240753	3.485384	30.80573	85.559015	40.809887	62.959939	45.375399	45.242169	36.709717	49.655144	17.29589	46.594044	53.870856	28.727932	69.955945	73	10	38.986624	13.928	5	39	115.933481	50	59.995012	51.992494	63.989924	35.958944	65	29	75.978027	71.975078	29
L3_chr2_+_208885205	chr2	208885171	208885211	+	NA	NA	NA	0	0	0	0	1.019722	0	0	0	0	3.80792	15.545643	1.482306	0	0	2.227429	10.40493	33.633815	4.951215	0	0	0	0	1	0	0	0	0	4	18	2	0	0	4	17	44	5
L3_chr2_+_216322784	chr2	216322784	216322786	+	NA	NA	NA	0.804244	0.610418	1.591957	5.036752	3.206351	0.867101	7.037471	2.666647	10.967411	4.019885	7.392519	19.768063	1.032672	1.502626	6.569556	1.429929	2.130027	2.014269	1	1	1	5.140909	3.140909	1.391966	9.356522	4.534783	13.356522	4.178261	8.534783	28.580854	1	2	10	2.349206	3	2
L3_chr2_+_220071856	chr2	220071841	220071903	+	29926	GMPPA		31.393885	33.116319	15.144049	23.526861	54.291944	10.796067	64.940699	46.059081	31.599799	41.071252	67.455069	27.165273	59.266761	37.995144	32.713771	34.898904	57.671526	48.169426	36.995215	55	9	24	53	15.995215	82.99458	69	39	41	77	38	58	49.972752	51.997199	56.997207	77.997207	48.959569
L3_chr2_+_220082825	chr2	220082824	220082825	+	NA	NA	NA	0	0.610418	1.591957	0	0	0	0	1.178254	4.913659	0	13.268959	0.741153	0	2.269478	2.4069	0	0	1.007135	0	1	1	0	0	0	0	2	6	0	15	1	0	3	4	0	0	1
L3_chr2_+_224530403	chr2	224530361	224530430	+	65080	MRPL44	FLJ12701,FLJ13990,FLJ37688,L44MT,MRP-L44	3.265331	9.060458	1.591957	8.786579	7.148432	0.638107	5.090274	3.534761	6.350122	1.87559	1.68608	8.533927	40.019877	18.795345	64.505964	55.143021	44.594282	27.719671	4	15	1	9	7	1	7	6	8	2	2	12	39	25	97	90	61	28
L3_chr2_+_230989159	chr2	230989157	230989190	+	6672	SP100	DKFZp686E07254,FLJ00340,FLJ34579	87.492707	91.08503	49.108472	129.73867	57.267229	20.82731	29.122617	81.340154	52.325036	111.878017	97.354654	79.196886	53.18723	63.722073	51.176238	93.898585	89.514186	35.632649	97.614786	154.188253	27.904898	131.205284	55.764788	27.865003	37.717647	112.017982	63.194002	105.729412	109.060312	114.439155	52.220457	82.616267	76.916166	152.352354	111.220764	36.075349
L3_chr2_+_231629832	chr2	231629817	231629882	+	5707	PSMD1	MGC133040,MGC133041,P112,S1	25.520912	13.237582	17.039847	25.532098	8.170862	2.761163	6.597975	8.873758	20.301873	11.58245	9.428882	14.799392	22.565285	23.526744	61.03692	65.218561	45.311858	27.774244	29	22	10	26	8	4	9	15	25	12	11	20.928571	21.985915	30.994236	90.994326	105.976743	60.946942	28
L3_chr2_+_233074363	chr2	233074360	233074363	+	NA	NA	NA	1.985753	4.159516	1.591957	8.895482	4.060854	2.908506	10.406269	8.419916	7.825229	1.987803	9.717411	9.587598	2.054407	7.35007	9.730034	9.697857	4.705522	5.754043	2.37931	6.897436	1	9.042304	3.972222	4	13.03848	12.279252	9.561462	2.055016	11	13.914308	2	9.664526	14.225179	15.789291	6.39433	5.833847
L3_chr2_+_234539996	chr2	234539992	234540007	+	NA	NA	NA	0	0	0	0	0	0	0	0	0	0.937795	0	0	1.032672	0	1.090837	9.813427	13.242858	2.935814	0	0	0	0	0	0	0	0	0	1	0	0	1	0	2	16	17	2.934426
L3_chr2_+_237206334	chr2	237206334	237206334	+	NA	NA	NA	0	0	0	0	0	0	2.960227	0	0	1.93233	0	0.741153	0	13.243968	2.4069	0	0.643964	0	0	0	0	0	0	0	4	0	0	2	0	1	0	17	4	0	1	0
L3_chr2_+_238304688	chr2	238304688	238304689	+	NA	NA	NA	0	0	0	0.975531	0	0	0.66108	3.746974	0	0	0	0.741153	3.072054	11.661098	1.585219	0.60736	1.36976	1.993043	0	0	0	1	0	0	1	6	0	0	0	1	3	15	3	1	2	2
L3_chr2_+_242403866	chr2	242403850	242404162	+	129807	NEU4	MGC102757,MGC18222	0	4.826743	3.343982	0	0	0	0.66108	0.540457	2.402289	0	0	0	0	13.897154	38.392351	1.214719	0	0	0	8	2	0	0	0	1	1	3	0	0	0	0	18	51.944444	2	0	0
L3_chr2_-_5751375	chr2	5751375	5751377	-	NA	NA	NA	1.649922	1.227598	1.62219	4.893837	1.367872	0	0	1.725738	0	10.357737	2.583893	1.737879	1.032672	3.636737	7.11754	6.495036	7.866936	6.220345	2.049356	2.024678	1.024678	5	1.340206	0	0	3.011555	0	10.393471	3	2.355138	1	4.84375	11.21875	10.599068	10.6875	6.264564
L3_chr2_-_11523729	chr2	11523719	11523746	-	1876	E2F6	E2F-6,MGC111545	30.971994	14.434447	3.183914	31.541749	14.32142	5.485818	14.345154	1.62137	7.881868	3.80792	6.035686	2.195282	23.470012	23.738986	38.309304	23.311755	31.969576	14.736147	36	24	2	32	14	8	18	3	10	4	7	3	22.995392	30.988636	56	38	41.767613	15
L3_chr2_-_19411257	chr2	19411249	19411292	-	NA	NA	NA	8.609077	1.220836	0	0.975531	0	0	2.721069	5.404567	4.778579	1.93233	11.167296	4.41874	9.261238	2.970163	2.676056	3.04103	1.287928	2.014269	10.270833	2	0	1	0	0	4	10	6	2	13	6	9	4	5	5	2	2
L3_chr2_-_20413917	chr2	20413874	20414380	-	NA	NA	NA	350.72435	228.581397	155.70543	213.541169	98.099959	30.469665	146.240481	282.321491	236.038262	201.980721	196.072296	217.6716	198.86313	144.071389	190.709683	156.18669	164.564847	68.466596	384.450125	386.386771	88.292951	216.409034	95.715573	42.844742	182.941772	360.219306	282.768974	194.051414	221.105727	316.045926	196.211597	186.574606	272.323508	253.826996	200.791839	69.774379
L3_chr2_-_20714349	chr2	20714339	20714350	-	64342	HS1BP3	ETM2,FLJ14249,HS1-BP3	4.069575	3.618125	1.591957	14.737124	1.019722	2.57981	1.32216	0	0.772772	1.87559	1.709028	0.741153	2.979679	4.525839	0.988763	4.174242	2.657687	8.920628	5	6	1	15	1	3.921053	2	0	1	2	2	1	2.895238	6	2	6.86	4	9
L3_chr2_-_21681864	chr2	21681864	21681864	-	NA	NA	NA	0.804244	1.211934	3.343982	0	0	0	11.473167	1.178254	0	5.024947	0	0	0	0	0	0	0	0	1	2	2	0	0	0	14	2	0	5	0	0	0	0	0	0	0	0
L3_chr2_-_25328451	chr2	25328442	25328610	-	1788	DNMT3A	DNMT3A2,M.HsaIIIA	1.656842	1.822352	1.591957	28.527226	2.056992	0	0.00789	0.545866	26.795702	61.515527	15.413698	0.741153	4.119751	2.987708	11.915626	21.464872	8.021236	0	2	3	1	29	2.017425	0	0.016657	1.016657	33	60.989474	18	1	4	4	20.019526	35	12.019526	0
L3_chr2_-_25954663	chr2	25954651	25954894	-	55252	ASXL2	ASXH2,DKFZp686C1968,FLJ10898,KIAA1685	36.617314	21.415538	18.940117	35.377513	10.178159	1.91432	109.948873	162.260339	128.011021	116.168671	137.019763	116.415081	69.890039	40.689032	47.656484	52.955628	48.643253	19.672638	41.892857	35.756098	11	36	9.964286	3	128.995946	199.97107	151.944129	111.594595	153.990476	169.38725	69	52.953464	66.981481	85.978423	62	20
L3_chr2_-_27148023	chr2	27148016	27148044	-	NA	NA	NA	12.546269	2.43277	3.183914	5.876167	3.063528	4.98908	3.49094	2.39927	8.079609	15.055743	12.074853	6.491922	28.698042	14.357645	12.123064	17.741465	26.193639	19.864342	15	4	2	6	3	7	5	4	10	15	14	8.830986	27.982036	19	21	29	35.993939	20
L3_chr2_-_27399452	chr2	27399440	27399469	-	4358	MPV17	SYM1	3.216977	7.216997	12.434948	17.60396	5.102972	2.552427	7.259054	4.117981	5.551351	15.91357	7.772188	10.766099	25.4687	7.638443	17.553772	12.833367	21.358834	10.872793	4	12	7	17.965517	5	4	10	7	7	16	9	15	25	10	27	21	28	11
L3_chr2_-_27457103	chr2	27457099	27457116	-	130557	ZNF513	FLJ32203,HMFT0656	18.805206	6.053038	3.343982	11.759532	4.087612	7.731332	0.66108	1.080913	0.772772	0	1.68608	0	1.032672	0	2.66753	1.214719	0	6.978407	22	10	2	12	4	11	1	2	1	0	2	0	1	0	4.986301	2	0	7
L3_chr2_-_33677857	chr2	33677844	33677885	-	25940	FAM98A	DKFZP564F0522,DKFZp686O03192	1.608488	2.43277	1.591957	16.704367	2.039444	0.638107	2.82986	6.75881	6.28744	2.813385	5.081188	1.454129	7.206831	13.569631	8.412363	18.688349	17.689172	8.992676	2	4	1	17	2	1	4	11	8	3	6	2	7	18	14	30.415225	24	9
L3_chr2_-_37047163	chr2	37047163	37047250	-	6801	STRN	SG2NA,MGC125642	44.851147	20.912552	20.535877	36.07263	20.377453	6.98545	17.637925	22.295585	84.068288	18.776632	20.756459	49.56189	7.20683	24.234627	38.563428	13.425214	10.425371	10.951569	52.881258	34.663158	12.511811	36.801373	19.947639	9.828061	24.364035	35.960656	101.882888	19	24	69.81556	7	31.862069	58.705342	22	14.837321	11
L3_chr2_-_37237596	chr2	37237595	37237647	-	5610	EIF2AK2	EIF2AK1,MGC126524,PKR,PRKR	69.798486	55.333184	49.092858	105.492342	46.143875	9.714169	9.248985	40.100656	54.002189	51.308742	44.152912	70.609381	15.409433	33.859985	24.903251	25.135569	37.039163	11.896206	78.997506	93.071529	27.66835	107	45	14	13	59.984416	65.984416	49.974093	50.47681	102	15	43.963511	40.561515	41.123583	50	11.9875
L3_chr2_-_38683123	chr2	38683120	38683614	-	92906	HNRPLL	SRRF	52.909793	31.31452	7.101794	39.681517	27.404213	1.99372	15.780703	18.808057	10.916532	17.894532	9.316825	23.451036	32.068786	25.986702	13.37061	31.836675	37.273614	14.890644	59.932854	52.033314	4.399681	40.443513	26.793104	3.150819	21.269323	29.525506	13.653158	17.860184	10.907088	33.6889	31.401997	34.151852	21.45143	51.920109	50.421595	15.052606
L3_chr2_-_39859892	chr2	39859891	39859906	-	80745	THUMPD2	C2orf8,MGC2454	12.042191	7.216997	6.753939	15.738072	5.116077	1.276213	1.32216	2.409731	6.7687	0.937795	5.589462	3.700534	2.065344	6.024038	6.438472	4.82889	3.364205	1.007135	14.076397	12	4	16	5	2	2	4.5	8.5	1	6.5	5	2	8	11.544699	7.923077	4.923077	1
L3_chr2_-_44076603	chr2	44076599	44076654	-	10128	LRPPRC	CLONE-23970,GP130,LRP130,LSFC	369.348469	219.703441	156.1463	172.264058	67.69842	14.144131	74.053751	134.639998	97.940978	76.106067	73.322142	61.414423	239.944615	263.758416	345.344994	228.192547	279.097869	108.026949	391	374	83	174	66	20	93	175	116	74	83	87.996974	237.997847	333.993527	419.993545	368.997839	322.997847	111
L3_chr2_-_45691909	chr2	45691885	45691928	-	55133	SRBD1	FLJ10379	0.804244	0.610418	0	7.871268	0	0	5.911509	9.085971	2.353404	8.947518	9.507357	7.298822	16.41626	5.957871	9.569328	13.440811	9.94834	1.007135	1	1	0	8	0	0	8	15	3	9	11.12528	10	16	8	17	22	14	1
L3_chr2_-_46996433	chr2	46996390	46996468	-	90411	MCFD2	F5F8D,DKFZp686G21263,LMAN1IP,SDNSF	25.877366	37.278669	17.039847	34.172043	25.549047	7.814531	52.891909	70.701094	66.044152	93.377974	127.705378	90.407719	112.069645	127.735634	126.042991	167.74693	299.056699	122.660811	31.081331	61.960585	10	34.852756	24.98524	10.970696	71.991304	106.97018	81.988439	91.998551	145.988321	127.97248	109.963695	166.946072	188.979164	272.933485	359.893553	124.976696
L3_chr2_-_47257128	chr2	47257108	47257160	-	805	CALM2	PHKD,CAMII,PHKD2	67.584523	67.895913	45.019503	157.196587	77.21052	9.06525	8.741369	30.261304	29.920514	29.511225	40.316633	57.601598	80.934495	98.604379	112.956008	137.49293	206.983299	108.865122	72.993435	115.993435	23.993435	157.921225	74.986871	12	12	43.920319	36	28.992032	45.992032	83.992032	79.979456	125.986928	148.978923	222.982571	239.963184	111.986928
L3_chr2_-_47651209	chr2	47651209	47651210	-	56660	KCNK12	THIK-2,THIK2	0	0.610418	0	0	5.123968	2.123056	5.147501	3.680213	2.353404	7.911936	3.464574	11.53213	0	0	0	0	0	0	0	1	0	0	5	3	7.023102	5.907407	3	7.907407	4	16.822516	0	0	0	0	0	0
L3_chr2_-_54580087	chr2	54580087	54580087	-	NA	NA	NA	0.576999	0	12.256122	0.708344	0.740888	1.160418	0	0	0	0	0	0	0	0	0	0	0	0	0.727273	0	6.727273	0.727273	0.727273	1.727273	0	0	0	0	0	0	0	0	0	0	0	0
L3_chr2_-_55090891	chr2	55090871	55090916	-	57142	RTN4	ASY,NI220/250,NOGO,NOGO-A,NOGOC,NSP,NSP-CL,Nbla00271,Nbla10545,Nogo-B,Nogo-C,RTN-X,RTN4-A,RTN4-B1,RTN4-B2,RTN4-C	0	0	0	0.975531	0	0	0	0	5.58644	0.937795	2.552068	3.610973	4.130688	5.257186	10.946412	62.691817	18.928295	4.028538	0	0	0	1	0	0	0	0	7	1	3	5	4	7	19	102	26	4
L3_chr2_-_55698245	chr2	55698217	55698416	-	57223	SMEK2	smk1,FLFL2,FLJ31474,KIAA1387,PSY2,PP4R3B	72.266561	69.510458	36.844318	67.652857	30.678704	10.261791	139.775258	214.98371	192.854305	128.487542	192.357385	171.289388	228.329972	224.575381	276.076097	192.12834	252.908762	118.990108	83.996923	115.972482	21.996914	68.930501	30	14.993739	178.799165	286.85654	233.406084	125.958015	218.961624	246.889975	224.794639	290.86685	391.787579	312.503375	314.876997	120.931598
L3_chr2_-_64225059	chr2	64225055	64225066	-	NA	NA	NA	0.804244	3.01661	1.591957	0.975531	5.123968	0	3.768114	2.161827	1.580632	1.93233	0	1.482306	15.230471	5.325012	9.027125	1.218951	3.714923	1.993043	1	5	1	1	5	0	5	4	2	2	0	2	15	6.939759	13.879518	2	5	2
L3_chr2_-_64569226	chr2	64569225	64569228	-	NA	NA	NA	0	0	0	0	0	0	0.768572	1.804985	3.330238	2.049234	25.244949	7.337963	1.062831	0.760986	0.523649	0.628616	3.579047	3.038056	0	0	0	0	0	0	1.162608	3.14527	4.189061	2.124547	28.203843	10.31938	1.028289	1.024878	1.062632	1.035712	5.046345	3.037152
L3_chr2_-_65210736	chr2	65210695	65210764	-	5861	RAB1A	DKFZP564B163,RAB1,YPT1	27.182365	25.695453	45.549919	57.108607	29.689032	7.085051	1.398909	1.080913	7.904754	1.87559	3.395108	3.677588	17.400692	17.345768	30.031211	58.783387	46.574264	18.827164	32	43	26	57.990148	29	10	2	2	10	2	4	5	17	23	51	95.43629	62	19
L3_chr2_-_65447270	chr2	65447267	65447377	-	NA	NA	NA	0	0	21.134803	7.827229	1.019722	0.638107	0	27.810347	98.78104	85.291531	78.447072	36.881959	0	27.558965	124.437239	96.63533	102.092363	18.615879	0	0	12	8	1	1	0	38	116.950472	82.845705	88.990035	52.652932	0	35.94501	162.456269	156.746027	122.842448	18.991525
L3_chr2_-_65513165	chr2	65513138	65513239	-	200734	SPRED2	FLJ21897,FLJ31917,MGC163164,Spred-2	7.482876	6.633147	17.938574	43.343189	21.4961	8.590172	25.209894	36.639435	130.021667	99.569587	76.179504	59.853082	19.406921	44.016729	48.345172	73.428009	45.829752	28.615624	9	11	10	44	21	11.991071	34	51	150.556363	91.986139	84.966486	86	19	56.997375	68.997355	118.98421	57.994751	28.997416
L3_chr2_-_68333134	chr2	68333122	68333225	-	NA	NA	NA	182.101811	97.358211	85.068794	77.715363	63.544095	13.459391	46.77908	114.37231	92.85855	33.488377	69.748799	58.709984	98.559116	79.089325	97.608907	64.265479	63.073365	41.382322	202.988013	163.993162	47	79	61.996546	18.993092	62.996289	159	112	34	80	84	96.996503	102.996581	137.471798	104.92842	83	42
L3_chr2_-_69518072	chr2	69518060	69518104	-	27247	NFU1	NIFU,CGI-33,HIRIP5,MGC142252,MGC142254,NIFUC,Nfu	5.678063	5.404001	6.753939	11.756599	4.078888	0	1.32216	0.540457	2.353404	0	1.600219	1.454129	24.319297	9.88361	7.162556	8.553079	5.51351	4.99322	7	9	4	12	4	0	2	1	3	0	1.9	2	23.672131	13	13	14	8	5
L3_chr2_-_69724261	chr2	69724261	69724377	-	22848	AAK1	DKFZp686F03202,DKFZp686K16132,FLJ23712,FLJ25931,FLJ31060,FLJ42882,FLJ45252,KIAA1048,MGC138170,MGC164568,MGC164570	49.571791	19.125054	12.186177	38.495194	10.249678	3.546613	18.547444	67.295363	16.50267	58.598012	21.807706	17.787266	7.144244	11.52352	2.227429	15.883818	13.97425	4.985364	54	32	7	39	10	5	23.993311	85.117465	20	55	25	25	7	15.254737	4	25.92	19	5
L3_chr2_-_70374331	chr2	70374331	70374383	-	6637	SNRPG	SMG,MGC117317	5.070143	3.03097	4.935939	3.908923	0	0	0	0	4.070608	5.962742	0.84304	0	12.315621	21.500055	13.671811	9.747408	29.835176	8.920628	6	5	3	4	0	0	0	0	5	6	1	0	12	28	22.988166	16	40	9
L3_chr2_-_96146038	chr2	96146021	96146038	-	151	ADRA2B	ADRA2L1,ADRA2RL1,ADRARL1,ALPHA2BAR	0	0	0	0.975531	14.349321	0	0	0	0	0	0	0	0	0	0	0.60736	2.773991	1.007135	0	0	0	1	14	0	0	0	0	0	0	0	0	0	0	1	4	1
L3_chr2_-_97746486	chr2	97746483	97746486	-	NA	NA	NA	0	0	0	0	1.019722	0.638107	0	0	1.213647	2.870125	7.838565	1.482306	0	0	0.494381	1.832151	13.412212	2.014269	0	0	0	0	1	1	0	0	1.580645	3	9	2	0	0	1	3	17	2
L3_chr2_-_101134277	chr2	101134271	101134350	-	11138	TBC1D8	AD3,HBLP1,VRP	155.123291	65.747805	51.19153	101.501444	33.782332	10.369873	44.153831	51.655965	11.868502	63.460836	58.010279	49.286719	52.096852	23.448346	17.600895	49.56192	38.975303	30.656417	171.980381	109.992843	28.996296	102.985822	33	15	57.97992	77	15	63	66.503366	69.925748	50.993921	30.993921	30	80.926537	54	31
L3_chr2_-_118488117	chr2	118488109	118488195	-	54520	CCDC93	FLJ10996,FLJ25197,MGC13033	12.470492	13.03102	8.505964	28.599136	15.382174	2.761163	3.49094	5.911226	19.155332	1.87559	5.192645	7.073363	19.300018	6.114563	16.851236	12.318947	13.412213	7.888162	14	21.899281	5	28.94964	15	4	5	9	23	2	6	9.991071	18.968085	8	23	20	17	8
L3_chr2_-_120697383	chr2	120697383	120697455	-	79134	TMEM185B	FAM11B,FLJ20979	28.622243	29.191346	34.709694	109.739907	36.931822	14.974723	6.489183	5.605787	6.459202	12.900298	14.888789	8.650431	18.452996	26.872582	35.331149	30.733435	30.99597	26.445366	31.996914	49	19	111	36	21	9	9	8	13	17	12	18	34.968504	51	49.996032	40	27
L3_chr2_-_122210922	chr2	122210916	122210955	-	84365	MKI67IP	NIFK,Nopp34	6.81792	6.008378	4.78697	13.769983	3.069543	0	13.533156	6.198245	2.353404	5.857163	4.269973	0.741153	20.497857	29.012941	49.951469	39.864963	38.543087	4.007312	8	10	2.916667	14	3	0	17	10	3	6	5	1	19.98855	37.86262	70.931298	64.942748	49	4
L3_chr2_-_128000499	chr2	128000484	128000542	-	55677	IWS1	DKFZp761G0123,FLJ10006,FLJ14655,FLJ32319,MGC126375,MGC126376	15.944892	12.125053	17.265889	17.653277	10.216322	2.123056	1.32216	3.577524	5.528465	0	1.68608	0	25.48735	12.788278	17.55088	3.65423	13.157046	7.019699	19	20	10	18	10	3	2	6	7	0	2	0	24.907407	17	29.990909	6	19	6.990909
L3_chr2_-_136592190	chr2	136592189	136592192	-	7852	CXCR4	NPYR,CD184,D2S201E,FB22,HM89,HSY3RR,LAP3,LCR1,LESTR,NPY3R,NPYRL,NPYY3R,WHIM	3.332943	3.000661	0	0	0	0	6.870394	20.165257	0.772772	5.024947	0.84304	3.544256	32.313493	11.563151	1.733047	3.664301	1.36976	14.494517	4	5	0	0	0	0	8.935245	25	1	5	1	5	32	15	3	6	2	15
L3_chr2_-_139841502	chr2	139841496	139841503	-	NA	NA	NA	0	0	0	0	0	0	0	0	0.772772	0	0	0	11.20288	1.502626	0	3.045262	3.499786	7.872615	0	0	0	0	0	0	0	0	1	0	0	0	11	2	0	5	5	8
L3_chr2_-_144903865	chr2	144903863	144903866	-	NA	NA	NA	0	0.610418	0	0	0	0	1.398909	0.540457	1.580632	0	0	0	13.225986	2.269478	2.823885	6.739628	0.643964	2.971095	0	1	0	0	0	0	2	1	2	0	0	0	13	3	5	11	1	3
L3_chr2_-_144983935	chr2	144983935	144984002	-	NA	NA	NA	4.307503	1.822352	0	0.975531	0	0	3.305399	20.495518	3.126175	1.87559	4.238148	2.195282	23.410205	52.088781	39.287298	54.834988	21.996131	1.007135	5	3	0	1	0	0	5	30	4	2	5	3	23	67	56	89	28	1
L3_chr2_-_160469462	chr2	160469453	160469517	-	4065	LY75	CD205,CLEC13B,DEC-205,GP200-MR6	42.495986	28.828585	13.121768	2.926593	4.08325	4.270834	6.873089	24.831805	20.206681	5.74025	7.636555	10.15287	35.502182	35.705989	35.882522	10.935158	5.980337	14.876327	48.986395	47.986395	8	3	4	6	10	37.984733	24.976859	6	8.977444	14	34.683583	46.900194	56.897554	17.94356	8.980769	14.923077
L3_chr2_-_174586068	chr2	174586062	174586088	-	NA	NA	NA	13.075009	0.993685	3.343982	1.951062	0	0	0	0	0	0	0	0	3.087079	3.012019	0	0	0	0	15.655194	1.636364	2	2	0	0	0	0	0	0	0	0	3	4	0	0	0	0
L3_chr2_-_175170729	chr2	175170721	175170746	-	NA	NA	NA	0	0	0	2.942775	0	0	0	0	3.892566	4.790887	11.132291	2.936435	0	0	2.511933	7.299772	13.667372	9.843536	0	0	0	3	0	0	0	0	4.949153	4.966667	12.898305	4	0	0	4.9	11.937179	18.987179	10
L3_chr2_-_175741098	chr2	175741096	175741187	-	1386	ATF2	CRE-BP1,CREB2,HB16,MGC111558,TREB7	3.146363	3.043188	1.591957	2.933392	1.019722	0.638107	9.370407	4.92265	9.427411	7.868838	5.088853	2.964612	32.751127	27.286883	21.00336	18.916309	13.85877	25.713079	3.862069	5	1	3	1	1	13	8	12	8	5.982456	4	32	36	33.990148	30.990196	20	25.989838
L3_chr2_-_175754684	chr2	175754649	175754699	-	518	ATP5G3	MGC125738,P3	17.218731	10.808921	23.672813	21.655196	8.187496	5.170731	1.398909	0.540457	1.545543	1.93233	8.665052	2.936435	34.67384	24.109135	28.837658	49.147449	45.545443	46.333333	20.300168	18	13	22	8	7	2	1	2	2	10	4	33.983923	31.72	44	80	59.88	47.44
L3_chr2_-_176575234	chr2	176575231	176575271	-	80856	KIAA1715	LNP,DKFZp686G1442,MGC102862,Ul,ulnaless	125.543	86.567655	39.253958	62.12024	33.814196	3.39927	14.461264	64.777951	24.089555	36.885391	25.874249	48.022498	90.450702	48.327003	42.01665	44.766631	30.879597	18.814202	139.986975	145.98489	22.997821	63	33	5	19.996855	93.984527	29.996855	36.990566	30	67.993691	88.987205	62.982044	66.798359	72.946543	41.765843	18.989796
L3_chr2_-_176680907	chr2	176680907	176680926	-	NA	NA	NA	0.37898	3.123812	0.735147	0.835523	7.168211	6.965673	0.084464	2.029694	1.965954	0.904092	3.797802	22.095616	0	0.050719	0.024293	0	0.309283	0	0.485981	5.17223	0.485981	0.857143	7	9.428571	0.149171	3.410751	2.470588	0.965517	4.410751	31.740852	0	0.071429	0.071429	0	0.525974	0
L3_chr2_-_177837634	chr2	177837631	177837754	-	4780	NFE2L2	NRF2	173.650003	343.176674	230.61537	189.593177	96.31587	17.980298	63.309578	214.472623	128.430022	57.918274	76.436948	78.632887	57.297988	88.282094	104.660919	63.277124	90.199408	30.771024	193.206534	582.758344	122.803476	192.115366	93.941004	25.861504	82.814855	277.965256	153.989055	57.99278	87.970304	111.740072	56.256075	115.154326	142.977246	103.01682	113.844124	30.967804
L3_chr2_-_179024127	chr2	179024111	179024144	-	8575	PRKRA	HSD14,PACT,RAX	4.069575	9.352699	8.279922	6.822607	0	1.276213	0.018633	3.480183	1.644743	0	0.84304	1.482306	8.224478	10.505214	10.782526	3.67743	5.753456	5.853931	5	15.41629	5	6.959184	0	2	0.036873	6	2.089701	0	1	2	8	13.988095	18.639203	6.040456	8.822258	5.853772
L3_chr2_-_179837505	chr2	179837505	179837505	-	NA	NA	NA	0	0	0	0.975531	0	0	0	0	0	0	0	0	1.032672	10.081809	0.494381	0	0.643964	0	0	0	0	1	0	0	0	0	0	0	0	0	1	13	1	0	1	0
L3_chr2_-_201536652	chr2	201536629	201536673	-	4999	ORC2L	ORC2	16.061798	8.50134	1.591957	6.844899	2.039444	0	16.877635	12.480629	14.428756	5.683511	31.982877	17.70937	28.574087	14.38415	15.085835	27.535153	24.209716	8.992676	19	14	1	7	2	0	23	21	18	6	37	25	27.994819	19	25	45	33	9
L3_chr2_-_210744320	chr2	210744317	210744388	-	151050	FLJ23861	FLJ23861	73.204588	60.403162	37.223866	40.190486	21.477527	2.552427	53.929098	67.733093	36.738301	52.910298	29.905745	37.115826	40.851946	27.009748	7.963034	19.722388	14.306513	6.000355	83.747059	100.723803	22	40.99661	21	4	69.792346	96.639831	45.429907	52.459746	34.819915	51.751455	40	35.728448	14	32.248572	20	6
L3_chr2_-_216009037	chr2	216009033	216009038	-	2335	FN1	MSF,CIG,DKFZp686F10164,DKFZp686H0342,DKFZp686I1370,DKFZp686O13149,FINC,FN,LETS,ED-B,FNZ,GFND2	0	0	0	0	0	2.123056	0	0	0	1.93233	0	96.420811	0	0	0	0	0	108.403868	0	0	0	0	0	3	0	0	0	2	0	146.993506	0	0	0	0	0	115
L3_chr2_-_216944911	chr2	216944911	216944912	-	57574	MARCH4	MARCH-IV,MGC104908,RNF174	6.866274	3.034418	1.591957	3.949078	0	2.123056	3.567689	6.393086	0.772772	0	1.68608	4.313688	12.323453	6.900899	2.4069	1.832151	5.174691	6.948673	8	5.020601	1	4.020601	0	3	5	9	1	0	2	6	12.136667	9.034351	4	3	7	7.034351
L3_chr2_-_217183996	chr2	217183982	217183998	-	NA	NA	NA	0	0.610418	0.09434	0.103026	0	0	1.050428	3.372098	0.936437	1.500601	6.129538	4.285408	22.514382	39.774602	33.220727	21.66615	25.74611	14.619118	0	1	0.071429	0.107143	0	0	1.612903	5.532258	1.225806	1.612903	7	6	22.127193	50.690789	43.127193	35.127193	30.662281	14.929825
L3_chr2_-_218474978	chr2	218474960	218474980	-	NA	NA	NA	0	0	0	0	0	0	0	0	3.091086	4.82506	11.190244	2.936435	0	0	10.361251	9.201835	3.383483	4.007312	0	0	0	0	0	0	0	0	4	5	13	4	0	0	16	15	5	4
L3_chr2_-_218517039	chr2	218517026	218517043	-	7145	TNS1	MGC88584,TNS,DKFZp586K0617,MST091,MST122,MST127,MSTP091,MSTP122,MSTP127,MXRA6	3.413301	0	0	3.918306	1.019722	0.638107	0.66108	0	3.126175	11.710427	22.810938	56.56985	1.032672	0.742541	19.300448	10.438456	11.179319	32.340012	4	0	0	4	1	1	1	0	4	11.977099	26	81.777728	1	1	29.774327	17	15.833333	33
L3_chr2_-_220116565	chr2	220116516	220116776	-	79586	CHPF	CHSY2,CSS2,FLJ22678	33.542046	26.516619	21.671946	18.185348	52.24456	26.403956	64.609725	72.090157	22.210634	18.332199	27.183811	48.266141	28.800737	17.221551	3.068363	10.366487	13.194471	42.802988	40	44	13	18.619464	51	36.994186	85.484848	108.855927	28	19	32	66.929455	28.162162	23	6	17	19.933333	42.971051
L3_chr2_-_220124375	chr2	220124375	220124375	-	NA	NA	NA	0	0	0	0	0	0	10.704523	12.606943	0.772772	2.94947	1.805877	3.544256	0	0	0	0	0	0	0	0	0	0	0	0	13.130435	16.463235	1	3	2.111111	5	0	0	0	0	0	0
L3_chr2_-_221776394	chr2	221776394	221776395	-	NA	NA	NA	7.950715	4.77729	3.343982	4.917216	3.069543	0.638107	2.16878	0.540457	1.580632	3.981573	2.583893	0	4.087056	3.040757	12.808845	9.22398	3.714923	8.764874	9	8	2	5	3	1	3	1	2	4	3	0	4	4	18	14.982143	5	9
L3_chr2_-_225379196	chr2	225379196	225379197	-	NA	NA	NA	0	0	0	0	0	0.638107	0.66108	0	0	0.937795	0.84304	0	1.032672	0.742541	5.31075	14.789715	7.045449	1.993043	0	0	0	0	0	1	1	0	0	1	1	0	1	1	8	24	9	2
L3_chr2_-_234427916	chr2	234427879	234427931	-	55355	DKFZp762E1312	hFLEG1,DKFZp762E1312,FAKTS,URLC9	24.385517	13.908787	5.161982	22.613103	1.019722	1.276213	29.389095	6.933543	14.617618	6.678045	0.84304	2.195282	24.655922	37.868054	26.594181	20.773049	6.834535	8.979754	29	23	3	23	1	2	37	10	18	7	1	3	24	50	43	33.990196	8.990244	9
L3_chr2_-_239854144	chr2	239854144	239854148	-	NA	NA	NA	3.265331	1.211934	0	0	0	0	9.283818	8.2519	0	0.937795	0	0	15.271697	14.674389	0.494381	0	0	1.007135	4	2	0	0	0	0	12	12	0	1	0	0	15	19	1	0	0	1
L3_chr2_-_240634431	chr2	240634431	240634431	-	150681	OR6B3	OR6B3P,OR6B3Q	0.804244	0.610418	0	0	0	0	1.398909	12.208791	0.772772	0	0.84304	2.156844	2.054407	0.742541	5.31075	0	0	1.007135	1	1	0	0	0	0	2	16	1	0	1	3	2	1	8	0	0	1
L3_chr2_-_240833463	chr2	240833462	240833466	-	NA	NA	NA	408.770895	253.178595	274.752806	386.266542	313.641834	188.881704	223.753227	388.094332	225.936753	199.116203	216.809906	186.972344	99.999679	107.72052	164.566632	106.346153	216.495462	129.15634	394.391633	442.112325	122.791734	384.42773	302.235733	181.356415	219.532893	349.195682	244.66679	170.775964	231.354387	294.939298	100.227542	133.524918	161.865637	170.68463	209.537821	138.275971
L3_chr2_-_242096673	chr2	242096642	242096703	-	10494	STK25	DKFZp686J1430,SOK1,YSK1	46.04059	31.412472	18.243874	46.24399	25.610144	13.664687	10.126162	17.027999	5.551351	5.962743	1.68608	2.195282	53.721859	28.235558	23.592288	24.555688	29.865726	41.992216	53	53	10.952991	47	25	18.991111	14	24	7	6	2	3	53	37	37	40	39	43
L3_chr3_+_4510031	chr3	4510030	4510170	+	3708	ITPR1	INSP3R1,IP3R,IP3R1,SCA15,SCA16	1.656842	0.610418	4.93594	11.798807	0	0	26.247322	24.862071	48.270336	56.133055	55.306185	39.588306	56.770221	51.990793	102.145317	110.800105	71.27235	22.414371	2	1	3	12	0	0	33	34	56.985714	53	61.985815	57.985714	55.997942	66.993801	121.977022	178.897906	82.993724	23
L3_chr3_+_5204342	chr3	5204338	5204498	+	9695	EDEM1	EDEM,KIAA0212	1129.845878	581.144915	340.093856	228.857772	74.634129	45.705768	1782.112095	2968.139561	1114.383724	450.335065	391.062165	278.111703	1287.425638	1144.11793	1090.208405	287.365214	289.210976	136.147238	1134.61049	1000.364403	169.972495	230.936631	72.755271	57	1693.660277	2553.387877	1213.759123	408.952288	429.885723	409.769713	1299.699432	1399.697637	1024.55543	463.872133	320.866452	139.939364
L3_chr3_+_9748428	chr3	9748420	9748497	+	7862	BRPF1	BR140	28.436823	14.087492	16.418898	34.541882	21.440858	5.347314	59.869843	72.048461	36.301362	81.714514	81.314842	69.051173	19.107186	30.638045	18.852571	19.74408	26.248894	21.046844	32.867048	23.4695	9.487434	35.136819	20.961119	7.924694	74.799659	98.982962	44.671074	79.761723	92.210202	99.165323	18.686124	39.92868	30.659487	32.283658	34.930736	21.268398
L3_chr3_+_9766635	chr3	9766632	9766649	+	4968	OGG1	HMMH,HOGG1,MUTM,OGH1	13.634864	3.043188	0	3.915723	2.039444	4.532625	16.797968	8.434606	2.318315	3.86466	4.269973	5.048259	17.400638	10.58554	5.781359	20.257924	7.106583	10.935411	16	5	0	4	2	6	21	13	3	4	5	7	17	14	10	32.992593	10	11
L3_chr3_+_19963590	chr3	19963587	19963606	+	5868	RAB5A	RAB5	9.181322	2.98475	0	14.739148	4.08325	2.908506	1.841503	6.297603	2.402289	0	2.552068	0.741153	0	1.485082	0.494381	1.822079	2.657687	3.97823	11	4.9375	0	15	4	4	2.8	10.513514	3	0	3	1	0	2	1	3	4	4
L3_chr3_+_23219509	chr3	23219500	23219628	+	7325	UBE2E2	FLJ25157,UBCH8	33.433733	17.236898	16.423268	43.388084	14.311043	3.069206	4.889849	11.272364	7.088508	11.410279	5.651365	5.417087	15.350319	6.721742	13.169536	16.7367	19.465644	10.064458	38.146892	28.738428	9.215968	44.148392	14	4.719745	7	17	8.954025	11.54885	6.695691	7.334628	15	8.915493	22.6898	27.307734	26.918902	10.135356
L3_chr3_+_28258114	chr3	28258070	28258293	+	152100	MGC61571	DKFZp779D0833,MGC61571	60.753342	58.79357	47.808662	105.147402	59.409009	5.302573	26.597969	25.914901	28.555334	38.343347	43.086985	43.172142	80.661094	45.361915	50.640117	106.558969	68.452637	55.270775	70.978891	97.981558	28	106.980964	57.968254	7.984211	35	41.988719	35.988832	38.985289	49.730739	59.981294	78.887825	59.902938	82.841484	173.899016	94.855315	55.968147
L3_chr3_+_33815069	chr3	33815064	33815151	+	10015	PDCD6IP	AIP1,Alix,DRIP4,HP95,MGC17003	76.639133	58.547845	36.095817	72.868163	34.865988	12.456422	42.076613	65.464139	73.609157	62.979133	82.09179	91.226749	135.367047	154.82255	188.440873	113.684273	133.305686	82.755458	87	98	21	74	34	18	55.98155	94.930676	89.687661	63.687661	93.652221	131.643335	132.984718	199.99714	265.998093	184.98481	168.650402	84.449504
L3_chr3_+_38010658	chr3	38010629	38010665	+	50853	VILL		8.255116	5.449379	0	5.880431	2.043806	0.638107	1.32216	5.296234	0.772772	7.895073	2.552068	0.741153	18.332575	9.083724	1.585219	1.826311	1.36976	1.007135	10	9	0	6	2	1	2	9	1	8	3	1	18	12	3	3	2	1
L3_chr3_+_39068499	chr3	39068499	39068520	+	57599	WDR48	P80,DKFZp686G1794,KIAA1449	1.608488	4.853322	1.591957	3.908923	2.043806	0	12.943141	8.193199	25.278145	24.241478	35.167345	16.774701	40.63344	34.531885	39.261265	24.018818	41.628626	21.615229	2	8	1	4	2	0	17	14	30.993865	24	40	24	40	44.988372	56.996324	39.153715	53.953488	22
L3_chr3_+_39399864	chr3	39399834	39399883	+	54977	SLC25A38	FLJ20551,FLJ22703	2.461087	1.211934	1.591957	0.975531	2.039444	2.638541	22.307953	10.316225	12.313144	2.870125	3.395108	18.539854	14.280416	18.526948	16.180047	13.418595	26.659474	18.694056	3	2	1	1	2	4	30	17	15	3	4	26	14	24	27	22	36	18.953757
L3_chr3_+_46370357	chr3	46370354	46370644	+	729230	LOC729230		2.528698	0.610418	0	0	0	0	13.403796	10.115586	5.528465	4.919368	0	0.741153	81.322714	34.833225	10.549663	8.52956	3.863783	2.971095	3	1	0	0	0	0	18	16	7	5	0	1	79.975757	45.987805	18.98773	13.975758	6	3
L3_chr3_+_48456670	chr3	48456665	48456729	+	51372	CCDC72	HSPC016	79.745512	73.872393	74.386519	78.742896	59.413372	20.670961	27.39066	31.743109	19.162458	15.685326	20.360015	14.222858	55.595668	55.17397	55.977699	63.967055	47.305451	36.085654	91.136599	124.264443	41.930883	79.888724	57.898076	28.957868	36.647059	44.335279	23.694118	15.788235	23.788235	19.872353	54.518346	71.871834	82.509624	104.254673	62.624796	36.615365
L3_chr3_+_48463186	chr3	48463184	48463186	+	84126	ATRIP	DKFZp762J2115,FLJ12343,MGC20625,MGC21482,MGC26740,hCG_1997849	9.56052	12.503091	0	3.915723	1.019722	0.638107	6.128692	1.178254	3.233036	2.870125	0.84304	3.59413	10.216299	3.815345	5.805131	2.437903	2.130027	0	11	21	0	4	1	1	8.234899	2	4	3	1	5	10	5	9	4	3	0
L3_chr3_+_48482645	chr3	48482642	48482657	+	11277	TREX1	AGS1,AGS5,CHBL,CREN,DKFZp434J0310,DRN3,HERNS,CRV	0.804244	0.610418	0	0	0	0	2.03899	3.340081	2.353404	0	0.84304	5.713997	2.054407	2.245167	2.181675	1.214719	32.261777	0	1	1	0	0	0	0	2.972222	6	3	0	1	8	2	3	4	2	38	0
L3_chr3_+_49002319	chr3	49002319	49002690	+	54681	PH-4	P4H-TM	141.32578	92.12637	57.15379	108.437381	77.88262	69.26095	36.666909	61.819887	41.210884	34.808772	32.943763	64.564739	60.155007	37.186664	74.651893	25.077716	25.580541	74.136911	159	155	33	109.997712	76	89	49	87	50.523096	35	38	92	59	48.984733	100	40.996183	35	75.992395
L3_chr3_+_49019745	chr3	49019743	49019865	+	11180	WDR6	FLJ10218,MGC126756,MGC142027	43.741568	28.188446	9.937853	22.596272	18.41256	8.903834	92.651195	155.371024	100.134007	77.598819	76.109838	97.586354	138.119026	132.99477	116.581921	71.212443	66.417836	74.741413	50	47	6	23	18	13	120	202.997561	120.998783	76	87	140.99878	135.997526	171.975057	164.99142	115.998764	85.996245	75.996245
L3_chr3_+_49482568	chr3	49482563	49482781	+	1605	DAG1	156DAG,A3a,AGRNR,DAG	170.69326	126.95249	98.978018	342.649435	194.99899	44.68545	275.856442	252.893641	170.882624	400.628206	270.9391	194.46668	60.561978	35.998886	32.887897	81.508793	67.656678	51.642052	189.837612	213.743023	57.125465	346.717241	189.949382	60.705454	328.964443	324.609664	205.44636	377.693915	305.766119	281.72396	59.273078	47.510687	57.501843	132.835803	92.672883	52.362248
L3_chr3_+_49701993	chr3	49701971	49702012	+	63891	RNF123	DKFZp686C2222,FLJ12565,FP1477,KPC1,MGC163504	50.972786	38.11388	27.462862	58.489914	63.543528	22.590657	85.215435	85.928546	76.412502	127.075825	89.720446	100.722574	30.624814	36.768553	32.781571	43.078689	54.40673	33.223161	59.146305	63.581595	15.860123	59.430207	62.003214	32.572539	107.679237	118.139466	92.607857	121.988251	101.681818	144.490909	29.919629	48.292117	52.782071	70.269897	71.409583	33.429675
L3_chr3_+_49815678	chr3	49815647	49815710	+	389119	C3orf54	MGC20416	21.416128	12.24241	2.088533	29.444021	28.479626	12.282476	4.768222	5.535243	7.331795	12.988693	21.182153	12.754377	8.358845	2.928444	5.024755	5.455671	5.789449	3.477789	25.289957	20.311396	1.288598	30.037084	27.827363	17.401434	6.603518	8.966035	9.253329	12.999649	24.386797	17.851816	8.111156	3.932155	8.740344	8.953671	8.58444	3.447619
L3_chr3_+_50240044	chr3	50240044	50240044	+	NA	NA	NA	0	0	0	0	0	0	0	1.858813	0	0	0.84304	13.643177	0	0	0	0.60736	1.36976	0	0	0	0	0	0	0	0	3	0	0	1	20	0	0	0	1	2	0
L3_chr3_+_50581918	chr3	50581914	50581929	+	51409	HEMK1	FLJ22320,HEMK,MTQ1	2.461087	4.826743	1.591957	0.975531	1.019722	0	0	0.540457	0.772772	0	0	0	4.104726	12.403638	0.332165	4.280372	0.643964	0	3	8	1	1	1	0	0	1	1	0	0	0	4	16	0.705882	7	1	0
L3_chr3_+_52254551	chr3	52254518	52254916	+	132160	PPM1M	FLJ32332,PP2C-eta,PP2CE,PP2Ceta	2.412732	1.822352	12.895725	133.559203	133.832067	43.574059	0.66108	0	17.788549	41.064491	24.32028	46.586182	0	2.217817	9.233957	33.547867	40.930365	31.713612	3	3	8	135.869577	130.497013	61	1	0	22	41	28.332474	65.498711	0	2.987013	17.30099	54.980892	55.778034	32
L3_chr3_+_52464556	chr3	52464538	52464685	+	11188	NISCH	FLJ14425,FLJ40413,FLJ90519,I-1,IRAS,KIAA0975	84.424939	59.975944	48.64711	52.922066	39.721475	25.291157	56.305887	57.326836	87.36851	32.61842	37.89379	83.67763	27.346405	23.131298	21.48455	27.251303	22.17997	32.480464	97.426941	100.443524	27.332117	53.765854	38.793273	35.645906	69.772011	83.159182	102.96906	32.884179	43.535406	120.311683	26.663053	30.698522	35.174906	44.51192	30.71627	32.699632
L3_chr3_+_53177753	chr3	53177719	53177818	+	NA	NA	NA	6.598273	3.03097	0	4.657482	5.102972	0.638107	2.64432	1.62137	2.402289	2.813385	3.37216	2.936435	21.557747	5.232875	2.901281	14.039459	6.719606	9.927762	8	5	0	4.769231	5	1	4	3	3	3	4	4	21	7	5	23	10	10
L3_chr3_+_57132573	chr3	57132572	57132573	+	NA	NA	NA	5.057397	3.618125	10.368178	6.875077	5.11335	1.276213	1.398909	0	1.580632	0	0	0	0	3.772105	9.258655	11.089564	5.084682	11.756675	6	6	6	7	5	2	2	0	2	0	0	0	0	5	14	18.036176	7	12
L3_chr3_+_65710796	chr3	65710795	65710796	+	NA	NA	NA	0	0	0	0	0	0	0	0	20.753308	6.814562	18.102454	10.016204	0	1.721177	24.064653	9.046236	8.751433	2.292801	0	0	0	0	0	0	0	0	24.41039	6.696104	20.249351	14.285714	0	2.285714	30.941748	14.694868	11.428571	2.285714
L3_chr3_+_76566270	chr3	76566268	76566270	+	NA	NA	NA	0.105725	0.118324	0.122229	0.184275	0	0.048697	2.335819	1.178254	0.248586	0.596351	4.000552	2.434493	6.026722	3.67258	4.256077	11.291157	13.635108	8.577603	0.142857	0.190476	0.095238	0.190476	0	0.095238	3.333333	2	0.333333	0.666667	4.666667	3.333333	5.868549	4.871795	7.179487	18.384615	17.410256	8.717949
L3_chr3_+_99023576	chr3	99023576	99023590	+	NA	NA	NA	1.608488	4.831915	1.591957	2.933393	3.063528	0.638107	1.32216	7.018906	2.402289	2.870125	2.552068	10.655484	3.087079	16.177015	3.272512	4.260352	3.557546	1.993043	2	8	1	3	3	1	2	11	3	3	3	15	3	21	6	6.991071	5	2
L3_chr3_+_101720778	chr3	101720723	101720796	+	55076	TMEM45A	DERP7,FLJ10134	0	0.610418	0	0	0	0	1.98324	2.799624	0	0	0	0	30.676805	22.078907	13.629863	1.822079	0	0	0	1	0	0	0	0	3	5	0	0	0	0	30	29	20.979167	3	0	0
L3_chr3_+_102980738	chr3	102980721	102980759	+	91775	FAM55C	FLJ30102,MGC15606,MST115,MSTP115	15.239647	12.682869	6.527897	10.784001	1.019722	0	0.66108	5.393575	7.385645	0.937795	0	2.936435	23.577159	4.497101	8.645701	0.60736	1.287928	4.007312	17.924242	21	4	11	1	0	1	9	9	1	0	4	23	6	16	1	2	4
L3_chr3_+_106730267	chr3	106730266	106730273	+	NA	NA	NA	0	0	0	0	0	0	0	0	0	0.14471	0.84304	0	1.032672	2.005686	16.371958	11.170276	4.259643	3.944081	0	0	0	0	0	0	0	0	0	0.166667	1	0	1	2.678437	21.877193	18.194202	5.877193	4
L3_chr3_+_106777232	chr3	106777230	106777232	+	NA	NA	NA	0	0	0	0	0	0	0	0	0	0	0	0	0	0	0.988763	1.214719	0	10.679818	0	0	0	0	0	0	0	0	0	0	0	0	0	0	2	2	0	11
L3_chr3_+_113180575	chr3	113180562	113180585	+	55347	ABHD10	FLJ11342	6.746243	3.043188	0	8.830006	0	0.638107	2.721069	1.62137	14.631314	0.937795	0.84304	4.352126	15.368563	9.011746	2.573982	7.938055	6.883269	5.992499	8	5	0	9	0	1	4	3	18	1	1	6	15	12	5	13	10	6
L3_chr3_+_120495919	chr3	120495892	120496227	+	57514	CDGAP	KIAA1204,MGC138368,MGC138370	3.284433	1.220836	3.183914	27.411058	19.432283	3.914754	4.728194	3.340081	48.61485	76.048609	30.075002	58.557644	0	0	17.291222	25.637112	20.526477	43.471455	4.027686	2	2	28	19	6	6.652361	6	60	75.995215	34.995215	81.973319	0	0	30.990291	42	29.732394	43.982476
L3_chr3_+_128799942	chr3	128799902	128799982	+	4171	MCM2	BM28,CCNL1,CDCL1,D3S3194,KIAA0030,MGC10606,MITOTIN,cdc19	165.755088	58.189782	49.588372	11.768914	9.194966	10.124279	63.884411	42.869031	19.012687	8.784028	2.52912	6.547408	151.786991	124.719879	69.545176	15.271384	15.796125	53.044379	180	98	26	12	9	14	79	57	24	9	3	9	150	160	101	25	22	54
L3_chr3_+_128874488	chr3	128874468	128874489	+	80325	ABTB1	BPOZ,EF1ABP,MGC20585,PP2259	3.265331	1.211934	0	4.891254	6.1358	16.561594	0.66108	0.008156	0	0	1.68608	0.741153	12.226009	3.012019	5.475263	7.536591	4.358886	17.574784	4	2	0	5	6	22	1	0.024	0	0	2	1	12	4	10	12.328502	6	18
L3_chr3_+_129253818	chr3	129253816	129254039	+	29927	SEC61A1	HSEC61,SEC61,SEC61A	227.640744	176.353272	173.987406	263.742208	247.368085	90.065269	239.343911	322.40875	181.142582	171.332687	228.189022	205.340298	383.184466	407.66626	433.385057	281.86067	538.474383	425.301644	253.537833	297.187252	96	266.961392	240.709754	119.736364	292.834733	404.723771	215.964546	167.851251	258.236821	295.509456	378.696109	520.803841	529.410113	457.244122	624.475718	440.525567
L3_chr3_+_129273136	chr3	129273136	129273137	+	NA	NA	NA	0	0	0	0	0	0	0	0	0	0	0	0	10.171602	3.040757	2.4069	3.061421	4.358886	2.971095	0	0	0	0	0	0	0	0	0	0	0	0	10	4	4	5	6	3
L3_chr3_+_130081128	chr3	130081114	130081226	+	28976	ACAD9	ACAD-9,FLJ23533,MGC14452,NPD002	195.949727	122.024796	87.426157	73.723248	26.578228	16.396061	119.378257	89.25761	74.911423	34.374577	46.034464	32.076491	145.335641	118.115618	118.781436	65.525089	74.41532	50.48629	218.983803	204.962602	49.996743	75	25.998377	24	152.97758	129.947872	91.973998	35	52.990512	45	142.919944	153.969388	179.905827	106.956147	98.997459	50.973121
L3_chr3_+_132095510	chr3	132095501	132095533	+	27032	ATP2C1	ATP2C1A,BCPM,HHD,KIAA1347,PMR1,SPCA1,hSPCA1	12.610973	4.242904	1.591957	5.880431	2.043806	0.638107	0.66108	0.540457	4.005807	1.87559	1.68608	7.962996	3.072054	2.227622	2.0796	9.756371	6.9755	3.021404	15	7	1	6	2	1	1	1	5	2	2	11	3	3	4	15.985915	10	3
L3_chr3_+_133518940	chr3	133518940	133518972	+	55	ACPP	PAP,ACP-3,ACP3	0	0	0	0	1.019722	0.638107	0.66108	0	0	2.870125	16.633223	21.692732	1.032672	4.514646	1.090837	5.47835	40.895854	21.381963	0	0	0	0	1	1	1	0	0	3	19	31	1	6	2	8.963303	48.954129	21.963303
L3_chr3_+_133619230	chr3	133619230	133619234	+	23317	DNAJC13	FLJ25863,KIAA0678,RME8	0.804244	0.610418	0	0.975531	0	0	0	0.067988	1.545543	11.291717	3.804739	0	0	0.342436	1.483144	6.725722	4.72311	1.236725	1	1	0	1	0	0	0	0.158228	2	11	4.474684	0	0	0.467153	3	11	6.233577	1.231884
L3_chr3_+_134775177	chr3	134775177	134775245	+	55573	CDV3	H41	12.824534	13.236518	18.962844	47.232728	16.420019	2.908506	4.043229	5.368344	12.522488	11.423761	12.870509	21.152061	10.982843	2.227623	7.549812	7.92453	3.417955	4.951216	15	22	11	48	16	4	6	9	15.811111	12	15	29.559809	10.686118	3	12.868056	13	5	5
L3_chr3_+_137167274	chr3	137167273	137167298	+	5523	PPP2R3A	PPP2R3,PR130,PR72	0	0	12.434948	0	1.019722	0	2.16878	1.718711	4.070608	0	14.17445	2.936435	0	0	0	0.60736	0.643964	1.007135	0	0	7	0	1	0	3	3	5	0	16	4	0	0	0	1	1	1
L3_chr3_+_138132036	chr3	138132012	138132043	+	NA	NA	NA	0	0	0	0.975531	0	0	0	0	0	0	0.84304	2.195282	0	0	0	4.873181	6.488913	13.842519	0	0	0	1	0	0	0	0	0	0	1	3	0	0	0	8	9	13.969697
L3_chr3_+_139316399	chr3	139316399	139316399	+	NA	NA	NA	2.528698	4.186026	4.817306	0	0	0.638107	6.264127	12.208791	14.334846	4.918398	2.583893	2.156844	18.033371	13.092117	18.422022	16.613228	13.089345	14.412097	3	7	2.8125	0	0	1	8	16	16.925901	4.898305	3	3	17.852649	16.808312	23.779971	26.905052	15.896292	14.913386
L3_chr3_+_139636108	chr3	139636107	139636108	+	83850	FAM62C	CHR3SYT	0	0.610418	0	0	0	0	0.66108	0	0	0	0	0	0	10.036213	0	0	0.643964	0	0	1	0	0	0	0	1	0	0	0	0	0	0	13	0	0	1	0
L3_chr3_+_140545551	chr3	140545535	140545551	+	56945	MRPS22	C3orf5,GIBT,GK002,MRP-S22,RPMS22,COXPD5	3.332943	3.611079	4.775871	5.859986	0	1.276213	2.960227	6.538062	5.65124	5.024947	3.464574	0.741153	92.447908	75.666887	193.651382	112.40445	154.486422	53.103379	4	6	3	6	0	2	4	10	7	5	4	1	92	96	207	181	163.992701	55
L3_chr3_+_141136716	chr3	141136691	141136725	+	64084	CLSTN2	CS2,CSTN2,FLJ39113,FLJ39499,MGC119560,alcagamma,ALC-GAMMA	185.622536	70.111798	44.517829	69.37653	11.271357	13.455342	37.786063	67.663196	42.502351	40.082551	45.886566	62.191852	40.355787	64.892521	61.315996	35.8389	20.225936	13.649497	189.856778	119.843931	22.928302	69.939377	10.997664	17	45.963003	77.889807	48.988604	37.963003	51	92.906284	39.986395	81.993197	71.970171	57.986395	25	14
L3_chr3_+_142688572	chr3	142688570	142688572	+	5922	RASA2	GAP1M	3.413301	2.406191	0	1.957861	1.019722	0	0	0	0.772772	0	2.552068	1.454129	5.100095	1.485082	1.090837	1.214719	2.913582	10.679818	4	4	0	2	1	0	0	0	1	0	3	2	5	2	2	2	4	11
L3_chr3_+_144321325	chr3	144321325	144321328	+	9435	CHST2	C6ST	0	0	0	2.933393	0	10.5627	0	0	0	0	1.68608	0	0	0	0	0	0	0	0	0	0	3	0	13	0	0	0	0	2	0	0	0	0	0	0	0
L3_chr3_+_153551537	chr3	153551533	153551538	+	NA	NA	NA	1.656842	0	0	0	0	0	0	0	0	0	0	0	5.152423	10.751816	2.72181	7.342415	4.358886	0	2	0	0	0	0	0	0	0	0	0	0	0	5	14	5	12	6	0
L3_chr3_+_154362685	chr3	154362685	154362897	+	5912	RAP2B	MGC20484	383.539779	260.206978	530.25386	709.736077	536.794268	236.80029	128.308047	173.338512	369.986914	212.279808	252.204765	185.076571	101.330833	291.069218	417.407897	289.013417	456.583115	241.892328	403.993789	443.978856	259.9895	711.990602	519.998006	269.693057	153.979503	213	418.98144	198	278.983881	273.980201	99.984849	367.92071	490.969148	466.962256	490.952466	252.980831
L3_chr3_+_161635193	chr3	161635192	161635193	+	10051	SMC4	CAPC,SMC4L1,hCAP-C	0	0	0	0	0	0	0	0	0	0	0	0	1.032672	11.613516	0	1.832151	0.643964	0	0	0	0	0	0	0	0	0	0	0	0	0	1	15	0	3	1	0
L3_chr3_+_171167281	chr3	171167268	171167304	+	7095	TLOC1	Dtrp1,FLJ32803,HTP1,SEC62,TLOC1,TP-1	8.28712	12.011408	13.375929	12.745847	3.059166	2.638541	24.389372	110.190799	77.69513	65.450744	97.628866	58.397498	32.549266	23.399583	38.365755	25.120814	19.866959	17.809195	10	20	8	12.983051	3	4	30.915937	141.966725	92.63027	64	109.905977	83.809908	31.929538	30.911698	55.953661	41	27	18
L3_chr3_+_173330748	chr3	173330745	173330748	+	NA	NA	NA	0	0	0	0	0	0	0	1.178254	10.700953	0.937795	0	0	0	0.742541	2.823885	0	0	0	0	0	0	0	0	0	0	2	13	1	0	0	0	1	5	0	0	0
L3_chr3_+_173367330	chr3	173367325	173367331	+	NA	NA	NA	0	0	0	0	0	0	0	0	4.913659	0.937795	0	0.741153	4.104726	5.300426	10.23352	1.826311	2.773991	1.007135	0	0	0	0	0	0	0	0	6	1	0	1	4	7	15	3	4	1
L3_chr3_+_173951206	chr3	173951164	173951274	+	1894	ECT2	FLJ10461,MGC138291	6.530661	11.426444	6.753939	9.796154	0	0.409462	33.802801	40.246681	44.611433	43.131847	23.110605	27.869432	84.490845	68.069959	50.832139	52.156058	22.841707	24.685649	8	19	4	10	0	0.666667	45	62	54.996337	43	27	39	82.982238	88.997481	77.965624	85	33	25
L3_chr3_+_180664801	chr3	180664801	180664801	+	NA	NA	NA	0	0	0	2.942775	1.019722	0	0	0.540457	1.580632	6.077393	2.583893	0	2.054407	6.93636	1.090837	26.614014	9.6372	2.971095	0	0	0	3	1	0	0	1	2	6	3	0	2	9	2	43	12	3
L3_chr3_+_181802658	chr3	181802656	181802690	+	151613	TTC14	UNQ5813,DKFZp313M1015,DRDL5813,FLJ00166,KIAA1980,PRO19630	29.89605	13.783198	29.793716	24.530114	17.431541	2.000435	17.501467	35.262784	70.05379	36.147512	35.673598	49.507991	29.57468	22.834917	52.58892	59.693699	78.004539	31.461671	35	23	17	25	17	3	24	51	84	36	41	71	28.990719	30	77	97	93	32
L3_chr3_+_183993966	chr3	183993946	183994098	+	23200	ATP11B	ATPIF,ATPIR,DKFZP434J238,DKFZP434N1615,KIAA0956,MGC46576	73.352371	73.425079	41.263957	74.728941	41.842067	10.762384	54.255877	157.893358	142.175346	151.490643	177.166814	136.069315	79.793031	63.306438	83.500181	73.557892	63.399167	25.956929	84.752769	122.746899	24	75.996262	40.903423	15	72.96222	218.870614	169.984462	147.910266	200.827782	195.974921	78	83.483888	123.802502	119.957604	83.998405	25.998331
L3_chr3_+_184454302	chr3	184454286	184454436	+	84002	B3GNT5	B3GN-T5,beta3Gn-T5	13.822446	19.080393	18.32988	15.754606	11.259887	0.638107	0.66108	7.93295	1.545544	4.919368	0.84304	1.482306	20.381312	34.346458	15.368081	15.344515	2.657687	6.965485	16	32	10	16	11	1	1	13	2	5	1	2	20	45	23	25	4	7
L3_chr3_+_185335841	chr3	185335830	185335866	+	8893	EIF2B5	Cach,EIF-2B,CLE,EIF2Bepsilon,LVWM	266.693898	108.578591	90.694846	193.803392	134.592526	59.411399	28.65493	30.068398	35.86405	30.690865	20.461149	22.132344	140.419168	123.783509	188.494974	130.439	135.724099	165.953447	290.987357	182.99366	50	195.994728	130.993671	76.998946	37.995536	44	43.515587	30	23.277709	30.762238	138.691894	159.960035	241.363359	211.647854	164.927324	171.993727
L3_chr3_+_185386680	chr3	185386676	185386685	+	55324	ABCF3	EST201864,FLJ11198	1.656842	1.220836	0	2.933393	2.043806	0	5.790087	4.427533	1.580632	3.80792	1.709028	5.026561	10.239456	11.419943	19.867328	9.80341	11.539124	20.682668	2	2	0	3	2	0	8	7	2	4	2	7	10	15	30	16	16	21
L3_chr3_+_185499701	chr3	185499675	185499748	+	5708	PSMD2	p97,TRAP2,MGC14274,S2	90.369756	51.434472	51.861296	65.828461	120.063105	56.795399	39.021397	17.182629	18.434564	16.533917	43.470937	37.171791	59.73987	54.703475	56.24511	40.981463	74.086761	101.509084	102.831724	85.98975	30.88901	66.993861	116.898921	72.770733	49.913043	26.978261	23	16.96117	49.720755	54	58.653873	70.908086	84.30912	66.971815	94.86784	104.787639
L3_chr3_+_186012655	chr3	186012642	186012679	+	23355	VPS8	FLJ32099,KIAA0804	48.979342	46.747024	18.554006	54.286141	29.751841	8.699113	111.416264	99.705589	92.867886	99.760492	131.917867	112.050326	86.155135	61.930739	116.003724	113.603376	121.396079	53.050523	54.955746	79	11	55	29	11.977941	133.941826	123	109.981779	94.993902	147.942984	163.932088	84.972815	79.617447	143.877457	183.9947	145.964096	53.996016
L3_chr3_+_186483477	chr3	186483434	186483478	+	NA	NA	NA	3.332943	6.074158	0	0.975531	0	0	1.32216	2.161827	0	0	3.395108	2.897997	11.326582	7.484809	11.270588	9.082905	3.863783	4.007312	4	10	0	1	0	0	2	4	0	0	4	4	11	10	21.320388	14.915493	6	4
L3_chr3_+_187984059	chr3	187984055	187984065	+	1974	EIF4A2	EIF4A,BM-010,DDX2B,EIF4F	17.329417	12.485565	0	18.779399	6.140162	0	6.728341	4.827887	4.005807	3.80792	2.552068	3.610973	52.571425	27.022773	40.06374	48.675147	67.459117	37.91033	19	21	0	19	6	0	9	8	5	4	3	5	51.97151	35	55.97151	78.97151	80.934399	38.963173
L3_chr3_+_188130979	chr3	188130979	188131053	+	6480	ST6GAL1	CD75,MGC48859,SIAT1,ST6GalI,ST6Gal I,ST6N	6.993447	20.208599	3.183914	5.869368	5.113349	3.799197	32.972963	17.054475	9.563983	40.761126	42.000059	36.371481	16.241919	2.970163	7.097421	10.376899	18.830694	19.792293	8.52381	34	2	6	5	5.957746	41	27	12	40	47.991561	51.991561	15.88	4	12	17	25	20
L3_chr3_+_190147497	chr3	190147466	190147727	+	NA	NA	NA	1.608488	0	4.935939	24.57299	13.290468	2.724655	7.850076	6.960367	86.18989	124.349178	164.453396	158.28827	6.171622	5.239642	101.628188	150.431995	358.981129	107.832953	2	0	3	25	13	4	11	12	103.996063	116.946003	184	232.996063	5.997512	7	139.949434	243.966306	395.986088	111
L3_chr3_+_196299027	chr3	196299027	196299027	+	NA	NA	NA	10.732074	2.406191	3.343982	4.917216	5.123968	0.638107	0.66108	0.540457	0.772772	0	0	0.741153	0	1.502626	0.494381	1.218951	2.913582	1.007135	12	4	2	5	5	1	1	1	1	0	0	1	0	2	1	2	4	1
L3_chr3_+_199161460	chr3	199161451	199161500	+	6165	RPL35A		11.666248	10.68168	5.161982	16.757847	6.139087	3.712866	7.126639	20.522424	6.350122	12.056811	3.464574	2.156844	186.226873	160.303771	243.499003	227.787683	197.858244	92.268913	13	18	3	16.984615	6	5	9.849315	27	8	12	4	3	185.937241	199.964225	256.960399	365.906059	204.980008	96.981884
L3_chr3_-_3196386	chr3	3196382	3196387	-	51185	CRBN	DKFZp781K0715,MGC27358,MRT2A	7.950715	3.611079	3.183914	5.892747	0	1.276213	3.768114	6.933543	12.299304	6.054176	7.003781	10.262779	22.277196	12.351287	20.079931	21.491692	16.256916	6.837266	9	6	2	6	0	2	5	10	15	5.978022	7.978022	14.923077	21.987342	16	28.993671	34.946644	19.981013	6.993671
L3_chr3_-_8786300	chr3	8786296	8786300	-	5021	OXTR	OT-R	0	0	0	0	0	1.362328	0	0	0	0	0.84304	11.169752	0	0	0.494381	0	1.36976	1.007135	0	0	0	0	0	2	0	0	0	0	1	16	0	0	1	0	2	1
L3_chr3_-_11863358	chr3	11863334	11863370	-	132001	C3orf31	DKFZp434E0519,MGC16471	5.021789	0.610418	1.591957	0.975531	1.019722	0	3.382149	1.858813	4.005807	4.745715	2.529121	4.352126	6.174158	6.795317	5.184903	7.343509	11.416219	3.021404	6	1	1	1	1	0	5	3	5	5	3	6	6	9	9	12	16	3
L3_chr3_-_16530202	chr3	16530197	16530228	-	23180	RFTN1	MIG2,FLJ23866,KIAA0084,MGC141678,PIB10,PIG9,RAFTLIN,MGC44480	11.446422	4.24853	1.591957	10.770004	5.09861	5.669668	1.32216	2.161827	2.402289	1.87559	9.99957	7.233279	15.245496	4.497101	0	5.500152	20.951732	8.102477	13.670455	7.017399	1	11	5	8	2	4	3	2	11.589599	10	15	6	0	9	26	8.090286
L3_chr3_-_18383093	chr3	18383087	18383109	-	NA	NA	NA	0	0	0	0	0	0	0	0	0	0	0	0	11.241558	3.783298	0.494381	0	0	1.007135	0	0	0	0	0	0	0	0	0	0	0	0	11	5	1	0	0	1
L3_chr3_-_37192775	chr3	37192767	37192844	-	NA	NA	NA	16.221573	11.491877	1.591957	36.326928	4.08325	2.761163	2.64432	4.075218	9.51689	4.688975	5.104136	7.221844	8.187174	3.747794	8.650998	5.476309	7.479872	5.014447	19	18.967025	1	36.977528	4	4	4	7	11.979167	5	6	10	8	5	15	9	11	5
L3_chr3_-_39124115	chr3	39124093	39124126	-	64689	GORASP1	FLJ23443,GOLPH5,GRASP65,MGC118894,MGC118897,P65	24.810432	22.704937	35.129556	36.418314	8.176878	3.485384	12.325467	16.088452	18.232825	12.882514	5.104136	2.964611	19.407413	15.278546	26.326901	9.181063	15.578152	3.021404	28	38	20	37	8	5	16.600985	24	22	13	6	4	19	20	38.994709	15	22	3
L3_chr3_-_45984443	chr3	45984443	45984445	-	79443	FYCO1	FLJ13335,MGC126517,MGC126519,RUFY3,ZFYVE7,DKFZp779K1152	0	0	0	0	0	0	0.66108	0	0	0	0	0	0	0	11.718007	0	0	0	0	0	0	0	0	0	1	0	0	0	0	0	0	0	16	0	0	0
L3_chr3_-_47492313	chr3	47492308	47492528	-	22937	SCAP	KIAA0199	244.266009	150.197286	103.914577	256.456428	254.685935	91.082627	96.584803	104.69698	59.680474	77.58175	68.959861	69.214606	58.118355	56.231963	56.032573	45.496475	40.916947	74.555954	274.000438	252.252884	58.77689	259.821582	247.971056	119.590763	123.933815	152.633524	73.674691	77.82481	79.246578	97.614755	56.851322	73.850847	85.857871	74.412763	58.893826	75.759727
L3_chr3_-_48317862	chr3	48317847	48317866	-	10201	NME6	IPIA-ALPHA,NM23-H6	2.528698	1.211934	3.343982	1.951062	6.152218	0	0	1.080913	1.545543	0	0.84304	2.964611	13.339598	1.485082	5.827113	6.725404	8.841289	3.97823	3	2	2	2	6	0	0	2	2	0	1	4	13	2	10	10.988095	12.988095	4
L3_chr3_-_48640508	chr3	48640508	48640508	-	NA	NA	NA	0	0	0	0	0	0	0	0	0	0	0	0	0	10.081809	0	0.60736	0	0	0	0	0	0	0	0	0	0	0	0	0	0	0	13	0	1	0	0
L3_chr3_-_48647847	chr3	48647843	48647973	-	65010	SLC26A6	DKFZp586E1422	87.330927	47.171016	57.935928	104.336084	64.602579	31.719844	83.590335	96.901418	81.113432	85.739925	69.86832	56.669524	89.290251	74.369015	84.777358	85.421738	49.801114	88.903347	99.935622	78.995496	32.934641	105.997722	63	43	104	132	97	84	79	80.989097	88	95.995475	118.993949	138.970105	65	91
L3_chr3_-_48729626	chr3	48729625	48729671	-	51447	IHPK2	IP6K2,PiUS	2.412732	2.423867	1.591957	0	0	0	3.567689	3.037067	5.563554	2.813385	5.104136	4.307106	16.289105	20.563135	14.84775	8.532689	10.598895	12.915531	3	4	1	0	0	0	5	5	7	3	6	6	16	26.981982	24	14	14.990909	13
L3_chr3_-_49041836	chr3	49041829	49041882	-	3615	IMPDH2	IMPD2,IMPDH-II	97.913364	53.891095	29.684981	36.545183	17.454721	4.270834	51.473209	57.561524	19.189541	15.54513	6.058633	15.895175	326.848395	284.66985	239.394887	176.631608	222.096035	121.835552	105	90.996454	17	37	17	6	60	72.406203	23.144951	15	7	22.812813	327.999378	355	271	284.785819	230	128
L3_chr3_-_49117195	chr3	49117182	49117198	-	5859	QARS	GLNRS,PRO2195	15.064586	8.945454	0	5.880431	9.221761	2.000434	29.091433	22.488356	21.59905	23.930294	6.872638	18.562073	35.46119	40.621427	50.443274	35.114517	59.318907	42.821501	17	15	0	6	9	3	35	29.893674	26	22.963504	7.966667	27	34.987768	51.987768	62.975149	56.981815	71.926605	44
L3_chr3_-_50304816	chr3	50304813	50304874	-	7866	IFRD2	FLJ40446,IFNRP,SKMc15,SM15	32.757454	20.820766	10.20811	26.556045	35.772869	15.596898	1.98324	1.62137	0.772772	1.93233	3.426933	2.897997	13.294186	13.763835	10.873129	12.198638	9.76427	17.9429	37	35	6	27	34.927143	21	3	3	1	2	4	4	13	18	20	20	14	18
L3_chr3_-_50333909	chr3	50333897	50333920	-	8692	HYAL2	LUCA2,LuCa-2	3.265331	0.610418	1.591957	3.908924	2.043806	2.724655	2.721069	1.718711	1.580632	4.82506	0.84304	2.195282	4.104726	1.485082	4.094066	3.677067	3.323486	10.82644	4	1	1	4	2	4	4	3	2	5	1	3	4	2	7	6	5.031098	11
L3_chr3_-_50340624	chr3	50340624	50340688	-	11334	TUSC2	PAP,C3orf11,FUS1,PDAP2	264.163603	145.48932	121.502216	158.111369	151.462147	65.111008	24.318235	26.92357	34.707795	37.379244	42.524324	34.069775	101.494314	58.256307	70.656395	42.026194	76.017506	62.176129	293.029723	244.279474	67.819643	160.2005	147.553516	88.275908	33.856	41.656664	42.954687	37.436759	48.939329	48.444199	99.527699	76.439449	100.979178	68.563033	99.491746	63.022564
L3_chr3_-_52906587	chr3	52906586	52906655	-	375346	TMEM110	DKFZp667E1121,MGC52022	103.703875	59.456469	29.170954	116.527203	89.986349	74.081843	42.958738	31.787423	30.109786	41.022624	33.10501	68.293695	41.616233	26.553005	25.585697	57.147472	70.672673	90.670586	114.935612	100.07651	17	117.933911	87.581331	90.682403	54.856356	48	36.979519	39.997283	38	97.984043	40.938596	35	40.924803	92.979118	89.941048	92.997674
L3_chr3_-_53890984	chr3	53890984	53890984	-	93973	ACTR8	ARP8,FLJ12934,FLJ22579	2.528698	4.849279	0	2.07776	1.019722	2.908506	0.135391	11.443419	3.36149	0	1.709028	7.564757	1.032672	0	0.014223	0.60736	0.007135	1.007135	3	8.121849	0	2.121849	1	4	0.230769	15.104762	4.153846	0	2	10.904762	1	0	0.044693	1	0.016	1
L3_chr3_-_53900930	chr3	53900911	53900961	-	58515	SELK	HSPC030,HSPC297,MGC17057	0.804244	2.43277	1.591957	4.893837	0	0	0	0	0.772772	0.937795	0	0	14.372674	7.550975	4.653582	14.623301	10.255685	6.021581	1	4	1	5	0	0	0	0	1	1	0	0	14	10	9	23.973451	14.972222	6
L3_chr3_-_54392462	chr3	54392462	54392463	-	NA	NA	NA	5.209432	8.921419	1.591957	1.957861	1.019722	0	3.768114	15.690551	9.09882	5.024947	5.238118	4.915947	9.13893	12.452114	9.244758	3.061421	5.358761	4.913316	6	15	1	2	1	0	5	20	11	5	6	7	9	16	13	5	7	5
L3_chr3_-_57558112	chr3	57558109	57558160	-	378	ARF4	ARF2	0.804244	1.810134	0	0	1.019722	0	2.82986	9.979445	9.186969	8.204045	2.583893	0	23.457331	30.555425	23.601194	22.205876	33.138399	13.701222	1	3	0	0	1	0	4	15	11	8	3	0	23	39	30	36	41	14
L3_chr3_-_69184116	chr3	69184111	69184131	-	7110	TMF1	ARA160	0.804244	0.610418	0	0.975531	0	1.362328	0.66108	0.540457	0	0	3.372161	2.156844	10.26386	4.525839	0.988763	1.826311	1.287928	0	1	1	0	1	0	2	1	1	0	0	4	3	10	6	2	3	2	0
L3_chr3_-_69674202	chr3	69674196	69674482	-	NA	NA	NA	18.371653	5.42109	3.183914	40.636116	41.049177	0	1.98324	9.280839	3.161264	22.781763	34.596989	34.947147	4.130688	3.783298	0.509131	18.300812	10.269019	6.000356	21.746835	8.929412	2	41.375717	40.061306	0	3	15.55065	4	22.974138	39.340943	49.794828	4	5	1.046138	29.943543	14.884373	6
L3_chr3_-_72980253	chr3	72980219	72980309	-	55164	SHQ1	DKFZp686H07226,FLJ10539	83.824735	47.902277	40.567849	108.370636	65.614181	20.902475	45.286137	37.483859	49.319746	30.493455	27.398687	31.559231	111.824896	88.078253	81.679228	90.287531	97.501871	76.518243	95.997555	80	24	109.980676	64	29	60.4602	57	60.223389	31	31.780679	43.996644	110	113.977931	123.998592	147	126.926983	77.995777
L3_chr3_-_75566912	chr3	75566882	75566979	-	692099	FAM86D		68.747725	47.159805	126.685362	247.398003	156.977767	60.625544	23.340065	30.824495	50.443941	73.907512	55.116598	59.846667	8.562971	14.460794	24.868064	30.587295	33.49416	30.780922	79.316393	78.676072	69.580109	250.026446	152.769547	78.178103	31.443452	46.347078	61.295237	73.473263	63.351717	85.145876	8.302332	19.228223	41.208853	50.041224	47.148089	31.206431
L3_chr3_-_99724460	chr3	99724411	99724499	-	56650	CLDND1	C3orf4,GENX-3745,MGC111162,MGC3316,MGC9861	35.099788	34.902882	26.714427	28.377206	16.362739	4.12349	25.275387	41.197427	27.594688	18.728344	7.633256	35.471252	66.367328	59.618484	107.70191	63.06342	58.156612	27.816612	42	58	15.994536	29	16	6	34	60.995413	34	19	9	50	64.998113	78.614678	163.990392	102.992308	78.994223	27.992344
L3_chr3_-_99795146	chr3	99795136	99795201	-	1371	CPOX	CPX,CPO,HCP	70.138241	31.799996	13.215861	37.409326	3.063528	8.265728	9.225854	14.9356	13.072076	8.68972	4.261095	9.283794	24.581835	18.180566	12.571564	18.333838	30.826608	18.790757	81	53	8	38	3	12	13	22	16	9	5	13	24	24	22	30	40	19
L3_chr3_-_101077708	chr3	101077693	101077709	-	11259	FILIP1L	DOC1,DOC-1,GIP90	4.989785	20.145493	1.591957	5.906061	1.019722	0	14.303027	18.41715	16.151794	19.883462	21.408353	20.489342	22.278624	6.93636	2.227429	13.525848	10.925127	9.79808	6	34	1	6	1	0	18	25	19	19	24	30	22	9	4	22	14	10
L3_chr3_-_101602617	chr3	101602614	101602923	-	9868	TOMM70A	FLJ90470	8.206761	8.455918	3.183914	0.975531	1.019722	0	2.797818	5.836691	1.545543	7.83127	12.06016	0.741153	14.30229	1.485082	3.812648	5.493266	6.544451	3.021404	10	13.985714	2	1	1	0	4	10	2	8	14	1	14	2	7	9	9	3
L3_chr3_-_109423962	chr3	109423937	109423984	-	55081	IFT57	ESRRBL1,FLJ10147,HIPPI,MHS4R2	9.05936	13.894248	17.265889	5.869368	4.096355	0.638107	6.75813	1.080913	3.091086	0.937795	0	0.741153	31.794835	18.158328	20.199593	10.372505	4.845473	10.915245	11	23	10	6	4	1	9	2	4	1	0	1	31	24	33	17	7	11
L3_chr3_-_114716713	chr3	114716659	114716739	-	152185	CCDC52	FLJ26064,FLJ44949	38.872224	23.520545	12.434948	18.11884	11.251024	0	44.12536	72.354721	71.462438	36.942653	44.319251	37.858658	58.28228	41.288299	29.131266	38.647209	23.599598	13.884766	45	38.983607	7	18.46875	11	0	57.992327	102.992327	86.757033	37	51	53.989848	56.992509	53.988848	47	62.985117	32.988889	14
L3_chr3_-_116348804	chr3	116348792	116348813	-	26137	ZBTB20	DKFZp566F123,DPZF,HOF,ODA-8S,ZNF288	0.804244	0	0	0	0	0	4.781058	8.500174	10.258158	3.80792	21.769738	18.071343	21.468134	12.720878	8.267505	3.04103	2.569243	8.962192	1	0	0	0	0	0	7	14	13	4	25	24.964286	21	16.872727	15	5	3.990566	8.990566
L3_chr3_-_120757722	chr3	120757722	120757723	-	NA	NA	NA	1.656842	0.610418	0	5.906061	2.043806	10.315048	0	1.178254	0	0	0.84304	2.852977	1.032672	0	0.494381	0	0.643964	1.993043	2	1	0	6	2	13	0	2	0	0	1	4	1	0	1	0	1	2
L3_chr3_-_121550615	chr3	121550608	121550888	-	116064	LRRC58		151.571667	107.711641	28.381671	161.258812	46.111695	5.627187	71.152009	102.350893	55.312831	60.031511	62.207561	60.284095	69.201954	40.503952	27.619441	52.060692	36.747752	12.992133	165.971148	182	17	162.998525	44.998525	8	89	145	66.99359	60	71	85	67.959036	52.987512	45	84.990074	50	13
L3_chr3_-_122951220	chr3	122951210	122951286	-	2804	GOLGB1	GCP,GCP372,GIANTIN,GOLIM1	5.021789	9.032411	6.753939	5.880431	2.043806	0.638107	12.120561	33.347357	48.493341	26.721916	32.621172	29.396588	9.198652	12.029643	4.629406	6.098423	3.714923	1.993043	6	15	4	6	2	1	14.984556	46.82463	57	25.953846	36.942219	41.82463	9	15.789633	7.747368	9.972603	5	2
L3_chr3_-_126576843	chr3	126576843	126576844	-	7707	ZNF148	BERF-1,BFCOL1,HT-BETA,ZBP-89,ZFP148,pHZ-52	0	0	0	0	0	0	14.153649	0.540457	0	0	0	2.195282	0	0	0	0.60736	0.643964	1.007135	0	0	0	0	0	0	17	1	0	0	0	3	0	0	0	1	1	1
L3_chr3_-_129325334	chr3	129325306	129325370	-	8607	RUVBL1	TIH1,ECP54,NMP238,RVB1,TIP49,TIP49A,Pontin52	27.1294	20.653826	9.937853	18.668882	6.135799	16.537862	25.114954	19.633676	26.124628	14.91026	29.881468	17.972749	110.388107	84.19082	91.38964	92.547473	103.009764	75.404162	31	35	6	19	6	21	34	29	32	15	34	25	109	108	120	149.998571	120.998569	78
L3_chr3_-_129820183	chr3	129820179	129820208	-	NA	NA	NA	10.199217	1.822352	0	2.933392	11.259767	0	8.807026	3.109177	20.750468	11.024707	25.527104	11.197928	4.130688	6.895902	5.762088	15.296133	20.336048	3.021404	12	3	0	3	11	0	11.852168	5	25	11	28.990099	16	4	9	8.943182	24.967625	26	3
L3_chr3_-_130362597	chr3	130362588	130362626	-	57461	ISY1	KIAA1160	5.874387	3.01661	8.345896	4.9049	2.043806	1.362328	4.8131	0	4.755693	5.79699	2.552068	0.741153	14.271662	8.364684	6.377387	7.309571	25.192566	16.742337	7	5	5	5	2	2	7	0	6	6	3	1	13.971014	11	11.983607	11.983607	32.99187	17
L3_chr3_-_133923913	chr3	133923906	133923941	-	27031	NPHP3	NPH3,DKFZp667K242,DKFZp781K1312,FLJ30691,FLJ36696,KIAA2000	8.335474	10.260638	3.183914	18.624544	5.116077	0.638107	1.98324	3.037067	3.863858	7.83127	5.150655	8.001537	6.174158	2.987708	10.289062	3.64839	6.471128	2.014269	10	17	2	19	5	1	3	5	5	8	6	11	6	4	18	6	9	2
L3_chr3_-_134863437	chr3	134863425	134863529	-	11073	TOPBP1	TOP2BP1	282.295863	243.338581	93.373631	107.220544	41.928732	17.283405	140.947214	326.595127	212.240156	92.569665	115.960428	140.156375	171.278043	147.859843	72.845309	45.257538	48.353235	45.399274	314.981557	410.965338	53	109	41	23.998971	176.997661	418.964951	253.982953	91.999225	131.917234	201.666439	168.698492	191.98973	114.989753	73.998525	67.978119	45.844086
L3_chr3_-_135687238	chr3	135687236	135687548	-	25847	ANAPC13	APC13,DKFZP566D193,DKFZP566D193m,SWM1	42.680231	37.042621	22.080856	52.341798	12.279274	16.654634	17.261483	24.687698	15.718226	10.463821	13.795873	14.960355	73.782019	57.270566	66.21667	77.270439	92.304451	61.00747	48.032974	62.120405	12	52.99095	12	21.757009	24	35.792	19	10.896	15.991304	21	73	74	85.950992	125.133715	108.978412	62.976471
L3_chr3_-_137397321	chr3	137397317	137397910	-	55167	MSL2L1	FLJ10546,KIAA1585,MSL-2,RNF184	448.17494	307.53038	203.623919	260.234148	93.118816	20.611313	303.840228	351.891324	306.79067	214.202651	184.650642	164.960964	156.391363	164.806412	140.371427	97.401471	101.968189	47.484959	494.962741	518.971931	114	263.989002	90.983571	30	367.965656	461.866178	365.563711	208.486006	210.458773	234.948225	153.459144	214	209.802898	158.87882	138.451427	47.998802
L3_chr3_-_140879505	chr3	140879471	140879529	-	349565	NMNAT3	PNAT-3,PNAT3	26.038627	7.238571	0	2.926593	7.158809	0.638107	38.514491	16.654311	4.778579	3.75118	8.477437	11.585405	40.82298	22.048661	2.4069	3.65423	3.293776	2.014269	30	12	0	3	7	1	46.972644	25	6	4	9.964286	16	40	29	4	6	4.988764	2
L3_chr3_-_141281785	chr3	141281785	141281786	-	NA	NA	NA	0	0	0	0	0	0	6.264127	4.819352	4.070608	0.937795	3.464574	4.915947	4.087056	5.372022	9.739139	3.677067	14.08192	3.944081	0	0	0	0	0	0	8	7	5	1	4	7	4	7	14	6	17	4
L3_chr3_-_143649550	chr3	143649493	143649593	-	54464	XRN1	SEP1,DKFZp434P0721,DKFZp686B22225,DKFZp686F19113,FLJ41903	32.848609	43.812319	36.381996	67.445633	13.30774	3.39927	33.618993	88.601677	64.435875	55.645484	40.774653	75.146405	70.937217	61.808547	60.507942	37.565124	38.644199	17.937492	37.778638	73.342099	20.996198	68.147201	13	5	44.903769	123.523202	78.889862	55.347391	46.773089	106.792784	69.627454	80.984523	97.339158	61.399383	53.373076	17.978022
L3_chr3_-_147361662	chr3	147361659	147361664	-	5352	PLOD2	LH2,TLH	14.838335	7.742877	5.161982	0	0	0.638107	6.145799	9.870098	1.580632	0	0.84304	0.741153	12.211519	16.366646	2.13208	0	0	1.007135	17	12.973684	3	0	0	1	8.190217	14	2	0	1	1	12	21	3.597015	0	0	1
L3_chr3_-_150287011	chr3	150286972	150287012	-	6596	HLTF	HIP116,HIP116A,HLTF1,RNF80,SMARCA3,SNF2L3,ZBU1	4.873819	6.672358	1.591957	10.784001	0	0.638107	15.255938	39.860841	28.093482	20.740019	22.639479	20.53519	59.128451	50.058614	21.796175	34.387632	18.683583	13.871997	6	11	1	11	0	1	21	56	34	21	25.986486	29	57.970726	65	37	56	26	13.948052
L3_chr3_-_150952967	chr3	150952944	150952976	-	51122	COMMD2	HSPC042,MGC57611	1.608488	7.446925	6.527897	3.915723	2.039444	2.552427	4.119978	2.259167	3.934036	6.678046	6.016642	4.998385	25.616374	25.732462	14.970819	29.372457	42.215635	17.851087	2	12.309278	4	4	2	4	6	4	5	7	7	7	24.995349	33.990566	25.733788	48	55.962264	17.986175
L3_chr3_-_155524764	chr3	155524762	155524969	-	170506	DHX36	DDX36,KIAA1488,MLEL1,G4R1,RHAU	15.074968	16.512434	39.039555	33.861827	33.844723	11.574938	11.911737	20.399234	7.109097	25.367843	15.685536	47.988784	11.274253	4.490334	6.173793	4.265821	9.129599	6.999634	18	27.43659	22	34.397953	32.933333	15	15	27.720661	9	24.986301	17.997706	70.441322	11	6	11	7	13	7
L3_chr3_-_157755588	chr3	157755573	157755671	-	6747	SSR3	SSRgamma,TRAPG,SSR gamma	16.493882	10.897456	9.871879	12.711684	7.142416	2.638541	121.317618	208.638532	175.752656	144.337885	232.160144	205.633894	236.929261	262.030728	233.44457	240.342239	417.0959	193.070744	20	18	6	13	7	4	150.972419	272.974601	209.982036	139.98507	260.98503	300.973119	233.976049	335.831654	317.959177	389.938286	477.926992	198.97496
L3_chr3_-_169295627	chr3	169295627	169296417	-	27333	GOLIM4	GIMPC,GOLPH4,GPP130,P138	75.285328	55.839716	51.19662	117.035856	43.938255	8.01336	30.138678	83.043981	126.550867	78.919934	118.496934	106.048699	34.859487	23.168896	60.686309	46.348462	34.676352	18.085971	88.976665	92.92709	30	118.962056	42.975845	12	41.997093	126.916667	155.807916	80.871351	136.898965	149.954434	33.958122	30.836119	101.976744	75.869774	50	18
L3_chr3_-_178250525	chr3	178250524	178250532	-	NA	NA	NA	0	2.420552	0	0.975531	0	0	0	0	0.772772	0.937795	0	0.741153	16.257747	20.202027	14.620804	18.444493	17.811857	12.694174	0	4	0	1	0	0	0	0	1	1	0	1	16	26	21	29.988095	23	13
L3_chr3_-_178397646	chr3	178397621	178398097	-	79718	TBL1XR1	C21,DC42,FLJ12894,IRA1,TBLR1	38.924482	27.785043	25.76107	19.538428	9.192237	4.595661	23.845795	45.384361	32.366959	44.805077	32.008365	13.151169	40.081171	44.758439	19.672213	48.338942	67.533352	23.037186	45.690476	46	14	19.9815	9	6.937843	32	65.977778	40	44	36.986175	18	38.996825	59	34.960961	78.996825	91	23
L3_chr3_-_181880194	chr3	181880194	181880194	-	NA	NA	NA	1.656842	0	0	0	0	0	0	10.506705	0	0.937795	0	0	0	1.502626	0.494381	0	0.643964	1.007135	2	0	0	0	0	0	0	14	0	1	0	0	0	2	1	0	1	1
L3_chr3_-_185431488	chr3	185431488	185431488	-	NA	NA	NA	0.804244	0	0	0	0	0	0	0	0	21.334292	0	0	0	0	0	0	0	0	1	0	0	0	0	0	0	0	0	20	0	0	0	0	0	0	0	0
L3_chr3_-_187562716	chr3	187562716	187562787	-	1608	DGKG	DAGK3,DGK-GAMMA,MGC104993,MGC133330	21.49009	1.822352	0	0.975531	1.019722	0	4.704308	1.62137	0.772772	0	2.52912	0.741153	14.402724	2.987708	0	0	0.643964	0	24.973684	3	0	1	1	0	7	3	1	0	3	1	14	4	0	0	1	0
L3_chr3_-_188945951	chr3	188945950	188945955	-	604	BCL6	BCL5,BCL6A,LAZ3,ZBTB27,ZNF51	0.804244	0	0	5.887231	3.063528	0	0	1.718711	7.303643	4.82506	6.878726	2.908258	0	1.485082	7.538179	8.568766	18.664486	10.821589	1	0	0	6	3	0	0	3	9	5	8	4	0	2	12	13.992	23.992	11
L3_chr3_-_195204168	chr3	195204168	195204168	-	NA	NA	NA	12.6035	0	0	0	0	0	0	0.540457	0	0	0	0	0	0	0	0	0	0	14	0	0	0	0	0	0	1	0	0	0	0	0	0	0	0	0	0
L3_chr3_-_196751438	chr3	196751430	196751450	-	5504	PPP1R2	IPP2,MGC87148	16.914763	10.733643	6.753939	4.9049	2.76474	1.213648	3.396862	7.012392	4.913659	3.86466	1.709028	9.206758	13.217923	12.236787	14.837361	10.811076	11.428352	4.007312	19.91	17.91	4	5	2.70297	1.91	4.780822	10.890411	6	4	2	12.780822	12.895062	16	23.580247	17.664375	15.748503	4
L3_chr3_-_197293359	chr3	197293349	197293418	-	7037	TFRC	CD71,TFR,TFR1,TRFR	29.802078	23.308557	39.912864	24.683848	16.392661	4.350973	205.574694	237.897155	97.284813	70.731573	106.195927	120.448157	296.395053	236.763741	195.369527	91.591885	148.722701	133.49628	34	39	21	25	16	6	227.997971	257.998986	113	66	117.996959	181	295.99084	297.994655	231	148	169.983397	138.968843
L3_chr3_-_197566546	chr3	197566546	197566548	-	NA	NA	NA	0	0	0	0	0	0	0	0	0	0	0.84304	0	0	0	12.212389	0.60736	0.643964	0	0	0	0	0	0	0	0	0	0	0	1	0	0	0	17	1	1	0
L3_chr4_+_2783760	chr4	2783757	2783827	+	NA	NA	NA	41.59803	25.801839	11.800067	30.367321	26.613067	15.863788	21.909106	18.962351	21.653042	19.477523	12.74627	10.766437	24.636409	5.257187	8.716133	15.265899	14.173922	21.815612	48	43	7	30.989583	26	22	30	27.932515	26.993421	20	15	14.919753	23.985612	7	16	25	20	22
L3_chr4_+_3264552	chr4	3264529	3264591	+	NA	NA	NA	119.244224	73.876274	90.746195	57.725719	13.281503	5.277083	50.604913	74.6722	79.428302	32.463354	23.209321	20.891771	28.354867	30.636171	27.773044	12.384166	5.315375	6.021581	135.907562	123.499319	51.95518	58.80585	13	8	67.772412	108.414046	96.907801	33	26.907801	28.997462	27.626753	40.422983	44.399528	20.288396	8	6
L3_chr4_+_8251959	chr4	8251903	8252005	+	54436	SH3TC1	FLJ20356,FLJ32999,FLJ36243,FLJ46394	5.794029	3.627028	4.775871	81.274622	84.803664	29.502808	1.32216	8.935647	9.53741	40.240779	36.780847	29.057674	2.054407	1.485082	8.9113	20.12854	43.548591	40.59634	7	6	3	82.797741	82.887332	42.715695	2	15.993939	11.976331	40.981891	42.993548	39.993902	2	2	16.994286	33	60	41
L3_chr4_+_11039395	chr4	11039393	11039396	+	NA	NA	NA	2.452319	0	0	4.917216	6.900374	3.426963	9.646511	3.109177	0	6.79985	9.717411	11.772003	0	0	0	0	0.643964	0	2.913043	0	0	5	6.727273	4.928913	12.726977	5	0	6.682243	11	16.876755	0	0	0	0	1	0
L3_chr4_+_24987941	chr4	24987922	24988044	+	29945	ANAPC4	APC4	62.073128	36.463588	25.241971	43.093674	25.768797	7.886841	13.42352	10.9921	8.712615	3.887265	9.314567	12.96412	58.001222	62.53344	49.246695	55.186338	55.653695	21.914993	73.584621	60.470499	15	43.971074	25.227301	11.56446	19.077642	19.2267	11	4	10.967742	18	56.567204	82.239787	82.21052	90.260708	77.111536	21.934726
L3_chr4_+_56414597	chr4	56414581	56414609	+	55763	EXOC1	BM-102,FLJ10893,SEC3,SEC3L1,Sec3p	2.412732	2.429829	1.591957	2.926593	7.152794	1.362328	3.768114	1.718711	4.671718	2.870125	6.924199	0.741153	11.263996	12.018383	14.406813	18.345457	8.907392	8.014624	3	3.980392	1	3	7	2	5	3	6	3	8	1	11	16	25	30	13	8
L3_chr4_+_56610020	chr4	56610018	56610022	+	NA	NA	NA	0.804244	0	0	0.975531	0	2.761163	0	0	0	0	2.552068	10.005031	2.065344	0	0	1.218951	2.773991	0	1	0	0	1	0	4	0	0	0	0	3	13.925	2	0	0	2	4	0
L3_chr4_+_57028555	chr4	57028536	57028556	+	6731	SRP72		4.922173	0.610418	3.183914	8.80956	1.019722	0	3.49094	1.080913	8.812606	10.835369	1.770592	1.482306	6.185096	9.815072	10.662863	5.480541	3.399275	5.971273	6	1	2	9	1	0	5	2	11	11.168737	2.098237	2	6	13	18	9	5.138408	6
L3_chr4_+_58228779	chr4	58228777	58228781	+	NA	NA	NA	29.937795	14.783382	1.526642	43.673618	59.343461	39.682692	50.078954	32.138003	17.26797	70.192489	54.533652	71.180326	1.989884	0	1.733047	1.214719	1.36976	4.126064	32.492041	24.981253	0.961631	43.981507	57.488904	43.938441	56.334684	39.789984	20.655477	63.528471	60.044024	108.207171	1.936709	0	3	2	2	4.121071
L3_chr4_+_71789348	chr4	71789301	71789403	+	NA	NA	NA	3.216976	9.115685	6.253232	27.425111	5.102972	2.552427	1.398909	2.757427	15.881533	24.047156	4.238148	9.503386	0	2.227622	3.574198	6.065525	3.219819	4.036441	4	15.020863	3.846154	28.011657	5	4	2	4.93617	20.05258	24	5	13.023775	0	3	7.03697	9.959184	5	4.007277
L3_chr4_+_77446918	chr4	77446906	77446918	+	8987	STBD1	FLJ41801,GENEX3414,GENX-3414	0.804244	0.610418	0	13.811148	2.043806	3.546613	2.076955	0	0.772772	2.94947	0.84304	1.454129	4.119751	4.525839	4.559783	4.293231	5.646814	1.007135	1	1	0	14	2	5	2.882353	0	1	3	1	2	4	6	7	7	8	1
L3_chr4_+_78089876	chr4	78089866	78089982	+	55752	SEPT11		59.455682	38.35302	20.72006	72.959828	23.579587	8.018009	56.600751	88.635051	95.740019	57.487094	41.081588	33.116022	60.003562	36.229106	71.093144	52.952586	31.781727	20.796449	67.279527	64.129483	12	74	23	11	71.081042	107.996403	113	55.777624	47	47.172258	59	47	97	85.993658	40	21
L3_chr4_+_79003014	chr4	79003001	79003019	+	65008	MRPL1	BM022,L1mt,FLJ96680,MRP-L1	2.412732	3.627028	0	1.951062	0	0	11.189199	5.586556	3.126175	5.819595	5.791405	2.049221	20.448785	21.001137	24.287657	7.940573	9.955318	6.919243	3	6	0	2	0	0	13.930217	8.846154	4	6	6.744767	2.846154	19.974138	27.316623	34.308002	12.991379	13.991379	6.991379
L3_chr4_+_80402691	chr4	80402691	80402692	+	NA	NA	NA	44.559078	0	0	0	0	0	0	0	0	0	0	0	0	0	0	0.60736	0	0	47	0	0	0	0	0	0	0	0	0	0	0	0	0	0	1	0	0
L3_chr4_+_102930887	chr4	102930839	102930912	+	55024	BANK1	BANK,FLJ20706,FLJ34204	30.380347	15.730015	1.591957	3.908924	2.039444	4.18472	4.857807	12.698043	8.761501	3.664682	1.68608	3.705764	17.444324	8.980669	2.799771	2.429439	3.219819	3.000178	35.90678	25.984252	1	4	2	6	7	20.973643	11	3.911392	2	5	17	12	4.851852	4	5	3
L3_chr4_+_103641519	chr4	103641498	103641635	+	4790	NFKB1	DKFZp686C01211,EBP-1,KBF1,MGC54151,NF-kappa-B,NFKB-p105,NFKB-p50	141.601534	65.339678	196.837382	197.844431	78.787176	14.051171	25.341759	39.514393	151.483127	52.193109	46.520823	46.899445	46.081151	32.478132	178.962778	71.084872	51.609533	60.321094	162.947215	108.980302	109.957929	200.964442	76.978638	21	35	60.998035	182.998095	53	53.997959	65.994016	44.988405	42.990125	252.924337	115.964771	71.9866	60.978373
L3_chr4_+_109791205	chr4	109791181	109791248	+	58505	DC2		3.265331	1.220836	1.591957	2.926593	0	0	0	2.161827	1.545543	2.813385	4.261095	5.862608	55.756662	28.013097	45.268137	64.012186	67.259559	30.432405	4	2	1	3	0	0	0	4	2	3	5	8	54.710926	36.85797	67.381222	104.201948	86.631532	30.802245
L3_chr4_+_120353189	chr4	120353177	120353325	+	54532	USP53	DKFZp781E1417	9.383167	6.052752	0	0.975531	3.063528	2.552427	9.910065	13.695945	21.547917	12.765601	36.61306	70.528195	11.252442	18.967334	14.675776	13.403853	15.18248	24.862115	11	10	0	1	3	4	14	22	27	13	42	99.878054	11	25	25	21.9625	20.994764	25
L3_chr4_+_128922926	chr4	128922924	128922930	+	22824	HSPA4L	APG-1,Osp94	39.225542	18.39915	6.687965	8.829877	0	0	8.324116	16.983562	1.545543	6.957278	1.68608	0	27.437898	16.854239	4.4865	6.741553	2.773991	3.021404	43	30.990291	4	8.980769	0	0	11	25	2	7	2	0	27	21.990196	8	11	4	3
L3_chr4_+_136186216	chr4	136186216	136186223	+	NA	NA	NA	0	0	0	0	0	0	0	0	0	0	0	0	18.003013	12.322927	14.590046	14.753526	29.414905	5.536652	0	0	0	0	0	0	0	0	0	0	0	0	17.742236	15.962852	21.384903	24.019891	34.90333	5.543823
L3_chr4_+_141664771	chr4	141664765	141664772	+	255520	ELMOD2	9830169G11Rik,MGC10084	6.117836	1.211934	3.343982	1.951062	0	0	2.82986	1.080913	7.467917	5.913903	7.023452	10.314211	9.187098	27.228535	19.490626	22.20343	19.723972	5.92045	7	2	2	2	0	0	4	2	9	6	8	15	9	35	24.983871	35.989247	23.983871	6
L3_chr4_+_144325519	chr4	144325517	144325533	+	84640	USP38	FLJ35970,HP43.8KD,KIAA1891	2.528698	4.186026	28.923418	0	6.14369	0	0.66108	5.230667	0	0.937795	0	1.466287	1.032672	1.485082	1.585219	1.218951	0	1.993043	3	7	15	0	6	0	1	8	0	1	0	1.977778	1	2	3	2	0	2
L3_chr4_+_153920561	chr4	153920550	153920589	+	27236	ARFIP1	HSU52521,MGC117369	2.461086	3.627028	3.183914	1.951062	2.043806	1.91432	4.119978	12.01213	12.219921	9.627515	9.374109	17.879029	28.529519	17.499436	28.410606	51.615129	41.712423	31.547605	3	6	2	2	2	3	6	19	14.953271	10	11	25	28	23	43	83.996429	54	32
L3_chr4_+_159662483	chr4	159662483	159662503	+	59350	RXFP1	LGR7,LGR7.1,LGR7.10,LGR7.2,MGC138347,MGC142177,RXFPR1	0	1.220836	0	0	0	0	0	4.89588	0.772772	1.87559	1.68608	0	12.281643	15.313636	3.466095	1.822079	4.787714	6.986263	0	2	0	0	0	0	0	8	1	2	2	0	12	20	6	3	7	7
L3_chr4_+_164635214	chr4	164635213	164635293	+	55319	FLJ11184		6.117836	7.820478	6.687965	6.868278	1.019722	0	16.433089	53.646592	16.489632	13.972466	14.780369	6.492127	22.427818	52.954624	15.526402	17.789945	29.859918	9.723079	7	13	4	7	1	0	20.973214	64	20	14	17	9	22	68	24.989399	28.992908	37	10
L3_chr4_+_166348160	chr4	166348160	166348250	+	11275	KLHL2	ABP-KELCH,MAV,MAYVEN	27.241375	15.624629	31.232724	25.315203	20.475633	3.276648	1.98324	2.39927	7.245669	35.584698	26.209548	13.444801	12.307842	10.031602	10.210545	22.644727	26.209923	8.920627	31	26	18	25.720194	20	5	3	4	9	34.898551	29.992	19	11.964497	13.28456	18	37	33	9
L3_chr4_+_170778267	chr4	170778265	170778301	+	1182	CLCN3	CLC3,ClC-3	0	0.610418	0	0	0	0	1.398909	2.939727	7.25209	1.87559	4.238148	2.729632	4.104726	6.024038	2.573982	12.174946	11.332165	2.014269	0	1	0	0	0	0	2	5	9.065789	2	5	3.714286	4	8	5	19.984733	16	2
L3_chr4_+_175441648	chr4	175441648	175441649	+	80817	KIAA1712	PS1TP3	0	0	0	0	0	0	0	21.074439	0	0.937795	0	0.741153	2.065344	0	0.494381	0.60736	0	1.007135	0	0	0	0	0	0	0	26	0	1	0	1	2	0	1	1	0	1
L3_chr4_+_184257238	chr4	184257236	184257305	+	80014	WWC2	BOMB,FLJ22029,FLJ34082	69.550551	32.134823	52.47947	98.953868	30.7732	5.894953	2.64432	4.02064	14.587594	8.74646	6.790216	10.158793	15.309535	10.734272	33.692168	17.158191	20.027802	4.985365	77.118644	53.853107	28	100	30	8	4	7	18	9	8	13.984848	15	14	44	27.993289	25	5
L3_chr4_+_187349708	chr4	187349708	187349945	+	285440	CYP4V2	BCD,CYP4AH1,MGC43534,FLJ18432,UNQ2560	11.992223	13.136642	0	5.873584	4.08325	3.362763	10.270645	22.552172	13.036885	5.762855	8.610701	38.587215	8.206807	16.061282	5.827113	11.627359	7.742369	12.908288	14	22	0	6	4	5	14	31	16	6	10	55	8	21	10	19	11	13
L3_chr4_-_6502177	chr4	6502176	6502177	-	NA	NA	NA	0	1.810134	0	1.957861	0	3.546613	2.059989	0.540457	1.580632	5.024947	0	12.979438	0	0	1.733047	0	0	2.971095	0	3	0	2	0	5	3	1	2	5	0	19	0	0	3	0	0	3
L3_chr4_-_9727384	chr4	9727384	9727622	-	9948	WDR1	AIP1,NORI-1	195.763498	129.26442	104.1747	183.3257	202.35117	74.998939	73.236741	123.172834	57.156546	62.294542	92.425133	85.286903	90.597509	95.010014	153.966997	95.770782	153.363449	182.953934	221.928939	216.918689	58.960384	185.946104	196.943092	98.953257	96	165.969988	70	62	105.998366	122	88.976852	123.989583	202.987259	155.97569	187.900792	189.985104
L3_chr4_-_13095063	chr4	13095060	13095076	-	9364	RAB28	MGC41862	12.630231	4.234001	1.591957	5.892747	6.127057	1.362328	2.721069	19.260843	4.843379	0	13.093156	11.993642	12.211519	16.863577	7.980989	7.963594	10.912966	4.915142	15	7	1	6	6	2	4	27	6	0	15	16.979592	12	22	12.990654	13	14.434593	4.963636
L3_chr4_-_24523753	chr4	24523745	24523753	-	91050	DKFZp761B107	DKFZp761B107	14.501951	8.989884	18.32988	16.68613	12.291304	3.485384	4.228769	1.718711	1.545543	7.789493	4.261095	11.941656	13.298611	2.987708	12.376529	20.232279	14.469392	3.021404	17	15	10	17	12	5	6	3	2	8	5	17	13	4	20	33	20	3
L3_chr4_-_25473560	chr4	25473560	25473742	-	23231	KIAA0746	DKFZp781J1697,FLJ21629,FLJ41299	202.277245	123.62171	33.209759	23.496119	4.205021	2.464102	71.973781	33.171135	18.394284	9.730599	1.238415	10.640352	54.589732	37.685322	22.278334	10.308635	8.033762	20.427172	220.908093	208.821691	18.190599	24.00177	4.127954	3.795821	90.25267	48.744285	22.556768	10.182708	1.4812	14.517111	53.572074	49.15953	35.917282	16.886233	11.84905	20.548193
L3_chr4_-_47160430	chr4	47160395	47160494	-	54951	COMMD8	FLJ20502	20.922593	16.238173	15.287821	17.716731	6.133072	0.638107	2.059989	6.754696	1.545543	3.80792	5.947176	0.741153	36.891531	33.99065	16.669976	40.403619	45.642779	21.011298	24.965217	26.905097	9	18	6	1	3	11	2	4	7	1	35.996599	44.957383	29.993174	65.989876	61.916954	20.996622
L3_chr4_-_53926937	chr4	53926937	53926998	-	152579	SCFD2	FLJ21060,FLJ39514,STXBP1L1	0.804244	0.610418	0	3.918306	0	1.362328	2.721069	15.962314	8.689729	16.722048	2.52912	10.208151	9.187098	5.999727	16.976768	14.020895	6.719605	3.000177	1	1	0	4	0	2	4	24.98	11	17	3	14	9	8	28	23	10	3
L3_chr4_-_68249441	chr4	68249431	68249490	-	55236	UBE1L2	FLJ10808,FLJ23367,MOP-4,UBA6,UBE1L2	4.117929	6.618796	4.935939	9.798737	6.133071	0	24.763312	36.872283	84.105627	30.161991	43.820938	26.272534	31.643057	30.562423	49.874927	23.896048	45.709903	12.965839	5	11	3	10	6	0	33	54.993994	100	30	50	37	30.996454	39.98237	74	39	57	13
L3_chr4_-_74307639	chr4	74307637	74307644	-	NA	NA	NA	0	0	0	0	0	0	0.66108	1.718711	2.353404	1.93233	8.656173	6.422491	1.032672	5.300426	2.823885	1.214719	11.259248	4.99322	0	0	0	0	0	0	1	3	3	2	10	8.952381	1	7	5	2	15	5
L3_chr4_-_74343380	chr4	74343375	74343741	-	26057	ANKRD17	FLJ22206,GTAR,KIAA0697,NY-BR-16	36.389474	38.959396	44.932789	48.964749	17.717918	6.967675	22.240852	35.793926	76.07803	19.208679	22.08302	51.639128	25.825038	28.399282	45.55582	23.110734	25.23435	16.92791	41.862775	65.0853	25.212077	49.793683	17.320798	10.045675	29.25385	51.01909	89.446751	19.180136	25.322351	75.36534	25.321076	36.967457	64.198537	37.666901	32.609802	17
L3_chr4_-_77131117	chr4	77131107	77131129	-	55153	SDAD1	DKFZp686E22207,FLJ10498	0.804244	0.610418	1.591957	2.926593	3.063528	0	0.66108	3.109177	2.318315	1.93233	1.68608	4.380302	6.170071	3.012019	18.288627	12.246596	16.202216	7.884411	1	1	1	3	3	0	1	5	3	2	2	6	6	4	26	20	22.79845	8
L3_chr4_-_83514129	chr4	83514122	83514195	-	3184	HNRPD	p37,AUF1,AUF1A,hnRNPD0,HNRPD	444.103597	231.877493	175.988255	210.164965	79.911903	30.431385	59.875494	70.623576	62.478393	23.232947	30.18988	29.277876	187.233342	137.579259	167.395097	98.669163	96.178108	74.857911	474.623634	393.43013	95.895367	212.524168	77.890519	41.953469	77.929842	102.648382	75.74958	23.913886	34.960227	40.92257	184.769302	177.727314	229.640172	160.669411	121.72405	76.635958
L3_chr4_-_84250333	chr4	84250330	84250343	-	51316	PLAC8	C15,onzin	29.227176	19.082552	12.434948	1.951062	11.268295	2.908506	0	1.178254	0	0.937795	4.349605	1.454129	1.032672	0	0	2.433671	0.643964	1.993043	32.955357	32	7	2	11	4	0	2	0	1	5	2	1	0	0	4	1	2
L3_chr4_-_89663925	chr4	89663919	89663954	-	84992	PIGY	MGC14156,PIG-Y	62.939772	45.869396	15.026583	39.272978	9.186222	0.638107	0.66108	1.718711	0.772772	0.937795	1.709028	1.482306	32.707243	37.02545	15.285688	28.230249	26.390039	15.915709	72.747063	76.550766	8.995935	39.995918	9	1	1	3	1	1	2	2	31.9869	48.310014	26	46	35	16
L3_chr4_-_101034608	chr4	101034572	101034614	-	8649	MAP2K1IP1	MP1,MAPBP	0	1.220836	0	0	0	0	3.305399	3.746974	2.318315	3.80792	9.4754	7.168126	50.629669	33.135238	71.228594	97.524268	103.445732	42.080738	0	2	0	0	0	0	5	6	3	4	11	10	49.99308	42.986159	95.991355	157.987907	120.981013	42.986159
L3_chr4_-_101197630	chr4	101197629	101197631	-	NA	NA	NA	0	0	16.737923	2.942775	0	0	0	1.178254	6.612874	0	1.68608	0	0	0	1.585219	0.60736	0	0	0	0	9	3	0	0	0	2	8	0	2	0	0	0	3	1	0	0
L3_chr4_-_103901155	chr4	103901137	103901205	-	4126	MANBA	MANB1,MANNANASE,MANNASE	14.296731	16.337647	6.527897	8.826139	3.063528	0.638107	14.824303	11.739791	58.36857	38.075569	26.172603	19.841913	45.771381	41.466621	64.09481	91.286051	92.701913	61.588601	17	27	4	9	3	1	20	19	69	36.985149	30	28	45	54	90.996169	148	111	62.982825
L3_chr4_-_108860568	chr4	108860562	108860863	-	9061	PAPSS1	SK1,ATPSK1,PAPSS	0.804244	0	1.591957	52.952531	23.518045	3.914755	0.66108	1.080913	5.686431	23.086557	23.281543	20.280753	5.152423	6.028465	12.416985	73.075102	73.815157	59.418988	1	0	1	53.857143	23	6	1	2	7	23	27	28	5	8	21	118.989831	94.569444	61
L3_chr4_-_119493345	chr4	119493322	119493607	-	8492	PRSS12	BSSP-3,BSSP3,MGC12722,MOTOPSIN,MRT1	89.125799	33.597545	47.58397	23.544848	6.133071	7.485737	73.261138	93.074723	27.370817	18.354804	2.52912	4.352126	53.138996	51.092728	34.447554	15.842183	12.622314	1.007135	103	56	27	24	6	10	94.97549	126	34	19	3	6	52	66.992063	55.984252	25.992063	18	1
L3_chr4_-_122837583	chr4	122837552	122837622	-	308	ANXA5	ANX5,ENX2,PP4	38.384038	31.729841	51.775211	124.410369	46.1572	8.676351	22.551699	35.169192	54.569003	65.116123	33.219002	20.685262	129.663658	165.448005	597.594378	387.286745	285.722366	229.968308	45	52.993958	30	126	45	13	29	50.983871	66	63.681331	38	29	127.998671	211.998675	676.648293	625.296141	324.999558	239
L3_chr4_-_130234126	chr4	130234113	130234148	-	132320	SCLT1	FLJ30655,FLJ36042,MGC70542,hCAP-1A,CAP1A	0.804244	1.211934	0	0	1.019722	0.638107	2.721069	0.540457	1.545543	2.870125	2.552068	0	8.235415	13.577281	5.623091	8.540177	6.883269	3.012854	1	2	0	0	1	1	4	1	2	3	3	0	8	17.991379	10	14	10	2.991379
L3_chr4_-_139382954	chr4	139382947	139382956	-	23657	SLC7A11	CCBR1,xCT	0	0	0	1.951062	1.019722	0	2.16878	6.140543	4.755693	13.257984	0.84304	1.454129	3.087079	8.421442	73.421424	80.656448	26.759175	4.951215	0	0	0	2	1	0	3	9	6	13	1	2	3	11	89	130	33	5
L3_chr4_-_141294789	chr4	141294780	141294857	-	55534	MAML3	GDN,CAGH3,ERDA3,MAM-2,MAM2,TNRC3	8.474763	1.08019	0	4.891254	4.08325	2.552427	1.32216	5.465685	2.353404	4.802455	21.634488	20.867926	1.032672	1.502626	0	0.931494	1.287928	6.021582	10	1.767442	0	5	4	4	2	9	3	5	24.991843	29.12832	1	2	0	1.535354	2	6
L3_chr4_-_143545992	chr4	143545986	143546040	-	NA	NA	NA	0	0	0	0.975531	0	0	3.768114	8.448174	7.964201	52.211383	11.426438	15.464678	44.789658	43.639505	14.101789	27.621008	23.22852	11.782162	0	0	0	1	0	0	5	14	9.993289	48.979592	13	21.986667	43.9875	55.982833	21	44.978916	30	11.995708
L3_chr4_-_152901594	chr4	152901585	152901618	-	5188	PET112L	HSPC199,PET112	40.485128	59.773188	12.103907	36.382104	25.58721	8.087852	2.16878	7.916955	2.402289	7.952983	3.372161	7.233279	41.076207	22.035032	33.441906	34.377508	33.988322	34.507445	46	101	7	37	25	12	3	13	3	8	4	10	40.442735	29	51	55.996154	44.514911	35
L3_chr4_-_153307764	chr4	153307764	153307764	-	NA	NA	NA	0	0	0	0	0	0	0	0	0.772772	15.804018	0.84304	1.454129	0	0	0	0	0	0	0	0	0	0	0	0	0	0	1	15	1	2	0	0	0	0	0	0
L3_chr4_-_155690999	chr4	155690994	155691015	-	5356	PLRG1	MGC110980,PRL1	1.608488	2.420552	0	3.908924	0	0	2.059989	0.540457	4.755693	0.937795	1.68608	7.243541	23.486398	10.903098	7.295085	8.558229	6.835909	8.014624	2	4	0	4	0	0	3	1	6	1	2	10	22.989474	14.523256	12.47541	14	10	8
L3_chr4_-_169638148	chr4	169638146	169638221	-	91351	FLJ31033	DKFZp781D1175,FLJ13468,FLJ39050,FLJ31033	0.804244	5.404002	4.93594	4.893837	2.039444	0	2.16878	7.048254	15.641996	10.136375	3.372161	3.59413	3.087079	6.759813	8.636595	38.844566	7.329098	8.908219	1	9	3	5	2	0	3	11	19	10	4	5	3	9	14	63	11	9
L3_chr4_-_170167982	chr4	170167976	170168011	-	84869	CBR4	FLJ14431	0.804244	0.610418	0	3.918306	2.039444	0	4.228769	0.540457	0.772772	3.80792	5.135961	9.949618	5.137399	6.759813	6.647503	10.988358	9.690947	3.021404	1	1	0	4	2	0	6	1	1	4	6	14	5	9	11.971014	18	14	3
L3_chr4_-_174393991	chr4	174393990	174393992	-	NA	NA	NA	3.413301	2.406191	3.183914	6.875077	7.180999	0	2.16878	1.178254	1.580632	0	4.349605	13.720591	1.032672	2.245167	3.599684	1.826311	2.913582	1.993043	4	4	2	7	7	0	3	2	2	0	5	20	1	3	6	3	4	2
L3_chr4_-_174492080	chr4	174492075	174492174	-	3148	HMGB2	HMG2	30.887937	18.6617	8.919993	6.851698	2.039444	0	7.310418	3.109177	3.091086	0.937795	0.84304	0	73.368934	43.570739	29.766593	20.161656	7.421329	5.035673	36	31	5	7	2	0	10	5	4	1	1	0	72	57	50	33	11	5
L3_chr4_-_178600541	chr4	178600528	178600618	-	175	AGA	AGU,ASRG,GA	16.895425	8.467716	3.183914	10.8282	2.043806	0.638107	6.3208	7.767615	5.493375	3.80792	1.68608	10.07482	93.814151	44.847502	41.107695	58.172553	52.637296	38.586285	20	14	2	11	2	1	9	13	7	4	2	14	91.984018	59	67	94.977324	70	39
L3_chr5_+_1485066	chr5	1485065	1485066	+	NA	NA	NA	24.569646	9.723836	12.434948	15.385398	11.709294	3.592661	5.988258	2.478639	0.772772	0.937795	1.600198	0.650911	3.087079	6.095206	13.404686	4.293231	8.766051	15.560515	26.555556	16.407407	7	15.555556	11.407407	4.851852	8	3.875	1	1	1.875	0.875	3	8	18	7	11	16
L3_chr5_+_5475760	chr5	5475757	5475835	+	23379	KIAA0947	DKFZp781J2344	76.235244	48.77718	67.950985	77.651186	37.830702	7.400138	68.82205	95.56961	87.209784	74.66738	142.305611	109.299607	58.865279	35.904543	48.258018	32.397919	74.946587	27.679406	86.878996	81.789401	38.99393	79	36.908318	11	79.927143	124.976074	104.225369	73.882331	158.957488	159.390657	57.872928	46.848051	69.73753	52.899712	93.936464	28
L3_chr5_+_24527348	chr5	24527347	24527348	+	NA	NA	NA	1.500099	1.151961	0	0	2.043806	0	15.73796	8.463742	6.612874	8.089068	18.650385	16.170957	6.869318	1.502626	3.823916	1.218951	0.643964	1.007135	1.818182	1.9	0	0	2	0	18.752542	11.892473	8	7.892473	20.850368	23.781107	6.75	2	6	2	1	1
L3_chr5_+_32621433	chr5	32621416	32621462	+	10923	SUB1	p14,P15,MGC102747,PC4	95.427419	162.165931	40.471443	71.32335	24.654004	6.246546	13.651295	42.70756	16.165135	18.750949	18.540965	6.508867	98.075162	99.93486	138.144354	101.986972	85.038663	17.644624	104	277	23	72	24	9	18	57	20	19	21	9	96.991701	127.997234	171	164.997234	102	18
L3_chr5_+_35892769	chr5	35892763	35892784	+	3575	IL7R	CD127,CDW127,IL-7R-alpha,IL7RA,ILRA	0	0	0	0	0	0	0	0	0	4.745715	14.726175	7.183405	0	0	4.588447	3.64839	9.105527	2.971095	0	0	0	0	0	0	0	0	0	5	17	10	0	0	8	6	13	3
L3_chr5_+_36642475	chr5	36642435	36642489	+	6507	SLC1A3	EA6,EAAT1,FLJ25094,GLAST,GLAST1	0	3.000661	0	3.908924	2.043806	0.638107	0	1.178254	6.236355	28.892303	28.448885	22.88308	8.187174	2.245167	1.585219	71.270603	57.586314	26.707701	0	5	0	4	2	1	0	2	7.980392	28.980952	32.940594	32	8	3	3	115.995763	75	27
L3_chr5_+_41940202	chr5	41940184	41940216	+	285636	LOC285636		2.461086	3.052091	0	9.808185	0	0	2.721069	14.77203	6.388923	18.039895	12.9032	27.648285	17.42313	5.999727	3.216192	15.888949	18.823175	6.021582	3	5	0	10	0	0	4	22	8	18	15	40	17	8	6	26	26	6
L3_chr5_+_50022986	chr5	50022984	50022986	+	NA	NA	NA	0	0	0	0	0	0	0	1.858813	1.545543	1.93233	0.84304	2.156844	4.087056	0.742541	17.51276	15.35608	4.358886	3.000177	0	0	0	0	0	0	0	3	2	2	1	3	4	1	23.985714	25	6	3
L3_chr5_+_54565439	chr5	54565439	54565439	+	NA	NA	NA	0.804244	0	1.591957	0.975531	2.043806	2.908506	2.135533	1.858813	12.654163	0	2.546532	3.544256	0	0	0.494381	0	0	0.896844	1	0	1	1	2	4	2.957447	3	15	0	2.957447	5	0	0	1	0	0	0.888889
L3_chr5_+_72148243	chr5	72148218	72148254	+	3842	TNPO1	IPO2,KPNB2,MIP,MIP1,TRN	1.608488	4.237446	1.591957	3.918306	2.039444	0	0.66108	2.939727	3.947832	4.919368	9.660645	5.076435	17.457108	19.673117	14.277067	20.167376	18.750903	5.971273	2	7	1	4	2	0	1	5	5	5	11	7	17	26	24	32.988304	26	6
L3_chr5_+_72830008	chr5	72830003	72830035	+	689	BTF3	BETA-NAC,BTF3a,BTF3b,NACB	26.829578	16.159763	28.710177	24.683773	11.257039	2.724655	14.629469	10.427973	3.923838	12.97793	8.600535	7.730805	313.538104	341.981123	459.376443	362.121039	368.974995	212.436739	29.960317	26.92973	16	25	11	4	19	16	4.9875	13	10	11	313.985792	424.600022	480.848638	581.480333	383.980525	223.981708
L3_chr5_+_79831886	chr5	79831884	79831886	+	NA	NA	NA	0	0	0	0	0	0	0	0	0	0	0	0	6.328142	8.731394	12.62494	23.838647	9.613153	4.790416	0	0	0	0	0	0	0	0	0	0	0	0	6.214286	11.285714	18.214286	38.600006	12.142857	4.873016
L3_chr5_+_86599462	chr5	86599437	86600565	+	5921	RASA1	CM-AVM,CMAVM,DKFZp434N071,GAP,PKWS,RASA,RASGAP,p120GAP,p120RASGAP	77.113605	53.496367	107.58287	606.330962	398.879614	62.531144	36.157862	71.298706	172.567816	536.53608	697.912441	736.593732	48.030708	46.216141	113.865041	322.957732	616.893054	297.405896	90.401247	88.984967	61.967495	613.906237	388.573425	86.072755	49.5823	106.519793	209.864507	511.819826	784.453578	1077.151863	47	60.968145	175.819123	525.332214	744.654653	303.949795
L3_chr5_+_88221022	chr5	88221013	88221028	+	NA	NA	NA	3.332943	4.221497	1.591957	1.957861	4.089265	0	6.082933	1.178254	1.545543	4.82506	0.84304	0	6.1524	0	2.823885	12.833685	4.14375	4.99322	4	7	1	2	4	0	8	2	2	5	1	0	6	0	5	21	6	5
L3_chr5_+_97702267	chr5	97702266	97702273	+	NA	NA	NA	11.666248	10.09672	5.161982	9.868704	6.14369	9.676941	1.398909	2.56872	5.762123	0	2.583893	0.741153	6.111572	7.678901	10.235142	4.900591	12.042453	23.230042	13	17.002315	3	10	6	12	2	4	7.001329	0	3	1	6	10	15.002872	8	15	24.005744
L3_chr5_+_110102599	chr5	110102578	110102649	+	91137	SLC25A46		42.438435	16.759156	15.14405	23.558447	13.046564	4.978102	13.365889	21.623336	11.767018	17.77721	28.742316	19.889399	32.64294	33.851607	34.410412	40.579565	39.750452	23.650298	49.531915	27.765957	9	24	12.765957	6.986486	18.778894	32.336683	15	17.778894	33	27.778894	32	44.568306	54.270492	66.270492	53.75343	24
L3_chr5_+_119827893	chr5	119827811	119827912	+	51334	PRR16	DSC54,MGC104614	0.804244	0.610418	9.937853	133.170292	65.638195	9.437079	0	0	8.777415	42.959222	24.984863	27.331781	1.032672	0	15.609405	34.83772	49.612973	9.978585	1	1	6	134.991031	63.986547	14	0	0	11	43	29	38.792453	1	0	28	56.983783	66.98915	10
L3_chr5_+_128458289	chr5	128458287	128458347	+	51015	ISOC1	CGI-111	86.019496	44.812194	33.610667	83.836792	20.463457	4.695322	12.967801	7.724853	15.408278	21.263486	7.702723	15.073205	35.348658	18.118298	24.767103	24.345436	26.989209	14.780073	96.164395	74.928171	19	84.852247	20	6.904639	17.525773	13	19	21	9	21	34.67448	23.961379	37.982456	39.733295	36.634471	14.996491
L3_chr5_+_131621239	chr5	131621230	131621315	+	8572	PDLIM4	RIL	11.953995	10.139884	183.200473	107.87609	70.972233	9.046379	0.685549	6.950914	57.472688	15.099637	20.926699	12.687794	10.192311	14.468977	117.904938	40.006566	17.000769	25.409382	14	16.919848	91.349523	108.994145	69.043845	12.943841	1.047439	11	67.969432	15	24	17.878992	9.99375	18.99375	147.699626	65.075999	23	25.9875
L3_chr5_+_133734773	chr5	133734773	133735167	+	7320	UBE2B	UBC2,E2-17kDa,HHR6B,HR6B,RAD6B	129.338791	64.57133	89.06547	147.023494	69.899371	15.860539	10.484465	10.172204	27.72483	27.728556	25.205971	22.652206	67.657223	88.040601	130.300113	72.540682	91.736313	43.931363	146.172379	108.028167	50.021875	149.007884	68.164683	23.011274	14.635044	17.196256	34.076449	27.985665	29.208793	31.764068	66.333295	114.969254	190.315287	118.321482	119.066405	44.679605
L3_chr5_+_135496432	chr5	135496427	135496503	+	4090	SMAD5	DKFZp781C1895,DKFZp781O1323,Dwfc,JV5-1,MADH5	0	6.059798	6.687965	7.827229	2.039444	0	3.382149	5.133326	7.881868	4.745715	8.562894	5.834432	16.404918	8.435438	15.330837	13.411993	33.875774	11.857806	0	10	4	8	2	0	5	8	10	5	10	8	16	11.146704	27	21.981366	45	12
L3_chr5_+_138117005	chr5	138116972	138117069	+	1495	CTNNA1	CAP102,FLJ36832	9.766895	7.54018	14.972995	15.633542	11.288756	0.668184	23.047281	19.2462	47.884695	48.605836	56.18314	82.748634	52.125756	61.392739	161.328753	142.67573	155.661462	194.084104	12	12.404114	9.120516	15.988235	11.036053	1.061314	32	31.311242	59.295227	49.048698	64.94353	117.704338	51	80.516816	228.879201	231.872145	195.425862	199.727215
L3_chr5_+_139019106	chr5	139019105	139019106	+	NA	NA	NA	0	0	0	3.929369	0	0.638107	0	0	0	1.93233	0	12.436313	0	0	0	0	0	1.007135	0	0	0	4	0	1	0	0	0	2	0	18	0	0	0	0	0	1
L3_chr5_+_139473867	chr5	139473822	139473945	+	5813	PURA	PUR1,PUR-ALPHA,PURALPHA	208.178016	182.849774	188.181428	181.206676	71.594617	22.075396	73.470376	66.145245	85.737868	58.747628	55.441926	86.144048	62.293947	46.937009	59.374794	42.47053	32.213835	18.715709	234.10983	307.949089	105.998948	183.962261	69.913604	31.995833	96.563991	98.760903	103.633608	59.233391	63.987752	122.78753	60.908578	61.992308	94.467323	69.448555	45.912687	18.702332
L3_chr5_+_139534906	chr5	139534874	139534970	+	84418	C5orf32	ORF1-FL49	6.530662	6.0687	8.119854	13.740422	5.107334	15.999446	0.66108	1.080913	5.479579	0	6.767269	4.41874	10.289822	14.287861	12.887722	18.323927	26.643925	57.012144	8	10	5	14	5	22.946237	1	2	7	0	8	6	10	19	23	30	37	57.783915
L3_chr5_+_140060215	chr5	140060208	140060228	+	153527	ZMAT2	FLJ31121	0.804244	6.546722	1.591957	1.957861	0	0	1.98324	0	0.772772	5.913903	0.84304	4.915947	13.268224	6.024038	9.573566	20.954923	21.303739	8.909638	1	11	1	2	0	0	3	0	1	6	1	7	13	8	15	33.99115	26	8.944681
L3_chr5_+_140780786	chr5	140780784	140780816	+	56105	PCDHGA11	PCDH-GAMMA-A11	0	0	0	0	2.039444	0	21.211573	7.474	10.481898	5.857163	35.916148	30.375434	0	0.742541	0.494381	11.62471	4.787714	5.035673	0	0	0	0	2	0	25	11	13	6	41	44	0	1	1	19	7	5
L3_chr5_+_149360499	chr5	149360360	149360535	+	22993	KIAA0194	SMF	252.234974	133.007867	237.975009	311.732233	272.380762	173.97986	255.899613	365.735245	455.857652	448.066081	426.551151	363.857151	79.462015	81.712288	199.040799	178.561099	168.732972	139.98489	276.975155	223.85452	129.949399	314.957131	265	208.965254	304.767604	453.991892	526.960415	418.998482	476.915462	534.974775	77.99632	106.980442	258.974977	289.990876	211.99447	143
L3_chr5_+_156311312	chr5	156311312	156311312	+	NA	NA	NA	4.307503	1.211934	0	0.975531	0	0.638107	5.421853	4.052413	16.151794	2.94947	7.919555	12.314731	5.100095	3.815345	4.559783	1.832151	0.643964	1.993043	5	2	0	1	0	1	7	6	19	3	9	18	5	5	7	3	1	2
L3_chr5_+_167724973	chr5	167724973	167724973	+	NA	NA	NA	0	0	0	0	0	0	10.589577	0	3.233036	0	0	0	0	0	0	0	0	0	0	0	0	0	0	0	13	0	4	0	0	0	0	0	0	0	0	0
L3_chr5_+_169749071	chr5	169749068	169749080	+	NA	NA	NA	0	0	0	0	0	0	1.32216	0.540457	0	0	17.106859	3.59413	0	0	0	0	0	1.007135	0	0	0	0	0	0	2	1	0	0	19.466667	5	0	0	0	0	0	1
L3_chr5_+_170810819	chr5	170810818	170810819	+	NA	NA	NA	1.656842	1.322229	0	0	3.063528	2.123056	0	2.799956	1.580632	1.93233	0.338137	0	2.054407	1.524208	2.36054	3.061421	0.643964	10.111115	2	2.177419	0	0	3	3	0	4.318698	2	2	0.408163	0	2	2.028243	4.200881	5	1	10.405405
L3_chr5_+_173247914	chr5	173247914	173248020	+	80315	CPEB4	KIAA1673	47.209908	45.441681	83.386346	84.767182	53.626532	20.73425	23.588359	33.009739	106.524912	89.269105	88.306251	73.850239	13.944627	19.919602	34.585711	32.447756	30.490264	18.600099	55.349776	75.900158	47.827409	86.176723	52.339004	28.906559	32.62032	50.093115	129.002408	87.27454	99.98926	105.985717	13.609173	26.465438	56.316383	53.054992	41.010953	18.598596
L3_chr5_+_173277833	chr5	173277833	173277835	+	NA	NA	NA	0	0	0	0	0	0	0	2.56872	0.772772	0	0	0	11.178847	1.502626	0.494381	0	0	0	0	0	0	0	0	0	0	4	1	0	0	0	11	2	1	0	0	0
L3_chr5_+_176007090	chr5	176007024	176007111	+	26262	TSPAN17	FBX23,FBXO23,MGC14859,MGC71255,TM4SF17	20.447786	13.321097	16.305681	44.294361	31.703648	10.262111	1.32216	1.62137	10.540867	15.510913	28.813914	6.508867	9.209589	3.726031	13.568998	19.545625	26.443644	13.888517	23.936508	21.984375	10	44.994565	30.973205	14.994565	2	3	12.984004	16	33	9	9	4.994413	23	32	36	14
L3_chr5_+_178383410	chr5	178383409	178383410	+	345462	DKFZp686E2433		17.329417	5.957558	1.591957	4.917216	0	0	0	0	0	0	1.709028	0.741153	3.072054	3.040757	0.494381	1.214719	0	0	19	10	1	5	0	0	0	0	0	0	2	1	3	4	1	2	0	0
L3_chr5_+_178541556	chr5	178541555	178541558	+	NA	NA	NA	0	0	0	0	0	0	0	0	0	0	0	0	52.136382	14.830005	23.188098	6.144174	4.530728	3.97823	0	0	0	0	0	0	0	0	0	0	0	0	52	19	30	10	6	4
L3_chr5_+_179153622	chr5	179153619	179153630	+	4056	LTC4S	MGC33147	58.912454	16.772104	8.616153	3.918306	1.019722	1.276213	7.188996	5.01999	1.580632	2.870125	1.709028	2.897997	12.311534	11.454637	2.573982	4.884299	4.358886	3.000177	65	28	5	4	1	2	10	8	2	3	2	4	12	15	5	8	6	3
L3_chr5_-_1577086	chr5	1577022	1577372	-	79888	AYTL2	FLJ12443,LPCAT1,PFAAP3,lpcat,AYTL2	153.159684	79.896187	27.543475	29.399144	35.87746	18.905607	38.349912	27.263877	20.051259	36.421985	11.202483	43.182283	43.991124	33.476414	3.662504	16.960478	12.998671	27.633918	174.779898	133.600534	17	30	35	25.751045	51.904296	43	25	36	13.157676	60.478734	42.903168	43.986667	7.250653	27.78091	18.909639	27.872093
L3_chr5_-_18334994	chr5	18334992	18334994	-	NA	NA	NA	0	0.610418	16.737923	0	0	0.638107	0	0	0	0	0	0	0	0	0	0	0	0	0	1	9	0	0	1	0	0	0	0	0	0	0	0	0	0	0	0
L3_chr5_-_21449593	chr5	21449593	21449594	-	NA	NA	NA	0	0	0	0	0	0	2.16878	0	3.233036	1.93233	0	0.741153	4.087056	3.815345	10.061021	6.761824	5.174691	2.971095	0	0	0	0	0	0	3	0	4	2	0	1	4	5	14	11	7	3
L3_chr5_-_36277560	chr5	36277560	36277562	-	133686	C5orf33	FLJ30596,MGC43298	10.732074	0	0	0	0	0	0	0	0	0	0	0	1.032672	0.742541	0	0	0	0	12	0	0	0	0	0	0	0	0	0	0	0	1	1	0	0	0	0
L3_chr5_-_39460728	chr5	39460725	39461095	-	1601	DAB2	DOC-2,DOC2,FLJ26626	6.013676	6.684576	28.039774	116.115223	60.376281	38.745879	11.631016	31.273532	116.116943	207.478298	320.379746	523.826358	14.391564	27.247316	97.558216	181.56202	304.467876	355.802403	7	11	17	117.960223	58.946237	52.864787	17	47.998134	140.992354	199.986102	359.98974	774.848917	13.997089	35.981308	144.978193	294.995455	367.946488	368.949117
L3_chr5_-_41906285	chr5	41906285	41906470	-	5019	OXCT1	OXCT,SCOT	18.745434	11.878091	16.004973	9.82233	0	1.91432	6.264127	28.47529	39.503551	12.52249	6.129538	2.852977	56.151468	29.7297	32.901753	16.651969	7.017733	13.596554	21	20	9	10	0	3	8	35	46	12	7	4	56	38	40	26.96748	8.96748	14
L3_chr5_-_60493966	chr5	60493964	60494063	-	643155	DKFZP686E2158	DKFZp686O1385	12.514265	12.077078	7.959786	16.641338	12.276761	2.000435	7.610918	18.60149	16.624296	24.0482	10.257395	18.800585	52.196872	89.192873	79.755771	87.278553	69.195932	33.779764	15	20	5	16.990654	12	3	11	30	21	24	11.992701	25.985507	50.994848	115.988	119.965935	141.974305	91.998276	34
L3_chr5_-_73972310	chr5	73972303	73972312	-	8507	ENC1	CCL28,ENC-1,FLJ39259,KLHL35,NRPB,PIG10,TP53I10	3.332943	0.610418	1.591957	51.453865	12.295907	1.276213	0	0.540457	4.843379	7.137442	5.192645	11.169752	2.054407	0	9.573566	17.270575	19.887226	14.494517	4	1	1	52	12	2	0	1	6	7	6	16	2	0	15	28	24.333333	15
L3_chr5_-_76004831	chr5	76004831	76004831	-	NA	NA	NA	0.269137	0.610418	0	5.263208	1.019722	0	11.042224	5.345044	6.125805	2.94947	2.350404	3.405346	0	1.502626	0.371063	1.559466	0.643964	1.993043	0.35	1	0	5.35	1	0	13.513035	7.675138	7.428571	3	2.733859	4.79857	0	2	0.777778	2.555556	1	2
L3_chr5_-_79322840	chr5	79322823	79322847	-	345778	MTX3	DKFZp686O1788	9.100239	7.866486	1.591957	5.93514	5.107334	0.638107	27.877351	49.16611	26.698926	13.643224	30.498197	23.563148	21.535988	34.511092	35.999951	32.782309	44.354674	7.077705	10.878049	13	1	6.071006	5	1	36.879518	70.97992	33	14	34.97992	33	21	44.996078	56	53.530271	57.863636	7.066895
L3_chr5_-_80577390	chr5	80577389	80577392	-	NA	NA	NA	3.434832	1.796249	14.423657	2.094859	18.389368	3.326447	5.87893	7.617603	6.986645	5.913903	5.161669	15.383235	3.072054	0	0	0	0	1.007135	4.122226	2.976744	8.122226	2.146617	17.927991	4.95122	8.086616	11.532961	8.484298	6	5.986301	21.941823	3	0	0	0	0	1
L3_chr5_-_83716434	chr5	83716434	83716442	-	10085	EDIL3	DEL1,MGC26287	0	0	0	1.951062	1.019722	0	2.16878	0.540457	4.804578	0.937795	0	0	0	0.742541	0	4.278547	12.644858	0	0	0	0	2	1	0	3	1	6	1	0	0	0	1	0	7	16	0
L3_chr5_-_86744443	chr5	86744407	86744518	-	902	CCNH	p37,p34,CAK	1.656842	1.822352	0	1.957861	1.019722	0	2.644319	12.315141	12.832108	5.819595	4.238148	10.854514	45.032158	22.621308	40.701829	25.641856	14.468262	43.980296	2	3	0	2	1	0	4	20	16	6	5	15	44	30	66	42	21	45
L3_chr5_-_87992796	chr5	87992795	87992796	-	NA	NA	NA	30.056901	51.080259	42.917934	69.43773	118.174889	65.005473	62.272533	134.890364	35.204762	100.984675	86.471659	132.649415	3.072054	5.927235	5.130238	6.943737	1.585082	2.798173	33.135629	87.241055	22.635629	69.9	114.408599	72.571259	70.458785	145.154763	41.205543	91.31913	95.02461	203.442026	3	7.8	8.454098	11.327049	2.420084	2.8
L3_chr5_-_89353197	chr5	89353197	89353197	-	NA	NA	NA	0.804244	0.610418	0	0	0	0	1.398909	8.810352	4.913659	0.937795	7.023452	3.503706	16.175538	9.293672	17.704423	3.677067	14.08192	14.818106	1	1	0	0	0	0	2	11.970588	6	1	8	4.941176	16	12	22.966667	6	17	15.34013
L3_chr5_-_89741330	chr5	89741317	89741333	-	1070	CETN3	CEN3,MGC12502,MGC138245	1.656842	0	0	0	0	0	0	0.540457	0.772772	0	0	0	18.350595	17.604448	6.051345	17.167368	3.499786	3.021404	2	0	0	0	0	0	0	1	1	0	0	0	18	23	10	28	5	3
L3_chr5_-_93045275	chr5	93045271	93045282	-	NA	NA	NA	11.21843	13.366216	7.91608	14.034221	5.920545	1.362328	3.567689	1.858813	1.415654	0.560188	14.757274	7.330793	45.419959	41.899208	48.046847	33.349539	56.587618	19.341651	12.590708	22.38466	4.678571	14.222689	5.785714	2	5	3	1.836735	0.610169	16.674419	10.370114	44.946516	53.831314	62.660113	54.117202	66.821298	19.756642
L3_chr5_-_93815869	chr5	93815868	93815869	-	NA	NA	NA	0.804244	0.610418	0	0.975531	0.064196	0	0.66108	3.30128	0	8.204045	3.464574	15.167708	0	0	1.090837	1.218951	0	0	1	1	0	1	0.063492	0	1	5	0	8	4	22	0	0	2	2	0	0
L3_chr5_-_100266867	chr5	100266865	100266889	-	7903	ST8SIA4	PST,MGC34450,MGC61459,PST1,SIAT8D,ST8SIA-IV	2.461087	2.43277	0	1.951062	1.019722	0	3.49094	6.146244	18.114626	8.806633	9.552573	13.395785	20.317776	20.089389	5.545695	36.930947	22.207218	5.937124	3	4	0	2	1	0	5	10	21.961905	9	11	19	20	26	10	60	29	6
L3_chr5_-_112285824	chr5	112285819	112285913	-	7905	REEP5	DP1,C5orf18,D5S346,MGC70440,TB2	4.258193	6.314818	1.591957	5.853186	12.261781	6.589802	6.614769	6.614591	3.898947	10.902453	4.215201	6.547408	14.346987	19.718176	18.821076	21.364174	27.736755	43.431541	5.309783	10.416667	1	6	12	10	9.552632	11	5	11	5	9	14	25.972603	33.452781	34.986301	38.347962	44
L3_chr5_-_114626462	chr5	114626455	114626480	-	5229	PGGT1B	BGGI,GGTI	3.265331	7.84508	0	6.842316	12.291741	0.638107	5.020216	8.299535	10.642977	5.683511	12.9032	10.816993	31.844144	37.269816	37.646712	30.661492	23.593357	15.462146	4	13	0	7	12	1	7	13	13	6	15	15	31.206897	48.794089	56.344828	50.028651	31.046305	15.586207
L3_chr5_-_132194239	chr5	132194220	132194270	-	NA	NA	NA	7.670518	4.838961	4.93594	6.818257	13.296483	3.276648	13.202448	0.540457	3.947832	3.887265	5.192645	5.834432	8.154426	1.485082	7.288276	5.474701	4.283342	8.836402	9	8	3	6.961538	13	5	17	1	5	4	6	8	8	2	12	9	6	9
L3_chr5_-_133332216	chr5	133332178	133332224	-	56951	C5orf15	HTGN29,KCT2	6.720236	1.831254	3.183914	2.933393	0	0	0	4.504543	2.353404	8.68972	5.127083	8.570817	27.483917	14.329717	12.923938	31.893869	18.696206	11.833575	8	3	2	3	0	0	0	7.977273	3	9	6	12	27	19	23	52	25	12
L3_chr5_-_133478742	chr5	133478740	133478744	-	NA	NA	NA	9.413494	7.324903	2.150697	17.759078	15.625807	12.067916	20.241508	15.404634	7.390838	20.211257	11.655457	55.562722	0.886193	1.446271	1.732923	5.313682	2.001713	6.28775	10.864162	12.197195	1.324382	17.992188	15.232998	15.722365	25.163745	21.082171	9.057556	19.139227	13.369026	82.811739	0.857143	1.926218	3.028247	8.669024	2.995859	6.368616
L3_chr5_-_133589662	chr5	133589597	133589855	-	5515	PPP2CA	PP2CA,PP2Ac,RP-C	934.337077	672.787172	709.036165	619.261908	400.912366	93.399251	154.687843	227.378028	197.416053	148.230587	199.464898	146.810433	421.553336	369.16269	520.066543	303.978645	360.265519	211.39513	962.930616	1156.855087	354.946039	622.907141	388.9786	114.990171	186.98871	279.9524	232.84094	141.91124	222.920161	212.900757	419.971251	463.978799	606.791106	491.340749	404.819009	218.947664
L3_chr5_-_137252908	chr5	137252908	137252916	-	NA	NA	NA	0.804244	3.644703	0	0.975531	0	0	3.458898	2.939727	0	2.724645	3.395108	2.897997	11.296127	4.525839	14.25824	4.265821	1.287928	0	1	6	0	1	0	0	5	5	0	2.909091	4	4	11	6	19	7	2	0
L3_chr5_-_139917226	chr5	139917206	139917243	-	10011	SRA1	MGC87674,SRA,SRAP,STRAA1,pp7684	7.34839	9.679649	4.775871	21.79793	1.019722	4.638975	0	5.160093	0	1.93233	0.84304	0.741153	15.265595	16.670791	17.454286	11.594671	15.946791	34.441151	8.897059	16	3	22.210526	1	7	0	8	0	2	1	1	14.866279	22	29	19	22.772455	35
L3_chr5_-_140680532	chr5	140680471	140680549	-	6879	TAF7	TAF2F,TAFII55	53.735902	59.602243	50.398393	46.235941	19.462205	4.72509	3.458898	6.218354	13.225492	6.75739	5.150655	2.223458	46.004414	66.934017	80.515673	44.726982	51.546049	41.257761	61	100	29	47	19	7	5	10	16	7	6	3	44.995434	86.995434	120.995413	72.997712	68	42
L3_chr5_-_141011148	chr5	141011147	141011173	-	89848	FCHSD1	FLJ00007,NWK2	18.981916	8.45004	13.667946	13.787362	6.133071	2.908506	8.066173	25.761757	8.761501	14.731808	18.423362	7.271717	19.403086	26.752941	16.523537	11.619649	14.987046	10.864937	22	14	8	14	6	4	11	37	11	15	21	10	19	35	26	19	20	11
L3_chr5_-_143530335	chr5	143530332	143530426	-	81555	YIPF5	DKFZp313L2216,FinGER5,SB140,SMAP-5,SMAP5,YIP1A	0	1.822352	0	0.975531	1.019722	0	15.506422	13.285299	5.44449	7.626804	7.665082	8.05789	33.743065	30.455534	54.243751	35.546412	49.384986	29.665432	0	3	0	1	1	0	21	22	7	7.988095	9	11	33	39.993865	79.987691	58	63.996933	30
L3_chr5_-_150440770	chr5	150440761	150440794	-	10318	TNIP1	ABIN-1,KIAA0113,NAF1,VAN	26.235517	14.489182	6.367828	13.74987	18.316926	11.609743	4.15202	2.939726	2.318315	7.847376	5.081188	2.936435	14.346988	6.803052	18.476407	11.574533	7.485337	6.999634	30.97561	24	4	14	17.918709	17	6	5	3	7.9	6	4	14	9	28	18.972124	10	7
L3_chr5_-_167731178	chr5	167731175	167731178	-	NA	NA	NA	0	0	0	0	0	0	0	0.540457	0.008143	10.353922	0.84304	0.741153	0	0	1.733047	1.826311	0.643964	1.993043	0	0	0	0	0	0	0	1	0.012155	10	1	1	0	0	3	3	1	2
L3_chr5_-_171643370	chr5	171643360	171643730	-	92181	UBTD2	DC-UbP,DCUBP,MGC30022	65.191175	25.271655	22.643058	56.105647	21.489314	4.90894	6.764298	9.987981	24.260302	11.58245	11.903229	24.739849	10.24226	6.700412	11.505556	8.527411	12.739354	6.000355	74.869565	41.93125	13	57	21	7	10	16	29.574065	12	14	36	10	9	21.064991	14	17.802469	6
L3_chr5_-_176671520	chr5	176671508	176671536	-	83463	MXD3	MAD3,MGC2383	47.130668	12.512934	0	1.957861	2.039444	1.362328	0.66108	1.080913	0.772772	0	0	0	18.349572	2.970163	2.0796	1.214719	0.643964	3.021404	52	21	0	2	2	2	1	2	1	0	0	0	17.975	4	4	2	1	3
L3_chr5_-_177592172	chr5	177592171	177592442	-	85007	AGXT2L2	MGC117348,MGC15875,MGC45484	64.76978	29.52293	26.59159	47.213684	31.760708	10.990383	29.738723	48.249882	61.928759	50.897099	63.972435	26.892999	22.457708	22.08195	27.703993	22.033922	14.163916	27.479633	73.995614	49	16	48	31	16	38.991202	74	75.341414	50	73	38	22	29	42	36	20	27.928429
L3_chr5_-_177949983	chr5	177949889	177950010	-	91522	COL23A1	DKFZp434K0621	92.073247	40.267862	9.871879	17.381051	26.617614	10.210823	17.312693	30.714327	3.126175	1.93233	3.418055	0.741153	27.61465	16.294874	19.281202	7.301038	6.068966	17.880945	106.937415	66.907692	6	17.752673	26	14.867596	23.927711	45.912088	4	2	4	1	26.928571	21.76019	32.762045	11.990476	8.990476	17.934921
L3_chr5_-_177986638	chr5	177986622	177986703	-	57396	CLK4	DKFZp686A20267	18.369395	8.489123	7.959786	30.413709	9.187876	1.276214	19.015668	60.546317	52.837536	33.26112	48.574084	35.769057	54.616191	71.334799	126.107994	62.989026	85.9187	29.328442	22	14	5	31	9	2	26.58042	84.574554	65	33	56.057793	50.58042	53.608764	92.765258	182.608764	102.608764	110.605517	29.683764
L3_chr5_-_178350412	chr5	178350412	178350414	-	NA	NA	NA	0.684826	10.719963	5.625949	0	0.000477	3.251156	0	0	0	0	0	0	18.300244	16.233961	32.946744	0.576843	6.674953	8.396993	0.857143	18.040589	3.368916	0	0.000479	4.428571	0	0	0	0	0	0	18.089908	20.930988	42.973124	0.95	8.564398	8.616514
L3_chr6_+_10855977	chr6	10855977	10856041	+	81853	TMEM14B	MGC1223,RP3-417M14.1	15.823962	3.653606	3.183914	6.861081	3.063528	3.712866	0.66108	0.540457	1.545543	3.80792	4.261095	1.482306	33.687213	21.975249	12.287152	9.758041	9.633187	15.814809	18.564103	6	2	7	3	5	1	1	2	4	5	2	33	29	21	16	14	16
L3_chr6_+_13723538	chr6	13723533	13723554	+	51406	NOL7	C6orf90,MGC71933,RARG-1,dJ223E5.2,RP1-223E5.1	164.125761	99.397484	86.529127	113.336605	46.260339	8.555947	5.250429	11.894673	12.30897	9.944316	6.876814	5.054841	62.34928	40.859364	84.441522	38.25408	52.218044	15.673038	172	169.998258	43.998255	113.951473	44.986126	12	7	16	15	10	8	7	62	52	94.986877	62	61	16
L3_chr6_+_26264534	chr6	26264532	26264536	+	3008	HIST1H1E	H1.4,H1F4,MGC116819,dJ221C16.5	284.112836	181.406185	139.878137	122.371878	49.433548	40.315191	15.76459	22.734029	16.551003	5.941569	1.709028	0.741153	81.429865	78.336976	161.762178	28.960553	9.915644	24.297764	287.971302	312.986819	67.983333	122.996667	47.993333	46.986667	20	31.874892	19.830982	5.979798	2	1	80.967718	98.963718	179.95253	46.967833	13	24.989201
L3_chr6_+_26312816	chr6	26312815	26312817	+	8367	HIST1H4E	H4/j,H4FJ	0.804244	1.211934	1.591957	1.957861	0	0	9.500462	6.77834	5.68643	0.937795	4.349605	4.285408	12.200582	4.557885	9.720259	1.832151	3.714923	1.993043	1	2	1	2	0	0	12	10	7	1	5	6	12	6	13.976744	3	5	2
L3_chr6_+_26705182	chr6	26705138	26705187	+	29777	ABT1	hABT1	4.117929	3.03097	1.591957	5.869368	2.039444	3.399269	13.761585	6.989714	11.945651	18.552429	5.956054	8.637534	28.655823	35.872139	19.570779	33.691334	26.320096	13.956815	5	5	1	6	2	5	19	12	15	19	7	12	27.995327	47	32.981651	55	35.986025	14
L3_chr6_+_33284251	chr6	33284241	33284267	+	6015	RING1	DAQB-314F24.3,RNF1,DADB-100D22.6,RING1A	46.842696	41.695255	10.323964	47.208947	22.508643	10.97112	15.713538	14.497387	6.359211	25.208063	11.219147	18.37835	30.451417	18.406155	19.079435	16.5302	18.433351	26.301214	52.970294	70	6	47.911968	21.983402	15	21	21.917309	8	24.925373	12.985086	25.991935	29.943237	23.971098	28.994845	26.930432	23.971098	26.994118
L3_chr6_+_34867771	chr6	34867758	34867870	+	54887	C6orf107	RP3-349A12.1,FLJ20302,UHRF1BP1,dJ349A12.1,C6orf107	49.268757	22.366894	14.638538	27.446548	11.236044	7.583988	62.901208	85.608141	60.152736	38.089676	34.600034	37.741638	23.514414	41.882418	16.53316	7.908372	15.708829	8.992676	58	36.994595	8.994595	27.958763	11	11	82	119.995624	74	38.983299	40	53	23	54.994475	29	13	23	9
L3_chr6_+_35528118	chr6	35528118	35528148	+	2178	FANCE	FACE,FAE	4.873819	2.420552	0	28.504382	7.152794	6.001303	5.129007	1.718711	3.126175	3.80792	0.84304	0	0	3.012019	4.159201	9.148542	13.977562	7.985542	6	4	0	29	7	9	7	3	4	4	1	0	0	4	8	15	19	8
L3_chr6_+_35544157	chr6	35544154	35544160	+	4736	RPL10A	Csa-19,NEDD6	12.206103	4.334855	2.918773	10.768147	8.426001	0.377151	3.774487	6.747786	1.580632	1.93233	0	0.238428	49.106191	45.449928	57.118638	54.192036	37.694943	36.491609	14.232267	7.146175	1.836964	10.973989	8.242855	0.618421	5.245902	10.155738	2	2	0	0.311475	48.614191	58.265009	76.591336	87.763359	44.74702	37.65128
L3_chr6_+_36754464	chr6	36754461	36754500	+	1026	CDKN1A	CAP20,CDKN1,CIP1,MDA-6,P21,SDI1,WAF1,p21CIP1	57.372052	150.235479	200.604098	195.628889	330.394664	247.493399	18.934503	109.145091	50.372982	48.172596	48.108752	39.511368	22.352933	99.868001	118.559746	71.714321	105.082562	158.866658	60.997488	258.994966	95	195.988323	318.996644	242.990877	24	125.892226	58.979381	45.979381	53.984615	57.962227	22	125.954557	137.982111	115.966988	118.870386	166.935411
L3_chr6_+_43553282	chr6	43553279	43553300	+	93643	TJAP1	RP3-337H4.1,DKFZp686F06131,PILT,TJP4	68.560047	33.910715	31.751752	46.218732	21.491069	20.716826	37.36521	49.576838	34.509959	38.397178	28.678697	26.82746	32.468659	19.572818	37.973724	13.386292	23.797122	15.835805	78	56.849315	18	46.917689	21	28	47.935185	66.95073	41.853044	37.891975	32.975385	37.978395	31.888412	25.761092	56.354146	21.888412	31.46639	16
L3_chr6_+_44463439	chr6	44463424	44463439	+	988	CDC5L	RP1-319D22.1,CEF1,KIAA0432,PCDC5RP,dJ319D22.1,hCDC5	1.656842	6.038677	0	2.933393	1.019722	0	2.059989	3.037067	2.353404	2.94947	1.68608	1.482306	11.278862	13.702013	4.4865	6.110697	6.191945	4.951215	2	10	0	3	1	0	3	5	3	3	2	2	11	18	8	10	9	5
L3_chr6_+_45497790	chr6	45497790	45498305	+	860	RUNX2	CCD1,RP1-166H4.1,AML3,CBFA1,CCD,MGC120022,MGC120023,OSF2,PEA2aA,PEBP2A1,PEBP2A2,PEBP2aA,PEBP2aA1	38.64529	25.943828	10.097921	26.512327	4.08325	1.91432	27.954362	39.186287	12.867298	33.666551	28.503178	36.072839	18.408767	27.291165	12.739765	25.185467	16.310942	15.014259	45	43.028689	6	27	4	3	37.226851	59.9875	16	34	32.977612	51	17.922264	36	23	41.183976	23	15
L3_chr6_+_52393047	chr6	52393047	52393075	+	114327	EFHC1	EJM,EJM1,FLJ10466,dJ304B14.2,FLJ37290,JAE	0	0.610418	0	0	0	0	19.109435	3.880538	1.545544	3.887265	1.68608	3.677588	17.385613	8.963124	11.077279	10.993991	9.715019	1.007135	0	1	0	0	0	0	23	7	2	4	2	5	17	12	20	18	14	1
L3_chr6_+_52637187	chr6	52637183	52637189	+	730101	LOC730101	DKFZp566E183,FLJ33798,FLJ38040,FLJ38488	21.136301	17.26283	0	8.846799	4.089265	1.276213	17.644589	8.011285	4.005807	9.14184	6.972578	20.056971	8.174112	13.089721	4.431988	7.330459	8.889614	10.636718	24	28.988889	0	9	4	2	22	11	5	9	8	29	8	17	7.797868	11.962963	12	10.810526
L3_chr6_+_53038147	chr6	53038147	53038231	+	26268	FBXO9	KIAA0936,DKFZp434C0118,FBX9,NY-REN-57,VCIA1,dJ341E18.2	393.455816	207.96932	177.163196	359.885886	177.67283	56.987885	106.158591	75.841184	113.133522	71.397179	108.384493	89.327661	185.451166	145.622815	286.411463	215.244612	381.473859	156.271052	417.56619	353.677689	94.896659	362.529566	172.715284	72.915438	127.820228	101.926108	133.871921	68.921182	121.876847	130.844828	183.834681	184.839022	320.662617	347.643119	402.590986	162.849388
L3_chr6_+_53767735	chr6	53767720	53767788	+	55227	LRRC1	FLJ10775,FLJ11834,LANO,dJ523E19.1	27.638584	11.137226	15.760504	21.719297	4.08325	2.528594	7.615666	13.101234	6.213019	2.813385	10.309562	4.930269	12.118613	8.244894	18.7831	8.524225	5.850443	2.01427	32.77027	18.449288	9.491304	22.19322	4	3.965812	11.06917	21.078341	7.933333	3	12	6.721649	11.778761	11	33.410441	14	8.392	2
L3_chr6_+_57145062	chr6	57145039	57145098	+	9532	BAG2	KIAA0576,RP3-496N17.2,BAG-2,MGC149462,dJ417I1.2	21.131942	12.677114	11.52981	2.919338	3.059166	0	4.043228	12.7425	17.861155	0.937795	3.372161	5.713997	9.224455	8.256088	14.195085	9.758552	6.133401	1.007135	25	21	7	2.985714	3	0	6	19.802198	22	1	4	8	9	11	24.989583	15.989583	9	1
L3_chr6_+_57290386	chr6	57290379	57290420	+	5558	PRIM2	P58,RP3-401D24.1,MGC75142,PRIM2A	0	4.242904	0	1.957861	0	0	3.49094	6.99214	2.353404	0	0.84304	0.741153	61.749302	56.161317	46.46833	23.331676	18.297959	15.737374	0	7	0	2	0	0	5	11	3	0	1	1	61	72	60	38	24	16
L3_chr6_+_71434223	chr6	71434210	71434242	+	60682	SMAP1	SMAP-1,FLJ13159,FLJ42245,RP1-104A17.1	4.873819	3.632486	13.855933	0	2.043806	0	0.66108	0.540457	0.772772	0.937795	0.84304	0.741153	3.087079	0.742541	2.0796	0.60736	0.643964	1.007135	6	6	8	0	2	0	1	1	1	1	1	1	3	1	4	1	1	1
L3_chr6_+_76515675	chr6	76515675	76515676	+	4646	MYO6	KIAA0389,RP3-472A9.1,DFNA22,DFNB37	0	1.810134	0	8.877138	4.096355	0	0	0.540457	0	3.86466	1.68608	8.43352	1.032672	0	14.512528	4.909839	15.201361	10.757917	0	3	0	9	4	0	0	1	0	4	2	12	1	0	21	8	19	11
L3_chr6_+_83130284	chr6	83130220	83130289	+	7162	TPBG	5T4,5T4-AG,M6P1	40.359506	31.178545	34.797083	24.501044	8.170863	6.758278	11.235016	12.820913	29.052308	4.745715	7.719854	15.081334	34.709897	18.124208	62.229999	17.126692	21.732222	17.97243	47	52	20	25	8	9.994624	15	20	36	5	9	21	34	24	92.974729	28	31	18
L3_chr6_+_90199559	chr6	90199556	90199594	+	22881	ANKRD6	RP1-122O8.2,DIVERSIN	7.464785	5.475958	1.591957	4.884455	10.210307	0.638107	1.32216	1.718711	8.494295	4.715957	5.947176	13.77789	3.066959	0.605471	2.496507	1.848008	4.771584	5.052929	8.93813	9	1	5	10	1	2	3	10.539283	4.911392	7	18.972222	2.969697	0.818182	4.655504	3.036322	7.180891	5.036322
L3_chr6_+_90487594	chr6	90487593	90487600	+	NA	NA	NA	35.700743	17.058409	7.024196	13.839538	3.999901	5.365414	3.621307	18.360598	13.526017	5.024947	11.09432	6.026757	93.917362	101.516627	173.881109	97.41425	175.5804	67.585833	38	28.912621	4	14	3.912621	7	5	23	16	5	12.570248	8.570248	93.986311	126.594867	174.789738	156.564496	175.993584	71.390164
L3_chr6_+_108160999	chr6	108160999	108160999	+	NA	NA	NA	0	0	0	0	0	0	0	6.393086	37.533932	10.353922	14.23808	11.649	0.994713	4.477285	39.548164	21.640207	23.47819	7.520298	0	0	0	0	0	0	0	9	43	10	16	17	0.962963	5.851852	46.431302	35	27.185185	7.703704
L3_chr6_+_111302680	chr6	111302676	111302681	+	262	AMD1	ADOMETDC,AMD,DKFZp313L1234,FLJ26964,SAMDC	36.330148	30.475737	121.87479	88.705567	11.300159	4.350973	121.946678	304.342152	341.641342	243.867084	157.807409	154.226116	396.504623	625.000918	2175.341516	638.642513	759.658616	211.590297	39	52	58	89	11	6	127	293	368	211	171	239	401	756.999787	1601.999574	1016.999787	680	227
L3_chr6_+_114285216	chr6	114285209	114285674	+	4082	MARCKS	80K-L,FLJ14368,FLJ90045,MACS,MRACKS,PKCSL,PRKCSL	47.282424	30.065344	18.377843	119.484202	26.602784	11.437514	48.245762	57.604346	19.563829	64.682729	54.430042	54.535349	87.439453	84.378446	48.272101	147.854624	122.846262	84.927228	54.976654	50	11	120.992263	26	17	62	83	24	63	62	78	86	110	73	239.993535	150.99871	87
L3_chr6_+_116528708	chr6	116528699	116528741	+	221294	NT5DC1	C6orf200,LP2642,MGC131837,MGC24302,NT5C2L1,RP3-486I3.1	5.678063	6.661313	0	0	1.019722	0	5.250429	3.977878	0	9.276411	4.269973	0.741153	12.344229	6.01092	4.261275	2.433671	2.657687	1.007135	7	11	0	0	1	0	7	7	0	9	5	1	12	8	8	4	4	1
L3_chr6_+_116999255	chr6	116999255	116999280	+	51389	RWDD1	CGI-24,PTD013	9.943962	14.377667	8.073198	17.864632	8.176878	2.000435	7.003456	4.558183	7.895665	3.981573	13.031211	5.026561	10.237493	0.742541	7.133765	6.102452	5.547982	9.772008	12	24	4.972603	18.143013	8	3	10	7.105802	10	4	15	7	10	1	12	10	8	10
L3_chr6_+_118103344	chr6	118103324	118103359	+	116150	NUS1	C6orf68,MGC117249,MGC7199,MGC:7199,NgBR	83.700273	66.512847	71.455906	104.322055	50.340201	12.29149	19.720914	36.461299	22.146766	11.503106	20.664244	14.011656	30.596316	23.068684	27.057927	29.85189	41.934722	22.162002	94.975211	111.424058	40.404061	105.73731	49.122488	17.718328	27.361111	56.009603	27.73416	12	24.083333	19.680556	29.89639	30.600458	45.485045	48.814971	57.211458	22.302579
L3_chr6_+_122762495	chr6	122762475	122762518	+	3298	HSF2	MGC117376,MGC156196,MGC75048	13.755498	20.384556	4.775871	18.563605	5.107334	0	17.299324	15.092112	6.266147	14.45254	14.705687	20.075324	38.671479	26.085081	16.607784	28.61134	33.24602	20.587966	16.677556	33.931774	3	18.965763	5	0	24.550802	25	8	14.771277	17	27.962562	37.747159	34.494318	27.79661	46.743414	45.680991	20.731001
L3_chr6_+_123080462	chr6	123080453	123080465	+	5570	PKIB	FLJ23817,PRKACN2	0	0	0	0	0	0	0	0	0	0	0	0	3.087079	8.386766	10.45144	1.214719	6.002725	7.776108	0	0	0	0	0	0	0	0	0	0	0	0	3	10.966667	16	2	8	7.9
L3_chr6_+_123152101	chr6	123152100	123152139	+	10924	SMPDL3A	ASM3A,ASML3a,FLJ20177,yR36GH4.1	14.347863	8.944236	5.161982	17.729046	23.64717	0.638107	4.429194	0.540457	0.772772	3.981573	4.307614	10.044409	23.302933	15.343765	6.131353	22.831271	32.008213	17.687395	16	15	3	18	23	1	6	1	1	4	5	14	23	20	9.980603	37	37.993506	18
L3_chr6_+_126177596	chr6	126177593	126177606	+	135112	NCOA7	RP1-187J11.1,ERAP140,ESNA1,FLJ45605,MGC88425,Nbla00052,Nbla10993,dJ187J11.3	0	0	0	0	0	0	0	0	9.015163	13.085845	4.292921	4.285408	1.032672	0	0.988763	7.340101	4.845473	1.007135	0	0	0	0	0	0	0	0	11	13	5	6	1	0	2	12	7	1
L3_chr6_+_126282085	chr6	126282078	126282145	+	135112	NCOA7	RP1-187J11.1,ERAP140,ESNA1,FLJ45605,MGC88425,Nbla00052,Nbla10993,dJ187J11.3	0	0	0	0.975531	0	0	0.66108	48.094185	6.534066	2.94947	0.84304	1.454129	7.191806	46.509272	8.458907	4.265821	6.331536	0	0	0	0	1	0	0	1	67	8	3	1	2	7	61	14.965217	7	9	0
L3_chr6_+_126319608	chr6	126319601	126319641	+	135114	HINT3	FLJ33126,HINT4,MGC22976	1.608488	0.610418	0	0.975531	1.019722	2.123056	1.398909	0	0.772772	0	0.84304	2.156844	11.311557	5.33512	3.664819	9.157608	21.918474	3.021404	2	1	0	1	1	3	2	0	1	0	1	3	11	7	7	15	29	3
L3_chr6_+_126349280	chr6	126349278	126349319	+	60487	TRMT11	RP1-187J11.2,C6orf75,MDS024,TRM11,dJ187J11,dJ187J11.2	6.549919	4.255121	0	1.951062	0	0	4.781058	10.619239	20.116271	20.994945	6.813163	13.06165	14.346308	8.262439	9.287911	4.863109	9.906014	2.005492	8	7	0	2	0	0	7	18	25	21	8	17.922581	14	11	17	8	13.965517	1.99115
L3_chr6_+_126702958	chr6	126702914	126702989	+	387103	C6orf173	CUG2,DKFZp686L1553	6.579016	3.632486	0	3.918306	2.043806	0	10.202911	15.526692	16.82422	21.839368	2.529121	10.695416	28.68999	18.085661	41.626575	22.583399	11.894297	3.000177	8	6	0	4	2	0	14	25	21	22	3	15	28	24	64.994924	36.969283	17	3
L3_chr6_+_127629675	chr6	127629667	127629721	+	81847	RNF146	DKFZP434O1427,RP3-351K20.1,dJ351K20.1	16.424477	6.652411	18.824263	19.741547	4.08325	1.276213	4.119978	4.117981	17.068838	22.115777	15.409992	4.362388	23.54026	12.108861	13.709275	28.754968	26.39061	15.863263	19	11	11	20.11226	4	2	6	7	21	22	17.989899	6	23	16	24	46.984127	36	15.989247
L3_chr6_+_133177400	chr6	133177399	133177407	+	6206	RPS12		1189.185863	594.261648	506.67607	819.505418	572.68859	266.417757	41.257078	44.624414	34.589225	24.075981	26.577408	19.478148	599.596033	527.621289	970.054633	629.4253	890.186678	388.7999	1127.529465	1040.648929	225.934177	814.601902	551.795817	256.981566	46.34413	52.68932	39.728155	22.726899	29.649229	28.84466	608.581177	639.55114	787.281574	1002.224922	780.396942	421.703523
L3_chr6_+_134316057	chr6	134316049	134316057	+	9519	TBPL1	TLP,TRF2,MGC:8389,MGC:9620,STUD,TLF	4.989785	4.823013	10.097921	7.843411	5.107334	0.638107	0.66108	2.56872	2.353404	0.937795	0.84304	0	1.032672	3.75456	10.541534	8.573704	9.420679	6.944258	6	8	6	8	5	1	1	4	3	1	1	0	1	5	17	14	13	7
L3_chr6_+_134800550	chr6	134800533	134800559	+	NA	NA	NA	0	0	0	0	0	0	0	0	1.580632	1.93233	3.395108	5.131717	0	0	3.599684	9.156	4.845473	11.901153	0	0	0	0	0	0	0	0	2	2	4	7	0	0	6	15	7	12
L3_chr6_+_135558580	chr6	135558570	135558626	+	4602	MYB	Cmyb,c-myb,c-myb_CDS,efg,RP1-32B1.1	0.804244	0.610418	0	0	0	0	13.729543	6.686701	0	0.937795	0	0	47.811039	21.924907	1.977526	1.209502	1.931891	1.007135	1	1	0	0	0	0	19	11	0	1	0	0	46.878695	29	4	1.991453	3	1
L3_chr6_+_136214531	chr6	136214526	136214532	+	27115	PDE7B	MGC88256,bA472E5.1,RP11-472E5.2	0	0	0	0	0	0	0	5.911226	0	0	0	0.741153	14.152502	12.356057	0.494381	0	0	0	0	0	0	0	0	0	0	9	0	0	0	1	13.902439	16	1	0	0	0
L3_chr6_+_137185392	chr6	137185390	137185452	+	5191	PEX7	RD,RP11-55K22.6,PTS2R,RCDP1	70.573454	29.859002	23.933957	36.391761	14.323295	5.399703	4.15202	4.427533	5.528465	1.87559	0	7.193666	20.420733	20.902669	17.825322	22.676068	16.812287	6.021582	79	50	13	37	14	8	6	7	7	2	0	10	20	27.407767	28	37	23	6
L3_chr6_+_139136598	chr6	139136575	139136618	+	25901	CCDC28A	RP3-509I19.10,C6orf80,CCRL1AP,DKFZp586D0623,MGC131913	0.804244	3.03097	0	0	0	0	0	0	0.772772	3.80792	0.84304	0.741153	22.490404	9.029291	5.679285	11.01364	10.86882	5.992499	1	5	0	0	0	0	0	0	1	4	1	1	22	12	10	17.988636	15	6
L3_chr6_+_139391553	chr6	139391550	139392022	+	58527	C6orf115	HSPC280,PRO2013,RP11-501K14.2	6.579015	3.644704	0	30.388672	24.616284	2.524551	5.020216	3.340081	5.58644	27.767299	12.880674	30.373174	13.333268	29.925059	17.690806	34.288963	27.654891	22.780063	8	6	0	31	24	3.96	7	6	7	28	15	43	13	38.986798	26.990683	55.976731	38	23
L3_chr6_+_142510069	chr6	142510057	142510114	+	51534	VTA1	DRG1,SBP1,C6orf55,DRG-1,FLJ27228,HSPC228,LIP5,My012	58.179647	54.06128	45.198982	35.49843	18.41176	5.522325	45.140033	116.259856	142.394931	36.658348	93.724007	69.965627	315.199676	353.029481	582.088242	291.278811	413.46377	145.229382	65	90.96838	24.961686	36	18	8	58	151	167	37	106	100.949704	312.998016	446.899318	653.930806	470.921567	467.999207	149.999603
L3_chr6_+_143423700	chr6	143423689	143423774	+	51390	AIG1	RP1-95L4.1,AIG-1,DKFZp686F03136,FLJ10485,dJ95L4.1	33.823308	21.126237	8.119854	8.80276	0	0.638107	42.998799	78.270374	29.643506	1.87559	9.351162	5.929222	107.77609	98.81499	66.261676	9.752885	15.069607	2.014269	40	35	5	9	0	1	58	112	37	2	11	8	105.870655	128.884764	99.994695	15.9825	21.997347	2
L3_chr6_+_147869653	chr6	147869645	147869654	+	NA	NA	NA	3.177832	5.45494	3.886509	8.362879	12.23029	4.66177	1.094115	0.898535	0.243837	0.881715	0.823585	1.468066	2.906925	4.666976	2.686547	4.157314	1.019321	1.951952	3.903959	9.103959	2.403959	8.518164	11.92322	6.507918	1.712448	1.682889	0.332431	0.968541	0.989089	1.980248	2.824324	6.2	4.8	6.8	1.613389	1.92619
L3_chr6_+_149109858	chr6	149109827	149109897	+	10090	UST	2OST	5.874387	7.862885	3.183914	10.786583	13.309708	21.949532	1.974631	10.4186	5.513897	6.678046	20.816633	57.524563	1.032672	0.742541	7.040108	4.855921	14.609744	46.66175	7	13	2	11	13	30	2.987952	17	6.982143	7	24	81.987952	1	1	12	7.964912	21	48
L3_chr6_+_149929054	chr6	149929034	149929240	+	116254	C6orf72	dJ12G14.2,RP1-12G14.8	74.413383	42.473757	41.651382	54.961431	13.282578	13.297308	4.429194	5.058792	9.669352	1.87559	7.790186	10.151799	46.932421	72.294603	103.211219	49.516373	43.237907	21.044142	84.931315	70.945205	23.982829	55.973696	13	18	6	9	12	2	9	14	45.919444	93.967302	137.010309	80.886746	57.945765	21
L3_chr6_+_150304855	chr6	150304833	150304858	+	80328	ULBP2	N2DL2,RAET1H	0	0.610418	0	0	0	0	0	2.56872	3.161264	0	1.709028	1.454129	0	3.005253	21.635051	5.507951	5.547981	7.028716	0	1	0	0	0	0	0	4	4	0	2	2	0	4	30.967213	9	8	7
L3_chr6_+_153346560	chr6	153346557	153346565	+	NA	NA	NA	4.217545	0	0	0	0	0	0	4.215321	4.005807	6.077393	2.552068	0	15.235356	2.227622	2.0796	3.628976	2.76382	1.007135	5	0	0	0	0	0	0	7	5	6	3	0	14.948052	3	4	5.94771	3.986842	1
L3_chr6_+_158381651	chr6	158381651	158381665	+	NA	NA	NA	0	0	0	0	0	0	0	0	15.400056	1.93233	0.84304	0.741153	0	11.566891	15.382827	0.60736	0	4.007312	0	0	0	0	0	0	0	0	19	2	1	1	0	15	23	1	0	4
L3_chr6_+_161386234	chr6	161386230	161386235	+	NA	NA	NA	4.186498	2.543762	1.385344	4.539646	10.48302	1.780639	0	0	0	0	0	0	0	0	0	0	0	0	5.114398	4.196633	0.919319	4.640507	10.233041	2.852234	0	0	0	0	0	0	0	0	0	0	0	0
L3_chr6_+_168196308	chr6	168196308	168196309	+	NA	NA	NA	3.413301	1.810134	0	6.895737	10.282977	2.123056	2.960227	1.858813	8.240688	6.125362	16.054676	17.743505	0	0	0	1.832151	0.643964	1.007135	4	3	0	7	10.012739	3	4	3	10	6.155039	18	26	0	0	0	3	1	1
L3_chr6_+_168511009	chr6	168511009	168511009	+	NA	NA	NA	0	0	0	7.225793	0	0	0	0	0	24.165946	0	0	0	0	0	1.218951	0	0	0	0	0	7.333333	0	0	0	0	0	22.538462	0	0	0	0	0	2	0	0
L3_chr6_+_170457761	chr6	170457739	170457789	+	84498	FAM120B	KIAA1838,KIAA0183,PGCC1,dJ894D12.1	69.284949	49.314479	64.097526	56.87669	33.723017	6.589803	30.500435	47.6451	63.508018	35.699828	57.766961	63.58113	43.961145	42.21095	57.165088	41.144118	48.004737	26.662841	79.945313	82.396973	36.029633	57.890541	32.889807	10	40	70.526406	77.457642	36.23043	65.759988	90.770897	43.032754	54.990804	84.477445	67.122026	62.431471	27
L3_chr6_-_3102778	chr6	3102776	3102778	-	7280	TUBB2A	TUBB2,TUBB,dJ40E16.7	1.656842	1.810134	12.788907	0.975531	2.043806	0.638107	0	0	0	0	1.68608	0	0	1.609923	8.133822	2.446396	2.913582	3.944081	2	3	7	1	2	1	0	0	0	0	2	0	0	2.140351	12	4	4	4
L3_chr6_-_4226847	chr6	4226845	4226848	-	NA	NA	NA	3.332943	2.406191	1.470514	5.805754	0	0	1.398909	0.540457	2.353404	1.87559	1.048178	1.454129	10.185233	1.485082	7.290992	2.136154	5.041518	3.000177	4	4	0.928571	5.928571	0	0	2	1	3	2	1.25	2	10	2	11.621716	3.513514	6.837838	3
L3_chr6_-_8009582	chr6	8009578	8009633	-	NA	NA	NA	17.080752	13.840682	21.513794	10.778484	7.159883	0.638107	4.119978	14.615229	6.266147	7.67258	6.767269	2.877985	30.65334	11.310536	29.005019	22.032524	23.532299	9.000532	20	23.00979	12	11	7	1	6	23	8	8	8	3.88	30	15	44.989474	36	32	9
L3_chr6_-_11490487	chr6	11490469	11490549	-	NA	NA	NA	3.332943	1.220836	1.591957	3.908924	1.019722	0	36.776488	41.079482	44.824576	111.273465	106.370233	98.899471	20.498708	11.354205	57.572071	65.22217	75.538147	40.522507	4	2	1	4	1	0	46.994424	57.996289	55	105	119.988848	142.998141	20	15	76.993548	105.966387	94.980455	41
L3_chr6_-_18478059	chr6	18478058	18478059	-	NA	NA	NA	4.307503	3.593868	3.30331	13.799682	11.300159	3.712866	0.66108	1.695707	2.402289	0.937795	5.238118	1.454129	3.072054	5.372022	1.090837	4.909839	8.356438	2.971095	5	6	1.977273	13.977778	11	5	1	2.764706	3	1	6	2	3	7	2	8	10.921053	3
L3_chr6_-_26343198	chr6	26343197	26343198	-	3007	HIST1H1D	H1.3,H1F3,MGC138176	1.656842	0	0	0	0	0	3.768114	0.540457	0.772772	2.870125	0	0	35.34071	11.536183	9.528191	3.053756	0	3.986086	2	0	0	0	0	0	5	1	1	3	0	0	35	15	14	5	0	4
L3_chr6_-_26767956	chr6	26767956	26767957	-	79692	ZNF322A	FLJ23393,ZNF322,HCG12,ZNF388,ZNF489,bA457M11.2,bA457M11.3	0	0.236158	0	0	0	0	0	0	0	0	0	0.741153	0	0.742541	0	0	11.158795	1.007135	0	0.382979	0	0	0	0	0	0	0	0	0	1	0	1	0	0	14	1
L3_chr6_-_31617708	chr6	31617707	31617825	-	7919	BAT1	DASS-161H22.1,D6S81E,DDX39B,UAP56,DAAP-97M17.4	7.434521	8.462544	4.775871	1.951062	3.059166	2.000435	49.060475	153.26447	98.134198	66.329603	65.561984	66.710763	160.008167	194.716409	328.325503	148.715241	171.181921	123.660517	9	14	3	2	3	3	61	178	112.996928	63	74	98	159	245.996389	351.997116	239.972102	195.993949	128
L3_chr6_-_32914509	chr6	32914483	32914550	-	6891	TAP2	PSF2,DAQB-69D7.2,ABC18,ABCB3,APT2,D6S217E,RING11,DAAP-57C1.2	14.926997	14.481968	8.616153	12.722747	9.186223	3.914754	14.708784	4.658438	13.527923	8.720044	11.926176	28.460045	40.808635	7.425408	9.315439	17.082937	34.882541	44.283243	18	24	5	13	9	6	20	8	16.985294	8.992593	14	39.992593	40	10	16	28	46	45
L3_chr6_-_32919767	chr6	32919753	32920188	-	5696	PSMB8	DAQB-69D7.6,D6S216,D6S216E,LMP7,MGC1491,RING10,beta5i,DAAP-57C1.3,PSMB5i	296.781902	166.070218	74.184851	129.435204	119.17478	57.798104	22.427776	23.323584	16.063172	11.503105	19.005861	18.048181	326.311787	258.095957	118.064246	123.618592	202.572399	260.945051	319.99273	280.985475	40.997927	130.990665	115.998963	75.987556	31	34	20	12	22	25	323.966107	329.941782	168.960108	200.951877	248.975596	268.957255
L3_chr6_-_33268219	chr6	33268219	33268415	-	1302	COL11A2	DAQB-79P13.8,DFNA13,DFNB53,HKE5,PARP,STL3,DADB-100D22.2	0	0	0	0	0	2.908506	0	0	0.772772	0	0	15.877435	0	0	0	0.60736	0.619822	24.19555	0	0	0	0	0	4	0	0	1	0	0	23	0	0	0	1	0.965517	25
L3_chr6_-_36950551	chr6	36950547	36950780	-	51645	PPIL1	PPIase,CYPL1,CGI-124,MGC678,hCyPX	1.608488	1.220836	3.183914	0	0	0	2.82986	0.540457	2.353404	5.024947	0.84304	2.964611	34.611735	39.188135	37.469802	42.387569	49.687593	32.420739	2	2	2	0	0	0	4	1	3	5	1	4	34	51	54	68.991379	65	33
L3_chr6_-_37333894	chr6	37333872	37333911	-	221468	C6orf128	dJ355M6.2	0	0	0	0	1.019722	0	0	2.799624	16.393837	0.937795	6.878726	4.380302	0	1.502626	1.585219	3.04103	8.592646	0	0	0	0	0	1	0	0	5	20	1	8	6	0	2	3	5	12	0
L3_chr6_-_38670058	chr6	38670058	38670058	-	NA	NA	NA	0	0	0	0	0	0	0	0	0	0	0	0	26.187674	0	0.494381	0	0	0	0	0	0	0	0	0	0	0	0	0	0	0	26	0	1	0	0	0
L3_chr6_-_39190923	chr6	39190908	39190961	-	55776	C6orf64	DKFZp434H012,FLJ11101	21.860883	16.290413	23.539825	31.449054	23.559267	13.84217	4.119978	9.733167	11.366864	16.709606	30.600048	11.550647	10.274797	11.324464	13.111827	26.847681	27.274866	26.201122	26	27	14	32	23	18.759804	6	15	14	17	34.983051	16	10	15	23	43.907374	36.994949	26.778802
L3_chr6_-_41781701	chr6	41781701	41781703	-	7942	TFEB	AlphaTFEB,TCFEB,RP4-696P19.3	0	0	0	0	0	0	0.66108	0	0	0	0	0	0	0	1.090837	0	13.182356	0	0	0	0	0	0	0	1	0	0	0	0	0	0	0	2	0	16	0
L3_chr6_-_43445183	chr6	43445171	43445369	-	24149	ZNF318	FLJ21852,HRIHFB2436,TZF,ZFP318	43.598381	19.789352	1.591957	36.324934	18.453448	6.133996	18.398676	25.535987	2.137855	11.676758	11.162347	18.012378	8.05648	7.528049	2.72181	10.850189	5.319946	3.021404	51.961945	32.745017	1	36.986928	18	8.926471	25.476868	39.875533	2.728507	12	13	25	7.820513	10	5	17.824051	7.896155	3
L3_chr6_-_43763445	chr6	43763442	43763536	-	55168	MRPS18A	FLJ10548,HumanS18b,MRP-S18-3,MRPS18-3,S18bmt,RP1-261G23.2	61.494185	56.089567	30.410108	34.401276	56.295917	21.362108	45.073966	66.488867	51.473118	81.255448	77.356426	72.082225	191.532416	158.419079	186.089213	148.298027	232.024902	179.842998	68	94.996656	16.989967	35	54.882943	29	57.992048	85	62	78	86.968821	105	189.988116	200.985788	224.990315	239.911162	262.982327	186.989555
L3_chr6_-_49507477	chr6	49507477	49507478	-	NA	NA	NA	0	0	0	0	0	0	0	0	0	0	0	0	25.188022	0	0.494381	0	1.287928	0	0	0	0	0	0	0	0	0	0	0	0	0	25	0	1	0	2	0
L3_chr6_-_53321678	chr6	53321658	53321731	-	60481	ELOVL5	HELO1,RP3-483K16.1,dJ483K16.1	46.476113	33.598627	19.583691	36.361721	9.199328	2.638541	14.252494	18.478235	11.043133	13.529743	4.215201	5.901046	97.709582	97.515044	112.104888	63.798871	68.343211	69.924275	54	55.989362	12	37	9	4	19.986755	30	14	14	5	8	95.994278	126.998561	162.997128	104	89.998561	71
L3_chr6_-_75641756	chr6	75641756	75641756	-	NA	NA	NA	0.804244	1.211934	0	0	0	0	3.768114	0.540457	6.612874	1.93233	1.709028	2.156844	16.175538	7.712016	20.398274	7.997947	6.197409	15.445576	1	2	0	0	0	0	5	1	8	2	2	3	16	9.988764	26	13	8	16
L3_chr6_-_84197463	chr6	84197463	84197524	-	4199	ME1	HUMNDME,MES	9.096829	11.472108	58.590635	44.317523	5.107334	5.075194	3.312973	1.858813	35.32531	27.001519	13.914959	5.761235	3.877347	11.225836	41.145242	39.867421	9.20436	14.9298	10.964029	19	31	45	5	7	4.748252	3	43	26.971429	16	8	3.753036	15	59.873444	64.928535	13	15
L3_chr6_-_85529859	chr6	85529828	85529963	-	9096	TBX18		34.149882	5.440832	5.161982	15.698284	4.089265	0	21.816579	87.859693	65.833054	27.869409	16.897716	28.523824	56.430889	54.916879	52.873471	35.657545	23.533124	18.55768	38.837209	8.94186	3	16	4	0	27	108.89092	77.924157	26.974719	19	41	56	71	70.935294	57.864706	30.891072	18.967647
L3_chr6_-_86360261	chr6	86360259	86360335	-	57231	SNX14	RP11-321N4.2,MGC13217,RGS-PX2	25.744166	28.708553	15.099835	15.638277	6.122694	0.638107	6.949838	9.891611	6.244354	5.68351	12.027468	11.260677	24.892904	20.919934	25.211601	33.045085	24.514721	10.05012	30.99375	47.957831	9	16	6	1	10	16.9375	7.945946	6	14	15.496403	24.246684	27.83499	40.963115	53.995902	35	10
L3_chr6_-_88911216	chr6	88911215	88911216	-	1268	CNR1	RP1-23D17.1,CANN6,CB-R,CB1,CB1A,CB1K5,CNR	0	0	0	0	0	0	0	0.540457	0	0	0	0	11.152647	0	0	0	0	0	0	0	0	0	0	0	0	1	0	0	0	0	11	0	0	0	0	0
L3_chr6_-_90119082	chr6	90119055	90119353	-	51465	UBE2J1	CGI-76,HSPC153,HSPC205,HSU93243,MGC12555,NCUBE1,Ubc6p	665.109461	480.491406	272.936534	721.044366	369.331228	93.137234	215.568161	334.690621	226.073484	417.966465	435.637852	256.362882	300.907859	231.175687	234.14885	405.606413	418.04372	184.283927	724.693499	814.804538	148.99336	726.813569	358.994059	121.500437	270.936377	440.06976	271.815017	391.961971	486.720533	371.972448	296.829414	298.710726	323.967465	657.585897	488.956476	188.98898
L3_chr6_-_90178519	chr6	90178513	90179033	-	58528	RRAGD	DKFZP761H171,RAGD,bA11D8.2.1	335.69445	247.474776	156.16119	364.194963	187.396427	62.556691	217.322625	270.216463	213.702834	260.97756	282.660066	272.006251	145.254917	92.622493	110.534838	126.296882	158.300706	159.208317	376.436511	415.885801	89.95116	369.376607	182.851498	86.119687	276.226348	374.564259	257.820211	253.595376	319.743463	391.77413	142.75041	121.790167	170.407051	205.92506	206.670249	162.89331
L3_chr6_-_91353476	chr6	91353465	91353546	-	6885	MAP3K7	TAK1,TGF1a	22.151273	21.637644	18.605594	33.424623	7.142416	7.052712	4.043229	1.62137	12.588675	7.77453	6.859682	6.603761	30.618806	33.62679	33.443989	23.847223	26.273594	16.898313	25.962963	36	10.984615	34	7	9.969231	6	3	16	8	8	9	30	44	55	38.991379	35	17
L3_chr6_-_97392127	chr6	97392106	97392133	-	81491	GPR63	PSP24(beta),PSP24B	38.4404	4.826743	4.775871	2.933393	2.043806	1.255706	5.604547	19.522734	8.108963	0	0	6.370076	15.38286	7.536938	13.042008	4.293231	1.287928	4.971195	41.969697	8	3	3	2	1.970588	8	28.689866	9.937973	0	0	9	15.082011	9.957143	18.959399	7	2	4.985714
L3_chr6_-_97452461	chr6	97452460	97452490	-	29078	C6orf66	HRPAP20,HSPC125,My013,bA22L21.1	3.26533	3.635801	3.183914	4.884454	2.043806	1.362328	0.66108	5.393574	7.939844	4.82506	20.113024	4.352126	9.230783	9.771831	35.588531	35.005847	41.415777	11.958705	4	6	2	5	2	2	1	9	10	5	23	6	9	13	54	56.991342	53	12
L3_chr6_-_105414444	chr6	105414444	105414476	-	57531	HACE1		23.475566	13.316331	16.428618	7.459724	6.046236	0.638107	7.227012	9.791764	5.496574	2.826927	3.426933	9.351439	7.95111	10.194603	6.372648	21.584938	3.301264	7.908069	27.610169	22.027489	9.683099	7.619355	5.915094	1	10	16	6.96	3.017196	4	13.224293	7.722892	13.513313	11.975207	35.108296	4.675674	7.950935
L3_chr6_-_114398995	chr6	114398984	114399176	-	3066	HDAC2	RPD3,YAF1	136.045849	112.945455	51.625464	106.095358	58.004708	10.541868	21.802614	59.805814	54.281909	16.485359	33.496572	25.778157	160.740222	97.116715	150.125834	111.076649	103.601661	34.514644	154.238804	190.186008	29.327383	107.797969	56.581835	14.749568	29.876712	82.938356	66.284178	16.979452	38.793284	35.759762	158.597538	125.877533	207.717773	180.708036	133.804587	34.942531
L3_chr6_-_116681964	chr6	116681936	116681967	-	23270	TSPYL4	KIAA0721,dJ486I3.2	1.656842	1.220836	0	1.957861	3.063528	0.638107	1.98324	1.718711	0	1.93233	4.238148	6.585846	10.216299	2.227622	1.483144	1.826311	1.931891	7.028716	2	2	0	2	3	1	3	3	0	2	5	9	10	3	3	3	3	7
L3_chr6_-_116707700	chr6	116707696	116707795	-	7259	TSPYL1	TSPYL	234.223321	138.33153	138.940975	241.720637	107.837913	33.903561	387.176139	397.258784	526.562763	277.41124	315.193205	251.297277	187.171466	243.168181	374.306188	221.031348	254.961095	194.918472	256.99794	233.989776	75	244	105	45	432.981732	459.987672	600.946545	261	350.596091	370.990866	185	309.99298	438.97328	357.988556	296.992371	201.994003
L3_chr6_-_122834659	chr6	122834615	122834695	-	57515	SERINC1	TDE2,KIAA1253,TDE1L,TMS-2	0	0	1.591957	4.884455	0	0.638107	2.644319	16.016513	7.762805	10.508571	7.610309	28.964821	59.18497	80.569131	105.249687	52.629847	79.011688	57.317031	0	0	1	5	0	1	4	24	10	11	9	41	58	105	152.960081	85.996504	102.99651	57.986038
L3_chr6_-_128883439	chr6	128883405	128883459	-	5796	PTPRK	RP3-480J14.1,DKFZp686C2268,DKFZp779N1045,R-PTP-kappa	26.083105	22.121616	14.873793	62.14492	22.542254	14.518818	16.841623	35.006666	31.006114	62.087993	27.756911	119.376243	21.429124	9.030675	22.238671	23.28349	15.402592	23.713901	29.974359	37	9	63	22	19.974359	22.994949	52	37.992366	61	32	173.799771	21	12	36	38	22	23.994152
L3_chr6_-_130073001	chr6	130072997	130073036	-	93663	ARHGAP18	FLJ25728,MGC126757,MGC138145,MacGAP,bA307O14.2	0	0	3.343982	0.975531	0	0	0.66108	10.493135	33.418389	23.068837	33.347042	20.659042	5.163361	6.721226	13.711032	43.034488	37.567899	7.993397	0	0	2	1	0	0	1	16	40	22.994475	38	29	5	8.995455	22	70	50	8
L3_chr6_-_132875915	chr6	132875912	132875919	-	8417	STX7	RP11-560I21.1	0	3.632486	1.591957	3.929369	0	0.638107	0	3.109177	0	6.957278	0.84304	2.156844	3.098016	1.502626	3.395662	10.415834	11.006959	3.97823	0	6	1	4	0	1	0	5	0	7	1	3	3	2	6	17	14	4
L3_chr6_-_136613127	chr6	136613103	136613147	-	113115	FAM54A	RP11-472E5.1,DUFD1	2.461087	2.420552	1.591957	0	0	0	0.66108	0	3.091086	0.937795	0	2.223458	20.518341	2.987708	3.068363	1.214719	0.643964	3.021404	3	4	1	0	0	0	1	0	4	1	0	3	20	4	6	2	1	3
L3_chr6_-_136652619	chr6	136652607	136652678	-	9774	BCLAF1	BTF,KIAA0164,bK211L9.1	12.168259	16.767815	6.367829	24.593436	4.096355	2.000434	34.882435	33.606591	56.427146	39.287528	16.345249	24.536627	77.226278	99.481209	117.201647	55.200253	57.034653	33.60285	14	28	4	25	4	3	46	51	69	39	19	34	76	129	168.996546	90	73.994813	33.996534
L3_chr6_-_139350815	chr6	139350815	139351142	-	85021	REPS1	RP3-509I19.2,RALBP1	65.798503	43.346098	37.806852	48.933459	36.908768	13.039703	35.567696	66.617712	48.778155	28.010342	26.290442	34.03406	34.492911	24.819445	17.995419	22.15841	22.544679	18.802659	73	73.11467	21.117487	49.587436	35.99711	17	44	89	58.957055	27.187619	30.09381	49.09381	34	32	28.933333	36.132175	30.132175	19.132175
L3_chr6_-_143874534	chr6	143874490	143874577	-	2519	FUCA2	MGC1314,RP1-20N2.5,dJ20N2.5	61.631012	31.718529	26.944116	49.239826	21.482224	21.132421	17.726566	22.774049	18.884324	14.452576	17.252805	14.571611	62.260923	42.627651	26.609192	44.780194	16.393866	52.145485	72	52.991903	16	50	21	30	24	37	23.993151	15	20	20	60.977918	55.946201	44.977717	73	24	53
L3_chr6_-_150080928	chr6	150080901	150080950	-	9113	LATS1	WARTS,wts	48.779886	57.669526	57.237144	64.430541	27.675736	0	12.991714	31.987412	40.148656	11.676758	19.671055	37.489603	14.155643	29.720366	46.899911	20.937606	25.054019	13.754287	56.128331	96.964541	32.507608	65.371474	26.998342	0	18	46.937832	48.997487	12	22.883214	53.880739	13.775726	39	71.248394	34.166836	34.329948	13.84326
L3_chr6_-_153365518	chr6	153365490	153365564	-	54516	MTRF1L	RP1-101K10.1,MGC102748,mtRF1a	83.548545	101.420716	112.092746	156.717534	81.960268	14.885876	46.869342	130.097319	173.716791	140.802184	181.898772	154.527051	73.390121	69.81601	119.57642	95.810238	133.81927	66.757307	96.9888	169.980905	63.987215	158.922953	79.972895	21	61.983523	177.988353	206.975779	136.984466	205.979662	223.961442	71.993319	90.998667	169.965308	155.96058	168.969449	67.974744
L3_chr6_-_154872546	chr6	154872545	154872550	-	154043	CNKSR3	FLJ31349,MAGI1,RP11-486M3.1	121.789513	145.841412	133.048566	509.760364	483.151583	568.390729	281.365942	322.441553	102.376813	401.201151	181.402114	1130.674172	5.397961	3.867519	18.012373	16.309144	12.235707	40.451725	126.854096	251.735827	64.192644	507.983138	465.858448	523.467951	285.494388	319.462955	116.948529	345.44979	197.132571	1836.221426	5.257076	5.108919	26.05968	26.505429	15.217839	42.111029
L3_chr6_-_155677311	chr6	155677306	155677322	-	51106	TFB1M	CGI-75,CGI75,mtTFB1,mtTFB	2.461087	6.633146	1.591957	5.88555	2.039444	0.638107	0.66108	0.540457	0.772772	12.844946	1.709028	12.000615	6.144109	4.490335	4.454858	3.04103	2.013723	0	3	11	1	6	2	1	1	1	1	13	2	17	6	6	8	5	3	0
L3_chr6_-_159386012	chr6	159386007	159386049	-	117289	TAGAP	FKSG15,FLJ32631,FLJ39771,MGC133247,MGC27381,TAGAP1	0	1.810134	0	0.975531	0	0	8.247367	13.374265	9.09882	4.919368	4.292921	4.335282	40.546222	26.626627	6.275741	7.915251	4.14375	7.888161	0	3	0	1	0	0	11	20	11	5	5	6	39.92437	34.950413	11	12.964286	6	8
L3_chr6_-_160034264	chr6	160034264	160034348	-	6648	SOD2	IPO-B,MNSOD,Mn-SOD	11.149751	5.46374	3.183914	3.908924	0	4.000868	7.481842	11.448706	3.091087	0	1.709028	1.482306	16.370328	20.733628	23.260402	39.876865	9.872396	3.000177	13	9	2	4	0	6	10	17	4	0	2	2	16	27	33	65	14	3
L3_chr6_-_160430001	chr6	160430001	160430001	-	NA	NA	NA	1.656842	1.211934	3.343982	0.975531	10.269854	0.638107	0.66108	0	0.772772	0	0	2.852977	0	0	0	0	0	0	2	2	2	1	10	1	1	0	1	0	0	4	0	0	0	0	0	0
L3_chr6_-_161615040	chr6	161615017	161615098	-	56895	AGPAT4	RP3-473J16.2,1-AGPAT4,LPAAT-delta,dJ473J16.2	0	1.831254	0	0	0	0	0	5.019991	4.651271	4.745715	2.529121	8.068152	23.479515	9.00498	4.094066	9.162047	15.79304	22.828709	0	3	0	0	0	0	0	8	5.974359	5	3	11	23	12	7	15	22.982301	23
L3_chr6_-_163068789	chr6	163068788	163068789	-	5071	PARK2	AR-JP,LPRS2,PDJ,PRKN	12.329923	11.317267	8.486775	8.877138	2.039444	1.362328	15.178927	26.16543	17.802928	14.706725	8.73248	22.566051	13.230921	12.403638	5.805131	17.234583	10.815503	2.971095	14	19	4.989583	9	2	2	19	34	21	14	10	33	13	16	9	27.984615	14	3
L3_chr6_-_166153010	chr6	166153010	166153011	-	NA	NA	NA	5.209432	4.805801	8.919993	9.868704	10.269854	5.365414	0	0	0	0	0.84304	0	2.054407	3.040757	1.733047	1.832151	4.530728	1.993043	6	8	5	10	10	7	0	0	0	0	1	0	2	4	3	3	6	2
L3_chr6_-_167854300	chr6	167854300	167854303	-	NA	NA	NA	5.111747	3.593868	1.591957	2.942775	10.269854	4.532625	0.66108	0.540457	0	0	0.84304	0.741153	1.032672	0.742541	0	0	0	1.007135	6	6	1	3	10	6	1	1	0	0	1	1	1	1	0	0	0	1
L3_chr7_+_1671915	chr7	1671906	1671917	+	NA	NA	NA	0	0	10.323964	6.858498	8.187496	0	0	0	1.545543	2.94947	0	0	0	0	7.784392	1.218951	1.287928	0	0	0	6	7	8	0	0	0	2	3	0	0	0	0	13	2	2	0
L3_chr7_+_4781782	chr7	4781763	4781847	+	9907	KIAA0415	tcag7.1310	165.632261	106.429748	95.760418	164.955412	140.579808	55.108024	34.177852	64.828835	123.925424	44.163849	52.803444	67.514291	93.917252	77.034683	186.948803	81.494167	112.374289	131.506303	186.998764	177.993832	55	167.179675	136.998764	76	47	97	149.174059	45	61	95	91.993304	100.997768	261.989994	132.998885	148.161414	133.993341
L3_chr7_+_5598967	chr7	5598965	5598974	+	6624	FSCN1	p55,FLJ38511,SNL	783.681525	415.984333	1280.949581	1330.858679	1343.396005	809.457473	170.328901	205.88961	560.304352	431.081118	417.836624	308.294609	232.622769	246.384401	1543.76407	421.534461	706.625323	492.019553	762.952758	723.966518	541.948451	1321.999256	1291.961273	730.986679	179	208.997816	598.977606	368.995631	445.970289	482.945961	234	305	1234.861566	673.998354	653.999725	532
L3_chr7_+_17346325	chr7	17346324	17346325	+	NA	NA	NA	0	0	0	0	0	0	0	0	0	0	0	0	2.054407	11.613516	0.988763	1.826311	2.130027	1.993043	0	0	0	0	0	0	0	0	0	0	0	0	2	15	2	3	3	2
L3_chr7_+_18296596	chr7	18296595	18296625	+	NA	NA	NA	2.461087	1.220836	0	2.926593	1.019722	0	7.405093	12.225416	0.772772	8.784028	6.924199	12.61362	32.59843	18.376586	3.664819	20.241063	38.76005	8.929445	3	2	0	3	1	0	10	17	1	9	8	18	31.974359	24	7	32.993464	46	9
L3_chr7_+_23305482	chr7	23305456	23305486	+	115416	C7orf30		26.196444	7.259513	12.103907	17.693351	7.152794	7.917841	0.66108	1.178254	2.402289	0	0.84304	1.454129	19.350758	10.596506	4.318297	17.21018	9.962405	8.900976	30	12	7	18	7	11	1	2	3	0	1	2	19	13.989247	7	28	14	9
L3_chr7_+_27029859	chr7	27029858	27029859	+	NA	NA	NA	0.804244	2.406191	8.919993	8.877138	4.096355	1.362328	0.66108	0.540457	6.612874	7.137442	11.521689	2.852977	9.071186	4.557885	17.947029	21.542682	20.499051	13.542489	1	4	5	9	4	2	1	1	8	7	13	4	8.932773	6	24	34.865546	24	14
L3_chr7_+_30034526	chr7	30034513	30034553	+	84725	PLEKHA8	FAPP2,MGC3358	6.478856	4.150246	3.183914	12.748709	6.082219	1.276213	1.32216	6.960367	3.126175	4.688976	7.665081	7.991275	3.098016	2.227622	0.494381	3.04103	6.075642	2.014269	7.857143	6.84	2	13	5.954545	2	2	12	4	5	9	11	3	3	1	5	9	2
L3_chr7_+_38317433	chr7	38317432	38317433	+	NA	NA	NA	17.968532	10.696838	1.591957	12.84622	14.392716	6.003521	5.421853	4.052413	4.070608	5.024947	1.709028	6.953769	8.130826	3.040757	1.733047	8.616377	6.841373	6.843359	19.802198	18	1	13	14	8	7	6	5	5	2	10	8	4	3	14	9	7
L3_chr7_+_39572527	chr7	39572524	39572535	+	57002	C7orf36	GK003	0	3.022067	0	0.975531	1.019722	0	1.32216	0	15.07156	7.015188	16.598972	0.741153	9.163498	6.060512	6.741458	7.348913	11.802759	3.97823	0	5	0	1	1	0	2	0	18	7	19	1	9	8	11	12	15	4
L3_chr7_+_39629684	chr7	39629681	39629729	+	5898	RALA	MGC48949,RAL	10.871239	9.661974	22.372801	22.57329	3.059166	0.638107	1.32216	3.422377	3.175061	2.870125	9.453741	7.852381	2.054407	7.531091	17.940763	20.202592	14.633816	11.401884	12.96	16	13	23	3	1	2	5.977273	4	3	11	11	2	10	26.976	33	21	11.501862
L3_chr7_+_43764803	chr7	43764790	43764803	+	644	BLVRA	BLVR,BVRA,BVR	11.536318	9.531838	1.591957	9.837188	2.039444	0	3.768114	0	0	0	2.583893	4.231691	4.087056	3.040757	2.0796	2.446396	1.36976	0	13	16	1	10	2	0	5	0	0	0	3	6	4	4	4	4	2	0
L3_chr7_+_63986115	chr7	63986115	63986118	+	NA	NA	NA	10.605469	3.01661	0	0.975531	0	0	0	0.540457	0.772772	0.937795	0.84304	0	1.032672	3.815345	0	0	0	0	12	5	0	1	0	0	0	1	1	1	1	0	1	5	0	0	0	0
L3_chr7_+_76748020	chr7	76748020	76748021	+	NA	NA	NA	6.815105	4.680195	1.82391	20.173585	3.526735	0.924418	0	0	0	0	0	0	0.07951	0.066664	0.07446	0.243399	0.095044	0.082793	7.987079	7.780111	1.13545	20.439442	3.452576	1.48074	0	0	0	0	0	0	0.075485	0.093458	0.190513	0.402583	0.172538	0.07908
L3_chr7_+_91408117	chr7	91408098	91408131	+	10142	AKAP9	AKAP350,AKAP450,CG-NAP,HYPERION,KIAA0803,MU-RMS-40.16A,PRKA9,YOTIAO	51.463127	50.352547	13.030192	16.79141	13.952634	6.882357	35.014393	68.836212	57.387879	52.897033	52.818209	70.653602	37.96054	14.83301	17.49928	12.942663	14.647072	12.225306	58.166731	84.833914	7.925645	17.113242	13.647786	9.699279	45.740282	94.824052	68.520601	51.436023	59.846896	102.369191	37.235046	19.483801	28.810351	21.189421	20.432707	12.368348
L3_chr7_+_100041142	chr7	100041141	100041144	+	NA	NA	NA	20.557805	12.471954	4.376553	15.827218	1.604654	2.908506	10.036427	12.130087	8.756177	6.849914	7.505714	13.017421	37.855465	6.471159	5.199459	4.458863	6.58448	6.604447	22.633333	21.033333	2.571429	16	1.571429	4	12.615385	16.852237	10.5	6.893333	8.538462	18.946667	37.498172	8.455506	8.809267	7.283179	8.457731	6.751894
L3_chr7_+_100515487	chr7	100515458	100515498	+	81844	TRIM56	DKFZP667O116,FLJ35608,RNF109	4.941431	1.831254	13.552092	1.951062	0	0	0	2.896964	7.306837	5.962743	0	2.195282	8.154426	15.359281	13.128238	4.268475	7.188415	3.021404	6	3	8	2	0	0	0	5	9	6	0	3	8	20	21.876245	7	10	3
L3_chr7_+_100666265	chr7	100666263	100666267	+	NA	NA	NA	4.750199	8.651685	4.019565	2.314171	13.528436	14.675761	39.019952	13.260068	23.093688	5.138944	3.057989	39.046401	2.065344	0	7.77492	1.218951	0	8.891545	5.626323	14.442308	2.375	2.375	13.1941	18.250218	47.888889	19.390977	27.849042	5.333333	3.611111	57.093276	2	0	12.277778	2	0	9
L3_chr7_+_105409065	chr7	105409063	105409071	+	NA	NA	NA	1.463218	4.823013	1.591957	1.951062	1.019722	4.350973	2.16878	1.178254	0	0	2.552068	11.169752	0	0	0	0.60736	0.14233	0	1.826087	8	1	2	1	6	3	2	0	0	3	16	0	0	0	1	0.25	0
L3_chr7_+_106292937	chr7	106292932	106293018	+	5294	PIK3CG	PI3K,PI3CG,PI3Kgamma,PIK3	4.873819	10.320377	6.527897	19.572764	4.078888	0	20.138866	36.724988	42.461046	30.152684	40.805267	27.310742	39.823128	27.920115	54.835821	48.345164	64.151146	16.986074	6	17	4	20	4	0	27.996183	57.984733	52	31	47	38	39	37	89	78.994302	84.997151	17
L3_chr7_+_111877750	chr7	111877747	111877750	+	3475	IFRD1	PC4,TIS7	73.547949	80.577502	76.051551	74.767584	32.981574	6.84763	25.677243	63.178804	26.774093	15.804018	26.950611	50.308018	27.187032	42.02826	76.201976	34.067831	63.337353	25.018276	76	139	37	75	32	9	30	71	31	15	30	76	27	53	83	55	68	26
L3_chr7_+_114349458	chr7	114349458	114350233	+	29969	MDFIC	HIC	32.309839	18.209573	78.196103	222.801019	37.963381	4.582769	13.473672	20.378122	53.519526	140.968464	60.847478	19.765191	24.581102	15.743269	43.605059	152.271733	48.549609	12.039098	38.667715	30.121997	44.994203	225.347636	37.121997	7.060999	18.667208	32.943941	64.864342	136.349783	69.961078	27	24	20.994792	70.995444	247.600781	66.651127	11.995902
L3_chr7_+_120378068	chr7	120378065	120378085	+	54556	ING3	ING2,Eaf4,FLJ20089,p47ING3	2.461086	3.022068	1.591957	0	1.019722	0	1.398909	0.540457	0	4.82506	0	3.677587	23.3486	24.546469	26.565758	12.255591	7.832379	1.993043	3	5	1	0	1	0	2	1	0	5	0	5	23	32	40	20	11	2
L3_chr7_+_127079426	chr7	127079416	127079510	+	27044	SND1	p100,TDRD11	179.059792	93.950689	93.363296	116.425666	132.41105	30.113415	205.882207	272.973786	194.257342	153.751504	228.897724	177.760955	378.17494	375.903688	496.039775	302.751021	570.178153	456.634254	195.995845	158	51	117.997218	129	41	242.986584	330.901564	228.997319	146	255.978476	258.994626	375.877623	476.708329	568.987429	488.991959	627.838601	477.998383
L3_chr7_+_127883124	chr7	127883117	127883169	+	29923	HIG2	FLJ21076,MGC138388	21.161325	8.492437	3.183914	3.902124	16.377598	1.276214	10.051713	2.161827	3.126176	5.819595	4.238148	7.991276	44.721337	23.591103	11.481846	22.65109	10.408233	23.657163	25	14	2	4	16	2	13.985714	4	4	6	5	11	44	31	20	37	15	24
L3_chr7_+_128166631	chr7	128166608	128166700	+	813	CALU	FLJ90608	130.933784	71.764652	55.974648	164.278006	66.693011	21.658572	63.987966	82.233713	114.762089	90.278996	162.548843	140.343781	127.31455	124.571791	156.306182	181.30689	290.63106	179.36844	147.99646	119.972028	32	165.996466	65	30	84.976228	120	138.972677	89.995237	183.992867	201.970468	124.963785	161.547146	228.98176	294.989047	354.97593	183.895118
L3_chr7_+_129913270	chr7	129913262	129913425	+	4232	MEST	DKFZp686L18234,MGC111102,MGC8703,PEG1	19.854403	11.960845	1.591957	3.908924	3.063528	0	8.632578	11.774423	6.534066	3.887265	0	0.741153	42.737597	37.472326	32.338423	7.914211	7.567168	3.000177	23	20	1	4	3	0	12	17	8	4	0	1	42	49	48	13	10	3
L3_chr7_+_130663171	chr7	130663165	130663197	+	4289	MKLN1	FLJ11162,TWA2	18.815294	8.485807	5.238443	20.633576	10.222337	0.638107	8.657963	26.549124	31.265488	13.70258	26.817135	16.480199	34.762634	42.650114	57.290914	78.324009	52.22116	27.614235	21.985612	14	3.268994	21	10	1	12	41.995671	38.63631	13.987069	31	23	34	56	85.577853	127.297692	69.375732	28
L3_chr7_+_148026886	chr7	148026886	148026946	+	8454	CUL1	MGC149834,MGC149835	24.415676	9.217124	6.003463	6.862761	2.043806	0	5.166399	5.58362	6.881494	0.937795	4.55886	0.741153	18.75366	17.665619	4.8353	4.27614	5.24746	6.401884	28.131489	15.205323	3.551331	7	2	0	7.402099	8.714286	8.703567	1	5.351988	1	18.358524	23.087979	9.12115	7	7.76941	6.513353
L3_chr7_+_149042804	chr7	149042804	149042806	+	84626	KRBA1	KIAA1862,MGC176633	4.185541	0	0	0	0	0	0.895735	0	0	0.937795	0.84304	1.454129	1.032672	0	0	0.60736	0	12.589419	5	0	0	0	0	0	1.324324	0	0	1	1	2	1	0	0	1	0	13
L3_chr7_+_150044623	chr7	150044599	150044638	+	170575	GIMAP1	HIMAP1,IMAP1,IMAP38	30.015236	12.714529	7.024196	9.785091	2.039444	1.276213	1.398909	2.259167	4.005807	0.937795	0.84304	7.758981	3.098016	0.742541	1.585219	1.826311	2.657687	1.007135	35	21	4	10	2	2	2	4	5	1	1	11	3	1	3	3	4	1
L3_chr7_+_154720520	chr7	154720520	154720608	+	3638	INSIG1	CL-6,MGC1405	79.150333	141.705339	206.680149	28.58974	7.896768	3.190533	11.209093	31.939317	8.079609	0.937795	0.84304	2.936435	35.582155	54.288139	32.384736	4.877413	5.949016	13.730391	88	241.963626	101.997942	29	7.716312	5	16	45.192064	10	1	1	4	35	70	45.984848	8	8.718631	14
L3_chr7_+_156435180	chr7	156435167	156435190	+	64434	NOM1	C7orf3,SGD1	45.814956	32.265068	15.44789	36.482402	10.21905	3.914754	4.889849	8.26927	15.53001	1.87559	5.081188	8.583817	12.933088	6.371687	6.005591	10.397265	7.527233	3.021404	52	54	9	37.107143	10	6	7	13	19	2	6	12	12.597015	8.468208	10	17	11	3
L3_chr7_+_156893015	chr7	156893011	156893016	+	NA	NA	NA	338.654566	280.740424	366.789597	490.134917	686.517498	452.170508	51.433294	58.596397	28.861051	28.871658	35.880983	51.59705	5.100095	10.036213	16.851237	12.305092	28.943386	11.686953	330.833195	489.573422	162.91688	487.620293	660.471411	410.77554	56.647059	65.733838	33.766363	26.881748	39.84866	77.525435	5	13	23	20	32.945736	12
L3_chr7_-_1258181	chr7	1258181	1258182	-	NA	NA	NA	0	0	0	0	1.019722	1.362328	0	0	0.772772	0.937795	1.709028	12.314731	0	0	0	0.60736	0.643964	1.993043	0	0	0	0	1	2	0	0	1	1	2	18	0	0	0	1	1	2
L3_chr7_-_2085886	chr7	2085886	2085897	-	NA	NA	NA	3.332943	0.610418	1.591957	0	0	0	5.167023	4.427533	7.245668	1.87559	1.68608	10.982184	7.174135	3.783298	5.30706	3.04687	3.557546	1.993043	4	1	1	0	0	0	7	7	9	2	2	16	7	5	9	5	5	2
L3_chr7_-_8268330	chr7	8268306	8268340	-	3382	ICA1	ICA69,ICAp69	9.20733	15.635465	4.93594	14.715953	9.211384	0.638107	2.721069	0.540457	0.772772	0	0	0.741153	5.100095	3.012019	2.72181	3.658462	7.759056	3.97823	11	26	3	15	9	1	4	1	1	0	0	1	5	4	5	6	11	4
L3_chr7_-_11643247	chr7	11643217	11643254	-	221981	THSD7A	KIAA0960	5.209432	1.211934	0	0	1.019722	2.123056	19.357784	161.745702	42.178976	12.893785	19.247358	40.771394	35.545929	29.153768	27.822426	8.562974	12.861922	3.97823	6	2	0	0	1	3	25	196.977887	50	13	22	59	35	38	38	14	18	4
L3_chr7_-_11838358	chr7	11838357	11838608	-	221981	THSD7A	KIAA0960	22.811646	32.430476	53.863468	56.037785	4.08325	1.362328	7.920135	32.240629	59.894901	8.496895	5.081189	10.749359	19.364447	18.166638	32.513964	11.007375	1.287928	1.993043	27	54	31	57	4	2	11	46	72	9	6	15	18.992308	24	51	18	2	2
L3_chr7_-_17150731	chr7	17150727	17150732	-	NA	NA	NA	1.141516	0	1.591957	10.542347	1.929921	0	0	0	0	0	0	0	0	0	0.494381	0	0	0	1.438871	0	1	10.681448	1.888889	0	0	0	0	0	0	0	0	0	1	0	0	0
L3_chr7_-_17946643	chr7	17946600	17946662	-	23161	SNX13	KIAA0713,RGS-PX1	158.518545	105.528937	70.697246	145.145607	65.610083	16.387113	33.333874	115.347264	114.719165	75.086661	109.3612	66.147566	54.641474	73.167887	86.631492	84.7064	101.495681	40.49454	170.797395	178.867102	39	146.478737	63.952607	21.993643	42.913043	150.844069	135.501952	72	122.168361	94.621989	53.646155	94.05296	118.975689	137.612153	121.523905	41.318233
L3_chr7_-_19715184	chr7	19715184	19715189	-	221830	TWISTNB		0	1.220836	0	2.933393	2.043806	0	4.228769	1.718711	5.528465	0.937795	8.702692	9.213111	15.260205	8.412779	6.10874	7.346803	4.299729	5.95835	0	2	0	3	2	0	6	3	7	1	10	13	14.987805	11	9.95122	11.988095	5.926829	6
L3_chr7_-_21175624	chr7	21175624	21175624	-	NA	NA	NA	10.732074	3.593868	0	0	0	0	0	0	0	0	0	0	0	0	0	0	0	0	12	6	0	0	0	0	0	0	0	0	0	0	0	0	0	0	0	0
L3_chr7_-_27171649	chr7	27171648	27171685	-	3205	HOXA9	HOX1,ABD-B,HOX1.7,HOX1G,MGC1934	22.652823	14.922066	3.183914	13.78701	3.063528	2.724656	0.66108	0.540457	0.772772	0	0	0.741153	12.263973	10.732857	1.483144	7.932995	0	2.014269	25	25	2	14	3	4	1	1	1	0	0	1	12	14	3	13	0	2
L3_chr7_-_32897898	chr7	32897888	32897900	-	25948	KBTBD2	BKLHD1	5.774772	10.214451	0	2.933393	2.043806	0	6.820762	3.437421	4.005807	0	6.430198	0.741153	9.224455	7.62099	3.812648	1.822079	2.657687	1.007135	7	17	0	3	2	0	9	6	5	0	7.336634	1	9	9.9875	7	3	4	1
L3_chr7_-_38915317	chr7	38915306	38915336	-	27072	VPS41	HVPS41,HVSP41,hVps41p	3.265331	2.441673	1.591957	2.942775	2.043806	0	4.282387	10.153317	9.739049	13.123413	7.866493	7.758981	12.235552	16.175743	14.506644	21.402011	20.734223	16.805569	4	4	1	3	2	0	6	16	12	13	9	11	12	21	22.992958	35	28	17
L3_chr7_-_44854179	chr7	44854178	44854269	-	94239	H2AFV	MGC10170,MGC10831,MGC1947,FLJ26479,H2AV	199.537279	136.94913	101.758799	95.526001	22.483359	10.247416	65.034246	66.52847	73.625849	24.587436	18.785859	25.829046	80.116177	90.178069	127.409377	66.908914	39.440037	51.576255	217.898448	231.96175	55	96.969647	21.990541	15	83	92.93578	88.506953	25	22	35.997573	78.878605	116.533537	179.971711	108.888755	52.765417	52.962366
L3_chr7_-_47311101	chr7	47311095	47311281	-	NA	NA	NA	0	0	0	2.933392	3.059166	2.000435	0	0	2.353404	30.154643	34.82303	28.559341	0	0	3.664818	44.818188	107.696361	97.998656	0	0	0	3	3	3	0	0	3	30	40	40	0	0	7	73	130.98722	100
L3_chr7_-_47587813	chr7	47587803	47588384	-	NA	NA	NA	144.016843	97.888757	89.704454	265.238247	122.903291	41.324501	39.254988	104.256039	92.671309	103.517876	144.834335	108.614936	60.905827	51.134641	96.548935	137.014754	117.992445	110.096503	165.57721	163.969826	52.020932	268.806139	119.95058	57	55.080365	140.025407	113.145782	101.983914	165.024807	156.026788	59.609823	67.044696	148.157038	222.844046	154.657584	112.976676
L3_chr7_-_50828308	chr7	50828308	50828665	-	2887	GRB10	GRB-IR,IRBP,KIAA0207,MEG1,RSS,Grb-10	12.440442	13.054434	34.400307	7.647885	6.133071	0	9.107149	25.372384	42.931859	14.092009	8.815156	7.412141	6.579219	17.388339	19.553991	7.205564	2.657688	4.951216	14.992593	21.689245	20.125796	7.794872	6	0	12.307855	39.547742	51.426534	14.336021	10.330028	10.317382	6.393382	22.88128	32.12894	11.735139	4	5
L3_chr7_-_77635137	chr7	77635137	77635137	-	NA	NA	NA	6.117836	0.610418	3.343982	1.826705	2.043806	0	7.115038	13.070039	19.521912	10.353922	12.425918	9.184584	2.054407	5.991053	13.228361	3.267366	5.358761	4.712419	7	1	2	1.866667	2	0	9	17	22.828283	10	14	13.313131	2	7.792453	17.792453	5.334621	7	4.792453
L3_chr7_-_86942906	chr7	86942906	86942950	-	5244	ABCB4	ABC21,GBD1,MDR2,MDR2/3,MDR3,PFIC-3,PGY3	0	0.610418	0	13.764015	2.039444	0	0	0.540457	5.528465	0.937795	1.68608	0.741153	4.108814	2.269478	3.710573	3.64839	3.417954	11.737348	0	1	0	14	2	0	0	1	7	1	2	1	4	3	7	6	5	12
L3_chr7_-_93471601	chr7	93471569	93471633	-	10282	BET1	DKFZp781C0425,HBET1	0.804244	2.420552	1.591957	0.975531	3.063528	0	2.721069	7.959717	2.353404	6.734785	5.150654	8.562103	30.671011	35.058562	34.273569	40.428919	38.890397	16.852369	1	4	1	1	3	0	4	13	3	7	6	12	30	45.964539	53.996337	66	53	17
L3_chr7_-_95789317	chr7	95789309	95789328	-	10165	SLC25A13	ARALAR2,CITRIN,CTLN2	12.087722	5.989223	6.753939	4.763159	6.894485	0	2.059989	1.0453	5.639547	0.937795	0.792512	4.231691	6.992973	8.189593	1.483144	4.272707	5.498762	3.000521	14.066667	10	4	4.866667	6.733333	0	3	1.941176	6.941176	1	0.941176	6	6.841584	10.857634	3	7	7.978947	2.978947
L3_chr7_-_96177095	chr7	96177062	96177129	-	7979	SHFM1	DSS1,ECD,SEM1,SHFD1,SHSF1,Shfdg1	7.334906	6.661313	6.527897	7.863922	4.078888	0	4.228769	7.767614	6.388922	3.75118	5.127083	4.380303	77.184719	39.590395	37.279395	44.176291	37.887539	16.797559	9	11	4	8	4	0	6	13	8	4	6	6	76	52	58	72	50	16.996774
L3_chr7_-_99594278	chr7	99594266	99594294	-	55262	C7orf43	DKFZp761G0712,FLJ10925	19.666822	9.081865	7.959785	49.250658	31.77107	9.280168	4.781058	5.801421	8.01844	3.887265	5.970123	14.344507	13.275038	3.72607	12.294721	11.590988	21.579249	9.93658	23	15	5	50	31	13	7	9.946667	10	4	7	20	12.971963	4.962963	20	18.981308	29	10
L3_chr7_-_106991602	chr7	106991581	106991617	-	10466	COG5	GOLTC1,GTC90	48.4232	31.611794	1.591957	61.266537	13.31407	2.123056	41.921466	45.57686	18.980973	48.609679	47.113741	49.839259	102.829645	48.981081	45.510785	83.353205	98.115561	44.773451	54	53	1	62	13	3	49	64	23	47	53	73	102	62.998113	64	135	115	45.998113
L3_chr7_-_120285268	chr7	120285266	120285270	-	23554	TSPAN12	NET-2,TM4SF12	91.217482	74.901741	40.925149	59.715421	168.953835	169.191373	81.169419	50.386007	16.23698	33.066325	85.323933	198.039589	10.186691	9.10604	11.287254	2.245833	9.731286	32.01113	97.179429	127.832705	22.196133	60.27377	163.547468	177.655242	92.574918	63.659247	19.718694	31.5619	94.31791	304.25278	9.961933	11.97486	17.497175	3.693545	13.04165	33.050151
L3_chr7_-_123176305	chr7	123176305	123176442	-	8976	WASL	DKFZp779G0847,MGC48327,N-WASP,NWASP	12.244204	15.494932	20.769939	7.824647	6.128709	0	7.112247	17.999265	4.671719	12.757901	0.84304	15.003186	7.20683	8.322828	13.217463	7.906495	6.728521	8.057077	14.344498	25.70069	12	8	6	0	10	27	6	12.746269	1	20.987879	7	11	22	12.947306	9	8
L3_chr7_-_124357132	chr7	124357126	124357150	-	25913	POT1	DKFZP586D211,hPot1	0	0	0	0	0	0	0	1.718711	0	0	0	0	10.237493	0	4.801411	1.826311	2.575855	3.021404	0	0	0	0	0	0	0	3	0	0	0	0	10	0	9	3	4	3
L3_chr7_-_127771098	chr7	127771098	127771190	-	55131	RBM28	FLJ10377	10.844391	11.502131	3.183914	10.763205	3.059166	0	34.784146	38.264312	34.667117	16.708218	24.918485	24.978616	17.45302	22.014443	29.43223	12.207102	17.322835	19.542844	12.952381	19	2	11	3	0	45.985185	57	43	17	29	35	17	29	47	20	24.984375	20
L3_chr7_-_129478451	chr7	129478430	129478473	-	51530	ZC3HC1	1110054L24Rik,HSPC216,NIPA	5.111747	3.054766	0	0.998542	3.093641	3.362762	1.585141	1.080913	4.690027	4.82506	1.68608	2.500129	16.283611	13.700666	29.252647	14.529134	16.929501	10.879535	6	5.034161	0	1.024033	3.034161	5	2.245031	2	6.026644	5	2	3.432432	15.994536	17.978226	42.728889	23.729711	22.459719	10.995382
L3_chr7_-_129632514	chr7	129632475	129632518	-	84928	FLJ14803	FLJ14803,NET31	2.461087	3.052091	0	2.933393	3.063528	0.638107	4.043228	8.193199	5.44449	5.762855	4.261095	10.169714	10.29391	17.468768	19.077887	10.982518	6.215233	7.951393	3	5	0	3	3	1	6	14	7	6	5	14	10	23	31	18	9	8
L3_chr7_-_133794391	chr7	133794370	133794451	-	231	AKR1B1	ALDR1,ADR,AR,MGC1804,ALR2	69.082655	52.708392	26.017492	27.469994	19.421665	17.933559	10.462354	13.120884	16.795956	7.61584	19.964293	14.577121	45.025993	45.098145	43.977395	35.455764	27.287889	83.478705	79.992248	87.984511	16	28	19	25.996124	15	22	21	8	23	20	44	59	68	58	38	85
L3_chr7_-_134845391	chr7	134845380	134845401	-	4850	CNOT4	CLONE243,NOT4,NOT4H	0.804244	0	1.591957	0	0	0	2.644319	5.271004	1.545543	1.87559	5.192645	4.390564	3.087079	10.532906	15.006019	5.490612	3.945615	3.000177	1	0	1	0	0	0	4	9	2	2	6	6	3	14	24	9	6	3
L3_chr7_-_135312614	chr7	135312613	135312686	-	136319	MTPN	FLJ31098,GCDP,V-1	18.680455	22.235558	14.840716	12.729547	7.163412	0.638107	37.423983	55.623594	77.680395	34.964636	46.405028	58.376878	93.659921	66.793028	89.702151	75.51172	97.661099	48.924204	22	37	8.980583	13	7	1	49	81.995227	94	34.997613	53	83	91.983745	86.983977	126.993485	122.991982	123.947883	49.979075
L3_chr7_-_137271208	chr7	137271200	137271243	-	NA	NA	NA	0	0	0	0	0	0	10.161542	8.915856	28.555629	12.05681	35.819258	20.888717	7.165439	4.557885	6.042927	23.964553	29.532659	6.927585	0	0	0	0	0	0	13	13	34	12	40	30	7	6	10	39	39	7
L3_chr7_-_138444641	chr7	138444641	138445008	-	56829	ZC3HAV1	ZAP,DKFZp686F2052,DKFZp686H1869,DKFZp686O19171,FLB6421,FLJ13288,MGC48898,ZC3H2,ZC3HDC2	33.714286	19.085711	16.417795	22.565306	13.339603	1.276213	29.465774	84.606494	54.944486	45.168778	41.72006	30.596782	55.569524	48.855166	72.58438	55.482013	52.04655	24.392929	37.928571	31.857143	9.883562	22.928571	13	2	37	102.980519	63.974067	42.961039	47	44.721925	54.973614	62.690088	92.867337	89.926298	62.948786	25
L3_chr7_-_144164028	chr7	144164014	144164083	-	27010	TPK1	HTPK1,PP20	0	8.410959	5.161982	0.975531	7.180999	0	2.059989	1.858813	5.586439	3.887265	6.844988	6.492127	15.350372	24.720947	9.920498	24.558475	18.252895	8.992676	0	14	3	1	7	0	3	3	7	4	8	9	15	32	15	40	24.988571	9
L3_chr7_-_149101611	chr7	149101578	149101611	-	168544	ZNF467	EZI,Zfp467	2.412732	2.43277	0	2.933393	8.085475	9.11257	2.721069	3.577524	0	2.870125	4.307614	3.677588	12.285731	4.543383	0.988763	1.214719	1.287928	29.29495	3	4	0	3	7.914894	13	4	6	0	3	5	5	12	6	2	2	2	29.927323
L3_chr7_-_157176310	chr7	157176298	157176430	-	NA	NA	NA	51.705405	29.535017	10.51195	12.718483	6.318313	2.21991	21.848797	35.295045	14.735824	9.608343	10.367685	8.754023	45.900991	10.525566	11.222283	7.61514	9.608071	2.192379	60.167079	49.157597	6	13	6.188525	3.377049	30	50.964706	18.241135	10	12	12	45.137068	14	17	12.506667	14.013333	2.172156
L3_chr7_-_158190204	chr7	158190198	158190263	-	54892	NCAPG2	MTB,CAP-G2,FLJ20311,LUZP5,hCAP-G2	14.251465	19.841991	17.210819	11.759532	2.039444	1.276214	7.610918	8.803188	12.709333	1.87559	2.552068	1.454129	36.658036	34.698697	30.801285	24.426877	16.455232	9.978585	17	32.815123	10	12	2	2	11	15	16	2	3	2	35.81338	46	52	40	23.507116	10
L3_chr8_+_9949271	chr8	9949207	9949284	+	4482	MSRA		58.672604	54.268306	59.810312	185.929941	136.636821	78.858833	7.850076	21.988837	6.990033	12.614553	11.171646	19.345848	32.775247	39.578146	86.597997	81.034205	144.664095	110.14585	67.985981	90.990654	34.995327	187.993784	132.992303	100.990654	11	33.930435	9	13	13	27	32	51.99842	112.419522	131.715079	164.99842	113.851578
L3_chr8_+_17057864	chr8	17057858	17058420	+	51201	ZDHHC2	ZNF372	58.557436	64.511395	74.351725	56.878489	24.539421	7.461368	22.666035	30.341013	24.993335	37.462249	20.553008	16.493965	26.481753	20.301824	36.580128	26.793224	30.103276	11.992854	67.897479	107.796522	42	58	24	11	29.029692	47.509506	30.651007	38	24	23	25.919027	27	59.822454	43.886046	41.038124	12
L3_chr8_+_17824578	chr8	17824578	17824816	+	5108	PCM1	PTC4	69.126254	58.78837	28.267733	87.075197	53.454506	8.44738	55.284415	145.175267	109.633981	157.225374	185.128624	139.211654	35.2545	37.081815	49.076676	102.590085	146.918075	51.178047	78.987462	99	16	88.368822	52.186061	12	70.997717	181.986301	129.98502	149	207.981798	204.980758	34.563054	47.984762	70.682047	166.369114	178.945145	51.998131
L3_chr8_+_21919622	chr8	21919617	21919622	+	NA	NA	NA	0.804244	0	0	0	0	0	0	0	0	0	0	0	10.171602	0.742541	0	1.218951	0.643964	0	1	0	0	0	0	0	0	0	0	0	0	0	10	1	0	2	1	0
L3_chr8_+_23448230	chr8	23448230	23448230	+	NA	NA	NA	0	0	0	0	0	0	0.66108	0	0	0	0	0.741153	11.152647	0	1.090837	0	0	0	0	0	0	0	0	0	1	0	0	0	0	1	11	0	2	0	0	0
L3_chr8_+_26685100	chr8	26685099	26685100	+	NA	NA	NA	8.87399	7.7234	5.161982	31.764752	6.152218	3.712866	0.66108	0	0	0	0	0	44.787346	33.923999	68.029742	59.640087	70.200127	30.565623	10	13	3	32	6	5	1	0	0	0	0	0	44.587368	43	76	96	75	32
L3_chr8_+_31010867	chr8	31010861	31010916	+	7486	WRN	RECQL2,RECQL3,DKFZp686C2056,RECQ3	9.187234	6.684576	11.849946	7.817847	0	0.638107	38.78497	93.796343	62.227707	55.443357	27.833554	55.17629	79.125261	52.891129	91.074011	79.913775	51.67253	31.342522	11.068531	11	7	8	0	1	49	122	75	54	32.3812	79	78	69	125.998201	129.798561	68	32
L3_chr8_+_41627712	chr8	41627706	41627714	+	NA	NA	NA	12.421431	4.217885	0	0.649032	1.698688	0.471646	12.609374	4.173931	1.239268	2.528539	0.915943	2.509689	5.119728	2.212348	1.733047	1.73244	1.287928	0	14.506655	6.977011	0	0.666667	1.666667	0.758621	16.848809	7.334648	1.614815	2.588235	1.084753	3.445991	5	2.956522	3	2.846154	2	0
L3_chr8_+_55210353	chr8	55210336	55210392	+	29088	MRPL15	HSPC145,MRP-L7,RPML7,MRP-L15,L15mt	11.520447	9.653666	1.591957	7.811048	3.063528	4.037376	0	2.896965	3.091086	4.802455	2.552068	3.677587	16.394546	21.216429	24.914131	31.857517	25.525674	27.733257	14	16	1	8	3	6	0	5	4	5	3	5	16	27.978632	42	51.995633	35.995633	27.995633
L3_chr8_+_56954917	chr8	56954899	56955001	+	4067	LYN	FLJ26625,JTK8	316.913543	245.670905	104.970188	237.407656	221.366785	124.364726	247.66891	374.219489	167.749749	280.585661	325.633282	257.356775	110.13566	99.210128	61.850026	90.702694	168.503261	140.150739	332.991389	420.977283	55.995787	238.997152	214.65871	145.963977	275.996307	407.986393	191.997353	254.982182	356.984269	386.994707	108.998791	126.965497	87	147	194	145.985663
L3_chr8_+_57286901	chr8	57286895	57286903	+	79145	CHCHD7	FLJ40966,MGC2217	5.794029	6.622517	3.343982	7.847675	3.063528	2.761163	8.839382	15.78175	9.906681	3.80792	4.307614	26.553399	36.257244	17.743822	60.557969	30.833093	32.295352	31.82962	7	11	2	8	3	4	11	22	12	4	5	39	35.992592	22.970803	74.996269	49.901215	37.970803	32.970803
L3_chr8_+_82355323	chr8	82355321	82355332	+	2171	FABP5	E-FABP,EFABP,PA-FABP,PAFABP	0	1.211934	1.591957	12.774338	4.089265	1.276213	0	0	1.580632	0	0	0	0	2.987708	3.710573	36.340276	46.035743	21.4315	0	2	1	13	4	2	0	0	2	0	0	0	0	4	7	59	56	21.778626
L3_chr8_+_87584760	chr8	87584759	87584763	+	NA	NA	NA	0.804244	0.610418	0	0	0	0	6.766601	3.584849	2.89289	12.722097	26.142375	11.406503	3.072054	4.592579	14.099109	19.132498	5.982007	17.395397	1	1	0	0	0	0	8.591667	5.563492	3.591667	12.183333	29.126984	16.563492	3	6	19.064935	31	7.970414	18.017675
L3_chr8_+_87595810	chr8	87595791	87595815	+	8895	CPNE3	CPN3,KIAA0636,PRO1071	2.461087	0.610418	0	0	2.043806	0	4.196727	3.482724	0	0	2.583893	1.325429	5.80449	6.93636	0.191709	3.583274	2.657687	11.783266	3	1	0	0	2	0	6	5.72	0	0	3	1.818182	5.651163	9	0.43617	5.883721	4	12
L3_chr8_+_90560069	chr8	90560069	90560069	+	NA	NA	NA	0.82181	0.013313	0.009021	0.011415	0.003998	0.001512	2.769858	1.425507	17.003108	1.16456	2.888179	1.860488	13.149829	5.4167	26.247379	3.174423	5.913432	9.925835	1.020937	0.020937	0.007976	0.011964	0.003988	0.003988	3.761538	2.369231	19.969231	1.230769	3.346154	2.576923	12.98635	7.057244	32.424483	5.18362	7.662704	10.211801
L3_chr8_+_94781938	chr8	94781936	94781968	+	137392	FAM92A1	FLJ38979	11.053042	10.270036	1.591957	0.975531	1.019722	1.362328	3.567689	1.080913	0	0	1.709028	0	11.333431	22.798426	9.01464	4.873181	9.202138	4.985364	13	16.94	1	1	1	2	5	2	0	0	2	0	11	30	15	8	13	5
L3_chr8_+_94998350	chr8	94998335	94998375	+	54704	PPM2C	FLJ32517,MGC119646,PDH,PDP,PDP1,PDPC	5.57883	3.653606	3.183914	5.866785	2.043806	0.638107	4.119978	24.23131	3.947832	3.80792	1.68608	18.419324	2.054407	8.25166	8.281203	4.259982	2.657687	9.021759	6.881356	6	2	6	2	1	6	36.588803	5	4	2	25.898649	2	11	14.971154	7	4	9
L3_chr8_+_95904656	chr8	95904648	95904707	+	55656	INTS8	C8orf52,FLJ20530,INT8,MGC131633	190.940347	120.29488	83.927164	134.768446	75.036731	15.525225	78.25131	89.048516	84.298436	60.967238	93.137614	55.298817	132.744243	92.150269	126.759972	97.327464	108.335779	64.145289	202.903131	204.89008	45	135.85305	72.991786	21	97.764215	120.966772	99.931949	59	104.900316	79.833861	130.95843	118.814705	171.807039	157.872904	132.912089	65.94892
L3_chr8_+_97726646	chr8	97726628	97726775	+	10404	PGCP		53.388166	32.527769	53.738928	67.415009	27.285792	16.177285	35.258099	38.044852	37.66042	43.605151	37.838968	45.756148	88.315431	60.326845	77.498985	87.037138	75.77287	74.364727	61.858399	54.209626	30.949763	68.531182	26.654808	23.155921	48.507125	56.449143	46.000139	43.494394	43.852888	65.053561	87.097313	78.749876	114.332076	141.763216	98.766691	75.613615
L3_chr8_+_99454137	chr8	99454137	99454137	+	NA	NA	NA	0	0	0	0	0	0	0	0	0	0	0	0	0	0	0.485572	0.037103	4.292379	13.243777	0	0	0	0	0	0	0	0	0	0	0	0	0	0	0.984375	0.061947	5.709485	13.686458
L3_chr8_+_101232039	chr8	101232026	101232069	+	5440	POLR2K	ABC10-alpha,RPABC4,RPB10alpha,RPB12,RPB7.0,hRPB7.0,hsRPB10a	6.117836	4.230686	13.855933	0.975531	5.123968	0	0	1.178254	3.233036	0.937795	6.081159	0.741153	56.073755	33.710814	31.130976	41.068058	39.311971	20.829024	7	7	8	1	5	0	0	2	4	1	7	1	55	44	47	67	53.996667	21
L3_chr8_+_101294529	chr8	101294498	101294535	+	NA	NA	NA	12.54952	4.831915	1.591957	4.884455	0.792503	1.362328	0	0	0.146704	0	0	0	3.087079	0.742541	0	0	0.643964	1.007135	14.984375	8	1	5	0.777778	2	0	0	0.2	0	0	0	3	1	0	0	1	1
L3_chr8_+_105421229	chr8	105421226	105421231	+	81501	TM7SF4	DCSTAMP,FIND,MGC138223,MGC138225	0	0	5.161982	2.933393	0	0.638107	0	0.540457	19.38483	11.152001	11.521689	7.694922	0	4.592579	43.90879	16.645936	23.820743	26.02541	0	0	3	3	0	1	0	1	23	11	13	11	0	6	58.986755	27	29	27
L3_chr8_+_107739290	chr8	107739257	107739304	+	55074	OXR1	FLJ10125,FLJ38829,FLJ41673,FLJ42450,FLJ45656,Nbla00307	50.512071	57.044036	40.635031	53.098287	12.258494	1.273628	6.873089	34.322717	27.825647	5.68351	9.374109	16.380917	64.174171	51.428746	36.826909	17.723824	19.420439	14.958883	57.974074	95.839344	22.996552	53.95832	12	1.996296	10	50.987952	34	6	11	23	63	67	56	29	27	15
L3_chr8_+_110726140	chr8	110726140	110726140	+	NA	NA	NA	0.804244	0	0	1.957861	0	0.638107	0	1.178254	4.070608	3.981573	0	0	0	18.010321	9.244758	4.293231	2.913582	0	1	0	0	2	0	1	0	2	5	4	0	0	0	23	13	7	4	0
L3_chr8_+_117847943	chr8	117847942	117847953	+	84294	C8orf53	MGC14595	35.29042	27.06543	34.336854	48.624446	12.330753	4.532625	19.041892	50.606577	84.085973	58.191365	45.900686	31.102964	68.236163	27.972316	110.124682	65.687931	52.282477	15.501652	37.994681	46	18	48.989063	12	6	23	60.997449	94.997475	53	51	46	68	36	119	106	59	16
L3_chr8_+_124498207	chr8	124498204	124498208	+	55093	C8orf32	FLJ10204	0	0	0	0.975531	0	0	0	0	0	0	0	0.741153	14.16808	0.742541	0.988763	2.43951	0.643964	3.000177	0	0	0	1	0	0	0	0	0	0	0	1	14	1	2	4	1	3
L3_chr8_+_128817658	chr8	128817658	128817687	+	4609	MYC	c-Myc	16.254606	1.220836	0	16.695686	11.2694	2.000435	1.398909	1.718711	0	3.80792	2.552068	1.482306	5.152423	1.502626	8.774275	4.871574	3.383483	2.01427	18.977528	2	0	17	11	3	2	3	0	4	3	2	5	2	15	8	5	2
L3_chr8_+_132985521	chr8	132985499	132985896	+	23167	KIAA0143	DKFZp781J0562,KIAA0143	155.178772	148.408825	223.11415	272.082647	93.329453	23.721257	65.905933	221.221028	415.276973	313.404366	224.955944	192.999093	105.470395	163.026197	483.641698	373.532186	355.570323	94.979816	171.384969	250.997914	121.934859	274.972589	91	33	83.937203	272.922093	486.989334	295	253.881657	281.154278	103.995929	209.993017	614.03533	604.982944	428.671842	96.997972
L3_chr8_+_146023733	chr8	146023731	146023798	+	7553	ZNF7	FLJ38706,HF.16,KOX4,zf30	42.148897	37.091102	20.195843	25.500168	39.960218	10.656549	52.189649	65.747886	51.44415	55.551281	37.924858	48.93649	39.658654	41.471202	49.172661	28.826328	21.982228	32.605815	49	61.987755	12	26	38.973485	15	66	92	61.76007	55	43	70	39	54	67.979042	47	31	33.080451
L3_chr8_-_2691907	chr8	2691907	2691908	-	NA	NA	NA	2.528698	1.211934	5.161982	7.950363	3.069543	6.209524	9.730983	41.520114	20.499044	23.656967	38.934635	37.124113	9.13893	17.214293	15.967106	27.223808	23.387795	27.704618	3	2	3	8.064838	3	8	12.022251	47.971294	23.934208	22.083131	42.918782	55.995122	9	22	20.980263	43.980263	27.089045	28.960526
L3_chr8_-_17985827	chr8	17985826	17985923	-	427	ASAH1	AC,ASAH,FLJ21558,FLJ22079,PHP,PHP32	10.864172	25.873769	11.689878	56.025847	38.871727	31.873827	2.721069	11.605389	12.057363	23.641862	71.700184	101.002783	90.489434	68.915271	78.35875	211.251834	489.245065	353.135903	13	43	7	56.980952	38	43.938831	4	20	15	23.976555	81.989933	145	89	90	116.983588	342.982952	563.934988	366.873112
L3_chr8_-_18741497	chr8	18741487	18741524	-	NA	NA	NA	0	0	0	1.951062	0	0	0.66108	1.178254	12.848042	7.789493	21.794245	5.131717	1.032672	1.485082	15.11964	13.437945	17.817704	2.014269	0	0	0	2	0	0	1	2	15.972603	8	24.972603	7	1	2	24	21.990654	24	2
L3_chr8_-_18756154	chr8	18756152	18756165	-	NA	NA	NA	0	0	0	0.975531	0	0	0.66108	0.540457	19.2374	9.942053	32.577657	5.6571	4.104726	2.987708	25.452439	13.55011	37.926796	1.007135	0	0	0	1	0	0	1	1	23	10	37	8	4	4	34	22	44.986301	1
L3_chr8_-_18915494	chr8	18915493	18915552	-	23362	PSD3	DKFZp761K1423,EFA6R,HCA67	3.332943	1.211934	22.312017	5.880431	3.063528	0	0.66108	1.718711	0.772772	0.937795	0.84304	1.454129	3.087079	2.970163	5.969644	1.822079	2.130027	0	4	2	13	6	3	0	1	3	1	1	1	2	3	4	11	3	3	0
L3_chr8_-_20205755	chr8	20205723	20205775	-	NA	NA	NA	10.000366	9.679649	3.151773	6.844899	29.613758	19.268229	17.490922	11.175023	1.580632	5.762855	11.093927	35.879145	1.992622	2.970163	2.227429	1.826311	1.287928	9.944436	11.936937	16	1.981132	7	28.928571	26.971963	22	17	2	6	13	51	1.939394	4	4	3	2	10
L3_chr8_-_21827148	chr8	21827147	21827166	-	9046	DOK2	p56DOK,p56dok-2	13.274736	10.095322	0	7.886126	7.16413	1.362328	18.70499	4.052413	15.718226	7.015188	10.560451	6.953769	34.203227	37.057298	63.79323	27.799528	26.477717	33.727143	15	17	0	8	6.983607	2	22	6	19	7	12	10	33.992982	46.992982	75	45	31	35
L3_chr8_-_22022881	chr8	22022848	22022901	-	79873	NUDT18	FLJ22494	99.58114	55.656456	16.736007	60.199549	64.69549	36.707653	10.968436	5.152779	8.919466	17.981985	13.778487	18.803134	44.728823	8.347139	22.913707	27.020374	17.704908	16.892799	109.970803	93.987654	10	61	63	47.970803	15	9.397112	11	18	16	27	44	11	34	44	23.969072	17
L3_chr8_-_22055345	chr8	22055306	22055403	-	80346	REEP4	C8orf20,FLJ22246,FLJ22277,PP432	53.887347	34.689997	13.507878	20.606492	16.373117	11.498743	6.212009	7.627512	1.545543	4.745715	4.349605	3.63915	29.812646	26.543518	32.882318	18.908542	6.719606	28.759803	63	57.563636	8	21	16	17	9	13	2	5	5	5	28.989691	35	53	31	10	28.97441
L3_chr8_-_22582554	chr8	22582549	22582592	-	55909	BIN3	MGC14978	4.851568	23.747937	52.796262	21.664339	12.279274	2.761163	28.086641	98.652621	171.096569	72.927405	45.820981	27.679768	33.653235	55.41235	156.352348	69.508465	65.966537	30.517792	5.973451	39.833333	28.867257	22	12	4	35.998148	129.931044	198.94616	70.98336	51.992467	39	32.967469	71.882303	188.622895	112.874564	83.935281	30.980915
L3_chr8_-_38245845	chr8	38245839	38245910	-	84513	PPAPDC1B	DPPL1,HTPAP	17.988728	15.035797	16.07964	20.562292	8.17853	2.123056	9.994297	7.598163	12.718423	6.70065	5.956054	10.948234	20.510208	9.758715	30.159453	29.42404	25.659986	9.042985	21	25	10	21	8	3	13.723301	13	16	7	7	15	20	13	50.153296	48.150714	35.769651	9
L3_chr8_-_52974183	chr8	52974182	52974225	-	NA	NA	NA	21.645479	14.338637	1.591957	4.891254	1.019722	0	0.66108	0	1.545544	0.937795	0	4.418741	17.337981	2.245167	0.988763	3.045262	0.643964	8.812171	25	24	1	5	1	0	1	0	2	1	0	6	17	3	2	5	1	9
L3_chr8_-_53789520	chr8	53789520	53789576	-	9821	RB1CC1	CC1,DRAGOU14,FIP200	36.906166	27.627969	25.490741	40.389343	20.489053	12.213045	38.402158	41.438437	47.688256	46.345637	28.114422	105.828608	10.261214	20.346019	21.919022	5.487426	6.719605	18.618376	42	46	15	41	20	16	46.988124	53	57	44	32	160	10	27	33	9	10	19
L3_chr8_-_57149620	chr8	57149620	57149624	-	6224	RPS20	FLJ27451,MGC102930	2.461087	4.814704	5.161982	9.868704	7.159884	2.123056	2.059989	2.39927	2.353404	1.93233	1.709028	1.454129	86.385885	53.376483	87.829305	78.618926	77.107068	46.127638	3	8	3	10	7	3	3	4	3	2	2	2	85.921637	67.980566	101.975034	126.93698	86.919777	47.9713
L3_chr8_-_57521769	chr8	57521769	57521769	-	5179	PENK		0	0	1.591957	0	0	0	0	0	0	0	0	0	0	0.742541	10.885597	0	0	0	0	0	1	0	0	0	0	0	0	0	0	0	0	1	15	0	0	0
L3_chr8_-_58068903	chr8	58068903	58068995	-	54928	IMPAD1	FLJ20421,IMPA3	542.229223	380.421967	376.287418	611.884355	280.122603	67.91125	194.846048	327.420315	332.407435	227.811748	255.74833	268.214019	159.152571	128.760214	232.972323	169.212655	198.225707	133.539263	584	645.998371	198.999593	616.99796	272.68402	93	237.990444	414.980975	389.998988	221.341809	287.994948	389.998489	156.996269	166.996265	319.9918	274.997014	248.981446	136.998506
L3_chr8_-_64113918	chr8	64113908	64113921	-	8836	GGH	GH	34.457813	10.164847	4.775871	11.796374	2.043806	2.000434	0	1.080913	0.772772	3.86466	0.84304	0	31.402795	21.596506	33.588812	26.41576	14.716341	12.672861	38	17	3	12	2	3	0	2	1	4	1	0	31	27.990783	46.99537	43	19	13
L3_chr8_-_67688056	chr8	67688041	67688070	-	NA	NA	NA	13.357263	10.856232	7.024196	5.880431	0	0	1.32216	2.56872	0	0	0	0.741153	2.054407	2.245167	0	0.60736	0.643964	0	16	18	4	6	0	0	2	4	0	0	0	1	2	3	0	1	1	0
L3_chr8_-_71683140	chr8	71683078	71683147	-	23471	TRAM1	TRAMP,PNAS-8,TRAM	59.948413	29.359116	27.22952	44.168389	26.607785	4.552861	10.567281	23.859329	33.561742	13.631693	33.809988	13.742146	71.352718	54.263164	62.235306	88.289245	60.261084	40.15839	68.977186	48.977597	15.992228	44.980989	26	7	14.994595	37	41	14	39	19	70	70.998314	95.805229	143.595743	77.988435	41
L3_chr8_-_71743955	chr8	71743953	71743970	-	51110	LACTB2	CGI-83	5.842383	3.022068	7.024196	3.908924	1.019722	0	1.398909	14.150952	5.58644	3.887265	0.84304	1.454129	5.16336	6.742267	13.431312	11.004309	2.013724	2.01427	7	5	4	4	1	0	2	19	7	4	1	2	5	9	22	18	3	2
L3_chr8_-_74953615	chr8	74953604	74953703	-	55284	UBE2W	FLJ11011,hUBC-16	98.090784	75.722085	46.06822	85.714246	32.742692	3.362762	57.055621	108.507675	82.294194	72.115573	63.323715	86.100786	235.820019	176.709186	190.826577	205.087475	234.226983	135.752455	112	127	25.98005	87	31.997475	5	77	149	100	72	72.994992	122.998328	232.990605	227.98319	260.92601	332.977276	285.985279	138.981229
L3_chr8_-_78074873	chr8	78074864	78074909	-	5828	PXMP3	PAF-1,PAF1,PEX2,PMP3,PMP35,RNF72	0.804244	0.610418	0	0	0	0	1.32216	3.746974	2.353404	0	0.84304	3.649411	43.772482	15.949491	25.4706	13.420203	20.004153	7.972172	1	1	0	0	0	0	2	6	3	0	1	5	42.981928	21	40	22	26.993902	8
L3_chr8_-_94822368	chr8	94822367	94822489	-	389677	RBM12B	MGC:33837	33.378547	21.071518	16.239707	39.290307	16.36801	2.552427	8.933078	26.68367	25.553724	19.477523	16.317951	19.955443	71.390869	47.102892	46.440594	55.714007	52.305246	28.635106	39	35	10	40	16	4	13	42	32	20	19	28	69.960623	61.977813	72.997543	90.997543	70.913669	28.995122
L3_chr8_-_95976606	chr8	95976604	95976607	-	9134	CCNE2	CYCE2	1.608488	0.610418	0	0	0	0	0	6.140543	1.580632	0	0	2.852977	12.217882	5.285924	5.31075	1.214719	0.643964	1.993043	2	1	0	0	0	0	0	9	2	0	0	4	12	7	8	2	1	2
L3_chr8_-_98359311	chr8	98359307	98359359	-	85453	TSPYL5	KIAA1750	122.238066	87.76174	49.91399	78.837388	73.902428	33.926991	83.570122	99.966086	47.71905	39.226104	27.965473	44.276365	39.901537	26.557031	27.211749	41.762551	29.852684	59.88246	136.996667	147.983419	28	79.983435	71.996672	43	104.978313	132.987282	57.963636	39	32	63	38.997268	35	45	68	41	61
L3_chr8_-_103205666	chr8	103205663	103205672	-	83988	NCALD	MGC33870,MGC74858	1.656842	0.610418	0	0.975531	0	0	0	3.577524	0	1.93233	0.84304	2.908258	11.193337	6.060512	0.988763	5.517198	0.643964	3.057489	2	1	0	1	0	0	0	6	0	2	1	4	11	8	2	9	1	3.088608
L3_chr8_-_109330123	chr8	109330100	109330139	-	3646	EIF3E	INT6,EIF3-P48,EIF3S6,eIF3-p46	4.069575	0.610418	1.591957	2.942775	0	0	11.882327	26.722561	23.068257	16.724538	21.007521	10.700849	163.011657	133.547734	144.474237	92.306132	108.355249	50.549131	5	1	1	3	0	0	15.984	37.968636	27.944701	16.960572	23.975935	14.984	161.642109	169.885509	178.895556	149.615279	126.918467	51.92574
L3_chr8_-_120937336	chr8	120937330	120937363	-	79075	DCC1	MGC5528,DCC1,hDCC1	1.656842	5.421213	0	0.975531	0	0	0.66108	0.540457	0.772772	0	0	1.454129	11.293887	3.75456	5.409135	6.106506	1.287928	1.007135	2	9	0	1	0	0	1	1	1	0	0	2	11	5	9	10	2	1
L3_chr8_-_125769958	chr8	125769953	125769959	-	NA	NA	NA	0	0	1.591957	2.942775	0	0	0	0	5.65124	0	0	2.156844	0	1.485082	38.615994	10.416881	14.798166	5.95835	0	0	1	3	0	0	0	0	7	0	0	3	0	2	50.958763	17	18.979381	6
L3_chr8_-_131021202	chr8	131021202	131021261	-	51571	FAM49B	L1,BM-009,DKFZp686B04128	19.38922	15.034613	18.834819	9.782555	1.019722	1.276214	2.059989	8.030291	7.074008	4.688976	0	3.649411	48.966656	60.307866	34.621942	14.019069	6.637774	9.965662	23	25	10.9875	10	1	2	3	13	9	5	0	5	47.995951	78	54	23	10	10
L3_chr8_-_131097849	chr8	131097829	131098115	-	NA	NA	NA	48.469122	23.472234	20.079988	62.531815	32.014053	5.829074	16.879164	27.471802	19.034588	15.020991	25.336558	23.552163	49.855154	32.514265	26.505469	57.149835	79.501105	36.579	55.977007	39.138365	12	63.578836	31.293415	9	23.656743	38	23.811628	15.698093	29.289412	32.819442	48.810273	42.99929	42.612751	93.202612	102.183272	37.139891
L3_chr8_-_133402977	chr8	133402951	133402977	-	NA	NA	NA	0	0	0	0	0	0	0	0.540457	7.267063	11.811678	1.709028	2.936435	0	3.730249	8.804797	1.808207	4.845473	5.92045	0	0	0	0	0	0	0	1	9	11.935484	2	4	0	5	15	2.977273	7	6
L3_chr8_-_134653313	chr8	134653309	134653424	-	6482	ST3GAL1	Gal-NAc6S,MGC9183,SIAT4A,SIATFL,ST3GalA,ST3GalA.1,ST3GalIA,ST3O,ST3GalIA,1	2.461087	7.820478	0	1.951062	3.059166	1.276214	9.140194	10.846779	14.102505	21.198465	15.843974	9.882901	17.344343	12.959472	5.409135	13.495011	5.646814	7.977613	3	13	0	2	3	2	13	16	17	21	18	14	17	17	9	22	8	7.99187
L3_chr8_-_144983471	chr8	144983465	144983529	-	22827	PUF60	FIR,FLJ31379,RoBPI,SIAHBP1	658.84075	428.466732	361.374889	519.942386	556.177601	231.308737	38.940064	67.502383	63.914699	33.798695	28.151566	26.188721	380.663272	423.208046	745.503166	347.752855	432.869551	436.629475	692.72094	732.059065	187.834823	523.398289	539.357777	270.475795	49.087899	90.542107	77.127976	34	32.49247	36.644324	378.21439	534.38308	829.617444	562.03154	485.142288	457.886033
L3_chr9_+_2611536	chr9	2611536	2612162	+	7436	VLDLR	FLJ35024,VLDLRCH,RP11-320E16.1	544.204044	262.863053	90.104416	135.107031	58.445253	2.000434	420.553289	342.459067	83.388827	114.27876	75.0924	53.172322	240.575775	191.568353	49.761997	50.514075	50.123203	15.417735	574.681507	447.783988	48.70558	136.651972	57	3	463.847627	413.923291	99.996268	109.596696	85.310434	75.610272	237.72269	245.422586	73.183213	82.146101	66.395699	15.4
L3_chr9_+_4975085	chr9	4975082	4975275	+	3717	JAK2	JTK10	11.90564	9.63024	1.591957	3.886787	11.289576	0	0.66108	2.39927	0	5.819595	12.981965	9.126164	0	7.5185	0.988762	3.654229	2.575855	4.99322	14	15.931456	1	3.970588	11	0	1	4	0	6	15	12.968254	0	9.974359	2	6	4	5
L3_chr9_+_16861399	chr9	16861399	16861399	+	NA	NA	NA	5.209432	3.03795	0	0.998466	1.019722	0	0	0	0	0	0	0	6.111572	6.153361	12.557829	3.677067	11.411796	1.007135	6	5.062802	0	1.023392	1	0	0	0	0	0	0	0	6	8	17	6	14.015009	1
L3_chr9_+_32374622	chr9	32374616	32374680	+	48	ACO1	IREB1,IREBP,IRP1,ACONS,IREBP1	76.710004	43.691322	36.702337	43.135948	22.493917	8.989948	42.43738	44.767647	22.827322	26.795131	32.971649	25.602011	50.975612	40.425343	38.124315	37.987871	37.843109	66.690158	86.93093	72.959596	20.996504	43.943348	22	13	55.842729	63	28	27	37.984615	36.02273	50	52.98977	57.101956	61.984628	50	67.959638
L3_chr9_+_35595258	chr9	35595231	35595525	+	7016	TESK1		23.085649	16.891912	34.032347	214.396712	138.668666	72.3793	45.343561	75.680454	103.255312	356.386104	211.149756	159.074973	7.217767	17.521022	11.871773	40.212112	25.521176	42.084894	27.934489	27.879781	20.54916	217.853679	135.448522	98.072865	61.786075	110.796597	125.737172	342.606943	241.029362	227.805851	7	23	22.799987	65.957498	37.88	42.331079
L3_chr9_+_36180919	chr9	36180875	36180978	+	1211	CLTA	LCA	1309.728121	836.016304	883.183227	1494.983439	784.051477	506.802138	75.523396	71.620266	94.453625	75.367596	78.723266	71.683472	278.928961	255.435888	462.12952	321.540084	473.761223	365.760738	1339.813643	1435.891284	437.925985	1498.859536	759.888374	569.974132	98.921875	100.984375	113.90625	74.967058	89.869941	101.967058	275.959885	327.976685	582.923522	520.895381	550.89643	379.950747
L3_chr9_+_37790784	chr9	37790759	37790815	+	79269	WDR32	FLJ23201,MGC10765,MGC131781	94.86166	63.193265	28.922184	46.213583	19.488668	2.724656	45.870477	42.996163	37.53815	33.308055	39.201288	46.401612	69.239876	69.582681	77.378197	45.97882	51.370998	39.350534	106	105.981854	17	46.993994	19	4	59	62	46	33	45	66	67.992366	90	111.994307	74.998081	67.996183	39.981203
L3_chr9_+_70584800	chr9	70584789	70584804	+	116224	FAM122A	C9orf42,MGC17347	7.73813	9.637716	6.527897	14.729766	8.176878	2.761163	3.567689	4.827887	7.196783	11.876646	7.734548	5.68582	12.278838	7.569904	6.172391	9.195276	7.012741	7.964316	9	16	4	15	8	4	5	8	9	12	9	8	12	10	10.643939	15	9.643939	8
L3_chr9_+_73394286	chr9	73394286	73394286	+	NA	NA	NA	0	0	0	0	0	0	0	0	0	11.436084	0	0	0.549379	0.388896	0.838406	1.615589	1.08989	0	0	0	0	0	0	0	0	0	0	11	0	0	0.529412	0.529412	1.588235	2.647059	1.621324	0
L3_chr9_+_80101895	chr9	80101859	80101895	+	29968	PSAT1	EPIP,MGC1460,PSA,PSAT	3.332943	4.212594	3.343982	1.951062	0	0	3.621307	4.96799	0.772772	0	0	0	22.420389	15.186092	1.585219	0.60736	4.358886	3.000177	4	7	2	2	0	0	5	8	1	0	0	0	21.971429	20	3	1	6	3
L3_chr9_+_94766402	chr9	94766380	94766429	+	89846	FGD3	RP11-274J16.4,FLJ00004,MGC117260,ZFYVE5	2.412732	1.220836	0	3.908924	1.019722	0.638107	7.41921	13.627542	3.126175	10.644655	11.242551	17.083951	26.47786	7.460498	4.307029	18.965953	23.616884	15.793589	3	2	0	4	1	1	10	21	4	11	13	24	26	10	8	31	31	16
L3_chr9_+_95378087	chr9	95378085	95378870	+	5253	PHF2	GRC5,JHDM1E,KIAA0662,MGC176680	60.160836	24.890892	37.522265	37.955916	16.76387	8.590236	78.266278	94.132387	175.950322	70.939118	44.452077	85.349745	12.048349	27.706998	28.924783	11.533727	11.002948	23.892798	70.597917	41.246701	22	38.692308	16.396341	13	105.819216	143.868402	212.11844	71.994382	51.718373	119.113089	11.705572	36.659091	47.927832	18.945946	16	24.117274
L3_chr9_+_100108017	chr9	100108015	100108017	+	NA	NA	NA	0.804244	0	14.75466	0	0	0	0	0	0	0	0	0	0	0	0	0	0	0	1	0	8	0	0	0	0	0	0	0	0	0	0	0	0	0	0	0
L3_chr9_+_100843528	chr9	100843517	100843651	+	NA	NA	NA	0.804244	2.420552	0	1.951062	0	0	8.434407	1.080914	7.146056	10.56531	15.569214	4.418741	18.363384	3.730249	14.563754	20.163304	12.74522	4.998472	1	4	0	2	0	0	12	2	8.980392	11	18	6	18	5	25.946581	33	18	4.9625
L3_chr9_+_103335964	chr9	103335964	103335964	+	56254	RNF20	BRE1A,FLJ11189,FLJ20382,KIAA2779,MGC129667,MGC129668	1.656842	0	0	0	0	0	0	0	0	0	0.84304	1.454129	2.054407	1.502626	0	0.60736	2.130027	16.395725	2	0	0	0	0	0	0	0	0	0	1	2	2	2	0	1	3	17
L3_chr9_+_113433414	chr9	113433410	113433469	+	NA	NA	NA	41.956136	60.934845	56.64687	72.940579	31.759213	6.823261	11.61819	53.757767	28.803108	20.644946	30.379484	32.675615	18.371659	12.12977	9.802998	19.580786	25.17889	11.929623	48	102.9625	32	73.990625	30.993711	10	16	73.985714	34.943311	21	34.989474	46	17.902578	15.988304	17.993976	31.982035	33	12
L3_chr9_+_114288950	chr9	114288950	114288959	+	158405	KIAA1958	FLJ39294,MGC142075,RP11-276E15.5	13.855966	1.211934	0	0.975531	0.385963	0	1.398909	1.727215	2.402289	0	0	2.156844	2.065344	0.676928	0.988763	1.826311	0	0	16	2	0	1	0.37963	0	2	3.172414	3	0	0	3	2	0.913043	2	3	0	0
L3_chr9_+_114552827	chr9	114552813	114552934	+	401548	SNX30	RP11-408O19.4,FLJ26481,FLJ34280,FLJ35589,FLJ44686,FLJ45069,FLJ46877	11.71002	6.356022	3.183914	8.768276	8.206039	0	7.781511	34.72909	14.273583	25.413266	11.146787	34.903383	5.137398	39.542668	7.26463	3.04103	7.016574	3.021404	14	10.450776	2	8.964824	8.044207	0	11.086155	53.767927	17.809524	26	13	48.976923	5	50.999765	13	5	10	3
L3_chr9_+_114953071	chr9	114953048	114953122	+	1318	SLC31A2	COPT2,CTR2,hCTR2,RP11-9H12.2	19.743079	19.884687	24.745672	75.756513	40.976814	13.331598	1.98324	6.546598	20.10991	13.416264	33.716765	11.662281	19.511631	36.520707	37.55968	97.459158	124.925561	92.596584	23	32.998647	15	77	40	19	3	11	24.927835	14	39	16	19	48	60.992296	158.437142	153.958001	94.953357
L3_chr9_+_115957634	chr9	115957633	115957645	+	85301	COL27A1	FLJ11895,KIAA1870,MGC11337,RP11-82I1.1	4.892114	7.190122	1.591957	16.344399	5.002446	1.874906	2.64432	11.166678	9.749398	15.54513	5.150654	8.545401	0	1.502626	1.585218	1.826311	0.643964	1.993043	5.886792	12	1	16.607843	4.888889	2.943396	4	15.962952	11.901807	15	6	11.860215	0	2	3	3	1	2
L3_chr9_+_124743108	chr9	124743097	124743154	+	23637	RABGAP1	DKFZp586D2123,GAPCENA,RP11-123N4.2,TBC1D11	19.062047	14.507981	4.93594	30.426574	19.470121	0.638107	2.059989	16.057646	8.528062	7.521024	5.104136	8.656863	13.340277	4.490334	14.023193	15.282388	14.509335	5.807037	22.742979	24	3	30.990991	19	1	3	24.868421	10.840909	7.961039	6	11.972973	13	6	25	25	21	5.80315
L3_chr9_+_126671258	chr9	126671218	126671314	+	81873	ARPC5L	RP11-175D17.1,ARC16-2,MGC3038	76.298348	49.743647	89.209183	57.043798	17.297526	10.13825	6.984397	12.89524	9.578182	4.745715	11.827526	9.376814	12.768788	24.809107	17.196604	21.449579	17.348363	18.664243	88.803395	82.926509	46.997297	57.991935	16.934177	14.878571	9.97479	20	11.982759	5	13.939729	12.966667	12.421471	32.698006	30.794697	35.107675	25.410996	18.598338
L3_chr9_+_130354689	chr9	130354646	130354696	+	6709	SPTAN1	(ALPHA)II-SPECTRIN,FLJ44613,NEAS	33.22967	16.024321	8.616153	42.56225	23.60407	12.438104	50.735547	24.049378	27.578287	41.003827	49.067144	79.478532	21.294371	17.655099	16.462609	40.173897	51.235552	58.905791	36	27	5	43	22.986928	16	59	32	33	39	55	116.994083	21	23	24	64.996516	60	61
L3_chr9_+_131409308	chr9	131409308	131409308	+	NA	NA	NA	0	0	0	0.975531	1.292589	1.562284	0	0	0	0	5.760351	9.205845	0	0	1.733047	2.43632	8.737604	13.058277	0	0	0	1	1.266667	2.266667	0	0	0	0	6.586207	13.344828	0	0	3	3.983607	10.967213	13.491803
L3_chr9_+_132444795	chr9	132444763	132444884	+	8939	FUBP3	FBP3	116.804028	73.798648	69.153434	72.857076	41.960963	9.613178	24.952372	33.16407	53.561742	48.107499	26.886176	44.068348	54.595899	63.373879	70.940085	61.119999	70.025844	41.708335	129.560919	124.140712	38.791249	73.984199	40.945647	14.293423	33.667392	51.313563	65.43071	47.920814	31.413483	61.799526	53.53902	82.475993	103.537074	99.675808	92.762441	42.396518
L3_chr9_+_133730791	chr9	133730791	133730791	+	NA	NA	NA	0	0	0	0	0	0	0	0.540457	1.580632	0	0	0	0	0	0	1.218951	10.514831	1.007135	0	0	0	0	0	0	0	1	2	0	0	0	0	0	0	2	13	1
L3_chr9_+_139006694	chr9	139006663	139006720	+	286257	C9orf142		56.382997	36.81602	23.370813	29.472396	23.384273	16.525458	2.806518	5.198894	1.580632	9.850008	2.583893	0.741153	26.469447	32.557551	50.767262	18.80859	22.177504	30.427555	63.266922	62	13	29.959459	22.851126	23	4.272727	9	2	10	3	1	26	42.337276	68.982684	30.71548	29.793893	30.826096
L3_chr9_+_140065324	chr9	140065323	140065325	+	NA	NA	NA	18.675215	5.762736	6.753939	7.859991	26.750931	14.61937	35.701188	25.682861	22.704299	14.45482	40.578298	45.620505	17.258512	7.637864	12.962302	0.60736	3.557546	15.535532	21	9.566019	4	8	26	18	39.995906	31.994901	26.999659	14	44.990807	68	17	9.995273	19	1	5	16
L3_chr9_-_967306	chr9	967306	967309	-	NA	NA	NA	0	0.489486	0.284118	0	2.659098	0	0.40549	25.800489	10.679882	10.550346	23.440256	0.477582	0	0	0	0	0	0	0	0.8	0.2	0	2.6	0	0.636364	31.545455	12.727273	10.181818	26.090909	0.636364	0	0	0	0	0	0
L3_chr9_-_14912433	chr9	14912430	14912433	-	NA	NA	NA	0.804633	0.293268	0.7193	0	0	0	4.100613	3.735268	2.731822	0	0.896477	0.630115	18.985334	5.805882	14.704101	2.144112	2.205116	3.731978	1.000463	0.476654	0.47619	0	0	0	5.595452	5.860497	3.471179	0	1.062136	0.845583	18.703704	7.555556	19.521879	3.518519	3.269521	3.781198
L3_chr9_-_21021636	chr9	21021622	21021640	-	401494	PTPLAD2	DKFZp686F01145,DKFZp686G24132	14.30534	7.264685	1.591957	2.933393	5.108987	0.638107	5.129007	7.41926	3.091086	16.33041	1.709028	4.335282	17.352471	13.792573	8.995743	12.268999	1.36976	3.021404	17	12	1	3	5	1	7	12	4	16	2	6	17	18	13.951807	20	2	3
L3_chr9_-_25668278	chr9	25668257	25668309	-	286319	TUSC1	MGC131751,TSG-9,TSG9	62.347556	31.187205	43.939783	66.822386	31.635775	21.450669	1.32216	1.718711	2.318315	0.937795	2.529121	5.789411	30.744679	10.911439	28.553483	20.72688	12.029578	14.873352	69.992958	51.848198	24.992908	67.967958	30.921824	29	2	3	3	1	3	8	29.988406	14.469461	47	33.935135	16.99422	14.994186
L3_chr9_-_26937165	chr9	26937136	26937422	-	9373	PLAA	PLAP,FLJ11281,FLJ12699,PLA2P	45.4982	43.293078	46.227168	57.02029	11.230029	8.848065	19.528973	50.717382	40.87636	18.2831	48.311082	34.512013	125.061902	106.510937	114.588302	107.357375	82.028587	59.73553	54	71.996169	26	57.995851	11	12	27.015021	78.987539	50.996805	19	55.980392	47.975232	122.663112	138.99375	169.991218	174.990385	112.979578	60.301744
L3_chr9_-_32542567	chr9	32542566	32542604	-	10210	TOPORS	RP11-205M20.5,LUN,TP53BPL,P53BP3,RP31	3.26533	5.433431	0	15.7906	2.039444	0	1.32216	3.34008	6.28744	10.079635	0	1.482306	2.065344	9.794218	8.607479	4.256522	4.904017	2.01427	4	9	0	16	2	0	2	6	8	10	0	2	2	13	14.984848	6.984848	7	2
L3_chr9_-_34448578	chr9	34448577	34448580	-	203259	C9orf25	RP11-573M23.5,FLJ39031,bA573M23.5	5.111747	4.796445	1.591957	16.743781	3.069543	1.276213	2.059989	1.080913	0	2.870125	4.349605	4.231691	3.072054	10.82435	1.090837	3.061421	1.287928	1.993043	6	8	1	17	3	2	3	2	0	3	5	6	3	14	2	5	2	2
L3_chr9_-_34602090	chr9	34602090	34602124	-	138716	C9orf23	MGC29635,bA296L22.5	12.101964	4.856637	0	4.917216	6.122694	1.276213	0	1.080913	0	0	0.84304	1.482306	8.209453	6.735502	5.623091	3.64839	3.383483	10.830788	14	8	0	5	6	2	0	2	0	0	1	2	8	9	10	6	5	11
L3_chr9_-_34610472	chr9	34610462	34610497	-	11258	DCTN3	DCTN-22,DCTN22,MGC111190	35.747117	44.715639	43.98069	33.421091	25.619007	10.474898	26.663132	28.388772	21.253335	28.976492	18.195099	29.831368	46.752929	32.966787	61.765383	41.806984	30.438725	22.600906	41	74.95	25	34	25	15	34	41.91635	25.99177	28.991701	21	43	45.937984	43	89	68	39	23
L3_chr9_-_35805018	chr9	35804998	35805040	-	84681	HINT2	HIT-17	12.521015	4.874442	3.183914	5.859986	4.08325	0.638107	0.66108	0	0	0	0.84304	0	16.390298	4.525839	0.494381	2.433671	2.739519	3.000177	15	8	2	6	4	1	1	0	0	0	1	0	16	6	1	4	4	3
L3_chr9_-_37582575	chr9	37582574	37582628	-	401505	C9orf105	RP11-263I4.1,RP11-613M10.3,bA613M10.3,Tom5	26.689411	23.512997	16.10587	12.709101	10.210307	2.556098	34.687199	29.697933	15.069054	9.641756	15.454754	17.167786	83.144465	32.774063	35.808493	31.850398	30.434345	21.825117	31.975	39	9.92126	13	10	4.008971	44.92268	44.911751	19.009505	9.977528	18.009506	23.888782	81.849662	42.996774	57	51.932927	41	21.996753
L3_chr9_-_37775062	chr9	37775052	37775077	-	51010	EXOSC3	CGI-102,MGC15120,MGC723,RP11-3J10.8,RRP40,Rrp40p,bA3J10.7,hRrp40p,p10	43.723904	32.203559	36.288276	41.37633	12.266384	4.12349	22.750816	13.948488	19.630969	13.782741	29.006245	14.067749	66.99772	23.548146	94.060877	55.906592	57.95674	24.62371	49.994737	53.994737	21	42	12	6	30	22	24	14	33	20	66	31	125	90.966063	74	25
L3_chr9_-_73573250	chr9	73573250	73573638	-	23670	TMEM2	RP11-52I12.1	1.656842	0	8.345896	1.957861	5.088863	7.713735	0	4.827888	17.490725	9.827403	10.367686	53.355463	3.087079	2.124105	21.494759	10.406901	15.308877	15.694265	2	0	5	2	4.980392	11	0	8	21	10	12	77	3	2.862745	32	17	21	16
L3_chr9_-_87352758	chr9	87352757	87352758	-	NA	NA	NA	6.515755	12.745816	16.178614	10.182258	7.213766	18.097454	4.868896	4.043616	8.676202	2.100575	4.011689	10.18759	0	0	0	0	0	0	7.552761	21.409796	8.90625	10.325784	7.044409	21.5625	6.532071	6.190476	10.52381	2.166667	4.653502	14.643558	0	0	0	0	0	0
L3_chr9_-_98185787	chr9	98185784	98185829	-	11046	SLC35D2	HFRC1,MGC117215,MGC142139,SQV7L,UGTrel8,hfrc	8.474763	1.831254	3.343982	19.593276	5.102972	1.362328	0.66108	0.540457	0	0.937795	5.979001	2.156844	7.165439	0.742541	1.483144	8.550208	9.042331	4.964138	10	3	2	20	5	2	1	1	0	1	7	3	7	1	3	14	12.9	5
L3_chr9_-_99499418	chr9	99499416	99499530	-	7507	XPA	XP1,XPAC	50.238093	37.330596	8.112	47.13706	30.615438	6.903399	7.687667	13.493395	8.312914	7.5591	13.917304	17.543007	16.370328	11.829463	6.187904	6.014427	8.051326	2.01427	59	61.976959	4.995392	47.977169	29.920151	10	11	22	10.622951	8	16.25128	24.778012	16	15.653846	11	9.896104	11.8625	2
L3_chr9_-_99724604	chr9	99724597	99724633	-	51531	C9orf156	NAP1,HSPC219,RP11-23B15.3	1.608488	2.43277	1.591957	0	0	0	0.66108	3.109177	1.545543	0	0	1.454129	10.252518	7.604598	6.275741	8.524225	9.047767	0	2	4	1	0	0	0	1	5	2	0	0	2	10	10	11	14	13	0
L3_chr9_-_99944945	chr9	99944940	99944945	-	NA	NA	NA	0	0	2.399017	13.103408	2.039444	0	0	0	0.248586	0	1.130378	0	0	0.043248	2.188774	0	0.36923	0	0	0	1.466667	13.293333	2	0	0	0	0.333333	0	1.333333	0	0	0.061069	4	0	0.6	0
L3_chr9_-_102155032	chr9	102154997	102155063	-	54881	TEX10	RP11-208F1.2,FLJ20287,bA208F1.2	24.41799	9.060744	17.122117	27.520792	5.116077	2.852963	10.641203	11.299798	30.678734	6.75739	4.238148	15.114967	38.880326	24.417999	37.331683	30.606387	15.810852	14.021049	28.990291	15	10	28	5	4.17	15	19	38	7	5	20.976562	38	31.9613	59.930233	49.976744	22.980843	13.984556
L3_chr9_-_109291869	chr9	109291868	109291941	-	9314	KLF4	EZF,GKLF	88.065115	381.669671	17.867187	102.303954	77.281997	64.746949	31.657668	43.225158	26.965317	16.639055	24.798205	50.313129	81.667522	168.235926	6.793894	25.245855	64.496201	60.638477	94.999036	659.999036	10	103	75	74	37.988462	58.996154	32	16	27.988462	73.996154	81	212	11	41	75	63
L3_chr9_-_112058609	chr9	112058601	112058755	-	7295	TXN	TRX1,TRX,DKFZp686B1993,MGC61975,RP11-427L11.1	89.35213	66.310968	11.102521	67.636999	12.2691	6.03781	7.753165	11.537241	6.301236	2.813385	5.150654	5.789411	271.958205	184.121984	254.696738	230.837844	256.193254	106.761254	102.835863	110.848428	6.887363	68.897485	11.996774	9	10.928571	19	8	3	6	8	269.821973	235.56904	309.700517	372.813012	282.721828	110.855245
L3_chr9_-_122382259	chr9	122382243	122382272	-	55755	CDK5RAP2	RP11-412P1.1,C48,Cep215,DKFZp686B1070,DKFZp686D1070,KIAA1633,MCPH3	51.153849	55.273488	11.623904	52.285243	2.039444	1.91432	13.971025	19.748556	25.667707	6.678046	5.993695	7.984694	39.716289	25.754515	36.217575	18.968976	7.165434	7.086035	59	93	7	53	2	3	19	31	31.983193	7	7	11	39	34	55.16148	31	11	7.054437
L3_chr9_-_122679292	chr9	122679280	122679301	-	26147	PHF19	MGC131698,MGC149712,MGC149713,MGC23929,PCL3,RP11-27I1.1	8.542374	9.400248	1.591957	9.814984	1.019722	0	1.98324	5.771123	14.68526	9.827403	2.529121	5.048259	4.130688	4.543383	4.812679	3.053756	2.773991	0	10	15.646432	1	10	1	0	3	9	18	10	3	7	4	6	8	5	4	0
L3_chr9_-_125732055	chr9	125732050	125732259	-	57706	DENND1A	FLJ38464,FAM31A,KIAA1608,RP11-230L22.3	59.973977	23.633669	7.79052	28.892508	8.1665	3.337431	32.492636	39.271298	16.599277	8.553636	12.10998	11.423136	17.396851	17.552458	9.177824	10.359561	7.384989	8.057076	70.946703	39.087548	4.805369	29.486115	8	4.965986	44.863732	59.874485	20.880435	9	13.944444	15.748476	16.974359	23.420209	16.984887	17	10.948052	8
L3_chr9_-_126743094	chr9	126743069	126743200	-	2800	GOLGA1	MGC33154,golgin-97,RP11-175D17.2	21.3677	12.11615	8.119854	8.187129	11.238772	3.190534	30.94409	50.705917	31.059382	40.752237	76.344599	60.538302	38.815539	17.468768	6.467378	10.358999	16.795639	8.958528	26	20	5	8.38326	11	5	42	79.752123	38.968137	41.845877	86.968137	84.689362	37.977444	23	12.510307	17	24	9
L3_chr9_-_128301924	chr9	128301924	128301927	-	NA	NA	NA	7.73813	3.611079	3.343982	8.597706	8.690845	8.172589	16.704524	5.91346	3.927929	10.54002	7.198118	38.173441	0.556299	0	1.179637	1.585008	0.879197	8.522702	9	6	2	8.758721	8.47886	10.911743	20.333134	8.710834	4.929466	10.290927	8.334041	56.259192	0.536132	0	2.33103	2.605848	1.33103	8.657454
L3_chr9_-_129517761	chr9	129517742	129517787	-	138428	PTRH1	C9orf115,MGC51999,PTH1	21.735535	17.445436	15.618862	14.68831	28.692868	17.629515	20.256601	42.207509	31.454396	18.358515	29.615188	34.347361	9.868028	6.017272	6.5661	8.544409	16.090257	14.752926	25	28.985401	9	15	28	25	27	60	38	18	34	49	9.585185	8	12	14	22	14.755556
L3_chr9_-_129707421	chr9	129707420	129707427	-	NA	NA	NA	0	1.211934	0	0.975531	1.019722	1.276214	2.960227	1.167219	1.545543	15.055743	9.517391	7.694922	1.032672	10.778754	2.227428	6.741553	5.002851	4.985364	0	2	0	1	1	2	4	1.983333	2	15	11	11	1	14	4	11	7	5
L3_chr9_-_129739941	chr9	129739939	129739986	-	8818	DPM2	MGC111193,MGC21559,RP11-203J24.2	36.545892	15.557614	25.738269	19.626037	35.882829	12.57087	7.90525	7.36726	11.978555	5.962743	14.8028	8.670565	17.330712	6.742267	13.455259	7.32301	10.434528	36.15639	41.98895	25.98895	15	20	35	18	11	12	15	6	17.083448	12	17	9	23	12	15	37
L3_chr9_-_129993683	chr9	129993632	129993697	-	25792	CIZ1	LSFR1,ZNF356,NP94	35.016297	19.929194	9.551743	7.811048	24.458663	24.169725	35.980196	37.419721	34.751565	35.844147	17.980985	27.815127	56.146277	47.913225	42.457717	18.335489	51.600832	67.997657	40.832975	33	6	8	23.911842	31.986842	47	58	43	35.996124	20.941392	38.929412	54.951113	62.914834	66.929155	29.983125	67.976945	68.955572
L3_chr9_-_130526228	chr9	130526205	130526229	-	84885	ZDHHC12	FLJ14524,MGC13153,MGC54050,ZNF400,RP11-545E17.12	49.435501	33.917567	46.735187	54.484633	19.490322	28.964763	27.028566	24.204164	10.45953	11.01743	2.552068	7.694922	62.40314	27.678102	25.866393	15.367957	11.459467	37.748522	55	56.996016	25	55	19	36.992032	34	33	13	11	3	11	62	35.973094	36.990868	25	15	39
L3_chr9_-_134809825	chr9	134809816	134809844	-	7248	TSC1	TSC,KIAA0243,LAM,MGC86987	4.185541	4.268397	3.183914	4.884455	2.08457	0.667956	46.493012	84.079239	128.215985	83.769243	75.346384	64.036661	63.528038	69.453793	176.480666	106.876881	106.760018	48.329748	5	7.040373	2	5	2.040373	1.06089	58.070289	99.93579	148.909946	78.625376	84.879615	93.331078	62.802833	88.976097	208.381091	173.104314	122.611554	49.772182
L3_chr9_-_135029123	chr9	135029112	135029124	-	26301	GBGT1	FS,A3GALNT,MGC44848,RP11-326L24.6,UNQ2513	68.308142	19.477586	35.134955	58.696211	39.110284	26.689192	11.033668	20.699189	32.12692	7.137442	16.964481	21.633028	26.216907	35.467822	28.693703	47.135287	39.955074	26.856894	71	32.966543	17.988593	59	38	31	14	25.992806	36.985612	7	19	32	25.996212	44.996212	35.996212	75.984848	44.981667	27.992536
L3_chr9_-_138387869	chr9	138387867	138387971	-	64170	CARD9	hCARD9	97.259292	59.931817	11.303768	26.539707	40.929832	21.342625	8.448087	7.598164	6.301236	12.720132	6.844989	7.984694	103.865784	72.570987	20.236808	38.12701	41.036773	86.19703	110.872508	99.961902	7	26.996774	39.993548	29.996774	11.956522	13	8	13	8	11	101.88763	94.983908	34.995402	62.325806	56.984075	87.823244
L3_chr9_-_139060364	chr9	139060280	139060494	-	56654	NPDC1	CAB1,CAB,CAB-,CAB-1,DKFZP586J0523,RP11-229P13.1	207.881189	125.459039	51.820835	178.596935	196.142121	283.869118	41.535703	18.271468	22.508264	39.828542	28.635029	47.765139	62.207674	63.639613	50.231375	55.052676	63.84542	132.209636	231.932528	210.987971	30	180.999101	190.996306	333.977779	55	27.914141	28	40	33	66.851468	60.989056	82.985115	76.997403	89.967552	83.932675	134.962547
L3_chr9_-_139084765	chr9	139084749	139084874	-	89958	C9orf140	p42.3	774.099944	419.977118	236.787274	590.887424	115.261706	35.468503	366.799998	321.55774	199.077154	222.139809	76.245096	38.165628	178.004346	143.950983	147.229317	176.579209	45.733245	47.996465	774.918951	722.665346	117.999578	591.988623	111.996624	46	389.824954	352.978133	225.942616	202.983446	85.982686	54.983446	176.997821	184.753788	172.982688	284.989208	54.993569	48.997821
L3_chr9_-_139183694	chr9	139183675	139183711	-	389816	LRRC26	RP11-350O14.10,bA350O14.10	52.687448	27.924453	1.591957	2.933392	3.069543	2.000434	6.451167	1.718711	2.353404	0.937795	0.84304	0	11.225857	6.827364	1.733047	1.826311	2.773991	1.007135	60	47	1	3	3	3	9	3	3	1	1	0	10.973684	9	3	3	4	1
L3_chr10_+_5972190	chr10	5972155	5972236	+	84893	FBXO18	RP11-536K7.6,FBH1,FLJ14590,Fbx18,MGC131916,MGC141935,MGC141937	98.925344	59.434003	35.331371	72.762639	32.719008	15.813227	43.517217	31.869416	30.806468	54.55006	20.481684	33.871938	64.228437	40.318924	28.493555	35.449751	48.236543	48.465229	114	99	20.995	73.994975	32	22	58.665944	51	38	53	24	47.325456	62.992105	53	46.991957	57.98412	64.989333	48.956522
L3_chr10_+_7900473	chr10	7900473	7900488	+	83860	TAF3	RP11-379F12.5,MGC25063,TAF140,TAFII140	5.915992	13.227616	8.616153	9.852669	0	1.276213	2.059989	2.799624	0.772772	4.802455	1.709028	1.454129	12.648225	3.012019	5.295792	6.103811	6.413368	3.986086	7	22	5	10	0	2	3	5	1	5	2	2	12.354167	4	10	10	9	4
L3_chr10_+_11287795	chr10	11287794	11287795	+	NA	NA	NA	0	0	0	0	0	0	0	0	0	0	0	0	3.087079	2.269478	0	14.16331	0	1.007135	0	0	0	0	0	0	0	0	0	0	0	0	3	3	0	23	0	1
L3_chr10_+_13668954	chr10	13668951	13669016	+	8559	PRPF18	FLJ10210,PRP18,hPrp18	5.021789	6.858552	11.689879	7.843411	14.34284	0	16.970563	12.615031	26.708015	18.566025	34.019602	25.295339	31.586495	37.072166	59.954895	38.035657	42.789986	10.956123	6	11.388889	7	8	14	0	22	20	33	19	39	35.983425	30.983553	47.980328	87.990022	62	53	11
L3_chr10_+_13730464	chr10	13730464	13730464	+	NA	NA	NA	0	0	0	0	0	0	0	0	0	0	0	0	0	0	0	0.60736	14.986201	1.007135	0	0	0	0	0	0	0	0	0	0	0	0	0	0	0	1	18	1
L3_chr10_+_17726159	chr10	17726135	17726162	+	8027	STAM	DKFZp686J2352,STAM1	4.069575	1.220836	1.591957	4.893837	2.039444	0	3.49094	0.540457	2.353404	0.937795	3.426933	2.936435	5.152423	2.227622	5.134043	6.106506	11.747806	1.007135	5	2	1	5	2	0	5	1	3	1	4	4	5	3	8.901065	10	16.266542	1
L3_chr10_+_22645363	chr10	22645315	22645412	+	23412	COMMD3	BUP,C10orf8,DKFZp686K0399,FLJ45471,RP11-573G6.3	36.512712	15.100384	8.345896	24.543196	7.132737	1.91432	10.899371	13.43429	6.19797	5.762855	10.450386	9.295229	313.381214	231.969289	270.459852	150.932046	101.469769	62.000394	42	24.986301	5	24.991228	6.986301	3	14	19.945946	7.875	6	12	13	311.772309	294.823479	321.729527	244.874273	127.954023	62.929512
L3_chr10_+_22674395	chr10	22674392	22674469	+	9576	SPAG6	DKFZp434I153,MGC26276,Repro-SA-1,pf16	3.216977	8.984072	3.343982	0	0	0	0	2.56872	0.772772	0	0	0	18.38575	34.079257	1.483144	2.416889	0	1.007135	4	14.92	2	0	0	0	0	4	1	0	0	0	18	44	3	3.972603	0	1
L3_chr10_+_27833246	chr10	27833233	27833285	+	22931	RAB18	RAB18LI1,RP11-148B2.1	9.175745	11.810358	6.465429	15.206915	10.945374	1.91432	6.719549	10.114588	14.902046	14.18174	19.446149	17.986724	28.595716	18.505585	48.673157	44.164567	16.794237	18.238418	11.114286	19.575188	4.057143	15.528571	10.7	3	9.37037	16.45679	18.441639	14.37037	22.45679	25.071547	27.98357	24.5093	74.022556	72.007733	23.510352	18.489772
L3_chr10_+_42598254	chr10	42598228	42598262	+	9790	BMS1	BMS1L,KIAA0187	2.528698	1.822352	1.379862	1.951062	6.128709	0	1.98324	1.178254	3.934036	3.86466	4.238148	5.844693	10.274797	12.084556	4.4865	9.74288	9.682935	1.007135	3	3	0.875	2	6	0	3	2	5	4	5	8	10	15.971429	8	15.959459	13.956936	1
L3_chr10_+_43757156	chr10	43757156	43757156	+	NA	NA	NA	14.486423	12.413242	7.024196	13.839538	4.096355	0.638107	2.960227	1.858813	1.580632	7.137442	0.84304	0.741153	3.072054	0.742541	2.4069	16.672151	5.358761	2.971095	16	21	4	14	4	1	4	3	2	7	1	1	3	1	4	27	7	3
L3_chr10_+_44775226	chr10	44775204	44775266	+	83937	RASSF4	RP11-285G1.4,AD037,MGC44914	77.124635	32.786595	4.935939	29.481458	24.561566	7.809273	85.062632	47.204536	27.744251	25.412362	25.318213	29.611498	51.874018	34.859242	3.664819	17.101474	17.897531	30.450105	86	55	3	30	24	11	105	66	33.967217	25	29	42	50.990476	44.985713	7	27.971562	25.433333	30.985623
L3_chr10_+_51235207	chr10	51235197	51235254	+	NA	NA	NA	1.608488	1.822352	3.183914	9.789355	3.059166	0	12.425309	18.389278	8.65464	10.602878	19.843952	8.865657	53.048149	59.597349	31.7888	40.361731	47.374936	47.262768	2	3	2	10	3	0	17	30	11	11	23	12	51.994521	77.99726	52.981427	65.994521	63.994521	47.975342
L3_chr10_+_59815175	chr10	59815165	59815201	+	7019	TFAM	MtTF1,TCF6,TCF6L2,mtTFA	2.412732	3.641388	0	0.975531	0	0	1.398909	5.338997	0	1.87559	1.68608	2.936435	26.536235	15.1365	32.501395	18.980534	11.177416	9.902431	3	6	0	1	0	0	2	9	0	2	2	4	26	20	47	31	15	10
L3_chr10_+_62208241	chr10	62208241	62208298	+	983	CDC2	CDC28A,CDK1,DKFZp686L20222,MGC111195	14.50672	6.618786	1.591957	10.79045	0	0	22.531732	52.512425	39.153317	27.037675	8.6107	18.795422	166.781956	157.548453	254.831035	171.396805	49.671977	34.871523	17	11	1	11	0	0	27.995074	68	46	27	10	27	166.833556	198.74545	269.682791	275.639828	59.973057	35.986528
L3_chr10_+_70418545	chr10	70418541	70418577	+	26128	KIAA1279	DKFZP586B0923,TTC20,KBP	13.348582	10.26722	0	9.802954	5.108987	2.000434	2.721069	0.540457	10.448993	7.789493	5.150655	12.907222	5.152423	7.513547	11.304402	6.723937	1.931891	6.965484	16	17	0	10	5	3	4	1	13	8	6	18	5	10	18.983607	11	3	7
L3_chr10_+_71833885	chr10	71833879	71833940	+	1979	EIF4EBP2	4EBP2	191.604441	145.01421	105.35322	160.606758	105.939918	59.184116	413.929755	407.628849	245.991933	169.949945	167.001168	275.391554	231.763973	147.611703	258.44921	170.831781	195.459083	161.509699	206.221133	246.209218	54.974221	162.25986	103.075093	71.792795	443.347026	451.026933	280.99216	158.412567	185.406163	415.077121	230.610643	188.084154	308.00172	276.420225	225.521819	167.87304
L3_chr10_+_71908528	chr10	71908525	71908748	+	27143	KIAA1274	RP11-710A11.1,PALD	10.847555	8.498025	9.711811	14.695507	34.804038	10.676785	28.40512	23.089812	13.455772	17.533921	20.756044	46.661043	13.343632	15.041108	10.349956	21.382566	17.582485	25.66551	12.902439	14	6	15	33.973684	16	36	36	16.902778	18	24	65.731132	12.976937	19.972414	18	35	24.992958	25.992857
L3_chr10_+_75606526	chr10	75606508	75606562	+	132	ADK	AK	24.453067	13.884529	9.937853	61.170469	9.199328	0.638107	4.889849	18.134217	11.02184	11.77275	20.901757	10.807275	30.665983	29.816953	38.104049	100.3582	76.413555	12.886449	28.94085	23	6	61.985185	9	1	7	27	14	11.990196	24	15	30	39	57.995134	162.997567	96.992707	13
L3_chr10_+_76541274	chr10	76541234	76541279	+	142891	SAMD8	RP11-487I5.5,FLJ25082,SMSr	29.213347	32.341813	26.449734	34.353552	22.510911	2.638541	9.836107	5.260133	7.157982	0	3.372161	4.352126	3.603178	5.274731	9.846761	12.832078	13.266278	2.014269	34	53.949742	15	35	22	4	13	8.275449	9	0	4	6	3.486486	7	16	21	19	2
L3_chr10_+_79295511	chr10	79295510	79295512	+	NA	NA	NA	17.379561	4.915554	10.842991	5.906061	5.356518	0	5.607288	5.99034	9.186969	4.175897	3.464574	7.124635	17.178529	11.926373	18.165074	13.398986	9.7753	2.971095	19.468085	8.234043	6	6	5.234043	0	7.221106	8.663317	11	4.221106	4	10.221106	17	15.431694	23.729508	21.729508	12.243169	3
L3_chr10_+_79789757	chr10	79789757	79789758	+	NA	NA	NA	0	0.610418	1.591957	0	1.019722	14.997257	0	0	0	0	0	0	0	0	0	0	0	0	0	1	1	0	1	17.909091	0	0	0	0	0	0	0	0	0	0	0	0
L3_chr10_+_82158296	chr10	82158219	82158319	+	84293	C10orf58	MGC4248	25.344957	16.417472	3.343982	20.578871	4.141411	3.276648	2.721069	6.51725	1.545543	0	3.395108	1.275503	12.359254	15.851273	9.90362	12.213189	13.933165	15.014257	30.182353	27.182353	2	21	4.061842	5	4	11	2	0	4	1.714286	12	21	19	20	20.232432	15
L3_chr10_+_89254611	chr10	89254607	89254659	+	9562	MINPP1	RP11-57C13.1,DKFZp564L2016,HIPER1,MINPP2,MIPP	18.312875	12.562361	0	20.691236	6.1358	2.761163	4.943467	6.31158	4.778579	5.962743	9.499214	8.450469	22.357693	11.492943	4.318297	21.487983	18.578556	26.451205	21	21	0	21	6	4	7	10	6	6	11	12	22	15	7	35	24	27
L3_chr10_+_90629774	chr10	90629771	90629774	+	57559	STAMBPL1	ALMalpha,AMSH-FP,AMSH-LP,FLJ31524,KIAA1373,bA399O19.2	0	0.610418	0.003898	0.003449	0.003647	0	0	1.930048	4.043589	2.081495	1.76943	1.539965	0.149963	5.764514	12.259475	5.252156	14.58094	19.921174	0	1	0.003643	0.003636	0.003646	0	0	3.147223	5.147223	2.175569	2.075353	2.072115	0.142496	7.594022	19.011022	8.587243	18.553641	20.347703
L3_chr10_+_103995267	chr10	103995265	103995311	+	8729	GBF1	FLJ21263,FLJ21500,KIAA0248,MGC134877,MGC134878	3.265331	1.211934	1.591957	4.884454	4.08325	0	134.549886	250.396491	100.296936	124.012689	158.05828	129.711813	99.975555	86.346791	107.440146	65.468256	61.425806	103.570664	4	2	1	5	4	0	152	277	116	115	174	194.999046	99	110	130.996885	105.996885	75	108
L3_chr10_+_104170871	chr10	104170869	104170884	+	NA	NA	NA	2.461087	0.610418	0	2.933393	5.123968	1.91432	0	0	0	0	0.84304	0	0	0	0	0.60736	1.287928	14.635405	3	1	0	3	5	3	0	0	0	0	1	0	0	0	0	1	2	15
L3_chr10_+_104211141	chr10	104211134	104211152	+	79847	TMEM180	RP11-18I14.8,C10orf77,FLJ22529,bA18I14.8	3.413301	10.143585	1.591957	2.933393	7.17194	2.638541	20.473664	4.59287	11.595974	5.024947	6.822041	13.959606	8.206807	2.245167	2.901281	6.073986	27.981926	21.528426	4	17	1	3	7	4	25.851351	7	14	5	8	20	8	3	5	9.945455	34.945455	21.945455
L3_chr10_+_105716856	chr10	105716848	105716983	+	9748	SLK	KIAA0204,STK2,MGC133067,bA16H23.1,se20-9,LOSK	117.348752	112.336809	117.622442	104.727197	86.091965	9.672311	19.110412	49.94156	53.075565	32.043098	39.55279	41.266447	41.821336	28.276974	32.554532	23.526226	30.216001	15.239826	131.211983	189.650848	61.795412	106.04012	83.767227	14.35751	25.969798	74.220286	65.698005	32.457444	45.430004	57.595573	40.888446	37.491628	55.429433	38.594681	41.923777	15.29408
L3_chr10_+_111957371	chr10	111957334	111957384	+	4601	MXI1	MAD2,MGC43220,MXD2,MXI,RP11-549L6.1	20.464587	12.568502	3.343982	0.975531	0	0	6.179967	4.59287	6.459202	0	0.84304	1.454129	8.228566	2.189883	3.170438	1.214719	0.643964	0	23.954545	20.984848	2	1	0	0	9	7	8	0	1	2	8	2.95	6	2	1	0
L3_chr10_+_112247654	chr10	112247642	112247662	+	1847	DUSP5	DUSP,HVH3	0.804244	0	14.048391	18.647546	14.153096	2.000434	3.202449	0.540457	25.341049	5.962743	17.633188	20.712534	0	3.75456	16.485669	4.900591	13.217295	9.874352	1	0	8	18.952381	13.8	3	4.473684	1	30	6	20	29.473684	0	5	23	8	18	9.987013
L3_chr10_+_112621663	chr10	112621660	112621678	+	27250	PDCD4	RP11-348N5.4,H731,MGC33046,MGC33047	49.541203	51.545127	21.134803	15.720155	1.019722	0.638107	8.587905	43.498938	19.570951	2.813385	10.31844	16.270696	71.802571	78.850815	43.681541	24.529443	27.004334	37.969987	55	87	12	16	1	1	12	59	24	3	12	23	71	99.971544	61.994709	39.997355	35	38.997355
L3_chr10_+_115604409	chr10	115604381	115604414	+	374354	NHLRC2	DKFZp779F115,FLJ20147,FLJ25621,FLJ33312,MGC45492	6.530662	4.212594	6.527897	8.834269	3.059166	1.362328	10.931725	18.246917	20.625356	5.683511	6.058633	13.571924	19.403324	5.268379	23.591552	6.715651	19.829045	5.971273	8	7	4	9	3	2	15	26	25	6	7	19	19	7	33.962963	11	25	6
L3_chr10_+_124903873	chr10	124903862	124903931	+	9184	BUB3	BUB3L,hBUB3	1964.435372	1038.468156	793.3536	1010.230302	370.694359	73.662686	233.01014	292.249001	224.57375	115.077674	126.826223	103.357728	366.642613	408.201219	543.21083	305.965507	254.461345	153.481075	1876.422184	1814.099895	357.697175	1008.152462	358.789318	90.984336	265.952971	334.022297	260.25473	109.718965	142.559738	148.490562	364.968344	514.17681	587.855347	493.73457	290.118001	158.13066
L3_chr10_+_129607731	chr10	129607731	129607802	+	NA	NA	NA	1.608488	1.831254	0	0	0	0	16.689458	4.658437	0	0	0	2.908258	31.771274	19.7329	0	1.822079	10.463403	0	2	3	0	0	0	0	22	8	0	0	0	4	30.986667	26	0	3	14	0
L3_chr10_+_129735870	chr10	129735865	129735872	+	5791	PTPRE	DKFZp313F1310,HPTPE,PTPE,R-PTP-EPSILON	0	0	0	1.951062	0	0	0.66108	3.577524	4.805407	1.87559	6.924199	2.936435	1.032672	0	1.483144	10.36383	8.272343	1.007135	0	0	0	2	0	0	1	6	5.990099	2	8	4	1	0	3	16.935996	11	1
L3_chr10_+_131155465	chr10	131155460	131155479	+	4255	MGMT	RP11-109A6.1	8.206762	2.441673	0	1.957861	1.019722	0	4.889849	0.540457	2.402289	0	0.84304	0.741153	18.359787	2.227622	4.204955	7.333082	5.571269	4.007312	10	4	0	2	1	0	7	1	3	0	1	1	18	3	8	12	8	4
L3_chr10_+_133499640	chr10	133499639	133499640	+	NA	NA	NA	0	0	0	0	0	0	2.960227	0	0	0	0	0	17.20821	3.815345	10.061021	6.144174	7.901921	21.134551	0	0	0	0	0	0	4	0	0	0	0	0	17	5	14	10	10	22
L3_chr10_+_134677130	chr10	134677127	134677131	+	NA	NA	NA	0	0	0	0	0	0	0	0	0	0	0	0	7.154502	10.732857	0.494381	1.035336	0.643964	0	0	0	0	0	0	0	0	0	0	0	0	0	7	14	1	1.705882	1	0
L3_chr10_-_7270754	chr10	7270750	7270772	-	NA	NA	NA	0	0	0	2.933392	6.139086	0	0	0	2.402289	29.601991	26.333863	2.897997	0	0	1.585218	6.048676	10.769552	1.007135	0	0	0	3	6	0	0	0	3	29	30	4	0	0	3	9.891892	14.972973	1
L3_chr10_-_12124847	chr10	12124797	12125149	-	26019	UPF2	DKFZP434D222,HUPF2,KIAA1408,MGC138834,MGC138835,RENT2,smg-3	3.265331	4.264024	3.343982	1.951062	3.086243	0	11.308974	25.643284	14.254876	28.406461	11.037242	12.258769	8.866171	7.531091	5.57721	9.707714	4.589579	0	4	7	2	2	3.022538	0	16	39.978102	18	28	13	17	8.627451	10	10	15.916297	7	0
L3_chr10_-_13429699	chr10	13429677	13429708	-	22929	SEPHS1	MGC4980,SELD,SPS,SPS1	16.688036	14.948644	11.375139	22.579777	0	2.638541	6.931304	4.755778	0.772772	2.94947	1.725891	2.828519	1.032672	3.684913	3.215107	4.191229	3.325272	1.829387	19	25	6.950413	22.876033	0	4	9.392241	8	1	3	2.021557	3.850575	1	4.916667	5.833333	6.878205	4.916667	1.833333
L3_chr10_-_15942504	chr10	15942500	15942522	-	80013	C10orf97	CARP,DERP5,FLJ13397,MST126,MSTP126,RP11-394I23.1,my042	0	1.211934	0	0	0	0.638107	0	1.718711	1.545543	0	5.113014	2.195282	13.289841	7.566596	15.551852	9.78302	9.279583	4.007312	0	2	0	0	0	1	0	3	2	0	6	3	12.991736	10	23.991667	16	12.991667	4
L3_chr10_-_16899381	chr10	16899356	16899491	-	6251	RSU1	FLJ31034,RSP-1	47.483814	46.18616	32.43857	50.265979	24.623278	14.073081	166.008311	113.941159	107.911122	86.068946	133.202572	89.906505	333.088623	231.772165	196.825696	161.894288	255.330044	167.570821	55	77.141851	19	51	24	19.986159	207.882534	158.918082	129.988108	83.997743	150.997831	128.472816	329.705484	297.91332	272.920287	262.987604	308.588318	171.716019
L3_chr10_-_22332606	chr10	22332593	22332696	-	64215	DNAJC1	DNAJL1,ERdj1,HTJ1,MGC131954	121.56838	115.687236	78.63351	121.482935	39.936002	9.870417	21.306829	44.810236	39.724294	19.39319	10.208272	13.038965	59.094044	56.657255	25.801657	45.974894	26.795097	13.840017	136.998201	194.985795	44	122.994636	39	13.996454	29	63.848457	48.969431	19.995049	12	17.975845	57.968631	73.996689	41.756926	75	37	13.914894
L3_chr10_-_24537891	chr10	24537891	24537891	-	NA	NA	NA	18.937067	13.577523	9.126663	12.618079	18.313275	18.115492	0.542784	0	0	0	0.70004	0.604434	0	0	0	0	0	1.007135	20.687284	22.991649	5.108108	12.77027	17.800401	21.283784	0.833333	0	0	0	0.833333	0.810811	0	0	0	0	0	1
L3_chr10_-_30365749	chr10	30365749	30365750	-	NA	NA	NA	0	0.307451	0	0	0	1.739086	1.398909	1.178254	0.772772	0	1.709028	10.447047	2.054407	0	0	0.60736	0	0	0	0.5	0	0	0	2.5	2	2	1	0	2	15.090909	2	0	0	1	0	0
L3_chr10_-_32676056	chr10	32676051	32676168	-	80314	EPC1	DKFZp781P2312,Epl1	30.179031	45.633233	37.977628	59.838434	33.743911	10.272136	21.145081	61.433619	66.654589	20.677628	34.67609	42.460668	27.708852	32.36552	66.523134	27.485132	28.916263	14.930608	36	75.986207	23	60.972414	33	15	29	91.942656	81.972809	20.994609	39.997389	59.980951	26.987909	42.961065	102.915128	44.994169	41.899687	14.987578
L3_chr10_-_43464336	chr10	43464329	43464337	-	7580	ZNF32	KOX30	10.303377	2.420552	0	3.908924	2.043806	4.847711	0.66108	2.39927	2.402289	0.937795	0.84304	0	3.098016	5.268379	0.988763	0.60736	2.013723	11.749117	12	4	0	4	2	7	1	4	3	1	1	0	3	7	2	1	3	12
L3_chr10_-_48036459	chr10	48036458	48036463	-	2658	GDF2	BMP-9,BMP9	11.402688	4.826743	0	3.918306	13.339398	5.170731	15.71719	18.259271	9.95974	23.172398	33.333935	13.643177	8.130826	4.592579	0.494381	10.453981	10.13581	18.352155	13	8	0	4	13	7	19	24	12	22	37	20	8	6	1	17	13	19
L3_chr10_-_50417083	chr10	50417068	50417125	-	2074	ERCC6	CSB,ARMD5,CKN2,COFS,COFS1,RAD26	11.759351	13.820881	17.122117	33.468549	15.787749	2.638541	8.931094	35.811571	45.533622	71.124764	42.162671	50.65202	17.431262	9.118418	23.577071	15.176124	24.875283	13.458359	14	23	10	34	15.415254	4	12.82438	50.997506	55	68.765835	47.765835	73.898876	17	12	34.988506	24.758794	32	13.610802
L3_chr10_-_61139483	chr10	61139461	61139601	-	100129721	LOC100129721		4.069574	1.822352	0	0	1.019722	0	30.308119	1.62137	0.772772	0	0	1.678247	1.032672	2.245167	1.618115	0	1.214475	0	5	3	0	0	1	0	38	3	1	0	0	2.254545	1	3	3.320755	0	1.894737	0
L3_chr10_-_64246114	chr10	64246110	64246174	-	1959	EGR2	CMT1D,CMT4E,DKFZp686J1957,FLJ14547,KROX20	0	1.220836	1.591957	22.566229	17.408021	1.362328	2.721069	94.970949	89.329971	94.023705	98.027328	69.070542	3.087079	50.249418	131.120674	114.591166	133.441278	77.054552	0	2	1	23	17	2	4	122	104	88	108	102	3	65	162	184.996979	148.99403	80
L3_chr10_-_74055827	chr10	74055798	74055893	-	10367	CBARA1	CALC,DKFZp564C246,EFHA3,FLJ12684	21.038609	13.905471	6.367828	17.611218	10.216322	2.638541	185.882138	183.507282	89.80002	171.659037	129.411405	98.54607	90.767797	93.353415	99.554852	105.646542	90.51833	55.288474	25	23	4	17.976471	10	4	225.988422	242.995152	109	164	147	140.999033	88.998609	122	152.972356	171.997214	120.990307	56
L3_chr10_-_74677012	chr10	74677011	74677069	-	23234	DNAJC9	HDJC9,JDD1,KIAA0974,SB73	104.057938	55.871509	30.652723	27.518809	6.133072	4.822826	9.210252	8.073053	8.65464	1.87559	2.552068	6.558741	156.041926	104.317027	268.252543	44.875597	37.865571	31.293498	115	94	18	28	6	7	13	13	11	2	3	9	155	133.997452	300	72.993655	48	32
L3_chr10_-_74682186	chr10	74682184	74682414	-	51021	MRPS16	CGI-132,COXPD2,FLJ22062,FLJ40972,MRP-S16,RPMS16	25.894389	18.623444	11.800067	31.460494	17.382462	2.761163	8.901035	6.874843	5.551351	5.626771	6.767269	1.482306	30.818984	39.643698	28.111069	57.578314	43.332916	53.047696	31	31	7	32	17	4	13	12	7	6	8	2	30	52	47	94	59	53.994937
L3_chr10_-_80611642	chr10	80611642	80611645	-	NA	NA	NA	0.005234	0	5e-04	0.007617	0.406738	0.378665	0.816692	4.429838	1.514354	4.067853	5.131224	15.615822	0.17605	0.059871	0.122335	0.735737	0.680589	5.318208	0.008	0	0.000535	0.008	0.4	0.62069	1.280861	6.726644	1.956186	4.209462	5.979844	22.472761	0.168168	0.084084	0.294294	1.21021	1.098406	5.370409
L3_chr10_-_89567902	chr10	89567898	89567993	-	84896	ATAD1	AFDC1,FLJ14600,FNP001	5.726417	7.88215	1.591957	8.703948	2.039444	2.123056	31.647214	46.892888	49.963685	40.849355	61.154411	68.020368	149.914455	127.022944	168.180798	163.869722	198.309116	98.642443	7	13	1	8.909091	2	3	42.979798	68.989834	61	40.997468	70	96.997455	147.997402	163.990478	228.974909	265.987896	235.995669	100.980989
L3_chr10_-_97657631	chr10	97657630	97657641	-	NA	NA	NA	0.804244	0.610418	1.591957	3.918306	1.019722	0	0.66108	0	0	0	12.26916	1.482306	2.065344	4.47279	2.573982	4.867341	2.013723	2.014269	1	1	1	4	1	0	1	0	0	0	14	2	2	6	5	8	3	2
L3_chr10_-_97839954	chr10	97839941	97839987	-	NA	NA	NA	0	0	1.591957	1.951062	0	0	0.66108	12.393478	1.545544	0	0	2.195282	14.365941	2.227623	1.585218	2.429439	0.643964	0	0	0	1	2	0	0	1	18	2	0	0	3	14	3	3	4	1	0
L3_chr10_-_98336596	chr10	98336584	98336828	-	56889	TM9SF3	EP70-P-iso,RP11-34E5.1,SMBP	290.991597	207.49529	251.728884	275.10227	158.795133	39.890727	346.61954	639.20085	623.866667	476.666804	535.516811	408.943275	338.921919	345.524374	588.066167	439.888565	475.333491	256.231097	318.564802	350.619325	136.665464	278.04536	154.564908	54.169505	404.52731	749.874783	722.925392	440.47165	595.780496	600.232198	335.555001	441.066752	725.961244	711.796418	548.125117	263.924754
L3_chr10_-_101370187	chr10	101370166	101370220	-	81894	SLC25A28	DKFZp547C109,MFRN2,MRS3/4,MRS4L,NPD016	12.356695	26.26003	8.345896	5.859986	6.128709	1.276213	1.32216	3.437421	1.545543	3.981573	3.464574	0	0	2.987708	0.988763	0.370577	0	4.913316	15	43.887706	5	6	6	2	2	6	2	4	4	0	0	4	2	0.61165	0	5
L3_chr10_-_101979332	chr10	101979332	101979348	-	1147	CHUK	IKBKA,IKK-alpha,IKK1,IKKA,NFKBIKA,TCF16	4.922173	7.226353	6.527897	11.772846	1.019722	0.638107	0.66108	4.427533	5.58644	22.655716	5.150655	3.59413	4.119751	4.490335	5.903516	16.58368	6.297065	0	6	12	4	12	1	1	1	7	7	22	6	5	4	6	10	27	9	0
L3_chr10_-_102036428	chr10	102036416	102036435	-	282991	BLOC1S2	BLOS2,FLJ30135,MGC10120,RP11-316M21.4	9.327361	5.445934	10.097921	7.817847	5.108987	4.761597	2.721069	5.934031	4.005807	2.870125	13.955559	12.238246	21.481765	12.147982	38.287916	22.670964	33.032107	15.793583	11	9	6	8	5	7	4	10	5	3	16	17	21	16	56	37	43	16
L3_chr10_-_104158910	chr10	104158910	104158911	-	NA	NA	NA	1.656842	2.322141	0	3.757841	9.224805	5.710192	6.125052	13.458143	8.123377	9.999525	4.276722	43.877989	0.592633	0	0	0	0	0	2	3.837209	0	3.837209	9	7.837209	7.835616	18.835616	9.917808	9.917808	4.917808	65.240537	0.571429	0	0	0	0	0
L3_chr10_-_105667933	chr10	105667899	105667976	-	79991	OBFC1	FLJ22559,RP11-541N10.2,bA541N10.2	19.72842	4.841104	1.591957	3.902124	4.08325	4.12349	3.644504	16.322206	1.580632	2.870125	0.84304	5.834432	23.530959	8.244894	2.0796	5.533701	9.046983	1.007135	23.618321	8	1	4	4	6	5.028977	23	2	3	1	8	22.950495	11	4	9.095731	13	1
L3_chr10_-_106088167	chr10	106088137	106088223	-	NA	NA	NA	73.905922	67.643963	71.98687	242.096493	193.790357	88.689384	11.580175	42.873068	38.971855	53.550761	52.706497	29.663614	16.391482	38.298689	52.815076	62.705342	53.145876	87.845686	80.976725	113.971377	39	243.934532	187.983013	105.983623	16	63.996552	48	52	60	42	15.997561	49.99514	77.874436	101.995122	67.99273	89.98787
L3_chr10_-_120091823	chr10	120091798	120091834	-	63877	C10orf84	FLJ13188,RP11-319I23.1,bA319I23.1	3.265331	5.442333	1.591957	4.542787	0	0.638107	6.581534	5.696588	3.175061	1.87559	6.859682	4.390564	13.398775	18.118684	37.920356	15.247886	23.004279	3.000177	4	9	1	4.651163	0	1	9	10	4	2	8	6	13	23.993902	62	24.931429	32	3
L3_chr10_-_120914914	chr10	120914912	120915243	-	119559	SFXN4	BCRM1	20.141117	4.34055	4.775871	11.773392	5.087441	3.301501	2.860765	4.420994	2.348161	0	3.395108	0.78946	34.838884	42.56986	13.995522	18.329727	14.294788	24.605676	23.817896	7.137045	3	12	4.984848	4.959821	4.29941	8	3.042773	0	4	1.060302	34.11423	55.677193	24	30	20.677193	24.837321
L3_chr10_-_122883259	chr10	122883257	122883260	-	NA	NA	NA	2.900709	3.197118	1.775077	2.338653	2.944877	0.76085	1.119385	0.879063	2.517321	1.758043	1.88155	0.319068	18.039018	11.473948	11.434586	13.87222	12.389413	11.625317	3.482291	5.291408	1.132701	2.392181	2.884701	1.20797	1.729677	1.712259	3.227147	1.900045	2.235554	0.412147	17.742781	15.046291	17.394719	22.611105	15.963265	11.868971
L3_chr10_-_123906263	chr10	123906263	123906263	-	NA	NA	NA	0.804244	0	0	0	0	0	0	1.178254	2.402289	16.904464	0	0	3.072054	1.502626	0.494381	0.60736	0	0	1	0	0	0	0	0	0	2	3	16	0	0	3	2	1	1	0	0
L3_chr10_-_125841913	chr10	125841913	125841938	-	NA	NA	NA	0	0	0	1.957861	5.116077	14.19782	0	0	0	0	2.552068	44.258259	1.032672	0	0	1.214719	23.224058	35.168346	0	0	0	2	5	19	0	0	0	0	3	64	1	0	0	2	30	36
L3_chr10_-_125924509	chr10	125924509	125924510	-	NA	NA	NA	6.013676	0	0	0	0	0.638107	2.753068	6.933543	18.475517	0.937795	2.385542	9.756635	2.054407	3.040757	2.227429	1.214719	0	1.993043	7	0	0	0	0	1	3.901639	10	21.962963	1	2.80895	14	2	4	4	2	0	2
L3_chr11_+_2378556	chr11	2378533	2378580	+	NA	NA	NA	75.288008	49.849695	51.082975	64.151374	71.702125	11.984569	0	1.718711	1.545543	1.93233	0.84304	0	42.830273	31.45559	44.750155	33.121941	30.431122	62.525927	84	83.981383	28	65	69.749491	17	0	3	2	2	1	0	42	41	67.700034	54	40	64
L3_chr11_+_7965459	chr11	7965452	7965469	+	8665	EIF3F	EIF3S5,eIF3-p47	56.668534	32.997655	22.073815	41.573107	25.002482	22.970748	12.619241	17.146371	13.748728	11.908229	16.567813	11.904163	107.973168	99.724377	134.311372	78.790826	97.444729	108.727638	63.716139	55.370643	12.467391	42.238299	24.421456	29.528656	16.833333	24.666667	16.777778	11.944444	18.888889	16.666667	107.534954	126.313162	159.385832	127.441999	111.318777	114.699088
L3_chr11_+_8660914	chr11	8660912	8660915	+	6157	RPL27A	MGC87238,FLJ43464,MGC10850,MGC17878	62.838428	53.998749	51.81799	42.480944	19.363094	5.83057	3.555715	26.760642	5.683049	8.833221	13.474052	15.520351	245.093656	216.121979	332.443473	172.843029	234.441459	137.789195	66.56126	92.455997	26.74849	42.842105	18.842105	7.918033	4.907895	34.618421	6.907895	8.815789	15.355263	22.447368	246.148393	267.894771	324.030966	277.73507	237.989479	146.063432
L3_chr11_+_10434178	chr11	10434173	10434179	+	272	AMPD3		0	0	0	0	0	0	1.398909	2.56872	0.772772	0.937795	1.709028	4.915947	0	0.742541	0	7.976543	10.281163	22.141685	0	0	0	0	0	0	2	4	1	1	2	7	0	1	0	13	13	23
L3_chr11_+_18676897	chr11	18676897	18676926	+	144110	TMEM86A	FLJ90119	0	0	0	4.891254	11.270264	29.428547	0	0.540457	0.772772	0.937795	3.395108	9.230076	1.032672	0	0.494381	14.08623	22.743752	41.12037	0	0	0	5	11	38	0	1	1	1	4	13	1	0	1	23	30	42
L3_chr11_+_19095290	chr11	19095265	19095326	+	54503	ZDHHC13	FLJ10852,FLJ10941,HIP14L,HIP3RP,MGC64994	46.179421	34.176653	18.603886	23.605621	9.207218	1.91432	19.777207	10.200688	13.493883	9.944316	3.346384	5.806255	49.982216	28.914944	45.989786	28.169077	13.520771	13.911273	53	57	11	24	9	3	26	16.97	16.961165	10	3.97	8	48.996124	37.996124	68.973684	45.984791	18.992308	13.988432
L3_chr11_+_30301229	chr11	30301212	30301232	+	120534	C11orf46	FLJ38968,dJ299F11.1	0.804244	2.43277	3.183914	4.917216	1.019722	0	0	0.540457	4.706807	1.93233	3.464574	0.741153	8.191782	9.860959	11.375659	15.337225	10.2183	5.014447	1	4	2	5	1	0	0	1	6	2	4	1	8	13	19	25	14	5
L3_chr11_+_31777419	chr11	31777419	31777419	+	NA	NA	NA	0	0	24.814399	0	0	0	0	0	0	0	4.349605	0.741153	0	0	0	3.257247	0	1.993043	0	0	13	0	0	0	0	0	0	0	5	1	0	0	0	5.318182	0	2
L3_chr11_+_33331382	chr11	33331382	33331382	+	NA	NA	NA	0	0	0	0	0	0	0	0	0	0	0	0	7.121753	0.742541	0	0	0.643964	11.635228	0	0	0	0	0	0	0	0	0	0	0	0	7	1	0	0	1	12
L3_chr11_+_34083737	chr11	34083715	34083816	+	55226	NAT10	ALP,DKFZp434C116,FLJ10774,FLJ12179,FLJ23850,KIAA1709,hALP	4.069575	3.052091	1.591957	9.771492	1.019722	1.276213	24.761044	28.962135	17.616065	55.466146	18.275019	16.484829	52.169987	40.983631	44.739888	62.030219	62.900261	40.568982	5	5	1	10	1	2	33	43	22	53	21	23	50.997717	54	68.99763	101	82	41
L3_chr11_+_34417056	chr11	34417032	34417142	+	847	CAT	MGC138422,MGC138424	31.370971	22.321304	11.960136	0.975531	2.039444	0.638107	9.794582	5.879454	11.237679	0	3.464574	0	216.425249	152.442962	73.447293	25.601729	17.933114	18.675319	37	37	7	1	2	1	14	10	14	0	4	0	213.971534	196.99841	108.985727	41.924876	24.99841	18.993661
L3_chr11_+_44543763	chr11	44543687	44543823	+	3732	CD82	IA4,4F9,C33,GR15,KAI1,R2,SAR2,ST6,TSPAN27	56.035713	19.877894	48.306002	98.190899	43.995496	17.754632	2.82986	7.722274	7.074008	15.510913	8.508122	10.009226	53.941092	65.365573	143.831341	115.244807	130.495183	77.810433	64.967213	33	28.97331	99.83715	42.993266	25	4	13	9	16	10	14	52.995984	84.975259	189.937711	186.990695	159.962714	79.982761
L3_chr11_+_45825584	chr11	45825582	45825617	+	1408	CRY2	FLJ10332,HCRY2,KIAA0658,PHLL2	9.992316	7.89651	10.20811	19.633383	16.337854	0.630985	4.228769	4.59287	5.616151	0.937795	6.058633	5.048259	20.366378	15.202724	15.232517	4.880067	15.005217	17.680216	12	13	6	20	15.97	0.989796	6	7	7	1	7	7	20	19.971014	24.897998	8	18.97037	17.985294
L3_chr11_+_46595678	chr11	46595652	46595704	+	9776	KIAA0652	FLJ20698,KIAA0652	28.538819	26.539985	20.261817	36.350689	20.454492	8.762466	89.312589	132.51174	86.412543	93.568751	102.012354	85.073323	58.83827	73.904396	56.616555	46.047237	59.649525	54.015408	33	44.373333	12	37	20	13	109.998654	169.986606	101.998654	91	114.998654	123.968328	58	95.963727	80.989407	75	77	54.989407
L3_chr11_+_59279424	chr11	59279412	59279502	+	6809	STX3	STX3A	8.28712	8.621336	19.904706	39.192906	13.300649	7.075628	0.66108	5.27214	22.571303	20.752461	9.4754	6.530565	8.224478	7.460498	36.304916	18.951253	15.33222	25.680792	10	14.207477	11.991071	40	13	10	1	9.169065	28	21	11	9	8	10	54.366259	31	21.951807	26
L3_chr11_+_60366151	chr11	60366122	60366164	+	79080	CCDC86	FLJ22321,MGC2574	4.922173	1.822352	1.591957	1.951062	1.019722	3.362762	2.644319	1.080913	1.545543	3.75118	0.84304	2.223458	2.065344	2.227622	0.988763	7.926937	8.954752	10.985719	6	3	1	2	1	5	4	2	2	4	1	3	2	3	2	13	13	11
L3_chr11_+_61648058	chr11	61648045	61648106	+	3619	INCENP	FLJ31633,MGC111393	122.015034	87.540459	39.517718	58.178377	24.597656	7.400138	32.279265	48.668969	14.72215	29.749983	27.704598	22.313542	95.389053	63.925527	34.793794	56.484626	33.995482	33.380106	134	147.997525	22	59	24	11	43	68.982609	18	30	32	31	93.897439	81.985093	54	91.9975	41.987574	34
L3_chr11_+_63205547	chr11	63205518	63205562	+	10313	RTN3	ASYIP,HAP,NSPL2,NSPLII,RTN3-A1	105.032914	71.579811	50.853998	59.829367	51.544345	10.13236	18.989648	35.296344	13.664327	12.696847	16.374584	11.393213	39.979634	39.892522	35.053673	37.280467	23.414997	21.247997	112.884578	121.555556	27.555556	60.555556	50.111111	13.555556	23.917526	47.649695	16.917526	12.886598	18.907217	15.979382	39.242575	51.574258	52.752475	60.707921	31.554456	21.59901
L3_chr11_+_63730743	chr11	63730720	63730818	+	83706	URP2	mig-2,KIND3,MGC10966,MIG2B,UNC112C,URP2,URP2SF	11.807705	9.032485	29.374391	94.668173	105.838848	45.057912	7.719709	4.02064	18.633092	35.55803	33.863522	27.691678	31.717309	34.983588	101.181874	144.686742	172.12239	170.07932	14	14.99373	16.984345	95.993691	102.984355	58.996845	11	7	23	34.988024	38.993902	39	30.981467	45.997688	143.841692	234.858411	207.864873	175.84377
L3_chr11_+_63775552	chr11	63775530	63775597	+	5331	PLCB3	FLJ37084	55.815708	50.546516	10.368178	51.053132	46.115003	25.099695	52.495934	32.513086	25.222249	26.90458	47.257397	44.204414	22.886409	24.048339	21.386796	34.306603	29.916806	57.859891	64	84.69007	6	51.981557	44.984586	34	70	50	31	27	53.9941	63	22.360729	31.98054	33.544117	56.041614	41.993485	58.908893
L3_chr11_+_64608269	chr11	64608268	64608298	+	7542	ZFPL1	D11S750,MCG4	9.383167	7.277189	3.183914	4.884455	6.133072	2.123056	11.355844	6.981179	4.706807	5.962743	3.426933	4.335282	32.554441	28.185092	24.96418	9.759128	21.247901	14.744002	11	12	2	5	6	3	15	11	6	6	4	6	32	37	40	16	29	15
L3_chr11_+_64879018	chr11	64879018	64879018	+	220359	TIGD3		0	0.610418	3.097659	4.015134	1.035724	2.069711	1.086793	0.790874	11.713499	32.005883	12.755855	19.507706	0.897764	0.483019	4.69717	2.117478	1.149344	4.218916	0	1	1.862069	4.086865	1.015644	2.931034	1.583584	1.402985	13.918643	29.506644	14.364529	28.889679	0.868421	0.655172	7.184387	3.464696	1.702372	4.283208
L3_chr11_+_66117231	chr11	66117217	66117253	+	9973	CCS	MGC138260	13.052813	11.33093	1.591957	10.778485	3.063528	1.91432	0.66108	0	1.545544	0	0.84304	0.741153	15.435512	4.490335	5.54027	2.43951	6.075642	1.993043	14.983607	19	1	11	3	3	1	0	2	0	1	1	15	6	11	4	9	2
L3_chr11_+_66162749	chr11	66162729	66162753	+	5936	RBM4	DKFZp547K0918,LARK,MGC75138,RBM4A,ZCCHC21,ZCRB3A	9.287688	4.791551	6.527897	14.815069	3.063528	4.532625	3.355043	6.826803	11.219707	7.846233	7.712087	5.739538	30.514792	22.15425	30.982416	18.304328	27.556016	29.403476	11	7.896552	4	15	3	6	4.962025	11	13.962025	8	8.962025	8	29.950488	28.94898	46.867347	29.925917	36.938776	29.956419
L3_chr11_+_67131004	chr11	67130962	67131010	+	4723	NDUFV1	UQOR1,CI-51kD	54.78323	37.013008	15.673932	36.470625	21.491069	10.447814	5.250429	3.037067	2.318315	2.813385	0.84304	5.407226	44.803601	35.082882	38.876498	27.553482	28.06578	47.23237	61.987448	62	9	37	21	15	7	5	3	3	1	7.45	44	46	55.980707	44.993691	37	48
L3_chr11_+_67534347	chr11	67534347	67534402	+	221	ALDH3B1	ALDH4,ALDH7,FLJ26433	64.835904	42.96475	23.898784	35.354322	43.978855	5.60844	58.915099	40.635	31.107808	28.833886	15.616462	31.878248	60.061313	47.311795	23.215044	43.574681	40.580551	54.530526	74.981623	71.978182	14	36	42.989091	8	76.996764	62	38	29	18	45	59	61.962264	39	71	52	55.979644
L3_chr11_+_68988315	chr11	68988315	68988315	+	NA	NA	NA	2.48686	0.596036	12.376396	5.8354	10.196273	2.908506	2.823708	7.059004	2.308167	2.774457	4.299092	3.42642	2.841909	0.742541	1.090837	0	0	1.993043	2.952381	0.97619	6.788907	5.928571	9.928571	4	3.829114	9.829114	2.886076	2.829114	4.943038	4.829114	2.773585	1	2	0	0	2
L3_chr11_+_69165104	chr11	69165101	69165120	+	595	CCND1	BCL1,D11S287E,PRAD1,U21B31	6.92208	0.610418	19.52299	77.425501	73.191382	39.966174	0.66108	7.116113	14.298788	20.629078	44.737426	54.983437	8.154426	5.33512	21.199858	54.403761	78.021691	88.013785	8	1	10.995575	77.961352	70.973607	46	1	10.909548	17	20	50	82	8	7	29	87.968571	87	92.573854
L3_chr11_+_71612254	chr11	71612248	71612875	+	NA	NA	NA	133.120991	70.111387	166.073158	159.608538	116.347999	57.860427	35.35338	48.74265	58.798903	33.50059	45.579979	41.159398	17.489368	28.072822	77.498727	20.89393	30.323081	52.590283	149.759028	117.487984	85.746106	161.466788	113.28714	73.939025	47.124432	70.670473	70.926229	33	51.938416	58.961105	16.991756	36.542613	113.441002	34.070228	38.934375	53.553533
L3_chr11_+_73265691	chr11	73265673	73265711	+	80227	WDR71	FLJ11848,PAAF,WDR71	62.744056	42.890757	9.937853	32.530324	17.382768	11.739139	5.220122	4.295437	3.368982	5.734105	27.293833	5.093279	66.01425	61.843563	48.56889	32.503545	22.399439	46.00006	69.985712	71.985577	6	33	16.990385	16	7.454545	7.092888	4.185776	5.970588	31	7	64.972299	79.991477	69.47189	52.955325	29.997151	46.963847
L3_chr11_+_74539799	chr11	74539757	74539800	+	11309	SLCO2B1	DKFZp686E0517,KIAA0880,OATP-B,OATP2B1,OATPB,SLC21A9	0	0.610418	0	0.975531	1.019722	0	0	0	0	0.937795	12.838683	5.121455	0	0	0	0.60736	8.954752	18.80838	0	1	0	1	1	0	0	0	0	1	15	7	0	0	0	1	13	18.970588
L3_chr11_+_75203881	chr11	75203878	75203921	+	7405	UVRAG	p63,DHTX	70.284712	45.431851	20.554802	41.251474	29.725272	6.655681	17.727871	15.633433	30.068606	16.037432	6.794839	12.420277	77.156077	21.945509	15.171053	32.493589	32.112406	10.956637	79.986026	75.992958	12	42	29	9	24	24	36	16	7.995049	17	75.910181	29	26	53	41.956985	11
L3_chr11_+_82460765	chr11	82460754	82460795	+	NA	NA	NA	28.997994	7.857299	16.46575	14.699724	2.039444	1.276214	23.293842	19.060384	19.185423	16.821698	32.972808	33.364957	96.292231	33.686452	61.713823	57.600202	50.114776	28.640529	33.965812	13	10	15	2	2	30	30	24	17	37.995575	47	94.995816	44	89	93.853274	66.983573	28.997917
L3_chr11_+_82545814	chr11	82545810	82545848	+	51585	PCF11	KIAA0824	44.31652	32.611131	35.451315	85.440659	26.704161	10.798551	11.139428	16.720945	7.038918	0.937795	12.964834	20.090283	8.187174	22.233986	6.946599	9.148542	20.019863	15.765887	49	55	19	86	26	14	14.977778	24	9	1	15	29	8	29	11.973856	15	27	16
L3_chr11_+_85017284	chr11	85017276	85017297	+	55863	TMEM126B	HT007,MGC111203	0	0	1.591957	4.900636	0	0	0	2.39927	0.772772	0	1.68608	0.741153	8.213541	3.75456	4.949239	7.918091	11.984638	10.779143	0	0	1	5	0	0	0	4	1	0	2	1	8	5	9	12.985507	17	11
L3_chr11_+_85690929	chr11	85690910	85690987	+	51501	C11orf73	HSPC138,HSPC179,L7RN6	2.461087	2.43277	3.183914	2.933393	1.019722	0.638107	2.721069	1.718711	3.126175	4.919368	2.552068	2.908258	23.585734	18.89404	22.693084	10.356744	17.886357	21.828916	3	4	2	3	1	1	4	3	4	5	3	4	23	25	36	16.993671	24	22
L3_chr11_+_86821865	chr11	86821864	86821865	+	NA	NA	NA	2.461087	2.406191	5.161982	3.524105	16.45559	6.84763	0	0	0	0	0	0	0	0	0	0	0	0	3	4	3	3.6	16	9	0	0	0	0	0	0	0	0	0	0	0	0
L3_chr11_+_111462796	chr11	111462780	111462838	+	6392	SDHD	CBT1,PGL,PGL1,SDH4	15.784197	21.91468	3.183914	18.312755	9.220443	4.636186	8.740852	13.557936	13.225492	1.87559	15.818342	7.658527	194.916531	137.698583	177.328496	165.577574	202.62641	92.996923	18.42931	36.542485	2	18.633621	9	6.5	12.369697	21.341667	16	2	18.367532	10.493939	192.994973	176.472316	226.772549	268.507793	241.133945	95.439077
L3_chr11_+_113776534	chr11	113776529	113776567	+	10179	RBM7	FLJ11153	1.656842	1.211934	0	0	0	0	0	0.540457	0.772772	0.937795	0	0	6.185096	5.999727	3.163672	7.30262	10.068617	2.014269	2	2	0	0	0	0	0	1	1	1	0	0	6	8	5.98913	12	15	2
L3_chr11_+_118443721	chr11	118443679	118443746	+	55823	VPS11	END1,PEP5,RNF108,hVPS11	32.411211	16.863066	10.184555	28.588555	33.842936	16.939216	61.30258	47.988293	34.165438	44.956875	38.208501	66.159963	72.316161	55.876896	33.408181	48.932025	75.558905	75.377813	37.990741	28.047876	5.986175	29.153244	33	22.971154	77.954556	69.987893	41.980815	44.997573	43.980576	94.978243	70.948244	72.947286	51.867763	79.978784	97.964223	76.960029
L3_chr11_+_118497507	chr11	118497495	118497523	+	25988	MIZF	DKFZP434F162,HiNF-P,ZNF743	0	0	0	0	0	0	3.360944	0	1.545543	1.820499	3.395108	3.705764	18.359477	8.25166	5.051314	10.36335	7.503161	25.10161	0	0	0	0	0	0	4.833333	0	2	1.888889	4	5	18	11	9	16.991935	11	26
L3_chr11_+_118710444	chr11	118710433	118710451	+	79102	RNF26	MGC2642	2.566042	6.643637	4.775871	14.845311	7.155522	8.020009	4.807503	7.376498	1.545543	4.8818	5.086995	12.485396	2.065344	2.987708	1.699064	2.763199	4.845473	9.145703	3.182143	11	3	15.078431	7	10.369868	6.808219	12	2	5	5.876923	17.902597	2	4	3.199029	4.544218	7	9.24171
L3_chr11_+_119712264	chr11	119712263	119712267	+	23365	ARHGEF12	DKFZp686O2372,KIAA0382,LARG,PRO2792	6.903671	4.186026	3.343982	16.802749	8.210234	0.638107	0	0.540457	0.772772	8.204045	1.709028	0	0	2.245167	1.090837	3.658462	1.287928	2.971095	7.979798	7	2	17	8	1	0	1	1	8	2	0	0	3	2	6	2	3
L3_chr11_+_120668632	chr11	120668596	120668704	+	6309	SC5DL	ERG3,S5DES,SC5D	29.480895	24.043002	7.024196	20.573356	13.296483	0.638107	6.572589	15.94831	5.872006	3.80792	11.129655	3.677588	89.738522	68.009195	60.001638	62.431112	84.424979	62.094702	34	40	4	21	13	1	9	25.914286	7.531915	4	13	5	88	88.908425	90.876644	101.916821	111.574561	62.96337
L3_chr11_+_120827797	chr11	120827792	120828345	+	6653	SORL1	LRP9,LR11,SORLA,SorLA-1,gp250,C11orf32,FLJ21930,FLJ39258	403.232237	255.677485	192.274711	544.921354	314.085035	164.68066	294.149	575.891671	443.541851	309.885887	366.126552	728.721255	125.159476	103.228642	162.172767	193.102502	184.742692	148.228578	439.287654	432.976649	104.990909	550.559344	305.821131	209.108409	351.686859	683.084967	521.545576	295.989499	412.597038	1084.575495	123.35035	134	225.391597	313.891037	234.311392	151.406644
L3_chr11_+_120965906	chr11	120965892	120966337	+	NA	NA	NA	0	0	0	0	0	0	1.32216	24.143135	20.496805	16.238539	1.68608	2.223459	2.054407	3.012019	19.690394	4.883501	4.14375	1.007135	0	0	0	0	0	0	2	32	25	16	2	3	2	4	30	8	6	1
L3_chr11_+_123997975	chr11	123997968	123998017	+	84897	TBRG1	FLJ14621,FLJ25020,FLJ90113,MGC129890,NIAM,TB-5	46.451562	32.835796	31.264876	43.387053	8.191662	1.91432	24.965806	68.74795	61.606564	25.721687	42.896979	38.957608	75.148082	61.70705	90.846691	55.139528	62.476163	47.162171	52.994819	54.994819	18	44	8	3	33	90	73.989232	26	49	56	73.985707	79.998188	123.838205	89.695876	78.985765	47.992812
L3_chr11_+_124115015	chr11	124115008	124115099	+	4900	NRGN	RC3,hng	80.629794	55.562398	21.335716	167.001082	198.502067	191.660252	60.443702	26.510828	37.536991	67.665671	53.040616	163.316793	36.833979	17.280951	29.775445	51.977289	54.012844	138.845308	92.945051	93	13	169	192.997487	232.992484	78.998188	40	45.92695	66.998188	60.990909	237.940685	36	23	49	84.837887	72.990268	141.952196
L3_chr11_+_124944504	chr11	124944504	124944612	+	9538	EI24	PIG8,TP53I8	161.304979	87.273579	74.939042	162.516353	96.527295	55.416239	56.608879	37.706667	20.392564	54.292653	22.673693	16.005607	51.948275	44.212233	40.196165	51.37508	45.285892	50.893863	176.56203	146.990638	40.997319	164.237115	93.99733	71.997323	72	53	25	52.975945	26	22	51	56.997608	61	83.637615	58.892205	51.962441
L3_chr11_+_129534789	chr11	129534780	129535027	+	6768	ST14	HAI,MT-SP1,MTSP-1,MTSP1,PRSS14,SNC19,TADG-15	729.588951	457.626571	344.642081	1357.504511	1815.055825	1238.572839	609.643316	707.067097	330.136483	683.125063	865.843281	832.832092	339.992324	251.330473	264.938817	352.004331	509.460416	644.025366	772.620388	779.251153	181.942061	1361.753444	1755.296868	1319.978138	689.391346	825.306242	386.521836	620.647986	953.231626	1254.660198	336.801317	321.368488	349.378587	569.91669	582.701773	674.324364
L3_chr11_-_605951	chr11	605946	606004	-	3665	IRF7	IRF-7H,IRF7A	8.64031	16.045728	85.169432	270.473451	84.375448	13.645828	1.32216	3.480183	12.461773	15.016661	6.972578	2.908258	14.239726	11.451006	94.387595	107.144622	51.816961	11.828724	10	27	44	271	82	18	2	6	15	15	8	4	14	15	114	173	60	12
L3_chr11_-_2081904	chr11	2081904	2081905	-	NA	NA	NA	3.425296	2.852172	1.702178	0.688722	1.380405	2.123056	0	0.592615	0	0	0	0	4.587969	7.251626	10.17407	5.607337	4.73967	12.220588	4.129032	4.75	1.064516	0.709677	1.354839	3	0	1.125	0	0	0	0	4.494253	9.482759	15.16092	9.160569	6.416667	12.5
L3_chr11_-_2907227	chr11	2907197	2907234	-	7262	PHLDA2	BRW1C,BWR1C,HLDA2,IPL,TSSC3	13.986766	34.188869	334.10299	143.315008	103.143658	20.112138	0	3.577524	11.452224	5.024947	2.552068	0.741153	6.111572	76.218595	316.084298	58.666478	48.429922	21.379464	16	58	157	143.998028	100	25	0	6	14	5	3	1	6	96	318.98194	95	56	21.998333
L3_chr11_-_3035218	chr11	3035201	3035243	-	833	CARS	CARS1,CYSRS,MGC:11246	9.232169	6.645958	1.591957	8.835521	2.039444	0.638107	4.282387	3.577524	1.545543	7.789493	7.838565	0.741153	24.59991	19.730478	22.03162	11.604004	8.931464	15.886626	10.98	11	1	9	2	1	6	6	2	8	9	1	24	26	34	19	13	16
L3_chr11_-_6212434	chr11	6212427	6212447	-	84067	C11orf56	DKFZP566M1046,FLJ22665,KIAA1759	14.409035	9.626504	3.183914	21.126624	7.146778	2.000434	10.429409	14.017941	10.391018	12.276812	9.043428	19.16285	22.534407	25.9215	26.416549	42.361921	55.817744	39.364437	17	16	2	21.502222	7	3	14.8	20.77095	13	12.576271	10.576271	27	22	33.823232	40.823232	68.993921	70.68675	40
L3_chr11_-_8942562	chr11	8942548	8942570	-	56674	TMEM9B	C11orf15	10.864172	12.548291	6.527897	14.739546	8.179606	2.638541	0	0.540457	0	2.870125	0.84304	2.156844	9.242125	16.855974	16.269551	15.330124	19.401909	24.696659	13	20.917526	4	15	8	4	0	1	0	3	1	3	9	21.986667	26	25	26.986667	24.980132
L3_chr11_-_8982125	chr11	8982117	8982128	-	56675	NRIP3	C11orf14,NY-SAR-105	7.836066	14.750489	57.059776	29.711347	20.57109	5.031562	2.960227	8.834696	18.791089	12.52249	1.709028	6.276676	14.16808	28.229436	132.969067	57.685606	75.822934	56.749925	9	25	29	30	20	7	4	12	22	12	2	9	14	35.846457	138.682714	92.966032	82.07874	59.986425
L3_chr11_-_9292717	chr11	9292694	9292767	-	440026	TMEM41B	KIAA0033,MGC33897,MGC57262	47.093422	32.363234	30.20071	12.711684	19.413526	4.184719	3.3054	15.76454	5.514668	9.54817	5.113014	2.964611	20.509645	44.915263	32.798192	25.027019	32.54747	10.028893	54.994737	54	17	13	18.994475	6	5	25	7	10	6	4	20	59	57	41	45	10
L3_chr11_-_13441346	chr11	13441307	13441410	-	84280	BTBD10	GMRP-1,GMRP1,MGC13007	23.679024	13.306817	10.097921	6.844899	6.122694	0	4.704309	7.227157	8.619551	15.541418	6.799094	3.677588	32.818529	21.06191	20.304506	26.879234	22.862295	20.824978	28	22	6	7	6	0	7	12	11	16	8	5	31.918472	28	33.989362	43.989362	32.984043	20.990698
L3_chr11_-_34785547	chr11	34785547	34785552	-	NA	NA	NA	3.444909	1.335734	1.028715	9.060694	11.381301	2.163266	0	0	0	0	0	0	0	0	0	0	0	0	4.211603	2.199908	0.695773	9.217592	11.113401	3.387595	0	0	0	0	0	0	0	0	0	0	0	0
L3_chr11_-_47154987	chr11	47154987	47155023	-	84364	ZNF289	FLJ14576,FLJ26000,IRZ,Nbla10535,Zfp289,ZNF289	117.002214	94.069157	38.327549	77.199025	43.143529	36.132452	66.184301	67.893618	34.259347	44.588103	38.447817	45.95398	208.072948	169.747453	204.570396	123.194638	174.705137	158.066304	125.984585	159.628847	21	77.996116	41.998047	43.570122	81.994885	91.056429	41.997442	43	43.954291	65.861884	206.87946	217.095222	249.120336	199.60277	199.899965	163.90625
L3_chr11_-_47826459	chr11	47826453	47826485	-	23279	NUP160	MGC150678,MGC150679	73.553319	41.18959	14.796744	23.283676	20.963887	5.045788	51.393887	60.750809	38.534415	18.127525	19.791989	39.212927	116.248238	152.053231	115.005571	59.802575	68.576398	61.344342	83.088477	68.816749	9.087144	23.725951	20.486705	7.244856	64.86921	82.135736	47.110144	18.458601	22.94434	56.044433	114.66272	194.391525	153.627593	97.258246	87.784192	62.655944
L3_chr11_-_59707048	chr11	59707048	59707155	-	64231	MS4A6A	4SPAN3,4SPAN3.2,CD20L3,CDA01,MGC131944,MGC22650,MS4A6,MST090,MSTP090	5.021789	0.610418	0	0	0	0	1.32216	0.540457	0	0	0	0	25.684506	28.012468	8.042163	1.214719	0	0	6	1	0	0	0	0	2	1	0	0	0	0	25	37	12.981308	2	0	0
L3_chr11_-_61079688	chr11	61079688	61079690	-	9066	SYT7	IPCA-7,MGC150517,PCANAP7,SYT-VII	6.888565	3.022067	1.591957	1.957861	5.116077	15.718683	11.473167	2.39927	3.982921	2.94947	6.129538	8.97447	1.032672	0	0	1.218951	0	3.944081	7.96	5	1	2	5	19	14	4	5	3	7	13	1	0	0	2	0	4
L3_chr11_-_61491613	chr11	61491613	61491683	-	2495	FTH1	FTH,FTHL6,MGC104426,PIG15,PLIF,FHC	39.382133	71.347987	202.021612	382.449054	234.491628	193.878613	3.304859	11.771699	36.195075	65.477153	89.528642	57.089564	31.739523	61.403005	298.813034	239.302639	256.943835	417.085102	44.549433	120.61046	104.027752	384.176928	227.473504	216.549139	4.792125	18.681727	43.073905	63.254502	100.416396	82.799726	31.182291	79.108186	347.949408	386.042234	285.212549	440.420968
L3_chr11_-_62115596	chr11	62115593	62115634	-	64852	TUT1	FLJ21850,FLJ22267,FLJ22347,MGC131987,MGC149809,PAPD2,RBM21,TUTase,STAR-PAP,U6-TUTase	2.461087	1.831254	0	0.975531	1.019722	0.638107	1.32216	1.080913	0.772772	0	7.767239	1.482306	12.298082	6.812726	7.091837	8.516328	11.375164	6.997669	3	3	0	1	1	1	2	2	1	0	9	2	11.980198	8.990099	11.990099	13.980198	15.980198	6.990099
L3_chr11_-_62146033	chr11	62145996	62146236	-	26229	B3GAT3	GLCATI,GlcAT-I	41.80282	26.516462	33.546532	59.013175	40.930016	26.786534	4.550504	6.852037	0.772772	10.086912	4.292921	8.725412	37.472864	27.510444	36.912255	26.992555	23.882047	70.536063	48.922414	44	19	60	40	37	6.563218	11	1	10	5	12.211055	37	36	50	43.959016	32	72.936538
L3_chr11_-_63584879	chr11	63584878	63584883	-	NA	NA	NA	41.679557	49.076347	38.559636	123.672813	105.697987	119.455851	133.295427	116.218285	42.277712	92.337911	60.277306	351.078109	7.626449	5.555796	6.846991	6.363932	6.473337	14.567672	46.254975	83.247083	21.477849	124.411823	102.535967	133.14407	150.139622	138.655457	50.140077	86.36719	67.672059	541.269694	7.428902	7.3952	11.837381	10.439248	8.934333	14.753349
L3_chr11_-_63770928	chr11	63770928	63771018	-	26472	PPP1R14B	PHI-1,PLCB3N,PNG,SOM172	45.684181	46.069276	17.567748	50.350287	54.696108	15.312214	2.56203	1.394243	0.724468	0.937795	1.588948	0.711644	17.968051	12.552619	10.825849	13.425058	18.430323	17.70164	54.169964	77.586886	10.754328	51.211021	53.378449	21.868179	3.643103	2.622727	0.939394	1	1.862069	0.956517	17.460727	16.579779	19.721345	22.010541	25.903176	17.755525
L3_chr11_-_65305000	chr11	65304987	65305010	-	91056	DKFZp761E198	PP1030	15.605893	7.82938	1.591957	4.884455	22.519413	5.363197	15.712471	2.702284	0.772772	2.813385	2.552068	11.169752	6.170071	2.227622	1.483144	6.134193	0	3.000177	18	13	1	5	22	8	21	5	1	3	3	16	6	3	3	10	0	3
L3_chr11_-_67795947	chr11	67795947	67796051	-	53838	C11orf24	DM4E3	107.644072	80.91957	42.746023	90.636931	57.389063	66.704634	64.188011	37.999309	27.436507	24.683259	19.843952	63.068778	44.81604	49.193494	30.948605	24.445336	18.423146	42.701381	119.984772	135.994371	24	91.963301	55.977528	86.853878	83.86423	58.892183	34	25	23	88.993994	44	64	47.989424	39.996466	25.989474	42.989473
L3_chr11_-_71469133	chr11	71469118	71469263	-	4926	NUMA1	NUMA	59.609263	43.368773	21.511878	32.23657	20.432644	12.259471	155.980577	127.820727	173.924062	128.502214	36.355416	110.863843	52.199396	68.07705	72.264147	44.135831	19.718452	47.551075	69.724566	71.978915	13	32.930233	20	18	194.998935	188.981028	209	126	42	157.953252	51	88.968109	116	72	28	47.94947
L3_chr11_-_71491916	chr11	71491916	71491997	-	55004	C11orf59	FLJ20625	28.481776	22.146467	3.183914	38.340105	23.544268	12.607376	2.721069	1.080913	1.545543	21.565783	7.688029	6.558741	12.311534	14.401695	11.404578	22.053919	13.462192	15.858157	32.884615	37	2	39	23	18	4	2	2	21	9	9	12	19	20	36	19	16
L3_chr11_-_71501390	chr11	71501385	71501393	-	25906	C11orf51	DKFZP564M082,HSPC020	2.461087	3.632486	1.591957	2.933393	1.019722	0	0	0	0	0	0	0	6.159134	2.987708	12.138734	1.826311	0	4.985364	3	6	1	3	1	0	0	0	0	0	0	0	6	4	19	3	0	5
L3_chr11_-_74914538	chr11	74914523	74914649	-	81544	GDPD5	GDE2,PP1665	64.170338	33.078165	28.971769	89.299293	92.938547	54.222971	42.051472	31.239506	10.217194	37.812557	54.322559	89.741259	23.865475	33.938539	16.245574	36.376469	36.997562	58.406791	75.801204	54.907149	17.61739	90.89929	90.804343	75.764764	58.936646	50.98324	12.977839	38.953091	62.994511	126.788099	23.210248	45.008624	30.181324	59.551338	51.788765	58.913487
L3_chr11_-_75769772	chr11	75769767	75769833	-	5612	PRKRIR	DAP4,MGC102750,P52rIPK	84.29768	47.729697	45.419697	64.020083	36.884166	3.82864	38.790219	45.097188	59.478863	5.68351	26.251761	22.262587	25.571279	11.250147	26.548729	15.371007	19.256117	5.014447	95	80	26	65	35.988406	6	49	62.153634	71	6	30	31	25	15	42.803444	25.146321	26	5
L3_chr11_-_76862281	chr11	76862260	76862283	-	5058	PAK1	MGC130000,MGC130001,PAKalpha	8.73164	1.220836	1.591957	1.883458	1.019722	0	25.061798	4.323654	8.163583	0	1.709028	0.741153	6.185096	12.081465	0.988763	1.218951	8.041808	3.985749	10.6875	2	1	1.931034	1	0	32.337838	8	10	0	2	1	6	15.956522	2	2	10.560976	3.978261
L3_chr11_-_77209417	chr11	77209417	77209436	-	51773	RSF1	HBXAP,RSF-1,XAP8,p325	22.500985	8.398741	10.20811	26.681691	7.167774	0.638107	4.589349	8.375399	7.467917	8.009723	23.284515	9.149051	5.119728	1.502626	11.379979	13.519812	6.646689	5.879572	25	14	6	27	7	1	6	12	9	8	26	13	5	2	16	22	9	6
L3_chr11_-_85199833	chr11	85199827	85199835	-	NA	NA	NA	0	0	0	0	1.019722	0	0	0	0	10.353922	11.461856	2.897997	0	0	0.494381	2.446396	0	1.993043	0	0	0	0	1	0	0	0	0	10	13	4	0	0	1	4	0	2
L3_chr11_-_89595866	chr11	89595857	89595918	-	26973	CHORDC1	CHP1	1.608488	9.658658	1.591957	13.717394	3.059166	2.908506	1.98324	8.170393	9.568772	7.838333	6.844989	5.87287	23.57553	29.904743	45.282902	53.342323	47.564318	20.863173	2	16	1	14	3	4	3	13	11.982759	8	8	8	23	39	66	87	62	21
L3_chr11_-_94346366	chr11	94346366	94346398	-	51503	CWC15	C11orf5,Cwf15,HSPC148,ORF5	7.431614	9.611138	6.687965	10.777201	9.1966	2.000434	7.135379	4.615675	17.632675	7.77453	5.081188	6.440141	63.908348	36.097467	36.082527	61.480722	47.287687	32.243653	9	16	4	11	9	3	10	8	21	8	6	8.941176	63	47	53.994924	100	58.994898	33
L3_chr11_-_95762713	chr11	95762711	95762725	-	79780	CCDC82	FLJ23518,HSPC048	4.970528	2.420552	0	1.957861	0	0	1.398909	0	1.545543	0.937795	1.709028	0.741153	4.119751	1.502626	4.83835	11.024055	0.643964	1.007135	6	4	0	2	0	0	2	0	2	1	2	1	4	2	8	18	1	1
L3_chr11_-_100502925	chr11	100502925	100502926	-	5241	PGR	PR,NR3C3	1.656842	3.000661	0	5.906061	0	6.209524	6.264127	2.56872	2.402289	11.208741	0.84304	4.915947	0	0	1.090837	0.60736	0	1.993043	2	5	0	6	0	8	8	4	3	11	1	7	0	0	2	1	0	2
L3_chr11_-_102174100	chr11	102174097	102174104	-	4312	MMP1	CLG,CLGN	0	0	0	0	0	1.362328	0	0	1.580632	0	0.84304	44.875312	0	0	0	1.826311	9.700981	314.358935	0	0	0	0	0	2	0	0	2	0	1	65.848728	0	0	0	3	12.99711	334.823461
L3_chr11_-_105398156	chr11	105398150	105398157	-	84437	KIAA1826		6.013676	2.43277	3.183914	1.951062	2.039444	0	0.66108	3.577524	3.126175	0.937795	2.13031	7.155229	11.278862	16.062051	15.957007	7.960504	15.083324	5.948556	7	4	2	2	2	0	1	6	4	1	2.506394	10	11	21	22.898131	13	19.963964	5.947467
L3_chr11_-_106967540	chr11	106967539	106967540	-	NA	NA	NA	5.209432	12.997963	5.161982	1.921354	0	0	13.255501	7.228332	10.840855	0.937795	0	0.553583	13.163545	11.661098	46.466825	1.832151	0	1.007135	6	22	3	1.969697	0	0	16	10.666667	12.913043	1	0	0.740741	13	15	53.955056	3	0	1
L3_chr11_-_109464110	chr11	109464109	109464110	-	NA	NA	NA	0	0	0	0	0	0	0	0	4.005807	11.436084	6.129538	2.852977	0	0	2.4069	3.061421	4.530728	1.993043	0	0	0	0	0	0	0	0	5	11	7	4	0	0	4	5	6	2
L3_chr11_-_111142306	chr11	111142301	111142328	-	5519	PPP2R1B	MGC26454,PR65B	33.475573	11.97326	12.395643	4.917216	7.149816	1.276213	9.182962	8.59967	8.761501	5.819595	6.843469	12.749221	44.687543	30.768901	54.570739	29.992439	36.573017	22.586228	36.938928	19.976923	6.976923	5	6.969697	2	12.964183	13.90566	11	6	7.981132	17.859378	43.977013	39.966772	76.920549	48.932051	47.916076	22.978014
L3_chr11_-_111247251	chr11	111247232	111247255	-	79796	ALG9	DIBD1,DKFZp586M2420,FLJ21845,LOH11CR1J	10.034897	2.43277	1.591957	6.868278	3.063528	0.638107	2.644319	2.939727	0	0.906265	0	1.454129	1.087426	2.970163	0.988763	1.822079	1.287928	4.91886	12	4	1	7	3	1	4	5	0	0.967742	0	2	1.051833	4	2	3	2	4.931818
L3_chr11_-_116163948	chr11	116163917	116163958	-	8882	ZNF259	MGC110983,ZPR1	42.897418	30.638859	26.328112	31.41557	42.041319	13.32895	2.82986	4.518335	5.551351	10.659619	0.84304	8.592514	18.470667	14.22031	30.295736	25.654601	13.34811	45.294387	50	50.895197	15.843284	32	41	18	4	8	7	11	1	12	18	19	50.975173	41.970588	19	46
L3_chr11_-_116474350	chr11	116474347	116474385	-	23387	KIAA0999	FLJ12240,L19	106.951247	80.692417	77.307171	94.834269	53.364831	21.000844	133.965068	165.270022	179.6323	146.660597	91.658604	78.845082	31.756494	38.264881	41.297546	21.021282	13.64281	18.790756	119	135.995876	43.774674	95.997938	51.995876	28	163.893266	210.898989	209.360115	139.656777	103.895002	112.970301	31	49.995816	60.075526	34.35301	19	19
L3_chr11_-_122438058	chr11	122438049	122438058	-	3312	HSPA8	LAP1,HSC54,HSC70,HSC71,HSP71,HSP73,HSPA10,MGC131511,MGC29929,NIP71	3.265331	5.977532	5.161982	21.006572	14.521177	4.350973	42.315991	35.190751	44.618775	29.734031	26.598569	21.597644	134.345817	110.141499	218.611464	125.181941	305.605296	169.247268	4	9.896552	3	21.344828	14.172414	6	50.18732	45.516223	52.397218	28.952843	29.758112	31.321492	133.866023	139.334515	240.124693	201.910412	313.764819	178.476216
L3_chr11_-_124100699	chr11	124100699	124100699	-	NA	NA	NA	1.656842	1.211934	1.591957	2.942775	0	0	0	2.56872	2.402289	1.93233	1.709028	3.544256	5.100095	7.720838	23.106812	11.591484	10.514831	3.944081	2	2	1	3	0	0	0	4	3	2	2	5	5	10	29	18.806122	13	4
L3_chr11_-_124486720	chr11	124486689	124486739	-	NA	NA	NA	41.781633	21.114955	4.775871	60.020233	22.484118	11.664996	5.617596	7.587174	3.898947	12.606386	4.215201	19.326152	40.753924	26.503253	7.534489	23.850641	44.09366	33.414036	49	34.977169	3	61	22	17	7.986667	12	5	12.973333	5	27	39.995833	34.995833	13	39	60	33.995984
L3_chr11_-_125278304	chr11	125278302	125278323	-	83480	PUS3	2610020J05Rik,FKSG32,FLJ23638	2.461087	2.420552	8.919993	8.839453	4.096355	2.761163	1.98324	4.075218	10.988581	1.87559	4.238148	7.111229	12.293863	10.696744	29.54256	13.474256	11.066955	7.95646	3	4	5	9	4	4	3	7	13.27027	2	5	10	12	14	42	22	15	8
L3_chr11_-_127897404	chr11	127897404	127897515	-	2113	ETS1	ETS-1,EWSR2,FLJ10768	6.92208	5.46588	14.75466	31.481752	16.209594	2.638541	8.741369	4.038246	15.949194	11.446365	27.761691	26.778537	7.217767	8.969246	6.369431	21.464935	18.666113	15.957714	8	8.983193	8	32	15.855072	4	12	7.047577	20	12	31.993827	37.987654	7	11.97619	11.129262	34.97619	26	16
L3_chr11_-_130291561	chr11	130291546	130291589	-	399979	SNX19	CHET8,DKFZp667I205,KIAA0254	10.851426	15.044825	25.716784	31.486057	12.262857	4.000868	11.333362	37.234048	15.271706	21.30423	12.9032	26.909306	28.446458	18.97111	13.007694	17.68984	14.775456	28.285396	13	24.972603	15	32	12	6	15	52	19	21	15	38.333333	27.83296	24.974359	21.974359	28.923077	20.974359	28.923077
L3_chr12_+_2774422	chr12	2774391	2774455	+	2288	FKBP4	p52,PPIase,FKBP52,FKBP59,HBI,Hsp56	28.640768	16.878675	3.183914	16.544945	5.102972	5.190968	9.910065	5.934031	0	3.75118	1.68608	3.677588	21.505365	9.758714	4.057126	9.148542	7.89123	14.900718	34	28	2	16.905263	5	8	14	10	0	4	2	5	21	13	8	15	12	15
L3_chr12_+_6513944	chr12	6513944	6513950	+	2597	GAPDH	G3PD,GAPD,MGC88685	11.364478	5.517318	0.521947	2.314456	0.586146	1.049997	14.042387	19.848359	12.360297	17.806344	17.89901	20.866244	34.171282	25.271969	52.000166	39.85698	43.95317	47.866207	12.794118	9.159997	0.352941	2.370404	0.576287	1.670279	18.308201	27.914927	14.931647	17.288385	20.305308	30.562231	33.811752	32.521157	64.127601	64.47951	51.318084	50.15528
L3_chr12_+_6923441	chr12	6923438	6923479	+	113246	C12orf57	C10,GRCC10	0.804244	2.43277	0.02289	3.908924	2.039444	2.000435	2.721069	2.56872	0.772772	0.937795	1.68608	2.957129	43.858246	12.039819	14.929425	10.367003	9.20436	7.934719	1	4	0.019031	4	2	3	4	4	1	1	2	4.13289	43	15.992308	24	16.984496	13	8
L3_chr12_+_12857552	chr12	12857544	12857568	+	51202	DDX47	DKFZp564O176,E4-DBP,FLJ30012,HQ0256,MSTP162	0.001051	0.002234	0.001749	3.912192	0	0.000604	0.663614	4.62142	3.175061	0.013887	6.859682	2.195282	19.374683	24.352345	31.914704	30.657176	19.942503	22.877191	0.001716	0.003447	0.001724	4.003447	0	0.001724	1.005828	8.017573	4	0.017617	8	3	18.961905	31.980049	46.979687	49.979833	27	23.126153
L3_chr12_+_13240926	chr12	13240922	13240986	+	2012	EMP1	CL-20,EMP-1,TMP	0	0	0	9.868704	8.200721	0.638107	0	0	3.126175	36.981304	19.337307	13.281577	0	5.33512	38.976327	106.073924	100.875749	47.401421	0	0	0	10	8	1	0	0	4	35	22	19	0	7	52	171	110	49
L3_chr12_+_16391852	chr12	16391835	16391891	+	4257	MGST1	GST12,MGC14525,MGST,MGST-I	26.906173	15.460713	8.345896	22.68998	9.149325	0	14.194236	5.911226	3.233036	15.48839	4.307614	2.223459	51.67531	46.119332	66.946048	67.742864	50.724552	16.390807	30	26	5	23	8.943396	0	18	9	4	15	5	3	51	59	90.633234	110	63	16.736475
L3_chr12_+_21481878	chr12	21481815	21481907	+	79912	PYROXD1	FLJ22028	10.406567	11.35496	3.077616	11.604237	6.131419	0	13.419437	5.73935	20.972907	2.870125	6.822042	7.299894	22.567914	38.747095	43.44115	33.022334	19.295912	8.035851	12.8125	18.8125	1.9375	11.875	6	0	17	10	26	3	8	10	21.967213	50.920603	68	53.963487	27	8
L3_chr12_+_27066748	chr12	27066748	27066789	+	9412	MED21	SRB7,SURB7	1.656842	5.440477	23.933957	2.926593	2.043806	0	8.444334	31.767008	56.788842	7.530868	16.239641	46.934425	64.309445	92.892435	181.78066	88.061425	84.603524	50.483471	2	9	13	3	2	0	11.956522	45.304348	68.26087	7.913044	18.869565	67.434783	63.219513	119.216028	236.763067	142.825784	104.439025	51.38676
L3_chr12_+_28234642	chr12	28234623	28234699	+	NA	NA	NA	10.551882	27.065808	23.605799	41.205685	18.387185	1.276214	4.8131	17.917808	12.928365	9.548171	15.35311	26.391318	16.431285	14.238269	30.749959	24.465813	22.285078	7.00749	13	45	14	42	18	2	7	28	16	10	18	37	16	19	49.993939	40	32	7
L3_chr12_+_34066697	chr12	34066679	34066698	+	84920	ALG10	KCR1,FLJ14751	0.804244	0.610418	0	0.975531	0	0	0.66108	4.287431	1.545543	0.937795	5.979001	2.195282	14.793779	6.895902	4.610991	4.641485	2.575855	2.014269	1	1	0	1	0	0	1	7	2	1	7	3	14.434783	9	8.217391	7.608696	4	2
L3_chr12_+_41006231	chr12	41006224	41006265	+	51535	PPHLN1	HSPC206,HSPC232,MGC48786	6.646628	3.03097	4.93594	7.834029	2.039444	0.638107	8.402365	9.180733	11.179704	13.0065	6.924199	17.846923	23.570762	36.999283	23.95167	31.214663	24.102635	9.915353	8	5	3	8	2	1	12	15	14	13	8	25	23	48	38	51	32	10
L3_chr12_+_42439029	chr12	42439024	42439050	+	51135	IRAK4	IPD1,NY-REN-64,REN64	4.069575	1.211934	14.75466	0.975531	0	0	1.32216	5.976794	23.613505	6.734785	13.895338	7.974432	27.624953	15.151989	13.239445	14.674229	17.794784	7.95646	5	2	8	1	0	0	2	10	29	7	16	11	26.993711	20	23	24	25	8
L3_chr12_+_43896097	chr12	43896094	43896144	+	196527	TMEM16F	MGC104751	40.617503	14.464281	24.146312	32.447708	13.329133	0.638107	7.996884	26.567163	17.810049	38.00821	17.437265	12.723782	42.663478	58.286846	48.049039	28.215171	32.356068	13.922666	47	24	14	33	13	1	11	38	22	36	20	18	42	75	68	46	41	14
L3_chr12_+_45063726	chr12	45063708	45063742	+	NA	NA	NA	9.383167	3.641388	7.024196	0	0	0	2.059989	12.366108	8.747704	2.94947	0.84304	2.195282	20.4708	8.200862	4.047063	1.214719	0	1.007135	11	6	4	0	0	0	3	20.850746	11	3	1	3	19.964286	10.964912	7.756791	2	0	1
L3_chr12_+_47945131	chr12	47945129	47945235	+	84790	TUBA1C	MGC10851,MGC14580,TUBA6,bcm948	5.826033	2.420552	12.788907	4.891254	2.043806	3.712866	50.903791	57.392638	43.079354	59.503075	49.35938	24.712745	104.020486	105.725949	300.888418	185.139265	153.23842	157.22129	7	4	7	5	2	5	56.993366	66.996753	49.993421	53.996711	55	36	103.97003	131.968032	288.936068	296.898106	155.956044	166.958042
L3_chr12_+_49604741	chr12	49604736	49604787	+	25840	METTL7A	AAM-B,DKFZP586A0522	1.656842	0	0	0	0	0	0	0.540457	0	12.52249	6.933498	2.936435	2.065344	2.269478	0.494381	14.686934	39.961125	16.787794	2	0	0	0	0	0	0	1	0	12	8	4	2	3	1	24	51	17
L3_chr12_+_50501109	chr12	50501090	50501134	+	NA	NA	NA	16.650125	2.43277	3.183914	4.893837	7.148432	2.552427	2.960227	0	5.57735	3.75118	4.269973	1.482306	2.065344	2.227622	0.988763	3.652622	0.643964	0	19.963636	4	2	5	7	4	4	0	7	4	5	2	2	3	2	6	1	0
L3_chr12_+_50762739	chr12	50762739	50762739	+	NA	NA	NA	0	0	0	0	0	0	0	0	1.116786	10.353922	0	0	0	0	0	0	0	0	0	0	0	0	0	0	0	0	1.428571	10	0	0	0	0	0	0	0	0
L3_chr12_+_51975547	chr12	51975544	51975630	+	5204	PFDN5	MM1,MGC5329,MGC71907,MM-1,PFD5	15.479288	19.172876	6.527897	16.710679	13.281744	5.808838	3.567689	6.100904	7.074008	4.82506	9.374109	3.677588	181.301438	192.571474	250.609827	242.221972	300.30048	257.254548	18	31.990196	4	16.990196	13	8	5	10	9	5	11	5	179.97978	243.947772	291.990201	390.99423	328.977565	267.998276
L3_chr12_+_52181333	chr12	52181332	52181343	+	6895	TARBP2	TRBP,TRBP1,TRBP2	7.81153	3.632486	1.591957	18.726651	12.285289	1.362328	0	2.896964	0.772772	0	0	0	2.065344	2.966178	1.733047	4.293231	4.927305	1.007135	9.040433	6	1	19	12	2	0	5	1	0	0	0	2	3.903509	3	7	7	1
L3_chr12_+_53241515	chr12	53241493	53241519	+	5153	PDE1B	PDE1B1,PDES1B	1.656842	1.810134	0	1.951062	5.108987	0	5.758045	11.698155	5.57735	1.93233	22.515495	6.50897	16.372787	7.569904	11.382234	10.98528	36.736946	8.895296	2	3	0	2	5	0	8	18	7	2	26	9	16	10	18	17.969697	45	9
L3_chr12_+_54654139	chr12	54654093	54654191	+	5869	RAB5B		27.498522	7.238107	4.93594	12.727866	8.166501	18.94116	161.97793	129.552914	54.337851	102.907825	87.979367	155.247259	117.863238	75.478326	27.742341	65.560423	123.232657	129.752263	32.980198	12	3	13	8	25	196.920331	174.996537	66.783557	100.993114	100.853986	223.991954	116	97.998473	46.983225	106.805455	150.980479	132.966556
L3_chr12_+_54808285	chr12	54808235	54808367	+	23344	FAM62A	KIAA0747,MBC2	395.145748	284.824913	160.46653	220.6238	365.625227	280.852139	1512.612135	1851.366931	944.108602	968.625256	1064.846847	1429.778127	362.263016	375.798684	572.981398	245.567367	430.097782	584.715314	424.981834	483.991177	84.999479	222.995342	354.991174	329.983511	1574.968551	1878.977013	1065.978801	870.979	1162.971841	2202.865108	358.9895	476.990089	673.980869	397.990157	491.988456	613.967736
L3_chr12_+_55808532	chr12	55808514	55808724	+	4035	LRP1	LRP,A2MR,APOER,APR,CD91,FLJ16451,MGC88725,TGFBR5,IGFBP3R	0	0	0	1.951062	10.220684	15.708347	1.398909	1.080913	1.580632	3.981573	19.819566	114.314444	1.032672	0.742541	0	4.880067	8.907392	64.675506	0	0	0	2	10	23	2	2	2	4	23	165.884817	1	1	0	8	13	66
L3_chr12_+_60649521	chr12	60649521	60649521	+	NA	NA	NA	8.856802	9.479456	8.919993	20.792349	11.290589	17.851364	7.115038	4.052413	8.326049	10.353922	0.84304	26.116791	2.054407	0	1.733047	3.677067	0.643964	1.007135	9.981424	15.990712	5	20.990712	10.990712	21	9	6	10	10	1	39	2	0	3	6	1	1
L3_chr12_+_60940430	chr12	60940424	60940456	+	9958	USP15	KIAA0529,MGC131982,MGC149838,MGC74854,UNPH4	0.804244	7.823673	4.93594	4.891254	1.019722	0	9.018543	16.097334	12.816193	7.974417	19.021133	3.649411	21.377086	20.758592	65.581954	31.309487	19.901126	10.864937	1	13	3	5	1	0	12	24	16	8	22	5	21	26.996479	85.996479	51	26	11
L3_chr12_+_61146840	chr12	61146839	61146873	+	23041	MON2	KIAA1040,MGC35493	45.742713	26.825047	20.306031	16.647853	12.268871	4.18472	43.46767	86.585403	103.025473	59.70933	64.133224	74.712441	85.327612	114.739625	93.937022	69.924632	73.836598	27.52784	52	44.940397	12	17	12	6	56	119.981685	121.96337	57.981685	73	108	83.996764	147.970742	129.983687	113.600789	92.993501	28
L3_chr12_+_63290282	chr12	63290261	63290570	+	283349	RASSF3	MGC119194,MGC119195,MGC119197,RASSF5	100.517939	59.677487	21.975787	108.920339	62.212615	18.366995	48.530236	61.376197	17.381051	96.781069	81.920317	124.458481	74.168237	37.828875	7.028839	43.332357	108.811285	73.937258	116.720805	99.329122	13	110.954908	60.816925	27.323168	65.943361	92.924215	22	95	93.854599	177.070641	72.632703	49.935676	13	70.90404	141.793666	74.933184
L3_chr12_+_63849618	chr12	63849598	63849882	+	23592	LEMD3	MAN1	38.742259	26.868569	14.601094	35.441143	18.428979	7.812764	5.828103	4.779967	12.408291	7.83127	9.420628	19.712185	6.17007	12.184716	9.505211	8.554334	3.826554	4.007312	44.065127	44.917046	8.972603	36.048881	18	11.008566	8	7.655376	15.466843	8	11	28.094481	6	16.137767	17.304856	14.023259	5.828826	4
L3_chr12_+_65949432	chr12	65949412	65949677	+	55832	CAND1	DKFZp434M1414,FLJ10114,FLJ10929,FLJ38691,FLJ90441,KIAA0829,TIP120,TIP120A	48.977801	32.98602	11.303769	13.694014	3.063528	2.000435	14.416009	18.12903	12.674244	6.75739	16.629087	2.223458	10.289822	29.869653	22.781966	22.608006	18.878314	6.021581	56	54.994709	7	14	3	3	20	29	16	7	19	3	10	39	38	36.987805	26	6
L3_chr12_+_67426222	chr12	67426186	67426236	+	55508	SLC35E3	BLOV1	0	2.420552	0	2.933393	1.019722	0	0.66108	5.739351	1.580632	0	2.552068	2.156844	15.420487	12.855018	3.068363	14.705498	8.476342	6.978407	0	4	0	3	1	0	1	10	2	0	3	3	15	17	6	24	12	7
L3_chr12_+_68418920	chr12	68418905	68418927	+	117177	RAB3IP	FLJ14660,FLJ22548,MGC71495,RABIN3	4.117929	3.644703	0	5.880431	2.039444	0.638107	4.15202	11.846794	3.126175	7.77453	4.238148	2.897997	5.152423	12.238184	3.170438	19.022835	4.787714	1.007135	5	6	0	6	2	1	6	19	4	8	5	4	5	16	6	31	7	1
L3_chr12_+_68923479	chr12	68923477	68923507	+	4848	CNOT2	CDC36,HSPC131,NOT2,NOT2H	5.070143	9.020193	6.753939	8.812143	3.059166	0	67.789041	75.389239	62.592343	55.788189	50.282437	58.670784	212.76564	138.107301	238.248927	140.58801	191.294361	54.228027	6	15	4	9	3	0	81	93.406278	74	53.995604	57	86	212	175	270	227	211	55.998282
L3_chr12_+_70434892	chr12	70434877	70434942	+	23011	RAB21	KIAA0118	128.243313	113.036311	87.149801	127.358355	75.88611	10.388783	19.690826	34.795717	43.724359	15.533518	34.592744	20.064983	43.803694	58.220303	74.007079	60.754563	45.408052	34.479742	142	190.992038	49	129	73.993559	15	26	54	53.992032	16	39.996016	27.996016	43	76	111	99.096462	58.997817	35
L3_chr12_+_86953445	chr12	86953419	86953448	+	91298	C12orf29	DKFZp313K0436,DKFZp434N2030,DKFZp686L04169,FLJ38158,MGC102978	3.216977	15.009108	4.93594	2.933393	0	0.638107	0.66108	2.356508	3.947832	1.87559	1.68608	0.741153	15.431308	3.730249	9.7535	4.875835	9.831323	9.021759	4	25	3	3	0	1	1	4	5	2	2	1	15	5	17	8	14	9
L3_chr12_+_92385423	chr12	92385399	92385424	+	28977	MRPL42	HSPC204,MRP-L31,MRPS32,PTD007,RPML31,MRPL31	2.461087	0	0	0	1.019722	0	11.685981	4.052413	4.720604	0.937795	4.307614	2.964611	26.429349	21.406805	25.199659	28.239246	36.614762	19.484679	3	0	0	0	1	0	15	6	6	1	5	4	26	27.980952	39.966846	46	44	20
L3_chr12_+_94135662	chr12	94135660	94135741	+	55591	VEZT	DKFZp761C241,VEZATIN	3.313684	5.46374	3.183914	2.926593	0	0.638107	3.382149	7.916955	1.580632	7.732753	4.238148	16.574548	26.518503	12.812588	3.553978	15.276504	20.0562	7.985542	4	9	2	3	0	1	5	13	2	8	5	23	25.957746	17	6.985915	25	27.993056	8
L3_chr12_+_100198035	chr12	100198023	100198036	+	27340	UTP20	DRIM	0.131684	0.656556	0.017368	0	0.119965	0	0	1.643894	0.772772	0.396766	1.729216	1.522226	0	4.630247	2.141636	5.242015	13.931915	1.993043	0.178342	1.073529	0.014706	0	0.118421	0	0	3.059233	1	0.438356	2.025719	2.049563	0	6.160584	4.162362	8.582602	17.831365	2
L3_chr12_+_105692283	chr12	105692283	105692591	+	55188	RIC8B	FLJ10620,MGC39476,RIC8,hSyn	40.807596	23.60107	29.524913	4.893837	11.230029	5.300631	10.364029	14.007085	18.397982	9.548171	9.388803	6.285563	26.667143	13.460225	15.787883	22.599392	9.247436	12.936757	48.962264	39	17	5	11	7.915888	15	23	23	10	11	8.547619	25.947347	18	28	36.945455	13.981818	13
L3_chr12_+_109046578	chr12	109046574	109046578	+	28981	IFT81	CDV-1,CDV-1R,CDV1,CDV1R,MGC102777,MGC4027	0	0	0	0.975531	0	0	1.398909	0	0	0	2.552068	1.277076	14.803575	0.466334	0.293256	0.994208	3.930477	6.078163	0	0	0	1	0	0	2	0	0	0	3	1.75	14.632911	0.632911	0.632911	1.632911	5.265823	6.202175
L3_chr12_+_112750881	chr12	112750878	112750884	+	NA	NA	NA	7.551731	9.552781	1.647399	16.940582	13.431941	21.845069	35.239842	14.246606	15.102603	15.098134	8.549825	86.590016	1.314813	3.016675	5.350952	1.830018	0.002624	4.163794	9.027437	15.913919	1.043478	17.192955	13.126843	28.99298	43.133195	20.580387	18.518679	15.202625	9.956179	129.25008	1.270492	4.006823	9.73845	3.013207	0.006384	4.170144
L3_chr12_+_121885956	chr12	121885934	121886006	+	9026	HIP1R	HIP3,ILWEQ,FLJ14000,HIP12,KIAA0655,MGC47513	27.952655	5.553463	42.019471	26.579145	50.246881	52.930105	3.382149	6.820264	15.802537	10.682223	1.68608	36.880068	7.20683	7.519231	49.946076	9.738915	5.959338	39.563563	32	9.152866	23.444444	27	49	69.987654	5	12	20	11	2	52	7	9.988636	74	16	9	39.977528
L3_chr12_+_130004459	chr12	130004451	130004462	+	283383	GPR133	DKFZp434B1272,FLJ16770,MGC138512,MGC138514,PGR25	0	0	0	0	0	0	0.66108	0	0	0.937795	0	10.592919	1.032672	0.742541	0	0	0.643964	4.951215	0	0	0	0	0	0	1	0	0	1	0	15	1	1	0	0	1	5
L3_chr12_+_130945141	chr12	130945120	130945208	+	8408	ULK1	ATG1,FLJ38455,UNC51,Unc51.1	124.212813	70.15497	118.192264	84.754916	97.812898	69.023432	73.519879	62.704615	159.867312	72.490016	62.464898	45.094665	21.463973	19.694578	39.153836	7.308459	5.431678	22.773946	137.998395	117.982786	65.984281	85.995198	95.298363	83	95.94462	89.983271	189.526282	69	70.976119	64	21	26	62.988889	12	8	23
L3_chr12_-_72069	chr12	72069	72070	-	NA	NA	NA	4.307503	6.546722	4.93594	5.906061	30.914075	3.880068	22.032799	14.071443	8.326049	12.52249	11.521689	28.077945	1.032672	5.00803	4.214383	3.677067	4.530728	14.557951	5	11	3	6	30	5.205387	25.596567	18.532189	10	12	13	41.887324	1	6.533333	6.533333	6	6	15.066667
L3_chr12_-_1573874	chr12	1573869	1573994	-	NA	NA	NA	19.561065	20.134816	21.94287	14.565726	2.089182	0.767812	7.307811	3.431108	9.29078	3.175279	1.853777	2.781133	2.685615	2.656082	9.62119	0.907468	1.638903	2.589908	21.809555	34.156989	12.132652	14.80597	2.048389	1.184249	10.059798	5.44289	11.282626	3.219871	2.166023	3.832954	2.619904	3.536691	15.178124	1.491127	2.491127	2.609537
L3_chr12_-_1791168	chr12	1791155	1791205	-	NA	NA	NA	3.413301	0	0	1.951062	2.043806	2.761163	5.545409	4.382193	14.631314	21.733789	32.483129	21.407471	6.150935	2.239898	6.913438	27.593758	25.215694	14.845711	4	0	0	2	2	4	7.992701	7	18	22	36.96992	29.984962	5.992	2.993103	11.992	44.928378	33.936	14.992
L3_chr12_-_2856550	chr12	2856492	2856618	-	2305	FOXM1	FKHL16,FOXM1B,HFH-11,HFH11,HNF-3,INS-1,MPHOSPH2,MPP-2,MPP2,PIG29,TRIDENT,TGT3	84.609393	43.572322	24.222368	66.846784	11.193156	32.202752	163.430582	154.198672	79.818247	97.886547	19.637022	59.998257	36.729163	36.029011	10.992024	29.295011	6.874845	13.980387	95.98386	72.996732	13.993464	67.993464	10.952221	41	202.984781	201.966641	96.993103	94.991724	22.987588	85.300863	35.988701	47.374584	19.994444	47.966102	9.988701	13.994444
L3_chr12_-_3732537	chr12	3732494	3732618	-	84766	EFCAB4B	FLJ33805,MGC4266	33.66275	16.927361	1.591957	23.56084	20.456487	2.552426	23.899483	37.376661	20.128364	25.860907	30.172101	23.638658	7.217767	5.232876	5.443621	10.973848	9.633188	3.021404	39.816794	28	1	23.977612	20	4	32	58.978981	25	25.995984	34.995984	32.589202	7	7	10	18	14	3
L3_chr12_-_8993509	chr12	8993493	8993537	-	4074	M6PR	CD-MPR,FLJ32994,MPR46,SMPR	19.619342	16.26587	11.689878	25.567339	16.325324	3.190534	36.948155	19.090649	30.170192	17.639501	17.993924	24.471475	66.145542	55.197479	74.906489	74.240385	81.427013	60.798027	23.138855	27	7	26	15.957983	5	48	30	37	18	20.96729	34	64.923167	71.987629	107.584328	120.986691	105.932083	61.89069
L3_chr12_-_10657427	chr12	10657427	10657444	-	55110	FLJ10292	mago,magoh,FLJ10292,MGN2	0	0.610418	1.591957	0	0	0	1.398909	3.577524	8.158417	2.94947	2.583893	0	10.237493	5.268379	4.653582	1.822079	4.753243	2.971095	0	1	1	0	0	0	2	6	10	3	3	0	10	7	9	3	7	3
L3_chr12_-_14847680	chr12	14847668	14847717	-	51729	WBP11	DKFZp779M1063,NPWBP,SIPP1	36.899737	44.722918	20.306031	28.4646	4.08325	8.003955	110.227865	171.405362	122.968652	69.417805	66.732711	80.013371	82.204229	119.888513	143.878087	79.344175	77.649483	66.266263	42	75	12	29	4	11	134.937192	213.830315	144.982005	66.992228	75.956299	115.976867	80.960378	153.88549	193.961513	128.960429	96.955381	67.970819
L3_chr12_-_24993220	chr12	24993217	24993543	-	586	BCAT1	BCT1,DKFZp686E12175,ECA39,MECA39,PNAS-121,PP18	34.818459	22.938865	46.606251	77.674592	29.646117	1.362328	13.844502	43.163078	90.43471	115.365215	269.147466	188.514492	92.925525	85.303718	284.117971	301.489298	517.526682	194.714556	40.98773	37.98773	26.993939	78.987805	29	2	20	65	107.994975	113	301.22805	272.969849	90.994792	111.994303	359.840454	488.962833	602.98082	199.994792
L3_chr12_-_26037352	chr12	26037352	26037353	-	NA	NA	NA	1.656842	0	0	0	0	0.638107	13.022994	0	0.772772	0	0	0	9.13893	1.502626	10.061021	2.446396	0.643964	7.805037	2	0	0	0	0	1	16	0	1	0	0	0	9	2	14	4	1	8
L3_chr12_-_29425351	chr12	29425336	29425401	-	51290	ERGIC2	PTX1,CDA14,Erv41,MGC111152,cd002	2.412732	2.43277	1.591957	3.908924	1.019722	0	9.954738	27.194667	33.540129	14.410799	11.912108	13.524396	47.944273	47.744816	76.05285	44.755344	39.248968	17.83393	3	4	1	4	1	0	14	38.985816	40.992126	15	14	18.992908	46.994382	62.393801	108.989218	72.957857	52.997183	18
L3_chr12_-_29827781	chr12	29827781	29828193	-	83857	TMTC1	ARG99,FLJ31400,FLJ41625,OLF	71.726711	45.362012	51.083961	135.172501	80.329722	13.656581	23.368742	41.293966	66.676078	112.144835	51.084196	77.814291	26.454679	18.106753	36.889885	78.669029	68.623007	26.60383	81.689657	75.728234	29.872428	136.882604	78.280255	18.853515	31.567891	61.519417	80.645155	107.170391	58.764209	112.002086	25.941372	23.994429	54.3208	127.87301	86.804991	27
L3_chr12_-_30799001	chr12	30799000	30799166	-	65981	CAPRIN2	EEG1,C1QDC1,EEG-1,FLJ11391,FLJ22569,MGC102894,MGC134847,MGC134848,caprin-2,KIAA1873	6.083949	0.403572	8.899115	10.923387	16.346106	0	2.721069	3.717626	22.46657	5.70337	6.806417	16.386308	3.098016	0.742541	3.114961	1.826311	2.013724	3.000178	7.329114	0.658228	5.165079	11.165079	16	0	4	6	26.949367	5.962264	7.981818	23	3	1	5.818182	3	3	3
L3_chr12_-_46585045	chr12	46585032	46585092	-	7421	VDR	NR1I1	57.235191	17.997934	74.279101	45.236246	23.602369	3.270831	29.450473	19.038649	125.526141	32.021573	35.618372	30.353253	11.259205	12.016999	54.782179	21.444659	13.345888	7.951393	64.229147	30	40.991667	45.995833	23	4.991667	39.963446	30	149	32	41	43	10.989305	16	79.994624	35	19	8
L3_chr12_-_47532193	chr12	47532189	47532228	-	9416	DDX23	MGC8416,PRPF28,U5-100K,prp28	19.436871	3.043188	3.183914	8.80276	5.108987	4.000869	19.539112	13.965858	7.832983	11.827806	8.610279	5.862608	21.480961	17.346163	22.410582	22.643704	13.098502	13.990022	23	5	2	9	5	6	27	23	10	12	10	8	21	23	37	37	19	14.043663
L3_chr12_-_48902705	chr12	48902697	48902711	-	51474	LIMA1	EPLIN,FLJ38853,MGC131726,SREBP3	0	0	0	0	0	0	0	10.693509	0	0	0.84304	0	6.159134	4.509929	0.494381	6.731918	14.611	1.007135	0	0	0	0	0	0	0	15	0	0	1	0	6	5.962264	1	11	19	1
L3_chr12_-_50004163	chr12	50004160	50004286	-	51411	BIN2	BRAP-1	248.947077	164.281969	136.068562	257.448361	132.575287	43.687115	96.60629	91.070299	94.137379	93.355278	111.504616	97.986604	107.563107	92.116122	116.860566	90.128294	142.080169	74.853454	275.695027	277.376158	73.999117	260.444697	129.146613	58.938182	120.967028	126.077128	112.348652	91.39174	126.297386	140.670891	105.955783	119.696266	163.470008	146.646204	175.656883	76.685395
L3_chr12_-_51894884	chr12	51894867	51894937	-	NA	NA	NA	0.804244	0.610418	3.183914	22.624972	41.054504	14.946058	1.398909	0	27.947897	63.558018	68.753226	41.309179	0	0	2.966289	23.172329	17.524431	14.72313	1	1	2	23	39.988506	19.954017	2	0	34	60.959268	77.832335	58.984733	0	0	6	37.702128	22.925532	14.935484
L3_chr12_-_52306031	chr12	52306018	52306467	-	11016	ATF7	ATFA,MGC57182	9.040102	7.899824	3.183914	5.892747	2.039444	3.276648	80.894241	72.102382	82.284333	49.375518	63.806416	116.204227	36.862071	20.985465	21.392423	25.625446	41.781341	28.01523	11	13	2	6	2	5	102.907126	104.97293	100	49.995565	73.917615	164.979487	35.950495	27.984027	38.990654	41.979167	57.867171	27.979592
L3_chr12_-_52407498	chr12	52407476	52407520	-	57658	CALCOCO1	Cocoa,KIAA1536,PP13275,calphoglin	0	0.610418	0	11.257537	0	1.276213	13.118568	16.947683	16.296066	27.516748	40.7084	76.638863	16.316007	7.587058	15.354767	25.729627	30.477009	56.936867	0	1	0	11.416667	0	2	16.996	26	20	26.995968	46	112.955995	16	9.983871	22.969231	41.92584	37.937336	58.920577
L3_chr12_-_53064641	chr12	53064638	53064798	-	25946	ZNF385	RZF,DKFZP586G1122,HZF,ZFP385,ZNF385	38.628974	34.845859	25.468013	46.129665	55.247841	22.505376	154.022112	115.370595	100.125419	92.863138	125.497744	134.672587	93.744401	104.767896	117.259312	56.965158	62.547822	166.457589	45	58	15	47	53.988722	31.961975	189.985597	160.960044	120.997755	93	142.977702	192.998878	91.994511	135.995873	174.998723	92.997249	84.995868	170.993243
L3_chr12_-_53099272	chr12	53099233	53099617	-	3678	ITGA5	CD49e,FNRA,VLA5A	237.402545	165.072322	1733.744048	719.840319	681.627341	358.313042	152.519598	141.952411	698.290693	393.440319	374.922804	357.56085	124.739371	230.355909	1264.276754	314.023829	329.087941	495.498155	256.873003	279.817452	775.337811	721.547632	659.492836	394.780289	180.888373	183.90451	775.618268	360.825267	413.695206	538.7462	122.95058	292.885261	1267.530113	507.875754	373.927744	518.794906
L3_chr12_-_53153626	chr12	53153615	53153657	-	NA	NA	NA	19.136377	18.48216	6.527897	10.781068	6.140162	0.638107	37.150589	32.794575	10.236742	8.63298	10.319307	8.593534	236.356339	150.932176	110.415423	57.876478	75.823423	27.514611	22	30.962963	4	11	6	1	46	50	12.791045	9	12	12	235.988762	191.996241	138.962844	94	92	28
L3_chr12_-_54607942	chr12	54607929	54607960	-	84305	WIBG	MGC13064,PYM	53.938473	33.340595	16.85186	39.422251	23.534438	6.446945	14.871964	8.940167	11.13779	5.673324	18.606744	14.980824	39.538532	13.807076	6.770122	11.002525	24.866775	14.857751	60.718881	55.8232	10	40	23	9	19	14	14	5.989583	21	21	39	18	12	18	32	15
L3_chr12_-_55129458	chr12	55129427	55129481	-	8914	TIMELESS	TIM1,TIM,FLJ12640,FLJ20714,hTIM	57.718576	54.16896	21.405059	17.668634	6.1358	3.914754	6.451167	15.686733	6.350122	1.87559	1.68608	3.705764	24.436028	20.669273	15.225584	14.064443	5.431678	21.672549	63.985646	90.990741	12	18	6	6	9	23	8	2	2	5	24	26.993197	23.993243	23	8	22
L3_chr12_-_55686508	chr12	55686495	55686603	-	9880	ZBTB39	KIAA0352	6.630277	8.464136	3.220492	23.38544	6.128709	2.009962	4.889849	21.862484	37.083811	20.802121	13.877319	10.214734	4.087056	2.227623	7.489728	3.036798	3.315225	3.021404	8	14.021442	2.021442	23.809677	6	3.021442	7	33.94186	45.647287	21	16	14	4	3	13	5	5.028883	3
L3_chr12_-_55929189	chr12	55929189	55929213	-	NA	NA	NA	0.804244	2.420552	0	2.835375	0	1.276213	0	0.540457	0	0	0	1.454129	15.288308	13.70835	9.911203	9.14353	3.417954	9.842524	1	4	0	2.9	0	2	0	1	0	0	0	2	14.943182	18	16.281426	14.953488	5	9.89667
L3_chr12_-_56157918	chr12	56157909	56157961	-	64333	ARHGAP9	10C,FLJ16525,MGC1295,RGL1	19.056909	6.670216	0	1.951062	1.019722	1.276214	0.66108	0	0	0	0	0	14.402724	6.742268	0.988763	3.051102	3.530624	2.01427	22	11	0	2	1	2	1	0	0	0	0	0	14	9	2	5	4.961538	2
L3_chr12_-_56432349	chr12	56432341	56432445	-	1019	CDK4	CMM3,MGC14458,PSK-J3	66.338519	60.080926	34.575993	76.938529	60.516423	30.476001	56.296424	39.391353	16.051561	46.01947	35.986126	17.154647	107.577074	94.399656	80.893713	74.360544	58.585109	58.906438	74.985483	100.949017	20	77.997567	59	41.804065	72	56	19.882736	44.99654	40.983051	23.986395	106	121.993722	119.998462	120.945629	76.977204	59.998459
L3_chr12_-_63439407	chr12	63439402	63439499	-	2799	GNS	G6S,MGC21274	28.520459	22.27272	13.855933	52.241237	37.910916	21.948953	65.068536	81.078124	60.468961	144.034958	117.008368	230.723624	101.2892	115.220564	121.575797	215.556976	487.638094	467.158648	32.990243	37	8	53	36.995074	30.985222	80.951835	106.972477	72.979358	134.979358	131.979358	342.954224	99.995962	147.994302	151.994238	347.970671	516.979771	491.97159
L3_chr12_-_64810803	chr12	64810787	64810805	-	84298	C12orf31	MGC104302,MGC14817	0.804244	1.220836	0	0	0	0.638107	0	0.540457	0.772772	0	0.84304	0	6.132767	10.666609	10.382203	6.715651	15.763222	4.913316	1	2	0	0	0	1	0	1	1	0	1	0	6	14	17	11	21	5
L3_chr12_-_67012410	chr12	67012408	67012424	-	56890	MDM1	FLJ95264	0.804244	0.610418	0	0.975531	0	0	1.398909	0	2.402289	0	0	0.741153	11.263996	3.747794	3.862583	1.214719	2.657687	1.007135	1	1	0	1	0	0	2	0	3	0	0	1	11	5	6.96	2	4	1
L3_chr12_-_75477595	chr12	75477573	75477767	-	114882	OSBPL8	DKFZp686A11164,MGC126578,MGC133203,MST120,MSTP120,ORP8,OSBP10	228.468104	238.267656	627.090733	789.736603	321.41363	38.209476	199.40359	422.529628	765.571946	765.086512	855.429155	531.943408	160.344803	148.734189	651.185019	354.063694	453.010192	158.506757	246.572165	404.524436	309.434884	791.869642	311.836383	48.904118	228.976694	483.292016	847.775392	668.314252	925.255316	807.168761	158.729239	191.172197	680.969347	570.424636	481.148354	163.745453
L3_chr12_-_78852859	chr12	78852843	78853059	-	4659	PPP1R12A	MBS,MGC133042,MYPT1	20.21284	26.162286	10.20811	8.813823	10.232955	8.003955	38.239569	58.082659	75.620288	37.215565	46.238316	41.881178	61.115127	48.951043	110.657167	59.547968	61.746967	28.792549	23	44	6	9	10	11	51	82	90.995025	36.997567	53	59	60	63.996269	148.192463	96.998131	79	28.998134
L3_chr12_-_92359830	chr12	92359800	92359878	-	7334	UBE2N	MGC131857,MGC8489,UBC13,UbcH-ben	15.548041	13.863409	7.959786	6.842316	5.071911	2.638541	6.082933	15.237252	5.551351	2.813385	4.215201	2.223458	34.811	18.84179	32.248835	21.364958	20.941289	38.494136	18.970356	22.894841	5	7	4.969697	4	8	22	7	3	5	3	33.986842	24.981982	53.986319	35	29.986301	39
L3_chr12_-_94914254	chr12	94914229	94914277	-	3034	HAL	HIS,HSTD,histidase	0.804244	0	0	0	0	0	23.493308	1.858813	1.545544	0	0	0.741153	24.443891	10.550451	0.494381	0	0	0	1	0	0	0	0	0	29	3	2	0	0	1	24	14	1	0	0	0
L3_chr12_-_97421753	chr12	97421753	97421753	-	643770	LOC643770		0	0.610418	0	0	0	0	0	1.858813	16.151794	0	0	2.156844	0	0.742541	0	0.60736	0	1.993043	0	1	0	0	0	0	0	3	19	0	0	3	0	1	0	1	0	2
L3_chr12_-_104154028	chr12	104154015	104154035	-	55198	APPL2	DIP13B,FLJ10659	4.117929	0	10.842991	4.884455	2.039444	1.276213	0	1.718711	0	0.937795	2.583893	1.482306	2.065344	3.012019	0.494381	6.082626	6.9755	2.014269	5	0	6	5	2	2	0	3	0	1	3	2	2	4	1	9.946667	10	2
L3_chr12_-_110291248	chr12	110291248	110291288	-	144717	FAM109A	FLJ32356	2.461086	1.831254	45.376581	35.401573	34.861426	6.185154	0	2.39927	30.473873	21.544269	13.017147	15.479436	1.032672	13.615914	33.759857	18.366283	16.139403	23.445667	3	3	25	35.963504	33.963504	9	0	4	37	21	15	22	1	18	47.970238	29.982143	20.994048	24
L3_chr12_-_115660251	chr12	115660226	115660278	-	79794	C12orf49	FLJ21415	32.20807	7.882813	16.827264	23.520062	10.21196	8.590237	10.255237	5.696588	11.125559	19.062928	10.273834	13.85378	10.326721	24.865091	35.571377	25.015714	29.311019	21.864825	38	12.992063	9.961538	24	10	13	15	10	14.02343	19	12	19	10	33	57	41	41	21.963801
L3_chr12_-_116112660	chr12	116112651	116112681	-	23014	FBXO21	DKFZp434G058,FBX21,FLJ90233,KIAA0875,MGC26682	122.557308	49.951216	46.445255	54.597501	25.327108	18.019526	27.953539	35.566312	41.802192	21.170546	16.784165	29.613404	36.480625	30.179972	64.612683	22.806797	38.279745	29.854687	128.805825	85.27923	25.245841	55.163916	24.640919	22.932584	33.729268	47.257782	49.392286	20.329553	18.956938	44	36.099765	38.56154	77.441899	37.019892	44.37284	30.763829
L3_chr12_-_119826530	chr12	119826514	119826547	-	121665	UNQ1887	IMP2,UNQ1887,DKFZp586C1324,MDHV1887,MGC126674,MGC126676,MGC90402,PRO4332,PSL4,SPPL3	15.453006	3.657598	0	14.712086	5.09861	2.000434	0.66108	0	1.580632	2.870125	0.84304	2.223458	3.087079	2.227622	0.494381	1.214719	2.773991	1.007135	18	5.99187	0	15	5	3	1	0	2	3	1	3	3	3	1	2	4	1
L3_chr12_-_121276538	chr12	121276525	121276556	-	56616	DIABLO	DIABLO-S,FLJ10537,FLJ25049,SMAC,SMAC3	10.783814	9.680243	10.842991	7.847675	10.22694	0	4.228769	2.799624	5.528465	5.962743	2.552068	2.223458	25.581484	13.572674	25.523329	7.334128	24.732438	9.000532	13	16	6	8	10	0	6	5	7	6	3	3	25	18	40	12	34	9
L3_chr12_-_123284598	chr12	123284598	123284598	-	NA	NA	NA	0.804244	0.610418	0	1.957861	0	9.676941	1.398909	3.30128	1.580632	5.024947	0	10.314211	0	0	0.494381	0	1.36976	2.971095	1	1	0	2	0	12	2	5	2	5	0	15	0	0	1	0	2	3
L3_chr12_-_123618082	chr12	123618080	123618162	-	NA	NA	NA	44.086067	29.491678	8.119853	10.966295	27.110275	11.384101	90.384991	102.29669	70.459184	51.749827	54.546397	77.063874	14.312815	24.605865	20.333459	6.236872	11.903355	14.829262	51.849982	49.042568	5	11.230348	26.509586	16.697154	114.710546	135.153095	85.520505	51.192584	62.947686	109.292068	13.9375	32.442765	31.508938	10.243031	16.855983	14.944785
L3_chr12_-_123965150	chr12	123965144	123965154	-	7316	UBC	HMG20	287.670172	244.289475	193.321482	294.702483	168.675884	166.786573	97.550138	135.684321	83.154236	176.6435	89.30836	91.465671	637.177907	869.177168	1299.615807	604.693113	931.987838	935.828646	282.994425	425	89	293.986049	162.994425	166	108	148	95	157	98	138	643.977316	1055.954631	1098	965.945692	855	1018.971356
L3_chr12_-_126963071	chr12	126963071	126963072	-	NA	NA	NA	12.6035	0.610418	0	0	0	0	0	0	0	0	0	0	0	0	0	0	0	0	14	1	0	0	0	0	0	0	0	0	0	0	0	0	0	0	0	0
L3_chr13_+_26896753	chr13	26896722	26896793	+	2971	GTF3A	AP2,TFIIIA	81.367014	69.839181	23.219689	62.757109	25.586439	10.672586	7.003455	3.340081	4.63663	8.806633	5.993695	2.964611	39.917462	23.726082	16.160108	21.924543	29.983499	16.970362	93	116.57074	14	63.977497	25	15.994366	10	6	6	9	7	4	39	31.340426	29	35.927419	42	17
L3_chr13_+_27093996	chr13	27093992	27094069	+	51082	POLR1D	FLJ20616,MGC9850,POLR1C,RPA16,RPA9,RPAC2,RPO1-3	23.320559	28.203902	8.279921	23.716839	5.102972	3.987798	45.552607	64.290557	38.098183	80.878636	38.239648	46.102135	84.251683	62.774201	87.306105	67.989214	108.035266	57.020516	26.991228	47	5	24.179688	5	5.982456	59	87.992288	46.984848	78	43.997442	65	82.98832	81.998322	120.998317	110.637074	134.993263	58
L3_chr13_+_28131269	chr13	28131227	28131302	+	51371	POMP	C13orf12,HSPC014,PNAS-110,UMP1	4.069575	10.879959	8.119854	17.602938	0	0.638107	5.250429	13.749445	5.528465	8.63298	16.376027	3.677588	68.226015	62.699044	109.275297	68.708322	116.700938	67.945908	5	18	5	18	0	1	7	20	7	9	19	5	66.998428	81.984419	154	111.992139	148	69
L3_chr13_+_30090056	chr13	30090056	30090057	+	10208	USPL1	C13orf22,D13S106E,DKFZp781K2286,FLJ32952,RP11-121O19.1,bA121O19.1	0.804244	0	1.591957	0.975531	1.019722	0.638107	1.398909	2.56872	0	2.94947	7.023452	3.544256	1.032672	4.592579	10.885597	8.616377	16.538924	5.879572	1	0	1	1	1	1	2	4	0	3	8	5	1	6	15	14	20	6
L3_chr13_+_33290253	chr13	33290253	33290333	+	5983	RFC3	MGC5276,RFC38	0.804244	6.661313	3.183914	0.975531	0	0	7.850076	29.094148	15.127537	16.582315	6.878726	10.124694	81.301623	72.090397	79.463194	18.965914	13.636397	9.999811	1	11	2	1	0	0	11	43	19	16	8	14	80	94	113.983741	31	18.990783	10
L3_chr13_+_37821967	chr13	37821964	37822029	+	51569	UFM1	BM-002,C13orf20,bA131P10.1,RP11-131P10.1	1.608488	4.838961	0	3.908924	5.116077	0	0	1.62137	3.898947	3.75118	4.269973	2.936435	32.676837	32.056136	45.628049	33.02182	31.791427	15.840887	2	8	0	4	5	0	0	3	5	4	5	4	31.959854	42	72.835699	53.996283	44.959854	16
L3_chr13_+_41744182	chr13	41744156	41744217	+	11215	AKAP11	AKAP220,DKFZp781I12161,FLJ11304,KIAA0629,PRKA11	4.615592	0.451109	8.386275	27.067571	7.414588	1.260118	1.623222	3.002623	3.539501	6.74313	7.215821	3.249517	4.112051	4.498334	0.511295	5.879932	3.201303	8.845114	5.630083	0.734814	4.934987	27.561669	7.253501	1.976923	2.416809	4.993537	4.425455	7.037659	8.410458	4.412186	3.991557	6.060758	1.072395	9.663261	4.765298	8.892396
L3_chr13_+_44592647	chr13	44592636	44592652	+	2963	GTF2F2	BTF4,TFIIF,RAP30,TF2F2	4.307503	0	3.343982	0	0	0	0	2.39927	1.545543	0.937795	7.758017	0.741153	2.065344	3.012019	13.303226	6.741989	7.048896	7.893841	5	0	2	0	0	0	0	4	2	1	8.878788	1	2	4	19	11	9.989362	8
L3_chr13_+_44937048	chr13	44937025	44937092	+	83548	COG3	SEC34	11.690763	10.810984	3.183914	9.778292	14.34284	0.638107	4.15202	3.34008	10.393238	12.834783	12.037213	2.936435	9.198651	23.606875	13.000938	23.22606	11.258841	11.006945	14	17.985075	2	10	14	1	6	6	13	13	14	4	9	31	22	38	16	11
L3_chr13_+_47705294	chr13	47705279	47705391	+	9445	ITM2B	ABRI,BRI,BRI2,BRICD2B,E25B,E3-16,FBD,RP11-196P14.1	175.404646	106.755221	102.254951	169.883565	133.520379	51.471857	29.170459	27.179823	39.331599	47.698398	41.150566	94.675704	51.833183	47.48748	66.711663	95.276029	110.794145	137.626221	192.954359	179.633499	55.985312	171.919345	129.919664	66.998767	39	39.903894	47.994565	46.99729	47	137.99729	50.98214	61.976252	97.972823	154.984894	140.953773	141.959286
L3_chr13_+_47775857	chr13	47775857	47776069	+	5925	RB1	OSRC,RB	82.120245	65.226543	19.423623	150.660041	86.134263	11.584857	82.574781	197.518261	144.103131	158.484943	256.146771	274.164318	103.980151	96.532184	90.277886	175.22843	172.793143	76.374491	94	108.959774	12	153	84	17	104.872855	257.90113	173.9644	154.995415	288.951979	399.796999	101.990516	125.996774	137.963165	284.791874	217.994271	77.830645
L3_chr13_+_48582470	chr13	48582470	48582512	+	22862	FNDC3A	RP11-203I16.5,FLJ31509,FNDC3,KIAA0970,bA203I16.1,bA203I16.5,HUGO	0	0	0	0	0	0	10.794701	32.658526	12.082222	17.590661	23.422	21.329428	29.474205	8.96864	7.878243	22.04932	13.824898	9.942414	0	0	0	0	0	0	15	48	15	18	27	30	28.819082	11.952756	13.952756	35.968504	18.952756	9.976562
L3_chr13_+_49608608	chr13	49608608	49608608	+	NA	NA	NA	0.656847	0.610418	18.736874	0.975531	2.043806	0	0	0	0.772772	0	0	0	1.032672	0.366935	0	0.404084	0	0	0.823529	1	10	1	2	0	0	0	1	0	0	0	1	0.5	0	0.666667	0	0
L3_chr13_+_51927615	chr13	51927608	51927638	+	26586	CKAP2	DKFZp686L1238,FLJ10749,LB1,TMAP,se20-10	1.608488	1.822352	1.591957	0.021023	1.041861	0	9.098887	11.906406	16.093363	23.518488	4.238148	5.817588	18.385677	15.01881	9.165372	5.565744	3.301651	1.007135	2	3	1	0.021968	1.021968	0	12.835227	19	20	23.08357	5	8	18	19.928485	15.81842	9.125	5	1
L3_chr13_+_69354209	chr13	69354209	69354211	+	NA	NA	NA	0	0.610418	0	3.931704	1.023431	0.638107	0	0	0	0.003367	6.949421	12.543001	0	0	0	0.608754	2.014142	2.014269	0	1	0	4.002467	1.0037	1	0	0	0	0.004528	8.020377	18	0	0	0	1.002367	3.001183	2
L3_chr13_+_77169852	chr13	77169821	77169857	+	122060	SLAIN1	C13orf32,FLJ30046,MGC131899,RP11-188A23.1	93.040558	65.902569	9.871879	23.566684	9.1966	2.000434	120.341769	90.33397	24.383195	15.510913	20.753974	22.877309	48.962378	50.72705	12.841549	10.371872	8.016448	23.524316	104	111	6	24	9	3	142.982143	124	29.989886	16	24	32	47.994872	65.95949	22	16.989744	11	24
L3_chr13_+_78953412	chr13	78953381	78953618	+	54602	NDFIP2	FLJ25842,KIAA1165,N4wbp5a	6.598274	7.861028	0	3.902124	5.102972	0	0	2.161827	3.091087	2.813385	5.947175	2.936435	16.448551	15.73413	16.644049	36.643565	40.959797	22.718164	8	13	0	4	5	0	0	4	4	3	7	4	16	21	30	59.966102	57	23
L3_chr13_+_85730062	chr13	85730062	85730062	+	NA	NA	NA	0	0	0	0	0	0	0	0	0	0	0	0	1.430662	5.458749	2.560161	10.610534	3.490761	4.159757	0	0	0	0	0	0	0	0	0	0	0	0	1.388889	7.111111	4.222222	17.222222	4.722222	4.222222
L3_chr13_+_87121626	chr13	87121615	87121648	+	NA	NA	NA	6.720236	4.272927	1.591957	1.951062	10.232155	1.362328	5.148942	10.526901	0	0.937795	10.488026	14.32992	1.032672	2.245167	0	0	1.931891	3.253174	8	7	1	2	10	2	7.534591	17	0	1	12	20	1	3	0	0	3	3.258065
L3_chr13_+_93248855	chr13	93248854	93248855	+	NA	NA	NA	1.996424	2.47337	10.491544	4.547244	1.85746	0	0.66108	1.09578	4.596936	0	1.49151	2.069413	0	1.502626	4.559783	7.379756	2.013723	0	2.454545	4.090909	5.818182	4.636364	1.818182	0	1	1.875	5.625	0	1.75	2.875	0	2	7	12	3	0
L3_chr13_+_95127373	chr13	95127370	95127683	+	5611	DNAJC3	P58,HP58,P58IPK,PRKRI	25.419878	32.091812	40.558262	57.086368	19.431323	10.42736	10.251194	25.595652	32.381641	41.7395	34.376499	28.119532	7.186455	26.062621	28.871089	28.646478	55.000388	12.768432	29.001875	53.948268	22.987055	57.912749	18.990741	14.985114	13.927449	35.87117	39.341396	40.966609	38.885985	39.973629	6.990741	33.682028	43.986189	46.685027	67.752	12.86678
L3_chr13_+_96884351	chr13	96884349	96884351	+	5911	RAP2A	K-REV,RP11-128N14.2,KREV,RAP2,RbBP-30	7.986601	2.220493	1.591957	3.435379	1.625703	0.104588	9.107618	7.176583	5.327242	3.696991	7.798926	10.90633	6.274729	4.25908	3.145602	1.76588	6.168	4.638111	9.363672	3.654223	1	3.511513	1.592239	0.191517	11.564252	10.348418	6.609311	3.843205	8.967908	15.634548	6.136884	5.642271	5.667362	2.90372	8.359988	4.663512
L3_chr13_+_97742046	chr13	97742046	97742047	+	NA	NA	NA	0	0	0	0	0	0	0	0	0	0	0	0	13.191089	2.245167	7.808222	3.053756	4.358886	2.971095	0	0	0	0	0	0	0	0	0	0	0	0	13	3	12	5	6	3
L3_chr13_+_98951695	chr13	98951656	98951766	+	9375	TM9SF2	FLJ26287,MGC117391,P76	29.654369	12.71435	9.711811	19.577028	17.407909	4.552861	37.643155	46.496284	48.956905	20.309739	24.886061	30.345729	81.649244	62.323922	72.039725	83.474944	83.304098	81.540792	35	21	6	20	17	7	50	71.989607	60.986254	21	29	41.989607	80	81.996769	113.967187	135.991891	111	82.982343
L3_chr13_+_107317946	chr13	107317945	107317946	+	NA	NA	NA	4.979049	5.502258	5.204163	5.954027	4.235588	1.460734	17.376355	13.088321	19.05999	14.717924	9.645479	14.685421	4.869863	3.0647	1.730522	3.136348	3.494826	4.922067	5.745295	9.193897	3.022888	6.048485	4.135532	2.131629	20.550987	17.021147	22.304876	14.010221	10.920126	21.377267	4.755112	4.068465	2.99617	5.121754	4.727273	5.009044
L3_chr13_+_107668749	chr13	107668720	107668762	+	84945	ABHD13	BEM46L1,C13orf6,FLJ14906,MGC27058,RP11-153I24.2,bA153I24.2	16.760596	19.586517	55.583109	23.606842	15.372827	1.276213	5.250429	16.575378	19.786145	23.348528	23.571506	9.275079	14.339521	21.618556	23.858944	16.566879	20.990118	2.014269	19	32.955128	29	24	15	2	7	21	24	23	27	13	14	28	33	27	28	2
L3_chr13_+_113546883	chr13	113546841	113547041	+	2621	GAS6	AXLLG,AXSF,DKFZp666G247,FLJ34709	1201.657507	693.846088	410.916824	353.408722	45.077281	11.678445	1085.534576	1515.870354	559.678318	216.450504	46.545796	43.849253	781.401505	779.728534	755.796104	213.581817	86.232983	28.827023	1255.10843	1185.107743	215.0553	357.023069	44.049416	16.561155	1181.52004	1618.004892	646.35164	208.98571	53.98814	61.909461	778.03687	985.426692	903.575739	346.832518	112.047332	29.117416
L3_chr13_-_19159547	chr13	19159547	19159548	-	NA	NA	NA	0	0	0	0	0	0	0	0	0	0	0	0	0	10.081809	0	1.214719	0	2.014269	0	0	0	0	0	0	0	0	0	0	0	0	0	13	0	2	0	2
L3_chr13_-_19335745	chr13	19335744	19335790	-	9205	ZMYM5	MYM,RP11-61K9.1,HSPC050,ZNF198L1,ZNF237	9.248934	6.180969	1.591957	5.165721	1.019722	0.638107	0.729424	1.858813	4.913659	3.992355	1.808273	5.134886	10.257127	19.062847	9.304513	4.509455	3.301651	1.007135	11	10.238411	1	5.280488	1	1	1.122642	3	6	4.122642	2.122642	7.122642	10	25	16.401177	7.400758	5	1
L3_chr13_-_20246089	chr13	20246089	20246101	-	221143	N6AMT2		0.804244	3.598929	0	0	1.019722	0.638107	0	5.673783	1.580632	3.86466	3.464574	0	10.21977	3.005253	1.733047	1.214719	3.499786	0	1	5.953488	0	0	1	1	0	9	2	4	4	0	10	4	3	2	5	0
L3_chr13_-_21076308	chr13	21076291	21076310	-	221154	EFHA1	1110008L20Rik,FLJ25016,FLJ34588	28.009784	24.707926	14.023172	11.28958	14.735423	1.91432	0.691604	12.936513	5.479579	1.87559	4.261095	2.223458	8.176917	4.490335	2.855101	13.515779	10.998885	4.111641	32	41.355198	8.174185	11.522966	14.348371	3	1.058201	19	7	2	5	3	8	6	5.088972	22.083847	15.167694	4.083847
L3_chr13_-_30634003	chr13	30634002	30634159	-	10808	HSPH1	DKFZp686M05240,HSP105,HSP105A,HSP105B,KIAA0201,NY-CO-25,RP11-173P16.1	39.875619	40.793069	33.87181	109.361343	61.545377	12.422816	10.417647	21.672353	44.205898	29.637838	25.773581	25.180402	29.749604	20.306518	47.040451	47.183146	70.166724	23.629499	47	67.845679	19	110.985507	60	17.679348	15	34.390929	54.928895	29.933702	30	35	28.987723	27	76.920534	77	93.996678	24
L3_chr13_-_38510006	chr13	38510003	38510251	-	80209	C13orf23	RP11-50D16.2,FLJ12661,FLJ23780,bA50D16.2	17.569101	21.097271	4.775871	16.658411	7.155521	3.276647	25.545593	27.458903	22.185502	16.24882	19.103989	24.237245	27.662586	10.937603	5.969644	9.130687	8.617024	11.979931	20.934422	35	3	16.96748	7	5	34	42.906863	27.834081	17	22	34	27	14.615617	11	14.989011	13	12
L3_chr13_-_40491453	chr13	40491440	40491482	-	NA	NA	NA	0	0	1.591957	0	0	0.638107	3.382149	21.426866	7.988729	21.889035	16.345248	20.094461	24.569104	29.062454	14.597847	22.020654	31.799694	9.989757	0	0	1	0	0	1	5	32.992701	10	22	19	28	23.994792	37.989691	24	36	41.846301	9.989691
L3_chr13_-_40533039	chr13	40533021	40533587	-	NA	NA	NA	113.30046	111.97506	20.338564	54.081185	17.354375	6.271268	31.589917	32.453492	45.604299	32.403708	20.781193	24.969118	28.845108	25.860134	47.300829	31.25156	22.184756	9.000533	130.987234	187.991304	11.848039	55	17	9	43	52	54.639175	32	24	34.819588	28	34	66.994565	51	29.172968	9
L3_chr13_-_44049289	chr13	44049267	44049444	-	8848	TSC22D1	DKFZp686O19206,MGC17597,RP11-269C23.2,TGFB1I4,TSC22	4.941431	2.441673	0	3.902124	1.019722	0.638107	11.232225	17.1185	1.545544	3.887265	2.52912	18.740633	3.098016	1.485082	0.494381	4.255749	0.643964	2.01427	6	4	0	4	1	1	16	27	2	4	3	26	3	2	1	7	1	2
L3_chr13_-_45524865	chr13	45524852	45524877	-	23091	ZC3H13	DKFZp434D1812,FLJ35669,KIAA0853	2.528698	5.406852	4.93594	1.957861	0	0	9.224355	5.900265	15.718226	15.54513	11.346725	15.302103	8.276854	5.300426	11.966568	18.998312	10.281163	7.888161	3	9	3	2	0	0	12	9	19	15	13	22	8.080808	7	18	31	13	8
L3_chr13_-_46269298	chr13	46269266	46269321	-	2098	ESD	RP11-147L20.1	0.804244	0.610418	0	2.926593	2.039444	2.123056	0	1.080913	2.402289	1.87559	0.84304	2.195282	29.829945	21.775845	19.709043	11.575327	14.857461	10.95157	1	1	0	3	2	3	0	2	3	2	1	3	29	28.836939	32.947368	19	21	11
L3_chr13_-_47567240	chr13	47567220	47567258	-	29079	MED4	DRIP36,FLJ10956,HSPC126,RP11-90M2.2,TRAP36,VDRIP	29.343864	18.093036	18.857846	14.683144	17.413924	0.638107	27.504503	29.875176	58.952308	34.43186	39.868786	36.045746	53.007675	42.656447	63.874099	34.287144	43.806076	19.102583	34.101064	30	11	15	17	1	36.989726	46.249094	70.962688	34.704682	45.996564	50.996552	52	56	92.96862	55.980016	58.99711	19.212817
L3_chr13_-_51666547	chr13	51666546	51666592	-	374500	THSD1P		2.461087	3.034285	0	0	0	0	0.66108	8.907067	7.988729	2.870125	9.626282	4.307106	9.25715	16.530752	19.059123	5.768045	6.801438	2.498271	3	5	0	0	0	0	1	14	10	3	11.186275	6	9	21.475138	31.960784	9.475138	10	2.475138
L3_chr13_-_75374620	chr13	75374620	75374620	-	NA	NA	NA	0.804244	0.610418	0	0.975531	0	0	0.66108	1.812432	4.800971	12.087441	0.84304	0.693065	0	0	0	1.218951	1.36976	0	1	1	0	1	0	0	1	2.933333	5.866667	11.6	1	0.933333	0	0	0	2	2	0
L3_chr13_-_77390937	chr13	77390937	77390938	-	1910	EDNRB	ABCDS,ETB,ETRB,HSCR,HSCR2,ETBR	0	0	0	0	0	0	0	0	3.175061	0	0	0	0	10.009275	2.823885	0	1.36976	0	0	0	0	0	0	0	0	0	4	0	0	0	0	13	5	0	2	0
L3_chr13_-_78131292	chr13	78131267	78131322	-	79596	C13orf7	FLJ13449,DKFZp686A01276,DKFZp686N15250,DKFZp686O03173,FLJ25774,C13orf7	1.608488	1.220836	4.775871	1.957861	0	0	19.967774	23.134933	15.840337	9.14184	19.24796	19.366743	21.461401	22.688063	39.179179	15.27001	11.522331	6.978407	2	2	3	2	0	0	26.75	36	19.875	9	22	27	21	30	60.909091	25	15.909091	7
L3_chr13_-_78878340	chr13	78878338	78878392	-	64062	RBM26	ARRS2,C13orf10,FLJ20957,MGC133295,MGC133296,PRO1777,RP11-255E21.1,SE70-2,ZC3H17	140.200361	65.203275	22.361896	58.992342	44.119074	8.764684	46.16419	55.058689	25.846209	32.63953	19.991958	29.040792	41.752239	36.090199	37.655375	35.598211	24.998741	9.861553	151.928386	109.98731	13	59.813923	42.997543	12	57.980707	77.990354	32	32	22.920588	40.929583	40.984026	46.924472	57.993506	57.993569	33.860724	9.996764
L3_chr13_-_100039032	chr13	100039026	100039045	-	NA	NA	NA	12.782911	1.220836	0	2.926593	1.019722	3.381388	2.595158	0.540457	5.539997	1.87559	3.395108	2.143168	4.130688	2.245167	2.471907	2.433671	10.265268	2.985975	14.863248	2	0	3	1	4.974359	3.931034	1	6.884615	2	4	2.927056	4	3	5	4	14	2.964286
L3_chr13_-_105986012	chr13	105986009	105986014	-	1948	EFNB2	RP11-272L14.1,EPLG5,HTKL,Htk-L,LERK5,MGC126226,MGC126227,MGC126228	2.528698	0.610418	1.591957	2.933393	1.019722	0	2.059989	5.600086	10.823203	7.846233	6.081159	5.6571	0	0.742541	14.752622	5.507951	9.410014	3.88696	3	1	1	3	1	0	3	8	13	8	7	8	0	1	20	9	12	3.941176
L3_chr13_-_113890938	chr13	113890937	113890939	-	NA	NA	NA	0.303656	0.85625	0.0852	6.805705	2.092629	1.554523	13.505853	9.456624	5.787677	9.432192	5.287368	27.877029	0.093511	0.126988	0.629555	0.268168	0.071785	2.059931	0.407932	1.399095	0.067989	6.92658	2.050601	2.458533	17.133597	13.761429	7.199917	9.415289	6.144481	40.655102	0.088889	0.177778	1.364444	0.444444	0.133333	2.058656
L3_chr14_+_22059204	chr14	22059204	22059254	+	NA	NA	NA	0	0	0	0	0	0	0	0.540457	2.353404	7.789493	5.993695	5.131717	0	0	21.633632	27.521401	16.460187	15.829075	0	0	0	0	0	0	0	1	3	8	7	7	0	0	33	45	22	16
L3_chr14_+_22845908	chr14	22845893	22845912	+	599	BCL2L2	BCL-W,BCLW,KIAA0271	2.412732	2.420552	1.591957	0.975531	1.019722	0	0	1.080913	0	0.937795	0	0	4.119751	0.742541	11.338256	0.60736	0.643964	1.007135	3	4	1	1	1	0	0	2	0	1	0	0	4	1	18	1	1	1
L3_chr14_+_23095394	chr14	23095390	23095394	+	79178	THTPA	MGC2652,THTP,THTPASE	0	0	0	0	0	0	0	0	0	0	0	0	11.193337	2.269478	0.494381	0	0.643964	1.007135	0	0	0	0	0	0	0	0	0	0	0	0	11	3	1	0	1	1
L3_chr14_+_23492818	chr14	23492780	23492827	+	10901	DHRS4	DHRS4L2,FLJ11008,SCAD-SRL,SDR-SRL,humNRDR,NRDR	6.678631	3.644703	0	1.951062	2.039444	1.884026	0	1.718711	3.947832	0	0	5.026561	22.2706	10.218195	6.857063	13.510517	7.428841	10.876441	8	6	0	2	2	2.956522	0	3	5	0	0	7	21.794118	13.644942	12.327869	22.113456	10.663934	10.889908
L3_chr14_+_23938070	chr14	23938043	23938092	+	57523	KIAA1305	FLJ11811	32.265417	27.041074	1.591957	2.926593	2.043806	0.638107	16.430328	23.413826	2.318315	0.937795	5.135961	0.741153	7.206831	4.455245	0.494381	0.60736	0.643964	0	37	45	1	3	2	1	22	35	3	1	6	1	7	6	1	1	1	0
L3_chr14_+_23968999	chr14	23968980	23969041	+	23351	KIAA0323		107.827759	48.424228	69.982546	80.150212	73.025634	28.373648	34.389587	56.722429	35.770868	42.825109	36.513124	44.451492	74.011557	90.12457	158.979465	77.084254	88.740205	83.306372	118	82	38	81	71	35.995316	42	74	43	41	41	65	72.991279	115	189	125	102	87
L3_chr14_+_30161283	chr14	30161267	30161295	+	23256	SCFD1	C14orf163,KIAA0917,RA410,SLY1,STXBP1L2	15.519663	14.924767	10.627662	24.474825	14.516763	3.439372	12.376879	14.065414	19.169586	14.029575	14.008558	18.330375	29.405094	36.581896	38.513133	27.876799	28.650051	28.01071	18.42039	24.800726	6.490847	24.935187	14.190675	5.047421	16.979284	21.631754	23.660996	14.037062	16.195788	26.19809	28.748728	47.80221	57.310648	45.452479	38.311115	28.395729
L3_chr14_+_34521975	chr14	34521925	34522038	+	6729	SRP54		10.783815	16.875764	1.591957	5.880431	2.039444	0.638107	5.681296	10.094109	2.353404	5.819595	5.104135	7.326999	65.339729	63.303653	69.58668	66.925136	48.13597	29.793231	13	28	1	6	2	1	8	15	3	6	6	10	64	81.997895	102.995789	108.997899	64	30
L3_chr14_+_38714154	chr14	38714150	38714214	+	5411	PNN	DRS,SDK3,memA,pinin	13.011176	7.779894	14.75466	12.734665	1.019722	0.638107	3.458898	9.870098	1.545544	12.373879	2.552068	5.048259	6.174158	16.061211	10.707803	3.04103	2.013724	1.007135	15	13	8	13	1	1	5	14	2	12	3	7	6	21	17	5	3	1
L3_chr14_+_44545072	chr14	44545071	44545072	+	NA	NA	NA	0	0	0	0	0	0	0	0	0	0	0	0	1.032672	0.742541	0	10.416656	0.643964	1.993043	0	0	0	0	0	0	0	0	0	0	0	0	1	1	0	16.909091	1	2
L3_chr14_+_44623068	chr14	44623065	44623085	+	55015	PRPF39	FLJ11128,FLJ20666,MGC149842,MGC149843,FLJ45460	31.374975	23.242116	37.594207	30.598881	11.243134	1.362328	18.524303	28.050787	23.761061	17.916471	8.577587	20.336758	26.464713	21.529679	31.395441	30.685302	27.701516	17.687394	35	38.964497	20.975999	31	11	2	23.43943	41.379988	28.989744	18	10	28.905223	25.980198	27.980328	46.920922	49.929445	35.970492	18
L3_chr14_+_50776714	chr14	50776678	50776755	+	81542	TXNDC1	DKFZP564E1962,TMX,TXNDC	61.74971	43.078539	35.979963	27.470844	13.288593	7.069414	17.938934	35.349062	23.266734	20.746531	16.303257	23.090353	170.387232	131.972076	157.963892	117.519562	106.222285	58.771823	72.436839	71.990909	21	28	13	9.977578	24	52	29.301515	21	19	32.193856	168.270539	169.545203	220.703822	190.977361	132.980635	59.989673
L3_chr14_+_51526010	chr14	51525999	51526074	+	51637	C14orf166	CGI-99,CGI99,CLE,CLE7,LCRP369	13.58651	9.701186	3.343982	17.807267	5.107334	2.638541	1.32216	1.718711	2.353404	0.937795	5.104136	0	41.773376	24.27133	14.404937	33.611102	20.053204	6.978407	16	16	2	18.148776	5	4	2	3	3	1	6	0	40.947368	32	24.995392	54.911531	28	7
L3_chr14_+_54588122	chr14	54588102	54588275	+	93487	C14orf32	MGC23138,MISS,c14_5346,C14orf32	174.632085	158.5557	136.577748	84.613105	70.103854	19.175426	82.077946	150.70195	141.318028	68.95026	128.640809	86.884999	141.051693	127.798015	301.341799	99.317958	144.169927	81.290188	192.2544	267.634427	75.984921	85.933448	68.355215	26.97449	105.925261	204.812603	169.407789	68.500379	145.709507	125.012232	139.039285	165.649483	380.359777	161.46889	180.205832	82.734616
L3_chr14_+_59020987	chr14	59020934	59021022	+	51528	C14orf100	CDA06,HSPC213,HSPC327,JAMP	22.837425	14.47503	3.183914	22.56982	6.139087	2.908506	21.447663	20.638245	17.813236	5.01522	22.739256	13.632076	187.380985	123.718806	146.915045	162.626438	204.147568	162.754423	27	24	2	22.98913	6	4	29	30	22	5.30254	26	19	185.980033	159	185.344504	263.69312	234	168
L3_chr14_+_60271242	chr14	60271228	60271263	+	4331	MNAT1	MAT1,RNF66,TFB3	2.412732	0.610418	0	0	0	0	0.66108	3.437421	3.126175	0.937795	0.84304	2.936435	7.165439	16.974217	14.264088	9.169066	7.188415	3.021404	3	1	0	0	0	0	1	6	4	1	1	4	7	22	23	15	10	3
L3_chr14_+_60517685	chr14	60517673	60517799	+	145389	SLC38A6	MGC102697,NAT-1	0	0.610418	1.591957	2.933393	2.043806	0	3.458898	0.540457	12.045642	2.870125	5.150654	7.243541	6.163221	5.300426	24.289229	52.679729	33.353472	7.007489	0	1	1	3	2	0	5	1	15	3	6	10	6	7	39	86	44.995192	7
L3_chr14_+_64523344	chr14	64523324	64523352	+	2342	FNTB	FPTB,MGC31935	3.265331	0	0	0	0	0	4.043228	7.737602	7.267063	1.87559	3.372161	10.07482	6.174158	4.514645	4.139947	11.625534	4.061918	6.000355	4	0	0	0	0	0	6	11	9	2	4	14	6	6	7	19	6	6
L3_chr14_+_66044628	chr14	66044622	66044629	+	10243	GPHN	GEPH,GPH,GPHRYN,KIAA1385	14.600407	5.416219	1.591957	4.893837	5.116077	0.638107	0.66108	2.939727	1.545543	0	5.173602	2.195282	5.137399	9.095001	5.827113	5.500931	2.657687	3.97823	17	9	1	5	5	1	1	5	2	0	6	3	5	11.984	10	9	4	4
L3_chr14_+_73423314	chr14	73423292	73423327	+	57862	ZNF410	APA-1,APA1	7.450872	9.531838	1.591957	5.887231	3.063528	1.362328	18.683732	8.011285	18.298586	1.93233	12.364729	3.63915	39.492894	43.319944	76.6155	40.611861	28.835025	36.520424	9	16	1	6	3	2	23	11	22	2	14	5	38.991379	55	93.973837	65.842857	35	38
L3_chr14_+_74418377	chr14	74418353	74418408	+	1743	DLST	DLTS	23.089058	13.191665	9.871879	11.763398	12.268871	4.000869	13.802642	23.282298	16.972995	22.566202	18.088013	21.187457	127.484022	113.118167	205.646211	117.793027	124.519591	124.550384	26.965909	21.943182	6	12	12	6	19	31.921569	21	22.927273	21	29.910714	125.971929	144.983545	260.985319	190.953838	148.980504	129
L3_chr14_+_74815283	chr14	74815276	74815283	+	2353	FOS	c-fos,AP-1	4.307503	198.539265	0	15.771592	4.089265	0	10.238291	27.564185	0.772772	8.204045	2.583893	2.156844	83.214879	88.381319	1.585219	27.149377	12.909801	3.97823	5	344	0	16	4	0	13	36	1	8	3	3	83	111	3	44	17	4
L3_chr14_+_75114712	chr14	75114692	75114726	+	55640	FLVCR2	C14orf58,CCT,FLJ20371,FLVCRL14q	2.528698	1.220836	0	6.842316	1.019722	1.276213	9.167311	0.540457	0.772772	0.937795	0.84304	0	10.185233	2.227622	4.307029	9.028397	1.931891	1.007135	3	2	0	7	1	2	11.863636	1	1	1	1	0	10	3	8	14.818182	3	1
L3_chr14_+_76634320	chr14	76634320	76634437	+	85457	KIAA1737		24.121581	24.765228	15.14405	42.157617	14.301225	4.552861	14.844587	10.460505	29.323944	23.327503	20.55115	27.323494	34.790061	23.307492	25.317755	36.034382	49.027197	53.413832	29	41	9	43	14	7	21	17.947644	35.89759	23.9412	24	37.794118	34	31	44	58.996885	68	53.958824
[truncated: 477 more rows]
