# Supplementary material for: Core promoter structure and genomic context reflect histone 3 lysine 9 acetylation patterns
Source: BMC Genomics. 2010 Apr 21;11:257. doi: 10.1186/1471-2164-11-257 (PMC2867832; doi:10.1186/1471-2164-11-257)
Supplement: Additional file 1 — Result of the clustering and the extracted subsets of the clusters, filtered by gene expression level [file 1471-2164-11-257-S1.zip › ac_pma_0h/GEL_high/high_centered]

L3_chrX_+_46963052	chrX	46963017	46963118	+	5127	PCTK1	FLJ16665,PCTAIRE,PCTAIRE1,PCTGAIRE	91.18822	43.358005	33.31761	45.740242	42.96068	37.29473	145.548277	159.506469	91.316022	87.819337	68.81131	95.730275	45.179689	32.807632	24.589255	25.65627	26.479992	29.893235	105.905852	71.966006	20	46.575065	42	50.985891	186.522768	223.611503	111.702756	87.955552	78.855838	135.930693	44.1316	43.46409	38.992537	41.980989	37	30
L3_chr21_+_44351629	chr21	44351629	44351710	+	5822	PWP2	EHOC-17,PWP2H	181.279886	99.970746	77.840042	147.87752	76.854497	35.45323	27.331887	27.284935	28.196019	18.39658	12.825901	22.947263	73.439609	88.378028	93.44463	84.07337	78.284968	68.643875	200.878416	168.00158	43	149.801641	74.981195	47	36.995	43	34.768656	19	15	32	71.995745	113.997171	136.984173	136.995733	101	69.980052
L3_chr14_+_104957241	chr14	104957191	104957263	+	9112	MTA1		165.418313	125.33903	92.358176	119.147522	70.751997	50.101008	97.110527	149.018702	64.46571	88.045048	67.698535	89.150471	21.51393	29.027394	20.258808	44.609584	27.924481	31.120868	183.891258	211.696014	50.832155	120.780879	68.998609	65.994482	123.046963	197.01208	78.617593	85.276341	77.41172	128.016736	20.965041	37.961686	34.28754	72.726415	38.481262	31.458825
L3_chr12_-_2856550	chr12	2856492	2856618	-	2305	FOXM1	FKHL16,FOXM1B,HFH-11,HFH11,HNF-3,INS-1,MPHOSPH2,MPP-2,MPP2,PIG29,TRIDENT,TGT3	84.609393	43.572322	24.222368	66.846784	11.193156	32.202752	163.430582	154.198672	79.818247	97.886547	19.637022	59.998257	36.729163	36.029011	10.992024	29.295011	6.874845	13.980387	95.98386	72.996732	13.993464	67.993464	10.952221	41	202.984781	201.966641	96.993103	94.991724	22.987588	85.300863	35.988701	47.374584	19.994444	47.966102	9.988701	13.994444
L3_chr18_-_46061852	chr18	46061820	46062170	-	4152	MBD1	CXXC3,PCM1,RFT	67.705501	52.993493	24.436061	47.838924	45.493088	15.123296	92.869682	154.041076	95.268202	72.143115	87.810461	60.804165	124.609028	99.403966	108.028145	58.756997	114.055345	68.092996	77.971234	88.533263	14.997623	48.71965	44.454316	22	118.628579	209.164015	115.271191	71	99.931909	86.127488	122.623294	128.981829	158.01947	95.822292	145.444217	69.282071
L3_chr12_+_68923479	chr12	68923477	68923507	+	4848	CNOT2	CDC36,HSPC131,NOT2,NOT2H	5.070143	9.020193	6.753939	8.812143	3.059166	0	67.789041	75.389239	62.592343	55.788189	50.282437	58.670784	212.76564	138.107301	238.248927	140.58801	191.294361	54.228027	6	15	4	9	3	0	81	93.406278	74	53.995604	57	86	212	175	270	227	211	55.998282
L3_chr22_+_16940688	chr22	16940683	16940824	+	55670	PEX26	FLJ20695,PEX26M1T,Pex26pM1T	210.576898	127.219451	78.318376	144.16921	154.960198	62.412499	51.712897	39.250398	39.471759	38.011814	72.12343	60.783475	23.477361	15.826403	23.356958	31.88895	38.179129	39.521892	227.940649	215.673933	42.998878	145.955568	151	81.74596	64.849765	55.98731	47.961929	37.98731	81.97037	85.95768	22.933086	20.921348	38.472349	52	52.9595	40
L3_chr12_-_53064641	chr12	53064638	53064798	-	25946	ZNF385	RZF,DKFZP586G1122,HZF,ZFP385,ZNF385	38.628974	34.845859	25.468013	46.129665	55.247841	22.505376	154.022112	115.370595	100.125419	92.863138	125.497744	134.672587	93.744401	104.767896	117.259312	56.965158	62.547822	166.457589	45	58	15	47	53.988722	31.961975	189.985597	160.960044	120.997755	93	142.977702	192.998878	91.994511	135.995873	174.998723	92.997249	84.995868	170.993243
L3_chr16_+_68016023	chr16	68015990	68016084	+	80777	CYB5B	CYB5-M,DKFZp686M0619,OMB5,CYPB5M	10.78981	9.094083	3.183914	0.975531	1.019722	1.276213	16.998794	13.170588	12.795527	3.231986	7.665081	7.326999	259.797138	209.895186	253.080766	142.726578	166.460862	145.243019	13	15	2	1	1	2	22.989247	21	16	3.424528	9	10	257.504054	268.638302	315.337326	231.828422	202.999303	148.665214
L3_chr1_+_42694800	chr1	42694777	42694847	+	79717	PPCS	FLJ11838,MGC117357,MGC138220,RP11-163G10.1	158.832966	84.411067	50.099748	101.67327	54.338287	12.340739	12.94035	9.267343	24.048303	12.697528	5.113013	18.521983	118.795186	72.160454	70.634009	97.139161	125.777676	64.524356	175.961891	141.994571	29	102.99274	53	17	18	15.797101	29	13	6	26	116.991329	93.852195	99	157.862478	153.975585	65.998544
L3_chr1_+_159438785	chr1	159438760	159438819	+	4720	NDUFS2		138.101621	160.390522	70.080358	187.158498	241.770929	116.877785	8.818118	15.826836	13.942199	15.977061	13.855208	23.06108	143.759948	173.523423	125.17773	165.20639	269.632562	304.091878	151.883988	273.100661	38.749455	188.996131	234.686534	137.388289	12	23	17	16	16	32.50137	142.06574	220.584737	164.924696	267.79547	303.774128	320.266729
L3_chr3_-_121550615	chr3	121550608	121550888	-	116064	LRRC58		151.571667	107.711641	28.381671	161.258812	46.111695	5.627187	71.152009	102.350893	55.312831	60.031511	62.207561	60.284095	69.201954	40.503952	27.619441	52.060692	36.747752	12.992133	165.971148	182	17	162.998525	44.998525	8	89	145	66.99359	60	71	85	67.959036	52.987512	45	84.990074	50	13
L3_chr12_-_53153626	chr12	53153615	53153657	-	NA	NA	NA	19.136377	18.48216	6.527897	10.781068	6.140162	0.638107	37.150589	32.794575	10.236742	8.63298	10.319307	8.593534	236.356339	150.932176	110.415423	57.876478	75.823423	27.514611	22	30.962963	4	11	6	1	46	50	12.791045	9	12	12	235.988762	191.996241	138.962844	94	92	28
L3_chr7_+_4781782	chr7	4781763	4781847	+	9907	KIAA0415	tcag7.1310	165.632261	106.429748	95.760418	164.955412	140.579808	55.108024	34.177852	64.828835	123.925424	44.163849	52.803444	67.514291	93.917252	77.034683	186.948803	81.494167	112.374289	131.506303	186.998764	177.993832	55	167.179675	136.998764	76	47	97	149.174059	45	61	95	91.993304	100.997768	261.989994	132.998885	148.161414	133.993341
L3_chr2_-_177837634	chr2	177837631	177837754	-	4780	NFE2L2	NRF2	173.650003	343.176674	230.61537	189.593177	96.31587	17.980298	63.309578	214.472623	128.430022	57.918274	76.436948	78.632887	57.297988	88.282094	104.660919	63.277124	90.199408	30.771024	193.206534	582.758344	122.803476	192.115366	93.941004	25.861504	82.814855	277.965256	153.989055	57.99278	87.970304	111.740072	56.256075	115.154326	142.977246	103.01682	113.844124	30.967804
L3_chr10_-_74055827	chr10	74055798	74055893	-	10367	CBARA1	CALC,DKFZp564C246,EFHA3,FLJ12684	21.038609	13.905471	6.367828	17.611218	10.216322	2.638541	185.882138	183.507282	89.80002	171.659037	129.411405	98.54607	90.767797	93.353415	99.554852	105.646542	90.51833	55.288474	25	23	4	17.976471	10	4	225.988422	242.995152	109	164	147	140.999033	88.998609	122	152.972356	171.997214	120.990307	56
L3_chr6_-_43763445	chr6	43763442	43763536	-	55168	MRPS18A	FLJ10548,HumanS18b,MRP-S18-3,MRPS18-3,S18bmt,RP1-261G23.2	61.494185	56.089567	30.410108	34.401276	56.295917	21.362108	45.073966	66.488867	51.473118	81.255448	77.356426	72.082225	191.532416	158.419079	186.089213	148.298027	232.024902	179.842998	68	94.996656	16.989967	35	54.882943	29	57.992048	85	62	78	86.968821	105	189.988116	200.985788	224.990315	239.911162	262.982327	186.989555
L3_chr1_+_235025182	chr1	235025180	235025419	+	NA	NA	NA	93.881055	61.183374	29.094588	74.68458	19.421665	13.008414	81.67864	137.564771	97.470005	71.129204	43.262861	114.102699	123.02952	63.618038	67.63685	79.776708	46.629967	54.93287	109	102	17	76	19	19	104.973254	185	117.974638	71	49.998473	162.973254	120.956204	82.982249	100.996448	130	63.820175	55.964497
L3_chr12_+_54654139	chr12	54654093	54654191	+	5869	RAB5B		27.498522	7.238107	4.93594	12.727866	8.166501	18.94116	161.97793	129.552914	54.337851	102.907825	87.979367	155.247259	117.863238	75.478326	27.742341	65.560423	123.232657	129.752263	32.980198	12	3	13	8	25	196.920331	174.996537	66.783557	100.993114	100.853986	223.991954	116	97.998473	46.983225	106.805455	150.980479	132.966556
L3_chr11_+_8660914	chr11	8660912	8660915	+	6157	RPL27A	MGC87238,FLJ43464,MGC10850,MGC17878	62.838428	53.998749	51.81799	42.480944	19.363094	5.83057	3.555715	26.760642	5.683049	8.833221	13.474052	15.520351	245.093656	216.121979	332.443473	172.843029	234.441459	137.789195	66.56126	92.455997	26.74849	42.842105	18.842105	7.918033	4.907895	34.618421	6.907895	8.815789	15.355263	22.447368	246.148393	267.894771	324.030966	277.73507	237.989479	146.063432
L3_chr9_-_139060364	chr9	139060280	139060494	-	56654	NPDC1	CAB1,CAB,CAB-,CAB-1,DKFZP586J0523,RP11-229P13.1	207.881189	125.459039	51.820835	178.596935	196.142121	283.869118	41.535703	18.271468	22.508264	39.828542	28.635029	47.765139	62.207674	63.639613	50.231375	55.052676	63.84542	132.209636	231.932528	210.987971	30	180.999101	190.996306	333.977779	55	27.914141	28	40	33	66.851468	60.989056	82.985115	76.997403	89.967552	83.932675	134.962547
L3_chr6_-_114398995	chr6	114398984	114399176	-	3066	HDAC2	RPD3,YAF1	136.045849	112.945455	51.625464	106.095358	58.004708	10.541868	21.802614	59.805814	54.281909	16.485359	33.496572	25.778157	160.740222	97.116715	150.125834	111.076649	103.601661	34.514644	154.238804	190.186008	29.327383	107.797969	56.581835	14.749568	29.876712	82.938356	66.284178	16.979452	38.793284	35.759762	158.597538	125.877533	207.717773	180.708036	133.804587	34.942531
L3_chr7_+_128166631	chr7	128166608	128166700	+	813	CALU	FLJ90608	130.933784	71.764652	55.974648	164.278006	66.693011	21.658572	63.987966	82.233713	114.762089	90.278996	162.548843	140.343781	127.31455	124.571791	156.306182	181.30689	290.63106	179.36844	147.99646	119.972028	32	165.996466	65	30	84.976228	120	138.972677	89.995237	183.992867	201.970468	124.963785	161.547146	228.98176	294.989047	354.97593	183.895118
L3_chr8_+_132985521	chr8	132985499	132985896	+	23167	KIAA0143	DKFZp781J0562,KIAA0143	155.178772	148.408825	223.11415	272.082647	93.329453	23.721257	65.905933	221.221028	415.276973	313.404366	224.955944	192.999093	105.470395	163.026197	483.641698	373.532186	355.570323	94.979816	171.384969	250.997914	121.934859	274.972589	91	33	83.937203	272.922093	486.989334	295	253.881657	281.154278	103.995929	209.993017	614.03533	604.982944	428.671842	96.997972
L3_chr2_-_68333134	chr2	68333122	68333225	-	NA	NA	NA	182.101811	97.358211	85.068794	77.715363	63.544095	13.459391	46.77908	114.37231	92.85855	33.488377	69.748799	58.709984	98.559116	79.089325	97.608907	64.265479	63.073365	41.382322	202.988013	163.993162	47	79	61.996546	18.993092	62.996289	159	112	34	80	84	96.996503	102.996581	137.471798	104.92842	83	42
L3_chr4_-_25473560	chr4	25473560	25473742	-	23231	KIAA0746	DKFZp781J1697,FLJ21629,FLJ41299	202.277245	123.62171	33.209759	23.496119	4.205021	2.464102	71.973781	33.171135	18.394284	9.730599	1.238415	10.640352	54.589732	37.685322	22.278334	10.308635	8.033762	20.427172	220.908093	208.821691	18.190599	24.00177	4.127954	3.795821	90.25267	48.744285	22.556768	10.182708	1.4812	14.517111	53.572074	49.15953	35.917282	16.886233	11.84905	20.548193
L3_chr1_-_203985669	chr1	203985657	203985984	-	64710	NUCKS1	FLJ21480,JC7,NUCKS,FLJ32016,FLJ38536	208.393142	138.884984	84.978315	131.027363	37.849526	5.190969	52.086493	111.943223	109.882709	86.068347	54.056328	41.647306	70.441116	60.719036	71.581988	83.122274	40.634652	16.830247	234.930445	232.699503	48.989899	132.960396	36.990099	8	67.943957	150.95082	130.934426	84	61.981831	57.992674	68.856306	79.774648	115.761627	135.439044	55.948842	17
L3_chr15_+_75011127	chr15	75011124	75011192	+	5955	RCN2	E6BP,ERC-55,ERC55,TCBP49	228.617277	151.783145	50.224838	162.022931	50.199207	15.21077	7.003456	38.267084	12.045642	7.974417	13.770749	21.690269	100.224808	82.556932	56.035993	76.337896	47.217778	47.691315	249	256.957687	28	163.973911	48.984724	21.998797	10	49	15	8	15.888199	30.268625	98.977548	105.977548	84	124	63.996479	49
L3_chrX_-_152889844	chrX	152889821	152891067	-	3054	HCFC1	CFF,HCF-1,HCF1,HFC1,MGC70925,VCAF	103.29985	66.177114	20.383828	56.643314	73.843679	26.561477	163.481771	274.857758	171.839868	143.644383	146.094806	238.662954	70.65286	55.125617	37.659111	33.107917	28.045309	53.32919	121.273607	110.112041	12	57.571002	72.106102	38.74921	212.053044	366.803611	208.631119	141.139437	166.856713	343.856403	69.145021	73.011136	64.182229	54.277041	39.644433	53.785528
L3_chr5_+_139473867	chr5	139473822	139473945	+	5813	PURA	PUR1,PUR-ALPHA,PURALPHA	208.178016	182.849774	188.181428	181.206676	71.594617	22.075396	73.470376	66.145245	85.737868	58.747628	55.441926	86.144048	62.293947	46.937009	59.374794	42.47053	32.213835	18.715709	234.10983	307.949089	105.998948	183.962261	69.913604	31.995833	96.563991	98.760903	103.633608	59.233391	63.987752	122.78753	60.908578	61.992308	94.467323	69.448555	45.912687	18.702332
L3_chr16_-_73198514	chr16	73198494	73198519	-	2734	GLG1	CFR-1,ESL-1,FLJ23319,FLJ23967,MG-160,MG160	240.063849	83.621373	96.424889	167.575973	57.556017	21.156866	48.35417	37.447184	30.276821	21.507918	58.255505	34.288997	55.838823	46.806521	50.044651	65.221483	55.856792	43.458483	250.968332	142	50	168.976712	56	29	61	51	37	21.967427	65.7343	48.983819	54.997701	60.979684	71.507217	105.993135	70.997701	44.248998
L3_chr7_-_44854179	chr7	44854178	44854269	-	94239	H2AFV	MGC10170,MGC10831,MGC1947,FLJ26479,H2AV	199.537279	136.94913	101.758799	95.526001	22.483359	10.247416	65.034246	66.52847	73.625849	24.587436	18.785859	25.829046	80.116177	90.178069	127.409377	66.908914	39.440037	51.576255	217.898448	231.96175	55	96.969647	21.990541	15	83	92.93578	88.506953	25	22	35.997573	78.878605	116.533537	179.971711	108.888755	52.765417	52.962366
L3_chr1_-_224253651	chr1	224253640	224253730	-	163859	C1orf55	FLJ35382,RP4-671D7.1,dJ671D7.1	135.693582	179.952552	96.545627	169.674844	97.34155	21.55702	69.025487	103.208503	49.165554	42.942961	50.369156	50.267117	140.721377	213.030683	107.00756	132.635869	163.788878	106.437965	154	302.996431	55	172	95	30	88	139	60	43	58	70.997996	138.9974	270.993064	151	215	197.999133	109
L3_chr17_+_38238687	chr17	38238666	38239029	+	10197	PSME3	Ki,PA28-gamma,PA28G,REG-GAMMA	97.292521	56.866807	60.6796	71.003767	55.344667	27.798698	170.748796	143.981252	128.95118	108.685673	108.384722	117.813421	77.644588	76.734854	101.871715	85.665827	111.365904	136.983847	110.968037	95.220096	35	72.094945	54.006318	38.148937	203.355279	184.99576	154.425587	104.222203	122.192212	171.233856	76.365072	99.785	142.989766	139.419733	135.353727	141.9885
L3_chr2_+_73314943	chr2	73314919	73315021	+	10574	CCT7	CCT-ETA,Ccth,MGC110985,Nip7-1,TCP-1-eta	77.238205	36.388777	34.178282	55.130084	34.863574	30.608374	44.089326	24.783422	25.244659	32.646349	22.484397	31.483768	231.181102	163.442607	229.747902	153.395463	196.503456	185.827931	86	61	20	55.917392	34	41	54	35	30.995575	31.939655	26	45	229.908408	207.992154	269.995717	247.994283	222.998562	193.999281
L3_chr5_+_72830008	chr5	72830003	72830035	+	689	BTF3	BETA-NAC,BTF3a,BTF3b,NACB	26.829578	16.159763	28.710177	24.683773	11.257039	2.724655	14.629469	10.427973	3.923838	12.97793	8.600535	7.730805	313.538104	341.981123	459.376443	362.121039	368.974995	212.436739	29.960317	26.92973	16	25	11	4	19	16	4.9875	13	10	11	313.985792	424.600022	480.848638	581.480333	383.980525	223.981708
L3_chr17_-_62671775	chr17	62671751	62671855	-	9931	HELZ	DKFZp586G1924,DRHC,HUMORF5,KIAA0054,MGC163454,DHRC	14.676904	10.148294	13.631581	13.115194	5.598943	3.320203	140.345473	219.230184	217.214098	198.546539	171.271014	137.142612	201.995114	160.045617	171.575951	160.765154	205.304508	58.156961	17.172135	16.795455	7.795455	13.329955	5.477273	4.897727	159.62665	252.896653	249.839191	182.978847	189.9757	203.259649	200.833992	203.153286	211.843977	259.849148	228.427171	59.992952
L3_chr22_+_38246512	chr22	38246509	38246518	+	468	ATF4	CREB2,CREB-2,TAXREB67,TXREB	28.565917	30.181672	10.097921	34.563933	20.515201	4.184719	20.508343	29.077464	5.68643	14.158211	4.307614	15.463846	309.299187	303.508946	458.033615	146.571442	257.640636	161.453226	32	51	6	35	20	6	25	38	7	14	5	22	310.982481	374.975924	436.974363	235.983591	264.990146	170.979396
L3_chr18_-_21185984	chr18	21185963	21186215	-	25925	ZNF521	DKFZp564D0764,EHZF,Evi3,MGC142182,MGC142208	43.18025	32.59944	11.143699	37.303239	3.059166	1.914321	158.64882	281.944505	97.588733	188.925696	57.158158	103.725451	157.584389	115.426015	68.621617	121.085026	34.72471	27.452238	51	54	7	38	3	3	196.9647	368.97192	119.966091	181.987169	65.996059	147.996059	154.995207	149.99839	107.850337	197	47.9875	28
L3_chr4_-_9727384	chr4	9727384	9727622	-	9948	WDR1	AIP1,NORI-1	195.763498	129.26442	104.1747	183.3257	202.35117	74.998939	73.236741	123.172834	57.156546	62.294542	92.425133	85.286903	90.597509	95.010014	153.966997	95.770782	153.363449	182.953934	221.928939	216.918689	58.960384	185.946104	196.943092	98.953257	96	165.969988	70	62	105.998366	122	88.976852	123.989583	202.987259	155.97569	187.900792	189.985104
L3_chr10_+_22645363	chr10	22645315	22645412	+	23412	COMMD3	BUP,C10orf8,DKFZp686K0399,FLJ45471,RP11-573G6.3	36.512712	15.100384	8.345896	24.543196	7.132737	1.91432	10.899371	13.43429	6.19797	5.762855	10.450386	9.295229	313.381214	231.969289	270.459852	150.932046	101.469769	62.000394	42	24.986301	5	24.991228	6.986301	3	14	19.945946	7.875	6	12	13	311.772309	294.823479	321.729527	244.874273	127.954023	62.929512
L3_chr19_-_55999663	chr19	55999652	55999716	-	84798	C19orf48	MGC13170	74.987661	57.626696	42.037731	28.582941	25.674828	13.591696	120.924885	208.958897	81.789867	49.089799	45.923407	27.477437	166.30224	155.414946	225.375266	78.648982	76.226501	104.135649	80.951049	97.961707	23	29	25	18	133	221.966009	94	46	51	40	166	195.510823	239	126.915182	85.988347	109
L3_chr14_-_88953175	chr14	88953166	88953338	-	1112	FOXN3	C14orf116,CHES1,PRO1635	113.866368	146.334815	50.508581	75.054849	32.714035	11.88654	113.320119	209.079784	120.735121	75.621338	115.70737	154.672906	138.547092	97.58641	81.593224	43.245342	36.746904	21.917846	131.523287	245.311746	29	76.44036	31.985481	16.982922	145.609377	293.314195	145.968039	75.997004	132.670672	220.188244	136.230028	127.120962	122.241196	70.705502	50.906793	21.997207
L3_chr9_-_112058609	chr9	112058601	112058755	-	7295	TXN	TRX1,TRX,DKFZp686B1993,MGC61975,RP11-427L11.1	89.35213	66.310968	11.102521	67.636999	12.2691	6.03781	7.753165	11.537241	6.301236	2.813385	5.150654	5.789411	271.958205	184.121984	254.696738	230.837844	256.193254	106.761254	102.835863	110.848428	6.887363	68.897485	11.996774	9	10.928571	19	8	3	6	8	269.821973	235.56904	309.700517	372.813012	282.721828	110.855245
L3_chr22_+_19666585	chr22	19666575	19666611	+	8216	LZTR1	LZTR-1,MGC21205,TCFL2	206.016087	111.642113	57.14896	201.237513	149.620773	137.169057	89.25457	115.693637	57.594098	116.948774	142.215573	176.221228	75.787969	59.146242	52.951347	73.478073	109.097494	139.914967	215.989773	189.9949	29.986718	201.990761	144.994885	151.970343	104	135.981609	67.997743	109	157.998871	262.996618	74.98743	75.932945	70.99841	118.995253	127.985856	145.990513
L3_chrX_-_129072119	chrX	129072103	129072607	-	2000	ELF4	RP3-510O21.2,ELFR,MEF	128.570398	107.358738	59.433466	70.714563	57.300736	24.977322	191.622756	326.065867	192.736588	190.339239	159.268656	199.052002	53.137968	62.362839	59.384344	42.370658	41.589625	54.894326	147.484589	180.699671	33.527893	71.824675	55.989154	35.12103	240.165335	421.869713	230.046916	183.406304	181.012671	285.505649	51.862318	81.864937	88.928485	68.990881	55.987974	55.521824
L3_chr22_-_49031782	chr22	49031746	49031872	-	83933	HDAC10	RP3-402G11.7,DKFZP761B039,MGC149722	177.636447	120.102504	54.183352	62.862458	72.703439	59.843659	131.213098	127.832081	43.612847	59.692146	38.026244	77.005176	65.473756	67.51917	42.847765	19.526631	26.964089	55.210337	197.786384	201.933189	30.997151	63.994308	71	77.981498	160.994021	177.992593	53.998516	57.995536	44	109.989621	64	87.968197	68.986925	31.978723	36.973374	56
L3_chr3_-_157755588	chr3	157755573	157755671	-	6747	SSR3	SSRgamma,TRAPG,SSR gamma	16.493882	10.897456	9.871879	12.711684	7.142416	2.638541	121.317618	208.638532	175.752656	144.337885	232.160144	205.633894	236.929261	262.030728	233.44457	240.342239	417.0959	193.070744	20	18	6	13	7	4	150.972419	272.974601	209.982036	139.98507	260.98503	300.973119	233.976049	335.831654	317.959177	389.938286	477.926992	198.97496
L3_chr16_+_68042	chr16	68026	68286	+	4350	MPG	MID1,AAG,APNG,CRA36.1,MDG,PIG11,PIG16,anpg	264.643609	128.814156	100.706451	223.509578	241.420326	76.186291	15.463785	16.659203	19.9009	26.893885	24.163777	25.032085	99.10936	61.376728	62.983915	78.358538	103.811245	52.92604	287.99	217.377679	54.86767	226.249155	234.993659	97	21	25.845745	24.99375	27	28	34.963636	97.780027	80	91.993103	127.39052	132.620838	53.989664
L3_chr6_+_26264534	chr6	26264532	26264536	+	3008	HIST1H1E	H1.4,H1F4,MGC116819,dJ221C16.5	284.112836	181.406185	139.878137	122.371878	49.433548	40.315191	15.76459	22.734029	16.551003	5.941569	1.709028	0.741153	81.429865	78.336976	161.762178	28.960553	9.915644	24.297764	287.971302	312.986819	67.983333	122.996667	47.993333	46.986667	20	31.874892	19.830982	5.979798	2	1	80.967718	98.963718	179.95253	46.967833	13	24.989201
L3_chr3_+_128799942	chr3	128799902	128799982	+	4171	MCM2	BM28,CCNL1,CDCL1,D3S3194,KIAA0030,MGC10606,MITOTIN,cdc19	165.755088	58.189782	49.588372	11.768914	9.194966	10.124279	63.884411	42.869031	19.012687	8.784028	2.52912	6.547408	151.786991	124.719879	69.545176	15.271384	15.796125	53.044379	180	98	26	12	9	14	79	57	24	9	3	9	150	160	101	25	22	54
L3_chr3_-_50340624	chr3	50340624	50340688	-	11334	TUSC2	PAP,C3orf11,FUS1,PDAP2	264.163603	145.48932	121.502216	158.111369	151.462147	65.111008	24.318235	26.92357	34.707795	37.379244	42.524324	34.069775	101.494314	58.256307	70.656395	42.026194	76.017506	62.176129	293.029723	244.279474	67.819643	160.2005	147.553516	88.275908	33.856	41.656664	42.954687	37.436759	48.939329	48.444199	99.527699	76.439449	100.979178	68.563033	99.491746	63.022564
L3_chr8_-_74953615	chr8	74953604	74953703	-	55284	UBE2W	FLJ11011,hUBC-16	98.090784	75.722085	46.06822	85.714246	32.742692	3.362762	57.055621	108.507675	82.294194	72.115573	63.323715	86.100786	235.820019	176.709186	190.826577	205.087475	234.226983	135.752455	112	127	25.98005	87	31.997475	5	77	149	100	72	72.994992	122.998328	232.990605	227.98319	260.92601	332.977276	285.985279	138.981229
L3_chr11_-_47154987	chr11	47154987	47155023	-	84364	ZNF289	FLJ14576,FLJ26000,IRZ,Nbla10535,Zfp289,ZNF289	117.002214	94.069157	38.327549	77.199025	43.143529	36.132452	66.184301	67.893618	34.259347	44.588103	38.447817	45.95398	208.072948	169.747453	204.570396	123.194638	174.705137	158.066304	125.984585	159.628847	21	77.996116	41.998047	43.570122	81.994885	91.056429	41.997442	43	43.954291	65.861884	206.87946	217.095222	249.120336	199.60277	199.899965	163.90625
L3_chr15_-_99609343	chr15	99609331	99609748	-	22856	CHSY1	KIAA0990,CSS1	228.393314	198.891359	422.616351	373.975697	134.689785	25.426629	80.066971	164.509742	237.230688	177.326891	89.842159	57.365364	83.236363	119.007188	360.855558	135.564944	135.219442	35.445299	244.999252	339.440016	209.998505	375.814815	130.722222	33	96	205.982982	278	166.972789	102	82	82	152.973856	447.940139	219.973856	166.973856	36
L3_chr7_+_156893015	chr7	156893011	156893016	+	NA	NA	NA	338.654566	280.740424	366.789597	490.134917	686.517498	452.170508	51.433294	58.596397	28.861051	28.871658	35.880983	51.59705	5.100095	10.036213	16.851237	12.305092	28.943386	11.686953	330.833195	489.573422	162.91688	487.620293	660.471411	410.77554	56.647059	65.733838	33.766363	26.881748	39.84866	77.525435	5	13	23	20	32.945736	12
L3_chr17_-_23996279	chr17	23996268	23996351	-	9703	KIAA0100	BCOX,DKFZp686M0843,MGC111488,MGC134981,BCOX1	222.775499	119.352221	65.687744	143.204953	78.812066	75.998255	90.816063	104.945266	26.944603	67.077227	56.681156	69.566467	83.197047	100.406917	39.639605	73.667643	67.717673	100.057908	241.829728	201.991627	37	145	76.749173	95	113.668429	136.974638	33	65	64.974638	99.981343	81.905708	129.787043	61	119.7698	86	102.907332
L3_chr14_+_54588122	chr14	54588102	54588275	+	93487	C14orf32	MGC23138,MISS,c14_5346,C14orf32	174.632085	158.5557	136.577748	84.613105	70.103854	19.175426	82.077946	150.70195	141.318028	68.95026	128.640809	86.884999	141.051693	127.798015	301.341799	99.317958	144.169927	81.290188	192.2544	267.634427	75.984921	85.933448	68.355215	26.97449	105.925261	204.812603	169.407789	68.500379	145.709507	125.012232	139.039285	165.649483	380.359777	161.46889	180.205832	82.734616
L3_chr1_-_16843762	chr1	16843722	16843808	-	84809	MGC12760	MGC12760	209.994492	101.639161	94.255641	152.181183	103.344294	43.98385	117.213802	119.606852	177.637913	103.341859	91.209316	118.754631	70.984327	43.998766	86.589403	71.822667	65.119383	71.742716	233.644641	170.560736	52.139878	154.349656	100.803008	59.550913	145.271312	163.700198	210.119609	101.411816	103.869421	170.475092	69.707882	57.675128	127.192774	116.972143	86.460173	73.040874
L3_chr3_-_47492313	chr3	47492308	47492528	-	22937	SCAP	KIAA0199	244.266009	150.197286	103.914577	256.456428	254.685935	91.082627	96.584803	104.69698	59.680474	77.58175	68.959861	69.214606	58.118355	56.231963	56.032573	45.496475	40.916947	74.555954	274.000438	252.252884	58.77689	259.821582	247.971056	119.590763	123.933815	152.633524	73.674691	77.82481	79.246578	97.614755	56.851322	73.850847	85.857871	74.412763	58.893826	75.759727
L3_chr1_-_182990544	chr1	182990541	182990636	-	80267	EDEM3	C1orf22	210.939918	135.12935	97.663476	150.701591	81.936267	13.587509	54.786329	124.405461	140.891346	85.532779	126.505712	79.305426	133.862678	106.507894	138.157047	112.308419	193.643897	63.13039	236.955605	226.977587	56.991667	152.990468	80	19	72.788063	175.97066	169.93237	86	143.832633	112.97066	131.581775	138.952857	201.306399	182.925598	245.770111	63.991366
L3_chr8_+_95904656	chr8	95904648	95904707	+	55656	INTS8	C8orf52,FLJ20530,INT8,MGC131633	190.940347	120.29488	83.927164	134.768446	75.036731	15.525225	78.25131	89.048516	84.298436	60.967238	93.137614	55.298817	132.744243	92.150269	126.759972	97.327464	108.335779	64.145289	202.903131	204.89008	45	135.85305	72.991786	21	97.764215	120.966772	99.931949	59	104.900316	79.833861	130.95843	118.814705	171.807039	157.872904	132.912089	65.94892
L3_chr6_-_154872546	chr6	154872545	154872550	-	154043	CNKSR3	FLJ31349,MAGI1,RP11-486M3.1	121.789513	145.841412	133.048566	509.760364	483.151583	568.390729	281.365942	322.441553	102.376813	401.201151	181.402114	1130.674172	5.397961	3.867519	18.012373	16.309144	12.235707	40.451725	126.854096	251.735827	64.192644	507.983138	465.858448	523.467951	285.494388	319.462955	116.948529	345.44979	197.132571	1836.221426	5.257076	5.108919	26.05968	26.505429	15.217839	42.111029
L3_chr1_-_41900420	chr1	41900410	41901211	-	NA	NA	NA	234.4755	244.175954	2555.728305	587.718264	301.017631	86.254441	134.161702	283.531317	2032.304082	372.764533	238.393077	203.590752	47.952316	101.908057	1102.205921	76.167972	79.547813	60.608439	268.37394	408.833538	1240.498353	594.425482	293.244561	118.881633	180.286402	408.838898	2314.255099	364.883089	270.896094	288.329916	46.667512	133.80681	1337.862847	124.523823	108.767953	60.966275
L3_chr1_+_229443569	chr1	229443569	229443726	+	8443	GNPAT	DAP-AT,DAPAT,DHAPAT,RP5-876B10.1	167.236897	93.362994	61.443999	108.624632	39.986227	7.897586	29.078881	43.700919	39.386051	50.690137	30.282883	21.569782	221.231797	236.102951	252.929288	182.683571	224.580726	106.215973	181	157.996337	32	110	39	11	38	65	47.979021	50	35	30	218.990568	299.906074	296.887034	295.987852	260.884315	108.98384
L3_chr1_+_178867780	chr1	178867761	178867896	+	9213	XPR1	RP11-46A10.1,FLJ90308,SYG1,X3	215.052623	203.416079	157.056598	379.665462	243.490756	48.478526	97.525534	138.6459	181.587236	155.80503	192.26966	163.791318	105.4616	109.777874	161.536425	162.880342	154.82983	71.784053	237.419993	344.583012	86.868919	383.414732	236.897383	65.837941	124.4287	186.543334	216.541142	151.581866	217.612073	238.148129	103.76035	142.510718	228.635148	264.611739	198.132754	72.93353
L3_chr6_+_142510069	chr6	142510057	142510114	+	51534	VTA1	DRG1,SBP1,C6orf55,DRG-1,FLJ27228,HSPC228,LIP5,My012	58.179647	54.06128	45.198982	35.49843	18.41176	5.522325	45.140033	116.259856	142.394931	36.658348	93.724007	69.965627	315.199676	353.029481	582.088242	291.278811	413.46377	145.229382	65	90.96838	24.961686	36	18	8	58	151	167	37	106	100.949704	312.998016	446.899318	653.930806	470.921567	467.999207	149.999603
L3_chr14_-_22458190	chr14	22458187	22458244	-	55147	RBM23	CAPERbeta,FLJ10482,MGC4458,PP239,RNPC4	39.22699	9.623188	18.631804	20.693895	16.399752	4.184719	222.761631	235.402118	219.840718	122.809197	177.253786	97.643312	157.619242	105.782789	185.347347	124.593365	122.452125	115.62015	43	16	11	21	16	6	239.910222	262.90594	253.863035	113.959698	196.927761	142.906025	156.801184	134.852546	222.810317	201.827973	143.942869	119.955889
L3_chr15_-_32181349	chr15	32181340	32181427	-	56851	C15orf24	C11orf3,HT022,ORF1-FL1	83.330776	63.909796	56.732888	102.600728	31.694862	19.101072	38.320775	52.078412	40.183918	23.763942	34.417521	25.058066	305.930078	243.772136	464.990088	296.257079	356.207925	310.105166	95.98794	106.992748	33	103.992736	30.997567	26.997567	51.070126	74.992831	49	23.982143	40	35	302.875147	312.871503	561.309136	479.792509	419.77145	320.883642
L3_chr21_-_39642851	chr21	39642796	39642920	-	3150	HMGN1	FLJ27265,FLJ31471,HMG14,MGC104230,MGC117425	296.056112	170.446911	108.114994	133.64883	43.129201	10.911886	14.480545	21.772275	17.485424	20.267374	5.914573	11.437518	124.372553	103.155038	74.121557	60.933954	50.085975	25.948011	325.716135	287.878343	60.360914	135.644762	42.090639	15.654202	20.931193	35.206003	21.671887	20.775974	6.988764	15.733307	122.341152	134.513786	117.905652	99.446322	69.272501	26.148365
L3_chr3_+_185335841	chr3	185335830	185335866	+	8893	EIF2B5	Cach,EIF-2B,CLE,EIF2Bepsilon,LVWM	266.693898	108.578591	90.694846	193.803392	134.592526	59.411399	28.65493	30.068398	35.86405	30.690865	20.461149	22.132344	140.419168	123.783509	188.494974	130.439	135.724099	165.953447	290.987357	182.99366	50	195.994728	130.993671	76.998946	37.995536	44	43.515587	30	23.277709	30.762238	138.691894	159.960035	241.363359	211.647854	164.927324	171.993727
L3_chr2_-_55698245	chr2	55698217	55698416	-	57223	SMEK2	smk1,FLFL2,FLJ31474,KIAA1387,PSY2,PP4R3B	72.266561	69.510458	36.844318	67.652857	30.678704	10.261791	139.775258	214.98371	192.854305	128.487542	192.357385	171.289388	228.329972	224.575381	276.076097	192.12834	252.908762	118.990108	83.996923	115.972482	21.996914	68.930501	30	14.993739	178.799165	286.85654	233.406084	125.958015	218.961624	246.889975	224.794639	290.86685	391.787579	312.503375	314.876997	120.931598
L3_chr22_+_21852678	chr22	21852674	21853079	+	613	BCR	ALL,BCR1,CML,D22S11,D22S662,FLJ16453,PHL	206.394753	122.291091	43.046444	145.087108	180.661923	103.542568	175.798628	147.031095	48.756268	72.766616	87.071392	114.840753	59.10109	32.438939	23.465582	35.413944	29.038372	45.847537	228.399806	205.173599	24.972441	147.130933	175.951903	133.505419	217.803532	202.827495	60.563976	72.929944	100.880391	163.091772	57.965909	42.781394	38.778029	57.973236	42.156584	46.171676
L3_chr12_-_50004163	chr12	50004160	50004286	-	51411	BIN2	BRAP-1	248.947077	164.281969	136.068562	257.448361	132.575287	43.687115	96.60629	91.070299	94.137379	93.355278	111.504616	97.986604	107.563107	92.116122	116.860566	90.128294	142.080169	74.853454	275.695027	277.376158	73.999117	260.444697	129.146613	58.938182	120.967028	126.077128	112.348652	91.39174	126.297386	140.670891	105.955783	119.696266	163.470008	146.646204	175.656883	76.685395
L3_chr21_-_27139600	chr21	27139600	27139602	-	9510	ADAMTS1	C3-C5,KIAA1346,METH1	154.637454	82.29596	10.842991	48.719722	50.56941	22.55087	213.656795	166.577165	21.329992	12.52249	27.025694	26.767681	84.882374	17.214293	8.730278	21.018858	29.953306	25.856799	155	141.997549	6	49	49	26	210	167	25	12	30	40	85	22	13	34	34	27
L3_chr2_+_159021629	chr2	159021600	159021785	+	8502	PKP4	FLJ31261,FLJ42243,p0071	223.267582	184.002779	86.664811	103.723763	41.45723	12.750061	141.70382	181.703175	96.272156	103.810019	75.800265	66.971449	94.01547	75.718947	52.293369	46.828874	41.985905	27.492093	248.813613	310.591759	49.036126	105.402041	40.514515	18.741521	174.733641	242.201094	116.115851	101.554796	87.170594	94.974232	92.266989	98.453607	81.146081	76.521663	58.151264	27.602313
L3_chr3_+_130081128	chr3	130081114	130081226	+	28976	ACAD9	ACAD-9,FLJ23533,MGC14452,NPD002	195.949727	122.024796	87.426157	73.723248	26.578228	16.396061	119.378257	89.25761	74.911423	34.374577	46.034464	32.076491	145.335641	118.115618	118.781436	65.525089	74.41532	50.48629	218.983803	204.962602	49.996743	75	25.998377	24	152.97758	129.947872	91.973998	35	52.990512	45	142.919944	153.969388	179.905827	106.956147	98.997459	50.973121
L3_chr16_-_66425268	chr16	66425253	66425345	-	80152	CENPT	C16orf56,CENP-T,FLJ13111,FLJ43376	309.411016	164.684923	80.016709	110.259311	64.578177	65.7941	55.854028	59.645747	30.281153	19.466251	11.005417	33.509875	101.862825	62.416003	54.530751	29.935127	25.933359	53.838053	339.884883	277.963357	45	112	63	84	73	85.996403	38	20	13	46.989286	99.985548	81.662221	86.978342	48.995164	36.995181	55
L3_chr3_-_49041836	chr3	49041829	49041882	-	3615	IMPDH2	IMPD2,IMPDH-II	97.913364	53.891095	29.684981	36.545183	17.454721	4.270834	51.473209	57.561524	19.189541	15.54513	6.058633	15.895175	326.848395	284.66985	239.394887	176.631608	222.096035	121.835552	105	90.996454	17	37	17	6	60	72.406203	23.144951	15	7	22.812813	327.999378	355	271	284.785819	230	128
L3_chr1_+_213807125	chr1	213807112	213807394	+	51133	KCTD3	MGC43935,NY-REN-45,RP11-5F19.1	323.884721	219.012068	161.697362	149.181806	57.404025	21.276754	60.514378	161.963615	68.431252	55.537875	48.601926	40.161544	104.891119	119.711396	88.379367	48.931605	47.025013	30.484818	348.600156	372.691448	85.919527	150.781333	55.996143	27	78.221474	204.690227	81.882884	54.946574	55.610739	57.033802	103.495217	152.730571	124.793959	79.740416	60.881437	31.113051
L3_chr3_+_49482568	chr3	49482563	49482781	+	1605	DAG1	156DAG,A3a,AGRNR,DAG	170.69326	126.95249	98.978018	342.649435	194.99899	44.68545	275.856442	252.893641	170.882624	400.628206	270.9391	194.46668	60.561978	35.998886	32.887897	81.508793	67.656678	51.642052	189.837612	213.743023	57.125465	346.717241	189.949382	60.705454	328.964443	324.609664	205.44636	377.693915	305.766119	281.72396	59.273078	47.510687	57.501843	132.835803	92.672883	52.362248
L3_chr12_-_53099272	chr12	53099233	53099617	-	3678	ITGA5	CD49e,FNRA,VLA5A	237.402545	165.072322	1733.744048	719.840319	681.627341	358.313042	152.519598	141.952411	698.290693	393.440319	374.922804	357.56085	124.739371	230.355909	1264.276754	314.023829	329.087941	495.498155	256.873003	279.817452	775.337811	721.547632	659.492836	394.780289	180.888373	183.90451	775.618268	360.825267	413.695206	538.7462	122.95058	292.885261	1267.530113	507.875754	373.927744	518.794906
L3_chr19_+_60589111	chr19	60589110	60589113	+	6158	RPL28	FLJ43307	115.10835	97.188521	59.798398	166.767029	89.794378	67.665868	120.706984	109.89991	65.05728	115.831211	104.239842	56.588031	288.335524	280.123922	378.238881	328.54042	292.425516	258.833338	121	167	31	167	87	73	126	121	74	103	113.998408	85	289.998097	344.999522	358.999045	525.981947	290.998574	277
L3_chr14_-_20921966	chr14	20921945	20922043	-	11198	SUPT16H	CDC68,FACT,FACTP140,FLJ10857,FLJ14010,FLJ34357,SPT16/CDC68	178.55091	147.693589	92.506373	100.913705	36.928093	16.561594	109.493847	241.339008	154.990351	99.178191	133.187024	108.999778	240.488109	185.717278	207.082718	136.037854	134.39513	83.501454	188.98871	251.974194	49.93623	101.990323	35.995161	22	134.993111	294.996028	183.974003	95.995053	149.984177	158.988124	237.997623	237.995236	269.991249	220.905285	162.99841	85.954209
L3_chr15_+_87588194	chr15	87588188	87588279	+	55215	FANCI	FLJ10719,KIAA1794	88.998156	62.278311	35.067025	38.443749	5.108987	1.273711	129.690991	164.965342	114.806905	67.203412	29.993858	69.44187	310.179734	368.172962	375.443751	164.022541	78.838724	126.481601	101.978873	103.939094	20.982079	38.982079	5	1.996416	165.989218	224.989233	139.99865	67	35	98	305.981728	472.98836	508.993889	266.956735	104	128.997779
L3_chr3_-_197293359	chr3	197293349	197293418	-	7037	TFRC	CD71,TFR,TFR1,TRFR	29.802078	23.308557	39.912864	24.683848	16.392661	4.350973	205.574694	237.897155	97.284813	70.731573	106.195927	120.448157	296.395053	236.763741	195.369527	91.591885	148.722701	133.49628	34	39	21	25	16	6	227.997971	257.998986	113	66	117.996959	181	295.99084	297.994655	231	148	169.983397	138.968843
L3_chr10_-_16899381	chr10	16899356	16899491	-	6251	RSU1	FLJ31034,RSP-1	47.483814	46.18616	32.43857	50.265979	24.623278	14.073081	166.008311	113.941159	107.911122	86.068946	133.202572	89.906505	333.088623	231.772165	196.825696	161.894288	255.330044	167.570821	55	77.141851	19	51	24	19.986159	207.882534	158.918082	129.988108	83.997743	150.997831	128.472816	329.705484	297.91332	272.920287	262.987604	308.588318	171.716019
L3_chr16_+_66464468	chr16	66464425	66464528	+	23644	EDC4	Ge-1,HEDLS,RCD-8	198.555717	115.405632	65.167865	94.344856	89.163482	60.412742	172.512426	198.619177	97.727818	82.981574	90.337757	88.004468	175.799333	124.06489	110.138832	73.841831	69.051604	73.951555	224.849313	192.88422	37.969123	95.989112	87.052687	81.917891	216.96449	269.967698	119.973947	82.949864	103.979101	126	172.920923	161.938389	171.901758	120.642898	93.993904	74.986723
L3_chr6_+_111302680	chr6	111302676	111302681	+	262	AMD1	ADOMETDC,AMD,DKFZp313L1234,FLJ26964,SAMDC	36.330148	30.475737	121.87479	88.705567	11.300159	4.350973	121.946678	304.342152	341.641342	243.867084	157.807409	154.226116	396.504623	625.000918	2175.341516	638.642513	759.658616	211.590297	39	52	58	89	11	6	127	293	368	211	171	239	401	756.999787	1601.999574	1016.999787	680	227
L3_chr1_-_159305865	chr1	159305859	159306397	-	257106	ARHGAP30	FLJ00267,FLJ44128,RP11-544M22.6	255.506795	111.392537	70.497847	124.797615	67.518633	33.055986	86.600793	81.695546	70.616123	91.838138	80.702331	111.64034	229.236855	151.234486	167.863154	161.249097	278.207694	446.571591	287.790939	185.922249	40.998217	126.969052	66	47.954064	115.997382	117.911034	85.997763	91.99537	92.997763	156.809912	224.984215	197.974887	246.9271	262.994479	365.687069	457.854089
L3_chr1_-_50661451	chr1	50661433	50662126	-	63950	DMRTA2		409.392897	184.173781	79.708864	211.2166	88.273334	16.493798	51.357999	31.529606	15.372672	11.58245	22.509256	18.46776	119.69617	77.462517	38.417241	40.924781	29.904018	13.985898	442.975545	310.963899	46	213.973416	86	24	66	47	19	12	26	25.60396	118	100	59	66.751067	41	14
L3_chr5_+_149360499	chr5	149360360	149360535	+	22993	KIAA0194	SMF	252.234974	133.007867	237.975009	311.732233	272.380762	173.97986	255.899613	365.735245	455.857652	448.066081	426.551151	363.857151	79.462015	81.712288	199.040799	178.561099	168.732972	139.98489	276.975155	223.85452	129.949399	314.957131	265	208.965254	304.767604	453.991892	526.960415	418.998482	476.915462	534.974775	77.99632	106.980442	258.974977	289.990876	211.99447	143
L3_chr12_-_75477595	chr12	75477573	75477767	-	114882	OSBPL8	DKFZp686A11164,MGC126578,MGC133203,MST120,MSTP120,ORP8,OSBP10	228.468104	238.267656	627.090733	789.736603	321.41363	38.209476	199.40359	422.529628	765.571946	765.086512	855.429155	531.943408	160.344803	148.734189	651.185019	354.063694	453.010192	158.506757	246.572165	404.524436	309.434884	791.869642	311.836383	48.904118	228.976694	483.292016	847.775392	668.314252	925.255316	807.168761	158.729239	191.172197	680.969347	570.424636	481.148354	163.745453
L3_chr3_-_134863437	chr3	134863425	134863529	-	11073	TOPBP1	TOP2BP1	282.295863	243.338581	93.373631	107.220544	41.928732	17.283405	140.947214	326.595127	212.240156	92.569665	115.960428	140.156375	171.278043	147.859843	72.845309	45.257538	48.353235	45.399274	314.981557	410.965338	53	109	41	23.998971	176.997661	418.964951	253.982953	91.999225	131.917234	201.666439	168.698492	191.98973	114.989753	73.998525	67.978119	45.844086
L3_chr16_-_18720371	chr16	18720367	18720374	-	23204	ARL6IP1	AIP1,ARL6IP,ARMER,KIAA0069	62.894872	44.220829	53.941264	56.41781	13.234848	4.90894	57.647206	60.942063	65.497232	46.596148	24.57484	29.617885	488.113135	417.941786	1069.921827	511.072267	427.721006	175.114406	68	74.965068	29	57	12.944238	7	68.798177	77.9375	76.971591	45	27.988406	42.971799	489.983477	518.963527	1007.90619	819.90368	441.9806	183.988307
L3_chr1_+_12149634	chr1	12149613	12149675	+	7133	TNFRSF1B	p75,CD120b,TBPII,TNF-R-II,TNF-R75,TNFBR,TNFR2,TNFR80,p75TNFR	308.18474	172.509739	165.542055	1026.89173	1617.600464	978.981699	223.250623	256.49411	277.047166	730.959957	972.122671	1005.878542	79.725288	72.661128	92.072279	334.035537	689.191135	580.530373	322.994621	294.999765	84.999765	1024.967079	1558.985271	933.994605	243.997584	287.999756	312.997575	626.993182	1036.960728	1587.912921	78.998613	92.99815	115.999536	536.98522	686.978776	618.981516
L3_chr3_+_154362685	chr3	154362685	154362897	+	5912	RAP2B	MGC20484	383.539779	260.206978	530.25386	709.736077	536.794268	236.80029	128.308047	173.338512	369.986914	212.279808	252.204765	185.076571	101.330833	291.069218	417.407897	289.013417	456.583115	241.892328	403.993789	443.978856	259.9895	711.990602	519.998006	269.693057	153.979503	213	418.98144	198	278.983881	273.980201	99.984849	367.92071	490.969148	466.962256	490.952466	252.980831
L3_chr19_-_51941528	chr19	51941521	51941605	-	29888	STRN4	FLJ35594,ZIN,zinedin	281.902412	140.424152	280.774022	179.202246	251.649292	186.727918	307.215098	504.989152	346.130108	311.23668	283.11067	329.52116	44.49274	22.633643	66.417365	26.243422	49.215354	46.316625	308.765596	236.94535	144.906977	181.461426	244.803494	223.563207	359.967877	592.309154	400.970549	291.098274	315.60231	486.878414	43.64338	29.946425	98.833232	42.874886	64.954739	46.866003
L3_chr6_-_32919767	chr6	32919753	32920188	-	5696	PSMB8	DAQB-69D7.6,D6S216,D6S216E,LMP7,MGC1491,RING10,beta5i,DAAP-57C1.3,PSMB5i	296.781902	166.070218	74.184851	129.435204	119.17478	57.798104	22.427776	23.323584	16.063172	11.503105	19.005861	18.048181	326.311787	258.095957	118.064246	123.618592	202.572399	260.945051	319.99273	280.985475	40.997927	130.990665	115.998963	75.987556	31	34	20	12	22	25	323.966107	329.941782	168.960108	200.951877	248.975596	268.957255
L3_chr2_+_97628962	chr2	97628931	97629009	+	1329	COX5B	COXVB	493.567978	209.494351	194.734499	291.561783	345.85046	97.875238	20.516043	5.677897	7.131983	12.614553	13.635204	7.278299	134.730472	94.783795	95.74189	84.89633	180.020188	167.160619	516	356.999425	101.994836	293.997702	335.99656	126	28	9	9	13	16	10	133	122.997854	133.998927	138	211.998925	171.998925
L3_chr16_+_2037986	chr16	2037975	2038049	+	7249	TSC2	LAM,FLJ43106,TSC4	195.209671	137.99239	78.128653	162.769269	211.596743	132.348717	379.252166	396.74569	230.507063	228.449289	298.3287	309.0471	87.915767	38.786931	39.291368	47.045878	66.309278	97.873888	217.638673	232.818742	44.996008	164.845009	205.896923	165.981665	426.813471	473.749237	270.96509	214.753832	329.950448	460.57818	87	50.996032	62.964782	76.621116	85	100.833912
L3_chr16_+_87164287	chr16	87164283	87164381	+	124245	NHN1	FLJ22664,FLJ34530,FLJ36075,NHN1	321.254961	219.063272	223.609765	238.074662	105.79093	55.409822	253.932088	154.749967	210.33756	103.726894	105.798958	118.691889	97.191383	98.667423	120.722836	81.772337	71.246631	81.614268	339.978686	374.995195	114	239.998397	102.996808	69	282.993769	183.981579	242	99.994662	118	175	96	126.972565	158	132.994378	87	84
L3_chr8_+_56954917	chr8	56954899	56955001	+	4067	LYN	FLJ26625,JTK8	316.913543	245.670905	104.970188	237.407656	221.366785	124.364726	247.66891	374.219489	167.749749	280.585661	325.633282	257.356775	110.13566	99.210128	61.850026	90.702694	168.503261	140.150739	332.991389	420.977283	55.995787	238.997152	214.65871	145.963977	275.996307	407.986393	191.997353	254.982182	356.984269	386.994707	108.998791	126.965497	87	147	194	145.985663
L3_chr2_-_44076603	chr2	44076599	44076654	-	10128	LRPPRC	CLONE-23970,GP130,LRP130,LSFC	369.348469	219.703441	156.1463	172.264058	67.69842	14.144131	74.053751	134.639998	97.940978	76.106067	73.322142	61.414423	239.944615	263.758416	345.344994	228.192547	279.097869	108.026949	391	374	83	174	66	20	93	175	116	74	83	87.996974	237.997847	333.993527	419.993545	368.997839	322.997847	111
L3_chr1_-_19409335	chr1	19409334	19409416	-	23352	UBR4	FLJ41863,KIAA0462,KIAA1307,RBAF600,RP5-1126H10.1,ZUBR1,p600	367.433537	216.316208	185.987024	309.778652	166.591715	71.347895	201.555344	284.354076	303.646999	244.416959	219.696918	253.076014	115.296524	119.451281	140.037852	126.97306	103.296082	138.561601	390	368	95	311.973684	162	89	238.998915	355.913008	352.997288	232	246.994055	370.993524	113.489019	153.993056	199	206	132	143
L3_chr6_+_53038147	chr6	53038147	53038231	+	26268	FBXO9	KIAA0936,DKFZp434C0118,FBX9,NY-REN-57,VCIA1,dJ341E18.2	393.455816	207.96932	177.163196	359.885886	177.67283	56.987885	106.158591	75.841184	113.133522	71.397179	108.384493	89.327661	185.451166	145.622815	286.411463	215.244612	381.473859	156.271052	417.56619	353.677689	94.896659	362.529566	172.715284	72.915438	127.820228	101.926108	133.871921	68.921182	121.876847	130.844828	183.834681	184.839022	320.662617	347.643119	402.590986	162.849388
L3_chr1_+_109892717	chr1	109892714	109892812	+	2773	GNAI3	87U6,FLJ26559	188.955757	124.762984	143.837441	125.315949	55.396856	11.464453	90.987937	225.278184	161.05178	135.216454	143.962453	138.08041	406.858708	480.414522	675.183902	365.004207	472.182344	211.945466	209.998559	211	76.988604	127	54	16	111	276.961176	187.999076	128.999076	161.992601	201.962994	404.998732	604.994928	757.976155	589.892016	528.998416	219.988255
L3_chr1_+_110683559	chr1	110683559	110683625	+	64783	RBM15	FLJ12479,FLJ21943,MGC119584,OTT,OTT1,SPEN	351.780025	204.249394	127.32215	190.996937	63.24033	21.621671	136.863694	333.859957	307.654832	171.882882	103.908188	157.388113	201.592707	219.441616	260.08732	144.669743	106.709689	88.507737	375.024526	347.065276	68.612693	192.802791	61.655387	28.809057	166.229914	406.286557	354.33918	161.936852	117.684262	230.5988	199.790899	280.672106	324.180848	234.71424	132.747956	90.947955
L3_chr4_-_83514129	chr4	83514122	83514195	-	3184	HNRPD	p37,AUF1,AUF1A,hnRNPD0,HNRPD	444.103597	231.877493	175.988255	210.164965	79.911903	30.431385	59.875494	70.623576	62.478393	23.232947	30.18988	29.277876	187.233342	137.579259	167.395097	98.669163	96.178108	74.857911	474.623634	393.43013	95.895367	212.524168	77.890519	41.953469	77.929842	102.648382	75.74958	23.913886	34.960227	40.92257	184.769302	177.727314	229.640172	160.669411	121.72405	76.635958
L3_chr2_-_20413917	chr2	20413874	20414380	-	NA	NA	NA	350.72435	228.581397	155.70543	213.541169	98.099959	30.469665	146.240481	282.321491	236.038262	201.980721	196.072296	217.6716	198.86313	144.071389	190.709683	156.18669	164.564847	68.466596	384.450125	386.386771	88.292951	216.409034	95.715573	42.844742	182.941772	360.219306	282.768974	194.051414	221.105727	316.045926	196.211597	186.574606	272.323508	253.826996	200.791839	69.774379
L3_chr6_-_90178519	chr6	90178513	90179033	-	58528	RRAGD	DKFZP761H171,RAGD,bA11D8.2.1	335.69445	247.474776	156.16119	364.194963	187.396427	62.556691	217.322625	270.216463	213.702834	260.97756	282.660066	272.006251	145.254917	92.622493	110.534838	126.296882	158.300706	159.208317	376.436511	415.885801	89.95116	369.376607	182.851498	86.119687	276.226348	374.564259	257.820211	253.595376	319.743463	391.77413	142.75041	121.790167	170.407051	205.92506	206.670249	162.89331
L3_chr17_-_46553114	chr17	46553110	46553288	-	9043	SPAG9	HSS,KIAA0516,PIG6,FLJ13450,FLJ14006,FLJ26141,FLJ34602,HLC4,JLP,MGC117291,MGC14967,MGC74461,PHET	183.850525	615.305193	372.360802	316.851478	125.717355	28.279478	333.408234	1221.90776	593.780268	323.802802	386.085849	207.425621	212.757958	381.700734	717.91765	191.501209	273.850684	83.271482	192.985876	1063.978204	180.999458	317.978755	121.988695	35	340.987226	1075.973748	642.977287	283.9944	414.987866	315.991508	212.998495	470.947338	658.740715	307.989545	283.894571	86.994507
L3_chr2_-_240833463	chr2	240833462	240833466	-	NA	NA	NA	408.770895	253.178595	274.752806	386.266542	313.641834	188.881704	223.753227	388.094332	225.936753	199.116203	216.809906	186.972344	99.999679	107.72052	164.566632	106.346153	216.495462	129.15634	394.391633	442.112325	122.791734	384.42773	302.235733	181.356415	219.532893	349.195682	244.66679	170.775964	231.354387	294.939298	100.227542	133.524918	161.865637	170.68463	209.537821	138.275971
L3_chr22_+_28609132	chr22	28609131	28609203	+	8897	MTMR3	hCG_2011013,FLJ32333,FYVE-DSP1,KIAA0371,ZFYVE10	364.711993	219.704063	252.178479	325.192186	207.61104	91.112836	242.862328	331.995316	253.186516	288.848522	238.959253	253.6209	141.028377	106.325526	192.015753	123.059868	149.598334	132.732765	393.231286	372.47702	134.101765	328.257588	202.063755	116.595125	288.780277	406.516832	296.284057	272.701109	267.68933	372.955181	139.154951	137.470505	251.235866	199.959307	187.372299	136.278535
L3_chr1_-_115060884	chr1	115060857	115060947	-	4893	NRAS	N-ras,NRAS1,ALPS4	60.252359	44.2966	28.409588	44.267293	18.397437	5.485818	194.012544	270.887029	212.527018	164.556389	178.72148	201.162601	496.323024	462.634619	837.239943	430.873855	557.800603	385.308789	68.988016	73.995968	17	44.995968	17.987936	8	237.622542	343.970234	252.985459	158.974093	201.968128	292.751072	492.928338	587.924389	980.964717	696.913018	638.798741	400.576476
L3_chr7_+_127079426	chr7	127079416	127079510	+	27044	SND1	p100,TDRD11	179.059792	93.950689	93.363296	116.425666	132.41105	30.113415	205.882207	272.973786	194.257342	153.751504	228.897724	177.760955	378.17494	375.903688	496.039775	302.751021	570.178153	456.634254	195.995845	158	51	117.997218	129	41	242.986584	330.901564	228.997319	146	255.978476	258.994626	375.877623	476.708329	568.987429	488.991959	627.838601	477.998383
L3_chr20_+_30161193	chr20	30161177	30161203	+	NA	NA	NA	25.066409	8.541343	1.591957	15.707665	8.176878	2.000434	528.008749	524.238544	250.187925	322.391366	310.421422	342.538554	229.469215	182.815732	213.306254	149.860705	253.21943	270.932243	29.070889	14.072011	1	16	8	3	554.163571	565.864993	285.526125	292.979089	341.999271	519.520363	228.239325	231.472422	250.493285	242.517085	281.381891	284.097118
L3_chr6_-_116707700	chr6	116707696	116707795	-	7259	TSPYL1	TSPYL	234.223321	138.33153	138.940975	241.720637	107.837913	33.903561	387.176139	397.258784	526.562763	277.41124	315.193205	251.297277	187.171466	243.168181	374.306188	221.031348	254.961095	194.918472	256.99794	233.989776	75	244	105	45	432.981732	459.987672	600.946545	261	350.596091	370.990866	185	309.99298	438.97328	357.988556	296.992371	201.994003
L3_chr11_+_120827797	chr11	120827792	120828345	+	6653	SORL1	LRP9,LR11,SORLA,SorLA-1,gp250,C11orf32,FLJ21930,FLJ39258	403.232237	255.677485	192.274711	544.921354	314.085035	164.68066	294.149	575.891671	443.541851	309.885887	366.126552	728.721255	125.159476	103.228642	162.172767	193.102502	184.742692	148.228578	439.287654	432.976649	104.990909	550.559344	305.821131	209.108409	351.686859	683.084967	521.545576	295.989499	412.597038	1084.575495	123.35035	134	225.391597	313.891037	234.311392	151.406644
L3_chr17_+_45221041	chr17	45220977	45221120	+	11143	MYST2	HBO1,HBOA,KAT7	256.230689	162.41159	77.258102	179.894747	86.421582	51.529538	453.742659	502.720893	242.327744	307.091097	196.920557	289.611446	116.926401	113.885177	84.192651	84.31925	73.856191	90.106795	262.992459	277.976695	40	180.976306	83.997836	61	480.982266	528.970544	277.984635	283.990946	220.984732	431.971581	116	145.981473	111.990099	136.974399	92.987116	92.990014
L3_chr1_-_154574627	chr1	154574619	154574757	-	7203	CCT3	CCT-gamma,CCTG,PIG48,TCP-1-gamma,TRIC5,RP11-443G18.6	63.216205	45.043416	24.74567	47.08521	20.456486	9.1716	75.914599	68.065848	59.952987	58.402595	85.511342	43.701997	697.287607	622.384061	769.659952	625.795984	916.649976	723.90481	74	75	15	47.996094	20	13	101	101.991903	73.993979	58.995951	98	60.987854	691.975948	790.953289	929.950395	1011.955316	1019.968281	755.952123
L3_chr10_+_71833885	chr10	71833879	71833940	+	1979	EIF4EBP2	4EBP2	191.604441	145.01421	105.35322	160.606758	105.939918	59.184116	413.929755	407.628849	245.991933	169.949945	167.001168	275.391554	231.763973	147.611703	258.44921	170.831781	195.459083	161.509699	206.221133	246.209218	54.974221	162.25986	103.075093	71.792795	443.347026	451.026933	280.99216	158.412567	185.406163	415.077121	230.610643	188.084154	308.00172	276.420225	225.521819	167.87304
L3_chr17_+_37864390	chr17	37864366	37864488	+	535	ATP6V0A1	Stv1,Vph1,A1,ATP6N1,ATP6N1A,DKFZp781J1951,VPP1	262.044239	178.301177	270.072806	722.568718	582.649028	337.633937	418.543962	465.726496	593.490218	1237.42457	1278.067216	1037.583883	156.944129	112.882101	193.599976	350.809982	439.062567	375.743199	285.874873	302.51281	140.407447	726.354539	565.166703	385.505263	495.4168	573.940722	690.331149	1122.999568	1407.002095	1556.817531	154.358499	146.995718	279.671057	568.841984	527.678874	388.69214
L3_chr3_+_129253818	chr3	129253816	129254039	+	29927	SEC61A1	HSEC61,SEC61,SEC61A	227.640744	176.353272	173.987406	263.742208	247.368085	90.065269	239.343911	322.40875	181.142582	171.332687	228.189022	205.340298	383.184466	407.66626	433.385057	281.86067	538.474383	425.301644	253.537833	297.187252	96	266.961392	240.709754	119.736364	292.834733	404.723771	215.964546	167.851251	258.236821	295.509456	378.696109	520.803841	529.410113	457.244122	624.475718	440.525567
L3_chr22_-_20551584	chr22	20551584	20551988	-	5594	MAPK1	p40,p38,ERK,ERK2,ERT1,MAPK2,P42MAPK,PRKM1,PRKM2,p41,p41mapk	347.433355	216.961463	209.049215	438.923309	229.731506	41.492125	371.314274	564.785206	436.963065	450.066241	475.397311	309.614073	144.122421	123.516076	233.316055	198.156865	243.062549	111.740281	364.870123	370.816317	106.999313	440.858102	222.860876	54.813738	403.870446	584.394432	488.844951	399.540595	516.51252	465.564743	143.550225	156.944524	266.860338	319.905016	261.892834	115.912287
L3_chr1_-_152216701	chr1	152216700	152216822	-	10899	JTB	BPAR,HJTB,HSPC222,PAR,hJT,B PAR	670.66745	424.834399	269.419361	591.343715	462.863554	236.600291	37.747874	42.212181	25.353377	47.760468	35.298142	35.953839	159.23563	146.077314	136.805881	129.552149	156.888312	209.168606	713.970199	722.992868	144.995233	596.697242	449.969846	292.97695	49.996732	64	31.996732	48	41	50	156.985341	188.995945	199.997562	210.956087	197.960889	214.989432
L3_chr1_-_153200834	chr1	153200831	153200905	-	90780	PYGO2	1190004M21Rik,FLJ33226	463.144238	245.592187	153.125078	328.155478	233.599756	149.004721	291.662398	245.125671	161.992038	161.58077	155.130079	231.882659	139.909738	98.066727	137.324702	125.169447	128.479007	145.336129	492.92339	417.988562	82.662221	330.662216	227	175.664505	339.465215	309.98309	191.971591	153.998696	174.988915	342.998042	137.993996	126.997992	179.981982	202.977995	156.963964	149.990991
L3_chr8_-_58068903	chr8	58068903	58068995	-	54928	IMPAD1	FLJ20421,IMPA3	542.229223	380.421967	376.287418	611.884355	280.122603	67.91125	194.846048	327.420315	332.407435	227.811748	255.74833	268.214019	159.152571	128.760214	232.972323	169.212655	198.225707	133.539263	584	645.998371	198.999593	616.99796	272.68402	93	237.990444	414.980975	389.998988	221.341809	287.994948	389.998489	156.996269	166.996265	319.9918	274.997014	248.981446	136.998506
L3_chr19_+_876774	chr19	876741	877108	+	1820	ARID3A	BRIGHT,DRIL1,DRIL3,E2FBP1	568.822536	332.27657	96.79776	332.600369	131.88149	33.231615	199.677449	242.53458	116.207437	142.823899	107.918776	70.041679	138.234598	95.204818	76.846102	70.111342	65.825102	19.717352	601.310838	566.082402	51.808046	335.440228	128.45507	43.897436	232.561403	299.699742	136.998954	137.972483	121.998954	100.955862	136.519291	122.547614	106.960083	113.979592	83.967857	19.982175
L3_chr3_-_137397321	chr3	137397317	137397910	-	55167	MSL2L1	FLJ10546,KIAA1585,MSL-2,RNF184	448.17494	307.53038	203.623919	260.234148	93.118816	20.611313	303.840228	351.891324	306.79067	214.202651	184.650642	164.960964	156.391363	164.806412	140.371427	97.401471	101.968189	47.484959	494.962741	518.971931	114	263.989002	90.983571	30	367.965656	461.866178	365.563711	208.486006	210.458773	234.948225	153.459144	214	209.802898	158.87882	138.451427	47.998802
L3_chr10_-_98336596	chr10	98336584	98336828	-	56889	TM9SF3	EP70-P-iso,RP11-34E5.1,SMBP	290.991597	207.49529	251.728884	275.10227	158.795133	39.890727	346.61954	639.20085	623.866667	476.666804	535.516811	408.943275	338.921919	345.524374	588.066167	439.888565	475.333491	256.231097	318.564802	350.619325	136.665464	278.04536	154.564908	54.169505	404.52731	749.874783	722.925392	440.47165	595.780496	600.232198	335.555001	441.066752	725.961244	711.796418	548.125117	263.924754
L3_chr1_+_95355411	chr1	95355409	95355414	+	148534	TMEM56	FLJ31842,MGC102912	411.717197	373.022897	362.94576	557.837938	713.998593	678.63279	547.101247	729.998615	244.104265	462.172605	248.883276	902.273429	34.494735	31.758985	61.959381	44.586506	20.240486	82.169807	407.972099	650.054933	166.799363	555.620723	687.54301	617.150224	522.885542	643.173312	268.747341	390.090586	268.202571	1463.366741	34.127361	40.566141	74.501252	72.126009	25.207841	86.167798
L3_chr12_-_123965150	chr12	123965144	123965154	-	7316	UBC	HMG20	287.670172	244.289475	193.321482	294.702483	168.675884	166.786573	97.550138	135.684321	83.154236	176.6435	89.30836	91.465671	637.177907	869.177168	1299.615807	604.693113	931.987838	935.828646	282.994425	425	89	293.986049	162.994425	166	108	148	95	157	98	138	643.977316	1055.954631	1098	965.945692	855	1018.971356
L3_chr8_-_144983471	chr8	144983465	144983529	-	22827	PUF60	FIR,FLJ31379,RoBPI,SIAHBP1	658.84075	428.466732	361.374889	519.942386	556.177601	231.308737	38.940064	67.502383	63.914699	33.798695	28.151566	26.188721	380.663272	423.208046	745.503166	347.752855	432.869551	436.629475	692.72094	732.059065	187.834823	523.398289	539.357777	270.475795	49.087899	90.542107	77.127976	34	32.49247	36.644324	378.21439	534.38308	829.617444	562.03154	485.142288	457.886033
L3_chr1_-_115102105	chr1	115102086	115102174	-	7812	CSDE1	UNR,D1S155E,DKFZp779B0247,DKFZp779J1455,FLJ26882,RP5-1000E10.3	185.790043	198.779324	196.550493	238.046752	110.987497	30.096918	210.969563	587.364245	457.480044	364.215558	475.281429	399.744251	709.290947	785.03663	1260.919149	826.526264	1475.100083	623.747736	202.997129	338	103	239.999041	108	40	246.998962	649.956259	521.979381	330.979367	521.939921	601	707.986965	981.979861	1304.878636	1327.943204	1473.960516	658.969047
L3_chr6_-_90119082	chr6	90119055	90119353	-	51465	UBE2J1	CGI-76,HSPC153,HSPC205,HSU93243,MGC12555,NCUBE1,Ubc6p	665.109461	480.491406	272.936534	721.044366	369.331228	93.137234	215.568161	334.690621	226.073484	417.966465	435.637852	256.362882	300.907859	231.175687	234.14885	405.606413	418.04372	184.283927	724.693499	814.804538	148.99336	726.813569	358.994059	121.500437	270.936377	440.06976	271.815017	391.961971	486.720533	371.972448	296.829414	298.710726	323.967465	657.585897	488.956476	188.98898
L3_chr7_+_5598967	chr7	5598965	5598974	+	6624	FSCN1	p55,FLJ38511,SNL	783.681525	415.984333	1280.949581	1330.858679	1343.396005	809.457473	170.328901	205.88961	560.304352	431.081118	417.836624	308.294609	232.622769	246.384401	1543.76407	421.534461	706.625323	492.019553	762.952758	723.966518	541.948451	1321.999256	1291.961273	730.986679	179	208.997816	598.977606	368.995631	445.970289	482.945961	234	305	1234.861566	673.998354	653.999725	532
L3_chr18_+_3237812	chr18	3237778	3237862	+	10627	MRCL3	MLCB,MRLC3	108.928938	116.577762	73.760416	74.775651	35.812128	38.497268	92.385643	62.067934	52.427436	49.76	93.24904	96.62439	998.101695	951.682849	1583.22617	725.404696	1579.584814	971.308305	124	195.996198	41	76	34.998099	50	113	82.998246	63	50	106	140.998246	998.98552	1188.970851	1561.893984	1168.994337	1621.912983	1029.939819
L3_chr15_-_68177102	chr15	68177079	68177313	-	7090	TLE3	ESG,ESG3,FLJ39460,GRG3,HsT18976,KIAA1547	382.282395	236.231375	444.059756	562.742283	590.830777	249.678666	736.241154	839.148094	962.846139	1057.584861	1053.307446	698.700416	82.132589	95.17397	153.754429	141.258241	206.993583	149.526788	409.999153	400.973245	227.999582	565.992922	572.992335	302.492197	778.991956	883.960975	1071.980606	925.993448	1143.898563	1057.524963	81	122.969234	209.865233	228.994258	250.995349	152.957933
L3_chr9_+_2611536	chr9	2611536	2612162	+	7436	VLDLR	FLJ35024,VLDLRCH,RP11-320E16.1	544.204044	262.863053	90.104416	135.107031	58.445253	2.000434	420.553289	342.459067	83.388827	114.27876	75.0924	53.172322	240.575775	191.568353	49.761997	50.514075	50.123203	15.417735	574.681507	447.783988	48.70558	136.651972	57	3	463.847627	413.923291	99.996268	109.596696	85.310434	75.610272	237.72269	245.422586	73.183213	82.146101	66.395699	15.4
L3_chr14_-_74713057	chr14	74713025	74713109	-	10972	TMED10	P24(DELTA),S31I125,S31III125,TMP21,Tmp-21-I	178.36845	143.20758	79.778154	141.943903	66.575535	22.158622	259.871302	296.581276	253.514226	201.916738	204.568823	177.846148	812.88096	667.092841	780.877969	592.393181	1044.47515	505.308657	197.980066	240.965759	45.998594	143.99433	65	31	309	365.997598	294.997598	190	230.996396	257.998799	811.913825	837.930915	865.965565	954.93222	1091.948221	528.955782
L3_chr9_-_139084765	chr9	139084749	139084874	-	89958	C9orf140	p42.3	774.099944	419.977118	236.787274	590.887424	115.261706	35.468503	366.799998	321.55774	199.077154	222.139809	76.245096	38.165628	178.004346	143.950983	147.229317	176.579209	45.733245	47.996465	774.918951	722.665346	117.999578	591.988623	111.996624	46	389.824954	352.978133	225.942616	202.983446	85.982686	54.983446	176.997821	184.753788	172.982688	284.989208	54.993569	48.997821
L3_chr19_+_19357547	chr19	19357544	19357833	+	NA	NA	NA	578.570891	364.473892	507.039497	469.26932	296.640897	126.331126	684.348156	634.4809	674.758897	472.355316	474.987546	404.239283	85.779448	70.469373	113.410212	79.019255	77.752786	79.036554	636.494153	614.854352	270.969274	474.835245	288.911687	165.885498	794.875022	798.892375	790.88915	447.949852	530.92837	589.95969	84	92.924324	176.968541	128.978723	104	79.96032
L3_chr17_-_53439607	chr17	53439573	53439655	-	6426	SFRS1	ASF,MGC5228,SF2,SF2p33,SRp30a	489.527353	289.976522	266.190503	232.998622	131.973545	23.066749	265.516643	422.695555	294.747341	90.753777	163.975273	125.521542	678.782091	632.892352	1034.402934	430.261227	600.513517	231.567312	494.997412	497.998061	131.997399	234	128	30	287.849824	449	333	86	180.996831	187	680.994878	787.990556	1016.993424	691.995844	608.998286	243
L3_chr1_-_55125447	chr1	55125420	55125533	-	1718	DHCR24	KIAA0018,Nbla03646,SELADIN1,seladin-1	762.470353	364.976883	114.677564	438.53291	460.083859	413.850154	489.517967	382.126955	170.102288	228.620231	165.163869	307.992336	182.718717	148.241362	84.424033	74.002702	79.447852	225.985666	798.747547	621.898728	62.99159	442.316376	446.91567	471.856975	570.643456	476.963268	204.926326	219.919091	187.906199	448.721586	179.902664	191.798157	130.924888	120.792923	104.947838	231.798226
L3_chr15_-_70310586	chr15	70310548	70310797	-	5315	PKM2	CTHBP,MGC3932,OIP3,PK3,PKM,TCB,THBP1	279.141621	227.118719	185.312157	456.925001	532.825896	391.229798	646.249751	868.116605	621.496896	1236.060244	857.639563	700.405441	583.19708	623.244599	1266.30434	882.797395	1173.321283	1373.690943	297.978095	387.871125	96.878307	457.927191	514.865467	398.950145	672.237308	859.65842	689.048746	1029.847179	914.676214	1096.381491	582.733485	775.898254	1215.121542	1412.872985	1115.842325	1484.639117
L3_chr5_-_133589662	chr5	133589597	133589855	-	5515	PPP2CA	PP2CA,PP2Ac,RP-C	934.337077	672.787172	709.036165	619.261908	400.912366	93.399251	154.687843	227.378028	197.416053	148.230587	199.464898	146.810433	421.553336	369.16269	520.066543	303.978645	360.265519	211.39513	962.930616	1156.855087	354.946039	622.907141	388.9786	114.990171	186.98871	279.9524	232.84094	141.91124	222.920161	212.900757	419.971251	463.978799	606.791106	491.340749	404.819009	218.947664
L3_chr1_-_67668601	chr1	67668596	67668722	-	26135	SERBP1	CGI-55,CHD3IP,DKFZp564M2423,FLJ90489,HABP4L,PAI-RBP1,PAIRBP1	1116.747831	713.805629	472.503572	800.408536	376.942684	69.710056	275.604849	366.724634	325.901725	225.216054	281.362958	218.657181	236.084068	221.340733	227.667829	206.465612	282.199866	137.829759	1171.159476	1220.761522	248.961589	805.269938	365.810212	92.823223	336.516695	465.815566	384.721973	217.569721	316.381284	315.390589	232.460805	286.076073	315.459672	335.446151	337.473025	140.800929
L3_chr9_+_36180919	chr9	36180875	36180978	+	1211	CLTA	LCA	1309.728121	836.016304	883.183227	1494.983439	784.051477	506.802138	75.523396	71.620266	94.453625	75.367596	78.723266	71.683472	278.928961	255.435888	462.12952	321.540084	473.761223	365.760738	1339.813643	1435.891284	437.925985	1498.859536	759.888374	569.974132	98.921875	100.984375	113.90625	74.967058	89.869941	101.967058	275.959885	327.976685	582.923522	520.895381	550.89643	379.950747
L3_chr11_+_129534789	chr11	129534780	129535027	+	6768	ST14	HAI,MT-SP1,MTSP-1,MTSP1,PRSS14,SNC19,TADG-15	729.588951	457.626571	344.642081	1357.504511	1815.055825	1238.572839	609.643316	707.067097	330.136483	683.125063	865.843281	832.832092	339.992324	251.330473	264.938817	352.004331	509.460416	644.025366	772.620388	779.251153	181.942061	1361.753444	1755.296868	1319.978138	689.391346	825.306242	386.521836	620.647986	953.231626	1254.660198	336.801317	321.368488	349.378587	569.91669	582.701773	674.324364
L3_chr19_+_3136896	chr19	3136829	3136988	+	56926	NCLN		1105.977881	600.585792	483.16518	1028.119011	1431.495506	581.192274	502.470639	574.528832	301.489194	393.997462	409.397954	296.866762	201.445574	201.038995	172.690327	220.914243	290.073983	287.000106	1101.797079	1036.91023	234.99613	1027.948858	1381.853203	605.935702	552.889643	624.844766	346.798476	360.891251	452.927241	443.794147	199.929295	255.892267	218.884594	357.587125	333.92536	298.866118
L3_chr6_+_133177400	chr6	133177399	133177407	+	6206	RPS12		1189.185863	594.261648	506.67607	819.505418	572.68859	266.417757	41.257078	44.624414	34.589225	24.075981	26.577408	19.478148	599.596033	527.621289	970.054633	629.4253	890.186678	388.7999	1127.529465	1040.648929	225.934177	814.601902	551.795817	256.981566	46.34413	52.68932	39.728155	22.726899	29.649229	28.84466	608.581177	639.55114	787.281574	1002.224922	780.396942	421.703523
L3_chr15_+_42791002	chr15	42790951	42791036	+	567	B2M		83.453437	69.590546	34.179866	57.287183	21.519357	30.865429	63.663528	63.190025	55.521856	68.615665	40.771754	70.708129	1856.060908	1394.529318	2754.856561	1549.373727	1970.57	2521.589929	91.982808	118	18.997126	58	21	40	75.963313	80.950562	66	64.83908	45.977011	103.885057	1879.895946	1706.752871	2325.626656	2474.900371	1841.820802	2751.02124
L3_chr1_-_51198270	chr1	51198188	51198704	-	11124	FAF1	CGI-03,FLJ37524,HFAF1s,hFAF1	1204.946052	749.67129	602.747149	948.930833	315.928102	72.824641	476.763586	815.814123	733.722512	555.541781	354.320382	285.928232	424.030413	423.63904	544.459312	371.040047	281.936559	119.230667	1260.155848	1278.772634	317.99768	957.456794	307.836966	98	538.244085	904.741361	837.585492	520.531485	399.252062	415.080854	421.214835	536.103598	650.226866	602.442794	356.119961	120.884292
L3_chr1_+_204924872	chr1	204924836	204924934	+	9261	MAPKAPK2	MK2	654.781207	470.916321	556.05108	387.327175	374.515696	232.046351	1314.608087	1478.398113	1049.364212	706.468625	756.025965	694.573858	203.96807	251.771231	451.370677	178.890448	244.07027	309.166354	692.889322	804.82031	276.433398	390.938238	363.496595	277.805484	1388.706389	1536.721699	1181.724025	640.933857	834.395834	1042.765335	201.835066	321.926856	531.826353	289.9944	289.742444	320.977695
L3_chrX_-_15581897	chrX	15581893	15581901	-	NA	NA	NA	1636.536987	761.567448	566.2163	622.421025	280.912349	105.763079	82.905156	69.790047	46.869068	41.250042	30.899323	39.010505	532.404546	439.551036	537.516418	246.254211	440.055037	190.473471	1530.503539	1334.237454	253.901675	620.684651	271.462271	117.769263	89.864255	81.498096	54.648148	38.811081	34.525687	57.607154	539.247325	536.81263	489.114322	394.657173	418.986856	202.684772
L3_chr12_+_54808285	chr12	54808235	54808367	+	23344	FAM62A	KIAA0747,MBC2	395.145748	284.824913	160.46653	220.6238	365.625227	280.852139	1512.612135	1851.366931	944.108602	968.625256	1064.846847	1429.778127	362.263016	375.798684	572.981398	245.567367	430.097782	584.715314	424.981834	483.991177	84.999479	222.995342	354.991174	329.983511	1574.968551	1878.977013	1065.978801	870.979	1162.971841	2202.865108	358.9895	476.990089	673.980869	397.990157	491.988456	613.967736
L3_chr1_-_42573430	chr1	42573408	42573583	-	22887	FOXJ3	MGC165036,MGC176686	1017.620056	638.542665	667.447792	933.118413	419.309372	181.86891	935.304319	1103.671907	975.145653	687.454454	866.679394	1013.991181	424.254612	356.212157	705.276428	422.59725	526.67753	286.746945	1053.247671	1093.882365	333.987113	937.584624	406.950625	220.98368	1005.789156	1168.646325	1098.844603	622.859268	946.729898	1548.603748	421.702123	451.863371	797.523181	682.397469	588.855258	297.795547
L3_chr1_-_11042663	chr1	11042599	11042715	-	6723	SRM	SPS1,PAPT,SPDSY,SRML1	1218.942771	817.16397	543.384882	943.556976	1108.280745	802.577373	905.664759	967.843376	352.160728	371.355732	420.081416	513.513659	359.957366	318.41515	427.934818	245.337337	317.121487	444.980312	1240.574384	1407.92143	268.956354	945.931478	1071.924757	839.821682	967.657794	1026.590511	407.894661	341.927585	463.934562	776.538649	357.685129	404.900256	494.741368	396.968384	361.90768	466.751107
L3_chr10_+_124903873	chr10	124903862	124903931	+	9184	BUB3	BUB3L,hBUB3	1964.435372	1038.468156	793.3536	1010.230302	370.694359	73.662686	233.01014	292.249001	224.57375	115.077674	126.826223	103.357728	366.642613	408.201219	543.21083	305.965507	254.461345	153.481075	1876.422184	1814.099895	357.697175	1008.152462	358.789318	90.984336	265.952971	334.022297	260.25473	109.718965	142.559738	148.490562	364.968344	514.17681	587.855347	493.73457	290.118001	158.13066
L3_chr13_+_113546883	chr13	113546841	113547041	+	2621	GAS6	AXLLG,AXSF,DKFZp666G247,FLJ34709	1201.657507	693.846088	410.916824	353.408722	45.077281	11.678445	1085.534576	1515.870354	559.678318	216.450504	46.545796	43.849253	781.401505	779.728534	755.796104	213.581817	86.232983	28.827023	1255.10843	1185.107743	215.0553	357.023069	44.049416	16.561155	1181.52004	1618.004892	646.35164	208.98571	53.98814	61.909461	778.03687	985.426692	903.575739	346.832518	112.047332	29.117416
L3_chr15_+_41825871	chr15	41825853	41825957	+	2923	PDIA3	ERp60,PI-PLC,ERp57,ERp61,GRP57,GRP58,HsT17083,P58,ER60	2405.246108	1490.268682	1005.25255	2038.752428	1189.462477	511.71453	709.253904	594.883435	423.177297	376.801296	507.27856	595.852238	554.739324	424.642922	549.573009	484.461088	634.882195	498.798026	2403.500941	2578.432368	492.871436	2038.637549	1150.74018	571.868478	765.86087	653.910098	487.900421	349.930423	559.908989	895.859569	552.600425	535.576121	633.587584	780.658336	698.525541	520.600966
L3_chr3_+_5204342	chr3	5204338	5204498	+	9695	EDEM1	EDEM,KIAA0212	1129.845878	581.144915	340.093856	228.857772	74.634129	45.705768	1782.112095	2968.139561	1114.383724	450.335065	391.062165	278.111703	1287.425638	1144.11793	1090.208405	287.365214	289.210976	136.147238	1134.61049	1000.364403	169.972495	230.936631	72.755271	57	1693.660277	2553.387877	1213.759123	408.952288	429.885723	409.769713	1299.699432	1399.697637	1024.55543	463.872133	320.866452	139.939364
