# Supplementary material for: Core promoter structure and genomic context reflect histone 3 lysine 9 acetylation patterns
Source: BMC Genomics. 2010 Apr 21;11:257. doi: 10.1186/1471-2164-11-257 (PMC2867832; doi:10.1186/1471-2164-11-257)
Supplement: Additional file 1 — Result of the clustering and the extracted subsets of the clusters, filtered by gene expression level [file 1471-2164-11-257-S1.zip › ac_pma_0h/GEL_high/high_downstream]

L3_chr1_+_210525374	chr1	210525353	210525925	+	5525	PPP2R5A	B56A,MGC131915,PR61A	169.265205	133.078343	73.740291	135.04874	50.052926	7.743395	21.648372	34.289755	39.586251	37.234133	43.053239	51.810606	91.887048	53.138162	99.840876	83.784637	81.871639	28.906553	192.993534	222.76489	43.628571	137.517623	48.997059	12	30	54	48.703704	37.994709	50	73.983147	89.991694	70	151.964328	136.842399	109.94856	28.989712
L3_chr7_+_142695565	chr7	142695553	142695659	+	835	CASP2	CASP-2,ICH-1L,ICH-1L/1S,ICH1,NEDD2	107.850039	68.198894	28.041692	48.106685	33.744812	30.542411	73.042631	78.933348	61.281953	35.455107	48.07587	78.583603	107.890573	65.675781	47.20711	34.872611	45.98835	79.068172	123.966019	113.972151	16	48.994949	32.995	43	95.986391	110.978529	73.988372	35.984584	54.988372	110.871504	106	85.986589	76.996124	56.998062	63	79.996124
L3_chr13_+_76464213	chr13	76464174	76464321	+	1203	CLN5	FLJ90628,NCL	201.341139	123.542468	90.223021	255.983987	110.831054	46.926597	51.291803	39.662089	83.476412	68.913886	65.881797	88.670217	36.882836	37.236237	52.500657	71.061378	98.034803	43.692956	221.990207	207.980379	50.998909	258.988028	107.998909	62.989139	67.998188	60	101.995338	68	76	126	36	49	81.993658	115.980173	129.997895	43.993658
L3_chr15_-_40816610	chr15	40816610	40816627	-	146059	CDAN1	CDA-I,CDA1,CDAI,PRO1295,codanin,DLT	177.145183	64.249657	66.524617	99.805482	48.288353	33.041623	66.97361	81.942545	56.046074	42.721204	22.865347	28.313748	49.525497	8.412779	26.35043	15.338158	15.68981	4.99322	187.956005	108.934269	35.994671	100.789554	47	42	78.933649	99.974987	65.8394	41	26	41	49	11	40	24.994652	20.973822	5
L3_chr2_-_106177153	chr2	106177150	106177194	-	80146	UXS1	UGD,FLJ23591	106.460171	100.546135	137.254832	172.531144	62.907368	10.687958	76.30826	135.654528	115.073667	97.203583	43.811851	38.637305	112.514538	80.084717	164.451242	130.349853	117.168274	39.510596	113	171.972261	68	172.977401	60.998565	14	87.989615	151.998512	130.988203	89	49	57	111.959375	101.996487	188.951558	209.987121	128.979289	40.998824
L3_chr17_+_52517638	chr17	52517599	52517652	+	8165	AKAP1	AKAP,AKAP121,AKAP149,AKAP84,D-AKAP1,MGC1807,PRKA1,SAKAP84	124.442481	74.063971	1.591957	24.563437	24.580623	2.75913	110.448979	96.099995	21.165298	22.605446	44.947254	59.433451	62.971608	81.862342	13.455386	20.179249	24.874897	18.78539	136.960787	124.997368	1	24.997375	24	3.997375	133.992509	124	26	23	51	85.98703	62	105.982353	23	32.99115	33	19
L3_chr6_-_106880227	chr6	106880191	106880371	-	9474	ATG5	ASP,APG5,APG5L,hAPG5	117.680428	84.899795	79.35416	94.448794	34.792035	5.915188	33.574831	46.830948	77.579881	63.825822	58.91803	34.014959	149.424175	88.841649	172.30583	115.861008	179.15806	58.433892	134	141.988	46	95.924913	34	9	46	73	95	63.992629	67.988448	47	146.910332	116	249.983063	188.998355	225.993031	58.993031
L3_chr18_-_75812620	chr18	75812609	75812663	-	80148	PQLC1	FLJ22378	142.698937	80.782048	38.653444	74.741692	67.873288	56.151755	41.024609	30.667959	10.888363	14.546883	9.476266	15.007611	119.077255	108.612095	83.279884	62.821148	73.548322	97.919304	154	136.430858	22	75.794926	66.132488	70.996124	52.895848	45.134757	13.652968	15	11	21	117.95537	138.933054	115.95537	102	89.91369	100.789262
L3_chr2_-_24996270	chr2	24996196	24996633	-	109	ADCY3	AC3,KIAA0511	166.361197	105.384428	179.956886	501.837339	431.264835	222.904768	108.821664	101.84864	158.914328	109.983113	267.382264	245.919576	29.64718	37.9466	76.307239	66.171919	75.572176	108.77564	186.818883	176.942811	99.881129	506.815966	418.795773	269.996351	132.924442	144.938889	188.953697	109.952531	300.853935	356.918071	29	49.964978	118.904908	108	99.04707	110.946313
L3_chr6_-_44389052	chr6	44389045	44389065	-	57505	AARS2	RP11-444E17.1,AARSL,KIAA1270,bA444E17.1,MT-ALARS	168.751425	78.815655	34.191947	82.097524	34.868151	25.235654	41.123511	57.695753	24.543996	15.752639	20.170631	12.1449	95.355957	80.037451	63.987159	73.534737	77.781744	54.745744	177.996255	134	19	83	34	33	49	71	30	16	23	17	95	101	77	118.983193	87	57
L3_chr7_-_27668962	chr7	27668959	27669146	-	11112	HIBADH	MGC40361,NS5ATP1	176.652799	91.307104	35.039219	110.305498	30.66399	10.002172	38.063739	24.064621	27.470073	25.526745	24.168699	17.475118	91.568096	46.625734	48.650383	59.530359	56.508933	26.751281	195.996132	152.998043	19.998043	111.998043	30	15	50	36.994975	33.979975	26	28	24	89.995536	60.980044	73.861635	97.154438	73.975281	27
L3_chr16_+_2503945	chr16	2503920	2504000	+	527	ATP6V0C	ATP6C,ATP6L,ATPL,VATL,Vma3	132.977132	79.743428	58.220403	138.178222	174.350714	84.49829	88.903375	69.906578	64.310796	109.753213	112.554597	92.540811	85.19656	77.393402	107.446309	112.929937	122.96848	198.347391	150.847609	133.709331	33.809211	139.87634	169.581558	106.281611	112.013328	98.170932	77.948589	105.78117	126.548729	133.289982	83.717514	100.349176	154.314663	183.500769	151.83862	205.799635
L3_chr11_-_85053795	chr11	85053774	85053826	-	58487	CREBZF	ZF	164.74381	115.615738	58.150262	81.130023	35.928751	15.154865	21.546648	45.051577	36.593188	7.502361	23.222061	37.157602	127.470411	58.076542	54.466388	45.986286	49.00706	30.532126	175.751564	196.822091	32.973154	81.973154	35	21	29	64	45	8	27	53	126	75.247508	83	75	65	31
L3_chr1_-_25129340	chr1	25129306	25129413	-	864	RUNX3	RP3-398I9.1,AML2,CBFA3,FLJ34510,MGC16070,PEBP2aC	202.329213	93.678865	50.66147	140.120276	94.659795	144.278311	91.443784	138.478958	61.19459	70.376866	125.014435	193.526475	20.450486	20.611371	30.818121	34.449116	34.996026	88.266866	210.992486	158.998748	27	140.976834	91.993688	155.979869	110.994166	167.978938	71.997628	66.259056	137.994069	288.973079	20	27	45	56	44.990066	91
L3_chr10_+_80777230	chr10	80777227	80777308	+	10105	PPIF	RP11-342M3.4,CYP3,Cyp-D,FLJ90798,MGC117207	180.829669	102.311801	220.625469	267.222938	175.202149	63.320016	20.777529	36.500712	41.175283	42.016121	33.421177	27.535327	113.396215	113.130705	439.591678	156.136227	225.120269	163.579996	200	171.999022	113.994123	269	170	82	28.91494	54	49	40	37.945652	40	112	145.995819	480.995805	251.983282	245.962074	170.997902
L3_chr2_-_96174907	chr2	96174897	96174955	-	1844	DUSP2	PAC1,PAC-1	101.818483	919.505463	476.582547	570.240211	961.578987	281.95148	161.599431	1013.026901	164.857753	212.674231	393.259482	196.970449	52.282389	419.637907	270.448223	142.811878	559.459582	256.114047	106.998666	1610.997868	218	568.998666	925.997331	289	172	922.998631	185	188	421.99545	301.999544	52	516	272.995736	229.997868	528	274
L3_chr12_+_63958542	chr12	63958539	63958785	+	253827	MSRB3	DKFZp686C1178,FLJ36866	189.095997	179.985551	98.202095	34.303972	13.197432	2.549071	61.034234	77.631349	42.354335	7.495527	1.654259	8.009562	65.681186	52.020666	46.523804	14.04064	1.287928	7.972619	216.936288	302.174951	56.849411	34.986789	12.90393	3.995192	81.73054	114.217616	52.701174	7.853588	1.962963	10.877408	64.205597	68.822261	78.419906	23	2	8
L3_chr20_+_5934768	chr20	5934700	5934769	+	54675	CRLS1	GCD10,C20orf155,CLS1,dJ967N21.6	189.553633	98.985084	117.386779	220.263804	88.558375	14.477455	19.817029	57.044473	50.99315	51.129232	58.041495	27.913604	106.489088	100.113274	314.673301	165.312271	164.887596	45.939032	205.709497	166.852189	58	221.561673	86	19	26.871233	75	60	48	64.871233	40	105	128.316688	335.35253	266.980889	186.540519	47
L3_chr5_-_140978678	chr5	140978671	140978803	-	1729	DIAPH1	DIA1,DFNA1,DRF1,FLJ25265,LFHL1,hDIA1	118.498058	92.192069	74.309013	133.944414	85.048361	35.095904	108.099872	88.629111	78.117027	80.845351	78.521919	70.060936	96.309306	87.562243	121.866773	80.402367	91.849754	58.391241	135.1052	154.790511	42.561947	136.008583	83	48.998418	138.257748	129.141831	95.878358	80.460445	90.239151	98.584994	94.63199	113.822205	184.508041	131.27226	122.303561	58.997303
L3_chr1_+_224317007	chr1	224316994	224317054	+	3020	H3F3A	H3.3A,H3F3,MGC87782,MGC87783	115.232412	80.401501	47.270106	81.661086	29.006597	9.042435	4.172033	11.804093	7.314049	3.828825	12.477966	4.023526	206.034137	168.771261	147.725427	131.481616	168.214093	87.036049	128.996795	135.388357	27.252222	82.763282	28.3033	12.844801	6.159837	17.829363	9.282296	3.959049	14.184049	5.511942	204.005912	216.18741	200.441929	213.102107	197.617885	89.570244
L3_chr17_-_57498054	chr17	57498011	57498119	-	9969	MED13	ARC250,DRIP250,HSPC221,KIAA0593,THRAP1,TRAP240	195.507222	114.390075	141.818015	136.594834	39.991134	12.041331	98.682986	217.491559	270.227499	144.51996	176.542989	150.237744	32.604943	58.751189	91.323182	47.789964	56.846592	32.53899	206.977545	193.98503	76.994012	137.980539	39	17	115.97186	265.975819	314.954658	137.988331	196.980463	217.986609	31.988737	75.965445	128.955375	77.891699	72.975325	32.985143
L3_chr10_+_42892522	chr10	42892506	42892530	+	5979	RET	PTC,CDHF12,HSCR1,MEN2A,MEN2B,MTC1,RET-ELE1,RET51	161.296552	80.033968	52.857375	29.576272	11.268295	2.000434	97.103728	57.627466	17.632675	6.957278	2.583893	4.972844	68.640252	66.923128	37.567416	5.512183	3.714923	23.087341	170	136	28	30	11	3	106	68	21	7	3	7	68	85	51	9	5	24
L3_chr11_-_47531259	chr11	47531237	47531305	-	10658	CUGBP1	BRUNOL2,CUG-BP,CUGBP,NAB50,hNab50	195.241904	89.945307	133.80786	154.164542	66.777049	12.955116	36.82367	77.716078	105.622776	55.094508	99.600916	102.911925	96.607368	61.11863	96.240957	86.26106	120.959865	64.505402	210.328907	152.495485	71	155.562562	65.065774	18.495485	48.21921	108.669477	125.355051	54.127663	112.896864	148.992164	95.283717	79.424958	131.269448	140.104942	148.998567	66
L3_chr9_+_138822197	chr9	138822187	138822228	+	55684	C9orf86	FLJ10101,FLJ13045,Parf,RP11-216L13.9,bA216L13.9,pp8875,RBEL1	231.214421	131.661731	86.040726	160.081812	118.647104	47.771669	28.312472	18.238705	26.080292	14.695915	23.129531	16.337124	70.120079	62.534675	72.748341	59.691401	35.40355	65.594243	249.963942	222.329273	47.418745	161.969198	115.44053	62.357636	36.019884	27.945205	32.054472	14.965753	26.601055	22.978622	68.992079	80.996055	98.318962	96.98026	45.998028	67.161647
L3_chr6_+_158322843	chr6	158322817	158322968	+	8871	SYNJ2	INPP5H,KIAA0348,MGC44422,RP11-266C7.2	190.149037	123.057254	917.888871	453.358728	296.710411	39.321462	81.517201	153.024201	817.803453	276.348905	474.899102	292.483969	59.294361	84.740094	553.285743	135.561471	213.321757	129.800775	212.839868	207.365672	439.842106	456.554917	288.047642	53	104.742487	195.754896	920.217664	256.690426	523.512076	430.701731	58.069435	109.58922	635.440956	219.931406	249.185072	133.783078
L3_chr7_-_21952004	chr7	21951990	21952068	-	55536	CDCA7L	DKFZp762L0311,JPO2,R1,RAM2	174.659011	73.672675	45.249307	39.312248	16.388217	1.276214	54.347458	39.160544	27.033496	4.919368	6.767268	12.826639	102.823626	77.489115	46.554149	19.573789	12.620093	21.775075	191.911565	124	25.911565	39.990196	16	2	71	57.990741	32.972727	5	8	18	100.994521	101	75	31.99726	18	21.99726
L3_chr4_-_129428400	chr4	129428400	129428421	-	10424	PGRMC2	DG6,PMBP	220.453213	130.484191	33.546531	111.981759	48.294877	25.057533	30.73481	22.569168	12.91891	6.931043	37.100173	26.528069	82.907232	61.05885	43.291672	33.00319	54.121292	51.692328	232.76963	221.946097	19	112.994342	47	32.990178	37.98539	33	15.995146	7	42	37.985577	82	78	60.847679	53.755736	66.953431	53
L3_chr6_+_35373410	chr6	35373410	35373656	+	50619	DEF6	IBP,RP3-329A5.5,SLAT	124.823493	50.566923	28.13427	44.234443	63.264082	18.756587	40.24319	72.771796	15.465179	24.577727	20.564671	41.415342	174.329144	81.206466	64.749391	49.689024	58.699	89.478684	140.472022	84.239669	16.873887	44.959698	61.751614	26.936387	53.441827	104.627375	19.591605	24.900406	23.940141	57.880282	172.072033	105.609118	96.842732	81.194437	77.109192	91.429435
L3_chr12_-_75983465	chr12	75983437	75983501	-	144455	E2F7	FLJ12981	145.309483	116.055254	211.348712	87.805696	23.566338	3.276648	150.260712	151.527665	188.615996	53.856688	35.712011	56.916314	44.971164	35.063232	75.312466	24.465762	16.211452	11.972322	160.993305	196	110	89	23	5	182.998711	197.997423	221.998731	52.989691	41	80.996176	44	46	111	39.989655	22	11.978947
L3_chr8_+_25098000	chr8	25097983	25098276	+	80005	DOCK5	DKFZp451J181,DKFZp779M164,DKFZp781J211	128.837722	100.989542	77.251072	239.676715	124.537432	26.513335	149.822188	289.759147	315.622237	448.416652	385.182074	493.942608	65.390531	53.583041	104.386653	135.54204	208.544207	81.74072	148.569436	168.586686	45.293372	243.031371	121.483977	37.767109	192.357318	382.850421	374.29488	424.853619	434.599291	720.938577	63.957307	70.853438	164.224043	220.847472	263.952784	82.891245
L3_chr6_+_16237295	chr6	16237289	16237300	+	29116	MYLIP	MIR,RP1-13D10.1	170.805438	87.57598	23.925127	10.835	16.425141	6.209524	121.12139	97.981282	20.336632	8.204045	22.213782	33.60038	54.350173	38.652625	15.843459	12.331159	6.002725	14.656631	176	150	12.994819	11	16	8	130	105.997199	24	8	25	50	53.988571	49	22	20	8	15
L3_chr21_+_36679531	chr21	36679529	36679599	+	8208	CHAF1B	CAF-1,CAF1,CAF-IP60,CAF1A,CAF1P60,MPHOSPH7,MPP7	156.962035	78.561636	30.118263	31.254658	17.422647	21.276076	122.770224	53.600309	45.699841	6.724891	15.557542	24.375419	69.099451	60.07886	56.84839	6.695244	5.315375	55.631533	166.961572	132.183083	16.846154	31.787879	17	29	148.974374	76.25745	55	6.911357	17.708758	33.977528	67.968434	78.472523	87.267092	10.990424	8	57.393954
L3_chr1_+_15608970	chr1	15608943	15609063	+	79180	EFHD2	MGC4342,RP3-467K16.3	208.806977	143.60907	364.17147	564.38307	464.930476	168.114256	102.056999	142.645435	262.741449	230.070519	158.821133	152.902626	43.017036	39.549561	168.465661	99.425489	95.995896	114.706992	230.499806	242.238017	186.99163	568.402292	451.463219	205.273332	128.916538	188.292217	311.464885	220.959025	180.799218	221.121302	42	52	235.840965	161.828659	126.738706	116.964493
L3_chr1_+_46041828	chr1	46041828	46041922	+	23139	MAST2	FLJ39200,KIAA0807,MAST205,MTSSK,RP4-533D7.1	154.525437	105.692565	93.53707	154.051299	114.471331	68.868775	145.73052	146.639112	82.541428	171.705249	119.914325	149.995856	55.066592	56.269336	37.896053	40.875015	46.291578	91.529657	170.982943	177.973111	52	155.996345	111.510047	90.997546	176.987725	191.984871	98.983005	163.932191	135.997176	217.673025	54	72.906108	58.993274	66.572862	59.20372	93.967143
L3_chr17_-_77824566	chr17	77824564	77824890	-	1453	CSNK1D	HCKID	167.729918	97.512769	86.131817	130.878449	118.830246	53.040513	54.379626	108.181562	112.252804	85.667335	59.120689	71.178847	133.51886	110.435698	191.636067	102.982052	114.324677	120.619817	190.982663	162.989343	49.92953	132.995708	115.916393	73.99308	74.230561	152.785585	136.895992	85.114739	67.984227	100.996875	130.998124	143.949294	275.4295	168	149.805875	122.956757
L3_chr1_+_41217555	chr1	41217555	41218311	+	1503	CTPS		187.168392	117.877184	123.663702	127.780506	83.589527	38.706259	49.076938	83.856268	55.611984	36.472054	43.731278	29.390494	122.008749	174.445323	257.874889	112.850635	110.65912	119.55869	212.672284	197.445689	68.99639	129.871988	81.657507	51.842105	65.986486	123	68.04594	36.336538	50.61865	40.594118	119.899774	225.458446	343.279579	183.822197	145.306346	121.840406
L3_chr16_+_24458404	chr16	24458349	24458440	+	5930	RBBP6	DKFZp686P0638,DKFZp761B2423,MY038,P2P-R,RBQ-1,PACT,SNAMA	162.732016	164.255294	81.945164	92.76266	31.748797	10.370037	125.603416	265.63267	140.760769	82.776283	115.388155	88.010252	73.320745	79.209431	32.399836	23.849587	37.432827	27.668278	180	277.898106	44.916316	94	31	15	152.908108	333.977195	167.99602	80	130	125.99604	71.991643	103	52.822695	39	50	28
L3_chr17_+_61729164	chr17	61729133	61729198	+	5578	PRKCA	AAG6,MGC129900,MGC129901,PKC-alpha,PKCA,PRKACA	136.166136	67.054225	44.371308	165.184212	63.768326	24.56625	171.673586	207.929477	128.450249	239.521299	238.375476	169.668249	57.415725	45.815221	56.005002	95.98687	155.640163	47.965616	143.991166	113.973498	24	165.973498	61.989421	29.991166	179	220.979457	145	209	257.92434	259	57	59	71	154.899632	164.991267	50
L3_chr14_-_73296401	chr14	73296401	73296766	-	91748	C14orf43	C14orf117,FLJ00335,LSR68,c14_5541	193.519659	306.740133	100.240002	518.570366	354.895722	57.968976	139.129566	405.706731	347.581288	334.08879	337.477663	277.701726	32.949684	72.453954	67.274334	96.118921	73.166675	54.347401	219.981481	518.328365	58	523.269027	344.988078	78.88447	172.270291	521.681022	409.857892	318.850638	381.499437	401.815053	31.995842	94.584127	106.608769	156.567244	97.649429	54.997881
L3_chr15_+_91226928	chr15	91226892	91227103	+	NA	NA	NA	231.522811	346.303525	283.975939	374.561748	100.73614	16.161367	33.944272	199.548888	81.664204	87.971764	69.3075	48.11149	102.036314	157.432122	171.536045	117.249549	89.293594	36.037687	253.401974	593.718348	147.439195	375.638597	97.946537	21.980279	41	218.343694	94.998249	81.499511	77.717713	70.983819	100.9336	198.594544	210.065623	189.634129	107.135053	36.914717
L3_chr9_-_35655193	chr9	35655163	35655226	-	84904	C9orf100	FLJ14642,MGC44886,RP11-331F9.7	115.824857	45.315962	8.119854	32.409154	10.205945	2.638541	98.276394	64.504845	35.774148	39.874999	10.328606	10.091664	163.456249	73.401904	40.720031	99.761741	25.675836	20.645567	128.992754	76	5	33	10	4	120	90.994203	43	39	12	14	161.982413	95	59.996504	161.991225	33.996479	21
L3_chr5_+_40715773	chr5	40715752	40715823	+	5734	PTGER4	EP4,EP4R,MGC126583	136.198785	261.036921	113.526434	213.304076	81.210143	23.933158	90.14991	353.223039	120.433008	126.530004	116.149949	81.896123	155.890586	164.558317	187.528483	104.699169	94.861235	65.671137	148.998037	445.998031	61.993139	214.996068	79	32	111.994545	416.936406	143.987292	120.988211	130.687329	117.995514	153.98444	210.964952	245.980504	169.947571	117.974737	66.99233
L3_chr9_-_35062592	chr9	35062566	35062680	-	7415	VCP	p97,TERA,IBMPFD,MGC131997,MGC148092,MGC8560	179.252043	115.948417	135.999137	156.62489	140.887779	72.030217	37.332393	61.203644	69.924852	70.797615	33.533951	54.426779	165.837932	166.814479	335.561576	206.9483	244.202492	247.873876	200.061193	195.294164	71.676898	158.762583	137.081277	91.404605	48.508015	83.997625	83.327588	69.765121	38.571629	78.286517	163.951359	214.021194	402.532147	335.299103	287.457677	257.041564
L3_chr19_+_3317562	chr19	3317550	3317642	+	4782	NFIC	CTF,CTF5,MGC20153,NF-I,NFI	182.015708	98.598976	67.904793	89.022338	102.561624	24.322858	167.911159	236.261062	157.575438	113.950332	126.209978	153.747866	32.672233	39.015276	40.701019	34.369781	36.362149	38.569961	203.287529	165.302681	39.385978	90.453007	99.952267	34	202.498187	283.980475	184.9279	109.995708	143.122577	224.624461	31.93578	50.990033	64.915879	55.990033	49.919341	38.952566
L3_chr21_-_45062356	chr21	45062351	45062499	-	6612	SUMO3	SMT3A,SMT3H1,SUMO-3	263.220411	222.329685	176.59267	161.852024	86.165385	62.803759	28.569555	22.171985	14.793505	8.921109	5.113014	8.977788	99.984284	125.122478	144.038302	64.51708	104.91492	84.655922	283.444616	377.871395	92.945077	163.599368	83.98816	80	37.078838	33	17.975	8.975	6	12.307002	98.599023	160.586298	191.373007	104.997413	126.997375	86.992208
L3_chr12_-_123914297	chr12	123914297	123914427	-	949	SCARB1	CD36L1,CLA-1,CLA1,MGC138242,SR-BI,SRB1	114.659878	80.167545	25.826972	97.028593	170.835047	150.845805	188.334936	236.517645	56.70916	128.023832	164.750276	145.590055	89.855808	104.737074	87.372048	79.560321	218.003878	200.509924	126	134.997468	15	98	165.923118	172.998733	216.987116	273.971946	68	119.999133	182.992267	215.986303	88.997947	132.96432	111.999001	128.943853	243.965902	210.960112
L3_chr10_+_11247014	chr10	11247011	11247521	+	10659	CUGBP2	BRUNOL3,ETR-3,NAPOR	84.927041	45.627957	28.214757	93.382362	30.775851	6.14919	111.799719	277.25134	281.955292	384.90878	549.666543	328.707407	197.359392	181.815776	288.049628	356.758679	362.720685	98.345301	91.671984	77.042454	15.727273	94.439212	30.026738	8.705882	136.882221	347.867554	329.828865	358.941761	609.463729	485.215708	194.993445	232.552968	357.891002	576.978641	423.961557	100.985296
L3_chr20_+_48240598	chr20	48240500	48240868	+	1051	CEBPB	C/EBP-beta,CRP2,IL6DBP,LAP,MGC32080,NF-IL6,TCF5	287.214665	349.81297	616.207959	1204.062355	1194.91167	1148.431955	71.143929	124.687416	270.441766	319.856734	333.025613	210.773819	39.652506	74.714199	116.588028	130.834627	156.615134	271.086178	287.981646	608.412785	270.285299	1194.428433	1148.306146	986.367434	82.887078	137.060629	298.795874	276.788062	357.79574	325.59119	39.147249	94.681235	138.98054	210.628055	166.788362	289.307264
L3_chr2_+_27504987	chr2	27504986	27505054	+	29959	NRBP1	MADM,BCON3,FLJ27109,FLJ35541,MUDPNP,NRBP	172.790664	107.282272	127.641572	140.148181	131.515165	49.445404	49.597654	59.032155	63.784868	52.076411	54.812136	57.711644	176.847328	119.657403	276.147343	138.519227	216.195298	242.537371	191	181	69.990208	142	128	65	65.519168	81	77	52	63	82	174.998629	154.806174	352.486351	225.100203	258.928934	250.997258
L3_chr1_-_218512368	chr1	218512324	218512477	-	25782	RAB3GAP2	p150,RP11-568G11.1,DKFZP434D245,FLJ14579,KIAA0839,RAB3-GAP150,RAB3GAP150	104.660548	79.174894	62.416652	88.436035	47.036865	15.21161	71.60278	87.388307	83.878488	68.442145	76.438661	106.386776	224.360866	130.346682	168.281163	124.485365	180.789928	119.152724	121	131.984436	35.996055	89.996109	46	22	91	129.983694	102.981006	69	88	150.972944	220.97902	169.761302	249.643571	202.856283	231.868581	120.990965
L3_chr16_+_2419312	chr16	2419311	2419465	+	899	CCNF	FBX1,FBXO1	183.522753	156.979265	127.527068	214.104746	245.588239	269.247987	201.448163	162.080686	102.333693	182.154223	75.081104	296.24337	16.136921	20.189956	21.700359	23.638471	12.00955	19.209018	193.872816	269.219567	61.923165	214.950235	237.121481	262.762942	212.331381	179.490743	117.433377	166.210213	82.550731	464.442244	15.74387	26.57472	36.134854	38.665216	16.041364	19.556795
L3_chr12_-_120389245	chr12	120389232	120389596	-	84678	FBXL10	CXXC2,Fbl10,JHDM1B,PCCX2,KDM2B	266.134308	195.218983	161.206452	475.982346	249.999979	72.802157	88.079971	114.34136	96.039569	146.439403	84.247645	76.206263	47.013274	48.862696	78.71679	99.441787	77.520629	61.671017	294.11281	329.530206	90.909114	480.545686	243.43966	96.776888	112.156017	152.848924	115.705784	143.301503	96.350079	109.436958	45.948037	63.947962	118.833694	161.850938	102.67507	62.895665
L3_chr8_-_121893271	chr8	121893233	121893948	-	6641	SNTB1	SNT2,59-DAP,A1B,BSYN2,DAPA1B,FLJ22442,MGC111389,SNT2B1,TIP-43	232.022074	198.236614	33.004052	125.96883	92.914656	71.185638	90.754033	234.250951	62.006164	154.145829	188.417841	293.294637	83.83085	70.437822	41.463134	45.954529	76.309844	122.506965	256.125274	334.251043	19.572712	128.043675	90.584015	93.417852	117.771784	311.440942	76.246851	148.420505	213.906619	427.155404	82.18552	92.325214	67.44365	75.04887	101.231515	125.556924
L3_chr8_+_144171273	chr8	144171252	144171339	+	4061	LY6E	RIG-E,RIGE,SCA-2,SCA2,TSA-1	251.454812	184.365948	112.796664	446.734187	561.905666	302.172659	73.139515	61.054936	55.762985	180.644227	296.275273	187.196353	88.632657	69.439959	90.868643	153.982604	151.550811	149.071012	277.713793	311.619312	62.960226	450.801253	545.68799	364.929731	93.907206	88.820462	67.953299	170	328.992233	275.527493	86.954955	90.898506	137.979335	249.854429	188.910156	152.9751
L3_chr1_+_165866119	chr1	165866073	165866192	+	92241	RCSD1	CAPZIP,MGC126585,MGC126611,MGC21854,MK2S4,RP3-503M14.1	298.412094	91.858082	21.40169	58.037008	20.478639	9.989071	89.397941	12.360484	11.878587	51.799058	72.00917	101.359668	28.611576	20.441223	1.585218	15.873258	16.393875	13.011546	322.993289	155	13	58.994981	20	15	107	20	15	52	82	145.978033	28	27	3	26	23.97619	12.960938
L3_chrX_-_53271107	chrX	53271105	53271144	-	8242	JARID1C	RP11-258C19.2,DXS1272E,MRXJ,MRXSJ,SMCX,XE169,KDM5C	248.144372	151.444374	148.257405	209.15279	199.337924	72.472087	107.705435	119.871998	131.052335	95.697823	106.982169	92.050644	74.248992	54.410032	63.62903	52.264667	47.949938	49.737188	272.114564	255.398117	81.994737	211.678313	193.994241	92.994698	132.700299	162.801113	154.195625	91.669708	121.365066	132.766495	73	71	95.328765	85.113037	65.32661	50.341438
L3_chr7_-_148212273	chr7	148212264	148212366	-	2146	EZH2	ENX-1,EZH1,MGC9169,KMT6	247.771704	142.239067	113.266511	104.003263	50.225822	10.554164	81.268593	120.920411	78.887092	44.91001	34.410038	31.755889	102.934451	68.084866	60.297713	39.136892	36.645526	25.827311	275.782853	238.989747	64.437084	105.714018	49	16	104.008798	163.998081	95.998035	44.752199	39.998081	44.892174	101	89	92.508874	63.876235	47.986486	26
L3_chr9_+_130222956	chr9	130222922	130223012	+	51148	CEECAM1	CerCAM,GLT25D3,MGC149620,MGC149621,CEECAM1	146.491962	126.74246	35.446486	39.088572	29.431255	17.072893	234.851889	213.325953	73.450157	62.529642	30.969679	28.626639	51.797349	45.380008	35.879615	11.010464	8.089365	24.790226	162.857064	214.143148	20.997992	39.756341	28.764341	24	278.549877	274.854841	88.780662	61.810518	36	39.997462	50.907626	59.226642	53.206917	18	12	24.995496
L3_chr12_+_54784550	chr12	54784550	54784666	+	5036	PA2G4	EBP1,HG4-1,p38-2G4	55.392354	25.792868	31.736933	27.447798	7.142416	8.447378	199.295067	114.196537	81.238099	59.299539	57.400372	68.777346	179.645049	130.57512	171.69428	146.462317	146.063219	113.387063	62.971887	42.980583	17.991304	27.972144	7	12	234.53127	152.813274	97.53962	58.73538	65.866833	97.763909	177.657962	167.749647	216.548591	237.646083	175.747088	116.45194
L3_chr12_-_88269913	chr12	88269912	88270456	-	1848	DUSP6	MKP3,PYST1	57.307987	148.36378	474.89609	846.494308	396.394976	57.021116	146.885738	446.980202	1562.078118	1648.578508	1599.219714	832.827093	236.326367	436.129942	2442.362211	1253.366434	2374.071437	568.190147	65.997744	249.992086	243.987563	849.966031	384.98436	76.993799	175.978513	498.971504	1724.700078	1414.878013	1720.761078	1272.885542	234.9539	549.948914	2315.734867	2010.708388	2257.639657	594.950576
L3_chr17_+_64019756	chr17	64019748	64020500	+	5573	PRKAR1A	CAR,PKR1,CNC,CNC1,DKFZp779L0468,MGC17251,PPNAD1,PRKAR1,TSE1	205.76883	121.30022	126.61742	174.803933	90.273792	24.714567	66.790232	85.662771	58.303827	67.301128	68.659443	96.697309	169.30159	150.168954	191.106229	167.260216	234.361898	133.965862	226.98094	204	69.994859	177	88	35	84.838983	117	71.961905	66.980769	78.958512	137.55814	167.123861	192.958943	257.486818	271.734671	282.989796	136.969072
L3_chr3_-_57653811	chr3	57653808	57653904	-	201627	FAM116A	FLJ34969	289.879624	178.728968	65.419796	145.741365	82.033675	29.550493	92.216677	166.470162	60.337227	64.813784	88.457022	92.488819	60.391427	45.960662	32.114875	52.735387	55.316119	38.691636	319.991684	301.887342	37.997932	147.816026	80	42	117.996217	219.585259	73.795523	63.996212	101	131.187187	59.186957	60.390045	53.03135	86.182081	72.779964	39.202337
L3_chr3_+_180763407	chr3	180763380	180763480	+	86	ACTL6A	ACTL6,BAF53A,MGC5382	44.661354	28.726464	21.897989	13.671033	8.168153	4.761598	26.840515	33.694385	34.812735	24.92341	27.207279	18.149215	373.624952	317.966683	334.396519	246.369838	234.948126	133.780295	51	48	13	14	8	7	37	49.985294	43	25	31	24.985294	370.991552	404.990598	418.989606	398.973456	279.991077	137.995066
L3_chr3_-_49133245	chr3	49133212	49133393	-	10869	USP19	ZMYND9	212.372839	134.494268	69.101945	153.709749	95.440053	84.773155	169.542244	211.316805	68.176058	123.890753	129.44684	139.119302	66.487878	47.892552	66.701301	43.918232	53.453371	64.721951	238.137617	226.29501	39.982709	155.905398	93.154908	110.34539	211.328609	274.201392	83.90247	121.946657	147.910316	200.835972	65.375879	62.835042	101.271342	71.722777	70.768434	65.980788
L3_chr1_+_89870865	chr1	89870849	89871336	+	84230	LRRC8C	AD158,DKFZp586J1119,FAD158,MGC138551	227.841472	221.846042	171.573767	245.214243	105.847887	17.236929	87.865547	198.809227	132.366288	119.720496	119.204392	100.407524	135.16307	186.616252	105.380468	99.090029	63.568386	40.503986	260.789145	372.056527	99.622047	249.13288	103.339239	25	117.624882	288.519075	163.263443	119.693243	136.818534	141.73443	132.356037	244.440155	172.969211	161.952016	89.117163	40.690993
L3_chr2_+_136215667	chr2	136215667	136215980	+	23190	UBXD2	FLJ23318,KIAA0242,UBXDC1,erasin,KIAA2042	246.234577	191.399212	151.073711	225.138416	129.060646	30.568202	91.082826	176.771957	148.493682	169.677526	188.932514	172.215502	115.245564	71.122103	104.454933	90.577483	112.373684	60.424007	280.980781	319.998523	87.986627	228.545806	125.985128	44	119.998069	251.910097	180.920274	166.79976	215.922827	245.81184	112.93604	93.984823	157.984134	147.91507	147.983614	60.99844
L3_chr3_+_161600117	chr3	161600116	161600173	+	10051	SMC4	CAPC,SMC4L1,hCAP-C	243.630211	198.10185	85.661979	133.393953	29.696701	11.788747	117.020079	226.557027	177.326908	91.468688	42.018326	73.707518	92.146907	58.137858	91.946732	57.094727	21.421872	16.784791	264	336	47	135	29	16	138	267.998896	206.998896	87	48	107.998896	91	74.991304	120	92.766892	29	17
L3_chr1_+_204797114	chr1	204797099	204797522	+	83593	RASSF5	RP11-343H5.1,MGC10823,MGC17344,Maxp1,NORE1,NORE1A,NORE1B,RAPL,RASSF3	235.989499	157.135816	54.000563	87.733821	105.036752	69.920367	115.073886	123.769626	100.095482	104.496837	112.487222	164.758707	102.570907	110.075632	84.588506	57.053045	108.663429	165.22146	261.817553	264.521435	30.978469	88.992462	102.322262	92.979803	143.906189	171.436704	120.980735	100.997392	127.977974	237.960787	100.721515	142.954297	121.968216	92.977044	137.849931	169.860311
L3_chrX_-_73751153	chrX	73751144	73751194	-	51132	RNF12	CTD-2530H13.3,MGC15161,NY-REN-43,RLIM	114.347805	85.005906	64.818232	48.865024	32.577674	6.160414	126.413166	289.367117	232.677954	176.192438	177.486942	140.700885	222.326086	246.875332	219.748237	131.991062	173.642766	103.368627	124.193435	143.13034	36.748943	49.719571	31.813791	8.965661	148.289076	314.777882	268.6677	160.146398	195.087699	209.52211	220.951043	312.797578	276.420085	213.773292	202.839771	106.850491
L3_chr1_-_209819010	chr1	209819008	209819201	-	7779	SLC30A1	ZNT1,ZRC1	262.473077	199.332273	449.045812	614.421429	297.174178	57.508377	122.088458	282.159747	635.53574	358.026631	280.435406	265.391143	79.307627	143.213535	295.519587	193.142985	168.893774	44.472455	287.996807	336.979573	229.990768	618.978259	288.991319	75.997833	145.997771	349.997004	723.22757	325	313.956919	391.961258	78	183.999149	363.957295	312.990703	201.991638	45
L3_chr11_+_2355115	chr11	2355113	2355134	+	975	CD81	S5.7,TAPA1,TSPAN28	242.472432	147.211673	114.579582	488.334539	663.824504	552.071395	62.375513	65.91865	24.547699	48.18413	91.872974	142.808514	161.834822	137.980613	229.379226	160.735925	432.947461	767.221185	251.937985	251.997337	60	488.820619	640.980974	552.94912	72.998221	81.77394	29.789694	45.782701	101.998246	215.987502	162	172.982134	245.97837	258.963838	432.970642	830.936339
L3_chr15_-_23659526	chr15	23659369	23659779	-	57194	ATP10A	ATP10C,ATPVA,ATPVC,KIAA0566	357.913335	176.76639	657.143175	675.523913	307.858364	42.323654	80.62336	110.231931	408.616772	327.521473	191.042212	94.092515	41.052139	49.250473	152.846407	77.257732	85.249832	22.980336	402.285071	296.883785	325.989019	680.617117	299.434569	57.99944	106.998466	159.934865	476.736841	310.493273	216.839647	132.95503	39.996396	64.99635	219.474499	125.965621	111.955636	22.980098
L3_chr2_+_233633295	chr2	233633283	233633356	+	NA	NA	NA	171.602371	83.071631	24.395083	107.934943	97.755891	38.591645	177.207982	120.411768	48.946457	132.618487	109.254276	126.571441	139.026524	115.289611	41.576702	139.279846	167.857436	110.239658	184.955242	140.971522	14	108.985558	94.961415	47.982546	199.994328	154.99773	59	123	121.998864	187	137.992367	146.990203	56.99347	224.984703	185.988016	114.995637
L3_chr6_-_109883601	chr6	109883600	109883849	-	64780	MICAL1	RP5-919F19.1,DKFZp434B1517,FLJ11937,FLJ21739,MICAL,MICAL-1,NICAL	251.029647	193.16609	122.457296	177.629905	142.007477	102.968466	99.849311	147.62314	108.482911	77.03431	73.300333	104.714373	137.578023	155.898637	168.312531	123.221344	145.299561	156.311827	272.933884	326.863236	66	179	138	127.983471	123	193.944584	128.995164	73	83	152.088501	135.972511	199.992267	216.964099	198.992275	160.987342	161.971278
L3_chr10_+_80498537	chr10	80498536	80498809	+	NA	NA	NA	198.893194	134.691291	184.669059	484.446211	278.677945	61.575644	209.230955	250.879848	362.456059	616.631828	619.311906	518.860157	81.249486	75.282625	176.920855	165.048887	176.357554	103.943738	222.858555	226.995702	101.997139	489.076212	270.996097	80.995702	256.040389	316.858661	425.298839	561.409878	680.890624	779.769374	79.964138	97.991184	241.316117	267.803794	214.216359	106.780651
L3_chr3_-_130517820	chr3	130517819	130517821	-	8971	H1FX	H1X,MGC15959,MGC8350	249.972404	239.842178	48.258966	82.570246	39.130252	36.294216	52.166637	20.219411	6.534066	0	4.349605	11.155483	189.038855	212.264766	107.511308	24.101272	33.680137	44.005224	248.975595	416.894704	24.991111	82.991111	37.991111	42	57.991304	26	8	0	5	16	189.989095	262.434142	116.993206	38.998634	39.998634	45.998634
L3_chr19_+_1018020	chr19	1017979	1018564	+	23526	HMHA1	HA-1,HLA-HA1,KIAA0223	261.42014	163.519377	64.750561	174.630627	286.346467	156.070466	115.254604	106.189882	57.884154	107.146087	108.583153	156.585882	119.528258	126.029018	59.60977	114.524766	185.356392	226.376206	297.933069	273.982325	38.922419	177.506197	278.962031	206.98785	150.979167	157.987265	71.743318	107.775729	124.960425	222.387199	116.958581	164.980857	97.922593	186.99665	242.948691	230.983944
L3_chr19_+_19377524	chr19	19377451	19377652	+	NA	NA	NA	117.678642	75.102679	143.969161	321.956318	246.137355	71.955004	354.868633	325.45816	363.688736	365.335042	443.510313	360.642346	23.741801	19.598979	52.192944	49.580334	53.931809	51.644996	135.966595	124.939002	80.426893	326.239106	239.913911	101.695694	440.157591	439.473508	432.228545	349.19799	500.115343	521.984114	23.077306	26.11141	86.954767	81.116226	75.997067	51.937962
L3_chr1_-_46906618	chr1	46906576	46906819	-	64756	ATPAF1	ATP11,ATP11p,FLJ22351,MGC88060	385.527073	263.002072	135.953118	152.237643	46.490798	28.317707	57.532999	59.881879	22.795489	15.707075	12.585371	22.137365	58.767898	49.409068	39.442083	16.980787	27.006876	21.83928	419.512775	445.495681	75.622204	154.217442	45.371958	37.974485	76.766509	91.376052	28.32123	16.020829	14.605468	30.848564	57.44771	65.237804	64.96572	27.855181	38.21681	21.899938
L3_chr8_+_20099140	chr8	20099140	20099192	+	526	ATP6V1B2	VATB,VMA2,VPP3,ATP6B1B2,ATP6B2,HO57	267.527301	95.309376	85.695814	212.697683	116.368088	79.510277	113.57125	47.919763	47.464959	58.264134	49.226176	73.166264	124.163463	76.925103	90.992423	108.388733	142.837327	162.658968	278.937212	161.983784	45.964211	213.923212	113	92	129.933326	63.956436	56.993852	56	55.952329	107.93728	122.956732	98.985538	120.991068	175.643676	166.903551	169.920307
L3_chr5_+_176493275	chr5	176493233	176493783	+	64324	NSD1	ARA267,DKFZp666C163,FLJ22263,FLJ44628,SOTOS,STO,FLJ10684,KMT3B	308.795688	179.850082	54.630467	119.533279	68.194457	10.996053	133.216468	323.287807	86.160007	148.665838	206.820535	180.902628	65.504045	43.574713	30.119281	50.307437	36.401742	25.327168	345.582249	302.205388	32.58042	121.581706	66.613485	16.57791	175.71688	434.57863	106.304125	147.351175	235.833508	258.987486	63.980146	57.625194	53.179985	82.322713	51.96	25.410191
L3_chr22_+_39096540	chr22	39096528	39096610	+	27352	SGSM3	DKFZp761D051,MAP,RUSC3,RUTBC3	315.810167	168.724121	133.574692	229.73676	149.100533	80.337905	46.049067	66.431662	39.095652	52.024731	60.981556	38.433621	148.646994	140.457299	125.834673	97.243648	161.880442	148.758191	335.774749	286.787986	71	231.895436	145	98.998317	57.987113	90.987113	47.981945	51	69	55	146.994141	179.995111	168.978458	157.991185	190.985302	153.996088
L3_chr5_+_53849345	chr5	53849288	53849394	+	112574	SNAG1	MGC150827,MGC150829,SH3PX2,SH3PXD3B,SNX18,FLJ11997,FLJ32560,SNAG1	335.667661	218.224125	404.948868	599.612922	238.406261	59.906477	133.651756	119.928159	312.953207	177.970809	200.216153	189.391614	46.562716	43.395628	74.084869	79.837612	82.541396	45.970249	368.761683	368.743321	209.996821	603.980986	231.96571	76.963197	164.941219	169.596677	365.918061	171.917616	226.073697	275.997877	45.557252	56.97611	111.601137	129.935183	108.838567	46.254494
L3_chr9_-_129656626	chr9	129656621	129656830	-	2022	ENG	RP11-228B15.2,CD105,END,FLJ41744,HHT1,ORW,ORW1	63.480686	53.521166	23.28775	190.259124	281.317391	291.283164	348.109515	349.519736	102.509289	507.789571	535.268292	793.581687	104.531627	129.846511	71.476186	208.595467	367.552113	557.353386	70.987237	89.989542	12.9933	191.971264	272.966499	330.952404	361.910297	357.909309	117.95125	446.92653	581.881173	1222.778409	103.96454	163.98094	91.991423	335.939609	375.924192	590.874248
L3_chr7_+_55680652	chr7	55680651	55680652	+	NA	NA	NA	8.87399	10.095322	3.343982	13.839538	4.096355	6.84763	420.040179	638.599514	292.616662	270.1824	131.583963	195.716357	94.802295	166.543319	150.221142	92.12781	70.435184	120.048248	10	17	2	14	4	9	395.049805	547.776223	315.229113	228.891898	141.978988	308.87453	94.986503	205.646305	152.194581	148.038464	74.934961	127.996259
L3_chr3_+_129927664	chr3	129927654	129927758	+	7879	RAB7A	FLJ20819,PRO2706,RAB7	259.689037	296.695322	225.610651	339.300485	130.839228	37.859454	127.970804	268.216794	219.685085	88.797596	121.04248	127.580755	140.043653	140.133699	209.435215	138.734479	199.188743	103.927534	289.643099	502.470796	124.418683	342.913292	127.484974	53.001015	163.297821	345.647288	262.553014	87.66204	137.660482	181.83755	137.909342	181.633976	287.981147	225.881502	247.721043	105.818681
L3_chr1_+_164063418	chr1	164063320	164063706	+	7371	UCK2	UMPK,TSA903,UK	286.881089	133.63155	97.253885	141.271368	77.327624	18.104921	81.064681	91.012835	48.864731	44.186153	38.300148	31.055592	160.598632	114.060469	82.424086	133.536069	107.854672	48.922114	321.862803	223.269107	58	143.438743	75.549574	26.987805	106.616546	136.314008	60.263098	45.635565	44.627225	43	157.750006	148.929106	123.301549	217.520088	141.115869	49.403816
L3_chr17_+_70256361	chr17	70256341	70256389	+	9368	SLC9A3R1	EBP50,NHERF,NHERF1	98.940597	79.177652	18.098642	22.55216	33.061022	20.315251	355.739421	293.052565	34.946349	46.683738	94.728229	75.834035	80.044124	50.464198	5.305156	14.013274	26.928181	21.081323	108.967153	133.934454	10	22.980978	32.258442	28	381.639073	320.440902	41.993362	44.967325	105.87229	110.536725	79.311098	64.941587	8.961089	22.837415	33.713386	21.436842
L3_chr16_-_11917261	chr16	11917241	11917368	-	2935	GSPT1	551G9.2,ETF3A,GST1,eRF3a	283.36663	192.864309	149.37861	259.425292	126.725262	24.476598	196.92556	206.352165	241.587585	177.184932	197.051659	199.81138	69.165903	79.035887	94.903091	84.313664	89.157264	98.913182	313.785115	325.22652	84.412305	262.550132	123.44288	34.727524	241.623276	277.95995	286.544557	168.64607	223.202084	289.473392	67.757625	103.038862	141.698645	137.392362	117.544946	100.646477
L3_chr1_+_165075337	chr1	165075286	165075394	+	57645	POGK	BASS2,KIAA1513,KIAA15131,LST003	341.792555	190.429259	81.449529	205.78649	108.793696	46.073882	157.243414	201.253762	58.120262	92.041856	91.576186	141.601496	52.115673	42.159792	30.85389	30.574932	52.739408	49.367417	369.924185	321.881381	46	207.985739	105.984141	61.99556	189.938721	264.949724	70.962943	91	103.981259	204.930868	50.957627	54.988131	50.933377	49.988338	71.667347	49.96997
L3_chr9_+_139619926	chr9	139619883	139619968	+	92714	ARRDC1	MGC40555,RP11-48C7.5	364.013408	236.041184	133.984543	135.082514	66.467703	97.622469	56.968303	44.628393	16.515664	30.728005	11.914794	54.994679	140.003114	80.390723	53.957494	33.146777	35.693044	57.286533	394.602031	400.420281	72.907771	136.654005	64.865052	123.841451	72.708241	63.986755	20.680536	30	13.986755	77.99122	137.996198	104.98287	82.996233	54.141087	48.223022	58.24739
L3_chr6_+_44322780	chr6	44322780	44322862	+	3326	HSP90AB1	D6S182,FLJ26984,HSP90-BETA,HSP90B,HSPC2,HSPCB,RP1-302G2.1	18.705983	16.092252	15.618862	22.646084	14.352938	2.724655	292.033264	421.1351	245.199132	217.548	249.913384	167.817971	256.297967	231.636323	270.162642	366.555786	480.053528	237.432952	22	27	9	23	14	4	312	436.998289	277.997726	197	274	252.99943	254.985968	291.995937	314.997743	589.997737	497.995031	248.999549
L3_chr9_+_111582321	chr9	111582317	111582322	+	NA	NA	NA	312.499911	279.783714	172.072833	424.2175	538.442222	504.930858	258.428182	301.771568	141.750988	214.40276	147.622526	685.283221	11.768188	6.541014	16.783916	13.610541	6.927227	26.993234	315.345854	484.114591	84.447033	423.890897	519.529343	481.481646	262.187017	303.617217	160.327621	188.859875	160.91962	1100.496282	11.53007	8.560432	24.754687	22.142886	9.394257	27.83971
L3_chr2_-_29605458	chr2	29605457	29605460	-	NA	NA	NA	153.625315	84.260299	107.333683	85.07514	34.891512	14.163531	301.433611	270.388003	239.378	99.28822	74.850296	78.88628	136.275604	151.104375	302.170642	81.837778	96.987597	73.728999	157.090467	144.960698	52.340242	85.419066	33.874461	18	296.83809	261.699655	261.114754	88.442767	81.952754	120.696526	136.822266	187.137362	287.335282	131.711368	104.563177	77.894404
L3_chr6_-_7856021	chr6	7855985	7856117	-	81567	TXNDC5	ERP46,EndoPDI,MGC3178,UNQ364	229.267354	169.047576	90.852543	268.716374	145.825638	73.228673	329.048253	336.013473	172.109385	321.357199	256.01824	230.76198	41.925434	51.780737	48.046678	54.222213	61.341881	55.447019	251.763069	286.513937	51.581792	270.95372	141.884719	95.344218	367.502659	385.126166	201.773738	289.342321	283.727147	338.850428	40.97586	67.64923	71.971155	88.429469	79.788066	56.267181
L3_chr12_-_54869525	chr12	54869518	54869745	-	6601	SMARCC2	Rsc8,BAF170,CRACC2	210.738804	117.819693	84.038825	120.700086	65.553888	31.098291	313.453196	208.745167	177.966734	151.48133	144.135814	226.795004	76.835866	42.987172	37.992585	47.1958	37.219409	60.909063	241.620247	196.738135	48.729458	122.992293	64.093956	45.545039	387.963976	291.199035	216.188682	149.715316	165.039874	323.959482	75.11069	56.984882	63.866587	77.106255	52.540972	61.648661
L3_chr5_+_74668778	chr5	74668776	74668861	+	3156	HMGCR		131.90846	82.042847	42.219878	119.464382	32.804323	13.389379	84.215795	110.684346	48.132814	75.836595	115.502476	45.735439	385.639838	312.947098	134.32661	245.475659	305.528932	206.384384	146	138	23.998051	121	32	19	108	149.9936	58.991948	75	130.855661	64.9872	382.969948	399.978216	187.784591	397.979641	357.98235	212.97792
L3_chr4_+_78297349	chr4	78297342	78297479	+	901	CCNG2		442.358203	343.4272	40.055525	160.158442	53.381482	39.987145	50.110812	54.59296	26.496056	26.889875	37.228982	54.585972	111.4442	56.01284	42.717384	37.960346	28.957043	37.426605	462.958789	589.314358	22.937458	161.970106	51.999265	53	62.99446	75.95859	32.983031	27	42.415807	76.99446	109.944153	72.902581	65.952567	61.956446	38.989975	37.937505
L3_chr1_+_39229503	chr1	39229497	39229596	+	79647	C1orf108	FLJ12666,RP11-781D11.2,STRF2	319.358606	264.430871	358.2926	414.852812	202.761375	50.382566	129.855889	154.874174	271.073247	110.460709	194.010433	155.381773	162.330085	146.513783	304.402341	184.283184	261.85932	146.203839	344.728885	448.996419	186.999405	417.99105	196.992858	65	158.994387	203.992782	317.957614	107.990431	217.983218	225.998394	159.986729	188.965112	384.974112	298.972801	310.957522	150.990066
L3_chr8_+_97575054	chr8	97575002	97575691	+	6383	SDC2	HSPG,HSPG1,SYND2	258.191232	166.740834	196.206239	738.395717	512.925987	153.685286	118.398993	115.598473	169.857495	392.996087	523.615769	527.073264	244.23351	233.300886	946.657766	1274.321649	2185.39236	994.017658	269.060184	283.757366	97.998368	739.753141	495.95596	169.197331	126.998004	128.775252	189.985283	346.3365	563.454915	817.066706	243.978778	290.662123	848.326146	2032.153568	1905.19061	1078.78994
L3_chrX_-_20194922	chrX	20194845	20195135	-	6197	RPS6KA3	RSK,RP11-393H10.3,CLS,HU-3,ISPK-1,MAPKAPK1B,MRX19,RSK2,S6K-alpha3,p90-RSK2,pp90RSK2	371.030491	289.982521	520.222491	811.540719	273.831492	65.08658	126.678062	207.14126	451.430961	410.390776	520.869039	355.990735	126.585619	127.847884	317.014098	198.032329	209.307393	127.107235	419.6144	487.571287	280.592496	820.680416	266.967373	91.912402	165.982399	300.235716	539.586055	395.944082	587.967497	510.846588	123.996575	166.996689	446.120339	322.753304	266.930192	128.933313
L3_chr19_+_18391163	chr19	18391091	18391329	+	170463	SSBP4	MGC3181	378.370345	273.983631	406.095062	745.921139	743.525345	302.410517	135.408676	63.682405	151.593456	161.935636	203.883253	222.160542	112.592753	110.378426	237.394299	172.467766	165.478788	218.614895	420.039966	461.510118	222.344919	752.726309	722.67688	382.566681	167.856435	98.58492	183.340027	160.541622	231.80353	319.208106	110.425299	143.53532	330.314372	280.845212	207.354643	225.315903
L3_chr11_+_63362987	chr11	63362922	63363230	+	2011	MARK2	EMK1,MGC99619,PAR-1,Par1b	287.489395	226.459652	187.272056	293.322476	291.01944	135.526474	257.104572	219.821443	176.018198	170.49331	150.381874	184.5848	84.454012	90.996935	60.585338	77.781909	78.68058	89.231917	320.883026	382.126528	103.974265	296.917375	283.169792	171.953009	309.831355	288.975421	209.981892	164.915362	170.951196	266.361209	82.95024	117.975989	96.969276	126.794645	101.766468	90.940457
L3_chr17_-_4792573	chr17	4792537	4792612	-	5216	PFN1		426.150067	329.178148	227.203427	269.596424	232.2069	134.890609	73.62027	151.153966	69.831712	65.098398	45.630284	52.477267	129.565887	124.109371	162.379222	96.010592	94.888617	139.362433	454.799379	560.939197	119.976701	271.959961	225.698312	163.907043	91	192.936846	83	62.996473	51.99297	75	127.831973	159.969869	216.84091	155.963754	116.992466	143.993537
L3_chr6_-_34468338	chr6	34468314	34468527	-	11165	NUDT3	DIPP,DIPP1	394.186821	163.773858	125.812935	241.006614	161.377412	22.149679	143.647392	197.466647	143.172979	116.337483	176.072882	169.677194	100.128585	98.132301	106.271458	127.443181	128.401512	51.147513	411.630109	278.952503	66.994149	243.280277	157	30	169.682071	242.651305	169.677282	113.482131	197.912165	243.698551	98.555995	126.41519	150.975226	207.09689	162	52
L3_chr14_+_102870271	chr14	102870268	102870361	+	1983	EIF5	EIF-5A	404.309246	350.588154	483.803136	424.656877	177.77466	57.655685	86.511769	173.850627	345.694915	119.672011	114.459558	168.873227	147.38248	169.034754	269.441094	121.284741	165.532558	72.007412	436.824715	597.952727	246.699682	427.653893	172.971715	75.991506	107.999201	218.846577	390.707311	112.997606	128.969719	246.159036	145.202485	216.362295	332.161468	196.722318	198.826555	73.412445
L3_chr2_-_241860889	chr2	241860888	241860981	-	3069	HDLBP	Hbp,FLJ16432,PRO2900,VGL	442.384511	301.105807	511.251985	424.86175	285.981224	81.531107	92.308918	107.291314	190.888957	94.653263	144.265839	120.980916	117.344989	101.192678	347.996429	142.237717	222.707384	160.672068	451.795344	517.899644	243.936052	425.875436	276.932593	97.987385	107.906096	129.895082	218.926542	87.892917	159.930055	180.965027	116.59038	128.82526	368.406216	229.638412	241.663203	167.60078
L3_chr21_+_21292484	chr21	21292481	21292629	+	4685	NCAM2	MGC51008,NCAM21	398.667937	481.122672	273.612265	234.442181	40.963981	9.314458	94.1336	361.123577	146.881991	61.342186	47.982213	33.148825	171.921911	286.674189	193.96487	91.695948	44.635906	18.811458	430.126916	825.188498	141.46532	236.76189	39.995951	14	120.322344	400.606131	171.919159	58.996579	54.635283	47	169.900955	362.429886	240.672524	148.884039	57.945517	18.900999
L3_chr16_+_27368951	chr16	27368951	27368951	+	NA	NA	NA	143.750472	186.334082	149.639165	510.205739	401.602812	500.979622	501.124726	561.121007	200.066791	465.173184	317.357316	1424.150238	24.039001	28.212846	75.321859	27.143367	16.639215	81.585089	144.519208	324.474629	69.61662	506.906806	386.669135	442.273676	460.166924	481.486288	217.480313	384.048497	336.069392	2383.158213	23.850958	35.760656	81.633954	43.850958	19.815497	86.725195
L3_chr12_-_47740047	chr12	47740047	47741098	-	NA	NA	NA	278.354622	118.913144	88.963639	176.659436	155.217719	73.680232	336.141009	387.762322	264.627831	330.44232	262.365772	350.91388	57.877612	41.7597	43.684897	53.302845	49.267033	57.568512	304.421735	199.826064	48.95043	178.801317	151	95	401.216148	502.929732	315.31974	312.074649	295.957692	510.609726	56.59322	55	70.893896	86.939351	65	58.524598
L3_chr14_-_95052712	chr14	95052695	95052770	-	NA	NA	NA	354.875343	190.782572	109.980434	105.394599	72.737574	24.300587	239.280389	223.08728	81.206621	162.868543	119.08277	146.654485	83.537692	72.20449	64.205451	43.574357	19.602164	30.86247	390.681148	321.8473	61.996954	106.992052	70.994126	34	286.89231	290.847865	98.992469	156.967231	134.836905	211.953832	81.898989	93.923705	96.67782	70.974012	27.995392	31
L3_chr11_+_63829544	chr11	63829535	63829662	+	2101	ESRRA	ERR1,ERRa,ERRalpha,ESRL1,NR3B1	523.539375	290.744911	184.358445	523.732658	602.972892	205.451947	54.953667	58.633885	35.488505	48.973085	75.676448	49.679762	103.68019	93.790193	72.836452	147.095389	194.777617	150.971879	558.970047	492.992503	102.996851	527.965318	584.964007	251.989701	70.99522	85.990361	43.992736	48.995181	86.995226	70	101.997986	121.992946	110.99397	238.995965	242.981853	154.998987
L3_chr14_-_68689493	chr14	68689467	68689720	-	8816	WDR22	BCRG2,BCRP2,D14S1461E,DKFZp434A035,KIAA1824	368.451805	246.988588	114.685876	320.169029	172.681316	61.60579	247.343489	371.129938	184.80871	213.092222	290.91401	380.5552	70.537421	47.14637	51.282166	65.019335	84.829849	72.27191	412.189965	415.438782	64.94204	323.968528	168.374314	84.991113	308.87007	483.257055	223.473733	206.875416	328.846517	555.471357	69.014393	62.078126	80.34525	106.18368	112.341689	73.395063
L3_chr6_+_87922001	chr6	87921980	87922027	+	23036	ZNF292	FLJ13564,FLJ41479,KIAA0530,Nbla00365,ZFP292,ZN-16,Zn-15,bA393I2.3	246.651833	134.184805	35.339892	148.962808	35.816016	20.102437	181.972791	384.587181	90.566073	98.97164	159.396744	177.672583	260.667977	124.955386	67.551978	91.511575	93.080712	47.32928	271.663397	225.830351	21	150.995995	35	28	216.961874	440.906285	108.99924	95.964877	179	260.960412	258.625001	160.965124	102	148.797777	118.153374	47.998824
L3_chr4_-_8633442	chr4	8633440	8633442	-	NA	NA	NA	36.273661	35.624404	18.215049	58.267313	46.003311	75.859438	633.13253	620.85749	335.271969	245.453009	210.401088	1145.740268	25.151165	12.607535	39.092434	29.413974	5.684206	48.96628	39.694886	60.376767	10.184452	58.778011	44.696414	83.837961	600.435249	565.26745	367.189752	214.379505	227.857918	1867.254253	24.829981	16.395313	50.748252	47.639367	7.791113	51.018702
L3_chr2_-_220144381	chr2	220144375	220144557	-	23363	OBSL1	KIAA0657,MGC71026	462.333074	268.139254	115.204751	177.947283	146.79364	160.193797	129.302684	120.516443	50.208403	67.209826	75.248784	144.952331	107.178813	85.075488	56.115385	53.261073	45.145802	104.313829	511.685108	451.244618	66.051102	180.715352	143.122804	204.996619	167.681723	167.979544	61.955605	66.984918	85.822762	207.536044	104.945591	110.826843	89.988012	87	63.889026	106.49755
L3_chr4_-_122964402	chr4	122964371	122964545	-	890	CCNA2	CCN1,CCNA	324.173581	247.190703	94.238044	168.533455	18.480022	6.113736	193.762564	278.701346	136.397168	99.100252	18.060511	58.294564	187.268742	185.462121	118.839535	83.989904	41.425267	30.092749	357.556176	417.506288	53.256781	170.970795	18.097667	9.364792	238.348492	354.093324	164.319212	97.998989	21.106404	82.106404	184.505257	238.998814	179.362448	136.998801	54.998801	30.278625
L3_chr11_+_809571	chr11	809560	809853	+	57104	PNPLA2	1110001C14Rik,ATGL,DKFZp667M109,FP17548,PEDF-R,TTS-2.2,TTS2,DESNUTRIN	353.269169	176.166098	216.799909	223.80855	269.4437	141.474453	196.142099	336.664563	176.34321	224.593121	187.175983	152.184164	160.357551	186.801427	202.43531	107.755778	155.714622	129.60131	355	303	107	225	261	157	205.997004	342.997004	198.960931	201	205	229.976346	159.999049	233.998093	229	174.069589	174.999047	135.865313
L3_chr15_+_49909141	chr15	49909118	49909197	+	29766	TMOD3	UTMOD	367.480432	278.329127	297.815719	353.467681	152.979911	36.039548	184.96954	374.421365	369.785243	267.107043	306.276571	252.191089	166.779706	150.293915	195.115707	129.930391	150.17678	70.246949	390.893935	473.990641	156.997488	356.610571	148.999378	48	217.99764	431.991006	425.959064	249.989614	341.973696	371.860281	164.982729	192.990335	259.975067	210.997368	183.996497	71.998243
L3_chr20_-_2399404	chr20	2399401	2399507	-	6628	SNRPB	SNRPB1,COD,SmB/SmB',snRNP-B	206.927386	106.110919	98.180822	100.698861	62.392799	16.096088	67.477763	56.13398	47.313193	36.375806	19.898604	26.757014	479.46699	472.217247	780.189838	323.444381	396.673505	290.992859	221.984924	179.586403	52.996965	101.674332	60.684874	22	84	76	57	36	22.993711	37.955975	478.698534	592.715222	814.175386	521.500247	434.853216	305.668625
L3_chr5_+_60663841	chr5	60663827	60663932	+	NA	NA	NA	299.114285	330.444498	430.344462	451.546484	185.932588	43.074026	315.955035	861.317519	1049.694882	593.910143	541.990197	391.595161	138.865157	187.384458	434.423284	214.112777	253.805202	76.028628	299.792723	574.929028	196.554713	450.540442	179.696881	49.770713	311.173198	739.49704	1097.981209	497.354279	574.580213	623.471585	139.031347	232.398111	407.668923	343.682111	255.9142	79.993254
L3_chr17_-_77462552	chr17	77462523	77462646	-	5833	PCYT2	ET	437.937864	255.176829	55.965548	144.249835	182.87779	179.283506	214.001517	314.267319	26.523645	49.569916	101.130588	105.518124	104.999296	117.352431	31.716407	24.445072	38.488565	110.333288	464.946813	433.190398	31.976276	145.990621	177.992011	219.075754	244.141209	361.578286	32.663258	48.964	114.941204	152.987753	103.618684	150.847463	49.303455	39.948363	51	112.971493
L3_chr10_-_3817355	chr10	3817345	3817508	-	1316	KLF6	RP11-184A2.1,BCD1,COPEB,CPBP,DKFZp686N0199,GBF,PAC1,ST12,ZF9	229.980622	1970.230255	389.73332	496.07978	369.164715	151.687212	232.914641	1065.928577	367.837478	421.595798	516.896373	569.549859	306.558918	421.25296	257.226345	136.447508	265.059655	146.88271	250.999797	3451.99392	185.999797	497.997768	357.999391	175.982921	279.995552	1075.986414	416.997507	384.992238	566.985588	873.977034	304.995595	526.975847	279.998341	220.997785	296.997232	152.998894
L3_chr2_+_231437852	chr2	231437852	231437956	+	81618	ITM2C	BRI3,BRICD2C,E25,E25C,ITM3	368.217241	247.565712	184.976237	197.248665	143.689541	180.331991	117.612207	105.054333	76.732488	55.22466	87.045484	93.700857	284.777118	265.403621	248.058927	121.437081	106.851784	238.271779	399.632519	418.74611	100.989926	199.682088	139.988011	217.987895	149.58317	151	93.976466	54.992894	99.980593	132.988732	280.929404	341.928169	340.939098	197.915246	140.909951	244.952088
L3_chr10_+_102096827	chr10	102096827	102097103	+	6319	SCD	FADS5,MSTP008,PRO0998,SCD1	120.347269	41.152873	20.802672	2.545748	1.019722	5.783872	144.077961	142.461166	60.049056	3.80792	9.009153	39.562026	510.315274	382.153924	355.37823	7.059923	12.371077	232.544845	132.975561	68.836046	11.90404	2.611111	1	8.222222	175.057112	186.767329	73.102102	4	10.520337	55.351351	509.673904	481.134363	404.284287	11.557692	17.605147	241.416335
L3_chr1_-_181871434	chr1	181871420	181871547	-	10092	ARPC5	RP1-127C7.3,ARC16,dJ127C7.3,p16-Arc	149.81345	79.714098	55.491136	70.684558	41.953263	28.212726	112.88713	67.775675	51.101982	70.122292	69.084273	82.550359	518.130526	336.844684	436.7146	267.871873	504.279241	370.532631	170.982885	132.994249	32.996161	72	40.996161	40	142	99.960937	62.993074	70	78.98613	116	513.90697	431.972912	567.975597	434.975014	590.975084	382.96173
L3_chr1_+_191357714	chr1	191357697	191357949	+	79577	CDC73	C1orf28,FLJ23316,HPT-JT,HRPT2	548.37239	450.523979	499.322917	588.498482	300.034884	65.64029	101.757588	180.223055	419.185193	174.847545	202.704388	172.014719	145.20598	142.07387	316.812274	168.794399	227.194976	114.287581	608.303454	760.211044	270.614643	595.340444	292.280769	91.987387	137.633962	262.200079	493.412911	173.351317	230.78522	244.57403	141.823174	186.485534	452.764099	275.219608	291.979579	115.811836
L3_chr9_-_138701328	chr9	138701326	138701752	-	10555	AGPAT2	1-AGPAT2,BSCL,BSCL1,LPAAB,LPAAT-beta	623.214736	299.931223	252.009122	198.812582	235.118905	129.89505	55.152725	90.335592	66.79821	48.300261	33.919082	37.784774	126.029853	140.977979	207.384154	73.935766	63.511748	108.605477	680.219194	505.960537	138.599131	201.789569	228.94402	167.255562	74.519541	133.583723	82.179243	48.749697	39.21125	52.590639	123.539283	183.313648	288.138068	120.544448	85.909962	110.971152
L3_chr1_-_234096816	chr1	234096787	234096939	-	1130	LYST	CHS,CHS1	342.848762	271.460654	103.849136	176.47748	60.508353	15.956086	132.573425	275.037313	107.369187	123.795357	133.76097	120.130531	332.976119	254.869766	210.662936	209.437644	200.787583	100.872974	383.055357	458.671443	58.395223	179.023035	59.10567	23	168.201138	368.315496	131.043856	119.405206	152.493891	172.108606	328.113257	329.264976	301.734478	340.393021	256.230589	102.565099
L3_chr1_+_51474550	chr1	51474507	51474639	+	26994	RNF11	CGI-123,MGC51169,SID1669	427.429122	382.62424	407.732615	609.970765	290.026333	115.101784	136.06062	246.312739	226.135276	167.224847	150.997083	208.717257	252.11846	220.045439	455.903905	231.090354	257.939936	247.876328	452.883179	654.91047	199.979955	612.898009	281.849974	141.969931	162	298.992764	262.714415	157.971048	169.932019	307.959468	249.964988	280.97199	526.793527	373.931499	302.95727	257.868129
L3_chr22_+_36472190	chr22	36472176	36472262	+	11078	TRIOBP	DFNB28,FLJ39315,HRIHFB2122,KIAA1662,TARA,dJ37E16.4	348.393514	185.696093	170.942108	254.414065	97.703756	66.427862	336.165518	283.450049	339.504538	260.926067	201.169979	263.013047	133.365814	90.511657	149.615823	95.495272	65.745505	60.253739	375.843196	313.58186	93.99666	256.927718	95.213295	86.235499	385.346937	346.699239	395.331362	242.681383	225.801787	391.614666	131.433903	117.946551	206.433461	154.988543	85.388019	61.535533
L3_chr5_-_169657266	chr5	169657224	169657871	-	3937	LCP2	SLP-76,SLP76	26.961725	25.319984	51.649959	19.590627	16.342132	6.265293	476.765616	941.624981	937.782587	522.59473	1070.900827	807.998171	316.79329	402.741956	471.541709	231.30157	456.75581	284.196862	31.938221	42	28.844961	20	15.992857	9	556.957409	1083.910246	1078.85889	491.892975	1175.860371	1202.899095	312.98477	514.921413	615.944566	375.931527	536.94133	292.986459
L3_chr5_+_17270679	chr5	17270667	17270746	+	10409	BASP1	CAP-23,CAP23,MGC8555,NAP-22,NAP22	711.076093	431.617034	534.451647	785.636093	165.514309	70.462599	60.029579	70.659355	66.125689	45.362259	27.768023	22.935881	82.597725	76.925899	131.243987	90.851808	56.157083	30.804518	716.956429	744.378093	251.358938	785.12612	160.689727	82.059266	76.231685	97.261115	79.56288	45.373898	32.096004	31.876479	81.434199	99.892914	182.25456	147.460565	72.78707	31.113706
L3_chr12_+_6846955	chr12	6846953	6847019	+	7167	TPI1	MGC88108,TPI	183.779454	108.941561	55.939426	41.224269	36.869215	21.743022	191.663047	186.446843	68.834986	15.323349	35.837714	16.289376	537.52417	661.274085	596.464331	163.55513	223.194951	237.624058	186.035076	187.64126	28.410395	41.623403	35.821109	26.409756	195.657487	187.180723	77.791738	15	39.731497	24	544.169811	800.587116	521.478379	262.386122	220.057332	254.577592
L3_chr6_+_43845925	chr6	43845915	43846554	+	7422	VEGFA	MGC70609,VEGF,VEGF-A,VPF,RP1-261G23.1	434.81748	277.606622	1732.45034	992.949169	706.716506	154.305848	356.257712	831.797755	1522.034177	907.616471	492.722248	524.767186	124.733189	123.216029	899.862518	226.077933	314.287748	190.418431	441.86854	476.744548	728.218911	989.487269	681.730543	165.925247	382.184573	810.886047	1625.737135	768.085892	534.12066	815.35938	123.908971	156.258231	835.222221	363.723588	322.851485	199.900681
L3_chr15_-_75150440	chr15	75150438	75150593	-	10099	TSPAN3	TM4-A,TM4SF8,TSPAN-3	524.185797	373.767528	311.339337	466.555531	179.634313	110.585435	163.941782	147.237988	55.903515	104.638043	73.961148	82.131721	230.387478	154.219908	188.85892	159.24029	169.989406	173.55381	574.908642	631.593843	166.9822	470.759984	174.993443	144.988128	206.04276	200.909741	68.941886	102.516275	84.981377	115.995028	226.814493	200.810578	269.9194	258.939226	216.75338	176.943779
L3_chr1_-_154987937	chr1	154987904	154988298	-	3068	HDGF	DKFZp686J1764,HMG1L2,FLJ96580,RP11-66D17.10	586.756245	341.654276	236.744823	408.68838	260.762811	133.875911	210.127548	179.118592	94.040503	104.110352	97.32218	105.817971	160.368684	101.01499	163.127624	86.599679	92.150612	142.249756	652.435263	574.763825	135.940021	414.903037	254.687162	182.714726	273.02065	262.021029	116.985269	105.99435	112.998941	146.898533	157.56286	132.903433	230.509434	141.695982	129.881738	143.686189
L3_chr3_-_9786568	chr3	9786544	9786681	-	8536	CAMK1	CAMKI,MGC120317,MGC120318	739.288227	376.337383	299.549635	1721.437578	2198.636621	600.374923	54.073082	20.971511	33.220442	145.922704	152.451042	64.703491	176.768763	117.699767	185.486608	566.153611	824.43656	498.110502	778.840748	639.827445	158.911854	1724.834186	2124.713692	670.899116	69.142594	33	40.893459	138.89166	171.945514	91.991087	174.991437	151.949891	245.985673	912.916329	886.959708	521.897953
L3_chr1_-_26105498	chr1	26105496	26105530	-	3925	STMN1	PP17,RP1-125I3.5,LAP18,Lag,OP18,PP19,PR22,SMN	51.305321	29.417572	30.992871	12.811831	2.043806	2.000434	63.034347	43.515497	23.64303	12.373879	2.583893	8.302506	859.478312	688.888031	1128.114577	281.070765	121.029346	123.654791	55	50	16	13	2	3	70	50	28	12	3	12	873.977151	833.983505	909.965621	449.987298	123.999682	130.997453
L3_chr12_-_21701999	chr12	21701999	21702061	-	3945	LDHB	LDH-H,TRG-5	399.116529	176.323265	142.345034	142.229387	55.565267	46.445535	53.500909	27.758873	21.792181	7.695185	51.817397	51.632553	567.685741	411.58738	514.280561	394.897775	671.454336	389.572856	401	303	70	143	53.99422	56	67	43	26.996491	8	58.955287	73.958042	565.987896	518.985503	582.979067	636.987539	716.983369	408.987588
L3_chr10_+_3099691	chr10	3099680	3099768	+	5214	PFKP	RP11-298E9.2,FLJ40226,PFK-C,PFKF	289.052168	179.780002	132.550679	159.110923	116.337831	74.780362	430.671419	425.364226	283.33277	277.636875	199.392226	283.596854	303.873293	247.298616	467.143331	193.585141	257.974532	318.344144	312.600921	304.354505	72.991273	160.993892	113.320827	96	464.872592	468.683178	322.97341	253.772227	219.993822	428.930999	303.987163	309.990475	481.867528	311.898245	274.992389	338.977122
L3_chr1_+_196392785	chr1	196392705	196392868	+	NA	NA	NA	546.05918	418.322673	263.612713	503.948415	214.488434	155.668889	244.214105	433.665278	349.775419	259.334441	346.867348	668.752197	247.58555	170.429996	222.037284	138.425643	240.883018	266.851332	585.739517	710.933246	143.96052	508.795897	208.881878	198.688838	282.955634	528.8762	410.913228	246.992964	388.875767	1000.864184	244.971732	218.989029	302.880767	224.992237	286.838116	275.913018
L3_chr12_-_47811446	chr12	47811438	47811449	-	10376	TUBA1B	K-ALPHA-1	84.902064	42.203722	63.938943	31.651346	14.381334	6.003521	323.048068	329.348429	151.982586	134.531102	54.777961	92.365787	634.42523	482.624492	921.308855	321.68072	205.207769	265.807186	89	72	32	32	14	8	321	323.997418	170.997421	121	61	140	641.996729	590.997381	800.991722	514.99407	207.998697	283.998036
L3_chr1_+_116717347	chr1	116717336	116717490	+	476	ATP1A1	MGC3285,MGC51750	206.435039	130.940034	163.065758	231.800186	188.643206	49.075299	382.423004	235.471992	273.19713	177.273365	216.361057	208.377954	508.180254	378.108173	787.624281	312.499287	619.216267	395.454301	232.230764	219.635689	89.129628	235.180307	183.841163	67.226813	403.686422	264.665071	313.948552	168.945192	239.879375	308.347195	507.921201	477.054648	809.694715	506.837383	657.742182	414.91513
L3_chr4_+_6962093	chr4	6962091	6962515	+	57533	TBC1D14	FLJ32400,KIAA1322	719.401315	370.120611	51.207596	445.749453	163.09644	40.239195	170.136364	152.319316	33.991172	123.45202	125.678229	90.635927	216.022145	89.858757	28.472691	115.927226	130.893751	64.255403	774.574852	626.342555	29	450.671926	158.996156	57.964764	213.95896	212.935819	41.998791	122.439746	143.998791	127.998791	212.990335	117.981342	47.733281	188.891065	169.748427	64.884409
L3_chr13_-_45654279	chr13	45654276	45654396	-	3936	LCP1	CP64,DKFZp781A23186,FLJ25423,FLJ26114,FLJ39956,L-PLASTIN,LC64P,PLS2,LPL	10.091932	10.871056	6.527897	11.721789	6.122694	0.638107	542.33173	891.62036	905.020779	728.032225	1451.13783	1299.052089	586.180688	565.269061	1069.932916	589.835325	1433.962555	1024.051166	12	18	4	11.981132	6	1	597.974989	968.874938	1015.92114	657.944627	1570.820671	2011.820826	584.944409	709.866891	1088.864294	950.889271	1444.831646	1090.816992
L3_chr14_+_104227002	chr14	104226950	104227040	+	64423	C14orf173	hCG_2029577,C14orf151,DKFZp762A0214,FLJ22056,INF2,MGC13251,pp9484,C14orf173	736.674552	413.91892	387.689098	670.992893	565.423936	398.690698	384.612634	474.005325	238.644201	665.252606	490.61142	555.996616	65.972149	50.995731	81.123412	70.843285	69.447847	141.693631	765.71673	707.457276	198.729006	674.55666	548.477384	445.394252	446.888003	565.010897	283.886677	619.3092	545.628719	828.667333	64.863481	66.846078	115.328699	115.479549	90.626577	145.421996
L3_chr16_+_84490268	chr16	84490267	84490274	+	3394	IRF8	H-ICSBP,ICSBP,ICSBP1,IRF-8	841.308034	357.854868	32.579574	115.74248	43.269622	2.123056	106.939193	78.684937	7.385645	23.564091	5.238118	4.915947	274.995682	233.976532	37.482083	85.71599	60.162667	11.686953	793.965127	625.97211	16.997467	115.996195	42	3	114	86.996016	9	22	6	7	277	289	47	138	66	12
L3_chr2_+_105727752	chr2	105727685	105727983	+	8440	NCK2	GRB4,NCKbeta	568.489218	378.049813	184.233844	355.121313	258.108914	232.283797	489.990108	405.761001	371.798221	386.471645	416.876481	758.531734	171.842464	135.500609	123.595036	114.3051	198.179558	190.730034	625.694949	637.468292	104.680811	360.006678	251.593515	298.953722	594.3604	526.57672	441.450161	371.170972	471.734398	1119.93654	168.667593	177.137652	193.460279	186.445415	254.914807	194.187949
L3_chr8_+_22518089	chr8	22518074	22518536	+	57805	KIAA1967	DBC-1,DBC1	698.31833	429.366464	453.829196	452.384848	555.092543	282.353955	207.13854	214.328461	189.104883	105.458728	132.163942	165.240256	337.467006	279.78844	372.546421	230.516024	271.681101	290.56971	733.144198	732.042498	234.100864	456.379495	538.495978	330.774445	255.542325	283.219705	225.712694	103.474425	150.37982	238.933479	335.127745	358.14203	464.199186	373.417624	325.649843	300.818692
L3_chr19_-_2047054	chr19	2047054	2047561	-	126308	MOBKL2A	moblak	564.198112	351.564723	175.597609	376.631847	507.696696	336.382948	560.181439	442.744696	270.745535	479.63069	589.806914	652.06074	122.045918	59.768798	74.721019	95.171319	148.567937	175.33197	609.648528	595.770003	93.532089	380.62381	493.13062	393.034528	639.338875	541.935572	317.180207	446.714986	653.896942	972.780772	119.970956	77.978752	115.151258	155.05561	183.730667	179.923886
L3_chr11_-_6597189	chr11	6597189	6597263	-	1200	TPP1	CLN2,GIG1,LPIC,MGC21297,TPPI,TPP I	96.552182	73.375929	50.606701	128.270373	223.231345	93.387526	884.946898	1117.467865	520.961488	884.588983	1524.122692	2088.176778	265.281492	277.750115	376.83291	370.537089	840.259057	673.899786	104	124.980396	27	129	215.998599	102.995787	860.998659	976.997931	573.999147	741.997568	1596.994646	3417.991598	264.999051	345.996206	400.996503	594.999365	802.995242	721.996504
L3_chr20_-_34925310	chr20	34925308	34925932	-	NA	NA	NA	776.740598	371.149374	78.630822	462.465991	295.049011	129.237913	405.154704	468.275406	186.172913	365.812367	380.102993	621.028661	91.591397	70.698167	51.14741	112.828936	88.450156	124.346022	846.386139	626.081186	45.878272	467.425361	287.209989	171.216796	484.43873	608.286965	225.632221	350.334187	424.347281	910.922113	89.629829	93.189694	84.977749	183.980923	117.570863	126.664012
L3_chr8_+_61592046	chr8	61592019	61592308	+	5862	RAB2A	RAB2	787.775583	510.872844	444.711748	584.069202	330.14866	70.387713	178.260595	304.903433	284.159963	187.697006	240.030076	241.324964	427.181598	362.514919	502.835303	365.746241	532.505635	256.595584	837.87125	869.900654	233.89933	588.911164	320.898425	91	215.395123	376.744755	332.440325	181.106654	270.468288	351.503288	423.149042	462.601715	620.623165	592.416448	605.419409	265.842518
L3_chr11_+_66790431	chr11	66790420	66790753	+	156	ADRBK1	BARK1,BETA-ARK1,FLJ16718,GRK2	822.358901	474.041957	301.148564	394.206377	412.682411	146.902364	371.96646	430.013732	171.090927	227.4343	262.80355	163.789378	235.380209	218.783295	149.57612	152.470108	141.404152	133.057597	862.96588	809.993744	154.833899	397.297938	400.498592	180.379901	429.986041	492.506719	200.830403	213.133021	294.537198	238.726697	232.694201	281.08864	200.183626	247.089315	169.880943	136.872575
L3_chr12_+_103374635	chr12	103374621	103375119	+	50515	CHST11	C4ST,C4ST-1,C4ST1,HSA269537	1074.272056	477.616598	579.556726	1262.019709	512.959741	145.299412	207.0367	444.230357	394.098252	396.53451	444.126873	322.521574	171.646569	179.213521	221.780545	309.577994	300.446062	132.097688	1085.552164	823.949531	277.706881	1260.204958	496.508892	165.502371	238.897601	492.16942	451.499255	360.522188	487.776945	487.875378	169.860637	228.785488	282.734259	500.187408	338.692079	136.919704
L3_chr15_+_67532211	chr15	67532210	67532249	+	6176	RPLP1	p1,FLJ27448,MGC5215,RPP1	314.042508	216.331911	200.3075	354.253191	183.468761	48.808115	8.996697	10.522313	8.146695	22.451954	12.091752	3.63915	1131.088288	1087.553523	1688.82856	1535.668343	2649.975816	816.054569	319.355371	373.290745	98.530034	354.59408	177.660089	57.877563	11.730769	15.682576	10	21.820513	13.910256	5	1147.345702	1316.900704	1389.237461	2442.402335	2237.015496	886.661363
L3_chr21_+_43963396	chr21	43963388	43963524	+	8566	PDXK	PNK,C21orf124,C21orf97,DKFZp566A071,FLJ31940,FLJ37311,MGC15873,MGC31754,MGC52346,PKH,PRED79	985.702707	517.88276	729.688384	1849.199985	1949.957476	732.892672	309.670486	275.175093	382.371233	538.354904	789.674317	511.630898	173.48849	121.033285	336.240059	322.213568	587.680664	456.540942	1033.954611	883.963728	369.990471	1854.223693	1885.805994	803.963926	369.997576	348.71615	444.994263	502.950371	869.92386	763.531497	170.991855	157.821279	435.814342	521.971919	666.894755	475.93859
L3_chr11_+_128069003	chr11	128068987	128069245	+	2313	FLI1	EWSR2,SIC-1	798.449938	533.741377	131.238401	268.193806	195.476635	68.204464	508.142715	690.842822	170.601708	331.166738	318.113394	226.00637	221.986629	154.432033	71.920335	111.559835	151.963147	97.353709	813.94394	917.969113	71	270	190	84	538.797616	706.972746	200.850746	302.999169	349.789602	334.984461	219.789694	196.992882	96	180.928002	176.966926	100
L3_chr8_+_37773530	chr8	37773487	37773769	+	25960	GPR124	DKFZp434C211,DKFZp434J0911,FLJ14390,KIAA1531,TEM5	617.186403	389.405705	228.985825	233.350724	164.882991	47.417463	853.73085	1083.256799	315.453631	246.988058	178.854842	194.956437	102.296017	94.735088	85.046654	56.649859	51.462721	34.564813	660.714945	662.652824	121.24547	235.886389	160.366762	64.757055	928.381081	1145.642667	365.592867	229.968063	202.094271	284.747884	100.760384	122.864649	116.263535	92.252316	69.283375	35.247532
L3_chr22_-_44015351	chr22	44015351	44015493	-	23313	C22orf9	CTA-268H5.8	775.646606	362.844727	192.283478	730.643896	935.739855	387.407324	439.835857	358.29722	162.624341	419.065889	546.024038	346.637172	372.446697	310.589414	228.199173	465.903237	843.439041	608.071654	821.101411	618.027997	104.501287	734.97593	906.196962	451.375625	513.800623	452.081428	195.797793	389.88288	605.038077	512.125303	369.32474	397.462411	300.163664	752.211922	910.894376	637.388302
L3_chr8_-_145988557	chr8	145988520	145988640	-	6132	RPL8		869.568896	506.460674	471.096203	721.097816	474.513855	213.96521	40.925281	69.224918	47.014255	36.472966	31.056898	19.597057	817.168889	817.548819	1359.505232	698.339042	1023.468597	686.445964	875.121639	873.349871	230.999708	721	459	240	50.152587	82.286142	56.111303	35.019077	35.019077	28.019077	820.796377	1011.53002	1255.520907	1119.628396	1000.999664	728.898273
L3_chr7_-_6065300	chr7	6065262	6065388	-	27102	EIF2AK1	HRI,KIAA1369	706.479115	356.555108	294.72812	303.125237	208.902063	54.798277	762.814446	792.745441	348.161544	326.850311	436.176658	381.222722	326.69394	225.086395	202.462089	176.213076	191.604882	124.9145	739.600843	607.482357	151.924083	305.811436	202.999531	68.988168	841.179159	887.782811	406.9642	305.861501	484.956924	560.319927	323.345247	289.604385	268.223526	285.988581	235.998715	127.88064
L3_chr11_+_66643142	chr11	66643142	66643333	+	22992	FBXL11	CXXC8,DKFZP434M1735,FBL11,FBL7,FLJ00115,FLJ46431,JHDM1A,KIAA1004,LILINA,KDM2A	1237.768541	623.566243	245.855869	485.437578	211.983358	109.478032	391.665102	496.046095	217.172948	213.845794	237.788529	306.314957	208.922169	100.718294	102.211458	99.826888	94.81211	73.957137	1247.908911	1073.981525	127.978287	487.987099	205.988568	132.997947	440.962628	549.992867	254.982684	202.9893	264.976994	457.953967	206.865772	129.994305	139.933685	161.989765	116.996568	76
L3_chr1_+_43769098	chr1	43769065	43769165	+	5792	PTPRF	FLJ43335,FLJ45062,FLJ45567,LAR	1355.024659	611.555103	382.267053	182.396574	56.825359	39.413848	409.010793	367.266782	169.204458	31.665123	17.355571	55.489447	160.769754	134.577865	107.670081	29.443225	10.209218	8.799339	1418.155276	1042.780323	202.975198	184.909292	55.534152	54.980742	485.727042	470.608185	205.091776	32.640032	20.42065	77.858026	157.773597	175.014811	162.907488	48.175269	15.625127	8.746986
L3_chr20_+_42947759	chr20	42947702	42947805	+	7529	YWHAB	HS1,GW128,KCIP-1	1418.006565	1026.548418	975.120784	1043.606393	523.128641	300.52694	175.460873	333.155832	238.777555	160.965657	201.957528	160.469618	454.335909	405.009159	683.38494	303.104395	422.564047	309.323276	1427.620157	1774.299849	460.954816	1045.829518	506.886623	336.637694	206.45703	397.656573	275.727644	152.54685	225.898386	234.668295	453.043491	512.8333	763.595576	490.25783	482.551568	323.732842
L3_chr1_-_1811704	chr1	1811701	1812447	-	2782	GNB1		867.510197	528.543561	527.496815	655.745521	379.149635	179.638473	775.52524	564.559983	525.217236	446.751582	471.611883	501.473965	448.465008	371.281365	505.382921	397.684522	470.240449	489.281934	930.74277	898.063772	284.189498	663.429709	369.194762	232.379256	886.439229	685.293866	619.687518	431.357692	531.189396	734.046377	444.22129	475.600517	680.924926	645.880048	564.014485	504.977515
L3_chr1_-_152797763	chr1	152797716	152798076	-	55585	UBE2Q1	GTAP,NICE-5,PRO3094,UBE2Q	1468.439259	839.354337	591.439307	1150.021687	736.320884	395.167674	446.48784	340.554872	261.27746	304.954555	292.168675	294.479511	209.786838	148.017596	142.646844	180.50307	198.399792	230.606075	1531.203671	1435.604912	301.712579	1156.985579	714.96953	475.72031	533.915371	431.518543	308.463565	293.647121	331.728115	426.10953	206.635256	191.637402	208.554988	293.442002	253.348558	236.250958
L3_chr10_+_70517866	chr10	70517846	70517948	+	5552	SRGN	PRG,FLJ12930,MGC9289,PPG,PRG1	41.260353	45.438538	21.175647	22.54873	6.128709	0.638107	125.674101	126.686546	103.115216	33.928792	8.56871	6.537146	2010.109811	1803.896222	2023.173228	599.787113	348.621919	70.439962	48	75.982249	13	23	6	1	150.993877	160.989812	122.997959	33.997947	10	9	2029.356469	2213.628554	1900.269551	964.621273	379.914143	71.999208
L3_chr19_+_55579342	chr19	55579342	55579441	+	5424	POLD1	CDC2,POLD	1373.034979	812.362524	443.486864	541.359838	539.961147	233.640856	425.602786	516.026252	297.34538	202.25005	92.413566	173.296219	460.992048	316.228946	399.342084	161.244454	165.491717	213.951744	1408.935824	1394.883098	230.991738	545.967852	523.969409	280.972358	490.990537	599.984444	348.974554	192.995071	105.995076	251.996063	457.988669	402.974443	487.978259	261.994116	203.998032	221.990147
L3_chr1_+_110328839	chr1	110328839	110329207	+	10768	AHCYL1	DCAL,IRBIT,PRO0233,XPVKONA	1073.87719	613.662643	830.238674	1121.014858	646.084595	154.251069	834.633347	1113.817832	1019.02477	994.003511	1188.261309	814.61529	383.08118	341.04403	689.199728	532.918453	738.458825	464.930093	1109.070932	1051.78494	408.569507	1125.259054	626.147382	188.28976	908.784294	1187.510333	1147.781459	894.688919	1296.103872	1238.721062	380.500142	432.603338	778.598827	860.561212	808.117559	484.685022
L3_chr10_-_129814608	chr10	129814581	129814752	-	4288	MKI67	KIA,Ki-67	1263.866889	1022.765847	598.673632	853.648044	101.457904	50.198296	874.363615	2165.120382	1854.82308	1148.457911	368.756617	635.026462	350.620441	341.905228	373.382744	286.9921	90.4546	97.311161	1323.885533	1750.460763	311.983251	859.965905	99	69.372438	995.972029	2325.864581	2101.466276	1055.269712	414.99143	939.790372	345.886671	439.976408	506.658302	465.950491	118.983567	99
L3_chr22_+_36365421	chr22	36365381	36365781	+	23616	SH3BP1		1074.362237	726.367962	839.199328	2266.064412	2133.12125	938.438343	1433.613172	1647.891599	1658.914577	2467.059634	2327.257589	1577.664865	177.653379	183.986103	427.022347	361.310043	453.991648	382.414806	1129.844401	1240.766381	421.962354	2271.820077	2063.812106	1021.771228	1546.630595	1801.563837	1862.221256	2172.447865	2529.380129	2410.608943	174.919402	237.883102	515.40629	584.683011	526.985643	396.69189
L3_chr12_-_109664976	chr12	109664955	109665134	-	5501	PPP1CC	PPP1G	1762.655258	903.624564	478.029369	728.54269	393.493725	140.191135	471.087635	560.127199	267.366939	250.66708	152.34266	194.414245	593.197241	505.344135	455.475683	428.023131	530.59441	213.32619	1726.533603	1566.426299	230.945437	729.31614	380.885624	161.898258	497.886155	580.847341	305.930028	229.965519	169.427411	289.936287	592.761028	629.859632	497.795266	688.556209	554.740926	222.887489
L3_chr3_+_185375278	chr3	185375266	185375411	+	1173	AP2M1	AP50,CLAPM1,mu2	1297.089497	729.794796	723.519324	1160.160674	950.684035	622.01718	1350.187567	1161.398648	674.064068	851.743474	799.754765	756.889367	628.249064	572.350975	986.525458	616.623624	723.664936	954.002357	1351.653306	1247.403583	365.943168	1165.807045	922.205515	721.673305	1450.848802	1280.899327	774.841304	773.885454	882.603851	1134.919828	624.957628	725.768716	1116.792798	995.708457	810.808913	1004.790914
L3_chr8_-_66916742	chr8	66916737	66917510	-	5150	PDE7A	HCP1,PDE7	2441.965738	1310.288636	1125.989167	834.808558	208.65451	26.242946	885.618648	1369.327837	853.607675	384.84633	213.968185	132.266784	627.226403	429.369832	782.807947	291.41313	255.540399	68.571584	2464.586797	2254.194144	558.852906	839.989346	202.991378	35.99556	942.075248	1389.586153	955.760702	350.975316	239.938499	190.998006	623.927156	544.928984	876.910821	471.983043	295.994163	69.997054
L3_chr10_+_99175881	chr10	99175853	99176054	+	5223	PGAM1	RP11-452K12.8,PGAMA	2247.602656	1084.354416	645.219852	862.888988	805.87567	414.438832	601.733432	633.129304	219.824232	267.550459	270.149403	252.09661	1716.351756	1441.759947	1475.346426	896.927537	1378.384665	1365.735335	2273.42189	1865.527236	323.431573	868.011903	781.096032	477.851522	666.289619	700.436502	257.685237	252.342131	301.352654	371.05596	1724.429666	1789.453373	1501.009408	1442.654711	1399.162083	1453.272217
L3_chr1_+_154350657	chr1	154350656	154351220	+	4000	LMNA	CDCD1,CDDC,CMD1A,CMT2B1,EMD2,FPL,FPLD,HGPS,IDC,LDP1,LFP,LGMD1B,LMN1,LMNC,PRO1,RP11-54H19.1	2773.412177	2572.223904	6052.222661	3203.790855	3072.671865	1544.574568	360.848121	1033.14019	726.430778	558.221547	425.998293	289.006878	1591.232108	3512.274716	13526.208713	1907.569873	4030.316715	2278.321063	2511.945851	4573.917882	2294.91824	3162.931717	2945.956888	1298.918354	347.999107	866.811859	773	469.858894	454.905929	453.952965	1623.964939	4146.911739	8166.849662	3024.951211	3173.923877	2522.957874
L3_chr1_-_224662113	chr1	224662111	224662456	-	142	PARP1	PARP,RP11-125A15.2,ADPRT,ADPRT1,PARP-1,PPOL,pADPRT-1	3022.041577	1533.474604	912.643774	2559.498949	1723.478978	474.432828	1565.260371	1456.644186	709.769582	1119.181167	1348.542772	1252.201152	759.889005	585.345578	616.621962	799.384336	1523.840917	823.776614	3068.979212	2634.902752	466.994072	2562.747991	1667.967337	551.788674	1677.987094	1589.022216	815.994128	1005.999404	1470.333173	1901.838801	755.98658	740.992097	750.205502	1287.977565	1560.976845	866.975011
L3_chr19_+_10689649	chr19	10689645	10689870	+	1785	DNM2	CMTDI1,CMTDIB,DI-CMTB,DYN2,DYNII	3301.556131	1874.716463	2711.823718	3846.55748	3864.954433	2169.011603	1980.616044	2813.586416	2018.832788	2345.799472	2137.012536	1449.843216	615.233995	560.287268	1556.35749	789.863407	991.937469	893.933163	3192.719024	3264.74234	1205.996144	3827.896065	3721.96586	2036.993106	1936.980451	2535.974264	2184.931902	1982.960502	2281.960469	2261.53547	615.975465	699.806899	1458.652741	1268.790166	994.924694	949.886338
L3_chr19_-_6375561	chr19	6375544	6375865	-	8570	KHSRP	FBP2,FUBP2,KSRP,MGC99676	2837.215664	1402.283384	1544.335748	1551.415121	813.428949	379.009361	4300.889203	4730.394981	3252.924241	2194.455656	1920.911987	1628.708304	677.267403	560.550787	922.678831	534.694581	476.533155	438.730312	2820.506911	2419.942924	725.937226	1555.531618	788.381073	428.99794	4140.396614	4342.156195	3532.327173	1920.036766	2078.429846	2515.018604	675.92102	706.506583	1014.213564	862.913036	537.114442	458.025102
L3_chr12_+_119609334	chr12	119609263	119609720	+	9761	KIAA0152		4280.787892	2108.356751	1384.395474	2052.45248	1045.406188	479.311449	3362.011808	3013.313506	1211.82135	887.997156	925.701343	911.756304	403.406849	299.294159	277.744202	286.968038	285.088107	242.991583	4210.71371	3653.746045	663.966633	2054.913311	1012.957888	543.960505	3290.758834	2864.747385	1353.895813	801.918123	1014.943909	1386.935949	399.962565	380.938809	349.978375	464.981099	339.985689	251.995408
L3_chr5_+_179058533	chr5	179058517	179058689	+	821	CANX	CNX,FLJ26570,IP90,P90	3622.586563	2293.517267	1987.704301	2363.359713	1230.690364	318.189066	1966.345462	2656.149679	1756.523347	1287.326282	1756.373204	1283.386514	2504.966235	2209.554616	3156.287419	1929.738083	2919.885883	1296.572577	3640.883457	3965.91754	954.978469	2369.940664	1192.975403	385.944502	2084.948242	2763.945864	1980.933629	1177.99519	1929.978782	1930.935572	2512.923653	2751.931765	3206.888659	3105.865416	3073.912448	1358.937216
L3_chr11_+_18372659	chr11	18372654	18372738	+	3939	LDHA	LDH-M,LDH1,PIG19	2799.873089	1533.667412	1137.785574	426.7202	154.874698	130.331666	7637.270608	8576.242229	2651.696715	1102.025917	724.748214	1426.336478	6015.742973	5001.829091	10092.173389	1314.637796	2182.826337	1988.093562	2593.601388	2701.801897	493.726748	426.801993	149.947921	137.988136	6093.282847	5954.796934	2733.634721	906.690958	773.597903	2324.184131	6179.535978	5913.400858	6604.454574	2094.230603	1895.090828	2188.709435
