# Supplementary material for: Core promoter structure and genomic context reflect histone 3 lysine 9 acetylation patterns
Source: BMC Genomics. 2010 Apr 21;11:257. doi: 10.1186/1471-2164-11-257 (PMC2867832; doi:10.1186/1471-2164-11-257)
Supplement: Additional file 1 — Result of the clustering and the extracted subsets of the clusters, filtered by gene expression level [file 1471-2164-11-257-S1.zip › ac_pma_0h/GEL_high/high_upstream]

L3_chr14_+_89492031	chr14	89492022	89492101	+	55775	TDP1	FLJ11090,MGC104252	66.516377	40.268982	16.736007	42.303929	9.199327	3.914754	92.015478	79.654893	85.964404	48.12906	32.677871	36.043841	122.704345	87.831692	108.541088	94.094861	59.629742	40.382828	75.989726	66.989726	10	43	9	6	116.641784	112.957282	102.968932	48	38	50.992233	120.853547	114	147.998661	152.99328	76.994631	41
L3_chr3_+_143078132	chr3	143078121	143078231	+	483	ATP1B3	ATPB-3,CD298,FLJ29027	170.223662	89.920849	119.999506	349.221425	131.715977	41.731871	20.035622	19.959479	16.472556	28.171491	25.186368	41.618013	92.30344	85.979156	137.21589	271.737035	266.929535	145.926071	183.821542	152.091985	63.680667	350.559592	127.857169	52.697435	25.841554	28.818622	19.870197	27.851419	28.83316	59.743429	90.966117	109.942654	170.886581	437.756368	296.794215	151.912124
L3_chr13_+_32058588	chr13	32058585	32058713	+	23047	PDS5B	APRIN,AS3,CG008,FLJ23236,KIAA0979,RP1-267P19.1	84.465342	38.736392	27.242767	44.478465	12.258475	7.895386	73.706008	182.290769	86.031548	87.829009	87.338243	115.346607	125.503257	103.822066	78.542185	101.137407	68.998531	37.667099	97.334093	64.437612	16	45.337924	12	11	95.997642	249.303322	104.998848	86	98.93671	167.661003	123.22623	135.93281	120.962114	164.796262	92.668106	38.008427
L3_chr1_-_40903942	chr1	40903912	40903985	-	9783	RIMS3	KIAA0237,RP4-739H11.2,NIM3,RIM3	195.725126	153.940457	63.201042	103.497939	71.811543	208.294148	52.146601	75.180123	31.083145	29.391406	48.200925	190.696748	38.516353	31.852238	48.51975	25.069293	37.064512	158.215152	216.904525	259.965673	36	105	69.978261	253.906314	70	108.994915	38.392819	30	55.595556	276.631781	37.532871	42.106116	74	41	50	161.768428
L3_chrX_-_152844874	chrX	152844873	152844964	-	393	ARHGAP4	C1,KIAA0131,RGC1,RhoGAP4,p115	169.038677	109.26936	51.472067	63.027012	92.420579	76.851675	49.842168	24.396257	19.19132	5.762855	41.022034	38.235016	68.225469	55.888054	36.956132	40.435519	57.437503	70.719797	188.880473	183.801282	30	63.987979	90	98.989528	64	38	24	6	46.963115	53.991453	66.995277	72.745329	59.985954	65.995283	73.99763	72
L3_chr19_-_1763276	chr19	1763237	1763292	-	148229	ATP8B3	ATPIK	150.109294	82.000278	41.291157	13.754793	12.258475	5.547047	61.984428	73.075277	36.889707	7.732753	7.665081	1.482306	77.208689	114.263956	42.474052	12.837826	7.052653	10.84371	165	138	24	14	12	8	76	103	44.993151	8	9	2	76	147	61	21	9.9941	11
L3_chr20_-_33793595	chr20	33793555	33793640	-	9584	RBM39	HCC1,CAPER,CAPERalpha,CC1.3,DKFZp781C0423,FLJ44170,RNPC2,RP11-353C18.2	37.07138	30.021443	12.895725	19.564704	10.220684	0.638107	57.350486	142.573105	153.652291	98.475982	84.562331	85.550494	197.752838	174.598286	259.416705	149.976005	200.516389	92.492429	43	49.970642	8	19.992701	10	1	74	188.99858	182.968379	95.998706	96.997288	121.98245	194.973432	225.961303	346.902563	243.967063	247.93416	93.906051
L3_chr5_-_133540541	chr5	133540536	133540544	-	6500	SKP1A	EMC19,MGC34403,OCP-II,OCP2,SKP1,TCEB1L,SKP1A,p19A	13.193161	18.249108	3.343982	14.833212	3.069543	1.362328	28.047211	58.349935	45.083757	27.863977	29.358941	23.264268	252.006578	210.582158	520.511614	273.930216	406.670844	183.323246	15	31	2	15	3	2	33	71	52	27	33	34	253	261	479	439	393	195
L3_chr17_+_26060160	chr17	26060120	26060179	+	NA	NA	NA	190.084392	122.998596	88.820777	146.511934	96.513233	13.239192	66.168821	94.069426	82.922075	95.111784	84.135983	56.867823	36.99985	27.065296	51.041137	52.422486	66.135548	15.129765	210.681302	207.084068	49.289201	148.394137	93.995893	19.501916	84.063951	130.140351	99.323902	91.977342	95.558943	81.768257	36.214697	35.739817	76.934015	85.340825	81.125667	15.173709
L3_chr7_-_44985112	chr7	44985112	44985243	-	64005	MYO1G	HA-2,MGC142104	74.995411	30.11573	15.447889	4.891254	1.019722	4.037376	57.858788	89.515026	53.90105	1.87559	6.016642	58.763452	162.349982	104.616427	111.362643	6.097739	6.290778	30.71181	86	49.982955	9	5	1	6	72.981037	115.983827	64.994488	2	7	85	160.902458	134.946687	145.945115	9.997904	9	30.983235
L3_chr8_+_21833110	chr8	21833094	21833215	+	23039	XPO7	KIAA0745,RANBP16	35.880672	27.64938	15.3712	34.531669	24.648002	11.925571	144.232284	189.407733	127.111019	112.289513	137.007216	212.060094	116.017105	71.017473	55.621051	66.233797	78.358969	91.804201	42.811426	45.890642	9.097153	35.068382	24.107063	17.489718	185.58469	259.776613	154.961535	111.245489	156.610934	304.090888	113.618759	93.002249	88.510462	108.21686	106.74714	92.996939
L3_chr22_-_40996553	chr22	40996540	40996604	-	NA	NA	NA	70.778085	26.855666	16.85186	36.360722	15.35756	8.570001	142.082291	228.302408	162.584751	145.363707	143.56484	146.817142	85.28938	81.475723	91.931511	51.887619	56.494834	27.944722	79	44.982533	10	37	15	12	151.983485	241.554054	182.989551	131.990435	157.979085	220.998253	84.977528	102.977528	111.921891	83.99633	65.988764	28.966418
L3_chr1_-_55453634	chr1	55453612	55453652	-	23358	USP24	hCG_33036,FLJ31309,KIAA1057	194.483333	131.63812	73.665612	114.096353	66.832914	16.474634	72.155327	192.91032	94.786093	74.730077	127.683179	118.579585	32.550593	27.342058	22.584859	47.847268	26.666929	21.715587	212.885169	222.193435	41.282522	115.633554	65.16765	22.974433	93.035369	248.344713	112.759075	73.697189	144.677303	171.593599	31.844485	35.991743	38.213357	78.071496	37.393232	21.808288
L3_chr7_-_158314940	chr7	158314919	158315028	-	57488	FAM62B	CHR2SYT,ESYT2,KIAA1228	127.76474	111.285586	45.533656	82.259546	49.642383	14.291566	93.169844	99.146826	44.061855	43.116645	61.586302	50.555161	81.969654	79.941847	52.134814	61.202815	56.800124	20.70672	143.54375	187.726249	26.824129	83.614564	48.481893	20	112.340689	125.186307	52.899801	42.958372	69.710271	71.755966	80.878678	103.628918	75.722936	99.653643	74.40525	20.982183
L3_chr2_+_114364121	chr2	114364112	114364196	+	10096	ACTR3	ARP3	71.971211	74.677497	35.527878	73.757134	35.830811	19.406457	58.523467	98.710722	39.872725	76.763594	97.302087	75.366251	173.616749	189.746294	231.557558	246.496579	370.908897	180.924923	82.995294	124.990385	21	74.985611	35	27.990408	77.970357	139.990123	48.988492	76	110.996727	107	170.974251	244.980266	313.97491	399.793638	439.936535	185.983034
L3_chr3_-_61703852	chr3	61703850	61703853	-	NA	NA	NA	16.756454	21.192507	29.78692	24.706127	35.746471	6.274266	23.770291	21.521218	25.882911	8.204045	7.919555	6.830926	268.268063	259.866491	331.709884	308.907359	338.727779	188.347857	18.767733	35.853825	16.163036	25.026011	34.757145	8.381579	28.754098	26.844262	30	8	9	9.688525	270.306784	319.660441	318.268805	494.115141	325.172516	201.293379
L3_chr1_+_117404462	chr1	117404447	117404503	+	8458	TTF2	HuF2	26.22047	19.206307	6.527897	4.871337	1.019722	0	131.916823	145.698856	96.174855	52.466611	24.956985	52.494797	163.944092	100.290474	93.612561	49.024311	31.182639	47.198677	31	31.973509	4	4.986667	1	0	159.685112	190.807171	115.983851	51.993594	28.996753	74.976106	161.823466	129.909317	132.927697	79.951155	41.946059	47.946202
L3_chr15_+_29406234	chr15	29406178	29406682	+	51621	KLF13	BTEB3,FKLF2,NSLP1,RFLAT-1,RFLAT1	156.398783	137.162677	115.572147	147.396166	56.070459	22.166728	128.202287	173.41474	104.283896	76.748343	100.905201	142.793362	38.836143	42.592007	23.382255	10.343649	18.258347	32.585542	178.259434	229.73581	66.948911	149.956767	54.765935	31.737783	166.242699	249.827053	127.991271	75.998703	115.499398	203.90296	37.973822	56.087363	40	17	26.904912	32.709373
L3_chr8_+_28614928	chr8	28614928	28615062	+	2137	EXTL3	DKFZp686C2342,EXTR1,KIAA0519,REG,REGR,RPR,botv	159.965448	63.526607	82.731016	127.238106	144.106703	91.66342	159.358632	121.509004	168.862351	211.122241	192.451105	258.540584	30.440469	13.240337	33.633843	47.654855	33.090483	91.269084	176.913911	106.33032	46.233786	129.033137	140.318396	118.420154	196.939446	168.161059	200.872867	203.796428	216.944618	379.780519	29.663333	17.789604	55.99846	77.785891	45.921603	93.147721
L3_chr2_-_216147811	chr2	216147811	216147813	-	NA	NA	NA	63.486706	67.251657	45.71123	116.898045	63.985145	72.596386	233.672708	213.54483	169.126003	169.363406	166.686002	129.459458	53.092131	31.481239	42.055825	40.937329	19.570761	54.973867	66	115.842576	23	117	62	75.685152	228	203.908736	185	146	178.904503	202	53	39.906627	49	66	23	58
L3_chr1_-_231491861	chr1	231491860	231491861	-	NA	NA	NA	31.638027	32.039573	12.788907	22.793105	10.269854	5.365414	15.962664	21.987984	12.486294	9.276411	21.526671	13.643177	305.714755	228.387381	408.042399	311.992005	325.380138	136.257708	33.842767	54.672956	7	23	10	7	19	27	14.91129	9	24	20	309.250704	280.001994	360.904156	498.029752	304	146
L3_chr12_+_129922559	chr12	129922510	129922605	+	5901	RAN	TC4,ARA24,Gsp1	132.194452	93.333397	87.567145	92.053478	60.673096	26.559083	24.992366	50.310987	16.785318	53.330596	25.38842	19.231134	196.598255	233.670097	323.174813	222.388626	224.216259	179.799389	144.978378	158	47	92.996317	58.998214	34	32.995833	67	21	51	29	27	194.996444	295	370.967298	358.983625	247.997041	186.989383
L3_chr19_+_1892144	chr19	1892131	1892246	+	1455	CSNK1G2	CK1g2	179.286324	129.205285	76.46888	161.823423	150.77981	54.690261	94.789523	107.245667	70.268385	51.304695	51.082591	78.918167	91.823417	87.615278	112.176735	59.438929	77.320425	79.351909	200.924856	216.808164	43.995499	163.996614	146.952811	74.908816	121.792398	149.953203	86	51.811346	59	111.837911	89.998516	114.273319	163.30872	96.998514	101.655851	80.983797
L3_chr5_+_177490611	chr5	177490582	177490666	+	64777	RMND5B	DKFZp434K0926,FLJ22318	169.337905	79.282935	51.874369	163.205943	129.163144	57.30066	141.085681	140.708233	51.414263	97.681931	95.221509	105.35123	68.997797	91.17073	67.038272	69.890303	74.308574	60.419647	182.952323	134.009848	29	164.795282	125.62119	72.169778	165.9319	171.97829	60.985761	91	106.951098	152.884958	68.029894	116.796581	89.978571	113.409212	88.470504	61.911369
L3_chrX_-_48699814	chrX	48699762	48700613	-	55593	OTUD5	DKFZp761A052,MGC104871,DUBA	184.03776	124.277208	127.831063	154.618695	115.707305	52.277945	135.026564	172.504264	156.556591	91.081837	93.24126	113.886962	63.432217	59.877942	71.446612	55.013572	54.322362	80.564498	207.990742	208.299189	72.949103	156.91895	112.906244	71	174.079059	234.85159	190.974763	91.181375	106.958855	160.808583	61.964052	78.976589	116.924815	90	76.487863	81.989364
L3_chr4_+_48038166	chr4	48038129	48038346	+	57606	SLAIN2	FLJ21611,KIAA1458	253.227556	168.249573	159.20903	250.398162	113.663474	32.619387	61.849346	82.957708	88.350413	76.133946	70.366887	99.207595	68.185547	58.802446	71.161849	42.1074	80.987591	39.924248	274.06811	283.977051	87.550947	253.498595	110.786532	44.13693	80.132281	119.543655	107.232187	75.777435	80.487617	142.179514	66.870144	77.283221	111.584947	68.778115	105.174192	40.273709
L3_chr17_+_25730079	chr17	25730030	25730123	+	1362	CPD		106.485193	88.179341	56.137751	116.309895	59.224864	10.756094	175.446585	322.714522	336.208514	236.16061	410.005611	487.645477	102.857912	79.404123	119.986074	78.591265	115.705653	74.257997	118.992072	147.996032	33	117.982268	57.858844	15.149995	215.993869	407.991446	395.958208	224.896371	457.937715	724.788619	101	103.896393	169.912131	127.993319	148.965273	75.950627
L3_chr1_+_172060341	chr1	172060336	172060584	+	55157	DARS2	ASPRS,ASPRS.LBSL,FLJ10514,RP3-383J4.2,ASPRS. LBSL,LBSL,MT-ASPRS	63.931867	42.503538	16.691792	53.018251	21.527353	8.222095	93.634435	103.902995	65.907862	67.392172	36.113751	71.463578	230.248842	161.031726	166.913073	144.219431	106.009846	96.513677	74	71	10	54	21	12	119	145	81	67	41.994652	100.971645	226.993892	209	231	234.595944	139.997366	99
L3_chr17_+_55052037	chr17	55052000	55052156	+	1213	CLTC	CHC17,CLH-17,CLTCL2,Hc,KIAA0034,CHC	58.176198	27.662125	55.103319	40.267558	27.619981	6.095822	65.390663	152.270273	187.883691	146.441066	188.88776	191.094989	264.485654	224.262378	372.53845	310.805823	453.195866	225.66738	66	46	30.972973	40.990991	27	8.995392	82	191.714066	222.990798	142.857033	212.171885	280.140661	262.395568	287.320489	463.383187	503.60871	519.687307	233.545458
L3_chr19_+_54962036	chr19	54962027	54962132	+	160	AP2A1	ADTAA,AP2-ALPHA,CLAPA1	129.34252	100.335419	56.010121	102.01197	115.02087	67.702935	203.894108	183.819306	126.335203	193.529368	140.116607	162.590814	62.222514	48.83602	44.919186	30.570331	38.064298	65.806612	148.355057	167.906939	32.825488	103.761226	112.20218	92.144226	249.522851	255.376479	152.56633	185.513064	159.639221	234.116368	60.851044	64.57682	70.938474	50.113106	51.907788	66.555804
L3_chr14_-_63079833	chr14	63079799	63079865	-	5529	PPP2R5E		207.832408	144.1313	86.088545	119.651991	47.126878	14.019312	99.261046	150.787089	131.245891	88.035709	94.404514	109.386756	90.614976	86.466716	91.653494	79.861803	117.856178	50.780206	229.994609	243.994609	47	121.387276	45.995962	20	127.99428	203.392227	156.593764	87.598344	108	156.997701	88.995759	112.443899	133.34332	130.213322	148.966654	51.328346
L3_chr11_-_62251241	chr11	62251184	62251544	-	221092	HNRPUL2	DKFZp762N1910,HNRPUL2	323.455699	124.616779	106.084195	207.325429	88.477401	30.088068	38.154802	38.124784	33.073792	24.167725	29.165218	42.83484	40.93506	37.735167	26.410919	24.011559	29.54439	29.655716	358.51095	209.512152	60.50909	210.464053	86.380552	42.536813	53.65478	57.002118	41.25573	24.320724	33.989185	59.54311	39.992188	49.86692	46.142346	39.382001	42.793216	29.830596
L3_chr2_+_10180316	chr2	10180304	10180339	+	6241	RRM2	R2,RR2M	50.469346	35.576053	33.815826	26.545087	2.039444	3.546613	62.752971	121.12083	76.719282	11.024707	6.83611	19.540091	297.523981	378.836933	559.844921	68.357878	36.349498	104.278477	55.995025	59.886256	19	27	2	5	74.986346	140.929671	89.862081	11	8	27.87027	297.688156	470.642473	554.79244	110.766436	43.999392	108.498376
L3_chr1_+_226741685	chr1	226741685	226741732	+	149603	RNF187		214.465716	81.895425	42.092729	87.761153	116.062111	105.79543	82.103841	82.431946	25.742189	15.878561	31.317151	77.950381	119.361682	85.339051	50.623659	60.113033	133.378267	203.832974	234.964205	137.993369	24	88.986737	112.989413	131	104.984444	112	32	16	36	112	117.995074	109.995074	75.998765	97.986449	161	211.997546
L3_chr11_+_65594146	chr11	65594078	65594488	+	55690	PACS1	FLJ10209,KIAA1175	172.63628	135.209028	101.52886	150.471787	155.825941	130.567703	211.720479	197.436735	118.150523	133.268176	154.730607	394.353783	39.874316	40.642329	25.283226	18.793669	27.038851	60.727469	196.810562	225.814355	58.997214	152.960386	151.933391	169.983998	268.942626	276.915382	145.530356	130.976074	174.849711	575.73135	38.893116	53.782231	42.716418	30.790323	37	61.838454
L3_chr17_-_34209294	chr17	34209284	34209746	-	8396	PIP4K2B	PIP5K2B,PIP5KIIB,PIP5KIIbeta,PI5P4KB	166.187659	114.427408	72.395502	136.836819	87.055134	52.226488	175.548327	145.699793	65.829809	123.072223	146.849826	139.101192	93.024933	43.857298	23.026644	48.692242	51.747364	63.485212	190.971809	190.984582	41.994845	138.997436	85	72.994872	222.927962	206.983358	80.996383	122.936634	167.941974	197.553752	90.99365	58	39.517129	79.54495	73.861671	63.996855
L3_chr3_+_157071082	chr3	157071080	157071209	+	8833	GMPS		217.8499	118.149817	42.834401	87.699262	44.093866	7.829508	33.442354	36.31652	27.984153	17.450069	14.509898	19.263983	194.728323	145.729556	117.161747	83.460663	116.544232	52.920528	238.977442	198.919662	24.990881	88.988064	42.998523	12	45.987393	56.995763	34.975207	17.995392	16.892315	26.995763	191.989187	187.982711	168.963211	135.963395	144.993471	53.997861
L3_chr12_-_119038934	chr12	119038893	119039048	-	11021	RAB35	H-ray,RAB1C,RAY	202.414235	132.21139	137.532911	195.846109	124.129353	59.966161	76.493088	65.928423	63.986445	65.598354	59.871537	51.21254	171.861192	163.806676	226.117408	148.257102	189.843366	206.837018	224.753071	222.292946	75.991519	197.991276	120.966989	78.916766	97.996154	92.893231	77.770485	63.996024	68.648279	73.120444	169.827983	210.367657	297.369483	240.460059	226.748125	214.409693
L3_chr10_+_93673506	chr10	93673502	93673580	+	9044	BTAF1	KIAA0940,MGC138406,MOT1,TAF(II)170,TAF172,TAFII170	159.508648	129.359189	71.636266	89.667119	45.036543	4.72509	177.947178	359.730456	338.575188	153.132516	207.675455	185.198707	123.635647	145.825758	196.570399	102.410384	113.292873	48.263528	178	217.998316	41	91	44	7	212	434.974615	391.998276	147	230.999425	274	121.997866	187.997866	257.998933	166	137	48.998937
L3_chr3_+_102775705	chr3	102775695	102775760	+	57092	PCNP	DKFZp781I24156	208.794572	192.168705	104.833551	169.607822	84.850007	13.832096	32.204312	57.386276	44.820636	34.779343	50.623698	38.221778	229.118689	203.636117	293.410695	195.288651	205.735434	111.102003	227.812205	325.857135	58	171.477302	82.593415	19.998888	42.988439	82.344936	54.95392	34.913347	57.948571	53.974016	226.522853	261.518565	382.393226	316.931588	253.509698	113.360343
L3_chr6_+_35335265	chr6	35335264	35335524	+	7629	ZNF76	RP3-329A5.7,D6S229E,ZNF523,Zfp523	281.441423	155.621055	86.234213	170.087219	194.992827	99.414024	97.989726	81.232689	30.509298	35.586628	30.065058	61.359555	94.762479	71.894469	41.821917	74.325581	71.416483	66.190167	306.928127	262.670769	49.587689	172.626783	189.97362	122.98672	124.953846	116.988321	38	37	35	86.055522	92.980132	93.972892	67.996504	120.977393	92.775832	67
L3_chr20_-_17610829	chr20	17610777	17610961	-	6238	RRBP1	DKFZp586A1420,ES/130,ES130,FLJ36146,MGC157720,MGC157721,hES	381.298093	226.015164	184.527273	258.81872	181.124742	52.862651	48.065526	79.532131	49.039212	48.008209	56.198476	70.228699	50.860112	46.474591	52.985996	47.894906	52.992341	48.324342	403.995604	383.938765	91.998584	260.904482	175.997047	68.996191	63	109.995789	59	47	64	100	50	60.638108	74.997462	78	68	48.992327
L3_chr19_+_46416666	chr19	46416666	46417140	+	558	AXL	UFO,JTK11	281.173461	201.186169	530.461541	890.267103	319.757448	40.285673	130.749569	106.988764	378.808262	452.062766	200.351778	114.831061	69.544302	63.040931	247.078483	144.100329	47.682961	30.803533	310.938334	338.956028	276.970812	896.766495	310.941802	56.993314	169.971308	154.900046	450.839295	428.907988	227.956261	161.951467	67.996016	82.950671	349.788663	234.880303	65.98403	30.998672
L3_chr6_-_105957651	chr6	105957609	105957669	-	5550	PREP	PEP,RP3-355L5.1,MGC16060,PE	278.830501	125.19584	133.418126	128.781797	75.048516	46.882993	61.363607	72.838886	76.391078	44.764791	75.935521	59.680375	145.008157	112.724032	136.574031	99.339387	120.449785	85.904353	291.981006	212.953229	68.717684	129.986517	73	58.905895	74	90.85873	90	42.997976	85	87	143.977643	143.982163	163.973064	160.964546	138.827195	89
L3_chr6_-_52257479	chr6	52257439	52257545	-	4172	MCM3	HCC5,MGC1157,P1-MCM3,P1.h,RLFB	50.707385	37.281532	12.895725	5.859986	6.122694	8.123844	106.566563	65.759307	24.023212	14.433403	4.215201	17.451692	331.154876	269.16699	194.546553	48.388134	37.261648	105.904263	59.987097	62	8	6	6	11	136.990476	98	29.987342	15	5	24	326.977883	345.994051	264.995758	79	50	108
L3_chr15_-_67742292	chr15	67742292	67742293	-	NA	NA	NA	186.886653	78.211371	62.872291	159.056459	90.969771	58.350063	83.743866	156.858158	78.609544	61.269252	94.093449	72.841929	217.984978	199.689693	376.089266	276.779897	392.964105	249.716809	185.876352	134.938176	30.97527	158.950541	87.987635	61.987635	87.985841	154.980531	87.99292	54.99292	101.985841	111.99823	219.992179	244.992737	334.994972	441.992737	361.987151	269.992737
L3_chr11_-_59139625	chr11	59139625	59139834	-	5007	OSBP	OSBP1	234.974497	156.121318	169.832731	296.343657	96.274266	50.527228	160.027748	127.168179	172.001949	192.632986	198.913318	148.557704	98.754554	81.315886	112.49537	110.496264	127.442527	65.988851	259.937022	263.312747	95.515335	299.24393	93.841552	66.978322	197.979364	179.988553	206.319731	186.548703	224.493206	213.77893	96.989262	105.789353	161.663972	179.981955	162.65715	67
L3_chr11_-_71822938	chr11	71822927	71823259	-	81570	CLPB	FLJ13152,HSP78,SKD3	108.116644	80.244642	31.066752	113.592378	73.808603	21.086315	253.830366	299.165106	169.620809	217.191908	226.744499	110.754161	135.360052	80.854427	119.992531	141.901877	137.475328	107.64163	121.935485	134.965366	18	115	71.994208	29.998062	292.922849	361.974127	199.963219	204.896306	252.973049	161.954298	133.855735	104.942939	159.949146	229.971896	166.938781	110.963137
L3_chr2_-_100125478	chr2	100125404	100125502	-	3899	AFF3	LAF4,MLLT2-like	333.57101	196.943994	61.737688	8.812143	2.039444	0.638107	86.647833	111.96566	52.628246	6.621305	6.822042	1.482306	81.312872	37.241711	9.572025	3.661116	0.643964	0	357.991901	333.955665	35	9	2	1	107.986173	151.997253	64	7	8	2	79.905063	49	16	6	1	0
L3_chr8_+_22280702	chr8	22280695	22280769	+	23516	SLC39A14	KIAA0062,LZT-Hs4,ZIP14,cig19	203.269436	114.658475	37.908374	146.155274	107.747018	25.429201	197.766526	192.566869	79.05311	102.444303	75.707018	108.721369	102.687773	63.640813	64.44694	69.881797	89.397228	100.694026	224.989524	193	22	147.993442	104.968816	36	234.983131	242.986272	94.99893	98.753735	86	156.990455	100.987534	82.921281	98.990605	113.892327	111.981308	102.93607
L3_chr8_+_97242627	chr8	97242622	97242629	+	NA	NA	NA	333.978087	172.574059	119.628468	124.60501	221.110071	108.267934	79.512064	107.037827	36.880073	35.126315	72.50136	25.454448	100.879208	99.093139	134.809884	68.669484	82.017538	80.264788	326.750575	299.578858	57.469252	124.744763	213.43918	110.052054	84.812926	112.316236	42.359927	32.548729	79.546586	37.833423	101.124463	123.103427	138.717734	110.509691	86.663491	85.009899
L3_chr19_-_14178074	chr19	14178074	14178835	-	22859	LPHN1	CIRL1,CL1,LEC2	144.657405	78.983918	58.159402	106.700375	135.011492	28.021851	305.34959	337.459839	225.89483	317.945673	358.528214	257.952365	67.441504	49.776155	35.128647	58.969466	59.325933	46.184024	162.215613	132.803144	32.206738	108.097074	131.302219	39.49579	352.889071	414.922772	266.21081	296.631067	395.797566	381.848142	66.317003	64.794442	54.600518	95.668194	76.322123	47.310572
L3_chr9_-_139473603	chr9	139473548	139473639	-	26012	NELF	MGC125369,RP11-48C7.1	286.166209	181.704378	162.445265	246.015531	242.783425	112.605475	161.156406	173.765959	152.238633	143.389408	97.578911	89.826337	74.383077	58.607357	89.642463	55.656028	50.235473	68.254662	311.95699	306.973169	87.99476	248.966628	235.940642	139.929864	198.443361	229.929581	181.948473	138.985042	111.973171	127.894211	72.914912	76.981031	131.91862	90.827178	66.980981	69.731865
L3_chr1_-_153798826	chr1	153798815	153799334	-	55870	ASH1L	ASH1,FLJ10504,ASH1L1,KIAA1420,KMT2H	316.66866	165.671727	262.254914	178.608931	44.547231	18.96093	70.716401	129.584038	154.814803	60.670723	76.562672	90.939781	135.481541	95.078553	144.892071	53.773837	54.121009	38.635263	353.683419	277.918682	145.208849	181.2594	43.595801	27.849551	97.748759	191.230718	188.885787	62.740103	88.697074	127.385294	132.666326	125.018206	223.208918	88.126534	76.632516	38.806638
L3_chr10_-_73203284	chr10	73203264	73203361	-	64115	C10orf54	RP11-472K8.3,GI24,PP2135,SISP1	356.980913	221.661168	9.711811	61.225714	107.865281	70.628483	73.603892	68.340231	6.388923	55.125075	71.524081	23.525173	104.399833	64.048248	14.308301	25.677284	45.649603	44.349969	377.932142	376.932787	6	61.991346	104.989525	88.855914	90.986709	95.994709	8	54	80.997319	32.984334	102.931697	82.971279	24	41.981737	59.509317	44.992167
L3_chr8_-_144731644	chr8	144731635	144731668	-	93100	NAPRT1	PP3856	333.584545	177.11926	106.112237	160.570357	134.784079	122.007684	65.150766	91.170995	24.321747	51.164581	29.838978	42.087465	144.024458	106.833641	79.098666	86.735842	63.038264	76.64464	350.63868	301.638956	56.983561	162	131	143	81	113.592639	30	48	34	61.143763	142.829275	136.617577	105.800042	140.634542	77.46875	79.112274
L3_chr8_+_1936709	chr8	1936686	1937613	+	9920	KBTBD11	KIAA0711,KLHDC7C	339.929384	238.480699	59.33371	83.728839	54.211931	12.812739	124.902384	178.623263	22.851542	35.729758	57.967128	49.023969	82.768175	67.54642	23.25017	34.706185	40.260998	12.009022	389.303146	399.400829	35.032967	85.283403	53.032967	18.983051	167.761244	263.36063	29	36	67	68.958786	80.793546	88.964949	42.053695	56.878778	54.882353	11.994898
L3_chr1_-_19684570	chr1	19684541	19684661	-	832	CAPZB	CAPB,CAPZ,RP4-657E11.7,CAPPB,MGC104401,MGC129749,MGC129750	314.129157	183.269463	137.786191	161.632923	160.093554	79.208041	80.937259	37.321722	58.42495	24.388298	71.949078	55.729807	178.186649	159.529704	167.868585	90.829619	160.288133	163.808949	348.846946	307.849486	78.859682	163.988131	156.056437	106.723195	107.429795	60.963207	71.46576	25.190197	82.414384	78.849069	174.986114	206.828962	239.984399	147.99304	204.600219	167.96383
L3_chr20_-_7948285	chr20	7948282	7948477	-	56255	TXNDC13	DJ971N18.2,KIAA1162	371.283175	354.633297	327.682554	151.28149	66.631323	45.639927	75.230583	126.280196	99.204805	48.707448	49.100311	52.333317	128.922796	137.693272	201.279003	54.683757	51.549958	52.795219	399.963657	608.970626	158.980014	152.976545	65	57.998641	91	150.978835	114.989305	47.388844	54.985915	74.994652	127.996032	172.985477	229.94298	88.978878	66.673418	54
L3_chr17_-_7159363	chr17	7159362	7159452	-	2874	GPS2	AMF-1,MGC104294,MGC119287,MGC119288,MGC119289	326.003656	195.465794	190.264754	205.040134	160.345672	113.485549	213.321128	179.850808	146.038816	102.827962	111.908796	132.7178	66.06816	33.61718	48.327077	33.651642	29.752276	40.468379	350.984465	331.99379	101.996898	206.993805	155.998451	139.956887	250.962744	233.977893	172.980476	97.986973	126.987934	191.962904	64.97929	43.994048	76.908222	54.973338	41	40.994065
L3_chr7_-_42413140	chr7	42413138	42413141	-	NA	NA	NA	125.206271	188.778726	122.566884	368.743949	270.20321	331.487403	479.874956	536.316636	159.939172	531.100284	283.885323	1345.282337	18.777592	29.047701	57.038339	36.623213	21.474754	73.489347	131.52233	325.230542	61.636403	368.72114	261.213341	330.116295	474.872955	511.091003	180.009279	454.108204	306.076645	2183.173453	18.520674	37.472241	69.997117	59.380222	26.854546	76.804701
L3_chr10_-_33286832	chr10	33286824	33287239	-	3688	ITGB1	CD29,FNRB,GPIIA,MDF2,MSK12,VLAB,VLA-BETA	287.663038	248.468584	337.107648	595.230733	334.910225	122.013046	145.428781	437.478995	465.520789	550.192199	794.234359	1127.185551	191.391607	221.948419	403.911143	452.010761	624.907007	529.114175	320.292409	419.565526	180.945466	601.022533	325.811679	161.956581	183.896509	537.25857	543.425239	512.641489	875.507309	1703.78629	188.39254	285.435608	521.543732	731.673836	704.617678	551.719277
L3_chr9_-_138560124	chr9	138560075	138560353	-	4851	NOTCH1	TAN1,hN1	196.322693	94.904078	138.500395	507.530599	446.187911	327.321121	395.918744	390.988154	435.381895	791.687273	785.965776	1174.627726	36.717878	45.46936	97.071301	114.078847	131.747429	217.257492	210.635405	159.824871	75.840382	511.002128	432.609187	368.455903	433.823517	441.918488	493.991833	701.899474	851.68192	1828.704844	36	58.97418	130.92253	184.984402	155.933129	226.898138
L3_chr4_-_15266033	chr4	15266030	15266115	-	26234	FBXL5	FBL4,FBL5,FLR1	272.693043	185.077051	42.361143	168.984957	64.493549	27.086654	138.594558	183.984684	90.274476	64.036422	105.860584	89.687119	223.573166	155.358404	91.268919	200.450149	167.039389	75.163757	297.83257	312.974909	24.584304	171.112155	62.911486	36.909394	169.316857	238.429206	108.202085	63.926231	120.535127	127.802936	220.522226	200.925829	135.467238	325.06272	202.421067	76.621499
L3_chr9_-_94095766	chr9	94095766	94095821	-	3376	IARS	RP11-62C3.1,FLJ20736,IARS1,ILRS,PRO0785	104.696225	100.030096	65.330674	66.999905	47.151194	15.538121	241.706546	452.282158	349.482218	242.997749	331.036061	217.038569	291.748377	300.560453	356.879014	228.307592	343.093993	166.649492	118	169	37	68	46	21	290	527.997309	401.997766	229	367.997763	318.999106	288.998611	383	445.999075	369.993083	397.997221	172
L3_chr9_-_98220426	chr9	98220424	98220528	-	195828	ZNF367	RP11-172F4.6,CDC14B,FLJ33970,ZFF29	317.954796	330.109794	74.95587	42.376129	8.177661	15.366557	138.162443	351.941974	72.793213	25.615343	10.250396	58.678849	187.058779	254.698556	62.931864	16.519128	17.5519	34.259929	336.742757	565.369345	41.980225	42.955154	7.998099	20.993264	161.944831	395.755756	86.993784	24.992424	11.994956	84.988677	185.797167	320.751227	88.93094	26.979943	23.987179	34.862136
L3_chr16_+_2145674	chr16	2145674	2145811	+	84231	TRAF7	DKFZp586I021,MGC7807,RFWD1,RNF119	297.548209	184.697616	107.011634	314.38773	296.673404	231.551957	224.799381	295.881005	113.409421	283.917651	250.322759	178.15418	122.74198	127.974535	89.920153	144.98721	154.000973	198.725564	321.964446	312.987077	58.897463	316.990243	287.955167	269.870729	262.861271	347.809579	134.994329	259.996238	277.998741	262.905408	120.957587	163.95942	128.949936	234.936869	185.984463	205.954358
L3_chr1_-_148868234	chr1	148868228	148868716	-	2029	ENSA	MGC4319,MGC78563,MGC8394	54.616118	48.253209	63.537327	45.292881	27.65809	11.609228	124.278742	171.184613	94.026523	82.978787	108.662893	74.236441	473.817288	463.140744	875.174361	310.41705	478.636078	317.575473	61.992063	80.906504	33.996078	45.996078	27	16	146.632547	208.521509	110.673368	79.911243	121.781098	106.684394	472.563748	582.241779	899.798592	500.880533	511.997168	332.291306
L3_chr2_+_238265515	chr2	238265515	238265751	+	9208	LRRFIP1	TRIP,FLAP-1,FLIIAP1,GCF-2,GCF2,HUFI-1,MGC10947,MGC119738,MGC119739	371.440979	334.006504	286.282389	253.285999	173.282157	43.979556	257.884043	653.494189	441.084406	376.455191	551.10832	613.092239	95.991481	77.775743	66.367764	47.882049	60.291803	41.198921	414.983504	561.722754	159.273759	257.0882	168.864734	61.299973	330.446515	845.304448	524.990522	363.730761	619.119775	896.142223	94.006022	101.91772	109.529008	78.407379	83.353693	41.412675
L3_chr4_-_119976726	chr4	119976661	119976814	-	9871	SEC24D	FLJ43974,KIAA0755	371.535441	309.789506	116.798266	345.912274	221.932761	46.10086	165.545807	197.088473	131.7466	152.026944	193.473571	154.978284	232.685413	183.565722	159.85554	188.17427	220.027566	101.21486	411.992189	523.739402	66.985551	349.52816	215.989095	63.564879	210.985932	269.196784	159.999194	146.998359	220.988219	220.738727	228.977101	237.982816	236.986876	305.966697	277.845884	102.999287
L3_chr22_+_27994243	chr22	27994233	27994321	+	2130	EWSR1	EWS	71.689076	54.869127	47.158651	69.285205	23.088579	9.226558	230.429442	202.080435	261.276437	152.400639	160.317525	176.827964	471.353703	424.457624	860.818421	420.84138	467.981973	327.914935	83.416302	91.282191	27.840689	70.526509	22.607934	13.881201	284.409299	274.747237	312.849407	150.091339	181.859031	254.641672	466.19406	543.072327	1046.23433	682.179918	549.066666	338.797534
L3_chr5_+_135392575	chr5	135392506	135392640	+	7045	TGFBI	CSD,BIGH3,CDB1,CDG2,CDGG1,CSD1,CSD2,CSD3,EBMD,LCD1	416.286312	271.811938	172.465369	425.34876	263.199037	738.374403	170.486424	171.006991	103.712098	166.844221	138.739448	473.153972	194.268132	172.019961	344.736511	227.558746	277.263443	792.676378	430.941876	466.88977	87	426.806513	254.958358	737.80516	190.996784	202.988513	120.998065	153	153.998069	733.980865	192.990457	217.993923	385.981317	366.994355	300.990457	846.963539
L3_chr2_+_61258066	chr2	61258041	61258165	+	130872	AHSA2	DKFZp564C236,Hch1	567.928404	469.235319	442.686539	397.170804	131.283737	55.30194	79.044625	151.627523	131.94636	73.605624	68.007289	108.580093	161.955355	146.585481	236.837729	113.771207	100.507248	68.681995	609.982599	799.926367	223.991106	400.977007	127.995105	72.999552	99.997442	198.997329	157.998705	72	78	157	159.839966	188.983825	310.984324	184.999048	128.945865	69.995241
L3_chr11_+_72203059	chr11	72203057	72203132	+	89849	ATG16L2	FLJ00012,WDR80	625.077887	293.905583	77.294495	26.117726	12.295091	28.004249	109.140396	82.067081	31.611972	8.233407	6.804228	18.613021	114.422767	73.6211	54.028488	7.541442	10.463748	26.471437	640.647812	503.351984	43	26.606833	11.996145	36.990683	128.964392	105.931011	38.876963	8.625047	7.935438	26	113.494368	95.054284	77.575286	12.386617	14.968671	26.854109
L3_chr16_-_69392508	chr16	69392443	69392614	-	55697	VAC14	ArPIKfyve,FLJ10305,FLJ36622,MGC149815,MGC149816,TAX1BP2,TRX	483.533881	243.899712	504.441711	1268.563121	1282.80598	575.519715	347.730598	571.64727	560.841001	1102.412233	1149.816088	995.55399	87.325252	140.267051	357.59073	336.730306	518.074692	392.578439	501.997214	417	258	1272	1240.995714	628.987566	386.99678	628.99908	644.998032	995.999071	1261.303659	1505.99849	85.99912	179.99912	473.96322	545.659287	591.996014	407.520052
L3_chr2_+_85619801	chr2	85619797	85619802	+	4144	MAT2A	MATA2,MATII,SAMS2	195.054136	127.874941	225.712674	180.921962	70.041115	35.937349	213.747577	485.032661	439.67341	219.506209	174.132939	192.399171	531.748832	854.366102	2694.376738	846.599808	1215.024595	561.609676	199.812053	220.88752	104.94186	180.926627	67.905173	41	218.522681	446.271135	472.664973	191.742469	187.655037	299.167107	538.752014	1029.619916	1982.601436	1347.198089	1047.380953	609.702172
L3_chr12_-_54980078	chr12	54980075	54980452	-	1431	CS		227.907673	155.243024	131.804107	199.427924	117.968241	50.97771	496.200097	499.50066	320.801908	296.056421	236.899073	294.946334	228.977823	244.50651	265.056707	235.822786	238.803279	275.105943	250.925308	261.940345	72.98074	201.842089	114.893238	68.7269	582.308529	616.709464	376.830795	280.864839	267.925621	430.716094	225.933745	313.972633	350.917803	382.911269	295.842993	283.888532
L3_chr9_+_99785241	chr9	99785236	99785512	+	10541	ANP32B	APRIL,PHAPI2,SSP29	651.026422	390.998746	278.995586	356.929788	135.476117	38.992783	62.468943	56.30074	40.272351	42.894096	9.355111	20.209453	258.456961	194.888776	274.185903	135.514482	135.297906	78.370205	691.101852	665.762839	149.052603	360.885651	131.985504	51.989665	79.9398	80.631377	49.58142	42.983402	10.873067	27.962635	255.97219	249.904633	348.745381	219.933418	165.945229	79.969083
L3_chr6_-_79844237	chr6	79844231	79844978	-	55023	PHIP	RP11-173D14.2,FLJ20705,FLJ45918,MGC90216,WDR11,ndrp	337.937713	362.671902	196.541213	338.421645	77.095108	7.795931	263.334194	811.046298	604.794291	502.439204	317.523924	252.279165	409.866866	384.723449	446.744021	272.802023	190.077409	54.187627	364.189873	615.646776	107.87578	341.729932	75.229543	11.911493	315.229033	949.43925	700.791294	472.953029	357.934693	366.414748	405.309556	493.167742	572.475605	442.657325	241.054111	54.74368
L3_chr19_+_50086345	chr19	50086307	50086527	+	10452	TOMM40	C19orf1,D19S1177E,PER-EC1,PEREC1,TOM40	714.876267	458.614354	422.757732	595.973659	367.552638	167.737723	96.140713	80.626554	79.405989	39.020876	32.987279	37.758028	201.791203	143.720354	224.343879	146.391432	143.353311	197.763109	767.727954	779.948007	221.159764	600.858745	357.460635	209.214922	125.830957	121.252453	97.337194	40.222857	38.434562	53.190672	198.795143	186.110547	297.727835	237.880752	180.962763	202.776029
L3_chrX_-_152938494	chrX	152938463	152938581	-	3654	IRAK1	IRAK,pelle	532.632032	297.687241	550.000082	360.229035	439.407812	338.414117	143.875473	170.38579	207.352325	93.888453	131.953447	114.392607	363.925485	305.474237	987.595865	295.570813	582.574505	649.803538	544.779412	509.964799	262.930863	362.988019	425.849869	369.602148	168.992263	197.998054	238.998051	88.999033	148.175701	167.949118	364.334725	383.239387	941.287569	475.95379	592.919563	691.656119
L3_chr1_+_6008923	chr1	6008923	6009070	+	8514	KCNAB2	AKR6A5,HKvbeta2,HKvbeta2.1,HKvbeta2.2,KCNA2B,KV-BETA-2,MGC117289	166.894711	144.839739	88.536346	251.419948	158.543048	115.71543	483.370223	590.157339	293.574943	465.786514	448.976395	435.636983	403.704419	449.694299	600.596159	690.836753	1036.434113	694.836252	179.993227	246.983533	47	252.945899	153.98549	134.99612	526.97201	629.973386	337.973372	419.958293	491.949073	662.947439	401.990361	564.98447	669.982656	1110.968676	1055.947014	735.964811
L3_chr5_-_137906532	chr5	137906510	137906840	-	2107	ETF1	D5S1995,ERF,ERF1,MGC111066,RF1,SUP45L1,TB3-1	782.88627	601.734961	1326.307325	778.717391	346.696419	96.923191	96.022429	237.486936	313.333986	119.805744	184.613511	141.196892	221.559464	263.454873	572.759992	265.262556	288.216206	144.471947	807.847508	1033.646787	605.708997	781.904262	336.782315	119.91631	122.169179	309.720999	367.196648	118.955282	207.802313	202.929051	218.255199	338.812097	711.966288	430.752003	355.159001	147.969776
L3_chr2_+_232281483	chr2	232281470	232281533	+	5757	PTMA	MGC104802,TMSA	231.126189	108.40406	75.11608	80.546254	38.745745	10.504643	47.812588	39.154351	24.980627	21.975154	16.499115	26.551446	880.495828	704.687759	928.186192	399.569724	720.174079	308.152231	236.883246	185.847653	39.023434	81.169727	37.661404	13.912441	55.212002	49.832438	29.513228	21.07886	18.586107	38.415627	894.134874	853.576626	795.758679	639.015438	656.128602	330.192705
L3_chr11_+_72606976	chr11	72606967	72607698	+	5029	P2RY2	HP2U,MGC20088,MGC40010,P2RU1,P2U,P2U1,P2UR,P2Y2,P2Y2R	620.583162	429.313034	45.867405	31.431281	54.377064	17.569371	404.163074	456.453957	28.485534	15.462073	20.668484	26.191477	212.321181	178.205706	24.497262	11.603829	13.928425	25.907967	657.848069	732.93724	25.997911	31.998624	53	25	482.849359	551.886803	35	16	23.984167	35.999027	208.991735	230.989614	41.905389	18.997921	20	25.979875
L3_chr19_-_18253160	chr19	18253156	18253475	-	3727	JUND	AP-1	305.606719	1036.713862	334.935333	333.969221	433.118729	323.146714	613.462927	1776.570927	572.054701	383.098293	366.664817	514.312941	333.03424	494.53331	257.58886	85.139375	126.082344	189.95572	333.189266	1792.475561	171.772027	337.282726	420.328904	361.169611	647.265918	1647.198431	645.566773	349.580172	404.554349	786.781409	331.247202	618.276051	315.630349	138.376635	154.185637	197.114407
L3_chr9_-_35093148	chr9	35093086	35093205	-	30968	STOML2	HSPC108,SLP-2	859.316625	468.868875	419.453673	602.207402	558.727398	213.089482	139.147991	107.739611	82.378538	99.376211	67.16149	58.397658	275.566165	278.192857	348.344473	226.470871	250.471485	174.595936	919.764131	795.49156	221.994268	607.93646	542.936285	265.987249	173.395453	153.924173	99.98966	98.986959	76.793999	81.998523	271.985493	357.467449	463.449924	367.966871	303.975923	178.990622
L3_chr14_+_102128738	chr14	102128705	102128779	+	23186	RCOR1	COREST,KIAA0071,RCOR	1053.886423	542.800948	668.538013	523.341349	259.637997	49.85065	352.534209	463.643492	686.547605	232.828305	194.099937	188.153174	171.200292	183.239425	377.722355	118.416833	101.201824	52.855535	1074.89301	932.881247	325.923096	525.947849	251.98548	62.986737	391.996258	518.9925	759.997916	213	216	279.999159	169.999167	232.979916	422.984959	191.988332	121.99498	54
L3_chr1_+_150077431	chr1	150077425	150077432	+	NA	NA	NA	578.183917	391.708582	347.246768	777.148887	687.382441	798.408559	951.300205	785.961227	296.474074	603.478182	361.33745	1182.779097	52.219591	33.661407	56.879257	48.077958	19.837618	72.257901	564.399949	682.08717	159.987078	773.365522	662.307765	719.04289	888.931709	714.101125	327.515943	510.391651	389.478174	1921.735628	51.779888	43.025494	74.304938	77.82828	25.641778	75.254607
L3_chr7_-_27464934	chr7	27464914	27465021	-	NA	NA	NA	584.573317	297.010628	413.04016	312.084919	156.013259	56.722035	593.840365	568.651792	551.953519	340.961335	317.496714	240.162387	549.487151	429.759745	1113.736521	373.8373	671.478819	281.733478	583.7269	512.377883	193.191321	312.965987	151.202282	66.46175	595.126812	560.253234	604.793196	301.25129	343.786863	366.733907	553.002693	531.654564	1003.240058	601.159301	640.847296	299.115134
L3_chr6_-_109809597	chr6	109809597	109810408	-	8763	CD164	RP11-425D10.9,MGC-24,MUC-24,endolyn	623.950737	628.220012	529.472437	1028.513366	665.831902	228.289359	566.453222	1220.939258	1174.58267	1419.727541	1713.825071	1439.830108	861.301791	1051.997679	1973.990032	1781.033295	3542.939463	1259.381883	654.966681	1079.249197	257.994374	1030.95608	644.95943	263.732929	605.996453	1272.810996	1315.891199	1249.838425	1859.912323	2204.704541	859.953934	1314.901719	2037.806193	2859.782326	3509.297091	1328.938031
L3_chr11_+_67563027	chr11	67563026	67563125	+	10312	TCIRG1	ATP6N1C,ATP6V0A3,Atp6i,OC-116kDa,OC116,OPTB1,Stv1,TIRC7,Vph1,a3	1563.389563	918.025082	752.847534	999.138374	883.151992	482.365984	201.933291	273.363632	223.209312	214.303296	321.497824	445.182237	470.773881	428.336111	701.150535	447.5271	778.174104	862.06034	1574.924428	1582.93028	369.94993	1001.911184	854.924081	531.947907	234.991831	326.989403	259.954249	200	354.986521	672.73042	468.973817	539.954011	776.896153	721.897068	809.810565	914.847484
L3_chr1_+_144188425	chr1	144188385	144188712	+	128077	LIX1L	DKFZp762F237,MGC46719	1220.446861	693.654421	253.749856	793.716725	570.011694	248.577766	1224.559988	1032.864912	373.147989	605.874317	716.654	672.426167	210.932953	138.596295	106.424355	134.125884	207.894779	228.215909	1270.943796	1184.977407	138.998353	798.531249	552.997395	290.992447	1329.953391	1153.990742	436.996778	558.978281	789.993903	1008.991078	207.996028	179.992063	154.994382	217.988888	248.993652	235.999206
L3_chr3_-_25681281	chr3	25681281	25681473	-	7155	TOP2B	TOPIIB,top2beta	1538.419984	1138.427662	780.931407	806.089945	386.937089	79.60456	786.116506	1948.935186	1371.021443	817.241098	957.579888	529.103203	528.748954	446.794774	657.480628	397.334381	458.815803	111.377513	1549.954282	1968.982792	381.990828	807.996688	374.999033	97.995927	821.9997	1853.97421	1506.984108	716.99475	1033.974838	813.987537	527.970563	559.995026	713.975726	639.989912	481.999344	114.992028
L3_chr17_-_24248767	chr17	24248752	24249020	-	2319	FLOT2	ESA1,ECS-1,ECS1,ESA,M17S1	1895.866539	1113.006252	683.169885	409.452022	637.905481	609.255345	768.109746	740.924944	234.825274	166.39448	171.554075	214.442609	505.147247	473.909138	375.863671	132.666704	203.368791	345.710304	1976.173918	1904.102987	355.023651	413.972159	619.738757	708.550681	891.397037	900.520491	281.986336	163.751979	195.728871	307.818407	500.151819	605.734854	489.491242	215.975389	256.953754	356.306684
L3_chr2_-_10505905	chr2	10505902	10506107	-	4953	ODC1	ODC	2002.713441	1074.771706	1006.847066	970.838473	596.16269	232.689638	169.575102	192.273193	66.99524	51.580984	45.702404	41.3805	1198.143159	1366.635989	2131.166825	745.396903	1045.479394	427.12372	1827.656861	1897.604934	424.92729	963.778223	573.852921	229.932921	171	196	76	47	51	62	1221.998416	1632.986694	1591.99226	1186.997137	913.991701	462.997271
L3_chr1_+_2696323	chr1	2696323	2696324	+	NA	NA	NA	137.78757	96.304861	63.193134	214.853639	215.960342	246.886995	3538.017547	2814.537113	753.748171	2153.137701	1224.257184	4394.918423	121.468303	96.040015	195.11325	101.574403	90.16259	227.056753	139.766522	166.20005	31.393536	214.592743	208.385806	235.06516	2867.973431	2070.767606	793.345388	1679.464094	1269.032094	7549.801178	121.78501	119.725838	194.814596	163.177515	95.422091	244.188827
L3_chr17_-_77649370	chr17	77649338	77649593	-	2194	FASN	FAS,MGC14367,MGC15706,OA-519	1615.93226	860.040414	609.428142	403.799875	629.115774	495.586151	1862.48314	3890.633574	1357.825733	611.388254	639.460346	933.672459	446.367037	521.124142	483.703065	141.289537	213.393871	305.935037	1580.600749	1493.593136	288.902456	405.891474	608.779779	520.817016	1755.419249	3229.70554	1466.937207	544.802471	693.806571	1455.928586	446.682142	648.346885	519.661688	228.843257	242.843967	322.612164
L3_chrX_+_49530826	chrX	49530825	49530830	+	NA	NA	NA	4387.151454	7077.036599	5105.352601	2484.521518	3687.500567	3709.223531	1755.015253	4967.778771	1829.546932	1047.835817	963.499156	1163.277355	948.147305	1437.778213	1255.80479	275.407383	521.726221	608.861057	3905.13207	12743.314028	1930.184587	2453.506127	3530.659534	2861.736055	1545.917903	3607.825205	1891.804103	856.942342	1010.068183	1900.621343	962.112325	1728.26333	1036.836962	441.061052	493.370025	660.765229
L3_chr22_+_21615445	chr22	21615444	21615446	+	NA	NA	NA	1645.467971	981.002314	823.590584	2354.521326	2378.644375	3366.608073	9975.974347	8318.144968	2006.615195	5857.2488	3260.806183	11174.434916	237.678338	195.176982	431.80739	204.463926	191.782633	448.46425	1505.597885	1735.81236	345.252727	2323.416185	2278.49177	2561.380386	7481.117365	5429.507867	2047.731154	4383.413206	3317.399572	19709.387415	239.57002	240.451677	390.629191	327.35503	190.844181	487.384615
L3_chr11_+_129444941	chr11	129444939	129445081	+	334	APLP2	APPH,APPL2,CDEBP	7507.198614	3678.292306	4807.208109	5429.258533	3536.509311	1434.713012	7421.994263	7903.828054	5121.307647	4800.014715	4926.077823	3568.616707	1770.692492	1593.766464	3294.59593	1776.955347	3378.860598	1749.237697	6887.818098	6485.940803	1982.941752	5376.941547	3399.942573	1364.988398	6117.89768	5830.732363	5256.824589	3794.93758	5077.980953	5832.852998	1792.928484	1940.943194	2690.900007	2832.866242	2951.905985	1894.94451
