# Supplementary material for: Core promoter structure and genomic context reflect histone 3 lysine 9 acetylation patterns
Source: BMC Genomics. 2010 Apr 21;11:257. doi: 10.1186/1471-2164-11-257 (PMC2867832; doi:10.1186/1471-2164-11-257)
Supplement: Additional file 1 — Result of the clustering and the extracted subsets of the clusters, filtered by gene expression level [file 1471-2164-11-257-S1.zip › ac_pma_0h/GEL_low/low_centered]

L3_chr10_+_13730464	chr10	13730464	13730464	+	NA	NA	NA	0	0	0	0	0	0	0	0	0	0	0	0	0	0	0	0.60736	14.986201	1.007135	0	0	0	0	0	0	0	0	0	0	0	0	0	0	0	1	18	1
L3_chr10_+_79789757	chr10	79789757	79789758	+	NA	NA	NA	0	0.610418	1.591957	0	1.019722	14.997257	0	0	0	0	0	0	0	0	0	0	0	0	0	1	1	0	1	17.909091	0	0	0	0	0	0	0	0	0	0	0	0
L3_chr10_-_7270754	chr10	7270750	7270772	-	NA	NA	NA	0	0	0	2.933392	6.139086	0	0	0	2.402289	29.601991	26.333863	2.897997	0	0	1.585218	6.048676	10.769552	1.007135	0	0	0	3	6	0	0	0	3	29	30	4	0	0	3	9.891892	14.972973	1
L3_chr11_+_31777419	chr11	31777419	31777419	+	NA	NA	NA	0	0	24.814399	0	0	0	0	0	0	0	4.349605	0.741153	0	0	0	3.257247	0	1.993043	0	0	13	0	0	0	0	0	0	0	5	1	0	0	0	5.318182	0	2
L3_chr11_+_74539799	chr11	74539757	74539800	+	11309	SLCO2B1	DKFZp686E0517,KIAA0880,OATP-B,OATP2B1,OATPB,SLC21A9	0	0.610418	0	0.975531	1.019722	0	0	0	0	0.937795	12.838683	5.121455	0	0	0	0.60736	8.954752	18.80838	0	1	0	1	1	0	0	0	0	1	15	7	0	0	0	1	13	18.970588
L3_chr11_-_102174100	chr11	102174097	102174104	-	4312	MMP1	CLG,CLGN	0	0	0	0	0	1.362328	0	0	1.580632	0	0.84304	44.875312	0	0	0	1.826311	9.700981	314.358935	0	0	0	0	0	2	0	0	2	0	1	65.848728	0	0	0	3	12.99711	334.823461
L3_chr11_-_109464110	chr11	109464109	109464110	-	NA	NA	NA	0	0	0	0	0	0	0	0	4.005807	11.436084	6.129538	2.852977	0	0	2.4069	3.061421	4.530728	1.993043	0	0	0	0	0	0	0	0	5	11	7	4	0	0	4	5	6	2
L3_chr11_-_85199833	chr11	85199827	85199835	-	NA	NA	NA	0	0	0	0	1.019722	0	0	0	0	10.353922	11.461856	2.897997	0	0	0.494381	2.446396	0	1.993043	0	0	0	0	1	0	0	0	0	10	13	4	0	0	1	4	0	2
L3_chr12_+_13240926	chr12	13240922	13240986	+	2012	EMP1	CL-20,EMP-1,TMP	0	0	0	9.868704	8.200721	0.638107	0	0	3.126175	36.981304	19.337307	13.281577	0	5.33512	38.976327	106.073924	100.875749	47.401421	0	0	0	10	8	1	0	0	4	35	22	19	0	7	52	171	110	49
L3_chr12_+_50762739	chr12	50762739	50762739	+	NA	NA	NA	0	0	0	0	0	0	0	0	1.116786	10.353922	0	0	0	0	0	0	0	0	0	0	0	0	0	0	0	0	1.428571	10	0	0	0	0	0	0	0	0
L3_chr12_-_97421753	chr12	97421753	97421753	-	643770	LOC643770		0	0.610418	0	0	0	0	0	1.858813	16.151794	0	0	2.156844	0	0.742541	0	0.60736	0	1.993043	0	1	0	0	0	0	0	3	19	0	0	3	0	1	0	1	0	2
L3_chr13_+_69354209	chr13	69354209	69354211	+	NA	NA	NA	0	0.610418	0	3.931704	1.023431	0.638107	0	0	0	0.003367	6.949421	12.543001	0	0	0	0.608754	2.014142	2.014269	0	1	0	4.002467	1.0037	1	0	0	0	0.004528	8.020377	18	0	0	0	1.002367	3.001183	2
L3_chr13_-_19159547	chr13	19159547	19159548	-	NA	NA	NA	0	0	0	0	0	0	0	0	0	0	0	0	0	10.081809	0	1.214719	0	2.014269	0	0	0	0	0	0	0	0	0	0	0	0	0	13	0	2	0	2
L3_chr13_-_77390937	chr13	77390937	77390938	-	1910	EDNRB	ABCDS,ETB,ETRB,HSCR,HSCR2,ETBR	0	0	0	0	0	0	0	0	3.175061	0	0	0	0	10.009275	2.823885	0	1.36976	0	0	0	0	0	0	0	0	0	4	0	0	0	0	13	5	0	2	0
L3_chr14_+_22059204	chr14	22059204	22059254	+	NA	NA	NA	0	0	0	0	0	0	0	0.540457	2.353404	7.789493	5.993695	5.131717	0	0	21.633632	27.521401	16.460187	15.829075	0	0	0	0	0	0	0	1	3	8	7	7	0	0	33	45	22	16
L3_chr14_-_90197253	chr14	90197253	90197253	-	NA	NA	NA	0	0.610418	0	3.278952	1.019722	0	0	1.178254	1.822511	0.937795	13.33141	0.741153	0	1.711233	3.105303	2.446396	1.36976	4.913316	0	1	0	3.340909	1	0	0	2	2.295775	1	15	1	0	2.272727	5	4	2	5
L3_chr14_-_90780795	chr14	90780772	90780795	-	8111	GPR68	MGC111379,OGR1,MGC156983	0	0	0	2.942775	0	0.638107	0	0	0	0	0	0.741153	0	0	0	1.826311	1.36976	10.943714	0	0	0	3	0	1	0	0	0	0	0	1	0	0	0	3	2	11
L3_chr15_-_49307862	chr15	49307849	49308066	-	NA	NA	NA	0	0	0	0	0	0	0	0	3.04853	7.638445	4.261096	2.964611	0	0	3.710573	19.575264	23.253893	8.920628	0	0	0	0	0	0	0	0	3.904762	8	5	4	0	0	7	32	32	9
L3_chr15_-_68842988	chr15	68842988	68842993	-	55075	UACA	FLJ10128,KIAA1561,MGC141967,MGC141969,NUCLING	0	0	10.842991	0	1.019722	0	0	0	0	0	0	0	0	0	0	0	0	0	0	0	6	0	1	0	0	0	0	0	0	0	0	0	0	0	0	0
L3_chr17_+_69877205	chr17	69877205	69877205	+	NA	NA	NA	0	0	0	0	0	0	0	0.540457	0	0	0	0	0	0.742541	0	11.711587	0	0	0	0	0	0	0	0	0	1	0	0	0	0	0	1	0	19	0	0
L3_chr17_+_76410894	chr17	76410894	76410894	+	NA	NA	NA	0	0	0	0	0	0	0	11.354216	0.772772	0	0	0	0	0	0	0	0	0	0	0	0	0	0	0	0	15	1	0	0	0	0	0	0	0	0	0
L3_chr19_-_47328404	chr19	47328398	47328410	-	5452	POU2F2	OCT2,OTF2,Oct-2	0	0	0	0.975531	0	0	0	0	0	1.87559	0.84304	1.454129	0	0	4.454858	1.218951	1.287928	16.395725	0	0	0	1	0	0	0	0	0	2	1	2	0	0	8	2	2	17
L3_chr1_+_216586257	chr1	216586256	216586258	+	7042	TGFB2	MGC116892,TGF-beta2	0	0	0	0	0	0	0	0	0	0	0	0	0	0	0	1.218951	19.933979	0	0	0	0	0	0	0	0	0	0	0	0	0	0	0	0	2	24	0
L3_chr1_+_26007168	chr1	26007158	26007199	+	57190	SEPN1	RSS,FLJ24021,MDRS1,RSMD1,SELN	0	0	0	14.732349	10.214688	2.761163	0	0	1.545543	21.733789	29.474817	20.505928	0	0	0.494381	6.092132	3.417954	4.007312	0	0	0	15	10	4	0	0	2	22	34	28.98	0	0	1	10	5	4
L3_chr1_+_29456216	chr1	29456216	29456216	+	NA	NA	NA	0	0	0	0	0	0	0	0	0	0	0	0	0	0	0	0.60736	23.325456	44.630274	0	0	0	0	0	0	0	0	0	0	0	0	0	0	0	1	27.022727	47
L3_chr1_+_86981469	chr1	86981468	86981469	+	NA	NA	NA	0	0	0	0	0	0	0	0	0	0	0	0	0	0	0	13.558247	1.36976	0	0	0	0	0	0	0	0	0	0	0	0	0	0	0	0	22	2	0
L3_chr1_-_223907426	chr1	223907410	223907429	-	55740	ENAH	mENA,NDPP1,ENA	0	0	0	0	1.019722	2.000434	0	0.540457	6.424011	1.93233	0	12.652058	0	0	0	0	0	0	0	0	0	0	1	3	0	1	8	2	0	18	0	0	0	0	0	0
L3_chr20_+_19863763	chr20	19863743	19863777	+	54453	RIN2	RASSF4	0	0	0	3.918306	4.078888	0.638107	0	0	6.322529	26.760672	27.75649	15.844098	0	0	1.585219	7.944921	6.04117	4.99322	0	0	0	4	4	1	0	0	8	27	32	22	0	0	3	13	9	5
L3_chr20_+_54431531	chr20	54431523	54431570	+	NA	NA	NA	0	0	0	0.975531	0	0	0	0	0.757133	9.570776	28.54322	0.741153	0	0	1.090837	18.939227	23.822008	10.836127	0	0	0	1	0	0	0	0	0.980392	10	32.980392	1	0	0	2	31	31.909091	10.898221
L3_chr20_+_61277252	chr20	61277251	61277252	+	NA	NA	NA	0	0	0.214532	19.806193	1.019722	0	0	0	0	0	0	0	0	0	0	3.664301	0	0	0	0	0.153846	20	1	0	0	0	0	0	0	0	0	0	0	6	0	0
L3_chr22_+_16973574	chr22	16973556	16973611	+	51807	TUBA8	TUBAL2	0	1.743256	7.024196	25.569545	40.755709	14.012727	0	3.109177	1.545544	22.810327	11.194594	23.142305	0	0	1.090837	8.113907	7.214686	16.787794	0	2.888	4	25.97619	39.733627	18.991304	0	5	2	22	13	33	0	0	2	13.291873	10.364162	17
L3_chr22_-_28966568	chr22	28966567	28966569	-	NA	NA	NA	0	0	0	0	0	0	0	0	0	0	0	0	0	1.502626	12.502376	0.60736	0	0	0	0	0	0	0	0	0	0	0	0	0	0	0	2	19	1	0	0
L3_chr2_+_10829419	chr2	10829418	10829419	+	NA	NA	NA	0	0	0	10.835	0	0	0	0	0	0	0	0	0	0	0	0.60736	0.643964	0	0	0	0	11	0	0	0	0	0	0	0	0	0	0	0	1	1	0
L3_chr2_+_134923301	chr2	134923301	134923304	+	NA	NA	NA	0	0	0	0	0	0	0	0.540457	0	0	0	2.195282	0	10.870975	1.090837	0.60736	1.36976	3.97823	0	0	0	0	0	0	0	1	0	0	0	3	0	14	2	1	2	4
L3_chr2_+_196892185	chr2	196892185	196892185	+	NA	NA	NA	0	0	0	0.975531	0	0.638107	0	0	0	0	0	0.741153	0	0	1.733047	1.832151	2.913582	12.589419	0	0	0	1	0	1	0	0	0	0	0	1	0	0	3	3	4	13
L3_chr2_+_208885205	chr2	208885171	208885211	+	NA	NA	NA	0	0	0	0	1.019722	0	0	0	0	3.80792	15.545643	1.482306	0	0	2.227429	10.40493	33.633815	4.951215	0	0	0	0	1	0	0	0	0	4	18	2	0	0	4	17	44	5
L3_chr2_+_220082825	chr2	220082824	220082825	+	NA	NA	NA	0	0.610418	1.591957	0	0	0	0	1.178254	4.913659	0	13.268959	0.741153	0	2.269478	2.4069	0	0	1.007135	0	1	1	0	0	0	0	2	6	0	15	1	0	3	4	0	0	1
L3_chr2_-_175170729	chr2	175170721	175170746	-	NA	NA	NA	0	0	0	2.942775	0	0	0	0	3.892566	4.790887	11.132291	2.936435	0	0	2.511933	7.299772	13.667372	9.843536	0	0	0	3	0	0	0	0	4.949153	4.966667	12.898305	4	0	0	4.9	11.937179	18.987179	10
L3_chr2_-_216009037	chr2	216009033	216009038	-	2335	FN1	MSF,CIG,DKFZp686F10164,DKFZp686H0342,DKFZp686I1370,DKFZp686O13149,FINC,FN,LETS,ED-B,FNZ,GFND2	0	0	0	0	0	2.123056	0	0	0	1.93233	0	96.420811	0	0	0	0	0	108.403868	0	0	0	0	0	3	0	0	0	2	0	146.993506	0	0	0	0	0	115
L3_chr2_-_218474978	chr2	218474960	218474980	-	NA	NA	NA	0	0	0	0	0	0	0	0	3.091086	4.82506	11.190244	2.936435	0	0	10.361251	9.201835	3.383483	4.007312	0	0	0	0	0	0	0	0	4	5	13	4	0	0	16	15	5	4
L3_chr2_-_65447270	chr2	65447267	65447377	-	NA	NA	NA	0	0	21.134803	7.827229	1.019722	0.638107	0	27.810347	98.78104	85.291531	78.447072	36.881959	0	27.558965	124.437239	96.63533	102.092363	18.615879	0	0	12	8	1	1	0	38	116.950472	82.845705	88.990035	52.652932	0	35.94501	162.456269	156.746027	122.842448	18.991525
L3_chr2_-_96146038	chr2	96146021	96146038	-	151	ADRA2B	ADRA2L1,ADRA2RL1,ADRARL1,ALPHA2BAR	0	0	0	0.975531	14.349321	0	0	0	0	0	0	0	0	0	0	0.60736	2.773991	1.007135	0	0	0	1	14	0	0	0	0	0	0	0	0	0	0	1	4	1
L3_chr2_-_97746486	chr2	97746483	97746486	-	NA	NA	NA	0	0	0	0	1.019722	0.638107	0	0	1.213647	2.870125	7.838565	1.482306	0	0	0.494381	1.832151	13.412212	2.014269	0	0	0	0	1	1	0	0	1.580645	3	9	2	0	0	1	3	17	2
L3_chr3_+_106777232	chr3	106777230	106777232	+	NA	NA	NA	0	0	0	0	0	0	0	0	0	0	0	0	0	0	0.988763	1.214719	0	10.679818	0	0	0	0	0	0	0	0	0	0	0	0	0	0	2	2	0	11
L3_chr3_+_138132036	chr3	138132012	138132043	+	NA	NA	NA	0	0	0	0.975531	0	0	0	0	0	0	0.84304	2.195282	0	0	0	4.873181	6.488913	13.842519	0	0	0	1	0	0	0	0	0	0	1	3	0	0	0	8	9	13.969697
L3_chr3_+_144321325	chr3	144321325	144321328	+	9435	CHST2	C6ST	0	0	0	2.933393	0	10.5627	0	0	0	0	1.68608	0	0	0	0	0	0	0	0	0	0	3	0	13	0	0	0	0	2	0	0	0	0	0	0	0
L3_chr3_+_173330748	chr3	173330745	173330748	+	NA	NA	NA	0	0	0	0	0	0	0	1.178254	10.700953	0.937795	0	0	0	0.742541	2.823885	0	0	0	0	0	0	0	0	0	0	2	13	1	0	0	0	1	5	0	0	0
L3_chr3_+_50240044	chr3	50240044	50240044	+	NA	NA	NA	0	0	0	0	0	0	0	1.858813	0	0	0.84304	13.643177	0	0	0	0.60736	1.36976	0	0	0	0	0	0	0	0	3	0	0	1	20	0	0	0	1	2	0
L3_chr3_+_65710796	chr3	65710795	65710796	+	NA	NA	NA	0	0	0	0	0	0	0	0	20.753308	6.814562	18.102454	10.016204	0	1.721177	24.064653	9.046236	8.751433	2.292801	0	0	0	0	0	0	0	0	24.41039	6.696104	20.249351	14.285714	0	2.285714	30.941748	14.694868	11.428571	2.285714
L3_chr3_-_197566546	chr3	197566546	197566548	-	NA	NA	NA	0	0	0	0	0	0	0	0	0	0	0.84304	0	0	0	12.212389	0.60736	0.643964	0	0	0	0	0	0	0	0	0	0	0	1	0	0	0	17	1	1	0
L3_chr3_-_48640508	chr3	48640508	48640508	-	NA	NA	NA	0	0	0	0	0	0	0	0	0	0	0	0	0	10.081809	0	0.60736	0	0	0	0	0	0	0	0	0	0	0	0	0	0	0	13	0	1	0	0
L3_chr3_-_8786300	chr3	8786296	8786300	-	5021	OXTR	OT-R	0	0	0	0	0	1.362328	0	0	0	0	0.84304	11.169752	0	0	0.494381	0	1.36976	1.007135	0	0	0	0	0	2	0	0	0	0	1	16	0	0	1	0	2	1
L3_chr4_-_101197630	chr4	101197629	101197631	-	NA	NA	NA	0	0	16.737923	2.942775	0	0	0	1.178254	6.612874	0	1.68608	0	0	0	1.585219	0.60736	0	0	0	0	9	3	0	0	0	2	8	0	2	0	0	0	3	1	0	0
L3_chr4_-_153307764	chr4	153307764	153307764	-	NA	NA	NA	0	0	0	0	0	0	0	0	0.772772	15.804018	0.84304	1.454129	0	0	0	0	0	0	0	0	0	0	0	0	0	0	1	15	1	2	0	0	0	0	0	0
L3_chr5_+_139019106	chr5	139019105	139019106	+	NA	NA	NA	0	0	0	3.929369	0	0.638107	0	0	0	1.93233	0	12.436313	0	0	0	0	0	1.007135	0	0	0	4	0	1	0	0	0	2	0	18	0	0	0	0	0	1
L3_chr5_+_35892769	chr5	35892763	35892784	+	3575	IL7R	CD127,CDW127,IL-7R-alpha,IL7RA,ILRA	0	0	0	0	0	0	0	0	0	4.745715	14.726175	7.183405	0	0	4.588447	3.64839	9.105527	2.971095	0	0	0	0	0	0	0	0	0	5	17	10	0	0	8	6	13	3
L3_chr5_-_167731178	chr5	167731175	167731178	-	NA	NA	NA	0	0	0	0	0	0	0	0.540457	0.008143	10.353922	0.84304	0.741153	0	0	1.733047	1.826311	0.643964	1.993043	0	0	0	0	0	0	0	1	0.012155	10	1	1	0	0	3	3	1	2
L3_chr5_-_18334994	chr5	18334992	18334994	-	NA	NA	NA	0	0.610418	16.737923	0	0	0.638107	0	0	0	0	0	0	0	0	0	0	0	0	0	1	9	0	0	1	0	0	0	0	0	0	0	0	0	0	0	0
L3_chr6_+_134800550	chr6	134800533	134800559	+	NA	NA	NA	0	0	0	0	0	0	0	0	1.580632	1.93233	3.395108	5.131717	0	0	3.599684	9.156	4.845473	11.901153	0	0	0	0	0	0	0	0	2	2	4	7	0	0	6	15	7	12
L3_chr6_+_150304855	chr6	150304833	150304858	+	80328	ULBP2	N2DL2,RAET1H	0	0.610418	0	0	0	0	0	2.56872	3.161264	0	1.709028	1.454129	0	3.005253	21.635051	5.507951	5.547981	7.028716	0	1	0	0	0	0	0	4	4	0	2	2	0	4	30.967213	9	8	7
L3_chr6_+_158381651	chr6	158381651	158381665	+	NA	NA	NA	0	0	0	0	0	0	0	0	15.400056	1.93233	0.84304	0.741153	0	11.566891	15.382827	0.60736	0	4.007312	0	0	0	0	0	0	0	0	19	2	1	1	0	15	23	1	0	4
L3_chr6_+_168511009	chr6	168511009	168511009	+	NA	NA	NA	0	0	0	7.225793	0	0	0	0	0	24.165946	0	0	0	0	0	1.218951	0	0	0	0	0	7.333333	0	0	0	0	0	22.538462	0	0	0	0	0	2	0	0
L3_chr6_-_26767956	chr6	26767956	26767957	-	79692	ZNF322A	FLJ23393,ZNF322,HCG12,ZNF388,ZNF489,bA457M11.2,bA457M11.3	0	0.236158	0	0	0	0	0	0	0	0	0	0.741153	0	0.742541	0	0	11.158795	1.007135	0	0.382979	0	0	0	0	0	0	0	0	0	1	0	1	0	0	14	1
L3_chr6_-_33268219	chr6	33268219	33268415	-	1302	COL11A2	DAQB-79P13.8,DFNA13,DFNB53,HKE5,PARP,STL3,DADB-100D22.2	0	0	0	0	0	2.908506	0	0	0.772772	0	0	15.877435	0	0	0	0.60736	0.619822	24.19555	0	0	0	0	0	4	0	0	1	0	0	23	0	0	0	1	0.965517	25
L3_chr6_-_37333894	chr6	37333872	37333911	-	221468	C6orf128	dJ355M6.2	0	0	0	0	1.019722	0	0	2.799624	16.393837	0.937795	6.878726	4.380302	0	1.502626	1.585219	3.04103	8.592646	0	0	0	0	0	1	0	0	5	20	1	8	6	0	2	3	5	12	0
L3_chr7_+_1671915	chr7	1671906	1671917	+	NA	NA	NA	0	0	10.323964	6.858498	8.187496	0	0	0	1.545543	2.94947	0	0	0	0	7.784392	1.218951	1.287928	0	0	0	6	7	8	0	0	0	2	3	0	0	0	0	13	2	2	0
L3_chr7_-_1258181	chr7	1258181	1258182	-	NA	NA	NA	0	0	0	0	1.019722	1.362328	0	0	0.772772	0.937795	1.709028	12.314731	0	0	0	0.60736	0.643964	1.993043	0	0	0	0	1	2	0	0	1	1	2	18	0	0	0	1	1	2
L3_chr7_-_47311101	chr7	47311095	47311281	-	NA	NA	NA	0	0	0	2.933392	3.059166	2.000435	0	0	2.353404	30.154643	34.82303	28.559341	0	0	3.664818	44.818188	107.696361	97.998656	0	0	0	3	3	3	0	0	3	30	40	40	0	0	7	73	130.98722	100
L3_chr8_+_105421229	chr8	105421226	105421231	+	81501	TM7SF4	DCSTAMP,FIND,MGC138223,MGC138225	0	0	5.161982	2.933393	0	0.638107	0	0.540457	19.38483	11.152001	11.521689	7.694922	0	4.592579	43.90879	16.645936	23.820743	26.02541	0	0	3	3	0	1	0	1	23	11	13	11	0	6	58.986755	27	29	27
L3_chr8_+_82355323	chr8	82355321	82355332	+	2171	FABP5	E-FABP,EFABP,PA-FABP,PAFABP	0	1.211934	1.591957	12.774338	4.089265	1.276213	0	0	1.580632	0	0	0	0	2.987708	3.710573	36.340276	46.035743	21.4315	0	2	1	13	4	2	0	0	2	0	0	0	0	4	7	59	56	21.778626
L3_chr8_+_99454137	chr8	99454137	99454137	+	NA	NA	NA	0	0	0	0	0	0	0	0	0	0	0	0	0	0	0.485572	0.037103	4.292379	13.243777	0	0	0	0	0	0	0	0	0	0	0	0	0	0	0.984375	0.061947	5.709485	13.686458
L3_chr8_-_125769958	chr8	125769953	125769959	-	NA	NA	NA	0	0	1.591957	2.942775	0	0	0	0	5.65124	0	0	2.156844	0	1.485082	38.615994	10.416881	14.798166	5.95835	0	0	1	3	0	0	0	0	7	0	0	3	0	2	50.958763	17	18.979381	6
L3_chr8_-_133402977	chr8	133402951	133402977	-	NA	NA	NA	0	0	0	0	0	0	0	0.540457	7.267063	11.811678	1.709028	2.936435	0	3.730249	8.804797	1.808207	4.845473	5.92045	0	0	0	0	0	0	0	1	9	11.935484	2	4	0	5	15	2.977273	7	6
L3_chr8_-_57521769	chr8	57521769	57521769	-	5179	PENK		0	0	1.591957	0	0	0	0	0	0	0	0	0	0	0.742541	10.885597	0	0	0	0	0	1	0	0	0	0	0	0	0	0	0	0	1	15	0	0	0
L3_chr9_+_131409308	chr9	131409308	131409308	+	NA	NA	NA	0	0	0	0.975531	1.292589	1.562284	0	0	0	0	5.760351	9.205845	0	0	1.733047	2.43632	8.737604	13.058277	0	0	0	1	1.266667	2.266667	0	0	0	0	6.586207	13.344828	0	0	3	3.983607	10.967213	13.491803
L3_chr9_+_133730791	chr9	133730791	133730791	+	NA	NA	NA	0	0	0	0	0	0	0	0.540457	1.580632	0	0	0	0	0	0	1.218951	10.514831	1.007135	0	0	0	0	0	0	0	1	2	0	0	0	0	0	0	2	13	1
L3_chr9_-_99944945	chr9	99944940	99944945	-	NA	NA	NA	0	0	2.399017	13.103408	2.039444	0	0	0	0.248586	0	1.130378	0	0	0.043248	2.188774	0	0.36923	0	0	0	1.466667	13.293333	2	0	0	0	0.333333	0	1.333333	0	0	0.061069	4	0	0.6	0
L3_chrX_+_122923276	chrX	122923276	122923276	+	10735	STAG2	RP11-517O1.1,DKFZp686P168,DKFZp781H1753,FLJ25871,SA-2,SA2,bA517O1.1	0	0	0	0	0	0	0	0.540457	0	0	0	0	0	0.742541	0	1.218951	0.643964	12.589419	0	0	0	0	0	0	0	1	0	0	0	0	0	1	0	2	1	13
L3_chrX_+_149282241	chrX	149282234	149282242	+	NA	NA	NA	0	0.610418	22.776222	6.881592	2.043806	0.638107	0	0	16.701078	4.919368	6.001948	16.462841	0	0	27.189175	0.60736	1.36976	1.007135	0	1	12	7	2	1	0	0	20	5	7	24	0	0	36	1	2	1
L3_chrX_-_152400094	chrX	152400094	152400094	-	NA	NA	NA	0	0	0	0	0	0	0	11.354216	0	0	0	0	0	0.742541	3.823916	0.60736	0	0	0	0	0	0	0	0	0	15	0	0	0	0	0	1	6	1	0	0
L3_chrX_-_69426470	chrX	69426469	69426473	-	51248	PDZD11	RP13-26D14.3,AIPP1,PDZK11,PISP	0	0	0	0	0	0.638107	0	1.178254	0.772772	0.937795	14.968421	0.741153	0	1.502626	1.477329	1.832151	1.36976	1.007135	0	0	0	0	0	1	0	2	1	1	17	1	0	2	2.989691	3	2	1
L3_chrX_-_69571864	chrX	69571849	69571879	-	NA	NA	NA	0	0	0	0	0	0	0	1.178254	1.545543	18.43786	9.485566	8.030365	0	1.485082	2.0796	0.60736	2.624369	3.021404	0	0	0	0	0	0	0	2	2	18	11	10.986667	0	2	4	1	3.952381	3
L3_chr12_+_100198035	chr12	100198023	100198036	+	27340	UTP20	DRIM	0.131684	0.656556	0.017368	0	0.119965	0	0	1.643894	0.772772	0.396766	1.729216	1.522226	0	4.630247	2.141636	5.242015	13.931915	1.993043	0.178342	1.073529	0.014706	0	0.118421	0	0	3.059233	1	0.438356	2.025719	2.049563	0	6.160584	4.162362	8.582602	17.831365	2
L3_chr10_+_90629774	chr10	90629771	90629774	+	57559	STAMBPL1	ALMalpha,AMSH-FP,AMSH-LP,FLJ31524,KIAA1373,bA399O19.2	0	0.610418	0.003898	0.003449	0.003647	0	0	1.930048	4.043589	2.081495	1.76943	1.539965	0.149963	5.764514	12.259475	5.252156	14.58094	19.921174	0	1	0.003643	0.003636	0.003646	0	0	3.147223	5.147223	2.175569	2.075353	2.072115	0.142496	7.594022	19.011022	8.587243	18.553641	20.347703
L3_chr9_-_967306	chr9	967306	967309	-	NA	NA	NA	0	0.489486	0.284118	0	2.659098	0	0.40549	25.800489	10.679882	10.550346	23.440256	0.477582	0	0	0	0	0	0	0	0.8	0.2	0	2.6	0	0.636364	31.545455	12.727273	10.181818	26.090909	0.636364	0	0	0	0	0	0
L3_chr2_-_176680907	chr2	176680907	176680926	-	NA	NA	NA	0.37898	3.123812	0.735147	0.835523	7.168211	6.965673	0.084464	2.029694	1.965954	0.904092	3.797802	22.095616	0	0.050719	0.024293	0	0.309283	0	0.485981	5.17223	0.485981	0.857143	7	9.428571	0.149171	3.410751	2.470588	0.965517	4.410751	31.740852	0	0.071429	0.071429	0	0.525974	0
L3_chr9_+_73394286	chr9	73394286	73394286	+	NA	NA	NA	0	0	0	0	0	0	0	0	0	11.436084	0	0	0.549379	0.388896	0.838406	1.615589	1.08989	0	0	0	0	0	0	0	0	0	0	11	0	0	0.529412	0.529412	1.588235	2.647059	1.621324	0
L3_chr2_-_54580087	chr2	54580087	54580087	-	NA	NA	NA	0.576999	0	12.256122	0.708344	0.740888	1.160418	0	0	0	0	0	0	0	0	0	0	0	0	0.727273	0	6.727273	0.727273	0.727273	1.727273	0	0	0	0	0	0	0	0	0	0	0	0
L3_chr15_-_46146318	chr15	46146318	46146320	-	NA	NA	NA	0	0.610418	0	2.942775	0	7.926795	0.66108	0	1.580632	0	0.41586	3.544256	0	0	0	0	1.733382	46.411153	0	1	0	3	0	10	1	0	2	0	0.5	5	0	0	0	0	2.482759	48.827586
L3_chr16_+_55440207	chr16	55440207	55440208	+	NA	NA	NA	0	0	0	0.975531	0	0	0.66108	1.080913	1.580632	11.119015	3.418055	7.017829	0	2.245167	1.733047	3.051102	8.272343	1.993043	0	0	0	1	0	0	1	2	2	11	4	10	0	3	3	5	11	2
L3_chr20_+_44370384	chr20	44370383	44370384	+	NA	NA	NA	0	0.610418	0	1.957861	0	0	0.66108	21.614896	1.580632	9.276411	0	10.314211	0	0	1.090837	0	0	4.913316	0	1	0	2	0	0	1	27	2	9	0	15	0	0	2	0	0	5
L3_chr2_+_242403866	chr2	242403850	242404162	+	129807	NEU4	MGC102757,MGC18222	0	4.826743	3.343982	0	0	0	0.66108	0.540457	2.402289	0	0	0	0	13.897154	38.392351	1.214719	0	0	0	8	2	0	0	0	1	1	3	0	0	0	0	18	51.944444	2	0	0
L3_chr3_+_139636108	chr3	139636107	139636108	+	83850	FAM62C	CHR3SYT	0	0.610418	0	0	0	0	0.66108	0	0	0	0	0	0	10.036213	0	0	0.643964	0	0	1	0	0	0	0	1	0	0	0	0	0	0	13	0	0	1	0
L3_chr3_-_45984443	chr3	45984443	45984445	-	79443	FYCO1	FLJ13335,MGC126517,MGC126519,RUFY3,ZFYVE7,DKFZp779K1152	0	0	0	0	0	0	0.66108	0	0	0	0	0	0	0	11.718007	0	0	0	0	0	0	0	0	0	1	0	0	0	0	0	0	0	16	0	0	0
L3_chr6_-_41781701	chr6	41781701	41781703	-	7942	TFEB	AlphaTFEB,TCFEB,RP4-696P19.3	0	0	0	0	0	0	0.66108	0	0	0	0	0	0	0	1.090837	0	13.182356	0	0	0	0	0	0	0	1	0	0	0	0	0	0	0	2	0	16	0
L3_chr1_+_204747486	chr1	204747481	204747535	+	83593	RASSF5	RP11-343H5.1,MGC10823,MGC17344,Maxp1,NORE1,NORE1A,NORE1B,RAPL,RASSF3	0.804244	4.814704	25.657916	22.649097	21.493676	0	0	14.942403	24.699216	28.062772	27.086525	27.93486	0	6.01092	18.001002	15.309853	5.99381	2.014269	1	8	14	23	21	0	0	23	30	27.993631	31	39.987179	0	8	29.860465	25	9	2
L3_chr1_-_154207021	chr1	154207015	154207049	-	NA	NA	NA	0.804244	0	0	0	0	0	0	0.540457	1.580632	4.745715	28.880654	7.051621	0	0	6.299513	9.773772	5.471007	13.771096	1	0	0	0	0	0	0	1	2	5	33	10	0	0	10	16	7.973684	13.947368
L3_chr1_-_202730557	chr1	202730551	202730571	-	NA	NA	NA	0.804244	0.610418	0	1.951062	1.019722	0.638107	0	0	0.772772	5.819595	12.304896	2.195282	0	0.742541	0	1.218951	6.157474	1.007135	1	1	0	2	1	1	0	0	1	6	14	3	0	1	0	2	9	1
L3_chr2_+_73051903	chr2	73051901	73051903	+	NA	NA	NA	0.804244	0	0	0.975531	3.069543	9.559353	0	0	0	0	0	0	0	0	0.785439	0.454863	3.616967	17.863139	1	0	0	1	3	11.866667	0	0	0	0	0	0	0	0	1.5	0.75	4.878788	18.546154
L3_chr3_+_133619230	chr3	133619230	133619234	+	23317	DNAJC13	FLJ25863,KIAA0678,RME8	0.804244	0.610418	0	0.975531	0	0	0	0.067988	1.545543	11.291717	3.804739	0	0	0.342436	1.483144	6.725722	4.72311	1.236725	1	1	0	1	0	0	0	0.158228	2	11	4.474684	0	0	0.467153	3	11	6.233577	1.231884
L3_chr3_-_185431488	chr3	185431488	185431488	-	NA	NA	NA	0.804244	0	0	0	0	0	0	0	0	21.334292	0	0	0	0	0	0	0	0	1	0	0	0	0	0	0	0	0	20	0	0	0	0	0	0	0	0
L3_chr3_-_188945951	chr3	188945950	188945955	-	604	BCL6	BCL5,BCL6A,LAZ3,ZBTB27,ZNF51	0.804244	0	0	5.887231	3.063528	0	0	1.718711	7.303643	4.82506	6.878726	2.908258	0	1.485082	7.538179	8.568766	18.664486	10.821589	1	0	0	6	3	0	0	3	9	5	8	4	0	2	12	13.992	23.992	11
L3_chr8_+_110726140	chr8	110726140	110726140	+	NA	NA	NA	0.804244	0	0	1.957861	0	0.638107	0	1.178254	4.070608	3.981573	0	0	0	18.010321	9.244758	4.293231	2.913582	0	1	0	0	2	0	1	0	2	5	4	0	0	0	23	13	7	4	0
L3_chr9_+_100108017	chr9	100108015	100108017	+	NA	NA	NA	0.804244	0	14.75466	0	0	0	0	0	0	0	0	0	0	0	0	0	0	0	1	0	8	0	0	0	0	0	0	0	0	0	0	0	0	0	0	0
L3_chrX_-_129127357	chrX	129127345	129127357	-	9131	AIFM1	RP3-438D16.2,AIF,MGC111425,PDCD8	0.804244	0	1.591957	0	1.582223	0	0	0	0.772772	0	0	0	0	11.521295	0	0	0.643964	0	1	0	1	0	1.552632	0	0	0	1	0	0	0	0	15	0	0	1	0
L3_chr6_+_108160999	chr6	108160999	108160999	+	NA	NA	NA	0	0	0	0	0	0	0	6.393086	37.533932	10.353922	14.23808	11.649	0.994713	4.477285	39.548164	21.640207	23.47819	7.520298	0	0	0	0	0	0	0	9	43	10	16	17	0.962963	5.851852	46.431302	35	27.185185	7.703704
L3_chr10_-_80611642	chr10	80611642	80611645	-	NA	NA	NA	0.005234	0	5e-04	0.007617	0.406738	0.378665	0.816692	4.429838	1.514354	4.067853	5.131224	15.615822	0.17605	0.059871	0.122335	0.735737	0.680589	5.318208	0.008	0	0.000535	0.008	0.4	0.62069	1.280861	6.726644	1.956186	4.209462	5.979844	22.472761	0.168168	0.084084	0.294294	1.21021	1.098406	5.370409
L3_chr10_-_125841913	chr10	125841913	125841938	-	NA	NA	NA	0	0	0	1.957861	5.116077	14.19782	0	0	0	0	2.552068	44.258259	1.032672	0	0	1.214719	23.224058	35.168346	0	0	0	2	5	19	0	0	0	0	3	64	1	0	0	2	30	36
L3_chr11_+_18676897	chr11	18676897	18676926	+	144110	TMEM86A	FLJ90119	0	0	0	4.891254	11.270264	29.428547	0	0.540457	0.772772	0.937795	3.395108	9.230076	1.032672	0	0.494381	14.08623	22.743752	41.12037	0	0	0	5	11	38	0	1	1	1	4	13	1	0	1	23	30	42
L3_chr14_+_44545072	chr14	44545071	44545072	+	NA	NA	NA	0	0	0	0	0	0	0	0	0	0	0	0	1.032672	0.742541	0	10.416656	0.643964	1.993043	0	0	0	0	0	0	0	0	0	0	0	0	1	1	0	16.909091	1	2
L3_chr14_-_104675984	chr14	104675982	104675984	-	NA	NA	NA	0	0	0	0	0	0	0	0	0	0	0	0	1.032672	0	11.718007	1.832151	1.36976	3.97823	0	0	0	0	0	0	0	0	0	0	0	0	1	0	16	3	2	4
L3_chr16_+_20819908	chr16	20819908	20819908	+	57149	LYRM1	A211C6.1	0	0.610418	0	0.975531	0	0	0	1.178254	0	1.93233	10.618816	0.741153	1.032672	0	0	1.218951	0.643964	0	0	1	0	1	0	0	0	2	0	2	12	1	1	0	0	2	1	0
L3_chr17_-_70053825	chr17	70053825	70053845	-	10871	CD300C	CMRF-35A,CMRF35,CMRF35A,CMRF35A1,IGSF16,LIR	0	0	0	0	1.019722	0	0	2.56872	4.778579	3.86466	7.815618	3.59413	1.032672	0.742541	4.294051	19.683286	15.27056	9.801323	0	0	0	0	1	0	0	4	6	4	9	5	1	1	6.966667	31.988889	19.808163	9.933333
L3_chr19_-_15344391	chr19	15344389	15344391	-	10270	AKAP8	AKAP95,DKFZp586B1222	0	0.610418	0	0	0	0	0	0	1.545543	0	1.709028	10.45935	1.032672	2.269478	4.11706	4.893572	2.013723	0	0	1	0	0	0	0	0	0	2	0	2	15	1	3	6.966667	8	3	0
L3_chr1_+_45038635	chr1	45038593	45038642	+	1263	PLK3	CNK,RP11-269F19.6,FNK,PRK	0	26.162232	83.263608	42.617018	43.162451	25.316625	0	20.759868	64.822577	14.306209	17.697924	12.390153	1.032672	28.85491	67.074554	11.667479	8.855096	31.010775	0	44	44	42.995392	42	31	0	27	74	14	20	18	1	37	84	19	12	32
L3_chr1_-_242397858	chr1	242397858	242397860	-	NA	NA	NA	0	0	0	0	0	0	0	5.600086	0	0	9.717411	2.156844	1.032672	0	0	3.03863	2.013723	11.749117	0	0	0	0	0	0	0	8	0	0	11	3	1	0	0	4.962963	3	12
L3_chr2_+_234539996	chr2	234539992	234540007	+	NA	NA	NA	0	0	0	0	0	0	0	0	0	0.937795	0	0	1.032672	0	1.090837	9.813427	13.242858	2.935814	0	0	0	0	0	0	0	0	0	1	0	0	1	0	2	16	17	2.934426
L3_chr2_-_179837505	chr2	179837505	179837505	-	NA	NA	NA	0	0	0	0.975531	0	0	0	0	0	0	0	0	1.032672	10.081809	0.494381	0	0.643964	0	0	0	0	1	0	0	0	0	0	0	0	0	1	13	1	0	1	0
L3_chr3_+_106730267	chr3	106730266	106730273	+	NA	NA	NA	0	0	0	0	0	0	0	0	0	0.14471	0.84304	0	1.032672	2.005686	16.371958	11.170276	4.259643	3.944081	0	0	0	0	0	0	0	0	0	0.166667	1	0	1	2.678437	21.877193	18.194202	5.877193	4
L3_chr3_+_161635193	chr3	161635192	161635193	+	10051	SMC4	CAPC,SMC4L1,hCAP-C	0	0	0	0	0	0	0	0	0	0	0	0	1.032672	11.613516	0	1.832151	0.643964	0	0	0	0	0	0	0	0	0	0	0	0	0	1	15	0	3	1	0
L3_chr6_+_126177596	chr6	126177593	126177606	+	135112	NCOA7	RP1-187J11.1,ERAP140,ESNA1,FLJ45605,MGC88425,Nbla00052,Nbla10993,dJ187J11.3	0	0	0	0	0	0	0	0	9.015163	13.085845	4.292921	4.285408	1.032672	0	0.988763	7.340101	4.845473	1.007135	0	0	0	0	0	0	0	0	11	13	5	6	1	0	2	12	7	1
L3_chr6_+_76515675	chr6	76515675	76515676	+	4646	MYO6	KIAA0389,RP3-472A9.1,DFNA22,DFNB37	0	1.810134	0	8.877138	4.096355	0	0	0.540457	0	3.86466	1.68608	8.43352	1.032672	0	14.512528	4.909839	15.201361	10.757917	0	3	0	9	4	0	0	1	0	4	2	12	1	0	21	8	19	11
L3_chr7_-_17150731	chr7	17150727	17150732	-	NA	NA	NA	1.141516	0	1.591957	10.542347	1.929921	0	0	0	0	0	0	0	0	0	0.494381	0	0	0	1.438871	0	1	10.681448	1.888889	0	0	0	0	0	0	0	0	0	1	0	0	0
L3_chr5_+_169749071	chr5	169749068	169749080	+	NA	NA	NA	0	0	0	0	0	0	1.32216	0.540457	0	0	17.106859	3.59413	0	0	0	0	0	1.007135	0	0	0	0	0	0	2	1	0	0	19.466667	5	0	0	0	0	0	1
L3_chr11_+_10434178	chr11	10434173	10434179	+	272	AMPD3		0	0	0	0	0	0	1.398909	2.56872	0.772772	0.937795	1.709028	4.915947	0	0.742541	0	7.976543	10.281163	22.141685	0	0	0	0	0	0	2	4	1	1	2	7	0	1	0	13	13	23
L3_chr20_+_62266896	chr20	62266895	62266896	+	4661	MYT1	MTF1,C20orf36,MYTI,PLPB1	0	1.810134	3.343982	3.918306	0	0	1.398909	0.540457	1.580632	12.52249	0	2.852977	0	0	0.494381	0.60736	0	0	0	3	2	4	0	0	2	1	2	12	0	4	0	0	1	1	0	0
