# Supplementary material for: Core promoter structure and genomic context reflect histone 3 lysine 9 acetylation patterns
Source: BMC Genomics. 2010 Apr 21;11:257. doi: 10.1186/1471-2164-11-257 (PMC2867832; doi:10.1186/1471-2164-11-257)
Supplement: Additional file 1 — Result of the clustering and the extracted subsets of the clusters, filtered by gene expression level [file 1471-2164-11-257-S1.zip › ac_pma_0h/GEL_low/low_upstream]

L3_chr10_+_63479121	chr10	63479116	63479127	+	84159	ARID5B	RP11-341A19.1,FLJ21150,MRF2,DESRT	0	0	1.591957	0.975531	0	0	0	0	19.054481	16.317884	0.84304	7.694922	0	0	2.573981	3.665347	1.36976	0	0	0	1	1	0	0	0	0	23	16	1	11	0	0	5	6	2	0
L3_chr10_+_71992203	chr10	71992203	71992203	+	NA	NA	NA	0	0	10.842991	0	0	0	0	0	0.772772	0	0	0	0	0	0	0	0	0	0	0	6	0	0	0	0	0	1	0	0	0	0	0	0	0	0	0
L3_chr10_-_60753842	chr10	60753842	60753842	-	NA	NA	NA	0	0.610418	0	0	0	1.362328	0	0	0.772772	21.334292	0	0	0	0	0	0	0	1.993043	0	1	0	0	0	2	0	0	1	20	0	0	0	0	0	0	0	2
L3_chr10_-_89409478	chr10	89409477	89409479	-	NA	NA	NA	0	0	0	1.806449	22.862008	8.557543	0	0	0.071724	0	4.154839	2.820285	0	0	0	1.870419	8.145503	18.771653	0	0	0	1.846071	22.240189	10.991516	0	0	0.1	0	4.830846	3.888889	0	0	0	3.072324	10.95768	19.288651
L3_chr11_+_21890716	chr11	21890706	21890716	+	NA	NA	NA	0	0	0	0	0	0	0	0	0	0	0.84304	5.048259	0	0	0	0	10.760371	1.993043	0	0	0	0	0	0	0	0	0	0	1	7	0	0	0	0	14	2
L3_chr11_+_35186290	chr11	35186290	35186290	+	NA	NA	NA	0	0	12.788907	0	0	0	0	0	0	0	0	0	0	0	0	0.60736	0	0	0	0	7	0	0	0	0	0	0	0	0	0	0	0	0	1	0	0
L3_chr11_+_61242952	chr11	61242952	61242952	+	NA	NA	NA	0	0	0	0	0	0	0	0	0	0	0	15.629058	0	0	0	0	0	1.993043	0	0	0	0	0	0	0	0	0	0	0	23	0	0	0	0	0	2
L3_chr11_+_86189237	chr11	86189222	86189238	+	11098	PRSS23	MGC5107,SIG13,SPUVE,ZSIG13	0	0	5.161982	7.843411	2.043806	2.000434	0	0	2.402289	0	0	2.223458	0	0.742541	13.810948	7.829265	2.013723	1.007135	0	0	3	8	2	3	0	0	3	0	0	3	0	1	22.778934	12.843137	3	1
L3_chr11_-_63289184	chr11	63289184	63289184	-	65998	MGC3032		0	0	0	14.833212	5.123968	3.712866	0	0	0	0	0	0	0	0	0	0.226642	0	0.280182	0	0	0	15	5	5	0	0	0	0	0	0	0	0	0	0.375	0	0.272727
L3_chr11_-_72731734	chr11	72731733	72731734	-	NA	NA	NA	0	0	0	1.37192	1.019722	0.278075	0	0	4.768234	3.340678	11.412364	0.741153	0	1.557839	1.824314	4.509847	6.377676	1.583901	0	0	0	1.408163	1	0.468085	0	0	5.90566	3.389507	12.94691	1	0	2.077647	3.137931	7.353509	8.310588	1.569347
L3_chr12_+_25152437	chr12	25152437	25152437	+	NA	NA	NA	0	0	0	0	0	0	0	0	0	0	0	0	0	0	0	0	12.287779	1.007135	0	0	0	0	0	0	0	0	0	0	0	0	0	0	0	0	15	1
L3_chr12_+_50731492	chr12	50731491	50731493	+	3164	NR4A1	TR3,GFRP1,HMR,MGC9485,N10,NAK-1,NGFIB,NP10,NUR77	0	9.476644	1.591957	0	0	0	0	40.884014	5.65124	0	0	0	0	6.114563	1.585219	0	0	0	0	15.903226	1	0	0	0	0	49.895006	7	0	0	0	0	8	3	0	0	0
L3_chr12_+_6473531	chr12	6473531	6473535	+	9918	NCAPD2	CAP-D2,CNAP1,KIAA0159,hCAP-D2	0	0	0	0	0	0	0	0	0	0	0	0	0	0	0.494381	0	2.913582	10.679818	0	0	0	0	0	0	0	0	0	0	0	0	0	0	1	0	4	11
L3_chr12_+_77040009	chr12	77040008	77040010	+	NA	NA	NA	0	0	1.591957	2.942775	0	0	0	3.717626	13.426934	5.024947	6.058633	6.953769	0	3.012019	4.094066	3.051102	7.593325	3.944081	0	0	1	3	0	0	0	6	16	5	7	10	0	4	7	5	10.035047	4
L3_chr12_+_81604804	chr12	81604804	81604804	+	160335	TMTC2	DKFZp762A217	0	0	0	1.957861	0	0	0	17.465463	0	0	0	0.741153	0	0	0	0	0.643964	0	0	0	0	2	0	0	0	22	0	0	0	1	0	0	0	0	1	0
L3_chr12_-_26169107	chr12	26169106	26169112	-	79365	BHLHB3	DEC2,SHARP-1,SHARP1	0	0	0	0	0	0.638107	0	0	0	0	0	10.901044	0	0	0	0.60736	0	0	0	0	0	0	0	1	0	0	0	0	0	15.769231	0	0	0	1	0	0
L3_chr12_-_56445656	chr12	56445653	56445656	-	1594	CYP27B1	CYP1,CP2B,CYP1alpha,CYP27B,P450c1,PDDR,VDD1,VDDR,VDDRI,VDR	0	0	0	13.821751	0	0	0	0	0	0	0	0	0	0	0	0.60736	0	0	0	0	0	14	0	0	0	0	0	0	0	0	0	0	0	1	0	0
L3_chr12_-_93606292	chr12	93606292	93606293	-	NA	NA	NA	0	0	0	0	0	0	0	0	0	0	0.84304	2.156844	0	0	0	0.60736	4.565727	14.582462	0	0	0	0	0	0	0	0	0	0	1	3	0	0	0	1	6.042553	15
L3_chr13_+_39443679	chr13	39443677	39443681	+	NA	NA	NA	0	0	0	0	0	0	0	0	2.437014	15.095488	0.84304	1.454129	0	1.5415	2.89106	3.79383	8.821438	3.000177	0	0	0	0	0	0	0	0	3.049528	15.149582	1	2	0	2.05499	5.486985	6.218448	11.105078	3
L3_chr13_-_111874967	chr13	111874967	111874967	-	NA	NA	NA	0	0	1.591957	11.853287	2.043806	0	0	0	1.580632	1.93233	1.709028	0	0	0	0.494381	0.60736	0	0	0	0	1	12	2	0	0	0	2	2	2	0	0	0	1	1	0	0
L3_chr13_-_45448137	chr13	45448137	45448138	-	23091	ZC3H13	DKFZp434D1812,FLJ35669,KIAA0853	0	0	0	0	0	0	0	0	0	0	0	0	0	1.502626	0	1.832151	14.725884	0	0	0	0	0	0	0	0	0	0	0	0	0	0	2	0	3	18	0
L3_chr13_-_49462018	chr13	49462017	49462018	-	NA	NA	NA	0	0	0	0	0	0	0	0	0	0	0	0	0	2.269478	0	10.461248	0	1.993043	0	0	0	0	0	0	0	0	0	0	0	0	0	3	0	17	0	2
L3_chr14_+_55423411	chr14	55423410	55423411	+	NA	NA	NA	0	0	0	0	0	0	0	0	0.772772	0	11.521689	0.741153	0	0	1.585219	0.60736	0	1.007135	0	0	0	0	0	0	0	0	1	0	13	1	0	0	3	1	0	1
L3_chr14_+_65032573	chr14	65032571	65032574	+	NA	NA	NA	0	0	0	0	0	0	0	0	0	0	0	14.305997	0	1.502626	0	0.60736	0	0	0	0	0	0	0	0	0	0	0	0	0	21	0	2	0	1	0	0
L3_chr14_+_85069445	chr14	85069445	85069564	+	NA	NA	NA	0	0	6.753939	28.574236	3.059166	2.000435	0	0	34.577965	22.644714	16.634702	43.286096	0	0	8.154775	12.914256	14.301502	4.951215	0	0	4	29	3	3	0	0	41	22	19	63	0	0	13	21	18	5
L3_chr14_-_63264505	chr14	63264504	63264520	-	81537	SGPP1	SPPase1	0	0.610418	0	0	2.039444	2.123056	0	0.540457	0.772772	0	1.68608	10.45935	0	0.742541	0.494381	0	1.287928	2.014269	0	1	0	0	2	3	0	1	1	0	2	15	0	1	1	0	2	2
L3_chr14_-_74148642	chr14	74148642	74148651	-	4053	LTBP2	C14orf141,LTBP3,MSTP031	0	0	0	0	2.039444	0	0	0	1.580632	0	7.767239	0	0	0	0.494381	0	0	10.679818	0	0	0	0	2	0	0	0	2	0	9	0	0	0	1	0	0	11
L3_chr14_-_98719959	chr14	98719959	98719961	-	NA	NA	NA	0	0	0	0	0	0	0	0	0	0	0	0	0	0	2.047483	11.01021	3.623429	1.007135	0	0	0	0	0	0	0	0	0	0	0	0	0	0	3.471698	17.886792	4.886792	1
L3_chr15_+_76367547	chr15	76367546	76367548	+	NA	NA	NA	0	0.610418	10.520367	0	0	0	0	0	0	0	0	0	0	0	0	0	0	0	0	1	6.004937	0	0	0	0	0	0	0	0	0	0	0	0	0	0	0
L3_chr15_+_90270384	chr15	90270384	90270385	+	NA	NA	NA	0	0	0	0	0	0	0	0	0	0	0	0	0	21.20007	0.494381	1.826311	0	0	0	0	0	0	0	0	0	0	0	0	0	0	0	27	1	3	0	0
L3_chr15_-_57216235	chr15	57216235	57216254	-	NA	NA	NA	0	0	0	0.975531	0	0	0	0	0	0	0.84304	0	0	0	2.395453	16.564926	13.386782	4.964138	0	0	0	1	0	0	0	0	0	0	1	0	0	0	3.983333	27	17.967213	5
L3_chr16_+_17354715	chr16	17354715	17354717	+	NA	NA	NA	0	0	0	0	0	0	0	0	0	0	0	2.178518	0	0	0.530111	0.071632	1.940402	21.538251	0	0	0	0	0	0	0	0	0	0	0	2.976744	0	0	1.100143	0.119205	2.753803	22.204261
L3_chr16_+_56220044	chr16	56220044	56220047	+	9289	GPR56	BFPP,DKFZp781L1398,TM7LN4,TM7XN1	0	0	18.736874	0	0	0	0	0	0.772772	0	0.84304	0	0	0	1.090837	0	0	0	0	0	10	0	0	0	0	0	1	0	1	0	0	0	2	0	0	0
L3_chr16_-_56355765	chr16	56355757	56355785	-	NA	NA	NA	0	0	0	0	1.019722	0	0	0	0	0	0	0	0	0	0	1.214719	2.657687	11.971628	0	0	0	0	1	0	0	0	0	0	0	0	0	0	0	2	4	12
L3_chr16_-_65751304	chr16	65751304	65751304	-	8717	TRADD	Hs.89862,MGC11078	0	0.610418	0	2.942775	1.019722	0	0	12.208791	0	0	1.709028	0	0	0	0	0	0.643964	0	0	1	0	3	1	0	0	16	0	0	2	0	0	0	0	0	1	0
L3_chr17_+_45993046	chr17	45993046	45993048	+	8913	CACNA1G	Ca(V)T.1,Cav3.1,MGC117234,NBR13	0	0	0	0	13.361612	0	0	0	0	0	0	0	0	0	1.090837	0	0	0	0	0	0	0	13	0	0	0	0	0	0	0	0	0	2	0	0	0
L3_chr17_+_76686012	chr17	76685983	76686012	+	NA	NA	NA	0	0	36.961633	4.900636	1.019722	1.276213	0	0	12.260085	4.8818	5.979001	3.59413	0	0	2.72181	3.036798	0.643964	0	0	0	20	5	1	2	0	0	15	5	7	5	0	0	5	5	1	0
L3_chr17_-_20836774	chr17	20836774	20836774	-	NA	NA	NA	0	0	0	0	0	0	0	0	0	0	0	0	0	0	0	0	0.643964	10.520458	0	0	0	0	0	0	0	0	0	0	0	0	0	0	0	0	1	10.833333
L3_chr17_-_3651212	chr17	3651209	3651247	-	3682	ITGAE	CD103,HUMINAE,MGC141996	0	0	0	8.800178	6.127056	2.638541	0	0	0.772772	1.806539	7.67915	6.502388	0	0	1.585219	20.835119	26.916721	25.667869	0	0	0	9	6	4	0	0	1	1.875	9	9	0	0	3	33.981982	35.990909	26
L3_chr17_-_46035546	chr17	46035546	46035546	-	NA	NA	NA	0	0.610418	0	0.975531	10.269854	0	0	0	0	0	0	1.454129	0	0	0.494381	0.60736	0	1.007135	0	1	0	1	10	0	0	0	0	0	0	2	0	0	1	1	0	1
L3_chr18_+_3440174	chr18	3440168	3440183	+	7050	TGIF1	TGIF,HPE4,MGC39747,MGC5066	0	1.211934	0	10.797647	0	0.638107	0	4.382193	0.772772	3.887265	6.972578	0	0	10.682258	12.329962	7.346987	8.545885	2.014269	0	2	0	11	0	1	0	7	1	4	8	0	0	14	19	12	11	2
L3_chr18_-_2882247	chr18	2882247	2882248	-	NA	NA	NA	0	0	0	0	1.019722	2.908506	0	0	0	0	0.84304	5.597492	0	0	0.494381	2.446396	4.358886	41.370497	0	0	0	0	1	4	0	0	0	0	1	8	0	0	1	4	6	43.474138
L3_chr18_-_65637055	chr18	65637055	65637055	-	NA	NA	NA	0	0	0	0.976056	0	0	0	0	0	10.353922	0	0	0	0	0	0	0.643964	0	0	0	0	1.000535	0	0	0	0	0	10	0	0	0	0	0	0	1	0
L3_chr18_-_66016493	chr18	66016493	66016495	-	NA	NA	NA	0	0	0	1.164247	12.974617	0.372836	0	0	0	0	0	0	0	0	0	0	0	0	0	0	0	1.192396	12.633929	0.641957	0	0	0	0	0	0	0	0	0	0	0	0
L3_chr18_-_72918363	chr18	72918363	72918363	-	NA	NA	NA	0	0	0	0	0	0	0	0	0	0	0	0	0	0.742541	0	11.711587	0	0	0	0	0	0	0	0	0	0	0	0	0	0	0	1	0	19	0	0
L3_chr19_-_960724	chr19	960724	960729	-	NA	NA	NA	0	0	0	0	0	0	0	0	0	0	0	0	0	0.742541	0	1.826311	13.296778	1.007135	0	0	0	0	0	0	0	0	0	0	0	0	0	1	0	3	17	1
L3_chr19_-_9885474	chr19	9885474	9885479	-	NA	NA	NA	0	0	10.368178	2.933393	0	0	0	0	3.233036	3.887265	0.84304	0	0	0	6.210606	0	0	0	0	0	6	3	0	0	0	0	4	4	1	0	0	0	10	0	0	0
L3_chr1_+_112740378	chr1	112740371	112740378	+	NA	NA	NA	0	0	37.254345	0.975531	0	1.362328	0	0.540457	0	0	0.84304	0	0	0	0	0	0	3.000177	0	0	19	1	0	2	0	1	0	0	1	0	0	0	0	0	0	3
L3_chr1_+_152496516	chr1	152496513	152496516	+	9898	UBAP2L	FLJ42300,KIAA0144,NICE-4	0	0	0	0	0	0	0	0	0	0	0	0	0	17.057627	0	1.218951	0	0	0	0	0	0	0	0	0	0	0	0	0	0	0	22	0	2	0	0
L3_chr1_+_2350130	chr1	2350128	2350130	+	NA	NA	NA	0	0	0	0	0	0	0	0	17.266803	4.419664	8.326606	1.005439	0	0	1.471817	0.139132	0.237441	0	0	0	0	0	0	0	0	0	20.495094	4.421053	9.476063	1.368421	0	0	2.6	0.230769	0.4	0
L3_chr1_+_37718189	chr1	37718163	37718189	+	NA	NA	NA	0	0	4.775871	1.951062	0	0	0	0.540457	7.167072	21.430789	0.84304	1.482306	0	0.742541	0.988763	0.60736	0.643964	0	0	0	3	2	0	0	0	1	9	21	1	2	0	1	2	1	1	0
L3_chr1_+_44998480	chr1	44998480	44998480	+	NA	NA	NA	0	0	0	0	0	1.362328	0	0	0	0	19.699325	0	0	0	0	0	0	0	0	0	0	0	0	2	0	0	0	0	22	0	0	0	0	0	0	0
L3_chr1_+_45048725	chr1	45048725	45048725	+	NA	NA	NA	0	0.610418	0	0	0	0	0	0	13.526017	0	0	0	0	0.742541	1.733047	0	0.643964	0	0	1	0	0	0	0	0	0	16	0	0	0	0	1	3	0	1	0
L3_chr1_-_12524818	chr1	12524818	12524818	-	NA	NA	NA	0	0.610418	0	0	0	0	0	0	0	13.6128	0	0	0	0	0.494381	0	0	0	0	1	0	0	0	0	0	0	0	13	0	0	0	0	1	0	0	0
L3_chr1_-_154502449	chr1	154502449	154502453	-	23381	SMG5	EST1B,FLJ34864,KIAA1089,LPTS-RP1,LPTSRP1,RP11-54H19.7,SMG-5	0	0	0	0	2.039444	0	0	0	0	0	0	10.314211	0	0	0	0	0	0	0	0	0	0	2	0	0	0	0	0	0	15	0	0	0	0	0	0
L3_chr1_-_154675566	chr1	154675566	154675566	-	NA	NA	NA	0	0	0	0	0	0	0	10.506705	0.772772	0	0	0	0	0	0.494381	0	0	0	0	0	0	0	0	0	0	14	1	0	0	0	0	0	1	0	0	0
L3_chr1_-_159786179	chr1	159786159	159786189	-	2214	FCGR3A	CD16,CD16a,FCG3,FCGR3,IGFR3,RP11-5K23.1	0	0	0	0	0	0	0	0	0	0	0	2.195282	0	0	0.988763	0	0.643964	26.452182	0	0	0	0	0	0	0	0	0	0	0	3	0	0	2	0	1	27
L3_chr1_-_224413213	chr1	224413213	224413215	-	NA	NA	NA	0	0	0	0	0	0	0	0	0	0	0	13.139028	0	0	0	0	0	1.007135	0	0	0	0	0	0	0	0	0	0	0	19	0	0	0	0	0	1
L3_chr1_-_53362259	chr1	53362259	53362259	-	NA	NA	NA	0	0	0	0	0	0	0	0	0	0	0	0	0	0	0	0.026457	1.653577	10.591934	0	0	0	0	0	0	0	0	0	0	0	0	0	0	0	0.044248	2.377581	10.908082
L3_chr20_+_61512935	chr20	61512935	61512935	+	NA	NA	NA	0	0.610418	7.024196	9.868704	4.096355	2.123056	0	0	0.772772	4.988808	6.129538	10.95917	0	0	0	0	0	1.993043	0	1	4	10	4	3	0	0	1	4.965517	7	15.965517	0	0	0	0	0	2
L3_chr20_-_33655298	chr20	33655298	33655298	-	NA	NA	NA	0	0	0	0	0	0	0	0	0.772772	0	0	10.982184	0	0	0	0	0	0	0	0	0	0	0	0	0	0	1	0	0	16	0	0	0	0	0	0
L3_chr20_-_42091438	chr20	42091438	42091438	-	NA	NA	NA	0	0	0	6.667283	3.069543	0	0	1.858813	15.274928	7.137442	0.84304	4.231691	0	4.592579	6.075174	3.061421	21.430786	2.971095	0	0	0	6.769231	3	0	0	3	18	7	1	6	0	6	9	5	25	3
L3_chr21_+_18539020	chr21	18539016	18539021	+	140578	CHODL	C21orf68,FLJ12627,MT75,PRED12	0	0	1.591957	47.647866	22.565762	5.547047	0	0	1.545543	0.937795	2.529121	1.482306	0	0	0	4.271661	4.115092	11.850845	0	0	1	48	22	8	0	0	2	1	3	2	0	0	0	7	5.961538	12
L3_chr22_-_21743912	chr22	21743912	21743912	-	NA	NA	NA	0	0	0	0	1.019722	0	0	0	0	0	0	0	0	0	11.718007	0.60736	0	0	0	0	0	0	1	0	0	0	0	0	0	0	0	0	16	1	0	0
L3_chr2_+_108666786	chr2	108666783	108666788	+	3987	LIMS1	PINCH,PINCH1	0	0	0	0	0	0	0	0	0	0	0	0	0	3.040757	1.585219	12.893966	2.013723	3.906001	0	0	0	0	0	0	0	0	0	0	0	0	0	4	3	21	3	3.960784
L3_chr2_+_131316977	chr2	131316976	131316977	+	NA	NA	NA	0	0	0	0	2.043806	0.638107	0	0	0.772772	0	2.583893	10.386157	0	0.742541	0.494381	3.848737	15.89496	14.502003	0	0	0	0	2	1	0	0	1	0	3	15	0	1	1	6.278689	19	14.918033
L3_chr2_+_185192976	chr2	185192976	185192976	+	NA	NA	NA	0	0	0	0	0	0	0	0	0	0	0	0	0	0	15.118189	1.218951	0.643964	0	0	0	0	0	0	0	0	0	0	0	0	0	0	0	20	2	1	0
L3_chr2_+_235342484	chr2	235342483	235342485	+	NA	NA	NA	0	0	0	0	0	0	0	0	1.580632	2.94947	2.583893	9.645004	0	0	3.823916	4.909839	3.714923	10.805214	0	0	0	0	0	0	0	0	2	3	3	14	0	0	6	8	5	11
L3_chr2_+_240255803	chr2	240255803	240255803	+	NA	NA	NA	0	0	0	0	0	0	0	0	43.857822	0	0	0	0	0.742541	0	0	0	0	0	0	0	0	0	0	0	0	50	0	0	0	0	1	0	0	0	0
L3_chr2_-_113715850	chr2	113715839	113715853	-	NA	NA	NA	0	0	0	1.951062	0	0	0	0	1.580632	8.645481	15.01749	9.223053	0	0	0	3.64839	9.626534	9.877454	0	0	0	2	0	0	0	0	2	8.934783	17	13	0	0	0	6	12.608696	10
L3_chr2_-_158008848	chr2	158008840	158008857	-	9595	PSCDBP	CASP,HE,B3-1,CYBR,CYTIP	0	0	0	0	0	0	0	0	0	0	1.709028	1.482306	0	0.742541	0	3.652622	3.301651	11.910506	0	0	0	0	0	0	0	0	0	0	2	2	0	1	0	6	5	11.972222
L3_chr2_-_192767623	chr2	192767623	192767624	-	23671	TMEFF2	TR,HPP1,TENB2,TPEF	0	0	0	8.069333	10.269854	2.233878	0	0	0	9.010678	8.278468	13.810486	0	0	0.048075	2.43951	0.792342	5.048257	0	0	0	8.201923	10	3.201923	0	0	0	8.865497	9.432749	20.216374	0	0	0.12987	4	1.25974	5.12987
L3_chr2_-_95376102	chr2	95376101	95376102	-	NA	NA	NA	0	0.23729	0	2.218876	2.650453	0.642127	0	0	2.605495	8.204045	6.254213	12.336192	0	0	0	1.218951	0	0	0	0.383628	0	2.265216	2.591573	1.005757	0	0	3.245487	8	7.13963	17.85	0	0	0	2	0	0
L3_chr2_-_99417103	chr2	99417103	99417104	-	NA	NA	NA	0	0	0	0	0	0	0	0	0	0	0	0	0	0	17.717304	1.218951	0	0	0	0	0	0	0	0	0	0	0	0	0	0	0	0	24	2	0	0
L3_chr3_+_124232799	chr3	124232799	124232799	+	NA	NA	NA	0	0	0	0	0	0	0	0	0	0	0	0	0	0	0	0.052631	2.501318	12.038735	0	0	0	0	0	0	0	0	0	0	0	0	0	0	0	0.087719	3.477038	12.42273
L3_chr3_+_131592258	chr3	131592257	131592258	+	NA	NA	NA	0	0	10.842991	0	0	0.638107	0	0	0	0	0	0	0	0	0	0	0	0	0	0	6	0	0	1	0	0	0	0	0	0	0	0	0	0	0	0
L3_chr3_+_142252927	chr3	142252923	142252928	+	92369	SPSB4	SSB-4,SSB4	0	0	1.591957	0	0	0.003648	0	0.540457	0	0	15.040437	0.131724	0	0	0	0	0.017397	0.003283	0	0	1	0	0	0.008918	0	1	0	0	17	0.169197	0	0	0	0	0.038149	0.002983
L3_chr3_+_151656795	chr3	151656795	151656795	+	NA	NA	NA	0	22.902969	0	0	0	0	0	21.987984	0	0	0	0	0	1.502626	0	0	0	0	0	39	0	0	0	0	0	27	0	0	0	0	0	2	0	0	0	0
L3_chr3_+_152286199	chr3	152286193	152286199	+	NA	NA	NA	0	1.220836	1.591957	0	0	0	0	0	0.772772	11.208741	0	0.741153	0	0.742541	0.494381	0.60736	0	1.007135	0	2	1	0	0	0	0	0	1	11	0	1	0	1	1	1	0	1
L3_chr3_+_161391079	chr3	161391079	161391079	+	NA	NA	NA	0	1.810134	1.591957	0	5.123968	0	0	13.399816	0	0	0	2.156844	0	0.742541	0	0	9.593484	0	0	3	1	0	5	0	0	17.380952	0	0	0	3	0	1	0	0	11.95	0
L3_chr3_+_189466332	chr3	189466332	189466333	+	NA	NA	NA	0	0	18.736874	0	0	0	0	0	0	0	0	0	0	1.502626	0	0	0	1.007135	0	0	10	0	0	0	0	0	0	0	0	0	0	2	0	0	0	1
L3_chr3_+_31963181	chr3	31963181	31963184	+	NA	NA	NA	0	1.810134	12.788907	0.975531	0	0	0	0	4.005807	2.870125	0.84304	2.195282	0	0	0	0.620904	0	0	0	3	7	1	0	0	0	0	5	3	1	3	0	0	0	1.022727	0	0
L3_chr3_+_75282988	chr3	75282985	75282988	+	NA	NA	NA	0	0	0	0	0	0	0	0	0	0	29.783573	0.741153	0	0	0	0	0	0	0	0	0	0	0	0	0	0	0	0	33	1	0	0	0	0	0	0
L3_chr3_-_106902188	chr3	106902187	106902189	-	NA	NA	NA	0	3.01661	12.263975	0.975531	7.157156	0.638107	0	0	0	0	0	0	0	0	0	0	0	0	0	5	7	1	7	1	0	0	0	0	0	0	0	0	0	0	0	0
L3_chr3_-_180272288	chr3	180272279	180272289	-	64393	ZMAT3	FLJ12296,MGC10613,PAG608,WIG-1,WIG1	0	1.810134	0	5.887231	2.039444	0.638107	0	0	0	1.93233	6.010826	0.741153	0	0	1.483144	22.167169	1.287928	2.014269	0	3	0	6	2	1	0	0	0	2	7	1	0	0	3	36	2	2
L3_chr3_-_53234732	chr3	53234730	53234732	-	NA	NA	NA	0	0	0	0	0	0	0	0	0	0	0	0	0	3.040757	15.617984	0	0	0	0	0	0	0	0	0	0	0	0	0	0	0	0	4	23	0	0	0
L3_chr3_-_68276632	chr3	68276632	68276632	-	NA	NA	NA	0	0	0	0	0	0	0	0	17.276356	0	0.84304	0	0	0	10.061021	0	0	0	0	0	0	0	0	0	0	0	20.28	0	1	0	0	0	14	0	0	0
L3_chr4_+_1387523	chr4	1387523	1387523	+	NA	NA	NA	0	0.610418	0	0	0	0	0	0	34.833599	1.93233	0	0.362315	0	1.502626	1.181166	0	0	0.296293	0	1	0	0	0	0	0	0	40	2	0	0.478992	0	2	2.14433	0	0	0.28866
L3_chr4_+_182327543	chr4	182327543	182327543	+	NA	NA	NA	0	0	0	0	0	0	0	0	10.050431	0	0.84304	0	0	0.742541	0	0	0	0	0	0	0	0	0	0	0	0	12	0	1	0	0	1	0	0	0	0
L3_chr4_+_81526698	chr4	81526694	81526698	+	NA	NA	NA	0	0.610418	18.736874	0	0	0	0	0	0	0	0	0	0	0	0	0	0	0	0	1	10	0	0	0	0	0	0	0	0	0	0	0	0	0	0	0
L3_chr4_+_89732634	chr4	89732634	89732636	+	8916	HERC3	KIAA0032	0	0	0	0	0	0	0	1.178254	0.772772	0.937795	0	12.314731	0	0	0.988763	0	0	0	0	0	0	0	0	0	0	2	1	1	0	18	0	0	2	0	0	0
L3_chr4_-_1001685	chr4	1001683	1001685	-	NA	NA	NA	0	0	1.591957	12.377654	0	0.638107	0	0	0	0	0	0	0	0	0	0	0	0	0	0	1	12.555556	0	1	0	0	0	0	0	0	0	0	0	0	0	0
L3_chr4_-_187276977	chr4	187276973	187276977	-	NA	NA	NA	0	0	0	0.975531	4.096355	1.362328	0	0	0	0.08494	0	0.81312	0	0	0	1.693692	0.643964	14.549623	0	0	0	1	4	2	0	0	0	0.1	0	1.1	0	0	0	2.782609	1	15
L3_chr4_-_79426764	chr4	79426764	79426764	-	NA	NA	NA	0	0	0	1.957861	0	0	0	0	1.580632	12.52249	0	0	0	0	0	0.60736	0	0.003972	0	0	0	2	0	0	0	0	2	12	0	0	0	0	0	1	0	0.003619
L3_chr5_+_114417063	chr5	114417062	114417063	+	NA	NA	NA	0	0	0	0	0	0	0	0	44.947872	44.151935	10.84705	0.741153	0	0	6.86902	2.478291	1.36976	1.007135	0	0	0	0	0	0	0	0	51.23103	40.369532	12.27758	1	0	0	10.05296	4.053292	2	1
L3_chr5_+_148631604	chr5	148631603	148631614	+	134265	AFAP1L1	FLJ36748,MGC149773	0	0	0	0	0	0	0	0	0.772772	11.272915	6.891507	2.897997	0	0	0.494381	0.60736	1.287928	10.871665	0	0	0	0	0	0	0	0	1	10.980769	8	4	0	0	1	1	2	11
L3_chr5_+_96062818	chr5	96062817	96062818	+	NA	NA	NA	0	0	0	0	0	0	0	0	0	0	0	0	0	11.661098	0	1.218951	0	0	0	0	0	0	0	0	0	0	0	0	0	0	0	15	0	2	0	0
L3_chr5_+_98137238	chr5	98137232	98137238	+	NA	NA	NA	0	0	0	0	1.019722	0	0	0	0	0	0	0.741153	0	0	0	0.60736	0	10.757917	0	0	0	0	1	0	0	0	0	0	0	1	0	0	0	1	0	11
L3_chr5_-_107289004	chr5	107289002	107289004	-	NA	NA	NA	0	0	0	0	0	0	0	0	0	0	0.025295	4.295443	0	0	0	6.666541	6.246732	28.727362	0	0	0	0	0	0	0	0	0	0	0.032086	6.080214	0	0	0	10.86071	8.339068	29.912875
L3_chr5_-_127931657	chr5	127931657	127931657	-	NA	NA	NA	0	0	0	0	0	0	0	0.540457	0	0.937795	8.817605	16.948932	0	0.742541	1.090837	3.677067	7.901921	18.29351	0	0	0	0	0	0	0	1	0	1	10	25	0	1	2	6	10	19
L3_chr5_-_134716519	chr5	134716519	134716525	-	NA	NA	NA	0	0	12.788907	0.975531	0	0	0	0	0	0.937795	0	0	0	0.742541	0.494381	0.60736	0	0	0	0	7	1	0	0	0	0	0	1	0	0	0	1	1	1	0	0
L3_chr5_-_3916910	chr5	3916908	3916910	-	NA	NA	NA	0	0	0	0	26.232833	0	0	0	0	0	11.316373	0	0	0	0	0	6.841373	0	0	0	0	0	25.555556	0	0	0	0	0	13	0	0	0	0	0	9	0
L3_chr6_+_53784534	chr6	53784533	53784534	+	NA	NA	NA	0	0.610418	0	0	0	0	0	0	0.772772	0	0	0	0	5.372022	10.865194	0.60736	0.643964	1.007135	0	1	0	0	0	0	0	0	1	0	0	0	0	7	15.65	1	1	1
L3_chr6_-_136723868	chr6	136723868	136723868	-	NA	NA	NA	0	0	0	0	0	0.638107	0	0	0	0	0	2.156844	0	0	0	0.60736	4.530728	24.913506	0	0	0	0	0	1	0	0	0	0	0	3	0	0	0	1	6	26
L3_chr6_-_163560703	chr6	163560703	163560703	-	NA	NA	NA	0	0	0	0	0	0	0	0	0	0	0	0	0	0	0.016805	0.062119	2.13974	10.350065	0	0	0	0	0	0	0	0	0	0	0	0	0	0	0.051724	0.103448	3.012562	10.655172
L3_chr6_-_90847368	chr6	90847368	90847373	-	NA	NA	NA	0	0	0	0	0	0	0	0	0	0	0.84304	11.127309	0	0	0	1.218951	6.002725	4.913316	0	0	0	0	0	0	0	0	0	0	1	16	0	0	0	2	8	5
L3_chr7_+_18515457	chr7	18515440	18515500	+	NA	NA	NA	0	0	0	0	0	0	0	0	2.353404	3.86466	0	9.27508	0	0	3.562744	3.04103	12.233115	22.872607	0	0	0	0	0	0	0	0	3	4	0	13	0	0	7	5	18	23
L3_chr7_+_29866636	chr7	29866635	29866642	+	NA	NA	NA	0	0	0	0	0	0	0	0	0	0.937795	0.84304	5.7011	0	0	0	0.60736	2.913582	14.816873	0	0	0	0	0	0	0	0	0	1	1	8	0	0	0	1	4	15
L3_chr7_-_129207297	chr7	129207297	129207299	-	NA	NA	NA	0	2.423867	0	0	4.089265	0	0	0.540457	4.070608	0	0	0	0	10.796299	0	0.60736	0	0	0	4	0	0	4	0	0	1	5	0	0	0	0	14	0	1	0	0
L3_chr8_+_32525376	chr8	32525369	32525376	+	3084	NRG1	ARIA,GGF,GGF2,HGL,HRG,HRG1,HRGA,NDF,SMDF	0	0	18.736874	20.679426	2.039444	0.638107	0	0	0	0.937795	0	0.741153	0	0	4.83835	0.60736	0.643964	4.985364	0	0	10	21	2	1	0	0	0	1	0	1	0	0	8	1	1	5
L3_chr8_-_11742668	chr8	11742668	11742674	-	1508	CTSB	APPS,CPSB	0	0	0	0	0	0	0	0	0	0	0	0	0	0	3.170438	1.822079	3.383483	11.800022	0	0	0	0	0	0	0	0	0	0	0	0	0	0	6	3	5	12
L3_chr8_-_11748331	chr8	11748330	11748331	-	1508	CTSB	APPS,CPSB	0	0	0	0	0	0	0	0	0	0	0	0	0	0	0	0	1.36976	14.494517	0	0	0	0	0	0	0	0	0	0	0	0	0	0	0	0	2	15
L3_chr8_-_131525499	chr8	131525499	131525501	-	NA	NA	NA	0	0	0	0	2.043806	0.638107	0	0.540457	0	0	0	17.124788	0	0	0	2.446396	1.36976	1.007135	0	0	0	0	2	1	0	1	0	0	0	25	0	0	0	4	2	1
L3_chr8_-_17547019	chr8	17547018	17547020	-	57509	MTUS1	MP44,ATIP,DKFZp586D1519,DKFZp686F20243,FLJ14295,KIAA1288,MTSG1	0	0	0	0	0	0	0	0	0	0	0	0	0	0	0	3.658462	11.398489	1.993043	0	0	0	0	0	0	0	0	0	0	0	0	0	0	0	6	14	2
L3_chr8_-_22044469	chr8	22044468	22044470	-	55806	HR	AU,ALUNC,HSA277165	0	0	1.591957	1.951062	1.019722	0	0	0	18.505198	0	0	0	0	0	3.105303	0	0	1.007135	0	0	1	2	1	0	0	0	22	0	0	0	0	0	5	0	0	1
L3_chr8_-_22723899	chr8	22723893	22723899	-	NA	NA	NA	0	0	18.736874	0	0	0	0	0	0	0	0	0.741153	0	0	0	0	0	0	0	0	10	0	0	0	0	0	0	0	0	1	0	0	0	0	0	0
L3_chr8_-_42478390	chr8	42478387	42478390	-	6575	SLC20A2	GLVR2,Glvr-2,MLVAR,PIT-2	0	0	0	0	0	0	0	0	0	0	0	0	0	0	0.066439	0.208318	7.937955	43.2533	0	0	0	0	0	0	0	0	0	0	0	0	0	0	0.172414	0.344828	10.041872	45.227528
L3_chr8_-_48932343	chr8	48932338	48932343	-	NA	NA	NA	0	0	0	0	0	0	0	0.540457	0	0	0	0	0	0	0	11.699537	0	0	0	0	0	0	0	0	0	1	0	0	0	0	0	0	0	19	0	0
L3_chr9_+_1040367	chr9	1040367	1040372	+	10655	DMRT2		0	1.211934	0	0.975531	0	0	0	0	11.78419	0	0	0	0	0	0	0	0	0	0	2	0	1	0	0	0	0	14	0	0	0	0	0	0	0	0	0
L3_chr9_+_116302899	chr9	116302899	116302900	+	NA	NA	NA	0	0	0	0	0	0	0	0	0	12.52249	0.84304	0	0	0	0	0	0	0	0	0	0	0	0	0	0	0	0	12	1	0	0	0	0	0	0	0
L3_chr9_+_124180089	chr9	124180087	124180089	+	NA	NA	NA	0	0	0	0.975531	1.019722	0	0	0	0	0	12.425918	0.741153	0	0	0	1.826311	0	1.007135	0	0	0	1	1	0	0	0	0	0	14	1	0	0	0	3	0	1
L3_chr9_+_676688	chr9	676674	676693	+	NA	NA	NA	0	0	0	0	0	0	0	0	0.772772	0	1.709028	2.897997	0	0	0	0	0	12.794748	0	0	0	0	0	0	0	0	1	0	2	4	0	0	0	0	0	13
L3_chr9_-_133533661	chr9	133533658	133533670	-	NA	NA	NA	0	0	4.93594	1.951062	3.063528	0	0	0	19.09365	6.900538	21.853187	7.111229	0	14.779154	11.382469	8.569238	11.124714	4.985364	0	0	3	2	3	0	0	0	23	7	25	10	0	19	19	14	15	5
L3_chr9_-_134028225	chr9	134028225	134028228	-	NA	NA	NA	0	1.211934	0	22.227535	52.609154	21.857438	0	1.404263	0.264934	1.87559	9.950494	12.629364	0	0	0.494381	8.643952	36.088361	54.816756	0	2	0	22.432111	51.011115	26.315006	0	2.517483	0.354545	2	11.258741	18.333333	0	0	1	14.0625	41.15331	57.774201
L3_chr9_-_135617606	chr9	135617606	135617607	-	7410	VAV2		0	0.610418	0	0	2.043806	2.908506	0	0	3.233036	0	0	11.204581	0	0	0	0	0	0	0	1	0	0	2	4	0	0	4	0	0	16.333333	0	0	0	0	0	0
L3_chr9_-_99564919	chr9	99564919	99564919	-	NA	NA	NA	0	0	0	0	0	0	0	0	11.552532	8.204045	10.498541	13.908413	0	0.554198	4.466935	1.29553	1.092581	1.624494	0	0	0	0	0	0	0	0	13.733333	8	11.866667	20.4	0	0.75	6.875	2.125	1.625	1.625
L3_chrX_+_138792234	chrX	138792234	138792234	+	NA	NA	NA	0	11.242904	0	0	0	0	0	22.905747	0	0	0	0	0	18.010321	0	0	0	0	0	19	0	0	0	0	0	28	0	0	0	0	0	23	0	0	0	0
L3_chrX_+_152465648	chrX	152465648	152465648	+	NA	NA	NA	0	0	0	0	0	0	0	0	0	0	0.101192	1.542421	0	0	0.494381	0.446843	11.759878	109.306103	0	0	0	0	0	0	0	0	0	0	0.125	2.125	0	0	1	0.736842	14.407121	116.721424
L3_chrX_+_38614943	chrX	38614943	38614945	+	NA	NA	NA	0	0	0	0	0	0	0	0	0	0	12.425918	1.454129	0	1.502626	2.4069	0	0	3.879342	0	0	0	0	0	0	0	0	0	0	14	2	0	2	4	0	0	3.933333
L3_chrX_-_9268838	chrX	9268838	9268838	-	NA	NA	NA	0	0	0	0	1.019722	0	0	0	0	0	0	0	0	0	10.885597	0	0	0	0	0	0	0	1	0	0	0	0	0	0	0	0	0	15	0	0	0
L3_chr18_+_51394356	chr18	51394355	51394356	+	NA	NA	NA	0	0	0.000534	0.979998	0	0	0.002449	0.003478	10.984515	6.11895	9.768056	4.254902	0	0.748095	9.316592	12.98556	11.503006	5.927581	0	0	0.000569	1.004556	0	0	0.005645	0.011246	13.078762	6.039331	11.056231	6.03385	0	1.007355	13.08843	21.075915	14.11785	6.00737
L3_chr21_+_41134642	chr21	41134641	41134644	+	NA	NA	NA	0	0	0	0	0	0	0	0	0	0	0	0	0.013318	0.742541	0.906659	1.218951	2.470224	17.345021	0	0	0	0	0	0	0	0	0	0	0	0	0.012471	1	1.852941	2	3.608593	18
L3_chr2_+_42048201	chr2	42048201	42048202	+	NA	NA	NA	0.019917	0.623155	0.007581	0.045571	11.257634	0.652323	0	0	0	0	0	0	0	0	0	0	0	0	0.028817	1.020952	0.006781	0.04747	10.980885	1.020342	0	0	0	0	0	0	0	0	0	0	0	0
L3_chr9_+_17569727	chr9	17569727	17569728	+	6456	SH3GL2	FLJ20276,CNSA2,EEN-B1,FLJ25015,SH3D2A,SH3P4	0.001411	0.346886	0.002355	0.004321	0.004564	0.000818	0.020848	0.050109	2.913793	13.63514	18.713031	9.029384	0	0.48599	0.742528	1.505331	2.996918	0.021543	0.002275	0.564512	0.002275	0.004551	0.004551	0.002275	0.040909	0.120621	3.69551	13.020455	20.992677	13.081818	0	0.665022	1.543884	2.472825	4.1459	0.020151
L3_chr10_-_53640997	chr10	53640996	53640999	-	NA	NA	NA	0.02324	0	1.591957	10.844348	2.039444	0	0	0	0.787621	2.884314	2.558385	3.63915	0	0	0	3.63269	1.082631	4.883669	0.033413	0	1	11.033816	2	0	0	0	1.021752	3.014502	3.007251	5	0	0	0	5.94113	1.705675	4.968401
L3_chr12_+_104248770	chr12	104248770	104248876	+	387882	OCC-1	MGC148100,MGC149157	0.068286	0	14.762856	0.00037	0	0.002796	0.007755	0	0	10.353922	2.740889	0.067653	0	0.001961	0.013955	0.029725	0.011679	1.007135	0.093937	0	8.007388	0.000395	0	0.006993	0.016393	0	0	10	3.217224	0.08511	0	0.002915	0.043956	0.049818	0.025157	1
L3_chr16_+_7620410	chr16	7620410	7620411	+	NA	NA	NA	0.099773	0	1.65422	0.45734	0.078225	0	0	0	0	0	10.560451	0	0	0	0	0	0	0	0.135135	0	1.03648	0.470588	0.07732	0	0	0	0	0	12	0	0	0	0	0	0	0
L3_chr4_-_114190251	chr4	114190251	114190255	-	NA	NA	NA	0	3.884472	0.362416	0.534935	1.707844	0	0.136951	2.005386	2.849221	0	13.53844	4.991518	0	3.897416	0.473575	0	0.727853	0	0	6.450704	0.251046	0.55	1.672851	0	0.233226	3.339038	3.651971	0	15.282593	7.076039	0	5.114659	1.002822	0	1.153846	0
L3_chr1_+_173813342	chr1	173813341	173813342	+	NA	NA	NA	0	0	0	0	0	0	0	0.767892	0	0.937795	8.188775	25.291663	0.254608	0	0.298524	2.437903	2.913582	0.651831	0	0	0	0	0	0	0	1.366667	0	1	9.3	37.733333	0.243902	0	0.642857	4	4	0.642857
L3_chr8_-_52312812	chr8	52312812	52312818	-	NA	NA	NA	0.29776	1.320639	0	10.925875	5.537168	4.339626	0	0	0	0	0	0	0	0	0	0	0	0	0.396244	2.154954	0	11.128944	5.413051	6.496474	0	0	0	0	0	0	0	0	0	0	0	0
L3_chr1_-_3943252	chr1	3943252	3943252	-	NA	NA	NA	0	0	0	0	0	0	0	0.935909	0.772772	43.168643	8.774794	2.156844	0.519085	0	0	0	0	1.993043	0	0	0	0	0	0	0	1.62963	1	39.309885	9.952376	3	0.5	0	0	0	0	2
L3_chr5_-_168051337	chr5	168051337	168051337	-	NA	NA	NA	0	0	0	0	0	0	0.5663	0	0	0	10.618816	1.454129	0	0	0	0	0	0	0	0	0	0	0	0	0.866667	0	0	0	12	2	0	0	0	0	0	0
L3_chr5_-_20350297	chr5	20350296	20350298	-	NA	NA	NA	0	0	0	0	0	0	0.61913	0	0.772772	10.353922	0.862683	2.773624	0	0	0	0	0	0	0	0	0	0	0	0	0.941176	0	1	10	1.022849	3.885621	0	0	0	0	0	0
L3_chr10_+_133721271	chr10	133721269	133721273	+	NA	NA	NA	0	2.406191	0	23.78919	0	0.638107	0.66108	0.540457	3.233036	8.075238	4.349605	4.915947	0	1.502626	1.585219	15.935195	4.530728	10.59909	0	4	0	24	0	1	1	1	4	8	5	7	0	2	3	25.867925	6	10.867925
L3_chr11_-_66909248	chr11	66909248	66909249	-	NA	NA	NA	0	0	0	0	0	0	0.66108	0	0	16.904464	0	0.041085	0	0	0	0	0	0	0	0	0	0	0	0	1	0	0	16	0	0.051051	0	0	0	0	0	0
L3_chr12_+_64590219	chr12	64590217	64590219	+	NA	NA	NA	0	0	0	0	1.019722	0	0.66108	1.718711	5.125126	8.863825	4.809377	18.572402	0	0.286795	0	1.694537	2.744649	2.786385	0	0	0	0	1	0	1	3	6.380623	8.806228	5.567474	26.909707	0	0.392405	0	2.78481	3.962025	2.78481
L3_chr15_+_90509282	chr15	90509280	90509284	+	NA	NA	NA	0	0	0	0	1.019722	0	0.66108	0.540457	2.326825	5.913903	14.808876	2.156844	0	9.08234	1.733047	14.094259	6.488913	7.884411	0	0	0	0	1	0	1	1	2.966667	6	16.9	3	0	12	3	23	9	8
L3_chr16_+_69328512	chr16	69328512	69328512	+	NA	NA	NA	0	0	0	0	0	0	0.66108	0	0	14.706725	0	0	0	0	0	0	0	0	0	0	0	0	0	0	1	0	0	14	0	0	0	0	0	0	0	0
L3_chr19_+_6013608	chr19	6013607	6013613	+	NA	NA	NA	0	0.610418	0	0.975531	0	0	0.66108	19.827766	11.330254	28.248601	13.877319	15.621779	0	3.746546	2.823885	19.608284	26.092157	15.622742	0	1	0	1	0	0	1	28	13.991228	27.965215	16	22	0	4.989583	5	31.94703	33	15.957447
L3_chr1_+_158063110	chr1	158063106	158063308	+	56833	SLAMF8	FLJ20442,RP11-190A12.3,BLAME,MGC129578,SBBI42	0	0	0	8.802761	9.211384	27.416373	0.66108	0	38.199703	77.540414	165.303298	236.395797	0	0	14.937323	128.778668	218.187483	408.507469	0	0	0	9	9	33	1	0	48	79	188.998211	339.879311	0	0	26.993513	209.95867	275.961765	422.88471
L3_chr1_+_220706294	chr1	220706294	220706294	+	NA	NA	NA	0	0	0	10.860769	0	2.908506	0.66108	0	0	0	0	0	0	0	0.494381	0	0	0	0	0	0	11	0	4	1	0	0	0	0	0	0	0	1	0	0	0
L3_chr22_+_34266506	chr22	34266463	34266907	+	23551	RASD2	MGC:4834,Rhes,TEM2	0	1.223916	0	0	5.09861	1.276213	0.66108	0	0.772772	14.132107	18.689101	50.926565	0	0	0.015274	0.60736	2.575856	7.00749	0	2.018824	0	0	5	2	1	0	1	14.713115	21.8625	71	0	0	0.047574	1	4	7
L3_chr5_-_129268116	chr5	129268116	129268118	-	NA	NA	NA	0	0	1.591957	10.770229	1.019722	0	0.66108	1.178254	1.302646	5.694265	2.583893	5.023005	0	0.601196	2.893909	10.366891	0.055051	3.97823	0	0	1	10.955556	1	0	1	2	1.658291	5.742417	3	6.964286	0	0.8125	4.986928	16.899863	0.104491	4
L3_chr5_-_57877709	chr5	57877709	57877714	-	NA	NA	NA	0	0	0	0	0	0	0.66108	13.937616	0	0	0	0	0	0	0	0	0	0	0	0	0	0	0	0	1	18	0	0	0	0	0	0	0	0	0	0
L3_chr8_-_118635826	chr8	118635826	118635826	-	NA	NA	NA	0	0	1.591957	0	0	0	0.66108	0	0	0	0	11.649	0	0.742541	0.494381	0	0	1.993043	0	0	1	0	0	0	1	0	0	0	0	17	0	1	1	0	0	2
L3_chr5_+_176849395	chr5	176849393	176849395	+	NA	NA	NA	0	0	0.171765	8.861657	1.019722	0	0	0	77.833992	61.848502	48.371124	28.292655	0.782796	0	64.831441	35.16485	37.702564	8.615558	0	0	0.125	9	1	0	0	0	87.276751	55.976751	53.1	41.9	0.75641	0	73.272477	56.75641	42	8.75641
L3_chr10_+_76402060	chr10	76402059	76402060	+	NA	NA	NA	0.804244	0	0	3.900332	26.780383	8.798116	0	0	0	0	1.709028	13.371761	0	0	0.46626	1.184203	7.190477	54.442817	1	0	0	3.970588	26	11	0	0	0	0	2	19.590909	0	0	0.95	1.95	9.17	57.430439
L3_chr11_-_106394346	chr11	106394336	106394506	-	2977	GUCY1A2	GC-SA2,GUC1A2	0.804244	0	0	48.869653	10.232955	5.669669	0	0	3.126176	20.801906	16.456285	23.165786	0	0	0	4.867342	8.232899	2.014269	1	0	0	49.701702	10	8	0	0	4	21.197007	18.9875	32.430127	0	0	0	8	12.683007	2
L3_chr12_-_72930528	chr12	72930527	72930528	-	NA	NA	NA	0.804244	2.33178	3.343982	0.975531	3.063528	4.532625	0	2.56872	0.772772	0	0.84304	12.314731	0	0	0	0	0	0	1	3.875	2	1	3	6	0	4	1	0	1	18	0	0	0	0	0	0
L3_chr17_-_72669859	chr17	72669859	72669859	-	NA	NA	NA	0.804244	11.828228	3.343982	16.821537	13.361612	2.908506	0	8.834696	1.580632	3.981573	0.84304	6.276676	0	0	0	3.061421	0	2.971095	1	20	2	17	13	4	0	12	2	4	1	9	0	0	0	5	0	3
L3_chr1_+_201251984	chr1	201251984	201251984	+	NA	NA	NA	0.804244	0	0	0.975531	0	0	0	0	3.233036	6.077393	11.521689	1.454129	0	0	3.105303	3.677067	0	0	1	0	0	1	0	0	0	0	4	6	13	2	0	0	5	6	0	0
L3_chr1_+_207915380	chr1	207915377	207915383	+	50486	G0S2	RP1-28O10.2	0.804244	0	0	1.634949	15.412438	3.546613	0	0.540457	0	0	4.292921	6.276676	0	0	0	0	3.301651	3.000177	1	0	0	1.671642	15	5	0	1	0	0	5	9	0	0	0	0	5	3
L3_chr1_-_12600269	chr1	12600269	12600282	-	9249	DHRS3	SDR1,RDH17,Rsdr1,retSDR1	0.804244	0	0	0	3.063528	0.638107	0	0	0	1.93233	0.84304	6.398252	0	0	0	2.43951	1.287928	11.891723	1	0	0	0	3	1	0	0	0	2	1	9	0	0	0	4	2	12
L3_chr21_+_17807163	chr21	17807159	17807237	+	1525	CXADR	CAR,HCAR	0.804244	0.610418	0	7.04462	16.039047	11.62819	0	0.832061	2.332839	2.870125	6.193725	66.442823	0	2.224232	6.55327	2.864869	13.799531	21.512245	1	1	0	7.199753	15.678063	17.012836	0	1.57767	2.97479	3	7.266256	95.704697	0	2.941176	11.536116	4.71866	19.610944	21.774313
L3_chr2_+_187697699	chr2	187697699	187697699	+	NA	NA	NA	0.804244	0	0	12.84622	0	0	0	0	0	0	0.84304	0	0	0	0	0	0	0	1	0	0	13	0	0	0	0	0	0	1	0	0	0	0	0	0	0
L3_chr2_-_27339420	chr2	27339413	27339466	-	7781	SLC30A3	ZNT3	0.804244	2.441673	0	2.933393	0	10.765118	0	0	3.126175	10.049895	4.041126	11.535428	0	2.245167	0.494381	0.60736	0	11.958705	1	4	0	3	0	15	0	0	4	10	4.773585	16	0	3	1	1	0	12
L3_chr3_+_185762269	chr3	185762266	185762269	+	2049	EPHB3	ETK2,HEK2,TYRO6	0.804244	0	0	0	0	1.276213	0	0.540457	0	0	0	10.983197	0	0	0	0	0	0	1	0	0	0	0	2	0	1	0	0	0	15.9	0	0	0	0	0	0
L3_chr5_+_150424573	chr5	150424573	150424573	+	NA	NA	NA	0.804244	0.610418	0	11.817187	28.847002	11.454907	0	1.178254	0.772772	3.981573	2.583893	0	0	0	0	0.60736	1.36976	0	1	1	0	11.963636	28	14	0	2	1	4	3	0	0	0	0	1	2	0
L3_chr6_+_157383861	chr6	157383853	157383906	+	NA	NA	NA	0.804244	1.220836	0	0.975531	0	0	0	3.437421	0	5.683511	10.25479	9.27995	0	0	0	0.60736	0	0	1	2	0	1	0	0	0	6	0	6	12	13	0	0	0	1	0	0
L3_chr6_+_20590997	chr6	20590997	20590998	+	NA	NA	NA	0.804244	0	0	13.821751	0	0.638107	0	0	0	0	0	0	0	0	1.090837	0.60736	1.36976	0	1	0	0	14	0	1	0	0	0	0	0	0	0	0	2	1	2	0
L3_chr7_-_45927397	chr7	45927392	45927399	-	3486	IGFBP3	tcag7.703,BP-53,IBP3	0.804244	0.610418	3.343982	5.887231	4.096355	48.736747	0	0	0	0	3.464574	35.812491	0	2.227622	7.840519	4.271661	7.372484	118.323976	1	1	2	6	4	54.985714	0	0	0	0	4	52.949153	0	3	12	7	10	124.986577
L3_chr8_+_104222151	chr8	104222095	104222154	+	79870	BAALC	FLJ12015	0.804244	0	1.591957	36.219728	18.380544	6.533059	0	0	0	19.964949	11.190244	3.705764	0	0	3.208772	18.945463	4.589579	7.972709	1	0	1	36.958333	17.989247	9	0	0	0	20	13	5	0	0	5.986842	31	7	7.986842
L3_chr8_-_142080446	chr8	142080443	142080449	-	5747	PTK2	FADK,FAK,FAK1,pp125FAK	0.804244	0	0	0.975531	1.019722	0.638107	0	0	0	6.077393	1.68608	0.741153	0	0	3.318266	1.214719	10.457462	1.007135	1	0	0	1	1	1	0	0	0	6	2	1	0	0	6	2	14	1
L3_chr9_+_77695415	chr9	77695405	77695415	+	5125	PCSK5	RP11-422N19.4,PC5,PC6,PC6A,SPC6	0.804244	0	1.591957	11.778296	7.165899	4.12349	0	1.718711	3.233036	2.870125	8.713431	18.817119	0	0.742541	1.585219	6.106506	7.372484	12.772186	1	0	1	12	7	6	0	3	4	3	10	27	0	1	3	10	10	13
L3_chr9_-_132788934	chr9	132788934	132788934	-	NA	NA	NA	0.804244	0	0	0	0	0	0	0	0	12.52249	0	0	0	0	0	0	0	0	1	0	0	0	0	0	0	0	0	12	0	0	0	0	0	0	0	0
L3_chr9_-_93752266	chr9	93752239	93752323	-	4920	ROR2	BDB,BDB1,MGC163394,NTRKR2,RP11-8I8.2	0.804244	0	0	12.718483	3.059166	0	0	0	0.772772	15.564023	12.778095	12.960631	0	0	0.494381	1.822079	0	0	1	0	0	13	3	0	0	0	1	16	15	17.968254	0	0	1	3	0	0
L3_chr9_-_95751157	chr9	95751157	95751157	-	NA	NA	NA	0.804244	0	5.161982	3.929369	0	0	0	0	14.240672	0.937795	0	0.741153	0	0	12.521166	0	0	0	1	0	3	4	0	0	0	0	16.818182	1	0	1	0	0	16.956522	0	0	0
L3_chr4_-_99912592	chr4	99912591	99912595	-	NA	NA	NA	0.87425	0.296182	10.842991	0	0.095364	2.123056	0	0	0	0	0	0	0	0	0	0	0	0	1.083333	0.481481	6	0	0.094203	3	0	0	0	0	0	0	0	0	0	0	0	0
L3_chr2_+_45090366	chr2	45090366	45090368	+	NA	NA	NA	0.921049	0	0	0.918758	10.34054	3.794912	0	1.9e-05	0	0.000151	0.086251	0	0	0	0	0	0	0	1.138889	0	0	0.942085	10.102515	5.460098	0	0.00011	0	0.000237	0.106869	0	0	0	0	0	0	0
L3_chr13_+_50187797	chr13	50187796	50187803	+	NA	NA	NA	0	0	0	0	0	0	0	0	0	0	1.68608	19.900349	0.989058	0	0	1.826311	0	3.000177	0	0	0	0	0	0	0	0	0	0	2	29	0.957447	0	0	3	0	3
L3_chr11_-_131285589	chr11	131285589	131285590	-	NA	NA	NA	0.033626	0.292501	0	0.177609	3.541165	2.629338	0.97759	0.524177	2.375002	1.995732	1.191727	13.366376	0	0	0.494381	0.60736	0.446423	0	0.047619	0.471996	0	0.183619	3.466667	3.647619	1.488143	1.006391	3.02706	2.122435	1.411008	19.335612	0	0	1	1	0.714286	0
L3_chr10_+_115429625	chr10	115429622	115429628	+	840	CASP7	CMH-1,ICE-LAP3,MCH3	0	0	0	0	0	0	0	0	0.772772	0	1.709028	1.454129	1.032672	0	2.4069	0.60736	1.287928	17.459845	0	0	0	0	0	0	0	0	1	0	2	2	1	0	4	1	2	18
L3_chr10_+_17317287	chr10	17317285	17317289	+	NA	NA	NA	0	0	0	0	0	0	0	0	0	0	0	0	1.032672	6.042967	13.338823	8.570639	7.44431	4.007312	0	0	0	0	0	0	0	0	0	0	0	0	1	8	20	14	10	4
L3_chr11_+_124329215	chr11	124329213	124329286	+	80071	CCDC15	FLJ13215	0	0	0	0	0	0	0	13.937616	14.399639	0	0	0	1.032672	0.742541	0	1.826311	0	0	0	0	0	0	0	0	0	18	17	0	0	0	1	1	0	3	0	0
L3_chr12_+_42516135	chr12	42516118	42516141	+	84216	TMEM117	DKFZp434K2435	0	1.220836	0	1.951062	0	0	0	1.080913	1.545543	0	0	0	1.032672	0	0	11.646123	0	0	0	2	0	2	0	0	0	2	2	0	0	0	1	0	0	19	0	0
L3_chr13_-_79706235	chr13	79706235	79706235	-	NA	NA	NA	0	0	0	0.975531	6.152218	0.638107	0	0.540457	0	1.93233	7.023452	2.156844	1.032672	0	0	1.218951	1.36976	21.134551	0	0	0	1	6	1	0	1	0	2	8	3	1	0	0	2	2	22
L3_chr14_-_72430563	chr14	72430556	72430578	-	8110	DPF3	CERD4,FLJ14079	0	0	0	6.895737	5.09861	0	0	1.178254	8.240688	21.790006	7.815618	8.714513	1.032672	0.742541	1.483144	12.881486	15.365846	2.014269	0	0	0	7	5	0	0	2	10	21	9	12	1	1	3	21	20	2
L3_chr16_-_66240476	chr16	66240476	66240477	-	NA	NA	NA	0	0	0	0	0	0	0	0	0	10.353922	0	0.741153	1.032672	0	0	0.60736	0	0	0	0	0	0	0	0	0	0	0	10	0	1	1	0	0	1	0	0
L3_chr17_+_24369615	chr17	24369614	24369615	+	NA	NA	NA	0	0	0	0	0	0	0	0	0	0	0	0	1.032672	10.709639	2.095221	5.98324	3.517059	3.000177	0	0	0	0	0	0	0	0	0	0	0	0	1	13.885714	3.860465	9.763529	4.948924	3
L3_chr17_+_35690402	chr17	35690401	35690402	+	147179	WIPF2	WICH,WIRE	0	0	0	0	0	0	0	0	0	0	0	0	1.032672	0	0	1.218951	10.514831	1.007135	0	0	0	0	0	0	0	0	0	0	0	0	1	0	0	2	13	1
L3_chr17_-_27579066	chr17	27579063	27579067	-	NA	NA	NA	0	0	0	0	0	0	0	0	0	0	0	0	1.032672	0	15.24869	4.896019	2.657687	1.993043	0	0	0	0	0	0	0	0	0	0	0	0	1	0	20.837838	8	4	2
L3_chr1_+_19349697	chr1	19349697	19349697	+	NA	NA	NA	0	0.610418	0	1.957861	3.069543	0	0	0	7.467917	9.276411	16.054676	4.915947	1.032672	2.269478	5.31075	10.472942	7.901921	4.913316	0	1	0	2	3	0	0	0	9	9	18	7	1	3	8	17	10	5
L3_chr20_+_31905236	chr20	31905234	31905238	+	NA	NA	NA	0	0	0	0	0	0	0	0	0	0	0	0	1.032672	0.742541	8.383699	2.429439	13.288822	1.007135	0	0	0	0	0	0	0	0	0	0	0	0	1	1	13	4	17	1
L3_chr21_+_44186803	chr21	44186802	44186803	+	NA	NA	NA	0	0	0	1.957861	0	0.638107	0	16.575378	0	0.937795	0	0	1.032672	0	0	0.60736	0	0	0	0	0	2	0	1	0	21	0	1	0	0	1	0	0	1	0	0
L3_chr2_+_111310939	chr2	111310939	111310939	+	NA	NA	NA	0	0	1.591957	2.942775	2.043806	0.638107	0	0.540457	3.233036	2.94947	10.618816	1.454129	1.032672	0.742541	1.094541	1.832151	2.130027	0	0	0	1	3	2	1	0	1	4	3	12	2	1	1	2.005945	3	3	0
L3_chr2_+_85625707	chr2	85625706	85625707	+	NA	NA	NA	0	0.610418	0	0	0	0	0	0	0	0	0	0	1.032672	5.281065	2.887265	11.478504	2.773991	3.944081	0	1	0	0	0	0	0	0	0	0	0	0	1	6.962264	4.979592	18.6719	4	4
L3_chr3_+_153556497	chr3	153556497	153556497	+	NA	NA	NA	0	0	0	0.975531	0	0	0	4.052413	0	0	0	0	1.032672	2.269478	0.494381	0.60736	10.514831	0	0	0	0	1	0	0	0	6	0	0	0	0	1	3	1	1	13	0
L3_chr3_+_161604815	chr3	161604814	161604816	+	NA	NA	NA	0	0	0	0	0	0	0	0	0	0	0	0	1.032672	10.82435	1.483144	1.214719	0.643964	0	0	0	0	0	0	0	0	0	0	0	0	0	1	14	3	2	1	0
L3_chr3_-_126312139	chr3	126312130	126312145	-	NA	NA	NA	0	0	0	0	0	0	0	0	0.772772	7.868838	0	0	1.032672	0.742541	1.977526	24.533616	21.153434	10.934897	0	0	0	0	0	0	0	0	1	8	0	0	1	1	4	40	28	11
L3_chr5_+_72240357	chr5	72240357	72240359	+	3842	TNPO1	IPO2,KPNB2,MIP,MIP1,TRN	0	0	0	0	0	0	0	0	0	0	0	0	1.032672	2.269478	16.697776	7.678372	2.013723	3.021404	0	0	0	0	0	0	0	0	0	0	0	0	1	3	24	12.526316	3	3
L3_chr5_-_74197946	chr5	74197946	74197946	-	26049	KIAA0888		0	1.211934	0	0	0	0	0	0	0	0	0	0	1.032672	10.870975	0	0	0	0	0	2	0	0	0	0	0	0	0	0	0	0	1	14	0	0	0	0
L3_chr7_-_126783125	chr7	126783125	126783125	-	NA	NA	NA	0	0	0	0	0	0	0	0	0	11.436084	0	0	1.032672	0	0	0	0	0	0	0	0	0	0	0	0	0	0	11	0	0	1	0	0	0	0	0
L3_chrX_-_107340767	chrX	107340767	107340768	-	NA	NA	NA	0	0	0	0	0	0	0	0	0	0	0	0	1.032672	1.502626	1.733047	0.60736	0	10.757917	0	0	0	0	0	0	0	0	0	0	0	0	1	2	3	1	0	11
L3_chr14_-_52487557	chr14	52487551	52487688	-	10979	PLEKHC1	FLJ34213,FLJ44462,KIND2,MIG2,UNC112,mig-2,PLEKHC1,UNC112B	0.804244	0	10.20811	11.786991	5.457454	3.399269	0.268201	0	5.10518	0.937795	1.709028	4.709639	0	0	1.373908	7.229176	15.143522	9.886884	1	0	6	12	5.342857	5	0.434211	0	6.434211	1	2	6.434211	0	0	2.803571	11.773214	18.929412	10
L3_chr5_-_88006226	chr5	88006226	88006227	-	NA	NA	NA	0.885563	0.004583	0	0.006781	0.105131	0.002854	0.187116	27.390856	0	0.134729	0.256498	0.849101	0	0	0.000571	0.001576	0.001017	0.002948	1.096774	0.007126	0	0.007126	0.1039	0.007126	0.311258	33.25	0	0.155629	0.311258	1.130901	0	0	0.002674	0.002674	0.002674	0.002674
L3_chr4_-_6672320	chr4	6672320	6672321	-	NA	NA	NA	0.33088	1.341991	0.625513	0.258422	0.053896	0.693233	0.11598	0.009922	0.233935	0	0	0	0.809697	4.030545	12.271249	0.870328	0.797781	1.136369	0.426667	2.200796	0.436423	0.266667	0.053333	1.106667	0.2	0.028571	0.314286	0	0	0	0.782609	5.335631	18.07634	1.434783	1.217391	1.130435
L3_chr1_-_6162814	chr1	6162814	6162825	-	26038	CHD5	DKFZp434N231,KIAA0444	0.447271	1.713866	3.137954	1.970371	10.040134	1.921925	0.05967	0.210715	0.077786	0.092196	0.930366	0.167293	0.813823	0	0.002239	0.482586	0.007964	0	0.569672	2.823555	1.973012	2.01489	9.813859	2.907015	0.108176	0.432704	0.108176	0.108176	1.108176	0.216352	0.786627	0	0.00885	0.795477	0.017699	0
L3_chr1_+_117554351	chr1	117554350	117554351	+	NA	NA	NA	0.804244	1.220836	0	1.957861	0	0	0	4.660995	14.25791	0.887691	5.148592	6.276676	0.519085	0.420305	0.988763	0	0.643964	0	1	2	0	2	0	0	0	7.079153	16.948718	0.948718	5.948718	9	0.5	0.571429	2	0	1	0
L3_chr10_-_26541250	chr10	26541250	26541251	-	NA	NA	NA	0	0	0	0	0	0	1.398909	33.247036	34.707693	6.077393	3.464574	1.454129	0	10.870975	2.4069	3.061421	0.643964	0	0	0	0	0	0	0	2	39	40	6	4	2	0	14	4	5	1	0
L3_chr12_-_47030955	chr12	47030955	47030955	-	121274	ZNF641	DKFZp667D1012,FLJ31295	0	1.211934	0	0.975531	0	0	1.398909	25.683076	0	0	0	0	0	3.815345	0	0	0	0	0	2	0	1	0	0	2	31	0	0	0	0	0	5	0	0	0	0
L3_chr15_+_51054070	chr15	51054070	51054076	+	NA	NA	NA	0	0.610418	0	0	0	0	1.398909	3.30128	0.772772	9.069773	14.23808	2.852977	0	0	0	0	1.36976	0	0	1	0	0	0	0	2	5	1	9	16	4	0	0	0	0	2	0
L3_chr1_-_22407352	chr1	22407352	22407353	-	NA	NA	NA	0	0.610418	0	0	1.019722	1.362328	1.398909	0.828521	0	0	0	0	0	0	0	15.431217	0	0	0	1	0	0	1	2	2	1.571429	0	0	0	0	0	0	0	25	0	0
