# Supplementary material for: Core promoter structure and genomic context reflect histone 3 lysine 9 acetylation patterns
Source: BMC Genomics. 2010 Apr 21;11:257. doi: 10.1186/1471-2164-11-257 (PMC2867832; doi:10.1186/1471-2164-11-257)
Supplement: Additional file 1 — Result of the clustering and the extracted subsets of the clusters, filtered by gene expression level [file 1471-2164-11-257-S1.zip › ac_pma_0h/GEL_medium/medium_centered]

L3_chr13_+_85730062	chr13	85730062	85730062	+	NA	NA	NA	0	0	0	0	0	0	0	0	0	0	0	0	1.430662	5.458749	2.560161	10.610534	3.490761	4.159757	0	0	0	0	0	0	0	0	0	0	0	0	1.388889	7.111111	4.222222	17.222222	4.722222	4.222222
L3_chr13_-_75374620	chr13	75374620	75374620	-	NA	NA	NA	0.804244	0.610418	0	0.975531	0	0	0.66108	1.812432	4.800971	12.087441	0.84304	0.693065	0	0	0	1.218951	1.36976	0	1	1	0	1	0	0	1	2.933333	5.866667	11.6	1	0.933333	0	0	0	2	2	0
L3_chr1_-_28791265	chr1	28791265	28791265	-	NA	NA	NA	0.804244	0	0	0	2.043806	2.908506	0.66108	1.178254	0	2.94947	5.238118	14.920121	0	0	0	0	0	0	1	0	0	0	2	4	1	2	0	3	6	21.927711	0	0	0	0	0	0
L3_chr5_-_93815869	chr5	93815868	93815869	-	NA	NA	NA	0.804244	0.610418	0	0.975531	0.064196	0	0.66108	3.30128	0	8.204045	3.464574	15.167708	0	0	1.090837	1.218951	0	0	1	1	0	1	0.063492	0	1	5	0	8	4	22	0	0	2	2	0	0
L3_chr2_+_86862666	chr2	86862664	86862666	+	NA	NA	NA	1.656842	0	22.776222	0	18.519262	0	0	0	0	0	0	0	0	2.269478	0	1.826311	0.643964	0	2	0	12	0	18	0	0	0	0	0	0	0	0	3	0	3	1	0
L3_chr3_-_181880194	chr3	181880194	181880194	-	NA	NA	NA	1.656842	0	0	0	0	0	0	10.506705	0	0.937795	0	0	0	1.502626	0.494381	0	0.643964	1.007135	2	0	0	0	0	0	0	14	0	1	0	0	0	2	1	0	1	1
L3_chr6_-_3102778	chr6	3102776	3102778	-	7280	TUBB2A	TUBB2,TUBB,dJ40E16.7	1.656842	1.810134	12.788907	0.975531	2.043806	0.638107	0	0	0	0	1.68608	0	0	1.609923	8.133822	2.446396	2.913582	3.944081	2	3	7	1	2	1	0	0	0	0	2	0	0	2.140351	12	4	4	4
L3_chrX_+_67822910	chrX	67822907	67822920	+	NA	NA	NA	1.656842	0.610418	0	14.776492	5.102972	0	0	0.540457	0.772772	0.937795	0.84304	0	0	0	1.733047	1.214719	0	1.993043	2	1	0	15	5	0	0	1	1	1	1	0	0	0	3	2	0	2
L3_chr13_+_49608608	chr13	49608608	49608608	+	NA	NA	NA	0.656847	0.610418	18.736874	0.975531	2.043806	0	0	0	0.772772	0	0	0	1.032672	0.366935	0	0.404084	0	0	0.823529	1	10	1	2	0	0	0	1	0	0	0	1	0.5	0	0.666667	0	0
L3_chr10_+_129735870	chr10	129735865	129735872	+	5791	PTPRE	DKFZp313F1310,HPTPE,PTPE,R-PTP-EPSILON	0	0	0	1.951062	0	0	0.66108	3.577524	4.805407	1.87559	6.924199	2.936435	1.032672	0	1.483144	10.36383	8.272343	1.007135	0	0	0	2	0	0	1	6	5.990099	2	8	4	1	0	3	16.935996	11	1
L3_chr12_+_130004459	chr12	130004451	130004462	+	283383	GPR133	DKFZp434B1272,FLJ16770,MGC138512,MGC138514,PGR25	0	0	0	0	0	0	0.66108	0	0	0.937795	0	10.592919	1.032672	0.742541	0	0	0.643964	4.951215	0	0	0	0	0	0	1	0	0	1	0	15	1	1	0	0	1	5
L3_chr14_-_68329535	chr14	68329532	68329539	-	677	ZFP36L1	ERF1,BRF1,Berg36,ERF-1,RNF162B,TIS11B,cMG1	0	0.610418	23.425888	95.129086	39.996426	16.330202	0.66108	0	35.630414	216.421923	133.732324	231.740201	1.032672	2.986084	61.491892	93.989249	107.315318	100.730661	0	1	13	95.931034	38.931034	21.965517	1	0	43	192.99729	147.994602	352.995975	1	3.997849	82.944994	151.965935	120.972501	104.989266
L3_chr1_+_110254993	chr1	110254990	110254996	+	1435	CSF1	MCSF,MGC31930	0	0	12.103907	5.875922	15.389919	50.816749	0.66108	0	4.070608	9.00652	40.183894	223.131447	1.032672	0	4.318297	1.218951	9.713849	159.712792	0	0	7	5.988506	15	58	1	0	5	9	44.974055	345	1	0	7	2	12.995305	168.951985
L3_chr2_-_225379196	chr2	225379196	225379197	-	NA	NA	NA	0	0	0	0	0	0.638107	0.66108	0	0	0.937795	0.84304	0	1.032672	0.742541	5.31075	14.789715	7.045449	1.993043	0	0	0	0	0	1	1	0	0	1	1	0	1	1	8	24	9	2
L3_chr3_+_133518940	chr3	133518940	133518972	+	55	ACPP	PAP,ACP-3,ACP3	0	0	0	0	1.019722	0.638107	0.66108	0	0	2.870125	16.633223	21.692732	1.032672	4.514646	1.090837	5.47835	40.895854	21.381963	0	0	0	0	1	1	1	0	0	3	19	31	1	6	2	8.963303	48.954129	21.963303
L3_chr4_-_74307639	chr4	74307637	74307644	-	NA	NA	NA	0	0	0	0	0	0	0.66108	1.718711	2.353404	1.93233	8.656173	6.422491	1.032672	5.300426	2.823885	1.214719	11.259248	4.99322	0	0	0	0	0	0	1	3	3	2	10	8.952381	1	7	5	2	15	5
L3_chr8_-_18741497	chr8	18741487	18741524	-	NA	NA	NA	0	0	0	1.951062	0	0	0.66108	1.178254	12.848042	7.789493	21.794245	5.131717	1.032672	1.485082	15.11964	13.437945	17.817704	2.014269	0	0	0	2	0	0	1	2	15.972603	8	24.972603	7	1	2	24	21.990654	24	2
L3_chr2_-_64569226	chr2	64569225	64569228	-	NA	NA	NA	0	0	0	0	0	0	0.768572	1.804985	3.330238	2.049234	25.244949	7.337963	1.062831	0.760986	0.523649	0.628616	3.579047	3.038056	0	0	0	0	0	0	1.162608	3.14527	4.189061	2.124547	28.203843	10.31938	1.028289	1.024878	1.062632	1.035712	5.046345	3.037152
L3_chr5_+_119827893	chr5	119827811	119827912	+	51334	PRR16	DSC54,MGC104614	0.804244	0.610418	9.937853	133.170292	65.638195	9.437079	0	0	8.777415	42.959222	24.984863	27.331781	1.032672	0	15.609405	34.83772	49.612973	9.978585	1	1	6	134.991031	63.986547	14	0	0	11	43	29	38.792453	1	0	28	56.983783	66.98915	10
L3_chr1_-_228451633	chr1	228451633	228451633	-	NA	NA	NA	0	0.259376	0.630498	1.233695	0.858259	5.497979	0.66108	0	0.400773	0.316492	0.143823	4.513798	1.190239	1.404726	2.19669	0.701303	4.173503	12.002363	0	0.421053	0.421053	1.263158	0.842105	7.157895	1	0	0.529412	0.352941	0.176471	6.411765	1.153846	1.871795	3.692308	1.153846	5.564103	12.384615
L3_chr11_+_64879018	chr11	64879018	64879018	+	220359	TIGD3		0	0.610418	3.097659	4.015134	1.035724	2.069711	1.086793	0.790874	11.713499	32.005883	12.755855	19.507706	0.897764	0.483019	4.69717	2.117478	1.149344	4.218916	0	1	1.862069	4.086865	1.015644	2.931034	1.583584	1.402985	13.918643	29.506644	14.364529	28.889679	0.868421	0.655172	7.184387	3.464696	1.702372	4.283208
L3_chr2_+_60560788	chr2	60560787	60560788	+	NA	NA	NA	0	0	0	0	0	0	0	0	0	0	0	0	2.054407	6.114563	19.504993	3.061421	0.643964	0	0	0	0	0	0	0	0	0	0	0	0	0	2	8	25	5	1	0
L3_chr3_+_180664801	chr3	180664801	180664801	+	NA	NA	NA	0	0	0	2.942775	1.019722	0	0	0.540457	1.580632	6.077393	2.583893	0	2.054407	6.93636	1.090837	26.614014	9.6372	2.971095	0	0	0	3	1	0	0	1	2	6	3	0	2	9	2	43	12	3
L3_chr7_+_17346325	chr7	17346324	17346325	+	NA	NA	NA	0	0	0	0	0	0	0	0	0	0	0	0	2.054407	11.613516	0.988763	1.826311	2.130027	1.993043	0	0	0	0	0	0	0	0	0	0	0	0	2	15	2	3	3	2
L3_chr1_-_35167356	chr1	35167356	35167357	-	NA	NA	NA	0	1.781647	0	11.815495	23.640407	7.063657	2.059989	2.56872	3.233036	12.373879	16.897716	8.370141	0	2.269478	0.001476	20.3976	4.138235	0	0	2.951977	0	12	23.003701	9	3	4	4	12	19	12	0	3	0.006144	33	5.816667	0
L3_chr4_-_6502177	chr4	6502176	6502177	-	NA	NA	NA	0	1.810134	0	1.957861	0	3.546613	2.059989	0.540457	1.580632	5.024947	0	12.979438	0	0	1.733047	0	0	2.971095	0	3	0	2	0	5	3	1	2	5	0	19	0	0	3	0	0	3
L3_chrX_-_119329317	chrX	119329307	119329404	-	55026	FAM70A	RP3-525N14.6,FLJ20716	0	1.220836	0	0.975531	2.043806	0	2.059989	0	1.269824	4.745715	7.721766	55.631244	0	5.255134	0	8.529217	19.616544	53.934101	0	2	0	1	2	0	3	0	1.652174	5	9	79.614397	0	6.982456	0	13.981818	25.973451	54.903195
L3_chr2_+_33213178	chr2	33213131	33213192	+	4052	LTBP1	MGC163161	0	0	0	0	0	0	0	0.540457	0.772772	1.87559	1.68608	52.297369	2.065344	0	1.483144	0	1.287928	13.87297	0	0	0	0	0	0	0	1	1	2	2	74	2	0	3	0	2	14
L3_chr4_+_175441648	chr4	175441648	175441649	+	80817	KIAA1712	PS1TP3	0	0	0	0	0	0	0	21.074439	0	0.937795	0	0.741153	2.065344	0	0.494381	0.60736	0	1.007135	0	0	0	0	0	0	0	26	0	1	0	1	2	0	1	1	0	1
L3_chrX_-_102396736	chrX	102396736	102396752	-	90843	TCEAL8	LL0XNC01-177E8.3,MGC45400	0	1.211934	0	0	0	0	0	0	0	0	0	0	2.065344	12.160573	4.949239	3.658462	2.013723	4.007312	0	2	0	0	0	0	0	0	0	0	0	0	2	16	9	6	3	4
L3_chr1_-_35157310	chr1	35157308	35157311	-	NA	NA	NA	0	0.912519	0	0.975531	0	0	0.00019	0.876025	1.271563	0.000175	0	0.741871	2.071895	0.744694	10.227134	0.001881	0.68262	0.016302	0	1.501226	0	1	0	0	0.00053	1.655437	1.654376	0.000265	0	1.000795	2.006393	1.003196	14.988666	0.003196	1.07583	0.015183
L3_chr3_+_137167274	chr3	137167273	137167298	+	5523	PPP2R3A	PPP2R3,PR130,PR72	0	0	12.434948	0	1.019722	0	2.16878	1.718711	4.070608	0	14.17445	2.936435	0	0	0	0.60736	0.643964	1.007135	0	0	7	0	1	0	3	3	5	0	16	4	0	0	0	1	1	1
L3_chr5_-_83716434	chr5	83716434	83716442	-	10085	EDIL3	DEL1,MGC26287	0	0	0	1.951062	1.019722	0	2.16878	0.540457	4.804578	0.937795	0	0	0	0.742541	0	4.278547	12.644858	0	0	0	0	2	1	0	3	1	6	1	0	0	0	1	0	7	16	0
L3_chr12_-_123284598	chr12	123284598	123284598	-	NA	NA	NA	0.804244	0.610418	0	1.957861	0	9.676941	1.398909	3.30128	1.580632	5.024947	0	10.314211	0	0	0.494381	0	1.36976	2.971095	1	1	0	2	0	12	2	5	2	5	0	15	0	0	1	0	2	3
L3_chr12_-_51894884	chr12	51894867	51894937	-	NA	NA	NA	0.804244	0.610418	3.183914	22.624972	41.054504	14.946058	1.398909	0	27.947897	63.558018	68.753226	41.309179	0	0	2.966289	23.172329	17.524431	14.72313	1	1	2	23	39.988506	19.954017	2	0	34	60.959268	77.832335	58.984733	0	0	6	37.702128	22.925532	14.935484
L3_chr15_-_84139121	chr15	84139121	84139164	-	64410	KLHL25	ENC-2,ENC2,FLJ12587	0.804244	1.831254	1.591957	3.918306	3.063528	4.000869	1.398909	0	2.353404	1.87559	4.307614	24.731578	0	1.485082	12.846457	0.60736	1.287928	10.864937	1	3	1	4	3	6	2	0	3	2	5	35	0	2	20	1	2	11
L3_chrX_+_99504315	chrX	99504314	99504315	+	NA	NA	NA	0.665002	0	0	0.975531	1.019722	0	0.66108	2.56872	13.526017	0.937795	2.583893	5.193112	0.886193	2.624044	4.453691	5.262363	2.345355	0.865294	0.833333	0	0	1	1	0	1	4	16	1	3	7.363636	0.857143	3.460317	6.857143	8.571429	3.428571	0.857143
L3_chr19_+_47346577	chr19	47346577	47346578	+	NA	NA	NA	0.827371	3.076838	5.161982	1.957861	8.200721	7.6121	1.398909	0.540457	3.233036	10.086912	4.424154	18.61469	0	1.502626	0.936587	0.60736	0	1.007135	1.033257	5.099771	3	2	8	9.901678	2	1	4	10	5.092628	27.37051	0	2	1.75	1	0	1
L3_chr1_-_112083535	chr1	112083528	112083539	-	55924	C1orf183	FLJ31105	1.656842	14.896644	1.591957	0.975531	2.043806	0.638107	0.66108	0	0.772772	0	0	0	0	0.742541	1.585219	1.832151	0.643964	1.007135	2	24.891892	1	1	2	1	1	0	1	0	0	0	0	1	3	3	1	1
L3_chr6_-_160430001	chr6	160430001	160430001	-	NA	NA	NA	1.656842	1.211934	3.343982	0.975531	10.269854	0.638107	0.66108	0	0.772772	0	0	2.852977	0	0	0	0	0	0	2	2	2	1	10	1	1	0	1	0	0	4	0	0	0	0	0	0
L3_chr19_+_1212164	chr19	1212150	1212191	+	NA	NA	NA	2.412732	15.704769	4.775871	11.742952	12.280927	1.276213	0	1.718711	5.68643	0.937795	6.881429	0	0	2.245167	3.170438	0.60736	0	2.014269	3	26	3	12	12	2	0	3	7	1	8.027665	0	0	3	6	1	0	2
L3_chr12_+_55808532	chr12	55808514	55808724	+	4035	LRP1	LRP,A2MR,APOER,APR,CD91,FLJ16451,MGC88725,TGFBR5,IGFBP3R	0	0	0	1.951062	10.220684	15.708347	1.398909	1.080913	1.580632	3.981573	19.819566	114.314444	1.032672	0.742541	0	4.880067	8.907392	64.675506	0	0	0	2	10	23	2	2	2	4	23	165.884817	1	1	0	8	13	66
L3_chrX_-_77281772	chrX	77281772	77281795	-	51616	TAF9B	RP4-570L12.2,DN-7,DN7,TAF9L,TAFII31L,TFIID-31	0	0	0	0	0	0	1.398909	1.178254	0	0.937795	0	0.741153	1.032672	1.465214	3.395662	10.930546	6.215233	1.993043	0	0	0	0	0	0	2	2	0	1	0	1	1	1.973684	6	17.894737	9	2
L3_chr10_+_104170871	chr10	104170869	104170884	+	NA	NA	NA	2.461087	0.610418	0	2.933393	5.123968	1.91432	0	0	0	0	0.84304	0	0	0	0	0.60736	1.287928	14.635405	3	1	0	3	5	3	0	0	0	0	1	0	0	0	0	1	2	15
L3_chr11_+_86821865	chr11	86821864	86821865	+	NA	NA	NA	2.461087	2.406191	5.161982	3.524105	16.45559	6.84763	0	0	0	0	0	0	0	0	0	0	0	0	3	4	3	3.6	16	9	0	0	0	0	0	0	0	0	0	0	0	0
L3_chr16_-_87280375	chr16	87280367	87280383	-	333929	SNAI3	MGC129606,SMUC,SNAIL3,ZNF293,Zfp293	2.461087	1.822352	10.842991	18.858474	16.396911	5.451679	0	0.540457	0	9.554339	11.97472	0.741153	0	5.241771	21.270853	12.210375	13.268357	5.932571	3	3	6	19.173761	16	7.955882	0	1	0	9.735961	13.767442	1	0	6.964756	29.946903	19.964756	17.991379	5.973451
L3_chr1_-_169977829	chr1	169977819	169977834	-	8674	VAMP4	VAMP24	0.804244	1.92678	0	5.892747	2.043806	0	0.66108	1.080913	2.318315	2.870125	14.013924	1.482306	1.032672	3.747794	4.440753	9.78489	9.262904	3.021404	1	3.167883	0	6	2	0	1	2	3	3	16	2	1	5	7.933333	16	13	3
L3_chr18_+_37166941	chr18	37166941	37166941	+	NA	NA	NA	2.528698	0	0	13.839538	0	0	0	0	0	0	0	0	0	0	0	0	0	0	3	0	0	14	0	0	0	0	0	0	0	0	0	0	0	0	0	0
L3_chr22_+_18113293	chr22	18113293	18113293	+	NA	NA	NA	0.472128	0.610418	0.284118	0.779551	0.202935	0	2.16878	4.052413	0.772772	12.52249	2.583893	1.454129	0	0.742541	0	0	1.36976	1.993043	0.6	1	0.2	0.8	0.2	0	3	6	1	12	3	2	0	1	0	0	2	2
L3_chr2_+_206658299	chr2	206658294	206658299	+	NA	NA	NA	1.608488	0.610418	6.753939	0	0	0	0	0.540457	0	0	1.709028	0	1.032672	10.711246	0.988763	0.60736	0	1.007135	2	1	4	0	0	0	0	1	0	0	2	0	1	14	2	1	0	1
L3_chr13_+_93248855	chr13	93248854	93248855	+	NA	NA	NA	1.996424	2.47337	10.491544	4.547244	1.85746	0	0.66108	1.09578	4.596936	0	1.49151	2.069413	0	1.502626	4.559783	7.379756	2.013723	0	2.454545	4.090909	5.818182	4.636364	1.818182	0	1	1.875	5.625	0	1.75	2.875	0	2	7	12	3	0
L3_chr2_-_5751375	chr2	5751375	5751377	-	NA	NA	NA	1.649922	1.227598	1.62219	4.893837	1.367872	0	0	1.725738	0	10.357737	2.583893	1.737879	1.032672	3.636737	7.11754	6.495036	7.866936	6.220345	2.049356	2.024678	1.024678	5	1.340206	0	0	3.011555	0	10.393471	3	2.355138	1	4.84375	11.21875	10.599068	10.6875	6.264564
L3_chr3_-_120757722	chr3	120757722	120757723	-	NA	NA	NA	1.656842	0.610418	0	5.906061	2.043806	10.315048	0	1.178254	0	0	0.84304	2.852977	1.032672	0	0.494381	0	0.643964	1.993043	2	1	0	6	2	13	0	2	0	0	1	4	1	0	1	0	1	2
L3_chr15_+_97616078	chr15	97616073	97616079	+	7190	HSP90B2P	GRP94P1,GRP94b,HSP,HSPCP2,HsGrp94b,TRA1P1,TRAP1	0	0.610418	0	0	0	0	0.66108	0.540457	0	0	0	0	2.065344	3.730249	3.599684	11.680199	5.084682	1.007135	0	1	0	0	0	0	1	1	0	0	0	0	2	5	6	19	7	1
L3_chr2_+_10456751	chr2	10456749	10456751	+	NA	NA	NA	0.804244	0	0	1.957861	1.019722	0	0	1.858813	4.813668	1.87559	2.552068	4.285408	2.065344	0.742541	7.665086	9.807206	12.323597	8.857396	1	0	0	2	1	0	0	3	6	2	3	6	2	1	12	16	16	9
L3_chr4_+_56610020	chr4	56610018	56610022	+	NA	NA	NA	0.804244	0	0	0.975531	0	2.761163	0	0	0	0	2.552068	10.005031	2.065344	0	0	1.218951	2.773991	0	1	0	0	1	0	4	0	0	0	0	3	13.925	2	0	0	2	4	0
L3_chr18_+_55087412	chr18	55087411	55087412	+	NA	NA	NA	2.150146	2.188498	1.566529	1.475678	0.501156	0.012251	0	12.554601	6.548058	2.065073	4.078545	1.138887	0.770845	1.594715	3.161554	0.637884	0.632667	0.984532	2.567901	3.634432	0.985075	1.509568	0.492537	0.026983	0	17.694672	7.924037	2.131545	4.694183	1.555556	0.744773	2.120468	5.44838	1.05	1.035329	0.977213
L3_chr5_+_54565439	chr5	54565439	54565439	+	NA	NA	NA	0.804244	0	1.591957	0.975531	2.043806	2.908506	2.135533	1.858813	12.654163	0	2.546532	3.544256	0	0	0.494381	0	0	0.896844	1	0	1	1	2	4	2.957447	3	15	0	2.957447	5	0	0	1	0	0	0.888889
L3_chr2_+_109112125	chr2	109112125	109112126	+	NA	NA	NA	0	0	0	0	0	0.638107	2.960227	2.56872	0	0.937795	3.464574	12.112449	0	0	0	0	0	0	0	0	0	0	0	1	4	4	0	1	4	17.583333	0	0	0	0	0	0
L3_chr2_+_237206334	chr2	237206334	237206334	+	NA	NA	NA	0	0	0	0	0	0	2.960227	0	0	1.93233	0	0.741153	0	13.243968	2.4069	0	0.643964	0	0	0	0	0	0	0	4	0	0	2	0	1	0	17	4	0	1	0
L3_chr17_+_62072041	chr17	62072040	62072044	+	NA	NA	NA	0	1.220836	0	1.957861	1.019722	0	0	1.080913	0	1.87559	0	0	3.072054	1.502626	10.6215	3.668781	8.814069	2.014269	0	2	0	2	1	0	0	2	0	2	0	0	3	2	16	6	12	2
L3_chr14_+_92330426	chr14	92330422	92330445	+	9950	GOLGA5	GOLIM5,RFG5,ret-II	2.412732	3.635801	0	3.908924	10.254041	0.638107	0.66108	1.080913	3.126175	0	2.529121	2.897997	0	4.490335	1.977526	5.480541	3.557546	4.007312	3	6	0	4	10	1	1	2	4	0	3	4	0	6	4	9	5	4
L3_chr1_+_160306135	chr1	160306134	160306160	+	9722	NOS1AP	CAPON,MGC138500	2.412732	0	5.161982	16.684545	5.108987	0	0.66108	1.178254	0.772772	2.813385	0.84304	0.741153	0	0	5.397867	0.60736	1.36976	2.014269	3	0	3	17	5	0	1	2	1	3	1	1	0	0	10	1	2	2
L3_chr3_+_52254551	chr3	52254518	52254916	+	132160	PPM1M	FLJ32332,PP2C-eta,PP2CE,PP2Ceta	2.412732	1.822352	12.895725	133.559203	133.832067	43.574059	0.66108	0	17.788549	41.064491	24.32028	46.586182	0	2.217817	9.233957	33.547867	40.930365	31.713612	3	3	8	135.869577	130.497013	61	1	0	22	41	28.332474	65.498711	0	2.987013	17.30099	54.980892	55.778034	32
L3_chr10_+_11287795	chr10	11287794	11287795	+	NA	NA	NA	0	0	0	0	0	0	0	0	0	0	0	0	3.087079	2.269478	0	14.16331	0	1.007135	0	0	0	0	0	0	0	0	0	0	0	0	3	3	0	23	0	1
L3_chr6_+_123080462	chr6	123080453	123080465	+	5570	PKIB	FLJ23817,PRKACN2	0	0	0	0	0	0	0	0	0	0	0	0	3.087079	8.386766	10.45144	1.214719	6.002725	7.776108	0	0	0	0	0	0	0	0	0	0	0	0	3	10.966667	16	2	8	7.9
L3_chr6_-_132875915	chr6	132875912	132875919	-	8417	STX7	RP11-560I21.1	0	3.632486	1.591957	3.929369	0	0.638107	0	3.109177	0	6.957278	0.84304	2.156844	3.098016	1.502626	3.395662	10.415834	11.006959	3.97823	0	6	1	4	0	1	0	5	0	7	1	3	3	2	6	17	14	4
L3_chrX_+_109890207	chrX	109890206	109890208	+	NA	NA	NA	0.244798	1.676757	2.596191	5.525238	4.806039	11.240714	0	0	1.965954	1.578101	0.691645	19.055493	2.949201	2.265533	3.842387	1.757965	7.563363	11.382208	0.319588	2.776681	1.578947	5.614988	4.690687	13.76056	0	0	2.470588	1.647059	0.823529	28.201139	2.879121	2.994872	6.340659	2.879121	9.852015	11.681319
L3_chr1_+_26928903	chr1	26928902	26928905	+	8289	ARID1A	RP1-50O24.1,B120,BAF250,BAF250a,BM029,C1orf4,P270,SMARCF1	0	0	0	0	0	0	2.16878	3.746974	10.618681	0	0.84304	0	1.032672	0	0	1.218951	0	0	0	0	0	0	0	0	3	6	13	0	1	0	1	0	0	2	0	0
L3_chr13_+_30090056	chr13	30090056	30090057	+	10208	USPL1	C13orf22,D13S106E,DKFZp781K2286,FLJ32952,RP11-121O19.1,bA121O19.1	0.804244	0	1.591957	0.975531	1.019722	0.638107	1.398909	2.56872	0	2.94947	7.023452	3.544256	1.032672	4.592579	10.885597	8.616377	16.538924	5.879572	1	0	1	1	1	1	2	4	0	3	8	5	1	6	15	14	20	6
L3_chr11_+_120965906	chr11	120965892	120966337	+	NA	NA	NA	0	0	0	0	0	0	1.32216	24.143135	20.496805	16.238539	1.68608	2.223459	2.054407	3.012019	19.690394	4.883501	4.14375	1.007135	0	0	0	0	0	0	2	32	25	16	2	3	2	4	30	8	6	1
L3_chr11_-_34785547	chr11	34785547	34785552	-	NA	NA	NA	3.444909	1.335734	1.028715	9.060694	11.381301	2.163266	0	0	0	0	0	0	0	0	0	0	0	0	4.211603	2.199908	0.695773	9.217592	11.113401	3.387595	0	0	0	0	0	0	0	0	0	0	0	0
L3_chr10_-_30365749	chr10	30365749	30365750	-	NA	NA	NA	0	0.307451	0	0	0	1.739086	1.398909	1.178254	0.772772	0	1.709028	10.447047	2.054407	0	0	0.60736	0	0	0	0.5	0	0	0	2.5	2	2	1	0	2	15.090909	2	0	0	1	0	0
L3_chr20_+_48032922	chr20	48032919	48032923	+	6615	SNAI1	SLUGH2,SNA,SNAH,dJ710H13.1	0	1.822352	0	0	0	0	1.398909	10.192956	6.385211	0	1.709028	0	2.065344	33.260455	7.166012	0.60736	2.130027	7.922311	0	3	0	0	0	0	2	15	8	0	2	0	2	42.986301	11	1	3	8
L3_chr12_-_110291248	chr12	110291248	110291288	-	144717	FAM109A	FLJ32356	2.461086	1.831254	45.376581	35.401573	34.861426	6.185154	0	2.39927	30.473873	21.544269	13.017147	15.479436	1.032672	13.615914	33.759857	18.366283	16.139403	23.445667	3	3	25	35.963504	33.963504	9	0	4	37	21	15	22	1	18	47.970238	29.982143	20.994048	24
L3_chr10_-_97657631	chr10	97657630	97657641	-	NA	NA	NA	0.804244	0.610418	1.591957	3.918306	1.019722	0	0.66108	0	0	0	12.26916	1.482306	2.065344	4.47279	2.573982	4.867341	2.013723	2.014269	1	1	1	4	1	0	1	0	0	0	14	2	2	6	5	8	3	2
L3_chr16_+_554430	chr16	554430	554430	+	NA	NA	NA	2.528698	1.810134	14.75466	13.839538	1.019722	4.532625	0	3.30128	1.580632	0	4.349605	0.741153	1.032672	1.502626	7.63944	1.832151	6.197409	1.993043	3	3	8	14	1	6	0	5	2	0	5	1	1	2	11	3	8	2
L3_chr7_+_105409065	chr7	105409063	105409071	+	NA	NA	NA	1.463218	4.823013	1.591957	1.951062	1.019722	4.350973	2.16878	1.178254	0	0	2.552068	11.169752	0	0	0	0.60736	0.14233	0	1.826087	8	1	2	1	6	3	2	0	0	3	16	0	0	0	1	0.25	0
L3_chr3_-_53890984	chr3	53890984	53890984	-	93973	ACTR8	ARP8,FLJ12934,FLJ22579	2.528698	4.849279	0	2.07776	1.019722	2.908506	0.135391	11.443419	3.36149	0	1.709028	7.564757	1.032672	0	0.014223	0.60736	0.007135	1.007135	3	8.121849	0	2.121849	1	4	0.230769	15.104762	4.153846	0	2	10.904762	1	0	0.044693	1	0.016	1
L3_chr5_+_170810819	chr5	170810818	170810819	+	NA	NA	NA	1.656842	1.322229	0	0	3.063528	2.123056	0	2.799956	1.580632	1.93233	0.338137	0	2.054407	1.524208	2.36054	3.061421	0.643964	10.111115	2	2.177419	0	0	3	3	0	4.318698	2	2	0.408163	0	2	2.028243	4.200881	5	1	10.405405
L3_chr9_+_103335964	chr9	103335964	103335964	+	56254	RNF20	BRE1A,FLJ11189,FLJ20382,KIAA2779,MGC129667,MGC129668	1.656842	0	0	0	0	0	0	0	0	0	0.84304	1.454129	2.054407	1.502626	0	0.60736	2.130027	16.395725	2	0	0	0	0	0	0	0	0	0	1	2	2	2	0	1	3	17
L3_chr12_+_49604741	chr12	49604736	49604787	+	25840	METTL7A	AAM-B,DKFZP586A0522	1.656842	0	0	0	0	0	0	0.540457	0	12.52249	6.933498	2.936435	2.065344	2.269478	0.494381	14.686934	39.961125	16.787794	2	0	0	0	0	0	0	1	0	12	8	4	2	3	1	24	51	17
L3_chr2_+_145481372	chr2	145481356	145481374	+	NA	NA	NA	0	0	0	1.957861	0	0	0.66108	1.858813	10.465009	5.74025	3.426933	0	3.072054	0.742541	16.928232	20.226385	12.964375	2.971095	0	0	0	2	0	0	1	3	13	6	4	0	3	1	23.989247	32.94898	18	3
L3_chr2_+_238304688	chr2	238304688	238304689	+	NA	NA	NA	0	0	0	0.975531	0	0	0.66108	3.746974	0	0	0	0.741153	3.072054	11.661098	1.585219	0.60736	1.36976	1.993043	0	0	0	1	0	0	1	6	0	0	0	1	3	15	3	1	2	2
L3_chr2_+_73294880	chr2	73294873	73294893	+	10322	SMYD5	NN8-4AG,RAI15,RRG1,ZMYND23	2.748624	3.000661	11.812752	3.908924	3.063528	1.276213	0	0.540457	0	0.937795	0.84304	0	1.032672	1.485082	0.988763	3.668781	2.773991	0	3.372917	5	6.913265	4	3	2	0	1	0	1	1	0	1	2	2	6	4	0
L3_chr10_-_123906263	chr10	123906263	123906263	-	NA	NA	NA	0.804244	0	0	0	0	0	0	1.178254	2.402289	16.904464	0	0	3.072054	1.502626	0.494381	0.60736	0	0	1	0	0	0	0	0	0	2	3	16	0	0	3	2	1	1	0	0
L3_chr16_+_1323646	chr16	1323645	1323647	+	NA	NA	NA	0.804244	0	1.591957	12.828818	1.019722	0	0	0	0.772772	3.887265	3.464574	0.741153	3.072054	0	3.187254	2.446396	2.130027	0	1	0	1	13	1	0	0	0	1	4	4	1	3	0	5.115385	4	3	0
L3_chr1_-_201312099	chr1	201312099	201312113	-	NA	NA	NA	3.216977	2.420552	0	18.477053	1.019722	0.638107	0.66108	0	0	0.937795	0	0	0	1.485082	0.494381	3.04103	0	0	4	4	0	18.746835	1	1	1	0	0	1	0	0	0	2	1	5	0	0
L3_chr22_-_28972749	chr22	28972748	28972751	-	3976	LIF	CDF,D-FACTOR,HILDA	0	0.610418	131.489645	0	2.043806	0	2.960227	7.197145	623.455747	5.002092	5.238118	6.261888	1.032672	6.153361	679.613863	1.217879	1.36976	1.993043	0	1	62	0	2	0	4	10	655.616506	4.978193	6	8.978193	1	8	565.254262	1.998249	2	2
L3_chr9_-_129707421	chr9	129707420	129707427	-	NA	NA	NA	0	1.211934	0	0.975531	1.019722	1.276214	2.960227	1.167219	1.545543	15.055743	9.517391	7.694922	1.032672	10.778754	2.227428	6.741553	5.002851	4.985364	0	2	0	1	1	2	4	1.983333	2	15	11	11	1	14	4	11	7	5
L3_chr10_+_112247654	chr10	112247642	112247662	+	1847	DUSP5	DUSP,HVH3	0.804244	0	14.048391	18.647546	14.153096	2.000434	3.202449	0.540457	25.341049	5.962743	17.633188	20.712534	0	3.75456	16.485669	4.900591	13.217295	9.874352	1	0	8	18.952381	13.8	3	4.473684	1	30	6	20	29.473684	0	5	23	8	18	9.987013
L3_chr5_+_50022986	chr5	50022984	50022986	+	NA	NA	NA	0	0	0	0	0	0	0	1.858813	1.545543	1.93233	0.84304	2.156844	4.087056	0.742541	17.51276	15.35608	4.358886	3.000177	0	0	0	0	0	0	0	3	2	2	1	3	4	1	23.985714	25	6	3
L3_chr15_-_99536192	chr15	99536192	99536194	-	22856	CHSY1	KIAA0990,CSS1	0	0	1.591957	0	0	0	0	0	0.772772	0	0.84304	0.741153	4.104726	3.012019	23.029488	6.741553	5.174691	5.879572	0	0	1	0	0	0	0	0	1	0	1	1	4	4	30	11	7	6
L3_chr1_-_203953354	chr1	203953353	203953377	-	NA	NA	NA	0	0	1.591957	0	0	0	0	0	0.772772	0	0	0	4.104726	4.514645	13.80534	17.765226	2.773991	0	0	0	1	0	0	0	0	0	1	0	0	0	4	6	20.965517	28.91954	4	0
L3_chr3_+_173367330	chr3	173367325	173367331	+	NA	NA	NA	0	0	0	0	0	0	0	0	4.913659	0.937795	0	0.741153	4.104726	5.300426	10.23352	1.826311	2.773991	1.007135	0	0	0	0	0	0	0	0	6	1	0	1	4	7	15	3	4	1
L3_chr1_+_148306513	chr1	148306506	148306520	+	11311	VPS45	H1,H1VPS45,VPS45A,VPS45B,VPS54A,VSP45,VSP45A,RP11-458I7.2	0	0	0	0	0	0	0	13.937616	0.772772	0	0	0.741153	4.108814	0.742541	1.483144	4.27614	11.835446	3.97823	0	0	0	0	0	0	0	18	1	0	0	1	4	1	3	7	16	4
L3_chr7_-_86942906	chr7	86942906	86942950	-	5244	ABCB4	ABC21,GBD1,MDR2,MDR2/3,MDR3,PFIC-3,PGY3	0	0.610418	0	13.764015	2.039444	0	0	0.540457	5.528465	0.937795	1.68608	0.741153	4.108814	2.269478	3.710573	3.64839	3.417954	11.737348	0	1	0	14	2	0	0	1	7	1	2	1	4	3	7	6	5	12
L3_chr2_+_172252510	chr2	172252473	172252519	+	1781	DYNC1I2	DNCI2,FLJ21089,FLJ90842,IC2,MGC104199,MGC111094,MGC9324	0	1.220836	3.343982	3.929369	0	0	2.059989	2.939727	1.545543	0.937795	0	0.741153	2.054407	0.742541	3.216192	1.832151	10.349383	0	0	2	2	4	0	0	3	5	2	1	0	1	2	1	6	3	14	0
L3_chr2_-_55090891	chr2	55090871	55090916	-	57142	RTN4	ASY,NI220/250,NOGO,NOGO-A,NOGOC,NSP,NSP-CL,Nbla00271,Nbla10545,Nogo-B,Nogo-C,RTN-X,RTN4-A,RTN4-B1,RTN4-B2,RTN4-C	0	0	0	0.975531	0	0	0	0	5.58644	0.937795	2.552068	3.610973	4.130688	5.257186	10.946412	62.691817	18.928295	4.028538	0	0	0	1	0	0	0	0	7	1	3	5	4	7	19	102	26	4
L3_chr6_+_161386234	chr6	161386230	161386235	+	NA	NA	NA	4.186498	2.543762	1.385344	4.539646	10.48302	1.780639	0	0	0	0	0	0	0	0	0	0	0	0	5.114398	4.196633	0.919319	4.640507	10.233041	2.852234	0	0	0	0	0	0	0	0	0	0	0	0
L3_chr1_-_173694913	chr1	173694913	173694913	-	NA	NA	NA	1.761393	1.211934	10.842991	0	0.430278	0.638107	1.398909	0	0	0	2.583893	5.597492	1.032672	1.502626	0.494381	0	0.643964	0	2.120879	2	6	0	0.423077	1	2	0	0	0	3	8	1	2	1	0	1	0
L3_chr4_+_144325519	chr4	144325517	144325533	+	84640	USP38	FLJ35970,HP43.8KD,KIAA1891	2.528698	4.186026	28.923418	0	6.14369	0	0.66108	5.230667	0	0.937795	0	1.466287	1.032672	1.485082	1.585219	1.218951	0	1.993043	3	7	15	0	6	0	1	8	0	1	0	1.977778	1	2	3	2	0	2
L3_chr2_-_240634431	chr2	240634431	240634431	-	150681	OR6B3	OR6B3P,OR6B3Q	0.804244	0.610418	0	0	0	0	1.398909	12.208791	0.772772	0	0.84304	2.156844	2.054407	0.742541	5.31075	0	0	1.007135	1	1	0	0	0	0	2	16	1	0	1	3	2	1	8	0	0	1
L3_chr16_+_51799868	chr16	51799854	51799868	+	80205	CHD9	AD013,CReMM,KISH2,PRIC320	0	0	0	0	0	0	1.398909	0.540457	0	0.937795	1.68608	12.610869	3.087079	0.742541	0	0	1.36976	1.007135	0	0	0	0	0	0	2	1	0	1	2	18	3	1	0	0	2	1
L3_chr13_-_105986012	chr13	105986009	105986014	-	1948	EFNB2	RP11-272L14.1,EPLG5,HTKL,Htk-L,LERK5,MGC126226,MGC126227,MGC126228	2.528698	0.610418	1.591957	2.933393	1.019722	0	2.059989	5.600086	10.823203	7.846233	6.081159	5.6571	0	0.742541	14.752622	5.507951	9.410014	3.88696	3	1	1	3	1	0	3	8	13	8	7	8	0	1	20	9	12	3.941176
L3_chr4_+_71789348	chr4	71789301	71789403	+	NA	NA	NA	3.216976	9.115685	6.253232	27.425111	5.102972	2.552427	1.398909	2.757427	15.881533	24.047156	4.238148	9.503386	0	2.227622	3.574198	6.065525	3.219819	4.036441	4	15.020863	3.846154	28.011657	5	4	2	4.93617	20.05258	24	5	13.023775	0	3	7.03697	9.959184	5	4.007277
L3_chr9_-_73573250	chr9	73573250	73573638	-	23670	TMEM2	RP11-52I12.1	1.656842	0	8.345896	1.957861	5.088863	7.713735	0	4.827888	17.490725	9.827403	10.367686	53.355463	3.087079	2.124105	21.494759	10.406901	15.308877	15.694265	2	0	5	2	4.980392	11	0	8	21	10	12	77	3	2.862745	32	17	21	16
L3_chr8_-_18756154	chr8	18756152	18756165	-	NA	NA	NA	0	0	0	0.975531	0	0	0.66108	0.540457	19.2374	9.942053	32.577657	5.6571	4.104726	2.987708	25.452439	13.55011	37.926796	1.007135	0	0	0	1	0	0	1	1	23	10	37	8	4	4	34	22	44.986301	1
L3_chr3_+_48482645	chr3	48482642	48482657	+	11277	TREX1	AGS1,AGS5,CHBL,CREN,DKFZp434J0310,DRN3,HERNS,CRV	0.804244	0.610418	0	0	0	0	2.03899	3.340081	2.353404	0	0.84304	5.713997	2.054407	2.245167	2.181675	1.214719	32.261777	0	1	1	0	0	0	0	2.972222	6	3	0	1	8	2	3	4	2	38	0
L3_chr19_+_18145600	chr19	18145594	18145636	+	10437	IFI30	GILT,IFI-30,IP30,MGC32056	5.070143	1.220836	11.800067	57.45942	105.253486	88.321386	0	2.565674	23.64155	130.53466	137.060277	124.020041	0	4.514645	25.864154	86.579893	164.095918	222.050041	6	2	7	57.98917	101.98917	96.992831	0	3.995781	27.983122	115.943034	149.955674	188.926358	0	6	35	139.9967	184.99506	234.99835
L3_chr1_-_30977932	chr1	30977931	30977935	-	NA	NA	NA	0	0	0	0	0	0	0	0	0	0	0	0	5.100095	1.485082	3.395662	10.444344	3.386147	3.000177	0	0	0	0	0	0	0	0	0	0	0	0	5	2	6	17	4.954545	3
L3_chr2_-_218517039	chr2	218517026	218517043	-	7145	TNS1	MGC88584,TNS,DKFZp586K0617,MST091,MST122,MST127,MSTP091,MSTP122,MSTP127,MXRA6	3.413301	0	0	3.918306	1.019722	0.638107	0.66108	0	3.126175	11.710427	22.810938	56.56985	1.032672	0.742541	19.300448	10.438456	11.179319	32.340012	4	0	0	4	1	1	1	0	4	11.977099	26	81.777728	1	1	29.774327	17	15.833333	33
L3_chr2_-_47651209	chr2	47651209	47651210	-	56660	KCNK12	THIK-2,THIK2	0	0.610418	0	0	5.123968	2.123056	5.147501	3.680213	2.353404	7.911936	3.464574	11.53213	0	0	0	0	0	0	0	1	0	0	5	3	7.023102	5.907407	3	7.907407	4	16.822516	0	0	0	0	0	0
L3_chr2_+_113601612	chr2	113601612	113601645	+	3557	IL1RN	IL1RA,ICIL-1RA,IL-1ra3,IL1F3,IRAP,MGC10430	0	0	0	5.887231	6.14369	2.908506	0	2.39927	8.966277	46.593116	21.942111	12.61532	5.152423	1.485082	11.779361	61.715965	113.551545	96.471562	0	0	0	6	6	4	0	4	11	44.990654	25	18	5	2	19	100	129	100.992174
L3_chr4_-_139382954	chr4	139382947	139382956	-	23657	SLC7A11	CCBR1,xCT	0	0	0	1.951062	1.019722	0	2.16878	6.140543	4.755693	13.257984	0.84304	1.454129	3.087079	8.421442	73.421424	80.656448	26.759175	4.951215	0	0	0	2	1	0	3	9	6	13	1	2	3	11	89	130	33	5
L3_chr5_-_73972310	chr5	73972303	73972312	-	8507	ENC1	CCL28,ENC-1,FLJ39259,KLHL35,NRPB,PIG10,TP53I10	3.332943	0.610418	1.591957	51.453865	12.295907	1.276213	0	0.540457	4.843379	7.137442	5.192645	11.169752	2.054407	0	9.573566	17.270575	19.887226	14.494517	4	1	1	52	12	2	0	1	6	7	6	16	2	0	15	28	24.333333	15
L3_chr4_+_170778267	chr4	170778265	170778301	+	1182	CLCN3	CLC3,ClC-3	0	0.610418	0	0	0	0	1.398909	2.939727	7.25209	1.87559	4.238148	2.729632	4.104726	6.024038	2.573982	12.174946	11.332165	2.014269	0	1	0	0	0	0	2	5	9.065789	2	5	3.714286	4	8	5	19.984733	16	2
L3_chr2_-_25328451	chr2	25328442	25328610	-	1788	DNMT3A	DNMT3A2,M.HsaIIIA	1.656842	1.822352	1.591957	28.527226	2.056992	0	0.00789	0.545866	26.795702	61.515527	15.413698	0.741153	4.119751	2.987708	11.915626	21.464872	8.021236	0	2	3	1	29	2.017425	0	0.016657	1.016657	33	60.989474	18	1	4	4	20.019526	35	12.019526	0
L3_chr1_+_117710990	chr1	117710964	117710990	+	10905	MAN1A2	MAN1B,RP4-675C20.1	2.412732	3.641388	0	1.335318	5.102972	0	1.308153	13.092779	0.772772	1.87559	1.709028	2.964611	2.065344	0.742541	0.988763	0.60736	1.931891	2.014269	3	6	0	1.366667	5	0	1.980392	19	1	2	2	4	2	1	2	1	3	2
L3_chr18_+_8599434	chr18	8599426	8599439	+	201475	RAB12	FLJ45927,MGC104724	5.794029	3.627028	5.161982	5.869368	2.039444	1.276213	0	2.88938	3.233036	0.937795	12.995613	2.223458	0	4.490335	4.812679	0	9.152888	10.956637	7	6	3	6	2	2	0	4.775424	4	1	15	3	0	6	8	0	13	11
L3_chr10_-_64246114	chr10	64246110	64246174	-	1959	EGR2	CMT1D,CMT4E,DKFZp686J1957,FLJ14547,KROX20	0	1.220836	1.591957	22.566229	17.408021	1.362328	2.721069	94.970949	89.329971	94.023705	98.027328	69.070542	3.087079	50.249418	131.120674	114.591166	133.441278	77.054552	0	2	1	23	17	2	4	122	104	88	108	102	3	65	162	184.996979	148.99403	80
L3_chr6_-_130073001	chr6	130072997	130073036	-	93663	ARHGAP18	FLJ25728,MGC126757,MGC138145,MacGAP,bA307O14.2	0	0	3.343982	0.975531	0	0	0.66108	10.493135	33.418389	23.068837	33.347042	20.659042	5.163361	6.721226	13.711032	43.034488	37.567899	7.993397	0	0	2	1	0	0	1	16	40	22.994475	38	29	5	8.995455	22	70	50	8
L3_chr1_+_175599249	chr1	175599249	175599249	+	NA	NA	NA	5.198905	2.406191	0	1.957861	1.019722	0	0.66108	0	0	0	11.521689	0	0	0	0	0.60736	0	0	5.988372	4	0	2	1	0	1	0	0	0	13	0	0	0	0	1	0	0
L3_chr1_-_111308055	chr1	111308051	111308068	-	55791	C1orf103	RIF1,FLJ11269,RP11-96K19.1	0.804244	4.186026	0	0.975531	0	0	0	3.30128	6.494291	0	0	1.482306	5.100095	13.122566	17.599199	9.793091	13.254351	3.021404	1	7	0	1	0	0	0	5	8	0	0	2	5	17	26	16	17	3
L3_chr1_+_226002358	chr1	226002356	226002358	+	116841	C1orf142	RP5-870F10.2,DKFZp686M10160,FLJ12517,IMAGE3451454,SNAP-47,SVAP1	4.307503	2.406191	0	35.711382	15.424047	0.638107	0.66108	1.178254	7.671456	48.489952	30.703976	6.276676	1.032672	1.396305	3.105303	19.703841	26.666135	1.007135	5	4	0	36	15	1	1	2	9.2375	43.944444	34	9	1	1.860759	5	31.883117	30.557279	1
L3_chr3_+_99023576	chr3	99023576	99023590	+	NA	NA	NA	1.608488	4.831915	1.591957	2.933393	3.063528	0.638107	1.32216	7.018906	2.402289	2.870125	2.552068	10.655484	3.087079	16.177015	3.272512	4.260352	3.557546	1.993043	2	8	1	3	3	1	2	11	3	3	3	15	3	21	6	6.991071	5	2
L3_chr4_-_169638148	chr4	169638146	169638221	-	91351	FLJ31033	DKFZp781D1175,FLJ13468,FLJ39050,FLJ31033	0.804244	5.404002	4.93594	4.893837	2.039444	0	2.16878	7.048254	15.641996	10.136375	3.372161	3.59413	3.087079	6.759813	8.636595	38.844566	7.329098	8.908219	1	9	3	5	2	0	3	11	19	10	4	5	3	9	14	63	11	9
L3_chr19_-_56031125	chr19	56031124	56031126	-	NA	NA	NA	0	0	0	0.975531	2.039444	0	3.621307	4.59287	11.522588	2.94947	0	4.998385	2.476744	0.015681	2.828837	3.051102	0.643964	0	0	0	0	1	2	0	5	7	14	3	0	7	2.414634	0.02252	5.007507	5	1	0
L3_chr1_+_206425614	chr1	206425613	206425614	+	NA	NA	NA	0	0	0	0	0	0	0	0	0	0	0	0	6.111572	7.40688	3.823916	4.038101	10.338809	10.105943	0	0	0	0	0	0	0	0	0	0	0	0	6	9.6	6	6.6	12.8	10.4
L3_chr7_+_149042804	chr7	149042804	149042806	+	84626	KRBA1	KIAA1862,MGC176633	4.185541	0	0	0	0	0	0.895735	0	0	0.937795	0.84304	1.454129	1.032672	0	0	0.60736	0	12.589419	5	0	0	0	0	0	1.324324	0	0	1	1	2	1	0	0	1	0	13
L3_chr1_+_89926992	chr1	89926989	89927012	+	NA	NA	NA	0	0	0	0	0	0	0	4.19009	0	0	0	0	6.11623	36.137677	12.109892	0.60736	0	0	0	0	0	0	0	0	0	7	0	0	0	0	5.958027	46.784114	18.843437	1	0	0
L3_chr15_-_93956211	chr15	93956211	93956212	-	NA	NA	NA	0	0	0	0	0	0	0	0	0	0	0	0	6.132767	0	10.061021	6.761824	2.130027	1.007135	0	0	0	0	0	0	0	0	0	0	0	0	6	0	14	11	3	1
L3_chr12_-_48902705	chr12	48902697	48902711	-	51474	LIMA1	EPLIN,FLJ38853,MGC131726,SREBP3	0	0	0	0	0	0	0	10.693509	0	0	0.84304	0	6.159134	4.509929	0.494381	6.731918	14.611	1.007135	0	0	0	0	0	0	0	15	0	0	1	0	6	5.962264	1	11	19	1
L3_chr12_-_104154028	chr12	104154015	104154035	-	55198	APPL2	DIP13B,FLJ10659	4.117929	0	10.842991	4.884455	2.039444	1.276213	0	1.718711	0	0.937795	2.583893	1.482306	2.065344	3.012019	0.494381	6.082626	6.9755	2.014269	5	0	6	5	2	2	0	3	0	1	3	2	2	4	1	9.946667	10	2
L3_chr18_+_71051739	chr18	71051726	71051753	+	10194	TSHZ1	NY-CO-33,SDCCAG33,TSH1	0.804244	0	3.343982	11.768914	2.043806	0.638107	5.421853	1.858813	16.930417	11.883158	14.76478	16.148643	0	2.269478	7.219578	4.280372	2.739519	6.949325	1	0	2	12	2	1	7	3	21	12	17	23	0	3	12	7	4	7
L3_chr5_-_21449593	chr5	21449593	21449594	-	NA	NA	NA	0	0	0	0	0	0	2.16878	0	3.233036	1.93233	0	0.741153	4.087056	3.815345	10.061021	6.761824	5.174691	2.971095	0	0	0	0	0	0	3	0	4	2	0	1	4	5	14	11	7	3
L3_chr14_-_88091113	chr14	88091098	88091122	-	11099	PTPN21	PTPD1,PTPRL10	4.941431	4.853322	22.361897	33.395618	8.170863	2.638541	1.32216	2.799624	15.279146	17.802991	8.361977	16.916654	0	4.491496	5.317639	4.265821	6.978847	3.921473	6	8	13	33.934004	8	4	2	5	18.992481	18	9.734827	23.855483	0	5.969697	9.722638	7	9.526316	3.912554
L3_chr5_+_79831886	chr5	79831884	79831886	+	NA	NA	NA	0	0	0	0	0	0	0	0	0	0	0	0	6.328142	8.731394	12.62494	23.838647	9.613153	4.790416	0	0	0	0	0	0	0	0	0	0	0	0	6.214286	11.285714	18.214286	38.600006	12.142857	4.873016
L3_chr13_+_44592647	chr13	44592636	44592652	+	2963	GTF2F2	BTF4,TFIIF,RAP30,TF2F2	4.307503	0	3.343982	0	0	0	0	2.39927	1.545543	0.937795	7.758017	0.741153	2.065344	3.012019	13.303226	6.741989	7.048896	7.893841	5	0	2	0	0	0	0	4	2	1	8.878788	1	2	4	19	11	9.989362	8
L3_chr6_+_168196308	chr6	168196308	168196309	+	NA	NA	NA	3.413301	1.810134	0	6.895737	10.282977	2.123056	2.960227	1.858813	8.240688	6.125362	16.054676	17.743505	0	0	0	1.832151	0.643964	1.007135	4	3	0	7	10.012739	3	4	3	10	6.155039	18	26	0	0	0	3	1	1
L3_chr3_+_57132573	chr3	57132572	57132573	+	NA	NA	NA	5.057397	3.618125	10.368178	6.875077	5.11335	1.276213	1.398909	0	1.580632	0	0	0	0	3.772105	9.258655	11.089564	5.084682	11.756675	6	6	6	7	5	2	2	0	2	0	0	0	0	5	14	18.036176	7	12
L3_chr14_+_22845908	chr14	22845893	22845912	+	599	BCL2L2	BCL-W,BCLW,KIAA0271	2.412732	2.420552	1.591957	0.975531	1.019722	0	0	1.080913	0	0.937795	0	0	4.119751	0.742541	11.338256	0.60736	0.643964	1.007135	3	4	1	1	1	0	0	2	0	1	0	0	4	1	18	1	1	1
L3_chr7_-_134845391	chr7	134845380	134845401	-	4850	CNOT4	CLONE243,NOT4,NOT4H	0.804244	0	1.591957	0	0	0	2.644319	5.271004	1.545543	1.87559	5.192645	4.390564	3.087079	10.532906	15.006019	5.490612	3.945615	3.000177	1	0	1	0	0	0	4	9	2	2	6	6	3	14	24	9	6	3
L3_chr3_+_50581918	chr3	50581914	50581929	+	51409	HEMK1	FLJ22320,HEMK,MTQ1	2.461087	4.826743	1.591957	0.975531	1.019722	0	0	0.540457	0.772772	0	0	0	4.104726	12.403638	0.332165	4.280372	0.643964	0	3	8	1	1	1	0	0	1	1	0	0	0	4	16	0.705882	7	1	0
L3_chr4_-_174393991	chr4	174393990	174393992	-	NA	NA	NA	3.413301	2.406191	3.183914	6.875077	7.180999	0	2.16878	1.178254	1.580632	0	4.349605	13.720591	1.032672	2.245167	3.599684	1.826311	2.913582	1.993043	4	4	2	7	7	0	3	2	2	0	5	20	1	3	6	3	4	2
L3_chr4_-_108860568	chr4	108860562	108860863	-	9061	PAPSS1	SK1,ATPSK1,PAPSS	0.804244	0	1.591957	52.952531	23.518045	3.914755	0.66108	1.080913	5.686431	23.086557	23.281543	20.280753	5.152423	6.028465	12.416985	73.075102	73.815157	59.418988	1	0	1	53.857143	23	6	1	2	7	23	27	28	5	8	21	118.989831	94.569444	61
L3_chr17_-_42154791	chr17	42154791	42154794	-	NA	NA	NA	2.528698	0.610418	1.591957	1.957861	0	0	0	0	0	0	0	0	4.104726	3.040757	10.684893	5.503378	6.002725	1.007135	3	1	1	2	0	0	0	0	0	0	0	0	4	4	15.157692	9	8	1
L3_chr9_-_32542567	chr9	32542566	32542604	-	10210	TOPORS	RP11-205M20.5,LUN,TP53BPL,P53BP3,RP31	3.26533	5.433431	0	15.7906	2.039444	0	1.32216	3.34008	6.28744	10.079635	0	1.482306	2.065344	9.794218	8.607479	4.256522	4.904017	2.01427	4	9	0	16	2	0	2	6	8	10	0	2	2	13	14.984848	6.984848	7	2
L3_chr6_+_134316057	chr6	134316049	134316057	+	9519	TBPL1	TLP,TRF2,MGC:8389,MGC:9620,STUD,TLF	4.989785	4.823013	10.097921	7.843411	5.107334	0.638107	0.66108	2.56872	2.353404	0.937795	0.84304	0	1.032672	3.75456	10.541534	8.573704	9.420679	6.944258	6	8	6	8	5	1	1	4	3	1	1	0	1	5	17	14	13	7
L3_chr11_-_124100699	chr11	124100699	124100699	-	NA	NA	NA	1.656842	1.211934	1.591957	2.942775	0	0	0	2.56872	2.402289	1.93233	1.709028	3.544256	5.100095	7.720838	23.106812	11.591484	10.514831	3.944081	2	2	1	3	0	0	0	4	3	2	2	5	5	10	29	18.806122	13	4
L3_chr6_-_167854300	chr6	167854300	167854303	-	NA	NA	NA	5.111747	3.593868	1.591957	2.942775	10.269854	4.532625	0.66108	0.540457	0	0	0.84304	0.741153	1.032672	0.742541	0	0	0	1.007135	6	6	1	3	10	6	1	1	0	0	1	1	1	1	0	0	0	1
L3_chr3_+_153551537	chr3	153551533	153551538	+	NA	NA	NA	1.656842	0	0	0	0	0	0	0	0	0	0	0	5.152423	10.751816	2.72181	7.342415	4.358886	0	2	0	0	0	0	0	0	0	0	0	0	0	5	14	5	12	6	0
L3_chr7_+_76748020	chr7	76748020	76748021	+	NA	NA	NA	6.815105	4.680195	1.82391	20.173585	3.526735	0.924418	0	0	0	0	0	0	0.07951	0.066664	0.07446	0.243399	0.095044	0.082793	7.987079	7.780111	1.13545	20.439442	3.452576	1.48074	0	0	0	0	0	0	0.075485	0.093458	0.190513	0.402583	0.172538	0.07908
L3_chr11_+_119712264	chr11	119712263	119712267	+	23365	ARHGEF12	DKFZp686O2372,KIAA0382,LARG,PRO2792	6.903671	4.186026	3.343982	16.802749	8.210234	0.638107	0	0.540457	0.772772	8.204045	1.709028	0	0	2.245167	1.090837	3.658462	1.287928	2.971095	7.979798	7	2	17	8	1	0	1	1	8	2	0	0	3	2	6	2	3
L3_chr12_-_64810803	chr12	64810787	64810805	-	84298	C12orf31	MGC104302,MGC14817	0.804244	1.220836	0	0	0	0.638107	0	0.540457	0.772772	0	0.84304	0	6.132767	10.666609	10.382203	6.715651	15.763222	4.913316	1	2	0	0	0	1	0	1	1	0	1	0	6	14	17	11	21	5
L3_chr19_-_10193906	chr19	10193905	10193906	-	NA	NA	NA	1.656842	0.610418	0	10.801313	5.11335	17.561443	3.284865	0	2.156011	2.870125	1.709028	7.404392	2.046097	1.386478	1.090837	17.192307	4.283342	7.875644	2	1	0	10.977778	5	21	4.636364	0	2.757576	3	2	10.464831	1.990635	1.847881	2	27.9342	6	7.987173
L3_chr4_+_77446918	chr4	77446906	77446918	+	8987	STBD1	FLJ41801,GENEX3414,GENX-3414	0.804244	0.610418	0	13.811148	2.043806	3.546613	2.076955	0	0.772772	2.94947	0.84304	1.454129	4.119751	4.525839	4.559783	4.293231	5.646814	1.007135	1	1	0	14	2	5	2.882353	0	1	3	1	2	4	6	7	7	8	1
L3_chr2_+_178191570	chr2	178191569	178191570	+	NA	NA	NA	0	1.211934	0	3.929369	8.210234	3.712866	2.960227	7.197145	11.78419	31.418227	15.063287	6.953769	4.087056	4.592579	14.25824	16.051624	14.08192	22.141685	0	2	0	4	8	5	4	10	14	28.987013	16.909091	10	4	6	19	26	17	23
L3_chr8_-_18915494	chr8	18915493	18915552	-	23362	PSD3	DKFZp761K1423,EFA6R,HCA67	3.332943	1.211934	22.312017	5.880431	3.063528	0	0.66108	1.718711	0.772772	0.937795	0.84304	1.454129	3.087079	2.970163	5.969644	1.822079	2.130027	0	4	2	13	6	3	0	1	3	1	1	1	2	3	4	11	3	3	0
L3_chr11_+_33331382	chr11	33331382	33331382	+	NA	NA	NA	0	0	0	0	0	0	0	0	0	0	0	0	7.121753	0.742541	0	0	0.643964	11.635228	0	0	0	0	0	0	0	0	0	0	0	0	7	1	0	0	1	12
L3_chr10_+_134677130	chr10	134677127	134677131	+	NA	NA	NA	0	0	0	0	0	0	0	0	0	0	0	0	7.154502	10.732857	0.494381	1.035336	0.643964	0	0	0	0	0	0	0	0	0	0	0	0	0	7	14	1	1.705882	1	0
L3_chrX_-_138114172	chrX	138114171	138114173	-	NA	NA	NA	3.682596	7.402366	3.614075	5.708618	13.628051	1.461939	1.782438	2.844803	10.442531	3.164049	1.236303	5.904019	1.712377	0.033801	3.168431	1.326296	1.257558	0	4.441068	12.377053	2.199001	5.808966	13.262366	2.183171	2.595903	4.754789	12.756489	3.243156	1.469889	8.233606	1.656275	0.047926	5.386284	2.180133	1.956604	0
L3_chr6_+_147869653	chr6	147869645	147869654	+	NA	NA	NA	3.177832	5.45494	3.886509	8.362879	12.23029	4.66177	1.094115	0.898535	0.243837	0.881715	0.823585	1.468066	2.906925	4.666976	2.686547	4.157314	1.019321	1.951952	3.903959	9.103959	2.403959	8.518164	11.92322	6.507918	1.712448	1.682889	0.332431	0.968541	0.989089	1.980248	2.824324	6.2	4.8	6.8	1.613389	1.92619
L3_chr6_-_166153010	chr6	166153010	166153011	-	NA	NA	NA	5.209432	4.805801	8.919993	9.868704	10.269854	5.365414	0	0	0	0	0.84304	0	2.054407	3.040757	1.733047	1.832151	4.530728	1.993043	6	8	5	10	10	7	0	0	0	0	1	0	2	4	3	3	6	2
L3_chr9_+_115957634	chr9	115957633	115957645	+	85301	COL27A1	FLJ11895,KIAA1870,MGC11337,RP11-82I1.1	4.892114	7.190122	1.591957	16.344399	5.002446	1.874906	2.64432	11.166678	9.749398	15.54513	5.150654	8.545401	0	1.502626	1.585218	1.826311	0.643964	1.993043	5.886792	12	1	16.607843	4.888889	2.943396	4	15.962952	11.901807	15	6	11.860215	0	2	3	3	1	2
L3_chr19_-_47155339	chr19	47155337	47155381	-	10567	RABAC1	PRA1,PRAF1,YIP3	2.412732	4.251806	0	0.975531	1.019722	3.362762	0	0	0	0	0	0	5.152423	19.269369	2.72181	2.433671	1.931892	12.854001	3	7	0	1	1	5	0	0	0	0	0	0	5	24.956044	5	4	3	12.988636
L3_chr4_-_77131117	chr4	77131107	77131129	-	55153	SDAD1	DKFZp686E22207,FLJ10498	0.804244	0.610418	1.591957	2.926593	3.063528	0	0.66108	3.109177	2.318315	1.93233	1.68608	4.380302	6.170071	3.012019	18.288627	12.246596	16.202216	7.884411	1	1	1	3	3	0	1	5	3	2	2	6	6	4	26	20	22.79845	8
L3_chr11_+_113776534	chr11	113776529	113776567	+	10179	RBM7	FLJ11153	1.656842	1.211934	0	0	0	0	0	0.540457	0.772772	0.937795	0	0	6.185096	5.999727	3.163672	7.30262	10.068617	2.014269	2	2	0	0	0	0	0	1	1	1	0	0	6	8	5.98913	12	15	2
L3_chr6_+_126282085	chr6	126282078	126282145	+	135112	NCOA7	RP1-187J11.1,ERAP140,ESNA1,FLJ45605,MGC88425,Nbla00052,Nbla10993,dJ187J11.3	0	0	0	0.975531	0	0	0.66108	48.094185	6.534066	2.94947	0.84304	1.454129	7.191806	46.509272	8.458907	4.265821	6.331536	0	0	0	0	1	0	0	1	67	8	3	1	2	7	61	14.965217	7	9	0
L3_chr14_-_34943709	chr14	34943705	34943714	-	4792	NFKBIA	IKBA,MAD-3,NFKBI	4.137187	4.219726	10.20811	6.851698	6.139087	4.270834	0.66108	1.080913	5.514668	0	0.84304	0	3.087079	1.502626	6.861757	6.108291	3.714923	8.97145	5	6.985294	6	7	6	6	1	2	7	0	1	0	3	2	12	10	5	9
L3_chr11_-_100502925	chr11	100502925	100502926	-	5241	PGR	PR,NR3C3	1.656842	3.000661	0	5.906061	0	6.209524	6.264127	2.56872	2.402289	11.208741	0.84304	4.915947	0	0	1.090837	0.60736	0	1.993043	2	5	0	6	0	8	8	4	3	11	1	7	0	0	2	1	0	2
L3_chr1_+_204875520	chr1	204875484	204875527	+	8444	DYRK3	RED,DYRK5,REDK,hYAK3-2	0	7.366775	6.753939	4.884455	7.158809	2.638541	4.857807	4.382193	21.281248	6.330715	2.552068	5.834432	3.087079	3.040757	2.72181	3.04103	2.657687	7.028716	0	12.134615	4	5	7	4	7	7	26	6.455056	3	8	3	4	5	5	4	7
L3_chrX_-_103288347	chrX	103288344	103288352	-	401612	MCART6	LL0XNC01-46H11.2,DKFZp686O1267	0.804244	0	0	0	1.019722	0	0	5.160093	14.001982	0	0	1.482306	7.144245	2.269478	6.895969	7.379756	4.530728	1.007135	1	0	0	0	1	0	0	8	17	0	0	2	7	3	11	12	6	1
L3_chr3_+_120495919	chr3	120495892	120496227	+	57514	CDGAP	KIAA1204,MGC138368,MGC138370	3.284433	1.220836	3.183914	27.411058	19.432283	3.914754	4.728194	3.340081	48.61485	76.048609	30.075002	58.557644	0	0	17.291222	25.637112	20.526477	43.471455	4.027686	2	2	28	19	6	6.652361	6	60	75.995215	34.995215	81.973319	0	0	30.990291	42	29.732394	43.982476
L3_chr11_-_2081904	chr11	2081904	2081905	-	NA	NA	NA	3.425296	2.852172	1.702178	0.688722	1.380405	2.123056	0	0.592615	0	0	0	0	4.587969	7.251626	10.17407	5.607337	4.73967	12.220588	4.129032	4.75	1.064516	0.709677	1.354839	3	0	1.125	0	0	0	0	4.494253	9.482759	15.16092	9.160569	6.416667	12.5
L3_chr6_-_18478059	chr6	18478058	18478059	-	NA	NA	NA	4.307503	3.593868	3.30331	13.799682	11.300159	3.712866	0.66108	1.695707	2.402289	0.937795	5.238118	1.454129	3.072054	5.372022	1.090837	4.909839	8.356438	2.971095	5	6	1.977273	13.977778	11	5	1	2.764706	3	1	6	2	3	7	2	8	10.921053	3
L3_chr15_+_36632035	chr15	36632035	36632035	+	NA	NA	NA	1.656842	1.810134	1.591957	2.942775	1.019722	0.638107	5.421853	3.30128	1.580632	0	2.583893	1.454129	1.032672	19.604114	6.851756	1.832151	2.913582	3.944081	2	3	1	3	1	1	7	5	2	0	3	2	1	25	10	3	4	4
L3_chr11_+_68988315	chr11	68988315	68988315	+	NA	NA	NA	2.48686	0.596036	12.376396	5.8354	10.196273	2.908506	2.823708	7.059004	2.308167	2.774457	4.299092	3.42642	2.841909	0.742541	1.090837	0	0	1.993043	2.952381	0.97619	6.788907	5.928571	9.928571	4	3.829114	9.829114	2.886076	2.829114	4.943038	4.829114	2.773585	1	2	0	0	2
L3_chr5_+_36642475	chr5	36642435	36642489	+	6507	SLC1A3	EA6,EAAT1,FLJ25094,GLAST,GLAST1	0	3.000661	0	3.908924	2.043806	0.638107	0	1.178254	6.236355	28.892303	28.448885	22.88308	8.187174	2.245167	1.585219	71.270603	57.586314	26.707701	0	5	0	4	2	1	0	2	7.980392	28.980952	32.940594	32	8	3	3	115.995763	75	27
L3_chr1_+_157246340	chr1	157246315	157246345	+	3428	IFI16	IFNGIP1,MGC9466,PYHIN2	0	0	0	0	0	0	0	1.62137	0	14.078866	6.901673	12.673908	8.194907	1.485082	4.159201	3.661116	14.029788	4.007312	0	0	0	0	0	0	0	3	0	14	8	18	7.981818	2	8	6	19	4
L3_chr1_-_154741559	chr1	154741558	154741561	-	NA	NA	NA	0	0	0	1.637296	0	1.195548	1.282914	1.685272	3.710912	7.361139	0	0.741153	6.927579	8.201701	45.530721	12.02316	11.699226	10.196843	0	0	0	1.677778	0	1.775	1.846154	2.951648	4.571429	7.290043	0	1	6.807692	10.806752	56.653028	19.579708	14.580327	10.422369
L3_chr11_+_85017284	chr11	85017276	85017297	+	55863	TMEM126B	HT007,MGC111203	0	0	1.591957	4.900636	0	0	0	2.39927	0.772772	0	1.68608	0.741153	8.213541	3.75456	4.949239	7.918091	11.984638	10.779143	0	0	1	5	0	0	0	4	1	0	2	1	8	5	9	12.985507	17	11
L3_chr16_+_21077500	chr16	21077441	21077503	+	57146	TMEM159	PROMETHIN	2.461087	0.97865	0	1.951062	1.019722	0	0.66108	0	3.982921	0	1.709028	2.908258	5.12756	13.517618	6.484216	4.254145	19.668429	17.927416	3	1.6	0	2	1	0	1	0	5	0	2	4	4.97561	17.919607	10.97561	6.987805	26.818684	17.97561
L3_chr1_+_179718396	chr1	179718353	179718451	+	777	CACNA1E	BII,CACH6,CACNL1A6,Cav2.3	4.922174	6.66317	12.103907	63.928401	14.323415	5.190967	1.32216	5.560447	4.005807	14.959921	11.152602	6.492127	2.065344	5.21533	1.585219	25.074296	6.719605	4.993221	6	11	7	65	14	8	2	9	5	15	13	9	2	7	3	40.988506	10	5
L3_chr17_-_35097805	chr17	35097802	35097833	-	93210	PERLD1	AGLA546,CAB2,MGC9753,PP1498,PGAP3	3.216977	3.043188	4.93594	11.756599	6.127057	8.728176	0	0.540457	5.68643	2.870125	0	1.482306	5.152423	2.987708	6.275741	3.053756	1.287928	11.765051	4	5	3	12	6	12	0	1	7	3	0	2	5	4	11	5	2	12
L3_chr2_-_20714349	chr2	20714339	20714350	-	64342	HS1BP3	ETM2,FLJ14249,HS1-BP3	4.069575	3.618125	1.591957	14.737124	1.019722	2.57981	1.32216	0	0.772772	1.87559	1.709028	0.741153	2.979679	4.525839	0.988763	4.174242	2.657687	8.920628	5	6	1	15	1	3.921053	2	0	1	2	2	1	2.895238	6	2	6.86	4	9
L3_chr10_-_104158910	chr10	104158910	104158911	-	NA	NA	NA	1.656842	2.322141	0	3.757841	9.224805	5.710192	6.125052	13.458143	8.123377	9.999525	4.276722	43.877989	0.592633	0	0	0	0	0	2	3.837209	0	3.837209	9	7.837209	7.835616	18.835616	9.917808	9.917808	4.917808	65.240537	0.571429	0	0	0	0	0
L3_chr3_+_76566270	chr3	76566268	76566270	+	NA	NA	NA	0.105725	0.118324	0.122229	0.184275	0	0.048697	2.335819	1.178254	0.248586	0.596351	4.000552	2.434493	6.026722	3.67258	4.256077	11.291157	13.635108	8.577603	0.142857	0.190476	0.095238	0.190476	0	0.095238	3.333333	2	0.333333	0.666667	4.666667	3.333333	5.868549	4.871795	7.179487	18.384615	17.410256	8.717949
L3_chr22_-_37680367	chr22	37680367	37680368	-	NA	NA	NA	6.439725	4.779369	0.835007	5.906061	1.019722	0	2.059989	4.481171	1.825457	13.6128	3.751443	2.098568	0.002532	2.418882	1.093705	1.541598	0	1.014097	7.547368	8.003519	0.547368	6	1	0	3	6.561404	2.339181	13	4.347368	2.916667	0.00234	3.229613	2.004604	2.52642	0	1.007021
L3_chr3_+_142688572	chr3	142688570	142688572	+	5922	RASA2	GAP1M	3.413301	2.406191	0	1.957861	1.019722	0	0	0	0.772772	0	2.552068	1.454129	5.100095	1.485082	1.090837	1.214719	2.913582	10.679818	4	4	0	2	1	0	0	0	1	0	3	2	5	2	2	2	4	11
L3_chr11_-_71501390	chr11	71501385	71501393	-	25906	C11orf51	DKFZP564M082,HSPC020	2.461087	3.632486	1.591957	2.933393	1.019722	0	0	0	0	0	0	0	6.159134	2.987708	12.138734	1.826311	0	4.985364	3	6	1	3	1	0	0	0	0	0	0	0	6	4	19	3	0	5
L3_chr6_+_71434223	chr6	71434210	71434242	+	60682	SMAP1	SMAP-1,FLJ13159,FLJ42245,RP1-104A17.1	4.873819	3.632486	13.855933	0	2.043806	0	0.66108	0.540457	0.772772	0.937795	0.84304	0.741153	3.087079	0.742541	2.0796	0.60736	0.643964	1.007135	6	6	8	0	2	0	1	1	1	1	1	1	3	1	4	1	1	1
L3_chr17_+_38719431	chr17	38719371	38719440	+	113277	TMEM106A	MGC20235	1.608488	1.831254	0	1.951062	0	1.276213	2.059989	3.577524	4.778579	10.644655	5.979001	17.155637	5.152423	3.75456	7.878049	9.782583	10.219392	19.893938	2	3	0	2	0	2	3	6	6	11	7	24	5	5	13	16	15	20
L3_chr2_+_216322784	chr2	216322784	216322786	+	NA	NA	NA	0.804244	0.610418	1.591957	5.036752	3.206351	0.867101	7.037471	2.666647	10.967411	4.019885	7.392519	19.768063	1.032672	1.502626	6.569556	1.429929	2.130027	2.014269	1	1	1	5.140909	3.140909	1.391966	9.356522	4.534783	13.356522	4.178261	8.534783	28.580854	1	2	10	2.349206	3	2
L3_chr6_+_149109858	chr6	149109827	149109897	+	10090	UST	2OST	5.874387	7.862885	3.183914	10.786583	13.309708	21.949532	1.974631	10.4186	5.513897	6.678046	20.816633	57.524563	1.032672	0.742541	7.040108	4.855921	14.609744	46.66175	7	13	2	11	13	30	2.987952	17	6.982143	7	24	81.987952	1	1	12	7.964912	21	48
L3_chr1_+_103840910	chr1	103840904	103841156	+	NA	NA	NA	0	0.610418	1.591957	0	0	0	0.66108	13.40367	4.755693	0.937795	1.68608	4.335282	8.239503	8.326681	14.116259	6.099018	19.488723	1.007135	0	1	1	0	0	0	1	19	6	1	2	6	8	11	23	10	26	1
L3_chr11_+_30301229	chr11	30301212	30301232	+	120534	C11orf46	FLJ38968,dJ299F11.1	0.804244	2.43277	3.183914	4.917216	1.019722	0	0	0.540457	4.706807	1.93233	3.464574	0.741153	8.191782	9.860959	11.375659	15.337225	10.2183	5.014447	1	4	2	5	1	0	0	1	6	2	4	1	8	13	19	25	14	5
L3_chr18_+_31075006	chr18	31074993	31075016	+	84307	ZNF397	MGC13250,ZNF47,ZSCAN15	0.804244	0	1.591957	2.942775	0	0	0	4.479534	0	0	1.709028	0	8.239503	2.227622	3.318266	4.265821	22.674566	4.985364	1	0	1	3	0	0	0	7	0	0	2	0	8	3	6	7	29	5
L3_chr18_+_44756546	chr18	44756544	44756546	+	NA	NA	NA	2.481989	2.363996	5.126485	7.078229	2.007476	0.625744	5.706208	10.099665	0.19778	0	1.545048	1.449308	0.964043	2.08808	5.738663	2.841063	0.589011	4.145599	2.946835	3.929114	2.995384	7.190329	1.964557	0.982278	7.751375	14.505703	0.271835	0	1.811594	1.953614	0.933046	2.764045	8.750554	4.641836	0.921348	4.17093
L3_chr4_+_8251959	chr4	8251903	8252005	+	54436	SH3TC1	FLJ20356,FLJ32999,FLJ36243,FLJ46394	5.794029	3.627028	4.775871	81.274622	84.803664	29.502808	1.32216	8.935647	9.53741	40.240779	36.780847	29.057674	2.054407	1.485082	8.9113	20.12854	43.548591	40.59634	7	6	3	82.797741	82.887332	42.715695	2	15.993939	11.976331	40.981891	42.993548	39.993902	2	2	16.994286	33	60	41
L3_chr15_+_84034167	chr15	84034147	84034259	+	NA	NA	NA	0.804244	0	0	0	0	0	4.282387	11.89787	6.494291	29.040738	28.644766	34.938409	4.130688	4.497101	2.72181	4.25575	15.344104	6.999633	1	0	0	0	0	0	6	18	8	29	33	49	4	6	5	7	20	7
L3_chr20_-_61356286	chr20	61356284	61356286	-	128414	C20orf58	RP11-261N11.9,FAM77A,bA261N11.2,C20orf58	3.608476	2.913328	6.279038	6.569333	5.597645	8.63545	5.611419	5.037003	1.743193	4.987199	3.818796	15.364706	0	0	0.134355	0.004263	0	0.008056	4.242107	4.851754	3.71831	6.671607	5.467093	11.256418	7.23431	7.578291	2.201593	4.971316	4.403663	22.472168	0	0	0.322984	0.007194	0	0.007421
L3_chr2_+_30307903	chr2	30307900	30307906	+	81606	LBH	DKFZP566J091,MGC104312,MGC163287	2.412732	1.220836	3.343982	0.975531	8.191662	7.293787	0.66108	2.356508	0	0	2.529121	14.064998	6.159134	0.742541	2.0796	6.144174	5.51351	33.221375	3	2	2	1	8	10	1	4	0	0	3	20	6	1	4	10	8	34
L3_chr6_-_155677311	chr6	155677306	155677322	-	51106	TFB1M	CGI-75,CGI75,mtTFB1,mtTFB	2.461087	6.633146	1.591957	5.88555	2.039444	0.638107	0.66108	0.540457	0.772772	12.844946	1.709028	12.000615	6.144109	4.490335	4.454858	3.04103	2.013723	0	3	11	1	6	2	1	1	1	1	13	2	17	6	6	8	5	3	0
L3_chr11_+_118710444	chr11	118710433	118710451	+	79102	RNF26	MGC2642	2.566042	6.643637	4.775871	14.845311	7.155522	8.020009	4.807503	7.376498	1.545543	4.8818	5.086995	12.485396	2.065344	2.987708	1.699064	2.763199	4.845473	9.145703	3.182143	11	3	15.078431	7	10.369868	6.808219	12	2	5	5.876923	17.902597	2	4	3.199029	4.544218	7	9.24171
L3_chr15_+_75074775	chr15	75074775	75074837	+	9051	PSTPIP1	CD2BP1,CD2BP1L,CD2BP1S,H-PIP,PAPAS,PSTPIP	5.745675	1.220836	1.591957	15.71453	17.399929	4.98908	0.66108	0	0.772772	11.676758	11.167296	2.936435	3.098016	3.005253	3.068363	20.272161	17.444737	9.978585	7	2	1	16	17	7	1	0	1	12	13	4	3	4	6	32.975309	22.938272	10
L3_chr14_+_60517685	chr14	60517673	60517799	+	145389	SLC38A6	MGC102697,NAT-1	0	0.610418	1.591957	2.933393	2.043806	0	3.458898	0.540457	12.045642	2.870125	5.150654	7.243541	6.163221	5.300426	24.289229	52.679729	33.353472	7.007489	0	1	1	3	2	0	5	1	15	3	6	10	6	7	39	86	44.995192	7
L3_chr11_+_60366151	chr11	60366122	60366164	+	79080	CCDC86	FLJ22321,MGC2574	4.922173	1.822352	1.591957	1.951062	1.019722	3.362762	2.644319	1.080913	1.545543	3.75118	0.84304	2.223458	2.065344	2.227622	0.988763	7.926937	8.954752	10.985719	6	3	1	2	1	5	4	2	2	4	1	3	2	3	2	13	13	11
L3_chr10_-_101979332	chr10	101979332	101979348	-	1147	CHUK	IKBKA,IKK-alpha,IKK1,IKKA,NFKBIKA,TCF16	4.922173	7.226353	6.527897	11.772846	1.019722	0.638107	0.66108	4.427533	5.58644	22.655716	5.150655	3.59413	4.119751	4.490335	5.903516	16.58368	6.297065	0	6	12	4	12	1	1	1	7	7	22	6	5	4	6	10	27	9	0
L3_chrX_-_24948897	chrX	24948897	24948898	-	NA	NA	NA	4.307503	1.211934	5.161982	4.917216	6.152218	6.209524	5.421853	3.30128	7.385645	3.981573	7.919555	5.597492	0	4.592579	13.404686	4.293231	0.643964	1.993043	5	2	3	5	6	8	7	5	9	4	9	8	0	6	18	7	1	2
L3_chr16_+_21926932	chr16	21926932	21926939	+	146174	C16orf52		6.013676	11.356817	1.591957	11.804432	6.152218	0.638107	0.66108	0	4.486052	2.870125	4.238148	0.88639	3.072054	1.502626	2.901281	2.433671	3.417954	4.985364	7	19	1	12	6	1	1	0	5.548173	3	5	1.187075	3	2	5	4	5	5
L3_chr12_+_52181333	chr12	52181332	52181343	+	6895	TARBP2	TRBP,TRBP1,TRBP2	7.81153	3.632486	1.591957	18.726651	12.285289	1.362328	0	2.896964	0.772772	0	0	0	2.065344	2.966178	1.733047	4.293231	4.927305	1.007135	9.040433	6	1	19	12	2	0	5	1	0	0	0	2	3.903509	3	7	7	1
L3_chr17_+_29793696	chr17	29793696	29793696	+	NA	NA	NA	0	0	0	0	0	0	6.264127	10.506705	3.233036	13.6128	7.023452	4.915947	3.68132	2.88621	1.733047	6.144174	1.541053	2.971095	0	0	0	0	0	0	8	14	4	13	8	7	3.6	3.8	3	10	2.228571	3
L3_chr14_-_74587924	chr14	74587922	74587925	-	27030	MLH3	HNPCC7,MGC138372	6.92208	1.220836	1.591957	13.821751	0	0	0	0.540457	7.467917	1.87559	2.583893	1.482306	3.072054	1.011519	1.585219	3.051102	7.045449	0	8	2	1	14	0	0	0	1	9	2	3	2	3	1.368421	3	5	9	0
L3_chr6_+_35528118	chr6	35528118	35528148	+	2178	FANCE	FACE,FAE	4.873819	2.420552	0	28.504382	7.152794	6.001303	5.129007	1.718711	3.126175	3.80792	0.84304	0	0	3.012019	4.159201	9.148542	13.977562	7.985542	6	4	0	29	7	9	7	3	4	4	1	0	0	4	8	15	19	8
L3_chr20_+_532764	chr20	532763	532764	+	NA	NA	NA	1.656842	0.610418	1.591957	3.918306	3.097874	4.278195	8.357464	1.183879	2.402289	0.937795	6.947146	17.972713	0	0	0	0	0	0	2	1	1	4	3.027604	6.041405	11	2.017247	3	1	8	26.037627	0	0	0	0	0	0
L3_chr3_-_50333909	chr3	50333897	50333920	-	8692	HYAL2	LUCA2,LuCa-2	3.265331	0.610418	1.591957	3.908924	2.043806	2.724655	2.721069	1.718711	1.580632	4.82506	0.84304	2.195282	4.104726	1.485082	4.094066	3.677067	3.323486	10.82644	4	1	1	4	2	4	4	3	2	5	1	3	4	2	7	6	5.031098	11
L3_chr17_+_22655034	chr17	22655034	22655035	+	NA	NA	NA	0	0	0	0	0	0	0	0	0	0	0	0	10.146174	0.742541	0	0	0	0	0	0	0	0	0	0	0	0	0	0	0	0	10	1	0	0	0	0
L3_chr4_-_170167982	chr4	170167976	170168011	-	84869	CBR4	FLJ14431	0.804244	0.610418	0	3.918306	2.039444	0	4.228769	0.540457	0.772772	3.80792	5.135961	9.949618	5.137399	6.759813	6.647503	10.988358	9.690947	3.021404	1	1	0	4	2	0	6	1	1	4	6	14	5	9	11.971014	18	14	3
L3_chr3_+_129273136	chr3	129273136	129273137	+	NA	NA	NA	0	0	0	0	0	0	0	0	0	0	0	0	10.171602	3.040757	2.4069	3.061421	4.358886	2.971095	0	0	0	0	0	0	0	0	0	0	0	0	10	4	4	5	6	3
L3_chr1_-_53703051	chr1	53703045	53703051	-	NA	NA	NA	8.178644	6.230335	1.574937	6.22654	7.414648	5.605656	0.407873	0.850444	0.781288	1.53327	5.904589	15.327967	1.600332	0.336025	2.032858	1.389852	2.272968	1.404198	9.548835	10.341401	1.037482	6.350593	7.237266	7.649308	0.674093	1.601847	1.026364	1.635619	6.885711	21.880063	1.55495	0.463878	3.878363	2.286608	3.287408	1.391635
L3_chr20_-_61676037	chr20	61676021	61676053	-	85441	PRIC285	FLJ00244,KIAA1769,MGC132634,MGC138228,PDIP-1	5.794029	4.212594	8.505964	26.578458	12.276761	4.884218	1.32216	3.717626	9.69533	14.249469	12.108539	5.093279	3.087079	2.245167	15.4188	3.64839	2.013723	6.958958	7	7	5	27	12	7	2	6	12	14	14	7	3	3	23.980392	6	3	6.980392
L3_chr7_-_124357132	chr7	124357126	124357150	-	25913	POT1	DKFZP586D211,hPot1	0	0	0	0	0	0	0	1.718711	0	0	0	0	10.237493	0	4.801411	1.826311	2.575855	3.021404	0	0	0	0	0	0	0	3	0	0	0	0	10	0	9	3	4	3
L3_chr14_+_60271242	chr14	60271228	60271263	+	4331	MNAT1	MAT1,RNF66,TFB3	2.412732	0.610418	0	0	0	0	0.66108	3.437421	3.126175	0.937795	0.84304	2.936435	7.165439	16.974217	14.264088	9.169066	7.188415	3.021404	3	1	0	0	0	0	1	6	4	1	1	4	7	22	23	15	10	3
L3_chr9_-_34448578	chr9	34448577	34448580	-	203259	C9orf25	RP11-573M23.5,FLJ39031,bA573M23.5	5.111747	4.796445	1.591957	16.743781	3.069543	1.276213	2.059989	1.080913	0	2.870125	4.349605	4.231691	3.072054	10.82435	1.090837	3.061421	1.287928	1.993043	6	8	1	17	3	2	3	2	0	3	5	6	3	14	2	5	2	2
L3_chr13_+_41744182	chr13	41744156	41744217	+	11215	AKAP11	AKAP220,DKFZp781I12161,FLJ11304,KIAA0629,PRKA11	4.615592	0.451109	8.386275	27.067571	7.414588	1.260118	1.623222	3.002623	3.539501	6.74313	7.215821	3.249517	4.112051	4.498334	0.511295	5.879932	3.201303	8.845114	5.630083	0.734814	4.934987	27.561669	7.253501	1.976923	2.416809	4.993537	4.425455	7.037659	8.410458	4.412186	3.991557	6.060758	1.072395	9.663261	4.765298	8.892396
L3_chr2_+_190234429	chr2	190234418	190234429	+	54529	ASNSD1	FLJ20752,NBLA00058,NS3TP1	0	0	1.591957	0	0	0	6.264127	7.737602	1.580632	0	0	0.741153	4.087056	6.066933	15.137733	4.900591	2.773991	3.944081	0	0	1	0	0	0	8	11	2	0	0	1	4	7.976744	21	8	4	4
L3_chr3_-_141281785	chr3	141281785	141281786	-	NA	NA	NA	0	0	0	0	0	0	6.264127	4.819352	4.070608	0.937795	3.464574	4.915947	4.087056	5.372022	9.739139	3.677067	14.08192	3.944081	0	0	0	0	0	0	8	7	5	1	4	7	4	7	14	6	17	4
L3_chr2_+_26726630	chr2	26726629	26726631	+	NA	NA	NA	2.428912	0.51077	19.874508	3.806617	3.803793	0.382461	7.411637	1.929648	13.328671	1.897987	2.673016	4.070028	0.570577	1.499242	2.85309	2.282488	1.283758	0	2.886374	0.835165	10.660542	3.877988	3.715165	0.626374	9.346397	3.101462	15.77383	2.046527	3.101462	5.764385	0.55	2.01875	4.742281	3.748185	1.884375	0
L3_chr7_+_39572527	chr7	39572524	39572535	+	57002	C7orf36	GK003	0	3.022067	0	0.975531	1.019722	0	1.32216	0	15.07156	7.015188	16.598972	0.741153	9.163498	6.060512	6.741458	7.348913	11.802759	3.97823	0	5	0	1	1	0	2	0	18	7	19	1	9	8	11	12	15	4
L3_chr11_-_95762713	chr11	95762711	95762725	-	79780	CCDC82	FLJ23518,HSPC048	4.970528	2.420552	0	1.957861	0	0	1.398909	0	1.545543	0.937795	1.709028	0.741153	4.119751	1.502626	4.83835	11.024055	0.643964	1.007135	6	4	0	2	0	0	2	0	2	1	2	1	4	2	8	18	1	1
L3_chr1_+_206203574	chr1	206203573	206203574	+	NA	NA	NA	1.608488	1.810134	0	3.929369	17.46226	4.180029	8.90544	4.479534	3.175061	6.957278	5.847442	18.170638	0	0	0	0	0	0	2	3	0	4	17	5.885714	11.512605	7	4	7	6.727273	26.414527	0	0	0	0	0	0
L3_chr7_+_27029859	chr7	27029858	27029859	+	NA	NA	NA	0.804244	2.406191	8.919993	8.877138	4.096355	1.362328	0.66108	0.540457	6.612874	7.137442	11.521689	2.852977	9.071186	4.557885	17.947029	21.542682	20.499051	13.542489	1	4	5	9	4	2	1	1	8	7	13	4	8.932773	6	24	34.865546	24	14
L3_chr1_+_76811304	chr1	76811303	76811305	+	NA	NA	NA	10.570866	8.597418	3.183914	3.264161	6.823126	6.200714	0	0	0.772772	0.937795	0	0.741153	0	0.742541	0	0	0	0	12.336066	14.336066	2	3.336066	6.672131	8.368852	0	0	1	1	0	1	0	1	0	0	0	0
L3_chr5_+_167724973	chr5	167724973	167724973	+	NA	NA	NA	0	0	0	0	0	0	10.589577	0	3.233036	0	0	0	0	0	0	0	0	0	0	0	0	0	0	0	13	0	4	0	0	0	0	0	0	0	0	0
L3_chr8_+_87584760	chr8	87584759	87584763	+	NA	NA	NA	0.804244	0.610418	0	0	0	0	6.766601	3.584849	2.89289	12.722097	26.142375	11.406503	3.072054	4.592579	14.099109	19.132498	5.982007	17.395397	1	1	0	0	0	0	8.591667	5.563492	3.591667	12.183333	29.126984	16.563492	3	6	19.064935	31	7.970414	18.017675
L3_chr19_+_62554481	chr19	62554472	62554494	+	57343	ZNF304	MGC129703,MGC129704	0	0.610418	0	0	1.019722	0	9.650623	1.080913	21.249273	0.937795	0.84304	0	1.032672	1.502626	17.115259	3.04687	0	0	0	1	0	0	1	0	13	2	26	1	1	0	1	2	25	5	0	0
L3_chr2_-_220124375	chr2	220124375	220124375	-	NA	NA	NA	0	0	0	0	0	0	10.704523	12.606943	0.772772	2.94947	1.805877	3.544256	0	0	0	0	0	0	0	0	0	0	0	0	13.130435	16.463235	1	3	2.111111	5	0	0	0	0	0	0
L3_chr7_-_21175624	chr7	21175624	21175624	-	NA	NA	NA	10.732074	3.593868	0	0	0	0	0	0	0	0	0	0	0	0	0	0	0	0	12	6	0	0	0	0	0	0	0	0	0	0	0	0	0	0	0	0
L3_chr10_-_125924509	chr10	125924509	125924510	-	NA	NA	NA	6.013676	0	0	0	0	0.638107	2.753068	6.933543	18.475517	0.937795	2.385542	9.756635	2.054407	3.040757	2.227429	1.214719	0	1.993043	7	0	0	0	0	1	3.901639	10	21.962963	1	2.80895	14	2	4	4	2	0	2
L3_chr4_-_141294789	chr4	141294780	141294857	-	55534	MAML3	GDN,CAGH3,ERDA3,MAM-2,MAM2,TNRC3	8.474763	1.08019	0	4.891254	4.08325	2.552427	1.32216	5.465685	2.353404	4.802455	21.634488	20.867926	1.032672	1.502626	0	0.931494	1.287928	6.021582	10	1.767442	0	5	4	4	2	9	3	5	24.991843	29.12832	1	2	0	1.535354	2	6
L3_chr1_-_32011048	chr1	32011047	32011049	-	NA	NA	NA	3.05211	23.959538	15.433792	42.656029	63.328484	15.179352	6.81695	57.907396	15.272945	39.639127	49.668253	21.940348	0.968364	3.214957	4.063625	2.816515	0.115597	1.01711	3.683494	40.556311	8.684354	43.043904	61.406233	19.063333	9.111965	68.548957	18.505254	37.38505	55.091535	31.9711	0.937262	4.230931	6.836194	4.617468	0.206522	1.006102
L3_chr15_+_96304943	chr15	96304942	96304960	+	91947	ARRDC4	FLJ36045	4.922173	15.638436	1.591957	10.784001	4.078888	0.638107	2.82986	0.540457	0.772772	2.870125	32.968107	2.852977	3.087079	6.077661	13.899067	3.053756	3.557546	1.007135	6	26	1	11	4	1	4	1	1	3	37	4	3	8	19	5	5	1
L3_chr7_+_30034526	chr7	30034513	30034553	+	84725	PLEKHA8	FAPP2,MGC3358	6.478856	4.150246	3.183914	12.748709	6.082219	1.276213	1.32216	6.960367	3.126175	4.688976	7.665081	7.991275	3.098016	2.227622	0.494381	3.04103	6.075642	2.014269	7.857143	6.84	2	13	5.954545	2	2	12	4	5	9	11	3	3	1	5	9	2
L3_chr8_+_21919622	chr8	21919617	21919622	+	NA	NA	NA	0.804244	0	0	0	0	0	0	0	0	0	0	0	10.171602	0.742541	0	1.218951	0.643964	0	1	0	0	0	0	0	0	0	0	0	0	0	10	1	0	2	1	0
L3_chr3_+_19963590	chr3	19963587	19963606	+	5868	RAB5A	RAB5	9.181322	2.98475	0	14.739148	4.08325	2.908506	1.841503	6.297603	2.402289	0	2.552068	0.741153	0	1.485082	0.494381	1.822079	2.657687	3.97823	11	4.9375	0	15	4	4	2.8	10.513514	3	0	3	1	0	2	1	3	4	4
L3_chr13_-_20246089	chr13	20246089	20246101	-	221143	N6AMT2		0.804244	3.598929	0	0	1.019722	0.638107	0	5.673783	1.580632	3.86466	3.464574	0	10.21977	3.005253	1.733047	1.214719	3.499786	0	1	5.953488	0	0	1	1	0	9	2	4	4	0	10	4	3	2	5	0
L3_chr19_-_45888404	chr19	45888396	45888407	-	9253	NUMBL	CAG3A,CTG3a,NBL,NUMB-R,NUMBR,TNRC23	10.011574	4.853322	4.93594	11.756599	9.205343	1.362328	0	3.577524	5.616151	2.813385	7.734548	3.610973	1.032672	0.698998	0.988763	3.022935	9.245118	0	12	8	3	12	9	2	0	6	7	3	9	5	1	0.942308	2	4.960784	13	0
L3_chr14_+_85163176	chr14	85163176	85163176	+	NA	NA	NA	0	0	0	0	0	0	0	0	0	0	0	0	11.152647	0	0	1.218951	2.130027	0	0	0	0	0	0	0	0	0	0	0	0	0	11	0	0	2	3	0
L3_chr6_-_88911216	chr6	88911215	88911216	-	1268	CNR1	RP1-23D17.1,CANN6,CB-R,CB1,CB1A,CB1K5,CNR	0	0	0	0	0	0	0	0.540457	0	0	0	0	11.152647	0	0	0	0	0	0	0	0	0	0	0	0	1	0	0	0	0	11	0	0	0	0	0
L3_chr2_+_147061093	chr2	147061092	147061095	+	728773	LOC728773	MGC51329	2.528698	0.615711	0	0	4.096355	0.638107	4.445985	2.573762	5.005007	6.077393	0.84304	2.195282	4.199491	9.334972	6.574751	11.693815	7.869688	12.589419	3	1.008242	0	0	4	1	6.023465	4.015648	6.108014	6	1	3	4.110345	12.110345	10.020162	19.010081	10.22069	13
L3_chr1_+_191044791	chr1	191044791	191044797	+	5997	RGS2	G0S8	0	1.211934	0	2.942775	1.019722	0	0	0	0	0	1.68608	0.741153	11.178847	0	18.410631	11.01669	14.712444	18.416585	0	2	0	3	1	0	0	0	0	0	2	1	11	0	26.961039	17.935065	18.935065	18.935065
L3_chr5_+_173277833	chr5	173277833	173277835	+	NA	NA	NA	0	0	0	0	0	0	0	2.56872	0.772772	0	0	0	11.178847	1.502626	0.494381	0	0	0	0	0	0	0	0	0	0	4	1	0	0	0	11	2	1	0	0	0
L3_chr14_+_23095394	chr14	23095390	23095394	+	79178	THTPA	MGC2652,THTP,THTPASE	0	0	0	0	0	0	0	0	0	0	0	0	11.193337	2.269478	0.494381	0	0.643964	1.007135	0	0	0	0	0	0	0	0	0	0	0	0	11	3	1	0	1	1
L3_chr2_-_139841502	chr2	139841496	139841503	-	NA	NA	NA	0	0	0	0	0	0	0	0	0.772772	0	0	0	11.20288	1.502626	0	3.045262	3.499786	7.872615	0	0	0	0	0	0	0	0	1	0	0	0	11	2	0	5	5	8
L3_chrX_+_133334983	chrX	133334980	133334989	+	84295	PHF6	BORJ,MGC14797,AC004383.6	3.413301	1.220836	0	0.975531	1.019722	0	0.66108	3.30128	0	0	0.84304	0	7.165439	14.648806	1.483144	3.053756	1.287928	2.014269	4	2	0	1	1	0	1	5	0	0	1	0	7	19	3	5	2	2
L3_chr3_-_18383093	chr3	18383087	18383109	-	NA	NA	NA	0	0	0	0	0	0	0	0	0	0	0	0	11.241558	3.783298	0.494381	0	0	1.007135	0	0	0	0	0	0	0	0	0	0	0	0	11	5	1	0	0	1
L3_chr1_-_38284775	chr1	38284775	38284775	-	5453	POU3F1	OCT6,OTF6,SCIP	8.080507	4.267173	5.204067	12.137513	5.285446	0.008234	0	0.016611	0.018926	0.033255	0.003949	0.006892	3.170997	0	0.018799	0.619857	0.028223	0.020689	9.140854	7.137158	3.022836	12.28629	5.15708	0.018765	0	0.045181	0.027513	0.040695	0.005191	0.008139	3.09738	0	0.057061	1.020472	0.056572	0.01934
L3_chr14_-_32477813	chr14	32477799	32477817	-	NA	NA	NA	6.538462	9.67123	4.729043	6.247205	11.781846	5.404094	4.077732	4.389199	7.385113	7.22247	10.74907	11.18929	0.653424	0.515842	1.060514	1.846983	1.088514	1.575253	7.822677	16.047113	2.884175	6.381143	11.518383	8.005774	5.961627	7.695164	9.322231	7.512379	12.533059	15.698529	0.625922	0.709266	2.237262	3.043975	1.835863	1.55079
L3_chr16_+_65818543	chr16	65818535	65818556	+	29100	HSPC171	HSPC171	0	0.610418	0	0.975531	1.019722	0	0	1.080913	0	0	0	0	11.270166	11.353202	5.577337	7.938834	7.701296	6.021581	0	1	0	1	1	0	0	2	0	0	0	0	11	15	10	13	11	6
L3_chrX_+_84145559	chrX	84145559	84145567	+	139322	APOOL	RP1-215K18.3,CXorf33,FAM121A,MGC129748,UNQ8193	0	0.610418	0	0.975531	0	0	0	0	1.545543	2.870125	1.68608	2.908258	11.278862	0.742541	7.636564	8.58059	9.703136	2.014269	0	1	0	1	0	0	0	0	2	3	2	4	11	1	13	14	13	2
L3_chr5_-_76004831	chr5	76004831	76004831	-	NA	NA	NA	0.269137	0.610418	0	5.263208	1.019722	0	11.042224	5.345044	6.125805	2.94947	2.350404	3.405346	0	1.502626	0.371063	1.559466	0.643964	1.993043	0.35	1	0	5.35	1	0	13.513035	7.675138	7.428571	3	2.733859	4.79857	0	2	0.777778	2.555556	1	2
L3_chr9_+_16861399	chr9	16861399	16861399	+	NA	NA	NA	5.209432	3.03795	0	0.998466	1.019722	0	0	0	0	0	0	0	6.111572	6.153361	12.557829	3.677067	11.411796	1.007135	6	5.062802	0	1.023392	1	0	0	0	0	0	0	0	6	8	17	6	14.015009	1
L3_chr9_-_87352758	chr9	87352757	87352758	-	NA	NA	NA	6.515755	12.745816	16.178614	10.182258	7.213766	18.097454	4.868896	4.043616	8.676202	2.100575	4.011689	10.18759	0	0	0	0	0	0	7.552761	21.409796	8.90625	10.325784	7.044409	21.5625	6.532071	6.190476	10.52381	2.166667	4.653502	14.643558	0	0	0	0	0	0
L3_chr3_+_196299027	chr3	196299027	196299027	+	NA	NA	NA	10.732074	2.406191	3.343982	4.917216	5.123968	0.638107	0.66108	0.540457	0.772772	0	0	0.741153	0	1.502626	0.494381	1.218951	2.913582	1.007135	12	4	2	5	5	1	1	1	1	0	0	1	0	2	1	2	4	1
L3_chr1_+_54954125	chr1	54954112	54954145	+	7268	TTC4	MGC5097,RP5-1043G4.2	1.608488	0	4.93594	2.933393	0	0	0.66108	2.259167	0	1.95021	1.68608	1.454129	9.239479	3.712704	10.349956	5.478933	10.786987	4.913316	2	0	3	3	0	0	1	4	0	2.022447	2	2	9	5	18	9	15	5
L3_chr22_+_25155229	chr22	25155229	25155238	+	57168	ASPHD2	CTB-1048E9.3,FLJ39838	0	0.610418	0	0	1.019722	1.362328	1.398909	0.540457	0	0	0	0	10.146174	0.742541	0	0	0	1.007135	0	1	0	0	1	2	2	1	0	0	0	0	10	1	0	0	0	1
L3_chr1_-_234173603	chr1	234173600	234173605	-	NA	NA	NA	0	0	0	0	0	0	1.398909	1.080913	0	0	0	0	10.21977	3.012019	0	1.832151	0	0	0	0	0	0	0	0	2	2	0	0	0	0	10	4	0	3	0	0
L3_chr12_-_10657427	chr12	10657427	10657444	-	55110	FLJ10292	mago,magoh,FLJ10292,MGN2	0	0.610418	1.591957	0	0	0	1.398909	3.577524	8.158417	2.94947	2.583893	0	10.237493	5.268379	4.653582	1.822079	4.753243	2.971095	0	1	1	0	0	0	2	6	10	3	3	0	10	7	9	3	7	3
L3_chr7_+_63986115	chr7	63986115	63986118	+	NA	NA	NA	10.605469	3.01661	0	0.975531	0	0	0	0.540457	0.772772	0.937795	0.84304	0	1.032672	3.815345	0	0	0	0	12	5	0	1	0	0	0	1	1	1	1	0	1	5	0	0	0	0
L3_chr2_-_33677857	chr2	33677844	33677885	-	25940	FAM98A	DKFZP564F0522,DKFZp686O03192	1.608488	2.43277	1.591957	16.704367	2.039444	0.638107	2.82986	6.75881	6.28744	2.813385	5.081188	1.454129	7.206831	13.569631	8.412363	18.688349	17.689172	8.992676	2	4	1	17	2	1	4	11	8	3	6	2	7	18	14	30.415225	24	9
L3_chr3_-_69184116	chr3	69184111	69184131	-	7110	TMF1	ARA160	0.804244	0.610418	0	0.975531	0	1.362328	0.66108	0.540457	0	0	3.372161	2.156844	10.26386	4.525839	0.988763	1.826311	1.287928	0	1	1	0	1	0	2	1	1	0	0	4	3	10	6	2	3	2	0
L3_chr8_+_94998350	chr8	94998335	94998375	+	54704	PPM2C	FLJ32517,MGC119646,PDH,PDP,PDP1,PDPC	5.57883	3.653606	3.183914	5.866785	2.043806	0.638107	4.119978	24.23131	3.947832	3.80792	1.68608	18.419324	2.054407	8.25166	8.281203	4.259982	2.657687	9.021759	6.881356	6	2	6	2	1	6	36.588803	5	4	2	25.898649	2	11	14.971154	7	4	9
L3_chr4_-_130234126	chr4	130234113	130234148	-	132320	SCLT1	FLJ30655,FLJ36042,MGC70542,hCAP-1A,CAP1A	0.804244	1.211934	0	0	1.019722	0.638107	2.721069	0.540457	1.545543	2.870125	2.552068	0	8.235415	13.577281	5.623091	8.540177	6.883269	3.012854	1	2	0	0	1	1	4	1	2	3	3	0	8	17.991379	10	14	10	2.991379
L3_chr1_-_2128813	chr1	2128813	2128814	-	NA	NA	NA	10.732074	6.546722	26.863712	55.719233	18.4857	5.061766	0	0	10.604508	3.981573	6.129538	5.597492	1.032672	0	1.090837	3.677067	4.530728	3.944081	12	11	14	55.974576	17.96748	6.983471	0	0	12.640258	4	7	8	1	0	2	6	6	4
L3_chr5_-_36277560	chr5	36277560	36277562	-	133686	C5orf33	FLJ30596,MGC43298	10.732074	0	0	0	0	0	0	0	0	0	0	0	1.032672	0.742541	0	0	0	0	12	0	0	0	0	0	0	0	0	0	0	0	1	1	0	0	0	0
L3_chr1_-_215871025	chr1	215870994	215871040	-	55105	GPATCH2	FLJ10252,FLJ21048,GPATC2,MGC74998,RP11-361K17.1	1.608488	1.211934	1.591957	0.975531	1.019722	2.908506	1.98324	10.558702	14.875276	8.832868	12.847561	12.841032	8.175934	17.339893	20.623745	11.007097	21.599263	1.007135	2	2	1	1	1	4	3	17	18	9	15	18	7.952381	22.857143	32.933824	18	29	1
L3_chr8_+_23448230	chr8	23448230	23448230	+	NA	NA	NA	0	0	0	0	0	0	0.66108	0	0	0	0	0.741153	11.152647	0	1.090837	0	0	0	0	0	0	0	0	0	1	0	0	0	0	1	11	0	2	0	0	0
L3_chr6_+_90199559	chr6	90199556	90199594	+	22881	ANKRD6	RP1-122O8.2,DIVERSIN	7.464785	5.475958	1.591957	4.884455	10.210307	0.638107	1.32216	1.718711	8.494295	4.715957	5.947176	13.77789	3.066959	0.605471	2.496507	1.848008	4.771584	5.052929	8.93813	9	1	5	10	1	2	3	10.539283	4.911392	7	18.972222	2.969697	0.818182	4.655504	3.036322	7.180891	5.036322
L3_chr12_-_30799001	chr12	30799000	30799166	-	65981	CAPRIN2	EEG1,C1QDC1,EEG-1,FLJ11391,FLJ22569,MGC102894,MGC134847,MGC134848,caprin-2,KIAA1873	6.083949	0.403572	8.899115	10.923387	16.346106	0	2.721069	3.717626	22.46657	5.70337	6.806417	16.386308	3.098016	0.742541	3.114961	1.826311	2.013724	3.000178	7.329114	0.658228	5.165079	11.165079	16	0	4	6	26.949367	5.962264	7.981818	23	3	1	5.818182	3	3	3
L3_chr20_-_34952861	chr20	34952860	34952861	-	NA	NA	NA	0.804244	0	0	0	0	0	0	0	0	0	0	0	11.178847	3.815345	6.929219	7.970299	3.557546	4.951215	1	0	0	0	0	0	0	0	0	0	0	0	11	5	11	13	5	5
L3_chr18_-_57712484	chr18	57712484	57712484	-	NA	NA	NA	1.656842	5.476206	1.591957	2.215616	0	3.712866	10.290257	12.580517	3.129468	5.024947	5.97292	3.793349	0.135223	1.502626	0.651092	1.832151	0.643964	1.007135	2	9.183771	1	2.261905	0	5	12.659844	16.43254	3.875819	5	6.824519	5.361765	0.128906	2	1.272727	3	1	1
L3_chr4_+_11039395	chr4	11039393	11039396	+	NA	NA	NA	2.452319	0	0	4.917216	6.900374	3.426963	9.646511	3.109177	0	6.79985	9.717411	11.772003	0	0	0	0	0.643964	0	2.913043	0	0	5	6.727273	4.928913	12.726977	5	0	6.682243	11	16.876755	0	0	0	0	1	0
L3_chr15_-_38417564	chr15	38417564	38417564	-	388115	C15orf52	DKFZp686N1468,FLJ43339	0	0	0	0	0	0	0	0	0	0	0	0	12.158417	0	0	0	0.643964	0	0	0	0	0	0	0	0	0	0	0	0	0	12	0	0	0	1	0
L3_chr17_+_75700388	chr17	75700376	75700389	+	2548	GAA	LYAG	3.413301	6.640192	0	4.9049	4.087612	0	0.66108	0	0	0	0	0	8.176917	7.655987	10.204402	9.052903	2.913582	16.563892	4	11	0	5	4	0	1	0	0	0	0	0	8	10	15.985507	14.752174	4	17
L3_chr2_-_21681864	chr2	21681864	21681864	-	NA	NA	NA	0.804244	1.211934	3.343982	0	0	0	11.473167	1.178254	0	5.024947	0	0	0	0	0	0	0	0	1	2	2	0	0	0	14	2	0	5	0	0	0	0	0	0	0	0
L3_chr4_+_159662483	chr4	159662483	159662503	+	59350	RXFP1	LGR7,LGR7.1,LGR7.10,LGR7.2,MGC138347,MGC142177,RXFPR1	0	1.220836	0	0	0	0	0	4.89588	0.772772	1.87559	1.68608	0	12.281643	15.313636	3.466095	1.822079	4.787714	6.986263	0	2	0	0	0	0	0	8	1	2	2	0	12	20	6	3	7	7
L3_chr2_-_179024127	chr2	179024111	179024144	-	8575	PRKRA	HSD14,PACT,RAX	4.069575	9.352699	8.279922	6.822607	0	1.276213	0.018633	3.480183	1.644743	0	0.84304	1.482306	8.224478	10.505214	10.782526	3.67743	5.753456	5.853931	5	15.41629	5	6.959184	0	2	0.036873	6	2.089701	0	1	2	8	13.988095	18.639203	6.040456	8.822258	5.853772
L3_chr1_+_56883582	chr1	56883581	56883584	+	5563	PRKAA2	AMPK,AMPK2,PRKAA	3.344248	3.708327	12.222377	5.925159	1.019722	0.005213	0.793469	0.571397	0.867334	0.129201	1.718666	0.006525	8.211928	0.742541	3.561263	0.052103	2.329648	1.065508	4.014127	6.150946	7.024125	6.050376	1	0.012357	1.198879	1.07856	1.120832	0.151322	2.012454	0.007556	8.037297	1	6.112962	0.087078	3.557136	1.055223
L3_chr1_+_45822303	chr1	45822298	45822303	+	4678	NASP	DKFZp547F162,FLB7527,FLJ31599,FLJ35510,MGC19722,MGC20372,MGC2297,PRO1999,RP4-697E16.3	2.461087	0.610418	1.591957	0	0	0.638107	0.66108	9.616974	0	0.937795	0.84304	3.63915	9.228542	10.036213	6.321622	3.04103	4.245594	2.971095	3	1	1	0	0	1	1	15	0	1	1	5	9	13	11	5	5.952381	3
L3_chr13_-_51666547	chr13	51666546	51666592	-	374500	THSD1P		2.461087	3.034285	0	0	0	0	0.66108	8.907067	7.988729	2.870125	9.626282	4.307106	9.25715	16.530752	19.059123	5.768045	6.801438	2.498271	3	5	0	0	0	0	1	14	10	3	11.186275	6	9	21.475138	31.960784	9.475138	10	2.475138
L3_chr5_-_80577390	chr5	80577389	80577392	-	NA	NA	NA	3.434832	1.796249	14.423657	2.094859	18.389368	3.326447	5.87893	7.617603	6.986645	5.913903	5.161669	15.383235	3.072054	0	0	0	0	1.007135	4.122226	2.976744	8.122226	2.146617	17.927991	4.95122	8.086616	11.532961	8.484298	6	5.986301	21.941823	3	0	0	0	0	1
L3_chr8_-_71743955	chr8	71743953	71743970	-	51110	LACTB2	CGI-83	5.842383	3.022068	7.024196	3.908924	1.019722	0	1.398909	14.150952	5.58644	3.887265	0.84304	1.454129	5.16336	6.742267	13.431312	11.004309	2.013724	2.01427	7	5	4	4	1	0	2	19	7	4	1	2	5	9	22	18	3	2
L3_chr22_+_47935969	chr22	47935968	47935970	+	NA	NA	NA	1.681768	0	0	1.957861	0.008933	0.003662	7.215135	5.906519	12.96726	15.445732	4.481849	9.242955	3.526346	3.710174	16.489192	5.663919	4.911262	7.644214	2.035735	0	0	2	0.008889	0.008949	9.178277	8.896971	15.759273	14.961483	5.162523	13.18302	3.420336	4.90551	23.009934	9.262363	6.868982	7.726013
L3_chr8_+_87595810	chr8	87595791	87595815	+	8895	CPNE3	CPN3,KIAA0636,PRO1071	2.461087	0.610418	0	0	2.043806	0	4.196727	3.482724	0	0	2.583893	1.325429	5.80449	6.93636	0.191709	3.583274	2.657687	11.783266	3	1	0	0	2	0	6	5.72	0	0	3	1.818182	5.651163	9	0.43617	5.883721	4	12
L3_chr14_-_49653041	chr14	49653027	49653041	-	79609	C14orf138	FLJ13920	4.970528	1.831254	6.687965	5.869368	3.063528	0	1.32216	14.348442	9.634263	5.857163	6.016642	6.397232	6.170071	9.065765	20.47689	5.507951	9.502511	8.97145	6	3	4	6	3	0	2	20	12	6	7	9	6	12	30.977528	9	13	9
L3_chr19_+_47593139	chr19	47593137	47593153	+	NA	NA	NA	4.137186	0.610418	1.591957	0.975531	2.039444	0	2.16878	1.858813	2.402289	0.937795	2.583893	12.106461	6.170071	0	27.980694	4.891786	0.643964	0	5	1	1	1	2	0	3	3	3	1	3	17	6	0	38	8	1	0
L3_chr15_-_80342081	chr15	80342057	80342117	-	79631	EFTUD1	FAM42A,FLJ13119,HsT19294,RIA1	1.608488	1.822352	4.775871	0.975531	0	0	0.66108	3.437421	4.778579	19.220726	1.68608	2.908258	10.241581	2.227623	9.038008	2.429439	4.67141	0	2	3	3	1	0	0	1	6	6	19	2	4	10	3	17	4	7	0
L3_chr9_-_99724604	chr9	99724597	99724633	-	51531	C9orf156	NAP1,HSPC219,RP11-23B15.3	1.608488	2.43277	1.591957	0	0	0	0.66108	3.109177	1.545543	0	0	1.454129	10.252518	7.604598	6.275741	8.524225	9.047767	0	2	4	1	0	0	0	1	5	2	0	0	2	10	10	11	14	13	0
L3_chr9_+_4975085	chr9	4975082	4975275	+	3717	JAK2	JTK10	11.90564	9.63024	1.591957	3.886787	11.289576	0	0.66108	2.39927	0	5.819595	12.981965	9.126164	0	7.5185	0.988762	3.654229	2.575855	4.99322	14	15.931456	1	3.970588	11	0	1	4	0	6	15	12.968254	0	9.974359	2	6	4	5
L3_chr12_-_126963071	chr12	126963071	126963072	-	NA	NA	NA	12.6035	0.610418	0	0	0	0	0	0	0	0	0	0	0	0	0	0	0	0	14	1	0	0	0	0	0	0	0	0	0	0	0	0	0	0	0	0
L3_chr17_-_17585968	chr17	17585968	17585968	-	NA	NA	NA	12.6035	0.610418	0	0	1.019722	2.123056	0	0	0	0	0	0	0	0	0	0	0	0	14	1	0	0	1	3	0	0	0	0	0	0	0	0	0	0	0	0
L3_chr3_-_195204168	chr3	195204168	195204168	-	NA	NA	NA	12.6035	0	0	0	0	0	0	0.540457	0	0	0	0	0	0	0	0	0	0	14	0	0	0	0	0	0	1	0	0	0	0	0	0	0	0	0	0
L3_chr15_+_79376340	chr15	79376316	79376386	+	3603	IL16	FLJ16806,FLJ42735,FLJ44234,HsT19289,IL-16,LCF,prIL-16	0	0.610418	0	0.975531	0	0	3.458898	1.080913	1.545543	3.80792	11.119362	5.87287	9.218983	2.987708	1.461071	8.525803	5.877506	9.021759	0	1	0	1	0	0	5	2	2	4	12.97619	8	8.98	4	2.960784	14	9	9
L3_chr17_+_13913548	chr17	13913534	13913559	+	1352	COX10		2.461087	1.822352	1.591957	2.743019	0	0.626078	7.150263	6.831705	5.479579	2.870125	3.395108	2.936435	3.098016	5.808442	4.64138	3.656854	4.664175	11.92238	3	3	1	2.806452	0	0.982759	10	10.936508	7	3	4	4	3	7.78125	8.980392	6	7.138122	12
L3_chr4_-_53926937	chr4	53926937	53926998	-	152579	SCFD2	FLJ21060,FLJ39514,STXBP1L1	0.804244	0.610418	0	3.918306	0	1.362328	2.721069	15.962314	8.689729	16.722048	2.52912	10.208151	9.187098	5.999727	16.976768	14.020895	6.719605	3.000177	1	1	0	4	0	2	4	24.98	11	17	3	14	9	8	28	23	10	3
L3_chr10_+_17726159	chr10	17726135	17726162	+	8027	STAM	DKFZp686J2352,STAM1	4.069575	1.220836	1.591957	4.893837	2.039444	0	3.49094	0.540457	2.353404	0.937795	3.426933	2.936435	5.152423	2.227622	5.134043	6.106506	11.747806	1.007135	5	2	1	5	2	0	5	1	3	1	4	4	5	3	8.901065	10	16.266542	1
L3_chr18_+_65221130	chr18	65221129	65221130	+	NA	NA	NA	0	0.610418	0	0	0	0	0.66108	0.540457	0.772772	0	3.464574	6.276676	12.158417	18.010321	24.018737	13.570763	19.290015	21.134551	0	1	0	0	0	0	1	1	1	0	4	9	12	23	30	22	23	22
L3_chr8_-_103205666	chr8	103205663	103205672	-	83988	NCALD	MGC33870,MGC74858	1.656842	0.610418	0	0.975531	0	0	0	3.577524	0	1.93233	0.84304	2.908258	11.193337	6.060512	0.988763	5.517198	0.643964	3.057489	2	1	0	1	0	0	0	6	0	2	1	4	11	8	2	9	1	3.088608
L3_chr13_+_87121626	chr13	87121615	87121648	+	NA	NA	NA	6.720236	4.272927	1.591957	1.951062	10.232155	1.362328	5.148942	10.526901	0	0.937795	10.488026	14.32992	1.032672	2.245167	0	0	1.931891	3.253174	8	7	1	2	10	2	7.534591	17	0	1	12	20	1	3	0	0	3	3.258065
L3_chr1_-_27604768	chr1	27604767	27604771	-	10163	WASF2	SCAR2,WAVE2,dJ393P12.2	6.76859	2.423867	1.591957	7.871268	1.019722	0	0	0	0	0	0	0	6.1524	4.525839	4.318297	10.939803	6.635461	6.886707	8	4	1	8	1	0	0	0	0	0	0	0	6	6	7	17.812319	8.969231	7
L3_chr19_-_41870180	chr19	41870164	41870181	-	NA	NA	NA	13.062462	0	0	0.975531	2.039444	2.908506	0	0	0	0.937795	0	0	0	0.742541	0.494381	0.60736	0	3.021404	15	0	0	1	2	4	0	0	0	1	0	0	0	1	1	1	0	3
L3_chr7_+_100515487	chr7	100515458	100515498	+	81844	TRIM56	DKFZP667O116,FLJ35608,RNF109	4.941431	1.831254	13.552092	1.951062	0	0	0	2.896964	7.306837	5.962743	0	2.195282	8.154426	15.359281	13.128238	4.268475	7.188415	3.021404	6	3	8	2	0	0	0	5	9	6	0	3	8	20	21.876245	7	10	3
L3_chr1_-_244338112	chr1	244338100	244338144	-	NA	NA	NA	0.804244	0.610418	0	0	0	0	0	2.161827	0	0	0.84304	2.908258	12.296668	10.6035	5.193717	3.600051	4.787714	0	1	1	0	0	0	0	0	4	0	0	1	4	12	14	10	5.920792	7	0
L3_chr20_+_54013982	chr20	54013982	54013982	+	NA	NA	NA	2.528698	2.406191	3.343982	0	0	6.209524	10.589577	5.600086	3.233036	0.937795	1.709028	4.915947	0	0	0	0	0	0	3	4	2	0	0	8	13	8	4	1	2	7	0	0	0	0	0	0
L3_chr16_+_48865542	chr16	48865542	48865542	+	NA	NA	NA	0.804244	0	0	0	0	0	2.16878	0	1.580632	0	0.84304	0	10.146174	0	0	1.732632	1.36976	1.007135	1	0	0	0	0	0	3	0	2	0	1	0	10	0	0	2.837838	2	1
L3_chr1_-_94475840	chr1	94475840	94475843	-	9411	ARHGAP29	PARG1,RP11-255E17.1	1.656842	0.874377	0	4.059158	1.455606	3.433145	10.631991	3.305584	1.023235	4.397387	1.112374	5.420778	0.861763	0.742541	0.401474	1.218951	0.528011	1.007135	2	1.428571	0	4.142857	1.428571	4.857143	13.745632	5.388777	1.3125	4.464382	1.3125	7.59375	0.833333	1	0.833333	2	0.833333	1
L3_chr6_-_97452461	chr6	97452460	97452490	-	29078	C6orf66	HRPAP20,HSPC125,My013,bA22L21.1	3.26533	3.635801	3.183914	4.884454	2.043806	1.362328	0.66108	5.393574	7.939844	4.82506	20.113024	4.352126	9.230783	9.771831	35.588531	35.005847	41.415777	11.958705	4	6	2	5	2	2	1	9	10	5	23	6	9	13	54	56.991342	53	12
L3_chr18_+_50138320	chr18	50138317	50138322	+	162681	C18orf54	MGC33382	0	2.420552	1.591957	0	0	0	12.134247	0	1.545543	0.937795	0	3.544256	1.032672	2.245167	2.4069	0.60736	0	0	0	4	1	0	0	0	15	0	2	1	0	5	1	3	4	1	0	0
L3_chr13_+_97742046	chr13	97742046	97742047	+	NA	NA	NA	0	0	0	0	0	0	0	0	0	0	0	0	13.191089	2.245167	7.808222	3.053756	4.358886	2.971095	0	0	0	0	0	0	0	0	0	0	0	0	13	3	12	5	6	3
L3_chr1_+_23990261	chr1	23990254	23990275	+	11313	LYPLA2	APT-2,DJ886K2.4,RP5-886K2.5	3.332943	1.220836	0	2.926593	1.019722	0.610231	2.721069	1.080913	2.2188	0	0	0.741153	7.217768	6.803053	4.633987	9.705034	12.993858	11.950585	4	2	0	3	1	0.96	4	2	2.875	0	0	1	7	9	8.890498	15.909091	18.819957	11.954231
L3_chr10_-_15942504	chr10	15942500	15942522	-	80013	C10orf97	CARP,DERP5,FLJ13397,MST126,MSTP126,RP11-394I23.1,my042	0	1.211934	0	0	0	0.638107	0	1.718711	1.545543	0	5.113014	2.195282	13.289841	7.566596	15.551852	9.78302	9.279583	4.007312	0	2	0	0	0	1	0	3	2	0	6	3	12.991736	10	23.991667	16	12.991667	4
L3_chr12_+_68418920	chr12	68418905	68418927	+	117177	RAB3IP	FLJ14660,FLJ22548,MGC71495,RABIN3	4.117929	3.644703	0	5.880431	2.039444	0.638107	4.15202	11.846794	3.126175	7.77453	4.238148	2.897997	5.152423	12.238184	3.170438	19.022835	4.787714	1.007135	5	6	0	6	2	1	6	19	4	8	5	4	5	16	6	31	7	1
L3_chr19_-_5100053	chr19	5100053	5100054	-	NA	NA	NA	13.432647	3.156952	8.682932	4.69064	2.090401	2.420552	0.006397	0	0.003095	0	0	0.002759	0.000838	0.000561	0.000154	0	0	0	15.20349	5.228143	5.083004	4.770734	2.045455	3.541502	0.01372	0	0.004762	0	0	0.003175	0.000768	0.000851	0.000851	0	0	0
L3_chr12_-_67012410	chr12	67012408	67012424	-	56890	MDM1	FLJ95264	0.804244	0.610418	0	0.975531	0	0	1.398909	0	2.402289	0	0	0.741153	11.263996	3.747794	3.862583	1.214719	2.657687	1.007135	1	1	0	1	0	0	2	0	3	0	0	1	11	5	6.96	2	4	1
L3_chr14_+_64523344	chr14	64523324	64523352	+	2342	FNTB	FPTB,MGC31935	3.265331	0	0	0	0	0	4.043228	7.737602	7.267063	1.87559	3.372161	10.07482	6.174158	4.514645	4.139947	11.625534	4.061918	6.000355	4	0	0	0	0	0	6	11	9	2	4	14	6	6	7	19	6	6
L3_chr22_+_17012635	chr22	17012616	17012942	+	11274	USP18	ISG43,UBP43	2.28227	2.420552	0	0.975531	4.663821	0.638107	5.090274	1.718711	0.772772	8.806633	1.709028	1.482306	6.185095	1.485082	5.945216	16.583679	8.206947	45.521722	2.785714	4	0	1	4.571429	1	7	3	1	9	2	2	6	2	10.77193	27	11.54386	46.823529
L3_chr8_-_120937336	chr8	120937330	120937363	-	79075	DCC1	MGC5528,DCC1,hDCC1	1.656842	5.421213	0	0.975531	0	0	0.66108	0.540457	0.772772	0	0	1.454129	11.293887	3.75456	5.409135	6.106506	1.287928	1.007135	2	9	0	1	0	0	1	1	1	0	0	2	11	5	9	10	2	1
L3_chr10_-_101370187	chr10	101370166	101370220	-	81894	SLC25A28	DKFZp547C109,MFRN2,MRS3/4,MRS4L,NPD016	12.356695	26.26003	8.345896	5.859986	6.128709	1.276213	1.32216	3.437421	1.545543	3.981573	3.464574	0	0	2.987708	0.988763	0.370577	0	4.913316	15	43.887706	5	6	6	2	2	6	2	4	4	0	0	4	2	0.61165	0	5
L3_chr11_-_111247251	chr11	111247232	111247255	-	79796	ALG9	DIBD1,DKFZp586M2420,FLJ21845,LOH11CR1J	10.034897	2.43277	1.591957	6.868278	3.063528	0.638107	2.644319	2.939727	0	0.906265	0	1.454129	1.087426	2.970163	0.988763	1.822079	1.287928	4.91886	12	4	1	7	3	1	4	5	0	0.967742	0	2	1.051833	4	2	3	2	4.931818
L3_chr2_+_207338571	chr2	207338559	207338583	+	22868	FASTKD2	KIAA0971	0.804244	0	0	0	0	0	0.66108	3.649634	3.898947	0	0.84304	2.936435	12.302838	18.285196	24.00088	19.561367	19.670599	5.001133	1	0	0	0	0	0	1	6	5	0	1	4	12	24	36.979866	31.979866	26	4.986577
L3_chr8_-_95976606	chr8	95976604	95976607	-	9134	CCNE2	CYCE2	1.608488	0.610418	0	0	0	0	0	6.140543	1.580632	0	0	2.852977	12.217882	5.285924	5.31075	1.214719	0.643964	1.993043	2	1	0	0	0	0	0	9	2	0	0	4	12	7	8	2	1	2
L3_chr6_-_116681964	chr6	116681936	116681967	-	23270	TSPYL4	KIAA0721,dJ486I3.2	1.656842	1.220836	0	1.957861	3.063528	0.638107	1.98324	1.718711	0	1.93233	4.238148	6.585846	10.216299	2.227622	1.483144	1.826311	1.931891	7.028716	2	2	0	2	3	1	3	3	0	2	5	9	10	3	3	3	3	7
L3_chr13_-_113890938	chr13	113890937	113890939	-	NA	NA	NA	0.303656	0.85625	0.0852	6.805705	2.092629	1.554523	13.505853	9.456624	5.787677	9.432192	5.287368	27.877029	0.093511	0.126988	0.629555	0.268168	0.071785	2.059931	0.407932	1.399095	0.067989	6.92658	2.050601	2.458533	17.133597	13.761429	7.199917	9.415289	6.144481	40.655102	0.088889	0.177778	1.364444	0.444444	0.133333	2.058656
L3_chr10_-_43464336	chr10	43464329	43464337	-	7580	ZNF32	KOX30	10.303377	2.420552	0	3.908924	2.043806	4.847711	0.66108	2.39927	2.402289	0.937795	0.84304	0	3.098016	5.268379	0.988763	0.60736	2.013723	11.749117	12	4	0	4	2	7	1	4	3	1	1	0	3	7	2	1	3	12
L3_chr1_+_6562673	chr1	6562667	6562676	+	3104	ZBTB48	HKR3,pp9964	6.013676	6.606578	0	14.757569	4.089265	2.000434	2.960227	1.858813	9.870206	0	4.292921	2.156844	5.119728	6.114563	5.409135	16.624452	12.471186	16.542666	7	11	0	15	4	3	4	3	12	0	5	3	5	8	9	27	17	17
L3_chr17_+_45858577	chr17	45858572	45858578	+	80221	FLJ20920	AVYV493,ACSMW,FLJ20920	4.217545	0	0	0.975531	1.019722	0.638107	3.768114	2.259167	0	0.937795	0	1.482306	6.132767	9.24919	1.733047	1.218951	3.714923	14.644446	5	0	0	1	1	1	5	4	0	1	0	2	6	12	3	2	5	15
L3_chr6_+_136214531	chr6	136214526	136214532	+	27115	PDE7B	MGC88256,bA472E5.1,RP11-472E5.2	0	0	0	0	0	0	0	5.911226	0	0	0	0.741153	14.152502	12.356057	0.494381	0	0	0	0	0	0	0	0	0	0	9	0	0	0	1	13.902439	16	1	0	0	0
L3_chr3_-_126576843	chr3	126576843	126576844	-	7707	ZNF148	BERF-1,BFCOL1,HT-BETA,ZBP-89,ZFP148,pHZ-52	0	0	0	0	0	0	14.153649	0.540457	0	0	0	2.195282	0	0	0	0.60736	0.643964	1.007135	0	0	0	0	0	0	17	1	0	0	0	3	0	0	0	1	1	1
L3_chr8_+_124498207	chr8	124498204	124498208	+	55093	C8orf32	FLJ10204	0	0	0	0.975531	0	0	0	0	0	0	0	0.741153	14.16808	0.742541	0.988763	2.43951	0.643964	3.000177	0	0	0	1	0	0	0	0	0	0	0	1	14	1	2	4	1	3
L3_chr20_+_60744267	chr20	60744239	60744268	+	28231	SLCO4A1	OATP-E,OATP1,OATP4A1,OATPRP1,POAT,SLC21A12	4.941431	3.01661	6.753939	3.902124	2.043806	2.724655	8.210656	4.427533	0.772772	8.204045	4.238148	3.544256	1.032672	12.305691	1.585219	3.061421	1.36976	1.993043	6	5	4	4	2	4	11	7	1	8	5	5	1	16	3	5	2	2
L3_chr16_-_30504512	chr16	30504508	30504548	-	146540	ZNF785	FLJ32130	10.059928	4.264024	0	1.951062	4.078888	1.276213	2.059989	1.62137	0.772772	1.87559	1.709028	2.195282	2.065344	1.502626	0.988763	2.433671	0.643964	3.000177	12	7	0	2	4	2	3	3	1	2	2	3	2	2	2	4	1	3
L3_chr2_-_221776394	chr2	221776394	221776395	-	NA	NA	NA	7.950715	4.77729	3.343982	4.917216	3.069543	0.638107	2.16878	0.540457	1.580632	3.981573	2.583893	0	4.087056	3.040757	12.808845	9.22398	3.714923	8.764874	9	8	2	5	3	1	3	1	2	4	3	0	4	4	18	14.982143	5	9
L3_chr17_+_70204382	chr17	70204382	70204382	+	NA	NA	NA	7.950715	7.13532	1.591957	16.821537	17.487332	10.5627	6.264127	1.858813	0.772772	1.93233	13.33141	16.167702	0	0	0	0	0	0	9	12	1	17	17	13	8	3	1	2	15	23.815646	0	0	0	0	0	0
L3_chr7_+_39629684	chr7	39629681	39629729	+	5898	RALA	MGC48949,RAL	10.871239	9.661974	22.372801	22.57329	3.059166	0.638107	1.32216	3.422377	3.175061	2.870125	9.453741	7.852381	2.054407	7.531091	17.940763	20.202592	14.633816	11.401884	12.96	16	13	23	3	1	2	5.977273	4	3	11	11	2	10	26.976	33	21	11.501862
L3_chr22_-_37569980	chr22	37569980	37569982	-	23467	NPTXR	NPR	4.154494	1.810134	3.343982	24.991673	22.510136	15.666604	7.03735	5.600086	4.032409	12.373879	15.675771	18.782438	3.072054	2.923333	3.527064	7.316366	5.102785	4.885314	4.829545	3	2	25.261872	21.886364	18.943182	8.909091	8	4.954545	12	17.863636	27.532934	3	3.884449	5.897436	11.897436	6.692308	4.897436
L3_chr6_+_126319608	chr6	126319601	126319641	+	135114	HINT3	FLJ33126,HINT4,MGC22976	1.608488	0.610418	0	0.975531	1.019722	2.123056	1.398909	0	0.772772	0	0.84304	2.156844	11.311557	5.33512	3.664819	9.157608	21.918474	3.021404	2	1	0	1	1	3	2	0	1	0	1	3	11	7	7	15	29	3
L3_chrX_+_49574014	chrX	49573962	49574021	+	NA	NA	NA	5.021789	3.034285	0	3.918306	1.019722	3.712866	7.259054	11.217785	17.007603	17.646013	18.15206	17.636176	2.065344	1.502626	5.615978	12.20871	5.431678	4.007312	6	5	0	4	1	5	10	17	21	18	20.982906	25	2	2	9.823529	20	8	4
L3_chr1_+_200191263	chr1	200191249	200191274	+	10440	TIMM17A	TIM17,TIM17A	2.461087	1.220836	0	1.951062	0	0	0.66108	0.540457	0.772772	0	0	2.936435	11.278862	13.634462	17.782102	14.052245	16.416847	18.730536	3	2	0	2	0	0	1	1	1	0	0	4	11	18	30	22.992593	23	19
L3_chrY_+_8513749	chrY	8513748	8513750	+	NA	NA	NA	6.92208	8.36375	5.161982	15.777984	33.940977	4.246112	5.421853	4.052413	0.772772	0	7.919555	4.231691	2.065344	0	0.494381	0.60736	0	1.007135	8	14	3	16	33	6	7	6	1	0	9	6	2	0	1	1	0	1
L3_chr15_-_49817148	chr15	49817125	49817173	-	256586	LYSMD2	DKFZp686I2243,MGC35274	11.687674	7.298309	1.591957	5.735635	8.170863	0.638107	0.676573	2.950637	4.005807	0	1.68608	0	2.065344	4.592579	0.988763	6.69804	2.657687	5.95835	14	12	1	5.880777	8	1	1.031088	5.031088	5	0	2	0	2	6	2	10.988095	4	6
L3_chr2_+_233074363	chr2	233074360	233074363	+	NA	NA	NA	1.985753	4.159516	1.591957	8.895482	4.060854	2.908506	10.406269	8.419916	7.825229	1.987803	9.717411	9.587598	2.054407	7.35007	9.730034	9.697857	4.705522	5.754043	2.37931	6.897436	1	9.042304	3.972222	4	13.03848	12.279252	9.561462	2.055016	11	13.914308	2	9.664526	14.225179	15.789291	6.39433	5.833847
L3_chr19_+_62836359	chr19	62836359	62836385	+	10520	ZNF211	C2H2-25,CH2H2-25,MGC131841,ZNF-25,ZNFC25	2.461087	1.822352	3.183914	2.933393	1.019722	0	5.911509	2.702284	12.919276	4.745715	4.269973	6.575584	6.132767	2.970163	6.636533	4.264214	9.633187	4.007312	3	3	2	3	1	0	8	5	16	5	5	9	6	4	12	7	14	4
L3_chr3_-_11863358	chr3	11863334	11863370	-	132001	C3orf31	DKFZp434E0519,MGC16471	5.021789	0.610418	1.591957	0.975531	1.019722	0	3.382149	1.858813	4.005807	4.745715	2.529121	4.352126	6.174158	6.795317	5.184903	7.343509	11.416219	3.021404	6	1	1	1	1	0	5	3	5	5	3	6	6	9	9	12	16	3
L3_chr4_+_57028555	chr4	57028536	57028556	+	6731	SRP72		4.922173	0.610418	3.183914	8.80956	1.019722	0	3.49094	1.080913	8.812606	10.835369	1.770592	1.482306	6.185096	9.815072	10.662863	5.480541	3.399275	5.971273	6	1	2	9	1	0	5	2	11	11.168737	2.098237	2	6	13	18	9	5.138408	6
L3_chr20_-_61317965	chr20	61317955	61317984	-	54915	YTHDF1	C20orf21,FLJ20391,RP5-963E22.1	11.215428	7.24688	9.711811	7.847675	1.019722	1.362328	1.32216	0.540457	2.318315	1.87559	4.269973	1.454129	2.065344	0.742541	7.040108	1.826311	1.287928	5.487277	13.444271	12	6	8	1	2	2	1	3	2	5	2	2	1	12	3	2	5.442857
L3_chr2_-_144903865	chr2	144903863	144903866	-	NA	NA	NA	0	0.610418	0	0	0	0	1.398909	0.540457	1.580632	0	0	0	13.225986	2.269478	2.823885	6.739628	0.643964	2.971095	0	1	0	0	0	0	2	1	2	0	0	0	13	3	5	11	1	3
L3_chr9_-_122679292	chr9	122679280	122679301	-	26147	PHF19	MGC131698,MGC149712,MGC149713,MGC23929,PCL3,RP11-27I1.1	8.542374	9.400248	1.591957	9.814984	1.019722	0	1.98324	5.771123	14.68526	9.827403	2.529121	5.048259	4.130688	4.543383	4.812679	3.053756	2.773991	0	10	15.646432	1	10	1	0	3	9	18	10	3	7	4	6	8	5	4	0
L3_chr10_+_42598254	chr10	42598228	42598262	+	9790	BMS1	BMS1L,KIAA0187	2.528698	1.822352	1.379862	1.951062	6.128709	0	1.98324	1.178254	3.934036	3.86466	4.238148	5.844693	10.274797	12.084556	4.4865	9.74288	9.682935	1.007135	3	3	0.875	2	6	0	3	2	5	4	5	8	10	15.971429	8	15.959459	13.956936	1
L3_chr5_+_156311312	chr5	156311312	156311312	+	NA	NA	NA	4.307503	1.211934	0	0.975531	0	0.638107	5.421853	4.052413	16.151794	2.94947	7.919555	12.314731	5.100095	3.815345	4.559783	1.832151	0.643964	1.993043	5	2	0	1	0	1	7	6	19	3	9	18	5	5	7	3	1	2
L3_chr21_-_33022094	chr21	33022081	33022114	-	8867	SYNJ1	INPP5G	9.091364	6.050895	17.199915	9.789355	7.142416	1.268545	0.66108	15.46855	48.134083	14.705573	11.167296	11.623843	5.141486	2.987708	21.955814	10.368095	11.050308	3.986086	11	10	10	10	7	1.989011	1	23.994924	57.952041	15	13	16	5	4	34.964778	17	16	4
L3_chr6_-_4226847	chr6	4226845	4226848	-	NA	NA	NA	3.332943	2.406191	1.470514	5.805754	0	0	1.398909	0.540457	2.353404	1.87559	1.048178	1.454129	10.185233	1.485082	7.290992	2.136154	5.041518	3.000177	4	4	0.928571	5.928571	0	0	2	1	3	2	1.25	2	10	2	11.621716	3.513514	6.837838	3
L3_chr6_+_44463439	chr6	44463424	44463439	+	988	CDC5L	RP1-319D22.1,CEF1,KIAA0432,PCDC5RP,dJ319D22.1,hCDC5	1.656842	6.038677	0	2.933393	1.019722	0	2.059989	3.037067	2.353404	2.94947	1.68608	1.482306	11.278862	13.702013	4.4865	6.110697	6.191945	4.951215	2	10	0	3	1	0	3	5	3	3	2	2	11	18	8	10	9	5
L3_chr10_-_97839954	chr10	97839941	97839987	-	NA	NA	NA	0	0	1.591957	1.951062	0	0	0.66108	12.393478	1.545544	0	0	2.195282	14.365941	2.227623	1.585218	2.429439	0.643964	0	0	0	1	2	0	0	1	18	2	0	0	3	14	3	3	4	1	0
L3_chr2_+_27659412	chr2	27659412	27659425	+	84450	ZNF512	KIAA1805,MGC111046	1.608488	2.420552	0	1.951062	0	0	2.16878	2.259167	1.545543	0	3.395108	1.482306	11.253059	3.712704	6.423569	6.701099	2.575855	0	2	4	0	2	0	0	3	4	2	0	4	2	11	5	11	11	4	0
L3_chr12_-_1791168	chr12	1791155	1791205	-	NA	NA	NA	3.413301	0	0	1.951062	2.043806	2.761163	5.545409	4.382193	14.631314	21.733789	32.483129	21.407471	6.150935	2.239898	6.913438	27.593758	25.215694	14.845711	4	0	0	2	2	4	7.992701	7	18	22	36.96992	29.984962	5.992	2.993103	11.992	44.928378	33.936	14.992
L3_chr3_-_53900930	chr3	53900911	53900961	-	58515	SELK	HSPC030,HSPC297,MGC17057	0.804244	2.43277	1.591957	4.893837	0	0	0	0	0.772772	0.937795	0	0	14.372674	7.550975	4.653582	14.623301	10.255685	6.021581	1	4	1	5	0	0	0	0	1	1	0	0	14	10	9	23.973451	14.972222	6
L3_chr20_+_54637768	chr20	54637765	54637782	+	7022	TFAP2C	ERF1,AP2-GAMMA,TFAP2G,hAP-2g	0.804244	3.611079	4.93594	4.9049	3.069543	1.362328	12.332831	0	6.459202	1.93233	1.709028	11.238941	2.065344	5.310235	2.823885	9.195495	8.766051	9.864763	1	6	3	5	3	2	16	0	8	2	2	16	2	7	5	15	11	10
L3_chr20_+_2581275	chr20	2581275	2581287	+	10528	NOL5A	RP4-686C3.1,NOP56	4.989785	6.579704	3.343982	4.900636	5.108987	0	0	2.56872	0	0	0	0	10.226556	4.525839	4.318297	1.826311	2.013723	7.850494	6	11	2	5	5	0	0	4	0	0	0	0	10	6	7	3	3	8
L3_chr19_+_40928369	chr19	40928369	40928371	+	55851	PSENEN	MDS033,MSTP064,PEN-2,PEN2	0	0	0	0.975531	0	0.638107	0	0	0.772772	0	1.709028	0.741153	15.257373	0	0.494381	0.60736	0	0	0	0	0	1	0	1	0	0	1	0	2	1	15	0	1	1	0	0
L3_chr7_-_77635137	chr7	77635137	77635137	-	NA	NA	NA	6.117836	0.610418	3.343982	1.826705	2.043806	0	7.115038	13.070039	19.521912	10.353922	12.425918	9.184584	2.054407	5.991053	13.228361	3.267366	5.358761	4.712419	7	1	2	1.866667	2	0	9	17	22.828283	10	14	13.313131	2	7.792453	17.792453	5.334621	7	4.792453
L3_chr15_-_38188368	chr15	38188342	38188414	-	90427	BMF	FLJ00065	11.286722	11.996102	0	17.668681	29.694397	19.475145	2.059989	3.977878	0.772772	13.492176	25.408123	32.857807	2.054407	2.987708	2.0796	5.480541	8.674478	19.750593	13	20	0	18	29	27	3	7	1	14	29	47	2	4	4	9	12	20
L3_chr2_-_39859892	chr2	39859891	39859906	-	80745	THUMPD2	C2orf8,MGC2454	12.042191	7.216997	6.753939	15.738072	5.116077	1.276213	1.32216	2.409731	6.7687	0.937795	5.589462	3.700534	2.065344	6.024038	6.438472	4.82889	3.364205	1.007135	14.076397	12	4	16	5	2	2	4.5	8.5	1	6.5	5	2	8	11.544699	7.923077	4.923077	1
L3_chr5_-_137252908	chr5	137252908	137252916	-	NA	NA	NA	0.804244	3.644703	0	0.975531	0	0	3.458898	2.939727	0	2.724645	3.395108	2.897997	11.296127	4.525839	14.25824	4.265821	1.287928	0	1	6	0	1	0	0	5	5	0	2.909091	4	4	11	6	19	7	2	0
L3_chr5_+_88221022	chr5	88221013	88221028	+	NA	NA	NA	3.332943	4.221497	1.591957	1.957861	4.089265	0	6.082933	1.178254	1.545543	4.82506	0.84304	0	6.1524	0	2.823885	12.833685	4.14375	4.99322	4	7	1	2	4	0	8	2	2	5	1	0	6	0	5	21	6	5
L3_chr1_+_109838235	chr1	109838206	109838252	+	284613	CYB561D1	FLJ39035,FLJ44753,MGC138204,RP5-831G13.3	2.412732	0	8.505964	9.775709	5.108987	2.552427	4.943467	5.560447	9.485386	7.695185	7.688029	2.964611	8.228566	4.514645	5.295792	10.367493	11.317386	11.8788	3	0	5	10	5	4	7	9	12	8	9	4	8	6	10	17	16	12
L3_chr12_-_55686508	chr12	55686495	55686603	-	9880	ZBTB39	KIAA0352	6.630277	8.464136	3.220492	23.38544	6.128709	2.009962	4.889849	21.862484	37.083811	20.802121	13.877319	10.214734	4.087056	2.227623	7.489728	3.036798	3.315225	3.021404	8	14.021442	2.021442	23.809677	6	3.021442	7	33.94186	45.647287	21	16	14	4	3	13	5	5.028883	3
L3_chr3_+_190147497	chr3	190147466	190147727	+	NA	NA	NA	1.608488	0	4.935939	24.57299	13.290468	2.724655	7.850076	6.960367	86.18989	124.349178	164.453396	158.28827	6.171622	5.239642	101.628188	150.431995	358.981129	107.832953	2	0	3	25	13	4	11	12	103.996063	116.946003	184	232.996063	5.997512	7	139.949434	243.966306	395.986088	111
L3_chr8_+_101294529	chr8	101294498	101294535	+	NA	NA	NA	12.54952	4.831915	1.591957	4.884455	0.792503	1.362328	0	0	0.146704	0	0	0	3.087079	0.742541	0	0	0.643964	1.007135	14.984375	8	1	5	0.777778	2	0	0	0.2	0	0	0	3	1	0	0	1	1
L3_chr7_-_2085886	chr7	2085886	2085897	-	NA	NA	NA	3.332943	0.610418	1.591957	0	0	0	5.167023	4.427533	7.245668	1.87559	1.68608	10.982184	7.174135	3.783298	5.30706	3.04687	3.557546	1.993043	4	1	1	0	0	0	7	7	9	2	2	16	7	5	9	5	5	2
L3_chr11_+_69165104	chr11	69165101	69165120	+	595	CCND1	BCL1,D11S287E,PRAD1,U21B31	6.92208	0.610418	19.52299	77.425501	73.191382	39.966174	0.66108	7.116113	14.298788	20.629078	44.737426	54.983437	8.154426	5.33512	21.199858	54.403761	78.021691	88.013785	8	1	10.995575	77.961352	70.973607	46	1	10.909548	17	20	50	82	8	7	29	87.968571	87	92.573854
L3_chr21_+_39681587	chr21	39681560	39681589	+	7485	WRB	CHD5	0.804244	1.629528	0	0	1.019722	0	0.66108	0.540457	0	0.937795	0	3.59413	14.304984	6.771006	2.676056	2.433671	4.14375	2.014269	1	2.666667	0	0	1	0	1	1	0	1	0	5	14	9	5	4	6	2
L3_chr19_+_60808830	chr19	60808817	60808835	+	NA	NA	NA	0	1.220836	3.183914	6.868278	0	0.638107	5.604547	7.728813	3.126175	0.937795	3.372161	9.349274	10.171602	2.245167	7.804766	3.649841	0.643964	4.007312	0	2	2	7	0	1	8	12	4	1	4	12.980392	10	3	14	5.974684	1	4
L3_chr3_-_48317862	chr3	48317847	48317866	-	10201	NME6	IPIA-ALPHA,NM23-H6	2.528698	1.211934	3.343982	1.951062	6.152218	0	0	1.080913	1.545543	0	0.84304	2.964611	13.339598	1.485082	5.827113	6.725404	8.841289	3.97823	3	2	2	2	6	0	0	2	2	0	1	4	13	2	10	10.988095	12.988095	4
L3_chr17_-_6495650	chr17	6495647	6495662	-	51003	MED31	3110004H13Rik,CGI-125,FLJ27436,FLJ36714,Soh1	0	0	0	0	0	0	0.66108	1.178254	4.913659	0	0	2.156844	15.233896	7.604598	4.479622	6.124558	15.115527	7.888161	0	0	0	0	0	0	1	2	6	0	0	3	14.95122	10	7.987805	10	20.878049	8
L3_chr1_-_48235546	chr1	48235546	48235547	-	NA	NA	NA	3.413301	4.215645	1.591957	3.07892	3.069543	1.362328	11.473167	10.207154	3.350005	2.94947	0.84304	1.454129	1.032672	0	0.494381	4.909839	0	1.007135	4	7.04698	1	3.14094	3	2	14	14	4.1606	3	1	2	1	0	1	8	0	1
L3_chr3_+_186483477	chr3	186483434	186483478	+	NA	NA	NA	3.332943	6.074158	0	0.975531	0	0	1.32216	2.161827	0	0	3.395108	2.897997	11.326582	7.484809	11.270588	9.082905	3.863783	4.007312	4	10	0	1	0	0	2	4	0	0	4	4	11	10	21.320388	14.915493	6	4
L3_chr5_+_140060215	chr5	140060208	140060228	+	153527	ZMAT2	FLJ31121	0.804244	6.546722	1.591957	1.957861	0	0	1.98324	0	0.772772	5.913903	0.84304	4.915947	13.268224	6.024038	9.573566	20.954923	21.303739	8.909638	1	11	1	2	0	0	3	0	1	6	1	7	13	8	15	33.99115	26	8.944681
L3_chr11_-_62115596	chr11	62115593	62115634	-	64852	TUT1	FLJ21850,FLJ22267,FLJ22347,MGC131987,MGC149809,PAPD2,RBM21,TUTase,STAR-PAP,U6-TUTase	2.461087	1.831254	0	0.975531	1.019722	0.638107	1.32216	1.080913	0.772772	0	7.767239	1.482306	12.298082	6.812726	7.091837	8.516328	11.375164	6.997669	3	3	0	1	1	1	2	2	1	0	9	2	11.980198	8.990099	11.990099	13.980198	15.980198	6.990099
L3_chr12_+_67426222	chr12	67426186	67426236	+	55508	SLC35E3	BLOV1	0	2.420552	0	2.933393	1.019722	0	0.66108	5.739351	1.580632	0	2.552068	2.156844	15.420487	12.855018	3.068363	14.705498	8.476342	6.978407	0	4	0	3	1	0	1	10	2	0	3	3	15	17	6	24	12	7
L3_chr12_-_55929189	chr12	55929189	55929213	-	NA	NA	NA	0.804244	2.420552	0	2.835375	0	1.276213	0	0.540457	0	0	0	1.454129	15.288308	13.70835	9.911203	9.14353	3.417954	9.842524	1	4	0	2.9	0	2	0	1	0	0	0	2	14.943182	18	16.281426	14.953488	5	9.89667
L3_chr17_-_76918830	chr17	76918828	76918835	-	284186	TMEM105	FLJ38792	10.18189	1.822352	0	0	0	0	2.82986	0.540457	0	0	0	0	3.087079	2.269478	0.494381	0.60736	0	0	12	3	0	0	0	0	4	1	0	0	0	0	3	3	1	1	0	0
L3_chr3_+_128874488	chr3	128874468	128874489	+	80325	ABTB1	BPOZ,EF1ABP,MGC20585,PP2259	3.265331	1.211934	0	4.891254	6.1358	16.561594	0.66108	0.008156	0	0	1.68608	0.741153	12.226009	3.012019	5.475263	7.536591	4.358886	17.574784	4	2	0	5	6	22	1	0.024	0	0	2	1	12	4	10	12.328502	6	18
L3_chr2_-_174586068	chr2	174586062	174586088	-	NA	NA	NA	13.075009	0.993685	3.343982	1.951062	0	0	0	0	0	0	0	0	3.087079	3.012019	0	0	0	0	15.655194	1.636364	2	2	0	0	0	0	0	0	0	0	3	4	0	0	0	0
L3_chr12_+_109046578	chr12	109046574	109046578	+	28981	IFT81	CDV-1,CDV-1R,CDV1,CDV1R,MGC102777,MGC4027	0	0	0	0.975531	0	0	1.398909	0	0	0	2.552068	1.277076	14.803575	0.466334	0.293256	0.994208	3.930477	6.078163	0	0	0	1	0	0	2	0	0	0	3	1.75	14.632911	0.632911	0.632911	1.632911	5.265823	6.202175
L3_chr3_-_178250525	chr3	178250524	178250532	-	NA	NA	NA	0	2.420552	0	0.975531	0	0	0	0	0.772772	0.937795	0	0.741153	16.257747	20.202027	14.620804	18.444493	17.811857	12.694174	0	4	0	1	0	0	0	0	1	1	0	1	16	26	21	29.988095	23	13
L3_chr12_+_34066697	chr12	34066679	34066698	+	84920	ALG10	KCR1,FLJ14751	0.804244	0.610418	0	0.975531	0	0	0.66108	4.287431	1.545543	0.937795	5.979001	2.195282	14.793779	6.895902	4.610991	4.641485	2.575855	2.014269	1	1	0	1	0	0	1	7	2	1	7	3	14.434783	9	8.217391	7.608696	4	2
L3_chr6_-_84197463	chr6	84197463	84197524	-	4199	ME1	HUMNDME,MES	9.096829	11.472108	58.590635	44.317523	5.107334	5.075194	3.312973	1.858813	35.32531	27.001519	13.914959	5.761235	3.877347	11.225836	41.145242	39.867421	9.20436	14.9298	10.964029	19	31	45	5	7	4.748252	3	43	26.971429	16	8	3.753036	15	59.873444	64.928535	13	15
L3_chr9_-_98185787	chr9	98185784	98185829	-	11046	SLC35D2	HFRC1,MGC117215,MGC142139,SQV7L,UGTrel8,hfrc	8.474763	1.831254	3.343982	19.593276	5.102972	1.362328	0.66108	0.540457	0	0.937795	5.979001	2.156844	7.165439	0.742541	1.483144	8.550208	9.042331	4.964138	10	3	2	20	5	2	1	1	0	1	7	3	7	1	3	14	12.9	5
L3_chr3_+_132095510	chr3	132095501	132095533	+	27032	ATP2C1	ATP2C1A,BCPM,HHD,KIAA1347,PMR1,SPCA1,hSPCA1	12.610973	4.242904	1.591957	5.880431	2.043806	0.638107	0.66108	0.540457	4.005807	1.87559	1.68608	7.962996	3.072054	2.227622	2.0796	9.756371	6.9755	3.021404	15	7	1	6	2	1	1	1	5	2	2	11	3	3	4	15.985915	10	3
L3_chr15_+_29386345	chr15	29386344	29386346	+	NA	NA	NA	3.182628	0.610418	0	1.951062	2.043806	0	0	0.540457	0.772772	0	5.192645	1.482306	13.191089	0.742541	0.494381	0.60736	0	0	3.901166	1	0	2	2	0	0	1	1	0	6	2	13	1	1	1	0	0
L3_chr3_-_133923913	chr3	133923906	133923941	-	27031	NPHP3	NPH3,DKFZp667K242,DKFZp781K1312,FLJ30691,FLJ36696,KIAA2000	8.335474	10.260638	3.183914	18.624544	5.116077	0.638107	1.98324	3.037067	3.863858	7.83127	5.150655	8.001537	6.174158	2.987708	10.289062	3.64839	6.471128	2.014269	10	17	2	19	5	1	3	5	5	8	6	11	6	4	18	6	9	2
L3_chr15_+_49988864	chr15	49988854	49988868	+	NA	NA	NA	0.804244	0.610418	0	0	0	0	1.398909	0	0	0	0.84304	0	14.318221	1.485082	7.535609	12.842833	7.132877	3.021404	1	1	0	0	0	0	2	0	0	0	1	0	14	2	13	21	10	3
L3_chr8_-_67688056	chr8	67688041	67688070	-	NA	NA	NA	13.357263	10.856232	7.024196	5.880431	0	0	1.32216	2.56872	0	0	0	0.741153	2.054407	2.245167	0	0.60736	0.643964	0	16	18	4	6	0	0	2	4	0	0	0	1	2	3	0	1	1	0
L3_chr11_-_125278304	chr11	125278302	125278323	-	83480	PUS3	2610020J05Rik,FKSG32,FLJ23638	2.461087	2.420552	8.919993	8.839453	4.096355	2.761163	1.98324	4.075218	10.988581	1.87559	4.238148	7.111229	12.293863	10.696744	29.54256	13.474256	11.066955	7.95646	3	4	5	9	4	4	3	7	13.27027	2	5	10	12	14	42	22	15	8
L3_chr8_+_90560069	chr8	90560069	90560069	+	NA	NA	NA	0.82181	0.013313	0.009021	0.011415	0.003998	0.001512	2.769858	1.425507	17.003108	1.16456	2.888179	1.860488	13.149829	5.4167	26.247379	3.174423	5.913432	9.925835	1.020937	0.020937	0.007976	0.011964	0.003988	0.003988	3.761538	2.369231	19.969231	1.230769	3.346154	2.576923	12.98635	7.057244	32.424483	5.18362	7.662704	10.211801
L3_chr7_-_129632514	chr7	129632475	129632518	-	84928	FLJ14803	FLJ14803,NET31	2.461087	3.052091	0	2.933393	3.063528	0.638107	4.043228	8.193199	5.44449	5.762855	4.261095	10.169714	10.29391	17.468768	19.077887	10.982518	6.215233	7.951393	3	5	0	3	3	1	6	14	7	6	5	14	10	23	31	18	9	8
L3_chr20_+_18217170	chr20	18217154	18217175	+	7692	ZNF133	RP4-568F9.5,ZNF150,pHZ-13,pHZ-66	1.608488	1.810134	0	0	1.019722	0	5.020216	5.230667	3.947832	0	12.069459	0	10.216299	0.742541	1.585219	5.493266	7.372484	4.964138	2	3	0	0	1	0	7	8	5	0	14	0	10	1	3	9	10	5
L3_chr14_-_94693620	chr14	94693615	94693634	-	23405	DICER1	Dicer,HERNA,KIAA0928,DCR1	8.44469	2.441673	1.591957	21.68049	3.059166	0.638107	4.282387	3.480183	6.388922	3.981573	5.192645	4.972844	4.119751	4.489087	3.170438	6.709811	3.301651	1.007135	10	4	1	22	3	1	6	6	8	4	6	7	4	5.989583	6	11	5	1
L3_chr1_+_113734659	chr1	113734650	113734660	+	260425	MAGI3	MAGI-3,MGC163281,RP4-730K3.1,dJ730K3.2	5.111747	4.796445	3.343982	0.975531	2.043806	0	2.721069	2.880417	4.843379	0.937795	0.84304	3.59413	9.13893	1.485082	12.538936	2.433671	3.557546	0	6	8	2	1	2	0	4	4.975	6	1	1	5	9	2	18.827586	4	5	0
L3_chr7_-_8268330	chr7	8268306	8268340	-	3382	ICA1	ICA69,ICAp69	9.20733	15.635465	4.93594	14.715953	9.211384	0.638107	2.721069	0.540457	0.772772	0	0	0.741153	5.100095	3.012019	2.72181	3.658462	7.759056	3.97823	11	26	3	15	9	1	4	1	1	0	0	1	5	4	5	6	11	4
L3_chr11_+_59279424	chr11	59279412	59279502	+	6809	STX3	STX3A	8.28712	8.621336	19.904706	39.192906	13.300649	7.075628	0.66108	5.27214	22.571303	20.752461	9.4754	6.530565	8.224478	7.460498	36.304916	18.951253	15.33222	25.680792	10	14.207477	11.991071	40	13	10	1	9.169065	28	21	11	9	8	10	54.366259	31	21.951807	26
L3_chr9_+_114288950	chr9	114288950	114288959	+	158405	KIAA1958	FLJ39294,MGC142075,RP11-276E15.5	13.855966	1.211934	0	0.975531	0.385963	0	1.398909	1.727215	2.402289	0	0	2.156844	2.065344	0.676928	0.988763	1.826311	0	0	16	2	0	1	0.37963	0	2	3.172414	3	0	0	3	2	0.913043	2	3	0	0
L3_chr7_-_137271208	chr7	137271200	137271243	-	NA	NA	NA	0	0	0	0	0	0	10.161542	8.915856	28.555629	12.05681	35.819258	20.888717	7.165439	4.557885	6.042927	23.964553	29.532659	6.927585	0	0	0	0	0	0	13	13	34	12	40	30	7	6	10	39	39	7
L3_chrX_-_48653870	chrX	48653858	48653893	-	7355	SLC35A2	UGAT,UGALT,UGT,UGT1,UGT2,UGTL	7.402518	6.633146	4.775871	12.751244	5.945453	2.908506	2.721069	3.841737	1.580632	0.937795	1.68608	1.482306	7.217768	6.753461	4.801411	14.058066	3.945615	18.766634	9	11	3	13	5.821429	4	4	6	2	1	2	2	7	9	9	23	6	19
L3_chr2_+_24869861	chr2	24869860	24869861	+	79172	CENPO	CENP-O,MGC11266	0.804244	0	0	0	0	0	5.421853	1.858813	0.772772	0	0	0	11.152647	0.742541	0.494381	0	0	0	1	0	0	0	0	0	7	3	1	0	0	0	11	1	1	0	0	0
L3_chr2_-_70374331	chr2	70374331	70374383	-	6637	SNRPG	SMG,MGC117317	5.070143	3.03097	4.935939	3.908923	0	0	0	0	4.070608	5.962742	0.84304	0	12.315621	21.500055	13.671811	9.747408	29.835176	8.920628	6	5	3	4	0	0	0	0	5	6	1	0	12	28	22.988166	16	40	9
L3_chr7_-_144164028	chr7	144164014	144164083	-	27010	TPK1	HTPK1,PP20	0	8.410959	5.161982	0.975531	7.180999	0	2.059989	1.858813	5.586439	3.887265	6.844988	6.492127	15.350372	24.720947	9.920498	24.558475	18.252895	8.992676	0	14	3	1	7	0	3	3	7	4	8	9	15	32	15	40	24.988571	9
L3_chr7_-_149101611	chr7	149101578	149101611	-	168544	ZNF467	EZI,Zfp467	2.412732	2.43277	0	2.933393	8.085475	9.11257	2.721069	3.577524	0	2.870125	4.307614	3.677588	12.285731	4.543383	0.988763	1.214719	1.287928	29.29495	3	4	0	3	7.914894	13	4	6	0	3	5	5	12	6	2	2	2	29.927323
L3_chr4_+_56414597	chr4	56414581	56414609	+	55763	EXOC1	BM-102,FLJ10893,SEC3,SEC3L1,Sec3p	2.412732	2.429829	1.591957	2.926593	7.152794	1.362328	3.768114	1.718711	4.671718	2.870125	6.924199	0.741153	11.263996	12.018383	14.406813	18.345457	8.907392	8.014624	3	3.980392	1	3	7	2	5	3	6	3	8	1	11	16	25	30	13	8
L3_chr5_+_139534906	chr5	139534874	139534970	+	84418	C5orf32	ORF1-FL49	6.530662	6.0687	8.119854	13.740422	5.107334	15.999446	0.66108	1.080913	5.479579	0	6.767269	4.41874	10.289822	14.287861	12.887722	18.323927	26.643925	57.012144	8	10	5	14	5	22.946237	1	2	7	0	8	6	10	19	23	30	37	57.783915
L3_chr1_-_2333843	chr1	2333827	2333857	-	5192	PEX10	MGC1998,NALD,RNF69	13.396936	4.255121	3.183914	4.877655	7.142416	1.91432	2.059989	0.540457	0	0	0.84304	0	2.054407	1.485082	7.538179	1.826311	2.013723	3.021404	16	7	2	5	7	3	3	1	0	0	1	0	2	2	12	3	3	3
L3_chr14_-_52088969	chr14	52088968	52088983	-	57544	KIAA1344	KIAA1344	4.185541	3.01661	5.161982	2.933393	1.019722	0	4.228769	26.313945	25.886675	13.946231	5.192645	7.205103	9.163498	17.048632	12.6209	9.553165	1.931891	2.936571	5	5	3	3	1	0	6	36	30.985294	14	6	10	9	22	20	15.593407	3	2.964602
L3_chrX_+_30581460	chrX	30581460	30581460	+	2710	GK	GK1,GKD	0.804244	10.071262	3.343982	9.868704	3.95686	0	9.711508	4.819352	2.402289	9.48627	0.84304	2.156844	7.121753	25.198446	18.043585	25.790367	16.536496	13.903337	1	17	2	10	3.864198	0	12	7	3	9.195122	1	3	7	32	23.351562	41.675781	19.703125	14.378906
L3_chr17_-_55511065	chr17	55511062	55511067	-	63897	HEATR6	ABC1,DKFZp686D22141,FLJ22087,MGC148096	5.111747	1.810134	0	4.917216	1.019722	0	1.385162	6.738275	0	9.122394	2.583893	8.726085	11.152647	5.372022	4.318297	24.706865	10.450629	4.913316	6	3	0	5	1	0	1.981818	9.755102	0	8.981818	3	12.630102	11	7	7	39.956631	12.927083	5
L3_chrX_+_105741864	chrX	105741857	105741866	+	55086	CXorf57	RP11-647M7.1,FLJ10178,FLJ14191	0	3.618125	0	2.942775	0	0	1.32216	2.39927	1.545543	3.80792	41.703411	2.964611	16.328937	23.138885	11.463356	19.670113	35.173271	21.509263	0	6	0	3	0	0	2	4	2	4	46	4	16	30	17	32	44	22
L3_chr3_+_185386680	chr3	185386676	185386685	+	55324	ABCF3	EST201864,FLJ11198	1.656842	1.220836	0	2.933393	2.043806	0	5.790087	4.427533	1.580632	3.80792	1.709028	5.026561	10.239456	11.419943	19.867328	9.80341	11.539124	20.682668	2	2	0	3	2	0	8	7	2	4	2	7	10	15	30	16	16	21
L3_chrX_-_54683206	chrX	54683205	54683206	-	NA	NA	NA	11.625566	8.87264	6.996948	19.730761	12.279561	17.783974	6.264127	5.600086	6.494291	6.077393	8.817605	12.314731	0	6.93636	1.090837	0.60736	1.36976	4.913316	12.956522	14.956522	3.985507	19.956522	11.971014	20.927536	8	8	8	6	10	18	0	9	2	1	2	5
L3_chr20_+_2621447	chr20	2621447	2621449	+	57593	EBF4	RP5-860F19.3,COE4,KIAA1442,O/E-4	5.928267	5.274313	3.99782	9.53625	4.449967	2.014293	9.597012	12.870366	5.693189	5.768542	7.841748	5.384562	2.420746	2.390713	0.959329	1.697997	1.242677	2.666102	7.000849	8.773626	2.509461	9.69606	4.355239	3.00548	12.631037	17.832548	7.00013	5.928753	9.080233	7.478499	2.345068	3.181677	1.94113	2.789344	1.934494	2.678115
L3_chr11_-_105398156	chr11	105398150	105398157	-	84437	KIAA1826		6.013676	2.43277	3.183914	1.951062	2.039444	0	0.66108	3.577524	3.126175	0.937795	2.13031	7.155229	11.278862	16.062051	15.957007	7.960504	15.083324	5.948556	7	4	2	2	2	0	1	6	4	1	2.506394	10	11	21	22.898131	13	19.963964	5.947467
L3_chr4_+_136186216	chr4	136186216	136186223	+	NA	NA	NA	0	0	0	0	0	0	0	0	0	0	0	0	18.003013	12.322927	14.590046	14.753526	29.414905	5.536652	0	0	0	0	0	0	0	0	0	0	0	0	17.742236	15.962852	21.384903	24.019891	34.90333	5.543823
L3_chr12_+_60649521	chr12	60649521	60649521	+	NA	NA	NA	8.856802	9.479456	8.919993	20.792349	11.290589	17.851364	7.115038	4.052413	8.326049	10.353922	0.84304	26.116791	2.054407	0	1.733047	3.677067	0.643964	1.007135	9.981424	15.990712	5	20.990712	10.990712	21	9	6	10	10	1	39	2	0	3	6	1	1
L3_chr3_-_54392462	chr3	54392462	54392463	-	NA	NA	NA	5.209432	8.921419	1.591957	1.957861	1.019722	0	3.768114	15.690551	9.09882	5.024947	5.238118	4.915947	9.13893	12.452114	9.244758	3.061421	5.358761	4.913316	6	15	1	2	1	0	5	20	11	5	6	7	9	16	13	5	7	5
L3_chr4_+_141664771	chr4	141664765	141664772	+	255520	ELMOD2	9830169G11Rik,MGC10084	6.117836	1.211934	3.343982	1.951062	0	0	2.82986	1.080913	7.467917	5.913903	7.023452	10.314211	9.187098	27.228535	19.490626	22.20343	19.723972	5.92045	7	2	2	2	0	0	4	2	9	6	8	15	9	35	24.983871	35.989247	23.983871	6
L3_chr20_-_21326181	chr20	21326158	21326182	-	644524	LOC644524	NKX2.4,NKX2D,RP11-227D2.4	13.650553	6.784262	0	3.902124	0	0	1.398909	0	2.318315	0.937795	0	0	3.087079	21.411716	0.494381	0	0	0	15.961039	11.246667	0	4	0	0	2	0	3	1	0	0	3	27.9	1	0	0	0
L3_chr16_+_70003304	chr16	70003303	70003305	+	NA	NA	NA	16.75195	7.14196	11.331253	7.527461	14.837477	3.537068	0	0	0	0	0	0	1.536146	3.760421	5.318106	1.218951	1.36976	2.408717	18.792788	11.949038	6.476442	7.675481	14.456731	4.984135	0	0	0	0	0	0	1.484848	4.969697	8.454545	2	2	2.424242
L3_chr15_-_79403558	chr15	79403555	79403573	-	80765	STARD5	MGC10327	6.76859	1.810134	0	0.975531	0	1.91432	1.398909	0.540457	0	0.937795	1.709028	2.156844	10.208833	1.502626	1.090837	2.446396	4.20151	3.97823	8	3	0	1	0	3	2	1	0	1	2	3	10	2	2	4	6	4
L3_chr5_-_89353197	chr5	89353197	89353197	-	NA	NA	NA	0.804244	0.610418	0	0	0	0	1.398909	8.810352	4.913659	0.937795	7.023452	3.503706	16.175538	9.293672	17.704423	3.677067	14.08192	14.818106	1	1	0	0	0	0	2	11.970588	6	1	8	4.941176	16	12	22.966667	6	17	15.34013
L3_chrX_-_24941127	chrX	24941123	24941130	-	NA	NA	NA	14.887666	3.611079	0	8.846585	2.011266	0.638107	3.621307	0.540457	3.161264	1.87559	0	2.223458	0	0.742541	0.494381	1.218951	0	0	17	6	0	9	1.968254	1	5	1	4	2	0	3	0	1	1	2	0	0
L3_chr2_+_26422520	chr2	26422496	26422558	+	85465	SELI	KIAA1724	4.217545	1.220836	0	2.933393	3.063528	0	1.98324	14.378963	7.131983	6.794958	6.933498	3.677588	12.311534	15.100704	19.357773	21.968045	48.523465	12.920084	5	2	0	3	3	0	3	22	9	7	8	5	12	19.991304	32	36	62	13
L3_chr20_-_60564254	chr20	60564254	60564255	-	NA	NA	NA	0	1.810134	1.591957	0.975531	0	0	10.589577	5.359808	25.882911	2.94947	3.464574	4.231691	8.130826	8.432262	22.199335	4.909839	4.530728	1.007135	0	3	1	1	0	0	13	8	30	3	4	6	8	10.905405	28	8	6	1
L3_chr20_-_3167837	chr20	3167837	3167862	-	NA	NA	NA	15.172652	5.377277	1.591957	0.975531	0	0.638107	2.721069	4.755778	4.778579	1.87559	0	2.195282	1.032672	0.742541	2.471907	1.218951	0.643964	2.014269	18	8.95	1	1	0	1	4	8	6	2	0	3	1	1	5	2	1	2
L3_chr5_-_178350412	chr5	178350412	178350414	-	NA	NA	NA	0.684826	10.719963	5.625949	0	0.000477	3.251156	0	0	0	0	0	0	18.300244	16.233961	32.946744	0.576843	6.674953	8.396993	0.857143	18.040589	3.368916	0	0.000479	4.428571	0	0	0	0	0	0	18.089908	20.930988	42.973124	0.95	8.564398	8.616514
L3_chr14_-_70137126	chr14	70137120	70137137	-	10001	MED6	NY-REN-28	0	0.610418	3.343982	0	0	0	0.66108	0.540457	0.772772	0.937795	0.84304	3.59413	18.344452	5.285924	13.936916	12.877967	6.157474	3.000177	0	1	2	0	0	0	1	1	1	1	1	5	18	7	23	21	9	3
L3_chr1_+_153241672	chr1	153241665	153241859	+	51043	ZBTB7B	RP11-307C12.9,DKFZp686G01254,ZBTB15,ZFP67,c-Krox,hcKrox,THPOK	13.974875	6.553079	10.842991	8.772797	9.823879	9.054766	1.98324	0.899301	0.772772	1.87559	5.911906	24.656934	3.098016	2.227622	1.298395	4.154535	64.127299	267.046838	16.777778	10.762376	6	8.9625	9.634828	13.648496	3	1.572816	1	2	6.881356	35.584371	3	3	2.531024	6.827815	69.16193	288.453795
L3_chr17_+_56844748	chr17	56844740	56844770	+	388407	C17orf82		16.757817	2.423867	0	0	2.039444	2.000434	1.32216	0.540457	8.158417	0	2.552068	0	1.032672	0	0.494381	0	0	0	20	4	0	0	2	3	2	1	10	0	3	0	1	0	1	0	0	0
L3_chr2_+_206255416	chr2	206255376	206255470	+	8828	NRP2	NP2,MGC126574,NPN2,PRO2714,VEGF165R2	0	3.000661	0	7.843411	6.133071	6.160431	19.176088	13.349468	100.337768	102.971201	150.056725	212.690732	0	13.243968	38.803118	26.527466	34.252519	59.949365	0	5	0	8	6	9	24	19.998661	116	94.998661	164.998661	323.998661	0	17	48	43	42	62
L3_chr5_+_97702267	chr5	97702266	97702273	+	NA	NA	NA	11.666248	10.09672	5.161982	9.868704	6.14369	9.676941	1.398909	2.56872	5.762123	0	2.583893	0.741153	6.111572	7.678901	10.235142	4.900591	12.042453	23.230042	13	17.002315	3	10	6	12	2	4	7.001329	0	3	1	6	10	15.002872	8	15	24.005744
L3_chr12_-_119826530	chr12	119826514	119826547	-	121665	UNQ1887	IMP2,UNQ1887,DKFZp586C1324,MDHV1887,MGC126674,MGC126676,MGC90402,PRO4332,PSL4,SPPL3	15.453006	3.657598	0	14.712086	5.09861	2.000434	0.66108	0	1.580632	2.870125	0.84304	2.223458	3.087079	2.227622	0.494381	1.214719	2.773991	1.007135	18	5.99187	0	15	5	3	1	0	2	3	1	3	3	3	1	2	4	1
L3_chr21_-_27438188	chr21	27438187	27438190	-	NA	NA	NA	15.077957	4.829251	1.591957	5.925997	9.275208	2.922895	0.014141	1.858813	0	0	0	0.741153	4.143541	8.546116	2.423084	3.10148	2.923568	8.798622	17.089334	8.052094	1	6.020837	9.044667	4.031256	0.028571	3	0	0	0	1	4.054086	11.054085	4.054086	5.066988	4.021788	9.032298
L3_chr1_+_215375507	chr1	215375501	215375517	+	NA	NA	NA	9.857003	7.29925	14.016158	22.164787	4.588228	2.138984	4.904348	3.27228	5.664109	5.760223	5.073631	3.163362	4.505573	3.517724	1.966234	5.356574	2.421272	2.558752	11.514046	12.119446	8.182673	22.486568	4.497387	3.334519	6.909557	5.560237	7.208611	5.768711	5.953362	4.3143	4.377499	4.684167	3.959689	8.765731	3.702461	2.54157
L3_chr13_-_44049289	chr13	44049267	44049444	-	8848	TSC22D1	DKFZp686O19206,MGC17597,RP11-269C23.2,TGFB1I4,TSC22	4.941431	2.441673	0	3.902124	1.019722	0.638107	11.232225	17.1185	1.545544	3.887265	2.52912	18.740633	3.098016	1.485082	0.494381	4.255749	0.643964	2.01427	6	4	0	4	1	1	16	27	2	4	3	26	3	2	1	7	1	2
L3_chr12_+_86953445	chr12	86953419	86953448	+	91298	C12orf29	DKFZp313K0436,DKFZp434N2030,DKFZp686L04169,FLJ38158,MGC102978	3.216977	15.009108	4.93594	2.933393	0	0.638107	0.66108	2.356508	3.947832	1.87559	1.68608	0.741153	15.431308	3.730249	9.7535	4.875835	9.831323	9.021759	4	25	3	3	0	1	1	4	5	2	2	1	15	5	17	8	14	9
L3_chr1_-_168310371	chr1	168310346	168310388	-	22920	KIFAP3	sMAP,FLJ22818,KAP3,Smg-GDS,dJ190I16.1	0	0	0	0	0	0	0	2.259167	0	0	0.84304	2.223458	19.370547	2.823905	3.216192	3.04103	4.753243	1.007135	0	0	0	0	0	0	0	4	0	0	1	3	18.981481	3.80597	6	5	7	1
L3_chr7_+_43764803	chr7	43764790	43764803	+	644	BLVRA	BLVR,BVRA,BVR	11.536318	9.531838	1.591957	9.837188	2.039444	0	3.768114	0	0	0	2.583893	4.231691	4.087056	3.040757	2.0796	2.446396	1.36976	0	13	16	1	10	2	0	5	0	0	0	3	6	4	4	4	4	2	0
L3_chr11_-_61079688	chr11	61079688	61079690	-	9066	SYT7	IPCA-7,MGC150517,PCANAP7,SYT-VII	6.888565	3.022067	1.591957	1.957861	5.116077	15.718683	11.473167	2.39927	3.982921	2.94947	6.129538	8.97447	1.032672	0	0	1.218951	0	3.944081	7.96	5	1	2	5	19	14	4	5	3	7	13	1	0	0	2	0	4
L3_chr6_+_153346560	chr6	153346557	153346565	+	NA	NA	NA	4.217545	0	0	0	0	0	0	4.215321	4.005807	6.077393	2.552068	0	15.235356	2.227622	2.0796	3.628976	2.76382	1.007135	5	0	0	0	0	0	0	7	5	6	3	0	14.948052	3	4	5.94771	3.986842	1
L3_chr15_-_46890569	chr15	46890509	46890579	-	22995	CEP152	KIAA0912	0	1.220836	1.591957	0	0	0	4.043228	9.316875	8.668436	1.87559	9.434697	2.195282	15.415879	7.413969	9.03788	9.111946	1.931891	0	0	2	1	0	0	0	6	16	11	2	11	3	15	9.984848	17	14.940299	3	0
L3_chr10_-_24537891	chr10	24537891	24537891	-	NA	NA	NA	18.937067	13.577523	9.126663	12.618079	18.313275	18.115492	0.542784	0	0	0	0.70004	0.604434	0	0	0	0	0	1.007135	20.687284	22.991649	5.108108	12.77027	17.800401	21.283784	0.833333	0	0	0	0.833333	0.810811	0	0	0	0	0	1
L3_chr7_-_19715184	chr7	19715184	19715189	-	221830	TWISTNB		0	1.220836	0	2.933393	2.043806	0	4.228769	1.718711	5.528465	0.937795	8.702692	9.213111	15.260205	8.412779	6.10874	7.346803	4.299729	5.95835	0	2	0	3	2	0	6	3	7	1	10	13	14.987805	11	9.95122	11.988095	5.926829	6
L3_chrX_+_130985010	chrX	130984971	130985016	+	51765	RP6-213H19.1	RP6-213H19.1,MASK,MST4	5.513305	9.673019	1.591957	0.975531	1.019722	0	2.721069	10.733413	8.826301	2.94947	4.292921	4.307106	11.274253	19.024942	14.921007	6.718098	10.224856	1.993043	6.860759	16	1	1	1	0	4	16	11	3	5	6	11	25	24	11	14	2
L3_chr13_-_100039032	chr13	100039026	100039045	-	NA	NA	NA	12.782911	1.220836	0	2.926593	1.019722	3.381388	2.595158	0.540457	5.539997	1.87559	3.395108	2.143168	4.130688	2.245167	2.471907	2.433671	10.265268	2.985975	14.863248	2	0	3	1	4.974359	3.931034	1	6.884615	2	4	2.927056	4	3	5	4	14	2.964286
L3_chr5_+_72148243	chr5	72148218	72148254	+	3842	TNPO1	IPO2,KPNB2,MIP,MIP1,TRN	1.608488	4.237446	1.591957	3.918306	2.039444	0	0.66108	2.939727	3.947832	4.919368	9.660645	5.076435	17.457108	19.673117	14.277067	20.167376	18.750903	5.971273	2	7	1	4	2	0	1	5	5	5	11	7	17	26	24	32.988304	26	6
L3_chr7_-_38915317	chr7	38915306	38915336	-	27072	VPS41	HVPS41,HVSP41,hVps41p	3.265331	2.441673	1.591957	2.942775	2.043806	0	4.282387	10.153317	9.739049	13.123413	7.866493	7.758981	12.235552	16.175743	14.506644	21.402011	20.734223	16.805569	4	4	1	3	2	0	6	16	12	13	9	11	12	21	22.992958	35	28	17
L3_chrX_-_23671301	chrX	23671295	23671345	-	23597	ACOT9	ACATE2,CGI-16,MT-ACT48	3.413301	20.677182	17.564778	8.813824	6.128709	0.638107	5.090274	9.577964	7.267063	5.819595	2.552068	6.388535	11.282949	33.081781	22.154335	22.036923	14.702009	17.850305	4	34.783505	10	9	6	1	7	15	9	6	3	9	11	43	33	35.985342	20.980392	18
L3_chr5_+_135496432	chr5	135496427	135496503	+	4090	SMAD5	DKFZp781C1895,DKFZp781O1323,Dwfc,JV5-1,MADH5	0	6.059798	6.687965	7.827229	2.039444	0	3.382149	5.133326	7.881868	4.745715	8.562894	5.834432	16.404918	8.435438	15.330837	13.411993	33.875774	11.857806	0	10	4	8	2	0	5	8	10	5	10	8	16	11.146704	27	21.981366	45	12
L3_chr20_-_31725896	chr20	31725883	31725909	-	63941	APBA2BP	NIP1,RP1-63M2.1,EFCBP3,NECAB3,STIP3,SYTIP2,XB51,dJ63M2.4,dJ63M2.5,APBA2BP	13.08596	12.507343	6.753939	21.637572	33.857719	5.399704	3.621307	6.31158	5.551027	13.100185	5.027171	20.83182	3.087079	1.502626	2.901281	8.583903	5.818655	4.964138	14.993976	20.850515	4	22	33	8	5	10	6.968153	13	5.839779	30	3	2	5	14	8	5
L3_chr2_-_64225059	chr2	64225055	64225066	-	NA	NA	NA	0.804244	3.01661	1.591957	0.975531	5.123968	0	3.768114	2.161827	1.580632	1.93233	0	1.482306	15.230471	5.325012	9.027125	1.218951	3.714923	1.993043	1	5	1	1	5	0	5	4	2	2	0	2	15	6.939759	13.879518	2	5	2
L3_chrX_-_53478043	chrX	53478021	53478044	-	3028	HSD17B10	RP3-339A18.2,17b-HSD10,ABAD,ERAB,HADH2,HCD2,MHBD,SCHAD	5.070143	6.642049	1.591957	13.736793	18.443959	0.638107	0.66108	0	0	0	0	0	14.265391	8.384041	8.154774	10.405982	16.144644	10.922488	6	11	1	13.965517	18	1	1	0	0	0	0	0	14	11	13	17	21	11
L3_chr5_-_89741330	chr5	89741317	89741333	-	1070	CETN3	CEN3,MGC12502,MGC138245	1.656842	0	0	0	0	0	0	0.540457	0.772772	0	0	0	18.350595	17.604448	6.051345	17.167368	3.499786	3.021404	2	0	0	0	0	0	0	1	1	0	0	0	18	23	10	28	5	3
L3_chr13_-_45524865	chr13	45524852	45524877	-	23091	ZC3H13	DKFZp434D1812,FLJ35669,KIAA0853	2.528698	5.406852	4.93594	1.957861	0	0	9.224355	5.900265	15.718226	15.54513	11.346725	15.302103	8.276854	5.300426	11.966568	18.998312	10.281163	7.888161	3	9	3	2	0	0	12	9	19	15	13	22	8.080808	7	18	31	13	8
L3_chr12_+_12857552	chr12	12857544	12857568	+	51202	DDX47	DKFZp564O176,E4-DBP,FLJ30012,HQ0256,MSTP162	0.001051	0.002234	0.001749	3.912192	0	0.000604	0.663614	4.62142	3.175061	0.013887	6.859682	2.195282	19.374683	24.352345	31.914704	30.657176	19.942503	22.877191	0.001716	0.003447	0.001724	4.003447	0	0.001724	1.005828	8.017573	4	0.017617	8	3	18.961905	31.980049	46.979687	49.979833	27	23.126153
L3_chr11_-_2907227	chr11	2907197	2907234	-	7262	PHLDA2	BRW1C,BWR1C,HLDA2,IPL,TSSC3	13.986766	34.188869	334.10299	143.315008	103.143658	20.112138	0	3.577524	11.452224	5.024947	2.552068	0.741153	6.111572	76.218595	316.084298	58.666478	48.429922	21.379464	16	58	157	143.998028	100	25	0	6	14	5	3	1	6	96	318.98194	95	56	21.998333
L3_chr11_-_8942562	chr11	8942548	8942570	-	56674	TMEM9B	C11orf15	10.864172	12.548291	6.527897	14.739546	8.179606	2.638541	0	0.540457	0	2.870125	0.84304	2.156844	9.242125	16.855974	16.269551	15.330124	19.401909	24.696659	13	20.917526	4	15	8	4	0	1	0	3	1	3	9	21.986667	26	25	26.986667	24.980132
L3_chr19_-_6344198	chr19	6344163	6344226	-	2962	GTF2F1	BTF4,RAP74,TF2F1,TFIIF	5.794029	4.228543	0	3.918306	3.059166	0	4.043228	1.080913	3.898947	0.937795	7.790186	12.082931	10.278885	8.94558	15.722875	11.553393	24.746198	7.007489	7	7	0	4	3	0	6	2	5	1	9	17	10	12	27	18.978102	36	7
L3_chr10_+_133499640	chr10	133499639	133499640	+	NA	NA	NA	0	0	0	0	0	0	2.960227	0	0	0	0	0	17.20821	3.815345	10.061021	6.144174	7.901921	21.134551	0	0	0	0	0	0	4	0	0	0	0	0	17	5	14	10	10	22
L3_chr13_-_19335745	chr13	19335744	19335790	-	9205	ZMYM5	MYM,RP11-61K9.1,HSPC050,ZNF198L1,ZNF237	9.248934	6.180969	1.591957	5.165721	1.019722	0.638107	0.729424	1.858813	4.913659	3.992355	1.808273	5.134886	10.257127	19.062847	9.304513	4.509455	3.301651	1.007135	11	10.238411	1	5.280488	1	1	1.122642	3	6	4.122642	2.122642	7.122642	10	25	16.401177	7.400758	5	1
L3_chr9_-_34602090	chr9	34602090	34602124	-	138716	C9orf23	MGC29635,bA296L22.5	12.101964	4.856637	0	4.917216	6.122694	1.276213	0	1.080913	0	0	0.84304	1.482306	8.209453	6.735502	5.623091	3.64839	3.383483	10.830788	14	8	0	5	6	2	0	2	0	0	1	2	8	9	10	6	5	11
L3_chr16_-_70685020	chr16	70685011	70685062	-	54957	TXNL4B	DLP,Dim2,FLJ20511	0.804244	1.220836	0	0	1.019722	0.638107	4.15202	0.540457	4.671718	2.870125	5.113014	5.076435	15.37281	9.736742	23.985001	22.021842	21.154195	15.879383	1	2	0	0	1	1	6	1	6	3	6	7	15	13	35	36	30	16
L3_chr14_+_66044628	chr14	66044622	66044629	+	10243	GPHN	GEPH,GPH,GPHRYN,KIAA1385	14.600407	5.416219	1.591957	4.893837	5.116077	0.638107	0.66108	2.939727	1.545543	0	5.173602	2.195282	5.137399	9.095001	5.827113	5.500931	2.657687	3.97823	17	9	1	5	5	1	1	5	2	0	6	3	5	11.984	10	9	4	4
L3_chr5_+_178383410	chr5	178383409	178383410	+	345462	DKFZp686E2433		17.329417	5.957558	1.591957	4.917216	0	0	0	0	0	0	1.709028	0.741153	3.072054	3.040757	0.494381	1.214719	0	0	19	10	1	5	0	0	0	0	0	0	2	1	3	4	1	2	0	0
L3_chr1_-_230832496	chr1	230832448	230832542	-	NA	NA	NA	10.864172	13.413564	32.978845	112.379293	32.417291	14.598446	7.563893	5.90533	21.794485	36.128139	25.095062	26.944667	2.065344	5.268379	14.162604	12.842079	11.976129	10.985719	13	22.289128	19	113.955383	31.617041	20.987903	10.567296	9.994286	26.949149	36.26527	29	37.978243	2	7	25	21	17	11
L3_chr2_-_27457103	chr2	27457099	27457116	-	130557	ZNF513	FLJ32203,HMFT0656	18.805206	6.053038	3.343982	11.759532	4.087612	7.731332	0.66108	1.080913	0.772772	0	1.68608	0	1.032672	0	2.66753	1.214719	0	6.978407	22	10	2	12	4	11	1	2	1	0	2	0	1	0	4.986301	2	0	7
L3_chr2_+_6923374	chr2	6923374	6923384	+	NA	NA	NA	4.217545	0.610418	0	0.975531	0	0	2.059989	0.540457	0	0	0	0	14.223761	0	0.494381	0	0	0	5	1	0	1	0	0	3	1	0	0	0	0	14	0	1	0	0	0
L3_chr10_+_43757156	chr10	43757156	43757156	+	NA	NA	NA	14.486423	12.413242	7.024196	13.839538	4.096355	0.638107	2.960227	1.858813	1.580632	7.137442	0.84304	0.741153	3.072054	0.742541	2.4069	16.672151	5.358761	2.971095	16	21	4	14	4	1	4	3	2	7	1	1	3	1	4	27	7	3
L3_chr2_-_19411257	chr2	19411249	19411292	-	NA	NA	NA	8.609077	1.220836	0	0.975531	0	0	2.721069	5.404567	4.778579	1.93233	11.167296	4.41874	9.261238	2.970163	2.676056	3.04103	1.287928	2.014269	10.270833	2	0	1	0	0	4	10	6	2	13	6	9	4	5	5	2	2
L3_chr10_+_7900473	chr10	7900473	7900488	+	83860	TAF3	RP11-379F12.5,MGC25063,TAF140,TAFII140	5.915992	13.227616	8.616153	9.852669	0	1.276213	2.059989	2.799624	0.772772	4.802455	1.709028	1.454129	12.648225	3.012019	5.295792	6.103811	6.413368	3.986086	7	22	5	10	0	2	3	5	1	5	2	2	12.354167	4	10	10	9	4
L3_chr1_+_29435620	chr1	29435602	29435628	+	10076	PTPRU	FLJ37530,FMI,GLEPP1,PCP-2,PTP,PTP-J,PTP-PI,PTPPSI,PTPRO,PTPU2,R-PTP-PSI,hPTP-J	10.169144	6.077473	1.591957	2.933393	0	2.000434	10.573936	5.176495	3.934036	0	0.84304	0	0	0.742541	3.216192	0	0	0	12	10	1	3	0	3	14	8.818182	5	0	1	0	0	1	6	0	0	0
L3_chr6_-_75641756	chr6	75641756	75641756	-	NA	NA	NA	0.804244	1.211934	0	0	0	0	3.768114	0.540457	6.612874	1.93233	1.709028	2.156844	16.175538	7.712016	20.398274	7.997947	6.197409	15.445576	1	2	0	0	0	0	5	1	8	2	2	3	16	9.988764	26	13	8	16
L3_chrX_-_152685130	chrX	152685103	152685144	-	NA	NA	NA	13.299252	4.831915	0	21.777127	1.019722	1.362328	1.32216	1.080913	0	0.937795	2.583893	0	6.170071	3.704218	1.090837	0.60736	6.002725	1.980062	16	8	0	22	1	2	2	2	0	1	3	0	6	4.965517	2	1	8	1.965517
L3_chr1_+_78243210	chr1	78243183	78243213	+	11080	DNAJB4	DNAJW,DjB4,HLJ1	0	0	0	0	0	0	0.66108	7.474	3.175061	3.981573	5.173602	0	20.289913	21.35216	22.424786	6.726902	19.196611	4.951215	0	0	0	0	0	0	1	11	4	4	6	0	19.98374	28	30.991803	11	24	5
L3_chr17_-_26175833	chr17	26175818	26175849	-	51379	CRLF3	CREME9,CYTOR4,FRWS,MGC20661	7.482875	2.441672	2.082917	3.902124	3.059166	0.638107	3.305399	1.080913	1.545543	5.857163	2.552068	14.841134	10.252518	16.841622	9.198224	9.771854	8.855096	15.886626	9	4	1.333333	4	3	1	5	2	2	6	3	20.988889	10	22	16	16	12	16
L3_chr1_-_114215855	chr1	114215853	114215861	-	26191	PTPN22	LYP,Lyp1,Lyp2,PEP,PTPN8	0	0	0	0	0	0	2.797818	11.771178	2.183779	0	0.84304	2.133539	18.247749	14.493068	2.66687	0.60736	0	2.928689	0	0	0	0	0	0	4	16.9	2.735294	0	1	2.966667	17.891304	18.891767	4.913506	1	0	2.956522
L3_chr7_-_95789317	chr7	95789309	95789328	-	10165	SLC25A13	ARALAR2,CITRIN,CTLN2	12.087722	5.989223	6.753939	4.763159	6.894485	0	2.059989	1.0453	5.639547	0.937795	0.792512	4.231691	6.992973	8.189593	1.483144	4.272707	5.498762	3.000521	14.066667	10	4	4.866667	6.733333	0	3	1.941176	6.941176	1	0.941176	6	6.841584	10.857634	3	7	7.978947	2.978947
L3_chr1_-_116915166	chr1	116915127	116915183	-	965	CD58	RP5-1086K13.2,LFA-3,LFA3	4.117929	6.048599	9.711811	10.481052	0	0.638107	4.704308	8.679077	23.395034	19.707151	9.443575	13.620199	12.333292	8.297943	5.193717	20.669188	10.019406	10.985719	5	9.972222	6	10.705036	0	1	7	15	29	20	11	19	12	11	10	33.895473	14.710692	11
L3_chr5_+_140780786	chr5	140780784	140780816	+	56105	PCDHGA11	PCDH-GAMMA-A11	0	0	0	0	2.039444	0	21.211573	7.474	10.481898	5.857163	35.916148	30.375434	0	0.742541	0.494381	11.62471	4.787714	5.035673	0	0	0	0	2	0	25	11	13	6	41	44	0	1	1	19	7	5
L3_chr10_+_70418545	chr10	70418541	70418577	+	26128	KIAA1279	DKFZP586B0923,TTC20,KBP	13.348582	10.26722	0	9.802954	5.108987	2.000434	2.721069	0.540457	10.448993	7.789493	5.150655	12.907222	5.152423	7.513547	11.304402	6.723937	1.931891	6.965484	16	17	0	10	5	3	4	1	13	8	6	18	5	10	18.983607	11	3	7
L3_chr20_+_10403211	chr20	10403210	10403212	+	NA	NA	NA	6.61862	7.527428	1.031285	6.22226	0.678966	0.409462	0	0	0	0	0	0	14.698556	11.068419	7.244268	9.675527	22.17365	3.701225	7.666667	12.666667	0.666667	6.333333	0.666667	0.666667	0	0	0	0	0	0	14.5	14.25	10.5	15.75	26.75	3.75
L3_chr8_-_2691907	chr8	2691907	2691908	-	NA	NA	NA	2.528698	1.211934	5.161982	7.950363	3.069543	6.209524	9.730983	41.520114	20.499044	23.656967	38.934635	37.124113	9.13893	17.214293	15.967106	27.223808	23.387795	27.704618	3	2	3	8.064838	3	8	12.022251	47.971294	23.934208	22.083131	42.918782	55.995122	9	22	20.980263	43.980263	27.089045	28.960526
L3_chr15_-_58477478	chr15	58477464	58477483	-	302	ANXA2	ANX2,ANX2L4,CAL1H,LIP2,LPC2,LPC2D,P36,PAP-IV	5.111747	10.118484	30.207694	39.58347	23.643597	15.718683	2.16878	18.673013	22.325222	59.011578	36.813239	28.424582	14.148328	94.725033	172.408713	177.003488	365.766405	277.251169	6	16.952	16	39.976	22.976	19	3	26	26.675676	55.442186	40.87027	42	13.952342	118.42629	182.494663	283.978427	353.595059	297.936817
L3_chr2_+_187162969	chr2	187162961	187163035	+	3685	ITGAV	CD51,DKFZp686A08142,MSK8,VNRA	13.610838	18.052406	26.29088	48.203048	24.575945	11.035083	0.66108	28.817774	40.628268	9.795898	12.027468	18.738667	7.202742	15.82243	52.544392	8.52741	12.358982	7.985541	16	30	15	49	23.983425	15	1	41.954912	49	9.994924	14	25.994949	7	20.995283	74.99061	14	16.710438	8
L3_chr2_+_69093691	chr2	69093691	69094023	+	84168	ANTXR1	ATR,FLJ10601,FLJ11298,FLJ21776,TEM8	2.412732	7.202636	0	2.942775	2.039444	23.615786	9.956935	24.743107	11.993874	5.819595	4.238148	84.050548	9.206784	9.07253	6.321494	25.844379	1.931892	39.106667	3	12	0	3	2	30	13	37	14.980132	6	5	123	9	12	11	42	3	39.902439
L3_chr10_+_22674395	chr10	22674392	22674469	+	9576	SPAG6	DKFZp434I153,MGC26276,Repro-SA-1,pf16	3.216977	8.984072	3.343982	0	0	0	0	2.56872	0.772772	0	0	0	18.38575	34.079257	1.483144	2.416889	0	1.007135	4	14.92	2	0	0	0	0	4	1	0	0	0	18	44	3	3.972603	0	1
L3_chr17_+_54124932	chr17	54124930	54124968	+	5889	RAD51C	MGC104277,RAD51L2	5.021789	4.830059	1.591957	6.862762	1.019722	0.638107	1.32216	2.939726	1.545543	2.813385	0	3.544256	15.306221	10.69092	6.76067	16.298313	24.946455	4.931369	6	8	1	7	1	1	2	5	2	3	0	5	14.945578	14	11.986667	26.673469	32.945578	4.945578
L3_chr12_+_50501109	chr12	50501090	50501134	+	NA	NA	NA	16.650125	2.43277	3.183914	4.893837	7.148432	2.552427	2.960227	0	5.57735	3.75118	4.269973	1.482306	2.065344	2.227622	0.988763	3.652622	0.643964	0	19.963636	4	2	5	7	4	4	0	7	4	5	2	2	3	2	6	1	0
L3_chr11_+_118497507	chr11	118497495	118497523	+	25988	MIZF	DKFZP434F162,HiNF-P,ZNF743	0	0	0	0	0	0	3.360944	0	1.545543	1.820499	3.395108	3.705764	18.359477	8.25166	5.051314	10.36335	7.503161	25.10161	0	0	0	0	0	0	4.833333	0	2	1.888889	4	5	18	11	9	16.991935	11	26
L3_chr1_+_36168905	chr1	36168883	36169336	+	192669	EIF2C3	RP4-789D17.2,AGO3,FLJ12765,MGC86946	12.208725	10.650296	30.161615	23.513198	5.09861	1.276213	3.382149	2.161827	9.357897	1.87559	3.395108	5.302739	6.146419	13.352503	27.345966	13.273907	10.906001	4.007312	15	17.5625	18	24	5	2	5	4	11.853535	2	4	7.183908	5.962264	17.813263	45.522446	21.735849	15.924528	4
L3_chr18_-_41906225	chr18	41906215	41906227	-	9050	PSTPIP2	MAYP,MGC34175	6.866274	8.343902	0	0	0	0	2.721069	0.540457	0	2.94947	0	0	12.176973	3.757094	2.0796	0.60736	2.013723	1.007135	8	13.921569	0	0	0	0	4	1	0	3	0	0	11.897711	4.966102	4	1	3	1
L3_chr1_+_93317424	chr1	93317424	93317445	+	22823	MTF2	M96,PCL2,RP5-976O13.1,dJ976O13.2	9.492908	5.406863	20.750043	1.957861	3.069543	0	2.059989	1.718711	2.402289	4.919368	0.84304	2.156844	10.21977	9.126582	10.50275	13.480382	8.855096	2.014269	11	9	11	2	3	0	3	3	3	5	1	3	10	12	15.97479	22	12	2
L3_chr7_-_32897898	chr7	32897888	32897900	-	25948	KBTBD2	BKLHD1	5.774772	10.214451	0	2.933393	2.043806	0	6.820762	3.437421	4.005807	0	6.430198	0.741153	9.224455	7.62099	3.812648	1.822079	2.657687	1.007135	7	17	0	3	2	0	9	6	5	0	7.336634	1	9	9.9875	7	3	4	1
L3_chrX_+_100239845	chrX	100239812	100239848	+	NA	NA	NA	0	1.220836	1.591957	0	0	0	4.429194	2.39927	3.126175	7.015188	0.84304	0.741153	17.416396	21.58393	12.111668	11.60583	3.945615	1.007135	0	2	1	0	0	0	6	4	4	7	1	1	17	27.979592	22	19	6	1
L3_chr16_+_31143659	chr16	31143659	31143661	+	NA	NA	NA	12.187675	5.989223	22.776222	8.846585	3.063528	0.638107	5.899699	8.951158	3.233036	4.884211	15.790183	3.583621	3.768806	5.38472	3.823916	2.43951	0.711948	0	14	10	12	9	3	1	7.892857	12.986667	4	5.057661	18	4.984848	3.666667	7.09633	6	4	1.096552	0
L3_chr19_+_47190387	chr19	47190386	47190387	+	NA	NA	NA	16.379456	14.750489	18.736874	12.828818	22.648658	9.676941	1.398909	4.819352	18.975224	2.94947	9.717411	7.628988	4.087056	6.895902	35.402483	2.43951	5.358761	11.686953	18	25	10	13	22	12	2	7	22.364706	3	11	11	4	9	43	4	7	12
L3_chr14_+_75114712	chr14	75114692	75114726	+	55640	FLVCR2	C14orf58,CCT,FLJ20371,FLVCRL14q	2.528698	1.220836	0	6.842316	1.019722	1.276213	9.167311	0.540457	0.772772	0.937795	0.84304	0	10.185233	2.227622	4.307029	9.028397	1.931891	1.007135	3	2	0	7	1	2	11.863636	1	1	1	1	0	10	3	8	14.818182	3	1
L3_chr10_-_122883259	chr10	122883257	122883260	-	NA	NA	NA	2.900709	3.197118	1.775077	2.338653	2.944877	0.76085	1.119385	0.879063	2.517321	1.758043	1.88155	0.319068	18.039018	11.473948	11.434586	13.87222	12.389413	11.625317	3.482291	5.291408	1.132701	2.392181	2.884701	1.20797	1.729677	1.712259	3.227147	1.900045	2.235554	0.412147	17.742781	15.046291	17.394719	22.611105	15.963265	11.868971
L3_chr19_+_5779345	chr19	5779313	5779346	+	NA	NA	NA	3.332943	1.822352	3.343982	19.706323	12.309411	7.836357	4.589349	3.30128	3.233036	14.306209	15.947107	37.183723	14.16808	2.245167	3.105303	1.214719	7.045449	5.92045	4	3	2	20	12	11	6	5	4	14	18	55	14	3	5	2	9	6
L3_chr3_-_48729626	chr3	48729625	48729671	-	51447	IHPK2	IP6K2,PiUS	2.412732	2.423867	1.591957	0	0	0	3.567689	3.037067	5.563554	2.813385	5.104136	4.307106	16.289105	20.563135	14.84775	8.532689	10.598895	12.915531	3	4	1	0	0	0	5	5	7	3	6	6	16	26.981982	24	14	14.990909	13
L3_chr17_-_8809750	chr17	8809718	8809766	-	NA	NA	NA	14.372952	15.009218	18.714074	40.50906	27.649422	6.904433	2.82986	31.917823	21.174155	28.776564	14.741596	20.037352	5.152423	15.934989	47.391496	15.880772	15.279138	19.809198	17	25	11	41.256822	27	9.993789	4	42.909605	26.187433	28	17	28	5	21	69	25.944162	21.973822	20
L3_chr15_-_86811624	chr15	86811624	86811639	-	26589	MRPL46	C15orf4,LIECG2,MGC22762,P2ECSL	12.800547	1.211934	3.183914	9.82233	3.041293	0.638107	1.398909	3.109177	0.772772	3.80792	6.081159	1.454129	8.213541	6.958529	3.728495	8.123301	3.149763	4.964138	15	2	2	10	2.978261	1	2	5	1	4	7	2	8	9.268616	6.864198	13.2827	4.482759	5
L3_chr6_+_26312816	chr6	26312815	26312817	+	8367	HIST1H4E	H4/j,H4FJ	0.804244	1.211934	1.591957	1.957861	0	0	9.500462	6.77834	5.68643	0.937795	4.349605	4.285408	12.200582	4.557885	9.720259	1.832151	3.714923	1.993043	1	2	1	2	0	0	12	10	7	1	5	6	12	6	13.976744	3	5	2
L3_chr5_+_41940202	chr5	41940184	41940216	+	285636	LOC285636		2.461086	3.052091	0	9.808185	0	0	2.721069	14.77203	6.388923	18.039895	12.9032	27.648285	17.42313	5.999727	3.216192	15.888949	18.823175	6.021582	3	5	0	10	0	0	4	22	8	18	15	40	17	8	6	26	26	6
L3_chr5_-_139917226	chr5	139917206	139917243	-	10011	SRA1	MGC87674,SRA,SRAP,STRAA1,pp7684	7.34839	9.679649	4.775871	21.79793	1.019722	4.638975	0	5.160093	0	1.93233	0.84304	0.741153	15.265595	16.670791	17.454286	11.594671	15.946791	34.441151	8.897059	16	3	22.210526	1	7	0	8	0	2	1	1	14.866279	22	29	19	22.772455	35
L3_chr14_+_38714154	chr14	38714150	38714214	+	5411	PNN	DRS,SDK3,memA,pinin	13.011176	7.779894	14.75466	12.734665	1.019722	0.638107	3.458898	9.870098	1.545544	12.373879	2.552068	5.048259	6.174158	16.061211	10.707803	3.04103	2.013724	1.007135	15	13	8	13	1	1	5	14	2	12	3	7	6	21	17	5	3	1
L3_chr2_-_216944911	chr2	216944911	216944912	-	57574	MARCH4	MARCH-IV,MGC104908,RNF174	6.866274	3.034418	1.591957	3.949078	0	2.123056	3.567689	6.393086	0.772772	0	1.68608	4.313688	12.323453	6.900899	2.4069	1.832151	5.174691	6.948673	8	5.020601	1	4.020601	0	3	5	9	1	0	2	6	12.136667	9.034351	4	3	7	7.034351
L3_chr1_+_107400853	chr1	107400806	107400857	+	55170	PRMT6	FLJ10559,HRMT1L6	11.552451	9.718861	3.183914	9.782555	5.11335	0	6.103217	2.939727	3.95807	10.587915	1.783184	12.149545	5.137399	2.227622	5.679285	11.167889	5.315374	13.956815	14	16	2	10	5	0	9	5	5.073968	11	2.09215	17	5	3	10	18.315734	8	14
L3_chr8_+_128817658	chr8	128817658	128817687	+	4609	MYC	c-Myc	16.254606	1.220836	0	16.695686	11.2694	2.000435	1.398909	1.718711	0	3.80792	2.552068	1.482306	5.152423	1.502626	8.774275	4.871574	3.383483	2.01427	18.977528	2	0	17	11	3	2	3	0	4	3	2	5	2	15	8	5	2
L3_chr5_+_131621239	chr5	131621230	131621315	+	8572	PDLIM4	RIL	11.953995	10.139884	183.200473	107.87609	70.972233	9.046379	0.685549	6.950914	57.472688	15.099637	20.926699	12.687794	10.192311	14.468977	117.904938	40.006566	17.000769	25.409382	14	16.919848	91.349523	108.994145	69.043845	12.943841	1.047439	11	67.969432	15	24	17.878992	9.99375	18.99375	147.699626	65.075999	23	25.9875
L3_chr17_-_9419863	chr17	9419852	9419863	-	9482	STX8	CARB	2.528698	2.420552	1.591957	1.957861	0	0	6.082933	5.01999	4.070608	3.981573	6.129538	2.156844	14.224701	9.293672	16.019772	5.517198	3.417954	13.767734	3	4	1	2	0	0	8	8	5	4	7	3	14	12	22.977273	9	5	14
L3_chr11_-_127897404	chr11	127897404	127897515	-	2113	ETS1	ETS-1,EWSR2,FLJ10768	6.92208	5.46588	14.75466	31.481752	16.209594	2.638541	8.741369	4.038246	15.949194	11.446365	27.761691	26.778537	7.217767	8.969246	6.369431	21.464935	18.666113	15.957714	8	8.983193	8	32	15.855072	4	12	7.047577	20	12	31.993827	37.987654	7	11.97619	11.129262	34.97619	26	16
L3_chr7_-_129478451	chr7	129478430	129478473	-	51530	ZC3HC1	1110054L24Rik,HSPC216,NIPA	5.111747	3.054766	0	0.998542	3.093641	3.362762	1.585141	1.080913	4.690027	4.82506	1.68608	2.500129	16.283611	13.700666	29.252647	14.529134	16.929501	10.879535	6	5.034161	0	1.024033	3.034161	5	2.245031	2	6.026644	5	2	3.432432	15.994536	17.978226	42.728889	23.729711	22.459719	10.995382
L3_chr19_-_11317945	chr19	11317945	11317950	-	374882	UNQ501	MGC110858,UNQ501	6.746243	7.243565	1.591957	1.951062	2.039444	5.075194	0	0	0	0	0	0.741153	16.263143	10.696744	6.145002	17.18475	1.931891	11.850845	8	12	1	2	2	7	0	0	0	0	0	1	16	14	10	28	3	12
L3_chr17_+_8132724	chr17	8132712	8132740	+	29098	RANGRF	DKFZp686F02139,HSPC165,HSPC236,MGC110973,MOG1,RANGNRF	3.313685	1.831254	0	2.933393	0	0	1.32216	0	0	2.813385	0	0	18.400615	9.791904	6.994354	9.180963	3.383483	1.007135	4	3	0	3	0	0	2	0	0	3	0	0	18	12.942857	12	15	5	1
L3_chr13_+_78953412	chr13	78953381	78953618	+	54602	NDFIP2	FLJ25842,KIAA1165,N4wbp5a	6.598274	7.861028	0	3.902124	5.102972	0	0	2.161827	3.091087	2.813385	5.947175	2.936435	16.448551	15.73413	16.644049	36.643565	40.959797	22.718164	8	13	0	4	5	0	0	4	4	3	7	4	16	21	30	59.966102	57	23
L3_chr2_-_45691909	chr2	45691885	45691928	-	55133	SRBD1	FLJ10379	0.804244	0.610418	0	7.871268	0	0	5.911509	9.085971	2.353404	8.947518	9.507357	7.298822	16.41626	5.957871	9.569328	13.440811	9.94834	1.007135	1	1	0	8	0	0	8	15	3	9	11.12528	10	16	8	17	22	14	1
L3_chr3_-_129820183	chr3	129820179	129820208	-	NA	NA	NA	10.199217	1.822352	0	2.933392	11.259767	0	8.807026	3.109177	20.750468	11.024707	25.527104	11.197928	4.130688	6.895902	5.762088	15.296133	20.336048	3.021404	12	3	0	3	11	0	11.852168	5	25	11	28.990099	16	4	9	8.943182	24.967625	26	3
L3_chr17_+_59053517	chr17	59053515	59053542	+	4215	MAP3K3	MAPKKK3,MEKK3	11.7959	11.428528	9.937853	27.518788	7.152794	10.779171	4.15202	18.053827	9.552254	21.160723	1.68608	12.779064	7.191805	4.507879	6.206589	6.695412	6.075641	19.70619	14	19	6	28	7	15	6	28	11.985294	20	2	18	7	6	10.981132	10.962963	9	20
L3_chr1_-_91248924	chr1	91248920	91248925	-	NA	NA	NA	0	0.610418	0	0	0	0	0	0.540457	0	0	0	0	23.219847	0.742541	1.733047	1.826311	0.643964	0	0	1	0	0	0	0	0	1	0	0	0	0	23	1	3	3	1	0
L3_chr10_-_120091823	chr10	120091798	120091834	-	63877	C10orf84	FLJ13188,RP11-319I23.1,bA319I23.1	3.265331	5.442333	1.591957	4.542787	0	0.638107	6.581534	5.696588	3.175061	1.87559	6.859682	4.390564	13.398775	18.118684	37.920356	15.247886	23.004279	3.000177	4	9	1	4.651163	0	1	9	10	4	2	8	6	13	23.993902	62	24.931429	32	3
L3_chr6_+_116528708	chr6	116528699	116528741	+	221294	NT5DC1	C6orf200,LP2642,MGC131837,MGC24302,NT5C2L1,RP3-486I3.1	5.678063	6.661313	0	0	1.019722	0	5.250429	3.977878	0	9.276411	4.269973	0.741153	12.344229	6.01092	4.261275	2.433671	2.657687	1.007135	7	11	0	0	1	0	7	7	0	9	5	1	12	8	8	4	4	1
L3_chr6_+_139136598	chr6	139136575	139136618	+	25901	CCDC28A	RP3-509I19.10,C6orf80,CCRL1AP,DKFZp586D0623,MGC131913	0.804244	3.03097	0	0	0	0	0	0	0.772772	3.80792	0.84304	0.741153	22.490404	9.029291	5.679285	11.01364	10.86882	5.992499	1	5	0	0	0	0	0	0	1	4	1	1	22	12	10	17.988636	15	6
L3_chr13_+_96884351	chr13	96884349	96884351	+	5911	RAP2A	K-REV,RP11-128N14.2,KREV,RAP2,RbBP-30	7.986601	2.220493	1.591957	3.435379	1.625703	0.104588	9.107618	7.176583	5.327242	3.696991	7.798926	10.90633	6.274729	4.25908	3.145602	1.76588	6.168	4.638111	9.363672	3.654223	1	3.511513	1.592239	0.191517	11.564252	10.348418	6.609311	3.843205	8.967908	15.634548	6.136884	5.642271	5.667362	2.90372	8.359988	4.663512
L3_chrX_+_77052845	chrX	77052840	77052852	+	538	ATP7A	MK,RP3-465G10.1,MNK	3.891875	0.079066	3.882883	3.757819	1.083791	0.00283	3.49094	2.837738	5.423783	3.823204	6.937626	5.887517	16.005228	5.822702	14.731198	14.850507	23.352339	13.939601	4.795576	0.126733	2.363636	3.846468	1.063366	0.007071	5	5.062481	6.926909	4.01562	8.01562	8.124961	15.624184	7.768573	24.217267	24.319502	31.822201	14.047152
L3_chr10_-_12124847	chr10	12124797	12125149	-	26019	UPF2	DKFZP434D222,HUPF2,KIAA1408,MGC138834,MGC138835,RENT2,smg-3	3.265331	4.264024	3.343982	1.951062	3.086243	0	11.308974	25.643284	14.254876	28.406461	11.037242	12.258769	8.866171	7.531091	5.57721	9.707714	4.589579	0	4	7	2	2	3.022538	0	16	39.978102	18	28	13	17	8.627451	10	10	15.916297	7	0
L3_chr6_-_161615040	chr6	161615017	161615098	-	56895	AGPAT4	RP3-473J16.2,1-AGPAT4,LPAAT-delta,dJ473J16.2	0	1.831254	0	0	0	0	0	5.019991	4.651271	4.745715	2.529121	8.068152	23.479515	9.00498	4.094066	9.162047	15.79304	22.828709	0	3	0	0	0	0	0	8	5.974359	5	3	11	23	12	7	15	22.982301	23
L3_chr2_-_217183996	chr2	217183982	217183998	-	NA	NA	NA	0	0.610418	0.09434	0.103026	0	0	1.050428	3.372098	0.936437	1.500601	6.129538	4.285408	22.514382	39.774602	33.220727	21.66615	25.74611	14.619118	0	1	0.071429	0.107143	0	0	1.612903	5.532258	1.225806	1.612903	7	6	22.127193	50.690789	43.127193	35.127193	30.662281	14.929825
L3_chr9_+_70584800	chr9	70584789	70584804	+	116224	FAM122A	C9orf42,MGC17347	7.73813	9.637716	6.527897	14.729766	8.176878	2.761163	3.567689	4.827887	7.196783	11.876646	7.734548	5.68582	12.278838	7.569904	6.172391	9.195276	7.012741	7.964316	9	16	4	15	8	4	5	8	9	12	9	8	12	10	10.643939	15	9.643939	8
L3_chr6_-_136613127	chr6	136613103	136613147	-	113115	FAM54A	RP11-472E5.1,DUFD1	2.461087	2.420552	1.591957	0	0	0	0.66108	0	3.091086	0.937795	0	2.223458	20.518341	2.987708	3.068363	1.214719	0.643964	3.021404	3	4	1	0	0	0	1	0	4	1	0	3	20	4	6	2	1	3
L3_chr18_-_21924563	chr18	21924546	21924621	-	6760	SS18	MGC116875,SSXT,SYT,SYT-SSX1,SYT-SSX2	2.412732	3.632486	8.345896	3.902124	4.078888	0.638107	2.797818	8.29054	14.447931	12.814441	8.610701	2.898704	18.459325	14.39396	31.47545	15.933548	12.72233	9.021758	3	6	5	4	4	1	4	14	18	13	10	3.986486	18	19	50	26	18	9
L3_chr15_+_88346442	chr15	88346430	88346513	+	374655	ZNF710	DKFZp547K1113,FLJ00306,FLJ37393,MGC163413	21.241157	0.610418	0	32.169209	5.108987	2.000434	1.398909	0	4.778579	1.87559	3.426933	1.482306	1.032672	1.485082	0.494381	4.891787	7.50316	7.93472	25	1	0	32.831981	5	3	2	0	6	2	4	2	1	2	1	8	11	8
L3_chr12_+_53241515	chr12	53241493	53241519	+	5153	PDE1B	PDE1B1,PDES1B	1.656842	1.810134	0	1.951062	5.108987	0	5.758045	11.698155	5.57735	1.93233	22.515495	6.50897	16.372787	7.569904	11.382234	10.98528	36.736946	8.895296	2	3	0	2	5	0	8	18	7	2	26	9	16	10	18	17.969697	45	9
L3_chr19_-_63257326	chr19	63257326	63257327	-	NA	NA	NA	16.288781	10.053994	5.161982	9.20923	9.209127	6.209524	4.589349	0	0	0	0	0	2.924018	5.702047	11.457215	7.346044	8.158448	4.48178	17.904426	16.904426	3	9.334975	8.970149	8	6	0	0	0	0	0	2.854348	7.42266	15.687681	11.945455	10.297753	4.554348
L3_chr12_-_26037352	chr12	26037352	26037353	-	NA	NA	NA	1.656842	0	0	0	0	0.638107	13.022994	0	0.772772	0	0	0	9.13893	1.502626	10.061021	2.446396	0.643964	7.805037	2	0	0	0	0	1	16	0	1	0	0	0	9	2	14	4	1	8
L3_chr9_-_14912433	chr9	14912430	14912433	-	NA	NA	NA	0.804633	0.293268	0.7193	0	0	0	4.100613	3.735268	2.731822	0	0.896477	0.630115	18.985334	5.805882	14.704101	2.144112	2.205116	3.731978	1.000463	0.476654	0.47619	0	0	0	5.595452	5.860497	3.471179	0	1.062136	0.845583	18.703704	7.555556	19.521879	3.518519	3.269521	3.781198
L3_chr1_-_154977533	chr1	154977526	154977549	-	79590	MRPL24	MRP-L18,FLJ20917,MGC22737,MGC9831,L24mt,MRP-L24	6.540941	3.475816	7.024196	13.651328	4.064653	6.17247	0	0	0	2.870125	0	0	17.389466	9.837176	3.982747	3.638756	9.968183	18.655262	7.897861	5.75	4	13.872727	3.981818	8.981818	0	0	0	3	0	0	16.922599	12.946903	7.880039	5.99115	13.973451	18.908202
L3_chr1_+_53232824	chr1	53232821	53232824	+	NA	NA	NA	0	0	0	0	0	0	18.898561	33.787492	15.274928	43.43358	10.618816	4.333748	5.100095	4.087104	5.849088	5.588922	6.239849	4.913316	0	0	0	0	0	0	22.21045	40	18	39.871673	12	6.07015	5	5.350004	8.70596	9.100599	8.050299	5
L3_chr17_-_57295645	chr17	57295628	57295648	-	83990	BRIP1	OF,BACH1,FANCJ,FLJ90232,MGC126521,MGC126523	4.069575	1.822352	0	0	0	0	0.66108	1.080913	1.580632	0	0	0.741153	19.350382	6.770546	0.494381	6.124558	0	1.007135	5	3	0	0	0	0	1	2	2	0	0	1	18.978261	8.957447	1	10	0	1
L3_chr5_+_24527348	chr5	24527347	24527348	+	NA	NA	NA	1.500099	1.151961	0	0	2.043806	0	15.73796	8.463742	6.612874	8.089068	18.650385	16.170957	6.869318	1.502626	3.823916	1.218951	0.643964	1.007135	1.818182	1.9	0	0	2	0	18.752542	11.892473	8	7.892473	20.850368	23.781107	6.75	2	6	2	1	1
L3_chr22_-_18658126	chr22	18658126	18658126	-	NA	NA	NA	10.732074	14.750489	10.842991	6.895737	20.572888	21.603561	6.264127	26.616477	30.347866	10.353922	3.464574	25.465437	7.121753	9.293672	11.718007	0.60736	3.714923	17.345021	12	25	6	7	19.989583	25	8	32	35	10	4	38	7	12	16	1	5	18
L3_chr19_-_63584210	chr19	63584204	63584263	-	116412	LOC116412		19.408596	16.16948	3.343982	33.583821	30.798751	16.15097	2.721069	2.161826	3.175061	1.93233	5.956054	2.936435	2.065344	0.742541	2.573981	6.134194	2.130027	9.819306	22	27	2	34	30	21	4	4	4	2	7	4	2	1	5	10	3	10
L3_chr11_-_605951	chr11	605946	606004	-	3665	IRF7	IRF-7H,IRF7A	8.64031	16.045728	85.169432	270.473451	84.375448	13.645828	1.32216	3.480183	12.461773	15.016661	6.972578	2.908258	14.239726	11.451006	94.387595	107.144622	51.816961	11.828724	10	27	44	271	82	18	2	6	15	15	8	4	14	15	114	173	60	12
L3_chr19_+_34848202	chr19	34848181	34848251	+	79156	PLEKHF1	APPD,MGC4090,PHAFIN1,ZFYVE15	13.296162	7.761665	63.26673	60.977097	39.801248	5.951696	5.790087	3.24274	13.369209	23.811962	18.13244	5.121455	5.13856	2.227622	22.581385	24.985054	12.713461	12.95821	16	12.756656	35.760674	61.989848	38.907912	9	8	6	16.838095	24	21	7	5.001067	3	38	40.832991	17.869863	12.992308
L3_chr18_+_9126791	chr18	9126742	9126841	+	23253	ANKRD12	ANCO-2,ANCO1,FLJ20053,GAC-1,KIAA0874,Nbla00144	8.13915	14.559965	8.119854	22.477583	4.078888	1.362328	10.072474	20.720544	12.623765	14.452576	18.006469	3.705764	6.196033	13.184532	17.407534	13.421822	16.17873	4.028538	10	24	5	22.971014	4	2	14	34.273954	16	15	21	5	6	17.615566	30.981132	22	24	4
L3_chr3_-_69674202	chr3	69674196	69674482	-	NA	NA	NA	18.371653	5.42109	3.183914	40.636116	41.049177	0	1.98324	9.280839	3.161264	22.781763	34.596989	34.947147	4.130688	3.783298	0.509131	18.300812	10.269019	6.000356	21.746835	8.929412	2	41.375717	40.061306	0	3	15.55065	4	22.974138	39.340943	49.794828	4	5	1.046138	29.943543	14.884373	6
L3_chr1_+_12460902	chr1	12460901	12460903	+	NA	NA	NA	6.76859	3.632486	0	12.791026	12.309411	18.821247	13.641948	7.238899	8.966277	7.963146	9.105572	54.972406	4.104726	6.084823	6.578653	3.665348	2.013723	23.293217	8	6	0	13	12	23.394904	17	10.845072	11	8	10.457792	81.915584	4	8	10.960784	6	3	23.921569
L3_chr9_+_114552827	chr9	114552813	114552934	+	401548	SNX30	RP11-408O19.4,FLJ26481,FLJ34280,FLJ35589,FLJ44686,FLJ45069,FLJ46877	11.71002	6.356022	3.183914	8.768276	8.206039	0	7.781511	34.72909	14.273583	25.413266	11.146787	34.903383	5.137398	39.542668	7.26463	3.04103	7.016574	3.021404	14	10.450776	2	8.964824	8.044207	0	11.086155	53.767927	17.809524	26	13	48.976923	5	50.999765	13	5	10	3
L3_chr10_-_13429699	chr10	13429677	13429708	-	22929	SEPHS1	MGC4980,SELD,SPS,SPS1	16.688036	14.948644	11.375139	22.579777	0	2.638541	6.931304	4.755778	0.772772	2.94947	1.725891	2.828519	1.032672	3.684913	3.215107	4.191229	3.325272	1.829387	19	25	6.950413	22.876033	0	4	9.392241	8	1	3	2.021557	3.850575	1	4.916667	5.833333	6.878205	4.916667	1.833333
L3_chr20_-_1548656	chr20	1548651	1548659	-	10326	SIRPB1	RP4-576H24.1,CD172b,DKFZp686A05192,FLJ26614,SIRP-BETA-1	0	0	0	0	0	0	10.442069	27.489755	1.545543	1.87559	2.552068	2.195282	14.258658	2.245167	6.793894	0	1.36976	0	0	0	0	0	0	0	14	37	2	2	3	3	14	3	11	0	2	0
L3_chr3_+_113180575	chr3	113180562	113180585	+	55347	ABHD10	FLJ11342	6.746243	3.043188	0	8.830006	0	0.638107	2.721069	1.62137	14.631314	0.937795	0.84304	4.352126	15.368563	9.011746	2.573982	7.938055	6.883269	5.992499	8	5	0	9	0	1	4	3	18	1	1	6	15	12	5	13	10	6
L3_chr6_+_139391553	chr6	139391550	139392022	+	58527	C6orf115	HSPC280,PRO2013,RP11-501K14.2	6.579015	3.644704	0	30.388672	24.616284	2.524551	5.020216	3.340081	5.58644	27.767299	12.880674	30.373174	13.333268	29.925059	17.690806	34.288963	27.654891	22.780063	8	6	0	31	24	3.96	7	6	7	28	15	43	13	38.986798	26.990683	55.976731	38	23
L3_chr18_-_66023891	chr18	66023877	66023916	-	25914	RTTN	DKFZP434G145,FLJ26356,FLJ39085	1.656842	1.211934	3.183914	1.951062	0	0	11.049532	12.280248	12.893277	10.912616	3.426933	17.619436	12.236316	12.84602	13.980002	9.779519	2.013723	4.985364	2	2	2	2	0	0	15	20	16	11	4	25	11.977528	17	23.9774	16	3	5
L3_chr3_-_130362597	chr3	130362588	130362626	-	57461	ISY1	KIAA1160	5.874387	3.01661	8.345896	4.9049	2.043806	1.362328	4.8131	0	4.755693	5.79699	2.552068	0.741153	14.271662	8.364684	6.377387	7.309571	25.192566	16.742337	7	5	5	5	2	2	7	0	6	6	3	1	13.971014	11	11.983607	11.983607	32.99187	17
L3_chr11_-_8982125	chr11	8982117	8982128	-	56675	NRIP3	C11orf14,NY-SAR-105	7.836066	14.750489	57.059776	29.711347	20.57109	5.031562	2.960227	8.834696	18.791089	12.52249	1.709028	6.276676	14.16808	28.229436	132.969067	57.685606	75.822934	56.749925	9	25	29	30	20	7	4	12	22	12	2	9	14	35.846457	138.682714	92.966032	82.07874	59.986425
L3_chr9_-_128301924	chr9	128301924	128301927	-	NA	NA	NA	7.73813	3.611079	3.343982	8.597706	8.690845	8.172589	16.704524	5.91346	3.927929	10.54002	7.198118	38.173441	0.556299	0	1.179637	1.585008	0.879197	8.522702	9	6	2	8.758721	8.47886	10.911743	20.333134	8.710834	4.929466	10.290927	8.334041	56.259192	0.536132	0	2.33103	2.605848	1.33103	8.657454
L3_chr20_+_1047244	chr20	1047235	1047290	+	9491	PSMF1	RP4-545L17.1,PI31	2.461087	1.831254	1.591957	11.676997	0.732179	1.426932	6.342376	11.666445	11.25467	8.77325	10.719311	10.113361	16.230363	8.251451	10.491963	8.489588	13.622189	17.786633	3	3	1	11.854116	0.71875	2.267442	9	17.885057	14	8.879518	12.518072	14	15.813084	10.906542	18	13.933962	19	18
L3_chr13_+_44937048	chr13	44937025	44937092	+	83548	COG3	SEC34	11.690763	10.810984	3.183914	9.778292	14.34284	0.638107	4.15202	3.34008	10.393238	12.834783	12.037213	2.936435	9.198651	23.606875	13.000938	23.22606	11.258841	11.006945	14	17.985075	2	10	14	1	6	6	13	13	14	4	9	31	22	38	16	11
L3_chr1_+_154390954	chr1	154390939	154390978	+	64218	SEMA4A	CORD10,FLJ12287,RP11-54H19.2,RP35,SEMAB,SEMB	4.117929	7.869802	3.183914	0.975531	2.039444	0	13.786971	11.606228	8.158417	4.919368	0	4.352126	7.165439	33.613447	10.066407	3.664301	2.013723	3.000177	5	13	2	1	2	0	19	18	10	5	0	6	7	43.947368	17	6	3	3
L3_chr17_-_43533824	chr17	43533815	43533859	-	10951	CBX1	CBX,HP1-BETA,HP1Hs-beta,M31,MOD1,p25beta,HP1Hsbeta	10.665607	4.255121	0	2.926593	4.078888	0.638107	4.119978	1.080913	5.869309	2.870125	0.84304	3.610973	10.289822	0.742541	2.471907	3.652622	4.061918	1.15855	12.761905	7	0	3	4	1	6	2	7.423077	3	1	5	10	1	5	6	6	1.145985
L3_chr6_-_49507477	chr6	49507477	49507478	-	NA	NA	NA	0	0	0	0	0	0	0	0	0	0	0	0	25.188022	0	0.494381	0	1.287928	0	0	0	0	0	0	0	0	0	0	0	0	0	25	0	1	0	2	0
L3_chr5_-_112285824	chr5	112285819	112285913	-	7905	REEP5	DP1,C5orf18,D5S346,MGC70440,TB2	4.258193	6.314818	1.591957	5.853186	12.261781	6.589802	6.614769	6.614591	3.898947	10.902453	4.215201	6.547408	14.346987	19.718176	18.821076	21.364174	27.736755	43.431541	5.309783	10.416667	1	6	12	10	9.552632	11	5	11	5	9	14	25.972603	33.452781	34.986301	38.347962	44
L3_chr3_-_101602617	chr3	101602614	101602923	-	9868	TOMM70A	FLJ90470	8.206761	8.455918	3.183914	0.975531	1.019722	0	2.797818	5.836691	1.545543	7.83127	12.06016	0.741153	14.30229	1.485082	3.812648	5.493266	6.544451	3.021404	10	13.985714	2	1	1	0	4	10	2	8	14	1	14	2	7	9	9	3
L3_chr16_+_24648501	chr16	24648459	24648538	+	27327	TNRC6A	CAGH26,DKFZp666E117,FLJ22043,GW1,GW182,KIAA1460,MGC75384,TNRC6	5.815591	3.933608	2.751518	8.42763	1.451514	3.732257	12.469341	22.51929	30.36276	17.775096	22.618845	18.504042	7.022308	3.915448	18.532022	2.6862	1.621388	13.716087	7.112076	6.445597	1.787819	8.637112	1.426261	5.593526	17.134122	32.911633	37.639174	18.414352	26.206016	25.737497	6.811508	5.247658	31.978526	4.41463	2.585852	13.834948
L3_chrX_+_51503233	chrX	51503231	51503236	+	23708	GSPT2	FLJ10441,GST2,eRF3b	14.651947	11.512688	5.417772	9.539731	1.481078	0.65985	7.482935	10.640172	4.864584	5.689229	7.862156	5.501578	3.346853	4.028042	1.956002	2.722443	3.048078	4.242165	16.360105	19.406445	3.181314	9.679926	1.453537	1.045581	9.581611	14.821098	6.026567	5.718485	8.992062	7.78691	3.248889	5.29037	3.497839	4.456296	4.456358	4.290432
L3_chr1_+_29086187	chr1	29086163	29086201	+	2035	EPB41	RP11-242O24.1,4.1R,EL1,HE	15.171676	3.644703	6.527896	0.975531	5.123968	3.485384	6.212009	8.216232	4.804578	2.813385	15.776044	5.093279	4.119751	6.742268	2.0796	4.880067	2.013724	2.014269	18	6	4	1	5	5	9	12.631068	6	3	18	7	4	9	4	8	3	2
L3_chr1_+_114249561	chr1	114249549	114249586	+	64858	DCLRE1B	DKFZp686C24187,FLJ12810,FLJ13998,SNM1B,APOLLO	0	0	0	0	0	0	4.119978	10.094774	1.545543	2.813385	2.552068	2.195282	21.430592	5.982182	1.090837	1.214719	4.699734	9.965662	0	0	0	0	0	0	6	17	2	3	3	3	21	8	2	2	6.991228	10
L3_chr1_+_159741870	chr1	159741837	159741880	+	2212	FCGR2A	CD32,CD32A,CDw32,FCG2,FCGR2,FCGR2A1,FcGR,IGFR2,MGC23887,MGC30032,RP11-5K23.6	1.608488	0.610418	1.591957	3.929369	0	1.362328	9.646276	1.718711	6.307072	1.87559	0.84304	0	14.361333	12.906702	4.094066	5.487426	2.013723	5.992499	2	1	1	4	0	2	13	3	7.9375	2	1	0	14	16.904762	7	9	3	6
L3_chr6_+_126349280	chr6	126349278	126349319	+	60487	TRMT11	RP1-187J11.2,C6orf75,MDS024,TRM11,dJ187J11,dJ187J11.2	6.549919	4.255121	0	1.951062	0	0	4.781058	10.619239	20.116271	20.994945	6.813163	13.06165	14.346308	8.262439	9.287911	4.863109	9.906014	2.005492	8	7	0	2	0	0	7	18	25	21	8	17.922581	14	11	17	8	13.965517	1.99115
L3_chrX_+_67830205	chrX	67830200	67830235	+	9754	STARD8	DKFZp686H1668,KIAA0189,DLC3,STARTGAP3	8.688664	9.56809	92.357232	41.511516	22.591821	10.474897	9.833316	71.853044	81.54104	44.614819	25.96948	31.711513	7.217767	40.562176	132.262675	32.510348	33.387947	35.334415	10	16	47	42	22	15	14	98	98	44	30	45	7	53	174.779793	53	44	36
L3_chrX_-_154495776	chrX	154495763	154495786	-	55217	TMLHE	BBOX2,FLJ10727,TMLH,XAP130	2.412732	1.831254	0	0.975531	0	2.000434	0	4.89588	13.451828	2.738273	0	2.889597	23.413122	8.168528	5.397867	1.822079	1.931891	0.577647	3	3	0	1	0	3	0	8	16.820513	2.923077	0	3.935065	22.934289	10.977528	10	3	3	0.568627
L3_chr15_-_47125936	chr15	47125899	47125970	-	9728	KIAA0256		7.450872	4.109132	28.519979	18.055811	9.192238	0.638107	6.212009	10.286577	65.984273	42.129882	49.40002	67.947041	12.201923	6.63629	61.495423	29.745452	27.717804	22.60763	9	6.758621	17	18.448748	9	1	9	16.63038	79.81519	42.075949	56.63038	98.44557	11.86121	8.86121	88.72242	48.57963	37.86121	22.992032
L3_chr3_+_48463186	chr3	48463184	48463186	+	84126	ATRIP	DKFZp762J2115,FLJ12343,MGC20625,MGC21482,MGC26740,hCG_1997849	9.56052	12.503091	0	3.915723	1.019722	0.638107	6.128692	1.178254	3.233036	2.870125	0.84304	3.59413	10.216299	3.815345	5.805131	2.437903	2.130027	0	11	21	0	4	1	1	8.234899	2	4	3	1	5	10	5	9	4	3	0
L3_chrX_-_132947288	chrX	132947242	132947311	-	2719	GPC3	AC002420.1,DGSX,OCI-5,SDYS,SGB,SGBS,SGBS1	3.413301	2.43277	1.591957	17.654861	22.532455	6.553295	10.202841	13.253957	12.114848	19.511321	29.065464	12.206123	12.329204	12.978025	10.025687	40.577527	72.992302	46.829398	4	4	1	18	22	10	14	20	14.992908	19	33	17	12	17	17.990132	66	92.97709	47.986821
L3_chr8_+_94781938	chr8	94781936	94781968	+	137392	FAM92A1	FLJ38979	11.053042	10.270036	1.591957	0.975531	1.019722	1.362328	3.567689	1.080913	0	0	1.709028	0	11.333431	22.798426	9.01464	4.873181	9.202138	4.985364	13	16.94	1	1	1	2	5	2	0	0	2	0	11	30	15	8	13	5
L3_chr6_-_38670058	chr6	38670058	38670058	-	NA	NA	NA	0	0	0	0	0	0	0	0	0	0	0	0	26.187674	0	0.494381	0	0	0	0	0	0	0	0	0	0	0	0	0	0	0	26	0	1	0	0	0
L3_chr5_-_100266867	chr5	100266865	100266889	-	7903	ST8SIA4	PST,MGC34450,MGC61459,PST1,SIAT8D,ST8SIA-IV	2.461087	2.43277	0	1.951062	1.019722	0	3.49094	6.146244	18.114626	8.806633	9.552573	13.395785	20.317776	20.089389	5.545695	36.930947	22.207218	5.937124	3	4	0	2	1	0	5	10	21.961905	9	11	19	20	26	10	60	29	6
L3_chrX_-_74883655	chrX	74883647	74883759	-	NA	NA	NA	18.913929	12.958752	17.52777	19.782106	17.768634	9.910968	3.825851	4.022821	7.658112	10.216506	9.516617	11.745203	3.57644	1.760507	2.531789	1.563976	4.228708	5.020096	22.05821	21.486321	10.546034	20.161717	17.348284	13.956696	5.892879	7.268762	9.758165	10.711891	11.11712	16.282309	3.479795	2.402661	4.997504	2.581576	6.322023	4.998254
L3_chr3_-_122951220	chr3	122951210	122951286	-	2804	GOLGB1	GCP,GCP372,GIANTIN,GOLIM1	5.021789	9.032411	6.753939	5.880431	2.043806	0.638107	12.120561	33.347357	48.493341	26.721916	32.621172	29.396588	9.198652	12.029643	4.629406	6.098423	3.714923	1.993043	6	15	4	6	2	1	14.984556	46.82463	57	25.953846	36.942219	41.82463	9	15.789633	7.747368	9.972603	5	2
L3_chr7_-_123176305	chr7	123176305	123176442	-	8976	WASL	DKFZp779G0847,MGC48327,N-WASP,NWASP	12.244204	15.494932	20.769939	7.824647	6.128709	0	7.112247	17.999265	4.671719	12.757901	0.84304	15.003186	7.20683	8.322828	13.217463	7.906495	6.728521	8.057077	14.344498	25.70069	12	8	6	0	10	27	6	12.746269	1	20.987879	7	11	22	12.947306	9	8
L3_chr15_+_61268845	chr15	61268841	61268860	+	51762	RAB8B	FLJ38125	4.117929	0	5.161982	14.746345	0	1.362328	10.325819	3.577524	2.353404	4.8818	6.933498	3.677588	12.300597	9.823673	15.718568	17.745338	21.020808	10.893406	5	0	3	15	0	2	14	6	3	5	8	5	12	12.988889	25	29	27.967742	11
L3_chr2_+_43124707	chr2	43124701	43124714	+	NA	NA	NA	7.438807	4.193645	3.133508	7.652501	3.063528	14.315281	15.193369	19.472031	9.698437	9.946646	6.012109	17.305205	4.119751	11.4598	9.205828	0.60736	2.013723	1.007135	8.790379	6.968233	1.970414	7.805172	3	18.898573	19.98708	25.999531	11.972144	9.981704	6.994832	24.976742	4	14.957245	13.976247	1	3	1
L3_chr3_+_139316399	chr3	139316399	139316399	+	NA	NA	NA	2.528698	4.186026	4.817306	0	0	0.638107	6.264127	12.208791	14.334846	4.918398	2.583893	2.156844	18.033371	13.092117	18.422022	16.613228	13.089345	14.412097	3	7	2.8125	0	0	1	8	16	16.925901	4.898305	3	3	17.852649	16.808312	23.779971	26.905052	15.896292	14.913386
L3_chr14_-_54948302	chr14	54948300	54948322	-	22863	KIAA0831	MGC126291,MGC126292	25.175444	11.267673	1.591957	11.750332	5.116077	0	0.66108	0.540457	4.070608	0.937795	0.84304	2.964611	1.032672	5.310235	3.599684	8.593974	0	3.000177	27.954545	19	1	11.954545	5	0	1	1	5	1	1	4	1	7	6	14	0	3
L3_chr15_+_81445973	chr15	81445959	81446000	+	83640	FAM103A1	MGC2560,C15orf18,HsT19360,MGC102778	4.021221	1.810134	0	0.975531	1.019722	0.638107	0.66108	1.178254	2.318315	0.937795	5.192645	0.741153	22.261053	11.193211	14.727717	21.984927	13.267064	13.625183	5	3	0	1	1	1	1	2	3	1	6	1	21.813953	14.813953	24.584396	35.83871	18.640285	13.826332
L3_chr3_-_37192775	chr3	37192767	37192844	-	NA	NA	NA	16.221573	11.491877	1.591957	36.326928	4.08325	2.761163	2.64432	4.075218	9.51689	4.688975	5.104136	7.221844	8.187174	3.747794	8.650998	5.476309	7.479872	5.014447	19	18.967025	1	36.977528	4	4	4	7	11.979167	5	6	10	8	5	15	9	11	5
L3_chr3_-_116348804	chr3	116348792	116348813	-	26137	ZBTB20	DKFZp566F123,DPZF,HOF,ODA-8S,ZNF288	0.804244	0	0	0	0	0	4.781058	8.500174	10.258158	3.80792	21.769738	18.071343	21.468134	12.720878	8.267505	3.04103	2.569243	8.962192	1	0	0	0	0	0	7	14	13	4	25	24.964286	21	16.872727	15	5	3.990566	8.990566
L3_chr3_-_57558112	chr3	57558109	57558160	-	378	ARF4	ARF2	0.804244	1.810134	0	0	1.019722	0	2.82986	9.979445	9.186969	8.204045	2.583893	0	23.457331	30.555425	23.601194	22.205876	33.138399	13.701222	1	3	0	0	1	0	4	15	11	8	3	0	23	39	30	36	41	14
L3_chr4_-_155690999	chr4	155690994	155691015	-	5356	PLRG1	MGC110980,PRL1	1.608488	2.420552	0	3.908924	0	0	2.059989	0.540457	4.755693	0.937795	1.68608	7.243541	23.486398	10.903098	7.295085	8.558229	6.835909	8.014624	2	4	0	4	0	0	3	1	6	1	2	10	22.989474	14.523256	12.47541	14	10	8
L3_chr11_-_89595866	chr11	89595857	89595918	-	26973	CHORDC1	CHP1	1.608488	9.658658	1.591957	13.717394	3.059166	2.908506	1.98324	8.170393	9.568772	7.838333	6.844989	5.87287	23.57553	29.904743	45.282902	53.342323	47.564318	20.863173	2	16	1	14	3	4	3	13	11.982759	8	8	8	23	39	66	87	62	21
L3_chr6_+_116999255	chr6	116999255	116999280	+	51389	RWDD1	CGI-24,PTD013	9.943962	14.377667	8.073198	17.864632	8.176878	2.000435	7.003456	4.558183	7.895665	3.981573	13.031211	5.026561	10.237493	0.742541	7.133765	6.102452	5.547982	9.772008	12	24	4.972603	18.143013	8	3	10	7.105802	10	4	15	7	10	1	12	10	8	10
L3_chr7_+_120378068	chr7	120378065	120378085	+	54556	ING3	ING2,Eaf4,FLJ20089,p47ING3	2.461086	3.022068	1.591957	0	1.019722	0	1.398909	0.540457	0	4.82506	0	3.677587	23.3486	24.546469	26.565758	12.255591	7.832379	1.993043	3	5	1	0	1	0	2	1	0	5	0	5	23	32	40	20	11	2
L3_chr13_+_107317946	chr13	107317945	107317946	+	NA	NA	NA	4.979049	5.502258	5.204163	5.954027	4.235588	1.460734	17.376355	13.088321	19.05999	14.717924	9.645479	14.685421	4.869863	3.0647	1.730522	3.136348	3.494826	4.922067	5.745295	9.193897	3.022888	6.048485	4.135532	2.131629	20.550987	17.021147	22.304876	14.010221	10.920126	21.377267	4.755112	4.068465	2.99617	5.121754	4.727273	5.009044
L3_chr17_+_43328600	chr17	43328587	43328600	+	6668	SP2		15.753863	6.588607	3.183914	1.951062	6.152218	6.474029	1.32216	3.437421	3.091086	1.87559	3.395108	5.065102	10.26386	3.747794	4.159201	1.218951	2.013723	5.942191	18	11	2	2	6	9	2	6	4	2	4	7	10	5	8	2	3	6
L3_chr12_-_72069	chr12	72069	72070	-	NA	NA	NA	4.307503	6.546722	4.93594	5.906061	30.914075	3.880068	22.032799	14.071443	8.326049	12.52249	11.521689	28.077945	1.032672	5.00803	4.214383	3.677067	4.530728	14.557951	5	11	3	6	30	5.205387	25.596567	18.532189	10	12	13	41.887324	1	6.533333	6.533333	6	6	15.066667
L3_chr14_-_23879038	chr14	23879017	23879043	-	11035	RIPK3	RIP3	3.265331	0	0	0.975531	2.043806	0.638107	7.964841	6.100904	3.91542	3.86466	14.835664	1.482306	16.180846	6.788551	7.775974	1.218951	2.566256	3.000177	4	0	0	1	2	1	11	10	4.960784	4	16.980392	2	15.830036	9	13	2	3.986301	3
L3_chr19_-_13074530	chr19	13074513	13074685	-	4066	LYL1		20.737074	5.416219	20.750043	8.813824	10.22694	6.327122	0.66108	0.540457	1.580632	0.937795	1.68608	0	6.144109	2.970163	2.901281	1.218951	8.57858	9.908111	24	9	11	9	10	8.967391	1	1	2	1	2	0	6	4	5	2	12	10
L3_chr4_-_13095063	chr4	13095060	13095076	-	9364	RAB28	MGC41862	12.630231	4.234001	1.591957	5.892747	6.127057	1.362328	2.721069	19.260843	4.843379	0	13.093156	11.993642	12.211519	16.863577	7.980989	7.963594	10.912966	4.915142	15	7	1	6	6	2	4	27	6	0	15	16.979592	12	22	12.990654	13	14.434593	4.963636
L3_chr9_+_100843528	chr9	100843517	100843651	+	NA	NA	NA	0.804244	2.420552	0	1.951062	0	0	8.434407	1.080914	7.146056	10.56531	15.569214	4.418741	18.363384	3.730249	14.563754	20.163304	12.74522	4.998472	1	4	0	2	0	0	12	2	8.980392	11	18	6	18	5	25.946581	33	18	4.9625
L3_chr1_-_178113562	chr1	178113527	178113571	-	163590	TOR1AIP2	LULL1,MGC126581,MGC138430,RP11-12M5.5	8.006791	4.255121	6.753939	12.736346	3.063528	0.638107	8.457538	16.005947	9.511386	19.279508	28.665263	20.994335	11.244837	22.967721	22.705995	28.756509	25.909456	20.771091	9.433333	7	4	13	3	1	12	24	12	18.984615	32.992424	29.705727	10.924242	30	35	46.957325	34.856603	21
L3_chr1_+_96959931	chr1	96959904	96959967	+	58155	PTBP2	MIBP,PTB,FLJ34897,PTBLP,brPTB,nPTB,nPTB5,nPTB6,nPTB7,nPTB8	0.804244	1.810134	0	4.917216	2.043806	0	3.458898	7.759079	7.136134	15.809607	8.619578	5.063647	23.539185	6.771006	12.209918	17.152771	13.008377	2.014269	1	3	0	5	2	0	5	12	8.972603	15.958904	10	6.958904	22.988166	9	20.988166	27.988166	18.988166	2
L3_chr16_-_30274104	chr16	30274080	30274118	-	10421	CD2BP2	FWP010,LIN1,Snu40	0.804244	2.405513	0	2.926593	1.019722	0.638107	2.059989	0	0	0.937795	0	0.741153	24.945788	12.099594	8.555467	17.348883	15.243688	19.252422	1	3.954545	0	3	1	1	3	0	0	1	0	1	24.415443	15.812643	13.53271	28.252336	20.523884	19.485981
L3_chr2_-_239854144	chr2	239854144	239854148	-	NA	NA	NA	3.265331	1.211934	0	0	0	0	9.283818	8.2519	0	0.937795	0	0	15.271697	14.674389	0.494381	0	0	1.007135	4	2	0	0	0	0	12	12	0	1	0	0	15	19	1	0	0	1
L3_chr3_+_134775177	chr3	134775177	134775245	+	55573	CDV3	H41	12.824534	13.236518	18.962844	47.232728	16.420019	2.908506	4.043229	5.368344	12.522488	11.423761	12.870509	21.152061	10.982843	2.227623	7.549812	7.92453	3.417955	4.951216	15	22	11	48	16	4	6	9	15.811111	12	15	29.559809	10.686118	3	12.868056	13	5	5
L3_chrX_+_154097930	chrX	154097912	154097931	+	7411	VBP1	RP13-228J13.4,PFD3,PFDN3,VBP-1	6.81792	1.211934	3.343982	1.951062	3.127301	0	2.797818	6.140543	0	0	0.84304	2.908258	18.276894	13.812058	21.815578	20.910865	10.398919	3.97823	8	2	2	2	3.057143	0	4	9	0	0	1	4	18	18	29.978261	34	14	4
L3_chr3_+_38010658	chr3	38010629	38010665	+	50853	VILL		8.255116	5.449379	0	5.880431	2.043806	0.638107	1.32216	5.296234	0.772772	7.895073	2.552068	0.741153	18.332575	9.083724	1.585219	1.826311	1.36976	1.007135	10	9	0	6	2	1	2	9	1	8	3	1	18	12	3	3	2	1
L3_chr8_+_55210353	chr8	55210336	55210392	+	29088	MRPL15	HSPC145,MRP-L7,RPML7,MRP-L15,L15mt	11.520447	9.653666	1.591957	7.811048	3.063528	4.037376	0	2.896965	3.091086	4.802455	2.552068	3.677587	16.394546	21.216429	24.914131	31.857517	25.525674	27.733257	14	16	1	8	3	6	0	5	4	5	3	5	16	27.978632	42	51.995633	35.995633	27.995633
L3_chr13_-_40491453	chr13	40491440	40491482	-	NA	NA	NA	0	0	1.591957	0	0	0.638107	3.382149	21.426866	7.988729	21.889035	16.345248	20.094461	24.569104	29.062454	14.597847	22.020654	31.799694	9.989757	0	0	1	0	0	1	5	32.992701	10	22	19	28	23.994792	37.989691	24	36	41.846301	9.989691
L3_chr3_-_16530202	chr3	16530197	16530228	-	23180	RFTN1	MIG2,FLJ23866,KIAA0084,MGC141678,PIB10,PIG9,RAFTLIN,MGC44480	11.446422	4.24853	1.591957	10.770004	5.09861	5.669668	1.32216	2.161827	2.402289	1.87559	9.99957	7.233279	15.245496	4.497101	0	5.500152	20.951732	8.102477	13.670455	7.017399	1	11	5	8	2	4	3	2	11.589599	10	15	6	0	9	26	8.090286
L3_chr7_-_50828308	chr7	50828308	50828665	-	2887	GRB10	GRB-IR,IRBP,KIAA0207,MEG1,RSS,Grb-10	12.440442	13.054434	34.400307	7.647885	6.133071	0	9.107149	25.372384	42.931859	14.092009	8.815156	7.412141	6.579219	17.388339	19.553991	7.205564	2.657688	4.951216	14.992593	21.689245	20.125796	7.794872	6	0	12.307855	39.547742	51.426534	14.336021	10.330028	10.317382	6.393382	22.88128	32.12894	11.735139	4	5
L3_chr1_+_27972349	chr1	27972286	27972362	+	23673	STX12	MGC51957,STX13,STX14,RP3-426I6.4	5.726417	2.43277	6.367829	11.756599	8.193511	1.276213	1.32216	0.540457	3.947832	5.626771	3.395108	7.271717	21.493913	8.961437	13.810357	26.278648	30.140048	36.620663	7	4	4	12	8	2	2	1	5	6	4	10	20.97861	11.989011	24	42.983516	40.978022	37
L3_chr14_-_89903317	chr14	89903317	89903317	-	NA	NA	NA	0	0	0	0	0	0	0	0	0	0	0	0	28.685539	27.201724	23.562227	37.821063	18.843895	15.445576	0	0	0	0	0	0	0	0	0	0	0	0	28.5	34.5	29.5	61	22.214286	16
L3_chr11_+_85690929	chr11	85690910	85690987	+	51501	C11orf73	HSPC138,HSPC179,L7RN6	2.461087	2.43277	3.183914	2.933393	1.019722	0.638107	2.721069	1.718711	3.126175	4.919368	2.552068	2.908258	23.585734	18.89404	22.693084	10.356744	17.886357	21.828916	3	4	2	3	1	1	4	3	4	5	3	4	23	25	36	16.993671	24	22
L3_chr14_-_30746443	chr14	30746443	30746678	-	25831	HECTD1	FLJ38315,KIAA1131	20.639399	14.494179	6.157909	10.793383	5.108987	0.638107	0	3.480183	6.534066	1.93233	7.738685	14.191026	8.206807	4.481656	11.168786	1.218951	1.287928	2.01427	23.853211	23.95283	3.876289	11	5	1	0	6	8	2	9.000272	20	8	5.988506	20	2	2	2
L3_chr15_+_42507128	chr15	42507095	42507136	+	51496	CTDSPL2	FLJ10523,HSPC058,HSPC129	2.461087	3.641388	1.591957	3.908924	0	0	7.920134	5.463107	7.122893	8.776128	5.947176	7.250123	18.507566	15.601406	15.710804	12.83646	16.128388	5.992499	3	6	1	4	0	0	11	9	9	9	7	10	18	20.556229	25.641026	21	23	6
L3_chr1_-_27566002	chr1	27566002	27566060	-	9064	MAP3K6	ASK2,MAPKKK6,MGC125653,MGC20114,RP11-4K3__A.7	21.431926	17.410539	23.26582	1.951062	5.107334	5.547047	1.32216	5.368344	7.096894	0	1.709028	0	6.170071	6.788551	6.219547	0.60736	2.739519	8.006768	25	29.119024	13	2	5	8	2	9	9	0	2	0	6	9	11	1	4	8
L3_chr8_-_134653313	chr8	134653309	134653424	-	6482	ST3GAL1	Gal-NAc6S,MGC9183,SIAT4A,SIATFL,ST3GalA,ST3GalA.1,ST3GalIA,ST3O,ST3GalIA,1	2.461087	7.820478	0	1.951062	3.059166	1.276214	9.140194	10.846779	14.102505	21.198465	15.843974	9.882901	17.344343	12.959472	5.409135	13.495011	5.646814	7.977613	3	13	0	2	3	2	13	16	17	21	18	14	17	17	9	22	8	7.99187
L3_chr14_+_23492818	chr14	23492780	23492827	+	10901	DHRS4	DHRS4L2,FLJ11008,SCAD-SRL,SDR-SRL,humNRDR,NRDR	6.678631	3.644703	0	1.951062	2.039444	1.884026	0	1.718711	3.947832	0	0	5.026561	22.2706	10.218195	6.857063	13.510517	7.428841	10.876441	8	6	0	2	2	2.956522	0	3	5	0	0	7	21.794118	13.644942	12.327869	22.113456	10.663934	10.889908
L3_chr5_-_132194239	chr5	132194220	132194270	-	NA	NA	NA	7.670518	4.838961	4.93594	6.818257	13.296483	3.276648	13.202448	0.540457	3.947832	3.887265	5.192645	5.834432	8.154426	1.485082	7.288276	5.474701	4.283342	8.836402	9	8	3	6.961538	13	5	17	1	5	4	6	8	8	2	12	9	6	9
L3_chr13_+_51927615	chr13	51927608	51927638	+	26586	CKAP2	DKFZp686L1238,FLJ10749,LB1,TMAP,se20-10	1.608488	1.822352	1.591957	0.021023	1.041861	0	9.098887	11.906406	16.093363	23.518488	4.238148	5.817588	18.385677	15.01881	9.165372	5.565744	3.301651	1.007135	2	3	1	0.021968	1.021968	0	12.835227	19	20	23.08357	5	8	18	19.928485	15.81842	9.125	5	1
L3_chr11_+_66117231	chr11	66117217	66117253	+	9973	CCS	MGC138260	13.052813	11.33093	1.591957	10.778485	3.063528	1.91432	0.66108	0	1.545544	0	0.84304	0.741153	15.435512	4.490335	5.54027	2.43951	6.075642	1.993043	14.983607	19	1	11	3	3	1	0	2	0	1	1	15	6	11	4	9	2
L3_chr1_-_229242600	chr1	229242595	229242637	-	375061	FAM89A	C1orf153,MGC15887,RP11-423F24.2	14.248701	13.128846	4.935939	38.305063	14.267946	2.000434	7.796459	4.588132	1.418244	4.745715	3.395108	2.936435	7.191806	6.784123	5.892248	8.53569	18.973692	3.009597	16.990909	22	3	38.925926	13.962963	3	11	7.954545	1.84	5	4	4	7	9	11	13.97619	25.988506	2.988095
L3_chr9_+_80101895	chr9	80101859	80101895	+	29968	PSAT1	EPIP,MGC1460,PSA,PSAT	3.332943	4.212594	3.343982	1.951062	0	0	3.621307	4.96799	0.772772	0	0	0	22.420389	15.186092	1.585219	0.60736	4.358886	3.000177	4	7	2	2	0	0	5	8	1	0	0	0	21.971429	20	3	1	6	3
L3_chr12_-_52407498	chr12	52407476	52407520	-	57658	CALCOCO1	Cocoa,KIAA1536,PP13275,calphoglin	0	0.610418	0	11.257537	0	1.276213	13.118568	16.947683	16.296066	27.516748	40.7084	76.638863	16.316007	7.587058	15.354767	25.729627	30.477009	56.936867	0	1	0	11.416667	0	2	16.996	26	20	26.995968	46	112.955995	16	9.983871	22.969231	41.92584	37.937336	58.920577
L3_chr8_-_20205755	chr8	20205723	20205775	-	NA	NA	NA	10.000366	9.679649	3.151773	6.844899	29.613758	19.268229	17.490922	11.175023	1.580632	5.762855	11.093927	35.879145	1.992622	2.970163	2.227429	1.826311	1.287928	9.944436	11.936937	16	1.981132	7	28.928571	26.971963	22	17	2	6	13	51	1.939394	4	4	3	2	10
L3_chr15_-_91393154	chr15	91393151	91393155	-	NA	NA	NA	26.733675	18.101258	5.504219	21.394141	23.678516	24.769822	2.769169	1.941468	0.553045	1.65428	2.552068	5.415025	0	0	0	0	0	0	30.175931	30.302934	3.367984	21.737958	23.088422	31.654526	3.963466	3.534774	0.723214	1.723214	3	7.472439	0	0	0	0	0	0
L3_chr1_+_168030809	chr1	168030798	168030825	+	55732	C1orf112	FLJ10706,FLJ13470,MGC130018,MGC130019,RP1-97P20.1	0	0	0	2.942775	1.019722	0.638107	10.033684	5.771123	6.494291	1.93233	0	7.129688	19.47007	12.125069	53.637184	18.389784	5.084682	4.985364	0	0	0	3	1	1	13	9	8	2	0	10	19	16	66	30	7	5
L3_chr12_-_1573874	chr12	1573869	1573994	-	NA	NA	NA	19.561065	20.134816	21.94287	14.565726	2.089182	0.767812	7.307811	3.431108	9.29078	3.175279	1.853777	2.781133	2.685615	2.656082	9.62119	0.907468	1.638903	2.589908	21.809555	34.156989	12.132652	14.80597	2.048389	1.184249	10.059798	5.44289	11.282626	3.219871	2.166023	3.832954	2.619904	3.536691	15.178124	1.491127	2.491127	2.609537
L3_chr9_-_35805018	chr9	35804998	35805040	-	84681	HINT2	HIT-17	12.521015	4.874442	3.183914	5.859986	4.08325	0.638107	0.66108	0	0	0	0.84304	0	16.390298	4.525839	0.494381	2.433671	2.739519	3.000177	15	8	2	6	4	1	1	0	0	0	1	0	16	6	1	4	4	3
L3_chr15_+_47249735	chr15	47249700	47249774	+	2585	GALK2	GK2,MGC1745	3.332943	0	0	0	2.043806	0	4.781058	12.396039	4.755693	11.771066	12.919754	16.705686	21.468794	29.59817	15.044715	37.342719	45.988719	18.915886	4	0	0	0	2	0	7	19	6	12	15	23	21	39	25.995868	60.99182	60.987688	19
L3_chr14_+_101345910	chr14	101345910	101345925	+	5527	PPP2R5C	B56G,MGC23064,PR61G	1.656842	2.406191	3.343982	4.9049	2.043806	0	0.66108	3.30128	4.720604	2.870125	6.058633	6.370076	27.275143	16.231676	10.061021	17.21696	33.663893	10.679818	2	4	2	5	2	0	1	5	6	3	7	9	27	21	14	27.989474	41	11
L3_chr16_-_71549234	chr16	71549225	71549235	-	NA	NA	NA	6.638918	0.724262	0.927004	2.061605	0.675883	0.924936	11.717496	5.300215	7.422653	1.900562	7.422431	20.247837	11.421111	2.061691	4.749106	2.313486	7.724325	9.493743	7.74757	1.183628	0.603491	2.116698	0.663649	1.484442	14.612138	8.067683	9.120534	1.976433	8.554436	29.365023	11.258116	2.762726	7.653225	3.783739	9.889815	9.684898
L3_chr1_-_23758580	chr1	23758574	23758583	-	3399	ID3	HEIR-1	6.836202	1.822352	1.591957	0.975531	0	12.074764	2.797818	5.87	4.070608	0	0.84304	15.51009	20.385096	23.868748	9.50689	0	3.499786	49.485815	8	3	1	1	0	16	4	9	5	0	1	22	20	31	15	0	5	50.983471
L3_chr8_+_41627712	chr8	41627706	41627714	+	NA	NA	NA	12.421431	4.217885	0	0.649032	1.698688	0.471646	12.609374	4.173931	1.239268	2.528539	0.915943	2.509689	5.119728	2.212348	1.733047	1.73244	1.287928	0	14.506655	6.977011	0	0.666667	1.666667	0.758621	16.848809	7.334648	1.614815	2.588235	1.084753	3.445991	5	2.956522	3	2.846154	2	0
L3_chr16_+_481476	chr16	481468	481505	+	NA	NA	NA	20.915182	1.831254	0	0	0	0	0	4.287431	1.580632	0	0.84304	0	9.25715	4.525839	0.494381	1.214719	2.130027	0	24	3	0	0	0	0	0	7	2	0	1	0	9	6	1	2	3	0
L3_chr4_-_84250333	chr4	84250330	84250343	-	51316	PLAC8	C15,onzin	29.227176	19.082552	12.434948	1.951062	11.268295	2.908506	0	1.178254	0	0.937795	4.349605	1.454129	1.032672	0	0	2.433671	0.643964	1.993043	32.955357	32	7	2	11	4	0	2	0	1	5	2	1	0	0	4	1	2
L3_chr10_+_59815175	chr10	59815165	59815201	+	7019	TFAM	MtTF1,TCF6,TCF6L2,mtTFA	2.412732	3.641388	0	0.975531	0	0	1.398909	5.338997	0	1.87559	1.68608	2.936435	26.536235	15.1365	32.501395	18.980534	11.177416	9.902431	3	6	0	1	0	0	2	9	0	2	2	4	26	20	47	31	15	10
L3_chr1_-_52791353	chr1	52791338	52791362	-	23318	ZCCHC11	PAPD3	18.928197	17.966215	17.564778	31.646565	6.131419	0.638107	5.421853	8.509837	16.601995	9.276411	12.364729	6.426973	6.111572	13.731759	18.039502	12.90238	6.002725	3.000177	22	30	10	32	6	1	7	12.961905	20	9	14	9	6	18	27	21	8	3
L3_chr4_+_187349708	chr4	187349708	187349945	+	285440	CYP4V2	BCD,CYP4AH1,MGC43534,FLJ18432,UNQ2560	11.992223	13.136642	0	5.873584	4.08325	3.362763	10.270645	22.552172	13.036885	5.762855	8.610701	38.587215	8.206807	16.061282	5.827113	11.627359	7.742369	12.908288	14	22	0	6	4	5	14	31	16	6	10	55	8	21	10	19	11	13
L3_chr5_-_133478742	chr5	133478740	133478744	-	NA	NA	NA	9.413494	7.324903	2.150697	17.759078	15.625807	12.067916	20.241508	15.404634	7.390838	20.211257	11.655457	55.562722	0.886193	1.446271	1.732923	5.313682	2.001713	6.28775	10.864162	12.197195	1.324382	17.992188	15.232998	15.722365	25.163745	21.082171	9.057556	19.139227	13.369026	82.811739	0.857143	1.926218	3.028247	8.669024	2.995859	6.368616
L3_chr4_+_120353189	chr4	120353177	120353325	+	54532	USP53	DKFZp781E1417	9.383167	6.052752	0	0.975531	3.063528	2.552427	9.910065	13.695945	21.547917	12.765601	36.61306	70.528195	11.252442	18.967334	14.675776	13.403853	15.18248	24.862115	11	10	0	1	3	4	14	22	27	13	42	99.878054	11	25	25	21.9625	20.994764	25
L3_chr13_-_46269298	chr13	46269266	46269321	-	2098	ESD	RP11-147L20.1	0.804244	0.610418	0	2.926593	2.039444	2.123056	0	1.080913	2.402289	1.87559	0.84304	2.195282	29.829945	21.775845	19.709043	11.575327	14.857461	10.95157	1	1	0	3	2	3	0	2	3	2	1	3	29	28.836939	32.947368	19	21	11
L3_chr3_+_53177753	chr3	53177719	53177818	+	NA	NA	NA	6.598273	3.03097	0	4.657482	5.102972	0.638107	2.64432	1.62137	2.402289	2.813385	3.37216	2.936435	21.557747	5.232875	2.901281	14.039459	6.719606	9.927762	8	5	0	4.769231	5	1	4	3	3	3	4	4	21	7	5	23	10	10
L3_chr17_+_35046930	chr17	35046922	35046953	+	10948	STARD3	CAB1,FLJ41370,MLN64,es64	12.759919	10.830327	0	22.539316	13.28694	7.112135	7.776118	1.080913	8.812606	6.900538	0	2.936435	10.267948	6.01092	9.242157	9.764968	9.690947	10.985719	15	18	0	23	13	10	10	2	11	7	0	4	10	8	17	16	14	11
L3_chr5_+_176007090	chr5	176007024	176007111	+	26262	TSPAN17	FBX23,FBXO23,MGC14859,MGC71255,TM4SF17	20.447786	13.321097	16.305681	44.294361	31.703648	10.262111	1.32216	1.62137	10.540867	15.510913	28.813914	6.508867	9.209589	3.726031	13.568998	19.545625	26.443644	13.888517	23.936508	21.984375	10	44.994565	30.973205	14.994565	2	3	12.984004	16	33	9	9	4.994413	23	32	36	14
L3_chr2_-_144983935	chr2	144983935	144984002	-	NA	NA	NA	4.307503	1.822352	0	0.975531	0	0	3.305399	20.495518	3.126175	1.87559	4.238148	2.195282	23.410205	52.088781	39.287298	54.834988	21.996131	1.007135	5	3	0	1	0	0	5	30	4	2	5	3	23	67	56	89	28	1
L3_chr12_+_60940430	chr12	60940424	60940456	+	9958	USP15	KIAA0529,MGC131982,MGC149838,MGC74854,UNPH4	0.804244	7.823673	4.93594	4.891254	1.019722	0	9.018543	16.097334	12.816193	7.974417	19.021133	3.649411	21.377086	20.758592	65.581954	31.309487	19.901126	10.864937	1	13	3	5	1	0	12	24	16	8	22	5	21	26.996479	85.996479	51	26	11
L3_chr2_+_174899573	chr2	174899553	174899586	+	NA	NA	NA	22.38286	7.184062	22.393335	0.975531	0	0	2.721069	5.436337	1.545543	0	0	0.741153	6.157169	2.245167	2.72181	1.214719	0	0	25.968421	11.898421	12.958763	1	0	0	4	9	2	0	0	1	5.983333	3	5	2	0	0
L3_chr2_-_69518072	chr2	69518060	69518104	-	27247	NFU1	NIFU,CGI-33,HIRIP5,MGC142252,MGC142254,NIFUC,Nfu	5.678063	5.404001	6.753939	11.756599	4.078888	0	1.32216	0.540457	2.353404	0	1.600219	1.454129	24.319297	9.88361	7.162556	8.553079	5.51351	4.99322	7	9	4	12	4	0	2	1	3	0	1.9	2	23.672131	13	13	14	8	5
L3_chr3_-_150952967	chr3	150952944	150952976	-	51122	COMMD2	HSPC042,MGC57611	1.608488	7.446925	6.527897	3.915723	2.039444	2.552427	4.119978	2.259167	3.934036	6.678046	6.016642	4.998385	25.616374	25.732462	14.970819	29.372457	42.215635	17.851087	2	12.309278	4	4	2	4	6	4	5	7	7	7	24.995349	33.990566	25.733788	48	55.962264	17.986175
L3_chr1_+_10193214	chr1	10193198	10193215	+	23095	KIF1B	CMT2,CMT2A,CMT2A1,FLJ23699,HMSNII,KIAA0591,KIAA1448,KLP,MGC134844	29.297712	1.810134	18.098642	17.766604	8.200721	0	0	3.649634	3.233036	0.937795	0.84304	3.610973	2.054407	0	5.409135	7.379756	6.002725	10.679818	32	3	10	18	8	0	0	6	4	1	1	5	2	0	9	12	8	11
L3_chr10_+_131155465	chr10	131155460	131155479	+	4255	MGMT	RP11-109A6.1	8.206762	2.441673	0	1.957861	1.019722	0	4.889849	0.540457	2.402289	0	0.84304	0.741153	18.359787	2.227622	4.204955	7.333082	5.571269	4.007312	10	4	0	2	1	0	7	1	3	0	1	1	18	3	8	12	8	4
L3_chr7_+_38317433	chr7	38317432	38317433	+	NA	NA	NA	17.968532	10.696838	1.591957	12.84622	14.392716	6.003521	5.421853	4.052413	4.070608	5.024947	1.709028	6.953769	8.130826	3.040757	1.733047	8.616377	6.841373	6.843359	19.802198	18	1	13	14	8	7	6	5	5	2	10	8	4	3	14	9	7
L3_chr11_-_106967540	chr11	106967539	106967540	-	NA	NA	NA	5.209432	12.997963	5.161982	1.921354	0	0	13.255501	7.228332	10.840855	0.937795	0	0.553583	13.163545	11.661098	46.466825	1.832151	0	1.007135	6	22	3	1.969697	0	0	16	10.666667	12.913043	1	0	0.740741	13	15	53.955056	3	0	1
L3_chr12_+_28234642	chr12	28234623	28234699	+	NA	NA	NA	10.551882	27.065808	23.605799	41.205685	18.387185	1.276214	4.8131	17.917808	12.928365	9.548171	15.35311	26.391318	16.431285	14.238269	30.749959	24.465813	22.285078	7.00749	13	45	14	42	18	2	7	28	16	10	18	37	16	19	49.993939	40	32	7
L3_chr12_+_45063726	chr12	45063708	45063742	+	NA	NA	NA	9.383167	3.641388	7.024196	0	0	0	2.059989	12.366108	8.747704	2.94947	0.84304	2.195282	20.4708	8.200862	4.047063	1.214719	0	1.007135	11	6	4	0	0	0	3	20.850746	11	3	1	3	19.964286	10.964912	7.756791	2	0	1
L3_chr11_-_59707048	chr11	59707048	59707155	-	64231	MS4A6A	4SPAN3,4SPAN3.2,CD20L3,CDA01,MGC131944,MGC22650,MS4A6,MST090,MSTP090	5.021789	0.610418	0	0	0	0	1.32216	0.540457	0	0	0	0	25.684506	28.012468	8.042163	1.214719	0	0	6	1	0	0	0	0	2	1	0	0	0	0	25	37	12.981308	2	0	0
L3_chr4_-_24523753	chr4	24523745	24523753	-	91050	DKFZp761B107	DKFZp761B107	14.501951	8.989884	18.32988	16.68613	12.291304	3.485384	4.228769	1.718711	1.545543	7.789493	4.261095	11.941656	13.298611	2.987708	12.376529	20.232279	14.469392	3.021404	17	15	10	17	12	5	6	3	2	8	5	17	13	4	20	33	20	3
L3_chr5_-_39460728	chr5	39460725	39461095	-	1601	DAB2	DOC-2,DOC2,FLJ26626	6.013676	6.684576	28.039774	116.115223	60.376281	38.745879	11.631016	31.273532	116.116943	207.478298	320.379746	523.826358	14.391564	27.247316	97.558216	181.56202	304.467876	355.802403	7	11	17	117.960223	58.946237	52.864787	17	47.998134	140.992354	199.986102	359.98974	774.848917	13.997089	35.981308	144.978193	294.995455	367.946488	368.949117
L3_chr1_-_63761466	chr1	63761445	63761479	-	23421	ITGB3BP	CENP-R,CENPR,HSU37139,NRIF3,TAP20	0.804244	0.610418	1.591957	0	0	0	0.66108	2.799624	3.898947	5.962743	6.924199	5.159893	30.612513	10.567421	18.186115	10.382152	6.941029	2.971095	1	1	1	0	0	0	1	5	5	6	8	7	30	14	29	16.992366	10	3
L3_chr14_-_80477800	chr14	80477794	80477840	-	NA	NA	NA	3.332943	0	0	0	0	0	8.324116	8.915856	15.945182	5.857163	1.68608	1.454129	20.425059	14.308863	20.783595	8.540177	5.431678	3.000178	4	0	0	0	0	0	11	13	19	6	2	2	20	19	35	14	8	3
L3_chr10_+_104211141	chr10	104211134	104211152	+	79847	TMEM180	RP11-18I14.8,C10orf77,FLJ22529,bA18I14.8	3.413301	10.143585	1.591957	2.933393	7.17194	2.638541	20.473664	4.59287	11.595974	5.024947	6.822041	13.959606	8.206807	2.245167	2.901281	6.073986	27.981926	21.528426	4	17	1	3	7	4	25.851351	7	14	5	8	20	8	3	5	9.945455	34.945455	21.945455
L3_chr21_+_25856313	chr21	25856311	25856315	+	114614	BIC	BIC,MIR155,miRNA155	27.782144	25.822607	90.133526	91.373986	46.31059	6.621372	1.32216	2.39927	12.374168	10.923887	12.261571	7.088511	3.087079	3.783298	30.722557	15.360531	22.523465	9.843536	31	43.674528	45	92	45	9	2	4	15	11	14	10	3	5	41	25	28	10
L3_chr11_-_77209417	chr11	77209417	77209436	-	51773	RSF1	HBXAP,RSF-1,XAP8,p325	22.500985	8.398741	10.20811	26.681691	7.167774	0.638107	4.589349	8.375399	7.467917	8.009723	23.284515	9.149051	5.119728	1.502626	11.379979	13.519812	6.646689	5.879572	25	14	6	27	7	1	6	12	9	8	26	13	5	2	16	22	9	6
L3_chr3_+_101720778	chr3	101720723	101720796	+	55076	TMEM45A	DERP7,FLJ10134	0	0.610418	0	0	0	0	1.98324	2.799624	0	0	0	0	30.676805	22.078907	13.629863	1.822079	0	0	0	1	0	0	0	0	3	5	0	0	0	0	30	29	20.979167	3	0	0
L3_chrX_-_100490358	chrX	100490358	100490405	-	1678	TIMM8A	DDP,DDP1,DFN1,MGC12262,MTS	0	5.449379	10.368178	17.756506	5.116077	0	7.259054	2.39927	2.353404	1.87559	2.529121	2.936435	25.533475	12.880714	20.933926	15.876712	14.374822	4.007312	0	9	6	18	5	0	10	4	3	2	3	4	25	17	33	26	19.981818	4
L3_chr17_-_40843536	chr17	40843530	40843546	-	NA	NA	NA	5.070143	6.628153	0	8.809269	9.229956	2.000435	8.513947	9.870098	3.999534	10.959193	14.879911	18.616021	19.372384	13.885453	6.299513	9.820026	34.211499	18.723286	6	11	0	8.955224	9	3	11	14	4.992481	11	17	27	19	17.995868	10	16	39.995868	19
L3_chr12_+_42439029	chr12	42439024	42439050	+	51135	IRAK4	IPD1,NY-REN-64,REN64	4.069575	1.211934	14.75466	0.975531	0	0	1.32216	5.976794	23.613505	6.734785	13.895338	7.974432	27.624953	15.151989	13.239445	14.674229	17.794784	7.95646	5	2	8	1	0	0	2	10	29	7	16	11	26.993711	20	23	24	25	8
L3_chr3_-_147361662	chr3	147361659	147361664	-	5352	PLOD2	LH2,TLH	14.838335	7.742877	5.161982	0	0	0.638107	6.145799	9.870098	1.580632	0	0.84304	0.741153	12.211519	16.366646	2.13208	0	0	1.007135	17	12.973684	3	0	0	1	8.190217	14	2	0	1	1	12	21	3.597015	0	0	1
L3_chr18_+_9465513	chr18	9465510	9465568	+	10928	RALBP1	RIP,RIP1,RLIP76	19.388923	21.681514	19.316804	29.380397	9.207218	3.260998	5.604547	7.057707	2.353404	3.75118	8.508122	7.912077	8.21354	2.970163	4.690093	3.04687	2.013724	1.007135	22.893333	35.977778	11	29.86764	9	4.863014	8	12	3	4	10	10.929412	8	4	8.983607	5	3	1
L3_chr12_+_94135662	chr12	94135660	94135741	+	55591	VEZT	DKFZp761C241,VEZATIN	3.313684	5.46374	3.183914	2.926593	0	0.638107	3.382149	7.916955	1.580632	7.732753	4.238148	16.574548	26.518503	12.812588	3.553978	15.276504	20.0562	7.985542	4	9	2	3	0	1	5	13	2	8	5	23	25.957746	17	6.985915	25	27.993056	8
L3_chr17_+_63144490	chr17	63144478	63144521	+	25926	NOL11	DKFZP586L0724	1.608488	1.831254	10.842991	3.908924	0	0.638107	4.119978	14.508479	19.410475	3.75118	3.395108	3.677588	27.556811	21.316994	19.762566	25.121201	16.850386	9.886884	2	3	6	4	0	1	6	21	24	4	4	5	27	28	31	40.987692	23	10
L3_chr1_-_39111628	chr1	39111628	39111639	-	26292	MYCBP	AMY-1	15.527642	2.43277	0	0.975531	2.039444	0	2.960227	3.649634	2.353404	0	0	2.156844	14.849374	13.80359	21.535944	4.891119	8.415208	5.95835	18	4	0	1	2	0	4	6	3	0	0	3	14.587963	17.984	29.992	7.992	11	6
L3_chr3_-_196751438	chr3	196751430	196751450	-	5504	PPP1R2	IPP2,MGC87148	16.914763	10.733643	6.753939	4.9049	2.76474	1.213648	3.396862	7.012392	4.913659	3.86466	1.709028	9.206758	13.217923	12.236787	14.837361	10.811076	11.428352	4.007312	19.91	17.91	4	5	2.70297	1.91	4.780822	10.890411	6	4	2	12.780822	12.895062	16	23.580247	17.664375	15.748503	4
L3_chr10_-_102036428	chr10	102036416	102036435	-	282991	BLOC1S2	BLOS2,FLJ30135,MGC10120,RP11-316M21.4	9.327361	5.445934	10.097921	7.817847	5.108987	4.761597	2.721069	5.934031	4.005807	2.870125	13.955559	12.238246	21.481765	12.147982	38.287916	22.670964	33.032107	15.793583	11	9	6	8	5	7	4	10	5	3	16	17	21	16	56	37	43	16
L3_chr5_+_1485066	chr5	1485065	1485066	+	NA	NA	NA	24.569646	9.723836	12.434948	15.385398	11.709294	3.592661	5.988258	2.478639	0.772772	0.937795	1.600198	0.650911	3.087079	6.095206	13.404686	4.293231	8.766051	15.560515	26.555556	16.407407	7	15.555556	11.407407	4.851852	8	3.875	1	1	1.875	0.875	3	8	18	7	11	16
L3_chr18_-_52456822	chr18	52456803	52456860	-	9352	TXNL1	TRP32,TXL-1,TXNL,Txl	4.069575	1.831254	1.591957	2.926593	2.039444	0	9.210252	9.307421	11.302581	10.708458	2.552068	7.946255	20.370375	28.151191	28.499505	31.731671	23.973135	14.959067	5	3	1	3	2	0	13	15	14	11	3	11	20	37	41.930936	51.800675	32	14.995025
L3_chr1_-_37272709	chr1	37272708	37272709	-	2899	GRIK3	EAA5,GLR7,GLUR7,GluR7a	7.836066	6.539074	1.591957	7.886126	5.123968	0	9.711508	7.197145	17.030157	6.077393	12.425918	4.231691	16.175538	12.423645	9.244758	7.987116	16.211947	8.764874	9	10.987013	1	8	5	0	12	10	20	6	14	6	16	15.964029	13	13	20	9
L3_chr14_-_104096366	chr14	104096365	104096367	-	NA	NA	NA	6.432276	4.620545	4.93594	4.176225	0.779143	1.08545	7.297116	11.749703	4.64577	1.873091	2.449636	2.771355	20.046174	10.633481	10.009767	4.865158	10.446826	2.971095	7.625	7.6875	3	4.25	0.764706	1.625	9.705882	16.267802	5.764706	1.941176	2.882353	3.882353	19.755307	13.890035	15.912146	7.96875	13.816622	3
L3_chr3_-_3196386	chr3	3196382	3196387	-	51185	CRBN	DKFZp781K0715,MGC27358,MRT2A	7.950715	3.611079	3.183914	5.892747	0	1.276213	3.768114	6.933543	12.299304	6.054176	7.003781	10.262779	22.277196	12.351287	20.079931	21.491692	16.256916	6.837266	9	6	2	6	0	2	5	10	15	5.978022	7.978022	14.923077	21.987342	16	28.993671	34.946644	19.981013	6.993671
L3_chr4_+_79003014	chr4	79003001	79003019	+	65008	MRPL1	BM022,L1mt,FLJ96680,MRP-L1	2.412732	3.627028	0	1.951062	0	0	11.189199	5.586556	3.126175	5.819595	5.791405	2.049221	20.448785	21.001137	24.287657	7.940573	9.955318	6.919243	3	6	0	2	0	0	13.930217	8.846154	4	6	6.744767	2.846154	19.974138	27.316623	34.308002	12.991379	13.991379	6.991379
L3_chr12_-_56157918	chr12	56157909	56157961	-	64333	ARHGAP9	10C,FLJ16525,MGC1295,RGL1	19.056909	6.670216	0	1.951062	1.019722	1.276214	0.66108	0	0	0	0	0	14.402724	6.742268	0.988763	3.051102	3.530624	2.01427	22	11	0	2	1	2	1	0	0	0	0	0	14	9	2	5	4.961538	2
L3_chr7_-_93471601	chr7	93471569	93471633	-	10282	BET1	DKFZp781C0425,HBET1	0.804244	2.420552	1.591957	0.975531	3.063528	0	2.721069	7.959717	2.353404	6.734785	5.150654	8.562103	30.671011	35.058562	34.273569	40.428919	38.890397	16.852369	1	4	1	1	3	0	4	13	3	7	6	12	30	45.964539	53.996337	66	53	17
L3_chr5_-_133332216	chr5	133332178	133332224	-	56951	C5orf15	HTGN29,KCT2	6.720236	1.831254	3.183914	2.933393	0	0	0	4.504543	2.353404	8.68972	5.127083	8.570817	27.483917	14.329717	12.923938	31.893869	18.696206	11.833575	8	3	2	3	0	0	0	7.977273	3	9	6	12	27	19	23	52	25	12
L3_chr14_-_67025192	chr14	67025185	67025217	-	NA	NA	NA	0	0	0	1.957861	0	0.638107	14.901052	9.278074	0.772772	9.838736	10.41172	14.251108	19.38145	1.502626	0.988763	2.437903	7.914211	15.814809	0	0	0	2	0	1	20	15	1	10	12	20	19	2	2	4	11	16
L3_chr13_+_37821967	chr13	37821964	37822029	+	51569	UFM1	BM-002,C13orf20,bA131P10.1,RP11-131P10.1	1.608488	4.838961	0	3.908924	5.116077	0	0	1.62137	3.898947	3.75118	4.269973	2.936435	32.676837	32.056136	45.628049	33.02182	31.791427	15.840887	2	8	0	4	5	0	0	3	5	4	5	4	31.959854	42	72.835699	53.996283	44.959854	16
L3_chr6_+_57145062	chr6	57145039	57145098	+	9532	BAG2	KIAA0576,RP3-496N17.2,BAG-2,MGC149462,dJ417I1.2	21.131942	12.677114	11.52981	2.919338	3.059166	0	4.043228	12.7425	17.861155	0.937795	3.372161	5.713997	9.224455	8.256088	14.195085	9.758552	6.133401	1.007135	25	21	7	2.985714	3	0	6	19.802198	22	1	4	8	9	11	24.989583	15.989583	9	1
L3_chr9_+_124743108	chr9	124743097	124743154	+	23637	RABGAP1	DKFZp586D2123,GAPCENA,RP11-123N4.2,TBC1D11	19.062047	14.507981	4.93594	30.426574	19.470121	0.638107	2.059989	16.057646	8.528062	7.521024	5.104136	8.656863	13.340277	4.490334	14.023193	15.282388	14.509335	5.807037	22.742979	24	3	30.990991	19	1	3	24.868421	10.840909	7.961039	6	11.972973	13	6	25	25	21	5.80315
L3_chr2_+_187059231	chr2	187059223	187059277	+	55854	ZC3H15	HT010,LEREPO4,MSTP012	5.726417	5.41622	0	0.975531	1.019722	0	11.308974	20.129904	10.307043	23.090237	27.038555	11.585405	17.442083	23.614985	21.031007	13.467983	13.745095	7.00749	7	9	0	1	1	0	16	30	13	23	31	16	17	31	32	22	19	7
L3_chr7_+_150044623	chr7	150044599	150044638	+	170575	GIMAP1	HIMAP1,IMAP1,IMAP38	30.015236	12.714529	7.024196	9.785091	2.039444	1.276213	1.398909	2.259167	4.005807	0.937795	0.84304	7.758981	3.098016	0.742541	1.585219	1.826311	2.657687	1.007135	35	21	4	10	2	2	2	4	5	1	1	11	3	1	3	3	4	1
L3_chr3_+_49815678	chr3	49815647	49815710	+	389119	C3orf54	MGC20416	21.416128	12.24241	2.088533	29.444021	28.479626	12.282476	4.768222	5.535243	7.331795	12.988693	21.182153	12.754377	8.358845	2.928444	5.024755	5.455671	5.789449	3.477789	25.289957	20.311396	1.288598	30.037084	27.827363	17.401434	6.603518	8.966035	9.253329	12.999649	24.386797	17.851816	8.111156	3.932155	8.740344	8.953671	8.58444	3.447619
L3_chr11_+_45825584	chr11	45825582	45825617	+	1408	CRY2	FLJ10332,HCRY2,KIAA0658,PHLL2	9.992316	7.89651	10.20811	19.633383	16.337854	0.630985	4.228769	4.59287	5.616151	0.937795	6.058633	5.048259	20.366378	15.202724	15.232517	4.880067	15.005217	17.680216	12	13	6	20	15.97	0.989796	6	7	7	1	7	7	20	19.971014	24.897998	8	18.97037	17.985294
L3_chr3_+_184454302	chr3	184454286	184454436	+	84002	B3GNT5	B3GN-T5,beta3Gn-T5	13.822446	19.080393	18.32988	15.754606	11.259887	0.638107	0.66108	7.93295	1.545544	4.919368	0.84304	1.482306	20.381312	34.346458	15.368081	15.344515	2.657687	6.965485	16	32	10	16	11	1	1	13	2	5	1	2	20	45	23	25	4	7
L3_chr10_+_111957371	chr10	111957334	111957384	+	4601	MXI1	MAD2,MGC43220,MXD2,MXI,RP11-549L6.1	20.464587	12.568502	3.343982	0.975531	0	0	6.179967	4.59287	6.459202	0	0.84304	1.454129	8.228566	2.189883	3.170438	1.214719	0.643964	0	23.954545	20.984848	2	1	0	0	9	7	8	0	1	2	8	2.95	6	2	1	0
L3_chr18_+_46748407	chr18	46748378	46748418	+	55520	ELAC1	D29	9.742552	3.653606	6.367829	11.745535	4.08325	2.000434	8.858388	1.080913	1.580632	6.900538	5.127083	1.482306	16.394661	8.312445	15.912932	8.537482	13.601783	10.905815	11.859649	6	4	12	4	3	12	2	2	7	6	2	16	11	25	14	19	11
L3_chr6_-_160034264	chr6	160034264	160034348	-	6648	SOD2	IPO-B,MNSOD,Mn-SOD	11.149751	5.46374	3.183914	3.908924	0	4.000868	7.481842	11.448706	3.091087	0	1.709028	1.482306	16.370328	20.733628	23.260402	39.876865	9.872396	3.000177	13	9	2	4	0	6	10	17	4	0	2	2	16	27	33	65	14	3
L3_chrX_+_95826483	chrX	95826473	95826524	+	1730	DIAPH2	RP11-212B22.1,DIA,DIA2,FLJ11167,POF,POF2	11.335076	5.44938	4.93594	6.855962	3.063528	0.638107	10.3709	19.625148	27.246922	8.712325	20.988211	15.580157	13.305442	19.835621	53.517547	22.093623	20.716302	7.993398	13	9	3	7	3	1	13.936508	30	33	9	24	22	12.991342	26	75.547297	36	27.991342	8
L3_chr1_+_45578289	chr1	45578256	45578508	+	114034	TOE1	FLJ13949	8.895039	13.321167	6.367828	5.859986	18.432876	2.552427	7.741285	11.813488	3.863858	5.83721	6.859682	4.418741	18.459272	10.58554	13.520394	4.25575	7.445401	15.841268	11	22	4	6	18	4	11	20	5	5.979592	8	6	18	14	24	7	11	15.97619
L3_chr4_+_153920561	chr4	153920550	153920589	+	27236	ARFIP1	HSU52521,MGC117369	2.461086	3.627028	3.183914	1.951062	2.043806	1.91432	4.119978	12.01213	12.219921	9.627515	9.374109	17.879029	28.529519	17.499436	28.410606	51.615129	41.712423	31.547605	3	6	2	2	2	3	6	19	14.953271	10	11	25	28	23	43	83.996429	54	32
L3_chr10_-_48036459	chr10	48036458	48036463	-	2658	GDF2	BMP-9,BMP9	11.402688	4.826743	0	3.918306	13.339398	5.170731	15.71719	18.259271	9.95974	23.172398	33.333935	13.643177	8.130826	4.592579	0.494381	10.453981	10.13581	18.352155	13	8	0	4	13	7	19	24	12	22	37	20	8	6	1	17	13	19
L3_chr2_-_118488117	chr2	118488109	118488195	-	54520	CCDC93	FLJ10996,FLJ25197,MGC13033	12.470492	13.03102	8.505964	28.599136	15.382174	2.761163	3.49094	5.911226	19.155332	1.87559	5.192645	7.073363	19.300018	6.114563	16.851236	12.318947	13.412213	7.888162	14	21.899281	5	28.94964	15	4	5	9	23	2	6	9.991071	18.968085	8	23	20	17	8
L3_chr10_-_61139483	chr10	61139461	61139601	-	100129721	LOC100129721		4.069574	1.822352	0	0	1.019722	0	30.308119	1.62137	0.772772	0	0	1.678247	1.032672	2.245167	1.618115	0	1.214475	0	5	3	0	0	1	0	38	3	1	0	0	2.254545	1	3	3.320755	0	1.894737	0
L3_chr7_-_27171649	chr7	27171648	27171685	-	3205	HOXA9	HOX1,ABD-B,HOX1.7,HOX1G,MGC1934	22.652823	14.922066	3.183914	13.78701	3.063528	2.724656	0.66108	0.540457	0.772772	0	0	0.741153	12.263973	10.732857	1.483144	7.932995	0	2.014269	25	25	2	14	3	4	1	1	1	0	0	1	12	14	3	13	0	2
L3_chr2_-_27399452	chr2	27399440	27399469	-	4358	MPV17	SYM1	3.216977	7.216997	12.434948	17.60396	5.102972	2.552427	7.259054	4.117981	5.551351	15.91357	7.772188	10.766099	25.4687	7.638443	17.553772	12.833367	21.358834	10.872793	4	12	7	17.965517	5	4	10	7	7	16	9	15	25	10	27	21	28	11
L3_chr2_+_190014422	chr2	190014414	190014427	+	84128	WDR75	DKFZp781N1244,FLJ12519	0	0.610418	0	0	0	0	6.649338	0.540457	4.005807	1.93233	3.426933	3.649411	29.482074	15.521695	9.573566	10.449749	8.971399	3.97823	0	1	0	0	0	0	9	1	5	2	4	5	29	20	15	17	12	4
L3_chrX_-_148521256	chrX	148521254	148521285	-	84548	TMEM185A	CXorf13,FAM11A,MGC118844,MGC118845	16.004975	5.387708	6.367829	7.82043	2.039444	9.702198	4.889849	3.109177	7.017014	2.870125	5.238118	5.076435	15.348593	3.035881	3.395662	3.512936	4.705882	5.395287	18.989899	9	4	8	2	13	7	5	8.930108	3	6	7	15	4.067901	6	5.757597	7	5.41462
L3_chr6_-_39190923	chr6	39190908	39190961	-	55776	C6orf64	DKFZp434H012,FLJ11101	21.860883	16.290413	23.539825	31.449054	23.559267	13.84217	4.119978	9.733167	11.366864	16.709606	30.600048	11.550647	10.274797	11.324464	13.111827	26.847681	27.274866	26.201122	26	27	14	32	23	18.759804	6	15	14	17	34.983051	16	10	15	23	43.907374	36.994949	26.778802
L3_chr1_+_170017422	chr1	170017398	170017458	+	51603	KIAA0859	5630401D24Rik,CGI-01,FLJ10310	9.05936	5.440477	12.103907	9.794473	5.000965	0	2.64432	3.437421	6.408097	4.802455	3.372161	9.445405	24.578515	19.714333	37.55334	33.670611	13.208519	41.286825	11	9	7	10	4.904528	0	4	6	8	5	4	13	23.98893	25.921429	56.97786	54.956467	19	41.992754
L3_chr9_+_94766402	chr9	94766380	94766429	+	89846	FGD3	RP11-274J16.4,FLJ00004,MGC117260,ZFYVE5	2.412732	1.220836	0	3.908924	1.019722	0.638107	7.41921	13.627542	3.126175	10.644655	11.242551	17.083951	26.47786	7.460498	4.307029	18.965953	23.616884	15.793589	3	2	0	4	1	1	10	21	4	11	13	24	26	10	8	31	31	16
L3_chr13_+_107668749	chr13	107668720	107668762	+	84945	ABHD13	BEM46L1,C13orf6,FLJ14906,MGC27058,RP11-153I24.2,bA153I24.2	16.760596	19.586517	55.583109	23.606842	15.372827	1.276213	5.250429	16.575378	19.786145	23.348528	23.571506	9.275079	14.339521	21.618556	23.858944	16.566879	20.990118	2.014269	19	32.955128	29	24	15	2	7	21	24	23	27	13	14	28	33	27	28	2
L3_chr6_+_52393047	chr6	52393047	52393075	+	114327	EFHC1	EJM,EJM1,FLJ10466,dJ304B14.2,FLJ37290,JAE	0	0.610418	0	0	0	0	19.109435	3.880538	1.545544	3.887265	1.68608	3.677588	17.385613	8.963124	11.077279	10.993991	9.715019	1.007135	0	1	0	0	0	0	23	7	2	4	2	5	17	12	20	18	14	1
L3_chr1_-_78217345	chr1	78217320	78217403	-	8880	FUBP1	FBP,FUBP	0.804244	3.611079	3.183914	2.926593	1.019722	0	13.227423	11.80007	17.126812	16.785851	19.068254	11.41508	22.538248	19.101977	35.524704	17.14802	27.779698	21.862347	1	6	2	3	1	0	17.992366	20	21	17	22	16	22	25	51	28	35	21.982847
L3_chr2_+_108432109	chr2	108432086	108432113	+	9648	GCC2	GCC185,KIAA0336	11.857991	28.150177	1.591957	16.660168	7.146779	1.276213	6.451167	4.961451	15.965605	14.961435	6.859682	11.87431	18.397144	6.019876	10.04966	11.583684	4.061918	3.000177	14	47	1	17	7	2	9	9	19.979798	15	8	16.495	18	7.988889	16.9779	18.977778	6	3
L3_chr9_-_21021636	chr9	21021622	21021640	-	401494	PTPLAD2	DKFZp686F01145,DKFZp686G24132	14.30534	7.264685	1.591957	2.933393	5.108987	0.638107	5.129007	7.41926	3.091086	16.33041	1.709028	4.335282	17.352471	13.792573	8.995743	12.268999	1.36976	3.021404	17	12	1	3	5	1	7	12	4	16	2	6	17	18	13.951807	20	2	3
L3_chr10_+_115604409	chr10	115604381	115604414	+	374354	NHLRC2	DKFZp779F115,FLJ20147,FLJ25621,FLJ33312,MGC45492	6.530662	4.212594	6.527897	8.834269	3.059166	1.362328	10.931725	18.246917	20.625356	5.683511	6.058633	13.571924	19.403324	5.268379	23.591552	6.715651	19.829045	5.971273	8	7	4	9	3	2	15	26	25	6	7	19	19	7	33.962963	11	25	6
L3_chr13_-_21076308	chr13	21076291	21076310	-	221154	EFHA1	1110008L20Rik,FLJ25016,FLJ34588	28.009784	24.707926	14.023172	11.28958	14.735423	1.91432	0.691604	12.936513	5.479579	1.87559	4.261095	2.223458	8.176917	4.490335	2.855101	13.515779	10.998885	4.111641	32	41.355198	8.174185	11.522966	14.348371	3	1.058201	19	7	2	5	3	8	6	5.088972	22.083847	15.167694	4.083847
L3_chrX_-_134013832	chrX	134013817	134013857	-	26071	FAM127B	CXX1b,DKFZP564B147,MAR8A,MGC8471	23.966584	14.43955	6.753939	13.717108	6.122694	13.289992	7.796459	5.368344	18.470109	3.887265	0.84304	5.739537	5.141486	9.915406	2.573981	1.822079	2.657687	1.007135	27.98125	24	4	14	6	18	11	9	22	4	1	8	5	13	5	3	4	1
L3_chr1_+_100590609	chr1	100590609	100590653	+	8556	CDC14A	cdc14,hCDC14	9.844346	7.890923	12.434948	3.908923	0	0.638107	15.898012	24.415102	6.350121	4.737343	3.37216	23.567675	11.246166	4.497101	7.73022	16.587422	0	2.014269	12	13	7	4	0	1	21	34	8	4.933333	4	34	11	6	13	27	0	2
L3_chr11_-_65305000	chr11	65304987	65305010	-	91056	DKFZp761E198	PP1030	15.605893	7.82938	1.591957	4.884455	22.519413	5.363197	15.712471	2.702284	0.772772	2.813385	2.552068	11.169752	6.170071	2.227622	1.483144	6.134193	0	3.000177	18	13	1	5	22	8	21	5	1	3	3	16	6	3	3	10	0	3
L3_chr18_+_12693024	chr18	12693014	12693078	+	56984	TNFSF5IP1	CLAST3,HCCA3,HsT1707,MDS003,MGC15092,PAC2,TNFSF5IP1	2.412732	5.46374	6.527897	2.933392	1.019722	0.638107	3.49094	7.129817	9.177732	16.664138	5.081188	6.55874	31.702561	27.387486	16.201249	12.155798	22.767679	9.800845	3	9	4	3	1	1	5	12	11.654867	17	6	9	30.994709	36	27.989474	19.935323	31.994709	9.770492
L3_chr7_-_99594278	chr7	99594266	99594294	-	55262	C7orf43	DKFZp761G0712,FLJ10925	19.666822	9.081865	7.959785	49.250658	31.77107	9.280168	4.781058	5.801421	8.01844	3.887265	5.970123	14.344507	13.275038	3.72607	12.294721	11.590988	21.579249	9.93658	23	15	5	50	31	13	7	9.946667	10	4	7	20	12.971963	4.962963	20	18.981308	29	10
L3_chr20_-_57040756	chr20	57040747	57040806	-	514	ATP5E	ATPE,MGC104243	3.265331	4.242904	0	3.908924	2.039444	0.638107	0	3.717626	0.772772	0	2.552068	1.482306	34.594193	22.793142	16.346997	44.141131	34.763435	29.499798	4	7	0	4	2	1	0	6	1	0	3	2	34	30	27.666667	71.981132	45	30
L3_chr17_+_23670321	chr17	23670307	23670354	+	27346	TMEM97	MAC30	0.804244	0.610418	3.343982	0	0	0	1.398909	0.540457	0.772772	0	0	0.741153	35.665314	23.563866	6.631983	9.75931	2.620022	10.678211	1	1	2	0	0	0	2	1	1	0	0	1	34.960615	30.96868	11.991935	15.969697	3.946154	10.77655
L3_chr11_-_3035218	chr11	3035201	3035243	-	833	CARS	CARS1,CYSRS,MGC:11246	9.232169	6.645958	1.591957	8.835521	2.039444	0.638107	4.282387	3.577524	1.545543	7.789493	7.838565	0.741153	24.59991	19.730478	22.03162	11.604004	8.931464	15.886626	10.98	11	1	9	2	1	6	6	2	8	9	1	24	26	34	19	13	16
L3_chr10_-_50417083	chr10	50417068	50417125	-	2074	ERCC6	CSB,ARMD5,CKN2,COFS,COFS1,RAD26	11.759351	13.820881	17.122117	33.468549	15.787749	2.638541	8.931094	35.811571	45.533622	71.124764	42.162671	50.65202	17.431262	9.118418	23.577071	15.176124	24.875283	13.458359	14	23	10	34	15.415254	4	12.82438	50.997506	55	68.765835	47.765835	73.898876	17	12	34.988506	24.758794	32	13.610802
L3_chr17_-_1366657	chr17	1366635	1366715	-	51763	SKIP		14.238719	12.735471	13.281836	17.661661	15.329672	7.915623	11.60182	8.574861	3.126175	4.82506	5.964483	3.63915	12.3048	29.190155	5.397867	4.867341	8.007533	8.006768	17	21	8	18	15	12	16	14	4	5	6.983333	5	12	38.329271	10	8	12	8
L3_chr16_+_8799176	chr16	8799174	8799227	+	5373	PMM2	CDG1,CDG1a,CDGS	4.217545	1.220836	9.551742	9.771492	2.043806	1.91432	15.491537	14.008621	21.386859	27.289622	15.455268	13.745928	18.463934	31.210874	39.851332	44.774647	47.663378	42.501515	5	2	6	10	2	3	21	23	27	28	18	19	18	41	61	73	62.996885	43
L3_chr16_-_55111438	chr16	55111423	55111478	-	583	BBS2	BBS,MGC20703	22.600436	14.966039	8.119854	11.789574	2.039444	3.39927	1.32216	3.717626	1.105651	0.937795	0	0	14.289959	8.322829	10.010086	5.495091	13.020682	2.01427	26	25	5	12	2	5	2	6	1.414773	1	0	0	14	11	17	9	17	2
L3_chr3_-_155524764	chr3	155524762	155524969	-	170506	DHX36	DDX36,KIAA1488,MLEL1,G4R1,RHAU	15.074968	16.512434	39.039555	33.861827	33.844723	11.574938	11.911737	20.399234	7.109097	25.367843	15.685536	47.988784	11.274253	4.490334	6.173793	4.265821	9.129599	6.999634	18	27.43659	22	34.397953	32.933333	15	15	27.720661	9	24.986301	17.997706	70.441322	11	6	11	7	13	7
L3_chr12_+_121885956	chr12	121885934	121886006	+	9026	HIP1R	HIP3,ILWEQ,FLJ14000,HIP12,KIAA0655,MGC47513	27.952655	5.553463	42.019471	26.579145	50.246881	52.930105	3.382149	6.820264	15.802537	10.682223	1.68608	36.880068	7.20683	7.519231	49.946076	9.738915	5.959338	39.563563	32	9.152866	23.444444	27	49	69.987654	5	12	20	11	2	52	7	9.988636	74	16	9	39.977528
L3_chr12_+_41006231	chr12	41006224	41006265	+	51535	PPHLN1	HSPC206,HSPC232,MGC48786	6.646628	3.03097	4.93594	7.834029	2.039444	0.638107	8.402365	9.180733	11.179704	13.0065	6.924199	17.846923	23.570762	36.999283	23.95167	31.214663	24.102635	9.915353	8	5	3	8	2	1	12	15	14	13	8	25	23	48	38	51	32	10
L3_chr6_-_105414444	chr6	105414444	105414476	-	57531	HACE1		23.475566	13.316331	16.428618	7.459724	6.046236	0.638107	7.227012	9.791764	5.496574	2.826927	3.426933	9.351439	7.95111	10.194603	6.372648	21.584938	3.301264	7.908069	27.610169	22.027489	9.683099	7.619355	5.915094	1	10	16	6.96	3.017196	4	13.224293	7.722892	13.513313	11.975207	35.108296	4.675674	7.950935
L3_chr15_-_38362526	chr15	38362522	38362843	-	NA	NA	NA	19.33601	7.862885	9.711811	61.880615	31.751949	7.112135	16.552555	3.340081	14.570706	33.868732	28.629748	22.164333	3.087079	1.485082	7.106235	3.04103	5.301411	6.021581	22.937931	13	6	62.85707	31	10	22	6	18	33.815107	33	31	3	2	13	5	8.126638	6
L3_chr3_+_39399864	chr3	39399834	39399883	+	54977	SLC25A38	FLJ20551,FLJ22703	2.461087	1.211934	1.591957	0.975531	2.039444	2.638541	22.307953	10.316225	12.313144	2.870125	3.395108	18.539854	14.280416	18.526948	16.180047	13.418595	26.659474	18.694056	3	2	1	1	2	4	30	17	15	3	4	26	14	24	27	22	36	18.953757
L3_chr6_-_36950551	chr6	36950547	36950780	-	51645	PPIL1	PPIase,CYPL1,CGI-124,MGC678,hCyPX	1.608488	1.220836	3.183914	0	0	0	2.82986	0.540457	2.353404	5.024947	0.84304	2.964611	34.611735	39.188135	37.469802	42.387569	49.687593	32.420739	2	2	2	0	0	0	4	1	3	5	1	4	34	51	54	68.991379	65	33
L3_chr15_+_39853958	chr15	39853951	39854011	+	23005	MAPKBP1	MGC138851,MGC138852	12.692307	6.561501	8.616153	25.593376	10.189343	6.63941	17.283885	10.215761	3.863858	9.627515	19.022421	42.230966	9.261238	10.550846	4.384425	15.945095	20.434317	22.831497	15	10.79646	5	26	9.967742	10	24	16	5	10	22	59.899371	9	14	8	26.090188	28	23
L3_chr1_+_153445652	chr1	153445629	153445657	+	4580	MTX1	MTX,MTXN,RP11-263K19.5	18.497476	8.358614	5.281625	16.866641	15.640031	19.759574	1.747852	3.577524	4.95874	5.030034	7.558277	1.542077	19.00688	20.136259	22.585151	20.271088	20.225807	21.794685	21.243061	13.799924	3.342704	17.152798	15.257066	24.342704	2.697538	6	6.332859	5.257261	8.847556	2.111675	18.633731	26.462042	36.296799	33.137866	28.015396	21.945113
L3_chr3_+_102980738	chr3	102980721	102980759	+	91775	FAM55C	FLJ30102,MGC15606,MST115,MSTP115	15.239647	12.682869	6.527897	10.784001	1.019722	0	0.66108	5.393575	7.385645	0.937795	0	2.936435	23.577159	4.497101	8.645701	0.60736	1.287928	4.007312	17.924242	21	4	11	1	0	1	9	9	1	0	4	23	6	16	1	2	4
L3_chr8_-_52974183	chr8	52974182	52974225	-	NA	NA	NA	21.645479	14.338637	1.591957	4.891254	1.019722	0	0.66108	0	1.545544	0.937795	0	4.418741	17.337981	2.245167	0.988763	3.045262	0.643964	8.812171	25	24	1	5	1	0	1	0	2	1	0	6	17	3	2	5	1	9
L3_chr15_-_53487770	chr15	53487767	53487853	-	9236	CCPG1	CPR8,KIAA1254	5.874387	4.255122	10.842991	16.784274	2.039444	1.362328	12.361914	4.117981	2.318315	3.75118	6.822041	2.936435	21.483818	16.823028	34.577337	49.693449	47.990106	13.859435	7	7	6	17	2	2	15	7	3	4	8	4	21	22	50	80.842703	62	14
L3_chr1_-_114103616	chr1	114103616	114103679	-	10745	PHTF1	PHTF	18.022012	15.080168	11.303768	9.80167	5.102972	3.276648	1.32216	12.866609	10.342133	1.87559	5.135961	10.88269	20.461404	19.615641	13.210735	10.959474	9.708732	9.98201	22	25	7	10	5	5	2	20.974026	13	2	6	15	20	26	22.322674	18	14	9.973856
L3_chr11_-_76862281	chr11	76862260	76862283	-	5058	PAK1	MGC130000,MGC130001,PAKalpha	8.73164	1.220836	1.591957	1.883458	1.019722	0	25.061798	4.323654	8.163583	0	1.709028	0.741153	6.185096	12.081465	0.988763	1.218951	8.041808	3.985749	10.6875	2	1	1.931034	1	0	32.337838	8	10	0	2	1	6	15.956522	2	2	10.560976	3.978261
L3_chr5_-_114626462	chr5	114626455	114626480	-	5229	PGGT1B	BGGI,GGTI	3.265331	7.84508	0	6.842316	12.291741	0.638107	5.020216	8.299535	10.642977	5.683511	12.9032	10.816993	31.844144	37.269816	37.646712	30.661492	23.593357	15.462146	4	13	0	7	12	1	7	13	13	6	15	15	31.206897	48.794089	56.344828	50.028651	31.046305	15.586207
L3_chr10_+_79295511	chr10	79295510	79295512	+	NA	NA	NA	17.379561	4.915554	10.842991	5.906061	5.356518	0	5.607288	5.99034	9.186969	4.175897	3.464574	7.124635	17.178529	11.926373	18.165074	13.398986	9.7753	2.971095	19.468085	8.234043	6	6	5.234043	0	7.221106	8.663317	11	4.221106	4	10.221106	17	15.431694	23.729508	21.729508	12.243169	3
L3_chr1_-_109742064	chr1	109742039	109742117	-	6272	SORT1	NT3,Gp95	17.202713	5.46374	1.591957	15.69535	9.186222	11.02689	15.820812	6.330144	3.091086	20.510205	15.299794	73.006427	7.20683	7.495587	5.508473	9.932277	22.3016	73.48431	20	9	1	16	9	16	20	10.461712	4	21	17.753247	105.53658	7	10	10.044309	16.27027	30.324969	74.95216
L3_chr13_+_48582470	chr13	48582470	48582512	+	22862	FNDC3A	RP11-203I16.5,FLJ31509,FNDC3,KIAA0970,bA203I16.1,bA203I16.5,HUGO	0	0	0	0	0	0	10.794701	32.658526	12.082222	17.590661	23.422	21.329428	29.474205	8.96864	7.878243	22.04932	13.824898	9.942414	0	0	0	0	0	0	15	48	15	18	27	30	28.819082	11.952756	13.952756	35.968504	18.952756	9.976562
L3_chrX_+_100764831	chrX	100764780	100764835	+	51566	ARMCX3	RP4-545K15.2,ALEX3,DKFZp781N1954,KIAA0443,MGC12199,dJ545K15.2	8.300353	9.048241	15.972821	17.713272	13.27985	3.869351	5.65972	4.615675	17.124964	11.760904	20.786246	5.901046	26.374903	33.132758	45.814357	60.072546	64.080761	39.153571	9.935065	15	9	18	13	5.822785	8	8	21	12	24	8	25.724066	43.452094	66.994521	97.718617	80.961991	39.721327
L3_chr10_+_82158296	chr10	82158219	82158319	+	84293	C10orf58	MGC4248	25.344957	16.417472	3.343982	20.578871	4.141411	3.276648	2.721069	6.51725	1.545543	0	3.395108	1.275503	12.359254	15.851273	9.90362	12.213189	13.933165	15.014257	30.182353	27.182353	2	21	4.061842	5	4	11	2	0	4	1.714286	12	21	19	20	20.232432	15
L3_chr12_+_92385423	chr12	92385399	92385424	+	28977	MRPL42	HSPC204,MRP-L31,MRPS32,PTD007,RPML31,MRPL31	2.461087	0	0	0	1.019722	0	11.685981	4.052413	4.720604	0.937795	4.307614	2.964611	26.429349	21.406805	25.199659	28.239246	36.614762	19.484679	3	0	0	0	1	0	15	6	6	1	5	4	26	27.980952	39.966846	46	44	20
L3_chr21_+_45722613	chr21	45722613	45723059	+	NA	NA	NA	23.493699	27.66539	18.874142	3.908924	3.069543	0.638107	7.853962	6.889538	2.353404	8.545988	2.552068	2.936435	9.230783	20.01203	15.081737	2.433671	0.643964	3.986086	28	46	11	4	3	1	10.930233	11.833333	3	8.857143	3	4	9	26	22	4	1	4
L3_chr12_-_121276538	chr12	121276525	121276556	-	56616	DIABLO	DIABLO-S,FLJ10537,FLJ25049,SMAC,SMAC3	10.783814	9.680243	10.842991	7.847675	10.22694	0	4.228769	2.799624	5.528465	5.962743	2.552068	2.223458	25.581484	13.572674	25.523329	7.334128	24.732438	9.000532	13	16	6	8	10	0	6	5	7	6	3	3	25	18	40	12	34	9
L3_chr3_-_187562716	chr3	187562716	187562787	-	1608	DGKG	DAGK3,DGK-GAMMA,MGC104993,MGC133330	21.49009	1.822352	0	0.975531	1.019722	0	4.704308	1.62137	0.772772	0	2.52912	0.741153	14.402724	2.987708	0	0	0.643964	0	24.973684	3	0	1	1	0	7	3	1	0	3	1	14	4	0	0	1	0
L3_chr15_-_72513238	chr15	72513231	72513356	-	8482	SEMA7A	SEMAL,CD108,CDw108,H-SEMA-K1,H-SemaK1,H-Sema-L,JMH,MGC126692,MGC126696,SEMAK1,H-Sema K1	33.872113	1.831254	44.567663	406.666056	336.487678	90.28961	4.704309	6.336092	62.758009	123.617545	63.56188	38.571201	2.054407	0.742541	43.508971	60.945054	58.411106	47.938983	38.997714	3	24.996589	407.981635	325.989675	107.989706	7	9.996764	74.996764	115.93847	71.993528	54.817814	2	1	59.981132	98.992453	71.967857	48.996226
L3_chr6_-_163068789	chr6	163068788	163068789	-	5071	PARK2	AR-JP,LPRS2,PDJ,PRKN	12.329923	11.317267	8.486775	8.877138	2.039444	1.362328	15.178927	26.16543	17.802928	14.706725	8.73248	22.566051	13.230921	12.403638	5.805131	17.234583	10.815503	2.971095	14	19	4.989583	9	2	2	19	34	21	14	10	33	13	16	9	27.984615	14	3
L3_chr6_-_26343198	chr6	26343197	26343198	-	3007	HIST1H1D	H1.3,H1F3,MGC138176	1.656842	0	0	0	0	0	3.768114	0.540457	0.772772	2.870125	0	0	35.34071	11.536183	9.528191	3.053756	0	3.986086	2	0	0	0	0	0	5	1	1	3	0	0	35	15	14	5	0	4
L3_chr2_-_122210922	chr2	122210916	122210955	-	84365	MKI67IP	NIFK,Nopp34	6.81792	6.008378	4.78697	13.769983	3.069543	0	13.533156	6.198245	2.353404	5.857163	4.269973	0.741153	20.497857	29.012941	49.951469	39.864963	38.543087	4.007312	8	10	2.916667	14	3	0	17	10	3	6	5	1	19.98855	37.86262	70.931298	64.942748	49	4
L3_chr15_+_38973910	chr15	38973904	38973976	+	57617	VPS18	KIAA1475,PEP3	6.530662	6.696794	4.93594	15.698283	26.602544	7.915623	12.870292	3.854929	5.479579	15.484679	11.995643	6.547408	21.468741	20.502625	18.958696	19.540007	17.739553	47.429777	8	11	3	16	26	12	18	6.957746	7	16	14	9	21	26.984772	33.917051	32	26	48
L3_chrX_+_117364069	chrX	117364063	117364131	+	54521	WDR44	RP13-25C19.1,DKFZp686L20145,MGC26781,RAB11BP,RPH11	4.989784	0	1.591957	0	0	0	16.592736	36.740132	30.422584	11.559845	43.793847	45.606325	19.428679	22.150532	28.207261	18.951124	16.422741	9.021758	6	0	1	0	0	0	22	52	37	12	50	64.916955	19	29	42	31	23	9
L3_chr9_+_114953071	chr9	114953048	114953122	+	1318	SLC31A2	COPT2,CTR2,hCTR2,RP11-9H12.2	19.743079	19.884687	24.745672	75.756513	40.976814	13.331598	1.98324	6.546598	20.10991	13.416264	33.716765	11.662281	19.511631	36.520707	37.55968	97.459158	124.925561	92.596584	23	32.998647	15	77	40	19	3	11	24.927835	14	39	16	19	48	60.992296	158.437142	153.958001	94.953357
L3_chr4_+_166348160	chr4	166348160	166348250	+	11275	KLHL2	ABP-KELCH,MAV,MAYVEN	27.241375	15.624629	31.232724	25.315203	20.475633	3.276648	1.98324	2.39927	7.245669	35.584698	26.209548	13.444801	12.307842	10.031602	10.210545	22.644727	26.209923	8.920627	31	26	18	25.720194	20	5	3	4	9	34.898551	29.992	19	11.964497	13.28456	18	37	33	9
L3_chr3_-_101077708	chr3	101077693	101077709	-	11259	FILIP1L	DOC1,DOC-1,GIP90	4.989785	20.145493	1.591957	5.906061	1.019722	0	14.303027	18.41715	16.151794	19.883462	21.408353	20.489342	22.278624	6.93636	2.227429	13.525848	10.925127	9.79808	6	34	1	6	1	0	18	25	19	19	24	30	22	9	4	22	14	10
L3_chr17_+_7416867	chr17	7416866	7416876	+	1973	EIF4A1	DDX2A,EIF-4A,EIF4A	4.307503	9.825654	3.641872	11.030529	4.08325	0	2.285284	9.551624	7.270034	5.024947	3.395108	2.156844	35.138013	47.68752	90.866236	34.252563	28.56632	54.890829	5	16.418079	2.20904	11.20904	4	0	3.369565	13.369565	8.944444	5	4	3	34.780498	60.311439	102.822461	55.577447	33.676232	57.740621
L3_chr20_+_18066498	chr20	18066491	18066535	+	57325	CSRP2BP	UNQ607,CRP2BP,MGC15388,PRO1194,dJ717M23.1	29.160844	11.475423	4.775871	5.859986	4.08325	2.638541	1.32216	0.540457	2.353404	0.937795	4.292921	2.195282	11.30062	15.228126	2.901281	3.65423	2.575855	4.007312	34	19	3	6	4	4	2	1	3	1	5	3	11	20	5	6	4	4
L3_chr6_+_123152101	chr6	123152100	123152139	+	10924	SMPDL3A	ASM3A,ASML3a,FLJ20177,yR36GH4.1	14.347863	8.944236	5.161982	17.729046	23.64717	0.638107	4.429194	0.540457	0.772772	3.981573	4.307614	10.044409	23.302933	15.343765	6.131353	22.831271	32.008213	17.687395	16	15	3	18	23	1	6	1	1	4	5	14	23	20	9.980603	37	37.993506	18
L3_chr1_-_54128050	chr1	54128034	54128068	-	54432	YIPF1	DJ167A19.1,FinGER1	9.20733	13.806236	4.775871	22.688299	14.314331	8.123844	7.419209	9.17761	8.65464	4.745715	12.919753	21.851127	25.479743	25.216725	45.527934	28.236322	46.691066	76.723077	11	23	3	23	14	11	10	14	11	5	15	31	25	32.997199	65	46	57.997199	79
L3_chr19_-_45642037	chr19	45642033	45642090	-	29946	SERTAD3	RBT1	20.565782	32.805109	8.505964	14.753159	13.295683	2.000434	7.259054	11.047162	0.772772	0	6.859682	1.482306	14.328584	22.188169	2.0796	6.077829	2.575855	11.979931	24	55	5	15	13	3	10	15	1	0	8	2	14	28.947368	4	10	4	12
L3_chr22_-_29393837	chr22	29393807	29393853	-	150290	DUSP18	DSP18,DUSP20,LMWDSP20,MGC32658,bK963H5.1	7.450872	7.238107	8.616153	13.691432	2.039444	2.638541	12.432577	4.518335	20.201729	13.925795	31.513275	19.435592	22.461304	11.400488	28.850218	15.309031	20.503531	9.965662	9	12	5	14	2	4	16	8	25	13.993789	36	27	22	15	44	25	27	10
L3_chr7_+_18296596	chr7	18296595	18296625	+	NA	NA	NA	2.461087	1.220836	0	2.926593	1.019722	0	7.405093	12.225416	0.772772	8.784028	6.924199	12.61362	32.59843	18.376586	3.664819	20.241063	38.76005	8.929445	3	2	0	3	1	0	10	17	1	9	8	18	31.974359	24	7	32.993464	46	9
L3_chr2_-_136592190	chr2	136592189	136592192	-	7852	CXCR4	NPYR,CD184,D2S201E,FB22,HM89,HSY3RR,LAP3,LCR1,LESTR,NPY3R,NPYRL,NPYY3R,WHIM	3.332943	3.000661	0	0	0	0	6.870394	20.165257	0.772772	5.024947	0.84304	3.544256	32.313493	11.563151	1.733047	3.664301	1.36976	14.494517	4	5	0	0	0	0	8.935245	25	1	5	1	5	32	15	3	6	2	15
L3_chr10_+_76541274	chr10	76541234	76541279	+	142891	SAMD8	RP11-487I5.5,FLJ25082,SMSr	29.213347	32.341813	26.449734	34.353552	22.510911	2.638541	9.836107	5.260133	7.157982	0	3.372161	4.352126	3.603178	5.274731	9.846761	12.832078	13.266278	2.014269	34	53.949742	15	35	22	4	13	8.275449	9	0	4	6	3.486486	7	16	21	19	2
L3_chr2_-_128000499	chr2	128000484	128000542	-	55677	IWS1	DKFZp761G0123,FLJ10006,FLJ14655,FLJ32319,MGC126375,MGC126376	15.944892	12.125053	17.265889	17.653277	10.216322	2.123056	1.32216	3.577524	5.528465	0	1.68608	0	25.48735	12.788278	17.55088	3.65423	13.157046	7.019699	19	20	10	18	10	3	2	6	7	0	2	0	24.907407	17	29.990909	6	19	6.990909
L3_chr13_+_95127373	chr13	95127370	95127683	+	5611	DNAJC3	P58,HP58,P58IPK,PRKRI	25.419878	32.091812	40.558262	57.086368	19.431323	10.42736	10.251194	25.595652	32.381641	41.7395	34.376499	28.119532	7.186455	26.062621	28.871089	28.646478	55.000388	12.768432	29.001875	53.948268	22.987055	57.912749	18.990741	14.985114	13.927449	35.87117	39.341396	40.966609	38.885985	39.973629	6.990741	33.682028	43.986189	46.685027	67.752	12.86678
L3_chr13_-_78131292	chr13	78131267	78131322	-	79596	C13orf7	FLJ13449,DKFZp686A01276,DKFZp686N15250,DKFZp686O03173,FLJ25774,C13orf7	1.608488	1.220836	4.775871	1.957861	0	0	19.967774	23.134933	15.840337	9.14184	19.24796	19.366743	21.461401	22.688063	39.179179	15.27001	11.522331	6.978407	2	2	3	2	0	0	26.75	36	19.875	9	22	27	21	30	60.909091	25	15.909091	7
L3_chr15_+_67239958	chr15	67239936	67240051	+	26035	GLCE	HSEPI,KIAA0836	27.766706	9.660316	21.815718	24.521489	0	1.362328	1.98324	8.16539	43.720773	1.87559	14.700737	8.642388	13.325107	5.232875	19.590608	26.088701	17.482317	7.922311	31.989362	15.978723	13	25	0	2	3	14	53.982906	2	17	12	12.987805	7	34.616019	42.685583	24.987654	8
L3_chr16_-_11898066	chr16	11898063	11898068	-	NA	NA	NA	1.656842	0	0	0.975531	0	0	0	0	1.580632	0	0	0.741153	41.470567	51.236023	77.431583	42.644861	58.483636	26.06781	2	0	0	1	0	0	0	0	2	0	0	1	41	65	93	68.99729	67	27
L3_chr11_+_66162749	chr11	66162729	66162753	+	5936	RBM4	DKFZp547K0918,LARK,MGC75138,RBM4A,ZCCHC21,ZCRB3A	9.287688	4.791551	6.527897	14.815069	3.063528	4.532625	3.355043	6.826803	11.219707	7.846233	7.712087	5.739538	30.514792	22.15425	30.982416	18.304328	27.556016	29.403476	11	7.896552	4	15	3	6	4.962025	11	13.962025	8	8.962025	8	29.950488	28.94898	46.867347	29.925917	36.938776	29.956419
L3_chrX_-_62891684	chrX	62891680	62891748	-	23229	ARHGEF9	RP11-357C3.4,COLLYBISTIN,HPEM-2,KIAA0424,PEM-2,PEM2	0.804244	1.220836	2.750929	1.957861	1.019722	0.638107	15.283531	10.135646	9.744318	22.222096	29.729693	19.49119	27.265882	8.216621	10.006047	30.4495	18.443464	24.561327	1	2	1.666667	2	1	1	19.985507	15.97619	11.971429	21.853002	33.970803	27.889846	26.828724	10.862637	17.700533	49.545418	24.818681	24.961538
L3_chr11_-_71491916	chr11	71491916	71491997	-	55004	C11orf59	FLJ20625	28.481776	22.146467	3.183914	38.340105	23.544268	12.607376	2.721069	1.080913	1.545543	21.565783	7.688029	6.558741	12.311534	14.401695	11.404578	22.053919	13.462192	15.858157	32.884615	37	2	39	23	18	4	2	2	21	9	9	12	19	20	36	19	16
L3_chr15_+_66357146	chr15	66357107	66357501	+	10116	FEM1B	DKFZp451E0710,FIAA	24.902915	23.889927	23.760202	53.545006	31.701376	7.070821	8.78833	11.576041	23.985813	17.209221	9.342284	33.242553	10.315783	10.946294	15.776615	18.927035	21.0583	9.965662	29.981013	39.520134	14	54.652542	31	9.993548	12	20	30	18	11	47	10	14.670464	29	30.990566	30.697987	10
L3_chr6_+_127629675	chr6	127629667	127629721	+	81847	RNF146	DKFZP434O1427,RP3-351K20.1,dJ351K20.1	16.424477	6.652411	18.824263	19.741547	4.08325	1.276213	4.119978	4.117981	17.068838	22.115777	15.409992	4.362388	23.54026	12.108861	13.709275	28.754968	26.39061	15.863263	19	11	11	20.11226	4	2	6	7	21	22	17.989899	6	23	16	24	46.984127	36	15.989247
L3_chr12_+_112750881	chr12	112750878	112750884	+	NA	NA	NA	7.551731	9.552781	1.647399	16.940582	13.431941	21.845069	35.239842	14.246606	15.102603	15.098134	8.549825	86.590016	1.314813	3.016675	5.350952	1.830018	0.002624	4.163794	9.027437	15.913919	1.043478	17.192955	13.126843	28.99298	43.133195	20.580387	18.518679	15.202625	9.956179	129.25008	1.270492	4.006823	9.73845	3.013207	0.006384	4.170144
L3_chr17_-_59561133	chr17	59561128	59561238	-	2081	ERN1	FLJ30999,IRE1,IRE1P,MGC163277,MGC163279	10.530832	8.413091	20.880128	52.502895	18.463825	1.362328	16.217256	9.733168	65.796165	115.1006	68.957235	51.339327	17.363334	9.101269	55.061509	64.359397	50.965997	17.762395	12	14	12	52.991525	18	2	21	15	78	107.994975	77	75	17	12	77	104	61	18
L3_chr19_+_13736335	chr19	13736299	13736384	+	84245	MGC3207		28.985227	12.072284	15.618862	9.787674	10.229427	9.085486	12.209213	7.702047	3.233036	3.80792	5.113013	7.654733	3.087079	6.042967	6.295823	9.157608	6.603302	2.014269	34.662238	20	9	10	10	13	17	12	4	4	6	10.534884	3	8	11	15	10	2
L3_chr1_+_74436515	chr1	74436507	74436566	+	8790	FPGT	GFPP	5.021789	1.822352	0	2.933393	1.019722	0	7.586287	2.799624	0.772772	6.70065	6.836735	15.754222	31.740213	27.364905	16.925467	30.504106	31.580286	12.992132	6	3	0	3	1	0	10	5	1	7	8	22	31	35.995261	30	49.893617	43	13
L3_chr10_+_27833246	chr10	27833233	27833285	+	22931	RAB18	RAB18LI1,RP11-148B2.1	9.175745	11.810358	6.465429	15.206915	10.945374	1.91432	6.719549	10.114588	14.902046	14.18174	19.446149	17.986724	28.595716	18.505585	48.673157	44.164567	16.794237	18.238418	11.114286	19.575188	4.057143	15.528571	10.7	3	9.37037	16.45679	18.441639	14.37037	22.45679	25.071547	27.98357	24.5093	74.022556	72.007733	23.510352	18.489772
L3_chr4_+_80402691	chr4	80402691	80402692	+	NA	NA	NA	44.559078	0	0	0	0	0	0	0	0	0	0	0	0	0	0	0.60736	0	0	47	0	0	0	0	0	0	0	0	0	0	0	0	0	0	1	0	0
L3_chrX_-_50573796	chrX	50573780	50573911	-	57477	SHROOM4	RP11-119E20.1,KIAA1202	23.799929	13.280693	26.287749	23.520561	1.019722	0	11.509399	20.587615	70.953453	15.390371	6.767269	10.994325	9.250416	13.591208	25.643307	5.476309	4.589579	2.014269	28	22	16	24	1	0	16	34.994845	86.609296	16	8	15	9	18	43.945609	9	7	2
L3_chr20_+_47862771	chr20	47862770	47862863	+	23315	SLC9A8	RP5-963K23.3,DKFZp686C03237,FLJ42500,KIAA0939,MGC138418,NHE8	5.699018	5.437162	0	1.957861	1.019722	0	17.654121	11.306682	7.161694	3.887265	13.955559	2.965442	21.297062	9.754287	11.900715	4.884299	5.877506	9.80508	6.857143	9	0	2	1	0	24.478261	18.035688	9	4	16	4.035688	20.777778	13	19	8	9	9.945946
L3_chr19_-_48866162	chr19	48866150	48866182	-	5329	PLAUR	CD87,UPAR,URKR	16.600314	32.788464	282.86265	137.788116	96.69731	63.623273	5.790087	122.983014	169.301803	88.73166	80.160786	82.976769	22.323094	300.0998	629.416816	206.563835	234.566024	245.844531	19	54.99631	140.994512	138.981814	93.996354	77.110261	8	145.416199	194.619009	83.603305	89.924647	122.644033	21.856446	376.245833	640.463097	333.188781	256.3791	258.897861
L3_chr5_-_150440770	chr5	150440761	150440794	-	10318	TNIP1	ABIN-1,KIAA0113,NAF1,VAN	26.235517	14.489182	6.367828	13.74987	18.316926	11.609743	4.15202	2.939726	2.318315	7.847376	5.081188	2.936435	14.346988	6.803052	18.476407	11.574533	7.485337	6.999634	30.97561	24	4	14	17.918709	17	6	5	3	7.9	6	4	14	9	28	18.972124	10	7
L3_chr2_-_27148023	chr2	27148016	27148044	-	NA	NA	NA	12.546269	2.43277	3.183914	5.876167	3.063528	4.98908	3.49094	2.39927	8.079609	15.055743	12.074853	6.491922	28.698042	14.357645	12.123064	17.741465	26.193639	19.864342	15	4	2	6	3	7	5	4	10	15	14	8.830986	27.982036	19	21	29	35.993939	20
L3_chr17_-_76065003	chr17	76064989	76065006	-	4884	NPTX1	DKFZp686J2446,MGC105123,NP1	21.145874	13.116802	149.552303	286.711855	119.623455	25.28287	11.544232	10.234823	173.805868	161.834357	323.072393	145.833074	12.235552	27.250506	342.364966	162.121358	235.334301	45.500198	24	22	73.996409	286.941799	116	32	15	15	194.996805	143.974907	348.916667	222.978102	12	35	348.866571	260.972062	246.892451	46.973113
L3_chr4_+_164635214	chr4	164635213	164635293	+	55319	FLJ11184		6.117836	7.820478	6.687965	6.868278	1.019722	0	16.433089	53.646592	16.489632	13.972466	14.780369	6.492127	22.427818	52.954624	15.526402	17.789945	29.859918	9.723079	7	13	4	7	1	0	20.973214	64	20	14	17	9	22	68	24.989399	28.992908	37	10
L3_chr2_-_175741098	chr2	175741096	175741187	-	1386	ATF2	CRE-BP1,CREB2,HB16,MGC111558,TREB7	3.146363	3.043188	1.591957	2.933392	1.019722	0.638107	9.370407	4.92265	9.427411	7.868838	5.088853	2.964612	32.751127	27.286883	21.00336	18.916309	13.85877	25.713079	3.862069	5	1	3	1	1	13	8	12	8	5.982456	4	32	36	33.990148	30.990196	20	25.989838
L3_chr15_+_60470040	chr15	60470028	60470041	+	NA	NA	NA	8.754959	9.58991	7.024196	38.533582	15.365756	3.546613	25.440342	15.148517	14.137594	27.153887	12.212713	19.421691	11.217905	6.895902	8.302603	11.664164	9.703136	6.927585	10	16	4	39	15	5	31	21	17	26	14	28	11	9	13	19.030071	13	7
L3_chr15_-_63690521	chr15	63690487	63690584	-	81556	C15orf44	DKFZP564O1664	10.842853	1.220836	0	0	0	0.638107	13.10952	2.939727	3.934036	5.857163	12.094318	5.901046	21.475032	3.712704	6.5661	24.504545	11.160324	3.97823	12.9	2	0	0	0	1	18	5	5	6	14	8	21	5	12	40	16	4
L3_chr6_+_126702958	chr6	126702914	126702989	+	387103	C6orf173	CUG2,DKFZp686L1553	6.579016	3.632486	0	3.918306	2.043806	0	10.202911	15.526692	16.82422	21.839368	2.529121	10.695416	28.68999	18.085661	41.626575	22.583399	11.894297	3.000177	8	6	0	4	2	0	14	25	21	22	3	15	28	24	64.994924	36.969283	17	3
L3_chr10_+_89254611	chr10	89254607	89254659	+	9562	MINPP1	RP11-57C13.1,DKFZp564L2016,HIPER1,MINPP2,MIPP	18.312875	12.562361	0	20.691236	6.1358	2.761163	4.943467	6.31158	4.778579	5.962743	9.499214	8.450469	22.357693	11.492943	4.318297	21.487983	18.578556	26.451205	21	21	0	21	6	4	7	10	6	6	11	12	22	15	7	35	24	27
L3_chr7_+_100666265	chr7	100666263	100666267	+	NA	NA	NA	4.750199	8.651685	4.019565	2.314171	13.528436	14.675761	39.019952	13.260068	23.093688	5.138944	3.057989	39.046401	2.065344	0	7.77492	1.218951	0	8.891545	5.626323	14.442308	2.375	2.375	13.1941	18.250218	47.888889	19.390977	27.849042	5.333333	3.611111	57.093276	2	0	12.277778	2	0	9
L3_chr8_-_78074873	chr8	78074864	78074909	-	5828	PXMP3	PAF-1,PAF1,PEX2,PMP3,PMP35,RNF72	0.804244	0.610418	0	0	0	0	1.32216	3.746974	2.353404	0	0.84304	3.649411	43.772482	15.949491	25.4706	13.420203	20.004153	7.972172	1	1	0	0	0	0	2	6	3	0	1	5	42.981928	21	40	22	26.993902	8
L3_chr2_-_65210736	chr2	65210695	65210764	-	5861	RAB1A	DKFZP564B163,RAB1,YPT1	27.182365	25.695453	45.549919	57.108607	29.689032	7.085051	1.398909	1.080913	7.904754	1.87559	3.395108	3.677588	17.400692	17.345768	30.031211	58.783387	46.574264	18.827164	32	43	26	57.990148	29	10	2	2	10	2	4	5	17	23	51	95.43629	62	19
L3_chr17_-_54538880	chr17	54538870	54538947	-	4591	TRIM37	KIAA0898,MUL,POB1,TEF3	26.395537	22.76051	27.998313	13.684072	7.159884	1.362328	4.282387	32.749846	18.974904	19.383389	12.893455	13.294415	15.321161	15.258614	40.099819	23.967141	21.903942	16.651091	30	38	15	13.959732	7	2	6	43.875	23	18.875	15	19	15	20	53.927966	39	28	17
L3_chr7_+_23305482	chr7	23305456	23305486	+	115416	C7orf30		26.196444	7.259513	12.103907	17.693351	7.152794	7.917841	0.66108	1.178254	2.402289	0	0.84304	1.454129	19.350758	10.596506	4.318297	17.21018	9.962405	8.900976	30	12	7	18	7	11	1	2	3	0	1	2	19	13.989247	7	28	14	9
L3_chr12_+_21481878	chr12	21481815	21481907	+	79912	PYROXD1	FLJ22028	10.406567	11.35496	3.077616	11.604237	6.131419	0	13.419437	5.73935	20.972907	2.870125	6.822042	7.299894	22.567914	38.747095	43.44115	33.022334	19.295912	8.035851	12.8125	18.8125	1.9375	11.875	6	0	17	10	26	3	8	10	21.967213	50.920603	68	53.963487	27	8
L3_chr5_-_141011148	chr5	141011147	141011173	-	89848	FCHSD1	FLJ00007,NWK2	18.981916	8.45004	13.667946	13.787362	6.133071	2.908506	8.066173	25.761757	8.761501	14.731808	18.423362	7.271717	19.403086	26.752941	16.523537	11.619649	14.987046	10.864937	22	14	8	14	6	4	11	37	11	15	21	10	19	35	26	19	20	11
L3_chr6_+_26705182	chr6	26705138	26705187	+	29777	ABT1	hABT1	4.117929	3.03097	1.591957	5.869368	2.039444	3.399269	13.761585	6.989714	11.945651	18.552429	5.956054	8.637534	28.655823	35.872139	19.570779	33.691334	26.320096	13.956815	5	5	1	6	2	5	19	12	15	19	7	12	27.995327	47	32.981651	55	35.986025	14
L3_chr16_+_87687760	chr16	87687734	87687827	+	197322	LOC197322	FLJ39242	23.031054	16.304153	4.935939	46.219168	26.571171	17.875952	11.411075	3.880538	7.81169	2.813385	20.941719	13.460404	12.344229	9.729976	4.307029	3.923089	8.87292	4.007312	28	27	3	47	26	24.993902	16	7	10	3	24	18.634615	12	13	8	6.461039	13	4
L3_chr10_-_105667933	chr10	105667899	105667976	-	79991	OBFC1	FLJ22559,RP11-541N10.2,bA541N10.2	19.72842	4.841104	1.591957	3.902124	4.08325	4.12349	3.644504	16.322206	1.580632	2.870125	0.84304	5.834432	23.530959	8.244894	2.0796	5.533701	9.046983	1.007135	23.618321	8	1	4	4	6	5.028977	23	2	3	1	8	22.950495	11	4	9.095731	13	1
L3_chr6_+_52637187	chr6	52637183	52637189	+	730101	LOC730101	DKFZp566E183,FLJ33798,FLJ38040,FLJ38488	21.136301	17.26283	0	8.846799	4.089265	1.276213	17.644589	8.011285	4.005807	9.14184	6.972578	20.056971	8.174112	13.089721	4.431988	7.330459	8.889614	10.636718	24	28.988889	0	9	4	2	22	11	5	9	8	29	8	17	7.797868	11.962963	12	10.810526
L3_chr11_-_6212434	chr11	6212427	6212447	-	84067	C11orf56	DKFZP566M1046,FLJ22665,KIAA1759	14.409035	9.626504	3.183914	21.126624	7.146778	2.000434	10.429409	14.017941	10.391018	12.276812	9.043428	19.16285	22.534407	25.9215	26.416549	42.361921	55.817744	39.364437	17	16	2	21.502222	7	3	14.8	20.77095	13	12.576271	10.576271	27	22	33.823232	40.823232	68.993921	70.68675	40
L3_chr6_+_53767735	chr6	53767720	53767788	+	55227	LRRC1	FLJ10775,FLJ11834,LANO,dJ523E19.1	27.638584	11.137226	15.760504	21.719297	4.08325	2.528594	7.615666	13.101234	6.213019	2.813385	10.309562	4.930269	12.118613	8.244894	18.7831	8.524225	5.850443	2.01427	32.77027	18.449288	9.491304	22.19322	4	3.965812	11.06917	21.078341	7.933333	3	12	6.721649	11.778761	11	33.410441	14	8.392	2
L3_chr12_+_6923441	chr12	6923438	6923479	+	113246	C12orf57	C10,GRCC10	0.804244	2.43277	0.02289	3.908924	2.039444	2.000435	2.721069	2.56872	0.772772	0.937795	1.68608	2.957129	43.858246	12.039819	14.929425	10.367003	9.20436	7.934719	1	4	0.019031	4	2	3	4	4	1	1	2	4.13289	43	15.992308	24	16.984496	13	8
L3_chr15_+_48503889	chr15	48503863	48503958	+	9101	USP8	FLJ34456,HumORF8,KIAA0055,MGC129718,UBPY	2.40354	2.420552	3.183914	0	2.039444	1.276214	15.480496	41.574828	54.403134	22.632502	26.079727	32.959086	29.63701	24.078261	23.885517	26.839952	20.889836	13.021215	2.933333	4	2	0	2	2	21.935275	59.945589	66.905172	23	29.925316	45.953956	28.994949	31.983738	41.947995	43.933807	29.987837	13
L3_chr17_-_40750170	chr17	40750160	40750214	-	9020	MAP3K14	FTDCR1B,HS,HSNIK,NIK	28.348486	97.379779	109.718247	105.234977	30.663557	10.927172	11.155475	116.1739	77.327518	37.109871	37.203195	28.421898	8.033914	48.041638	28.152017	17.106292	10.571003	11.992854	33	163.649456	61	106.808743	29.961039	15.971922	16	153.582016	94.596837	37.660448	42.973469	39.995511	7.814167	62.924528	45.291598	28	15.919452	12
L3_chr3_-_109423962	chr3	109423937	109423984	-	55081	IFT57	ESRRBL1,FLJ10147,HIPPI,MHS4R2	9.05936	13.894248	17.265889	5.869368	4.096355	0.638107	6.75813	1.080913	3.091086	0.937795	0	0.741153	31.794835	18.158328	20.199593	10.372505	4.845473	10.915245	11	23	10	6	4	1	9	2	4	1	0	1	31	24	33	17	7	11
L3_chr2_+_177785727	chr2	177785694	177785762	+	220988	HNRPA3	D10S102,FBRNP,HNRPA3,2610510D13Rik,MGC138232,MGC142030	44.549282	31.428491	17.440976	26.072414	21.427574	1.608183	3.199863	4.271489	10.634795	0.614392	2.245578	7.780447	0	0	0	0	0	0	51.4	52.195652	10.428986	26.566667	20.966667	2.533333	4.866667	7.333333	13.333333	0.666667	2.666667	10.666667	0	0	0	0	0	0
L3_chr3_+_9766635	chr3	9766632	9766649	+	4968	OGG1	HMMH,HOGG1,MUTM,OGH1	13.634864	3.043188	0	3.915723	2.039444	4.532625	16.797968	8.434606	2.318315	3.86466	4.269973	5.048259	17.400638	10.58554	5.781359	20.257924	7.106583	10.935411	16	5	0	4	2	6	21	13	3	4	5	7	17	14	10	32.992593	10	11
L3_chr3_-_50304816	chr3	50304813	50304874	-	7866	IFRD2	FLJ40446,IFNRP,SKMc15,SM15	32.757454	20.820766	10.20811	26.556045	35.772869	15.596898	1.98324	1.62137	0.772772	1.93233	3.426933	2.897997	13.294186	13.763835	10.873129	12.198638	9.76427	17.9429	37	35	6	27	34.927143	21	3	3	1	2	4	4	13	18	20	20	14	18
L3_chr14_-_30565337	chr14	30565325	30565356	-	29966	STRN3	SG2NA	34.286655	46.510859	42.190855	14.711689	11.249149	1.276213	5.550929	14.575149	7.846779	2.813385	1.68608	4.41874	8.213541	8.273632	10.245031	9.749016	3.219819	4.007312	40	78	24	15	11	2	8	22	10	3	2	6	8	11	19	16	5	4
L3_chr1_-_143643399	chr1	143643375	143643424	-	9659	PDE4DIP	CMYA2,DKFZp781J054,MGC75440,MMGL	28.06297	8.450504	0	3.908924	3.063528	0.638107	13.884482	2.39927	1.545544	0.937795	0	1.482306	6.185095	2.227623	0.494381	0	0.643964	1.007135	32	14	0	4	3	1	18.777778	4	2	1	0	2	6	3	1	0	1	1
L3_chr1_-_152431204	chr1	152431193	152431207	-	7170	TPM3	TRK,NEM1,RP11-205M9.1,FLJ41118,MGC14582,MGC3261,MGC72094,OK/SW-cl.5,TM-5,TM3,TM30,TM30nm,TPMsk3,hscp30	3.265331	2.374622	1.591957	0	0	0	26.660297	19.582306	22.250835	0.937795	0	4.972844	18.259964	27.185966	11.440203	1.200688	0.627674	1.007135	4	3.923077	1	0	0	0	31.98	27	27	1	0	7	17.977011	34.988506	18	1.977011	0.976744	1
L3_chr2_+_190916515	chr2	190916515	190916890	+	3628	INPP1	MGC110984	24.448751	12.671668	35.864109	40.240138	12.254132	1.995186	6.3208	4.96145	11.20259	16.977694	7.560886	2.195282	17.496652	12.855828	28.222654	27.355352	22.477709	39.520972	29	21	21	40.964386	12	2.992958	9	9	14	16.944444	8.943254	3	17	17	50.964206	44.806723	32	39.963967
L3_chr7_+_148026886	chr7	148026886	148026946	+	8454	CUL1	MGC149834,MGC149835	24.415676	9.217124	6.003463	6.862761	2.043806	0	5.166399	5.58362	6.881494	0.937795	4.55886	0.741153	18.75366	17.665619	4.8353	4.27614	5.24746	6.401884	28.131489	15.205323	3.551331	7	2	0	7.402099	8.714286	8.703567	1	5.351988	1	18.358524	23.087979	9.12115	7	7.76941	6.513353
L3_chr2_+_224530403	chr2	224530361	224530430	+	65080	MRPL44	FLJ12701,FLJ13990,FLJ37688,L44MT,MRP-L44	3.265331	9.060458	1.591957	8.786579	7.148432	0.638107	5.090274	3.534761	6.350122	1.87559	1.68608	8.533927	40.019877	18.795345	64.505964	55.143021	44.594282	27.719671	4	15	1	9	7	1	7	6	8	2	2	12	39	25	97	90	61	28
L3_chr19_-_50912365	chr19	50912364	50912430	-	NA	NA	NA	20.532283	10.269086	0	1.951062	6.066942	2.638542	18.637318	62.909078	0.772772	16.211085	26.798559	15.822488	9.242125	1.356747	0.494381	1.21472	3.301651	8.006768	23.983871	17	0	2	5.935484	4	26	88	1	16	30.995169	22	9	1.829787	1	2	5	8
L3_chr8_-_38245845	chr8	38245839	38245910	-	84513	PPAPDC1B	DPPL1,HTPAP	17.988728	15.035797	16.07964	20.562292	8.17853	2.123056	9.994297	7.598163	12.718423	6.70065	5.956054	10.948234	20.510208	9.758715	30.159453	29.42404	25.659986	9.042985	21	25	10	21	8	3	13.723301	13	16	7	7	15	20	13	50.153296	48.150714	35.769651	9
L3_chr4_-_143545992	chr4	143545986	143546040	-	NA	NA	NA	0	0	0	0.975531	0	0	3.768114	8.448174	7.964201	52.211383	11.426438	15.464678	44.789658	43.639505	14.101789	27.621008	23.22852	11.782162	0	0	0	1	0	0	5	14	9.993289	48.979592	13	21.986667	43.9875	55.982833	21	44.978916	30	11.995708
L3_chr12_-_94914254	chr12	94914229	94914277	-	3034	HAL	HIS,HSTD,histidase	0.804244	0	0	0	0	0	23.493308	1.858813	1.545544	0	0	0.741153	24.443891	10.550451	0.494381	0	0	0	1	0	0	0	0	0	29	3	2	0	0	1	24	14	1	0	0	0
L3_chr6_-_159386012	chr6	159386007	159386049	-	117289	TAGAP	FKSG15,FLJ32631,FLJ39771,MGC133247,MGC27381,TAGAP1	0	1.810134	0	0.975531	0	0	8.247367	13.374265	9.09882	4.919368	4.292921	4.335282	40.546222	26.626627	6.275741	7.915251	4.14375	7.888161	0	3	0	1	0	0	11	20	11	5	5	6	39.92437	34.950413	11	12.964286	6	8
L3_chr15_-_53276409	chr15	53276396	53276438	-	51187	C15orf15	HRP-L30-iso,L30,RLP24,RPL24,RPL24L	0	1.831254	0	3.918306	0	0	1.169049	4.052413	7.852908	5.773022	7.790186	0.584835	47.668087	53.29686	61.682002	73.948349	73.894039	30.426868	0	3	0	4	0	0	1.783784	6	9.918919	5.918919	9	0.783784	46.638298	69.493512	93.369979	120.398017	93.638295	30.746547
L3_chr14_+_104935919	chr14	104935897	104935957	+	NA	NA	NA	38.334992	6.044135	15.77893	29.441866	6.127057	3.190533	1.32216	1.080913	7.866134	2.870125	4.215201	0.741153	9.283112	1.485082	14.253494	12.814669	24.845642	24.665288	44	10	9	30	6	5	2	2	9.962963	3	5	1	9	2	23.890511	21	33.992	25
L3_chrX_-_118624416	chrX	118624401	118624416	-	55922	NKRF	ITBA4,NRF	38.16183	12.479606	1.591957	9.811052	2.043806	0.638107	6.820762	7.629937	3.126175	0.937795	2.583893	0.741153	4.108814	2.269478	2.0796	3.053756	6.197409	4.951215	41	21	1	10	2	1	9	12	4	1	3	1	4	3	4	5	8	5
L3_chr1_+_84382538	chr1	84382529	84382590	+	5567	PRKACB	DKFZp781I2452,MGC41879,MGC9320,PKACB,RP11-82H13.1	0.804244	0	0	5.906061	0	0	20.751636	23.315781	18.036541	43.890501	53.395201	40.121358	27.590128	23.536557	14.613806	41.673578	44.649498	19.92302	1	0	0	6	0	0	28	36	22	43	60.992537	56	27	31	26	68	60	20
L3_chr2_+_48521444	chr2	48521426	48521451	+	129285	CCDC128	FLJ16566,MGC111781	20.324092	18.033057	14.190727	9.310894	7.066597	4.831478	8.212976	8.787126	2.81824	0.937795	7.303593	9.370895	20.665339	33.588938	5.303726	9.504691	12.059073	13.28154	24.024765	30.021905	8.368818	9.519123	6.927695	7.019634	11.599068	14.761192	3.61823	1	8.508611	13.001636	20.163367	43.820816	10.098332	15.591158	17.244577	13.390904
L3_chr18_-_42930824	chr18	42930823	42930871	-	84064	HDHD2	3110052N05Rik,DKFZP564D1378	6.598273	3.043188	0	5.859986	4.087612	0	19.120247	7.695504	20.28085	4.802455	16.419064	7.278299	23.507813	18.285196	21.981051	21.359263	23.974061	11.873386	8	5	0	6	4	0	24	13	25	5	19	10	23	24	34	34.945946	32.945946	11.972004
L3_chr5_-_143530335	chr5	143530332	143530426	-	81555	YIPF5	DKFZp313L2216,FinGER5,SB140,SMAP-5,SMAP5,YIP1A	0	1.822352	0	0.975531	1.019722	0	15.506422	13.285299	5.44449	7.626804	7.665082	8.05789	33.743065	30.455534	54.243751	35.546412	49.384986	29.665432	0	3	0	1	1	0	21	22	7	7.988095	9	11	33	39.993865	79.987691	58	63.996933	30
L3_chr5_-_86744443	chr5	86744407	86744518	-	902	CCNH	p37,p34,CAK	1.656842	1.822352	0	1.957861	1.019722	0	2.644319	12.315141	12.832108	5.819595	4.238148	10.854514	45.032158	22.621308	40.701829	25.641856	14.468262	43.980296	2	3	0	2	1	0	4	20	16	6	5	15	44	30	66	42	21	45
L3_chr14_-_52328076	chr14	52328076	52328171	-	64841	GNPNAT1	FLJ10607,GNPNAT,Gpnat1	34.074407	16.768779	18.824263	61.872534	20.470936	3.190534	7.080205	12.52711	6.252351	17.426757	22.498363	35.362916	8.198111	8.364684	8.580287	13.376494	15.51921	17.708534	39.934343	27.840909	11	63	20	5	10	20.934911	8	17.96	26	49.779277	8	11	15.983871	21.920557	22	18
L3_chrX_+_152330095	chrX	152330082	152330160	+	NA	NA	NA	7.402518	2.441673	1.591957	1.951062	1.019722	0	39.92563	18.498823	4.005807	9.548171	6.767269	13.718949	2.054407	1.752757	1.585219	0	1.287928	1.007135	9	4	1	2	1	0	53.882035	28.97619	5	10	8	18.952	2	2.366667	3	0	2	1
L3_chr19_-_18867935	chr19	18867928	18867995	-	10715	LASS1	CerS1,LAG1,MGC90349,UOG1	26.779293	7.846668	6.527897	3.908923	2.043806	0	13.549103	18.833497	3.898947	5.74025	7.815618	0.741153	9.231188	4.525839	3.068363	5.495091	2.130027	1.007135	31.061504	13	4	4	2	0	18	26	5	6	9	1	9	6	6	9	3	1
L3_chr2_+_27740259	chr2	27740255	27740277	+	22950	SLC4A1AP	FLJ10624,FLJ41004,HLC3,MGC120646,MGC120648	0	3.034285	0	4.884455	3.059166	1.362328	14.450842	18.631362	21.228436	14.022126	17.427646	18.52126	35.59891	23.738216	30.121909	49.859285	32.61356	19.638432	0	5	0	5	3	2	19	27	26	14	20	26	35	31	45	81	43	20
L3_chr10_+_129607731	chr10	129607731	129607802	+	NA	NA	NA	1.608488	1.831254	0	0	0	0	16.689458	4.658437	0	0	0	2.908258	31.771274	19.7329	0	1.822079	10.463403	0	2	3	0	0	0	0	22	8	0	0	0	4	30.986667	26	0	3	14	0
L3_chr7_-_11838358	chr7	11838357	11838608	-	221981	THSD7A	KIAA0960	22.811646	32.430476	53.863468	56.037785	4.08325	1.362328	7.920135	32.240629	59.894901	8.496895	5.081189	10.749359	19.364447	18.166638	32.513964	11.007375	1.287928	1.993043	27	54	31	57	4	2	11	46	72	9	6	15	18.992308	24	51	18	2	2
L3_chr6_+_10855977	chr6	10855977	10856041	+	81853	TMEM14B	MGC1223,RP3-417M14.1	15.823962	3.653606	3.183914	6.861081	3.063528	3.712866	0.66108	0.540457	1.545543	3.80792	4.261095	1.482306	33.687213	21.975249	12.287152	9.758041	9.633187	15.814809	18.564103	6	2	7	3	5	1	1	2	4	5	2	33	29	21	16	14	16
L3_chr1_+_87566749	chr1	87566743	87566783	+	8543	LMO4		29.473202	23.285701	4.775871	173.069116	90.474103	11.078715	5.442137	7.048254	8.738614	57.815152	63.425763	50.447307	15.340115	10.635547	9.763038	52.238652	60.669265	37.139115	34	39	3	174.559677	88	15	8	11	11	56	72.540541	72.300446	15	14	17	85	77	37.870423
L3_chr14_+_101675971	chr14	101675962	101676003	+	91833	WDR20	DMR,FLJ33659,MGC33177,MGC33183	17.262736	14.992925	17.724846	37.48153	10.22694	0.638107	11.557112	16.534831	44.121469	18.596468	23.506001	16.944371	21.510186	15.902542	34.444095	24.469464	18.103666	8.919999	20	25	10	37.99359	10	1	16	25	53.954772	19	26.966346	23.966346	21	21	53	39.990741	25	8.977064
L3_chr11_-_130291561	chr11	130291546	130291589	-	399979	SNX19	CHET8,DKFZp667I205,KIAA0254	10.851426	15.044825	25.716784	31.486057	12.262857	4.000868	11.333362	37.234048	15.271706	21.30423	12.9032	26.909306	28.446458	18.97111	13.007694	17.68984	14.775456	28.285396	13	24.972603	15	32	12	6	15	52	19	21	15	38.333333	27.83296	24.974359	21.974359	28.923077	20.974359	28.923077
L3_chr12_+_63849618	chr12	63849598	63849882	+	23592	LEMD3	MAN1	38.742259	26.868569	14.601094	35.441143	18.428979	7.812764	5.828103	4.779967	12.408291	7.83127	9.420628	19.712185	6.17007	12.184716	9.505211	8.554334	3.826554	4.007312	44.065127	44.917046	8.972603	36.048881	18	11.008566	8	7.655376	15.466843	8	11	28.094481	6	16.137767	17.304856	14.023259	5.828826	4
L3_chr8_+_57286901	chr8	57286895	57286903	+	79145	CHCHD7	FLJ40966,MGC2217	5.794029	6.622517	3.343982	7.847675	3.063528	2.761163	8.839382	15.78175	9.906681	3.80792	4.307614	26.553399	36.257244	17.743822	60.557969	30.833093	32.295352	31.82962	7	11	2	8	3	4	11	22	12	4	5	39	35.992592	22.970803	74.996269	49.901215	37.970803	32.970803
L3_chr11_+_63730743	chr11	63730720	63730818	+	83706	URP2	mig-2,KIND3,MGC10966,MIG2B,UNC112C,URP2,URP2SF	11.807705	9.032485	29.374391	94.668173	105.838848	45.057912	7.719709	4.02064	18.633092	35.55803	33.863522	27.691678	31.717309	34.983588	101.181874	144.686742	172.12239	170.07932	14	14.99373	16.984345	95.993691	102.984355	58.996845	11	7	23	34.988024	38.993902	39	30.981467	45.997688	143.841692	234.858411	207.864873	175.84377
L3_chr1_+_160002733	chr1	160002733	160002772	+	22926	ATF6		4.137187	3.611079	1.591957	3.908924	3.069543	0	10.571145	8.839992	26.902544	8.62523	14.811299	20.47782	36.683944	30.640961	45.519404	28.230934	26.077827	13.951748	5	6	1	4	3	0	15	14	33	8.992308	17	29	36	40	64	46	34	14
L3_chr15_+_99277049	chr15	99277040	99277099	+	79705	LRRK1	FLJ23119,FLJ27465,KIAA1790,RIPK6,Roco1	16.662267	14.777118	4.775871	24.485426	8.179605	6.675917	25.5368	7.962295	15.886613	18.411543	12.889552	14.384835	9.257149	5.975416	7.03169	7.921098	0.643964	16.771642	20	24.444444	3	24.939394	8	10	34.913669	13	20	19	15	19.992593	9	8	12	13	1	17
L3_chr1_-_109005219	chr1	109005207	109005594	-	113802	C1orf59	FLJ30525,MGC111091,RP11-256E16.2	14.336403	9.378049	4.775871	3.908924	3.059166	0	3.382149	2.356508	1.580632	0.019014	1.709028	0	33.74862	29.416211	8.793402	12.22701	10.434823	19.722566	17	15.470588	3	4	3	0	5	4	2	0.02381	2	0	33	39	16	20	14.992248	20
L3_chr6_-_8009582	chr6	8009578	8009633	-	NA	NA	NA	17.080752	13.840682	21.513794	10.778484	7.159883	0.638107	4.119978	14.615229	6.266147	7.67258	6.767269	2.877985	30.65334	11.310536	29.005019	22.032524	23.532299	9.000532	20	23.00979	12	11	7	1	6	23	8	8	8	3.88	30	15	44.989474	36	32	9
L3_chr9_-_129517761	chr9	129517742	129517787	-	138428	PTRH1	C9orf115,MGC51999,PTH1	21.735535	17.445436	15.618862	14.68831	28.692868	17.629515	20.256601	42.207509	31.454396	18.358515	29.615188	34.347361	9.868028	6.017272	6.5661	8.544409	16.090257	14.752926	25	28.985401	9	15	28	25	27	60	38	18	34	49	9.585185	8	12	14	22	14.755556
L3_chr17_-_43254117	chr17	43254102	43254200	-	114881	OSBPL7	MGC71150,ORP7	6.714239	10.269541	3.183914	5.869368	3.059166	3.399269	32.874997	40.318825	16.063486	28.419476	28.565874	49.075892	12.355166	12.895629	3.812647	7.937256	14.047612	13.951748	8	17	2	6	3	5	44	60	19.957364	29	33	69	12	17	7	13	20	14
L3_chr2_-_65513165	chr2	65513138	65513239	-	200734	SPRED2	FLJ21897,FLJ31917,MGC163164,Spred-2	7.482876	6.633147	17.938574	43.343189	21.4961	8.590172	25.209894	36.639435	130.021667	99.569587	76.179504	59.853082	19.406921	44.016729	48.345172	73.428009	45.829752	28.615624	9	11	10	44	21	11.991071	34	51	150.556363	91.986139	84.966486	86	19	56.997375	68.997355	118.98421	57.994751	28.997416
L3_chr5_+_178541556	chr5	178541555	178541558	+	NA	NA	NA	0	0	0	0	0	0	0	0	0	0	0	0	52.136382	14.830005	23.188098	6.144174	4.530728	3.97823	0	0	0	0	0	0	0	0	0	0	0	0	52	19	30	10	6	4
L3_chr19_+_40940905	chr19	40940896	40940936	+	148137	C19orf55	DKFZp434C2231,FLJ30657,MGC131952	24.640933	6.075114	15.972821	8.795717	2.039444	1.276213	22.358748	14.538088	7.881868	2.870125	3.372161	10.11777	5.152423	5.222941	5.938002	3.658462	3.557546	8.929445	28.973684	9.986842	9	8.974684	2	2	29.983193	23	10	3	4	13.966387	5	6.986842	11	6	5	9
L3_chr1_+_40769875	chr1	40769875	40769960	+	127396	ZNF684	MGC27466,RP1-63P18.1	6.117836	1.220836	3.183914	5.887231	0	0	8.30404	3.480183	21.603839	17.52011	14.649868	13.011255	37.889088	17.352515	53.991775	34.234089	18.133603	28.72197	7	2	2	6	0	0	12	6	27	17	17	18	37	23	82	56	26	29
L3_chr10_+_71908528	chr10	71908525	71908748	+	27143	KIAA1274	RP11-710A11.1,PALD	10.847555	8.498025	9.711811	14.695507	34.804038	10.676785	28.40512	23.089812	13.455772	17.533921	20.756044	46.661043	13.343632	15.041108	10.349956	21.382566	17.582485	25.66551	12.902439	14	6	15	33.973684	16	36	36	16.902778	18	24	65.731132	12.976937	19.972414	18	35	24.992958	25.992857
L3_chr4_+_102930887	chr4	102930839	102930912	+	55024	BANK1	BANK,FLJ20706,FLJ34204	30.380347	15.730015	1.591957	3.908924	2.039444	4.18472	4.857807	12.698043	8.761501	3.664682	1.68608	3.705764	17.444324	8.980669	2.799771	2.429439	3.219819	3.000178	35.90678	25.984252	1	4	2	6	7	20.973643	11	3.911392	2	5	17	12	4.851852	4	5	3
L3_chr16_+_49333497	chr16	49333475	49333570	+	1540	CYLD	CDMT,CYLD1,CYLDI,EAC,FLJ20180,FLJ31664,HSPC057,KIAA0849,USPL2,FLJ78684	15.86961	14.504756	15.618862	9.731687	5.102972	1.362328	6.140325	15.182913	29.275586	17.315519	26.810733	27.67545	30.676269	31.090373	44.191799	13.405201	26.690086	18.796539	19	23.975904	9	9.975904	5	2	8.713693	26	36.735037	17.518732	30.892333	38.553409	29.886791	40.975295	72.622951	21.966805	35.995885	18.979491
L3_chr12_-_115660251	chr12	115660226	115660278	-	79794	C12orf49	FLJ21415	32.20807	7.882813	16.827264	23.520062	10.21196	8.590237	10.255237	5.696588	11.125559	19.062928	10.273834	13.85378	10.326721	24.865091	35.571377	25.015714	29.311019	21.864825	38	12.992063	9.961538	24	10	13	15	10	14.02343	19	12	19	10	33	57	41	41	21.963801
L3_chr22_-_19738812	chr22	19738812	19738813	-	NA	NA	NA	28.872008	10.071262	33.071504	4.917216	4.096355	1.362328	0	0	1.580632	0	0	0	24.188064	2.269478	10.555402	2.446396	1.36976	1.007135	31	17	17	5	4	2	0	0	2	0	0	0	24	3	15	4	2	1
L3_chr22_-_44009904	chr22	44009894	44009975	-	NA	NA	NA	14.404955	6.642336	0	0.975531	2.043806	1.362328	11.302283	16.806651	1.580632	1.93233	1.68608	2.908258	27.568365	17.389404	14.800319	6.712217	3.383483	1.007135	17	11	0	1	2	2	16	26	2	2	2	4	27	23	22	11	5	1
L3_chr2_-_175754684	chr2	175754649	175754699	-	518	ATP5G3	MGC125738,P3	17.218731	10.808921	23.672813	21.655196	8.187496	5.170731	1.398909	0.540457	1.545543	1.93233	8.665052	2.936435	34.67384	24.109135	28.837658	49.147449	45.545443	46.333333	20.300168	18	13	22	8	7	2	1	2	2	10	4	33.983923	31.72	44	80	59.88	47.44
L3_chr11_+_64608269	chr11	64608268	64608298	+	7542	ZFPL1	D11S750,MCG4	9.383167	7.277189	3.183914	4.884455	6.133072	2.123056	11.355844	6.981179	4.706807	5.962743	3.426933	4.335282	32.554441	28.185092	24.96418	9.759128	21.247901	14.744002	11	12	2	5	6	3	15	11	6	6	4	6	32	37	40	16	29	15
L3_chr2_-_120697383	chr2	120697383	120697455	-	79134	TMEM185B	FAM11B,FLJ20979	28.622243	29.191346	34.709694	109.739907	36.931822	14.974723	6.489183	5.605787	6.459202	12.900298	14.888789	8.650431	18.452996	26.872582	35.331149	30.733435	30.99597	26.445366	31.996914	49	19	111	36	21	9	9	8	13	17	12	18	34.968504	51	49.996032	40	27
L3_chr10_+_13668954	chr10	13668951	13669016	+	8559	PRPF18	FLJ10210,PRP18,hPrp18	5.021789	6.858552	11.689879	7.843411	14.34284	0	16.970563	12.615031	26.708015	18.566025	34.019602	25.295339	31.586495	37.072166	59.954895	38.035657	42.789986	10.956123	6	11.388889	7	8	14	0	22	20	33	19	39	35.983425	30.983553	47.980328	87.990022	62	53	11
L3_chr3_+_23219509	chr3	23219500	23219628	+	7325	UBE2E2	FLJ25157,UBCH8	33.433733	17.236898	16.423268	43.388084	14.311043	3.069206	4.889849	11.272364	7.088508	11.410279	5.651365	5.417087	15.350319	6.721742	13.169536	16.7367	19.465644	10.064458	38.146892	28.738428	9.215968	44.148392	14	4.719745	7	17	8.954025	11.54885	6.695691	7.334628	15	8.915493	22.6898	27.307734	26.918902	10.135356
L3_chr17_+_71292513	chr17	71292477	71292550	+	85451	UNK	KIAA1753,ZC3H5,ZC3HDC5	20.40443	36.53403	18.714074	21.560852	15.27032	6.63941	12.993968	11.814326	9.480008	6.75739	18.232739	10.832816	20.520986	25.172949	17.974788	20.172516	18.845332	18.735603	24	61	11	22	14.962264	10	18	18	12	7	21	15	20	33	30	33	27	19
L3_chr4_-_101034608	chr4	101034572	101034614	-	8649	MAP2K1IP1	MP1,MAPBP	0	1.220836	0	0	0	0	3.305399	3.746974	2.318315	3.80792	9.4754	7.168126	50.629669	33.135238	71.228594	97.524268	103.445732	42.080738	0	2	0	0	0	0	5	6	3	4	11	10	49.99308	42.986159	95.991355	157.987907	120.981013	42.986159
L3_chr18_+_70974664	chr18	70974662	70974665	+	NA	NA	NA	33.86884	21.848284	37.603212	48.770681	61.913319	72.889721	17.33575	15.918115	27.321797	14.45482	23.860509	25.118341	3.065619	9.953796	18.314403	8.53548	4.334973	23.078777	36.807023	36.859076	20.01905	49.183643	60.081557	80.658641	21.096429	20.914973	32.111168	14	26.805423	36.850778	2.978947	12.984092	25.52143	13.897581	6.107237	23.760856
L3_chr1_+_172395299	chr1	172395275	172395361	+	9910	RABGAP1L	HHL,RP1-102G20.1,DKFZp686E1450,TBC1D18	24.51759	22.933844	24.585604	59.80329	9.194966	0.638107	2.059989	14.445779	14.193787	28.755448	13.302565	5.054841	27.69921	17.260653	36.806534	47.9406	31.151403	11.712249	29	38	15	60.878779	9	1	3	23	18	29	15.453441	7	27	23	60.929238	78.307632	44	11.735955
L3_chr8_+_26685100	chr8	26685099	26685100	+	NA	NA	NA	8.87399	7.7234	5.161982	31.764752	6.152218	3.712866	0.66108	0	0	0	0	0	44.787346	33.923999	68.029742	59.640087	70.200127	30.565623	10	13	3	32	6	5	1	0	0	0	0	0	44.587368	43	76	96	75	32
L3_chr1_-_210654848	chr1	210654800	210654876	-	55248	C1orf75	FLJ10874,RP11-384C4.5,C1orf75	29.228397	20.526978	3.183914	36.663953	20.474259	8.074752	5.604547	1.718711	0.772772	6.81413	5.104135	6.50897	19.518364	10.501255	7.375392	31.163879	30.808081	32.557012	34.993007	34	2	37.346667	20	12	8	3	1	7	6	9	19	14	14	51	42	33
L3_chr2_+_231629832	chr2	231629817	231629882	+	5707	PSMD1	MGC133040,MGC133041,P112,S1	25.520912	13.237582	17.039847	25.532098	8.170862	2.761163	6.597975	8.873758	20.301873	11.58245	9.428882	14.799392	22.565285	23.526744	61.03692	65.218561	45.311858	27.774244	29	22	10	26	8	4	9	15	25	12	11	20.928571	21.985915	30.994236	90.994326	105.976743	60.946942	28
L3_chr22_+_44084502	chr22	44084413	44084503	+	55007	FAM118A	C22orf8,FLJ20635,CTA-268H5.11	27.197109	23.298824	7.629383	6.7307	1.019722	2.000434	11.334343	11.969368	9.757038	0.796688	0	5.87287	16.363388	12.718684	3.91904	6.073214	2.498343	2.806895	32.9	38.662385	4.708955	6.9	1	3	16.447368	19	12	0.855263	0	8	15.970149	16.969697	7.469388	9.985507	3.888889	2.784091
L3_chr15_-_77976400	chr15	77976388	77976427	-	10588	MTHFS	HsT19268,FLJ30410	23.08626	16.717539	20.129869	23.686579	10.240165	3.430405	6.146141	4.827887	18.147369	18.825631	3.46513	3.63915	25.742926	11.364982	22.184416	22.200335	12.047535	16.032232	27.118456	27.860892	12	24.149596	10	5.128601	8.26601	8	22	19.100671	4.081407	5	25.20431	15.051116	34.899751	36.213586	17.267544	16.152953
L3_chr3_+_39068499	chr3	39068499	39068520	+	57599	WDR48	P80,DKFZp686G1794,KIAA1449	1.608488	4.853322	1.591957	3.908923	2.043806	0	12.943141	8.193199	25.278145	24.241478	35.167345	16.774701	40.63344	34.531885	39.261265	24.018818	41.628626	21.615229	2	8	1	4	2	0	17	14	30.993865	24	40	24	40	44.988372	56.996324	39.153715	53.953488	22
L3_chr2_+_202606822	chr2	202606817	202606823	+	8324	FZD7	FzE3	19.235655	19.995638	16.737923	21.777127	10.269854	12.093014	14.814728	30.92596	16.753043	68.414921	51.614242	47.739393	21.186215	23.442589	43.641044	39.635863	30.59727	44.630274	21	34	9	22	10	15	18	37	20	62	57	72	21	30	52	64	35	47
L3_chr2_+_70981218	chr2	70981216	70981256	+	25806	VAX2	DRES93	14.197115	11.44849	4.775871	14.699438	6.128709	3.190533	20.666523	17.205066	14.627285	33.450642	10.271922	13.011358	20.433264	5.999727	12.947313	9.789906	8.420805	9.965662	17	18.990566	3	15	6	5	28	27	18	33	12	18	20	8	21	16	12	10
L3_chr17_-_25643081	chr17	25643078	25643207	-	642	BLMH	BH,BMH	44.006894	19.049948	65.799145	58.406652	8.785338	2.552427	1.32216	10.330633	13.533209	5.893029	6.66907	3.63915	10.006798	25.800218	84.648731	36.729197	31.761222	24.767337	51.367692	31.601911	37.877193	59.413592	8.601911	4	2	16	17	6.237654	7.851852	5	9.724138	33.727295	125.108503	59.994737	43.326371	24.93896
L3_chr1_-_158268278	chr1	158268254	158268405	-	93183	PIGM	MGC29896	10.815818	10.254716	0	0	0	0.638107	6.949838	11.68932	4.720604	6.077393	7.866492	9.428561	37.681763	13.583867	4.980881	14.74162	12.278991	15.835804	13	17	0	0	0	1	10	18	6	6	9	13	37	18	9	24	17	16
L3_chr1_+_152511708	chr1	152511708	152511740	+	10456	HAX1	HCLSBP1,HS1BP1,SCN3,RP11-137P24.1	4.989785	2.43277	1.591957	4.884455	4.08325	0.638107	2.721069	3.865494	4.755693	3.981573	0	2.897997	47.877593	20.575458	20.354428	12.217886	26.335575	15.899382	6	4	1	5	4	1	4	6.977273	6	4	0	4	46.934156	26.967078	31.983539	19.983539	34.934156	15.983539
L3_chr17_+_71033393	chr17	71033372	71033395	+	3993	LLGL2	HGL,LGL2	44.063866	18.016102	3.343982	11.648863	10.225065	2.000434	6.401299	4.658437	5.603417	5.74025	13.86673	3.649411	5.141486	22.940266	3.013591	1.214719	6.297065	10.956123	49.992647	29.985294	2	11.871926	10	3	8.892067	8	6.984848	6	16	5	5	29.920792	5.911765	2	9	11
L3_chr14_+_23938070	chr14	23938043	23938092	+	57523	KIAA1305	FLJ11811	32.265417	27.041074	1.591957	2.926593	2.043806	0.638107	16.430328	23.413826	2.318315	0.937795	5.135961	0.741153	7.206831	4.455245	0.494381	0.60736	0.643964	0	37	45	1	3	2	1	22	35	3	1	6	1	7	6	1	1	1	0
L3_chr19_+_16296636	chr19	16296632	16296639	+	10365	KLF2	LKLF	15.472263	29.596748	1.591957	0	0	0	4.341554	22.143196	0.772772	0.937795	1.68608	0.741153	36.237813	26.986187	1.032911	0	0	0	18	49.782895	1	0	0	0	5.976744	29.976744	1	1	2	1	35.794521	34.863014	1.906667	0	0	0
L3_chr3_+_188130979	chr3	188130979	188131053	+	6480	ST6GAL1	CD75,MGC48859,SIAT1,ST6GalI,ST6Gal I,ST6N	6.993447	20.208599	3.183914	5.869368	5.113349	3.799197	32.972963	17.054475	9.563983	40.761126	42.000059	36.371481	16.241919	2.970163	7.097421	10.376899	18.830694	19.792293	8.52381	34	2	6	5	5.957746	41	27	12	40	47.991561	51.991561	15.88	4	12	17	25	20
L3_chrX_+_55043520	chrX	55043516	55043557	+	27301	APEX2	RP5-884M20.3,APE2,APEXL2,XTH2	5.861641	7.254056	17.724847	8.823418	4.08325	4.822826	25.993898	15.697319	18.84721	6.836735	9.443575	24.343399	24.404103	16.832828	17.451615	12.207309	7.643536	19.765653	7	12	10	8.987654	4	7	34	24	23	7	11	35	24	21.9	28	20	11	19.975
L3_chr12_-_92359830	chr12	92359800	92359878	-	7334	UBE2N	MGC131857,MGC8489,UBC13,UbcH-ben	15.548041	13.863409	7.959786	6.842316	5.071911	2.638541	6.082933	15.237252	5.551351	2.813385	4.215201	2.223458	34.811	18.84179	32.248835	21.364958	20.941289	38.494136	18.970356	22.894841	5	7	4.969697	4	8	22	7	3	5	3	33.986842	24.981982	53.986319	35	29.986301	39
L3_chr3_-_39124115	chr3	39124093	39124126	-	64689	GORASP1	FLJ23443,GOLPH5,GRASP65,MGC118894,MGC118897,P65	24.810432	22.704937	35.129556	36.418314	8.176878	3.485384	12.325467	16.088452	18.232825	12.882514	5.104136	2.964611	19.407413	15.278546	26.326901	9.181063	15.578152	3.021404	28	38	20	37	8	5	16.600985	24	22	13	6	4	19	20	38.994709	15	22	3
L3_chr22_-_17815238	chr22	17815216	17815240	-	128977	LOC128977	MGC74441	31.350544	22.849779	14.983981	25.532604	8.185621	4.847711	2.82986	1.178254	1.580632	0.937795	1.68608	1.482306	22.442308	18.912901	17.378318	14.656932	12.934531	6.000355	36	38	9	26	8	7	4	2	2	1	2	2	22	25	28.934008	24	18	6
L3_chrX_+_135407060	chrX	135407036	135407064	+	27336	HTATSF1	RP1-196E23.2,TAT-SF1,dJ196E23.2	31.877921	29.289833	18.554006	23.602346	13.316798	0.638107	1.32216	7.227157	2.402289	10.007568	7.725669	4.352126	23.43267	9.084727	10.112161	11.624714	9.1466	3.000177	37	49	11	24	13	1	2	12	3	10	9	6	23	12	17	19	13	3
L3_chr14_+_51526010	chr14	51525999	51526074	+	51637	C14orf166	CGI-99,CGI99,CLE,CLE7,LCRP369	13.58651	9.701186	3.343982	17.807267	5.107334	2.638541	1.32216	1.718711	2.353404	0.937795	5.104136	0	41.773376	24.27133	14.404937	33.611102	20.053204	6.978407	16	16	2	18.148776	5	4	2	3	3	1	6	0	40.947368	32	24.995392	54.911531	28	7
L3_chr15_-_38387196	chr15	38387176	38387442	-	5330	PLCB2	FLJ38135	7.450871	5.46374	1.591957	4.877655	7.152793	3.82864	8.402365	8.776417	12.059179	73.472174	64.512621	44.360625	40.950011	23.495196	21.332376	96.321447	155.423575	143.935616	9	9	1	5	7	6	12	15	14.995798	72.995781	73.995455	61.995745	40	31	37.996109	156.992733	192.962433	146.944673
L3_chr6_-_91353476	chr6	91353465	91353546	-	6885	MAP3K7	TAK1,TGF1a	22.151273	21.637644	18.605594	33.424623	7.142416	7.052712	4.043229	1.62137	12.588675	7.77453	6.859682	6.603761	30.618806	33.62679	33.443989	23.847223	26.273594	16.898313	25.962963	36	10.984615	34	7	9.969231	6	3	16	8	8	9	30	44	55	38.991379	35	17
L3_chr17_+_78070896	chr17	78070853	78070917	+	3607	FOXK2	ILF,ILF-1,ILF1	21.290037	6.025885	4.93594	10.760439	10.5433	4.12349	29.368625	23.362943	40.107601	32.836129	9.055378	25.064586	6.174158	5.232875	6.949325	9.752201	5.51351	10.759888	25	9.913978	3	10.976471	10.319753	6	39	34.632214	49.425577	33	10.585938	34.935244	6	7	12.758739	16	8	10.746835
L3_chr1_-_203867731	chr1	203867730	203867777	-	2005	ELK4	SAP1	30.493285	35.551859	27.502631	29.442183	7.146778	3.39927	16.101003	31.202868	26.262236	16.81442	20.715341	11.492075	10.252518	14.572144	25.270033	13.457911	15.883298	11.672771	35.994595	59.84359	16	29.988889	7	5	22	45	32	17	24	16	10	19	38	22	22	11.712389
L3_chr18_+_10516021	chr18	10516021	10516090	+	8774	NAPG	GAMMASNAP	6.914489	9.020193	35.52276	9.798737	4.08325	0.638107	9.910065	7.227157	8.288512	16.045108	16.74553	14.860197	40.368678	26.870854	66.176028	27.264536	45.144417	16.792862	8.223048	15	20	10	4	1	14	12	10.417431	16.461009	19.208716	20.626147	39.5	35.5	97.5	44.5	58	17
L3_chr14_+_30161283	chr14	30161267	30161295	+	23256	SCFD1	C14orf163,KIAA0917,RA410,SLY1,STXBP1L2	15.519663	14.924767	10.627662	24.474825	14.516763	3.439372	12.376879	14.065414	19.169586	14.029575	14.008558	18.330375	29.405094	36.581896	38.513133	27.876799	28.650051	28.01071	18.42039	24.800726	6.490847	24.935187	14.190675	5.047421	16.979284	21.631754	23.660996	14.037062	16.195788	26.19809	28.748728	47.80221	57.310648	45.452479	38.311115	28.395729
L3_chr15_-_89338779	chr15	89338755	89338804	-	9055	PRC1	ASE1,MGC1671,MGC3669	35.034963	18.057912	1.591957	9.794473	0	0.638107	7.996884	9.558434	3.863858	4.802455	0	0.741153	14.361853	22.941597	8.568304	8.528457	2.575855	6.021581	41	30	1	10	0	1	11	16	5	5	0	1	14	30	16	14	4	6
L3_chr6_-_86360261	chr6	86360259	86360335	-	57231	SNX14	RP11-321N4.2,MGC13217,RGS-PX2	25.744166	28.708553	15.099835	15.638277	6.122694	0.638107	6.949838	9.891611	6.244354	5.68351	12.027468	11.260677	24.892904	20.919934	25.211601	33.045085	24.514721	10.05012	30.99375	47.957831	9	16	6	1	10	16.9375	7.945946	6	14	15.496403	24.246684	27.83499	40.963115	53.995902	35	10
L3_chr10_-_120914914	chr10	120914912	120915243	-	119559	SFXN4	BCRM1	20.141117	4.34055	4.775871	11.773392	5.087441	3.301501	2.860765	4.420994	2.348161	0	3.395108	0.78946	34.838884	42.56986	13.995522	18.329727	14.294788	24.605676	23.817896	7.137045	3	12	4.984848	4.959821	4.29941	8	3.042773	0	4	1.060302	34.11423	55.677193	24	30	20.677193	24.837321
L3_chr1_+_108904244	chr1	108904178	108904248	+	284611	FAM102B	DKFZp686N01110,DKFZp779B126,RP11-256E16.1	35.385801	28.588556	10.517124	24.552835	6.118332	0.638107	12.367345	37.494875	5.528465	11.661795	8.476296	20.76661	10.267177	13.57264	2.966289	4.428492	2.650449	4.985364	41.804878	47.411649	6.460389	25.026514	6	1	17	58.492134	7	12	10	29	9.995146	17.990291	6	7.272251	3.990291	5
L3_chr2_+_73909601	chr2	73909579	73909604	+	10617	STAMBP	AMSH,MGC126516,MGC126518	4.069575	3.03097	3.183914	12.786062	0	0	3.382149	20.234091	11.284592	15.715071	8.539947	8.611994	50.913632	23.66662	23.578815	30.644568	31.870419	29.625891	5	5	2	13	0	0	5	30	14	16	10	12	50	31	39	50	43	30
L3_chr5_-_79322840	chr5	79322823	79322847	-	345778	MTX3	DKFZp686O1788	9.100239	7.866486	1.591957	5.93514	5.107334	0.638107	27.877351	49.16611	26.698926	13.643224	30.498197	23.563148	21.535988	34.511092	35.999951	32.782309	44.354674	7.077705	10.878049	13	1	6.071006	5	1	36.879518	70.97992	33	14	34.97992	33	21	44.996078	56	53.530271	57.863636	7.066895
L3_chr7_-_158190204	chr7	158190198	158190263	-	54892	NCAPG2	MTB,CAP-G2,FLJ20311,LUZP5,hCAP-G2	14.251465	19.841991	17.210819	11.759532	2.039444	1.276214	7.610918	8.803188	12.709333	1.87559	2.552068	1.454129	36.658036	34.698697	30.801285	24.426877	16.455232	9.978585	17	32.815123	10	12	2	2	11	15	16	2	3	2	35.81338	46	52	40	23.507116	10
L3_chrX_-_71709392	chrX	71709385	71709443	-	55869	HDAC8	RPD3,HDACL1	4.185541	2.43277	0	2.933393	0	0	10.571145	6.237045	11.095941	5.683511	7.665081	11.4601	43.930108	18.790576	23.820443	31.27058	19.610704	13.985897	5	4	0	3	0	0	15	11	13.977273	6	9	16	42.99061	24.905983	41	50.99061	28	14
L3_chr4_+_109791205	chr4	109791181	109791248	+	58505	DC2		3.265331	1.220836	1.591957	2.926593	0	0	0	2.161827	1.545543	2.813385	4.261095	5.862608	55.756662	28.013097	45.268137	64.012186	67.259559	30.432405	4	2	1	3	0	0	0	4	2	3	5	8	54.710926	36.85797	67.381222	104.201948	86.631532	30.802245
L3_chr6_-_97392127	chr6	97392106	97392133	-	81491	GPR63	PSP24(beta),PSP24B	38.4404	4.826743	4.775871	2.933393	2.043806	1.255706	5.604547	19.522734	8.108963	0	0	6.370076	15.38286	7.536938	13.042008	4.293231	1.287928	4.971195	41.969697	8	3	3	2	1.970588	8	28.689866	9.937973	0	0	9	15.082011	9.957143	18.959399	7	2	4.985714
L3_chr12_+_6513944	chr12	6513944	6513950	+	2597	GAPDH	G3PD,GAPD,MGC88685	11.364478	5.517318	0.521947	2.314456	0.586146	1.049997	14.042387	19.848359	12.360297	17.806344	17.89901	20.866244	34.171282	25.271969	52.000166	39.85698	43.95317	47.866207	12.794118	9.159997	0.352941	2.370404	0.576287	1.670279	18.308201	27.914927	14.931647	17.288385	20.305308	30.562231	33.811752	32.521157	64.127601	64.47951	51.318084	50.15528
L3_chr15_+_39310757	chr15	39310733	39310785	+	11261	CHP	SLC9A1BP	1.608488	1.810134	0	0	0	0	19.544259	11.196499	4.636629	11.58245	6.844988	9.334687	38.709108	24.349691	32.673127	34.283518	32.026559	34.385663	2	3	0	0	0	0	25	18	6	12	8	13	37.997207	32	50.994429	55.953412	43.953613	34.991304
L3_chr4_-_47160430	chr4	47160395	47160494	-	54951	COMMD8	FLJ20502	20.922593	16.238173	15.287821	17.716731	6.133072	0.638107	2.059989	6.754696	1.545543	3.80792	5.947176	0.741153	36.891531	33.99065	16.669976	40.403619	45.642779	21.011298	24.965217	26.905097	9	18	6	1	3	11	2	4	7	1	35.996599	44.957383	29.993174	65.989876	61.916954	20.996622
L3_chr10_+_75606526	chr10	75606508	75606562	+	132	ADK	AK	24.453067	13.884529	9.937853	61.170469	9.199328	0.638107	4.889849	18.134217	11.02184	11.77275	20.901757	10.807275	30.665983	29.816953	38.104049	100.3582	76.413555	12.886449	28.94085	23	6	61.985185	9	1	7	27	14	11.990196	24	15	30	39	57.995134	162.997567	96.992707	13
L3_chr12_+_2774422	chr12	2774391	2774455	+	2288	FKBP4	p52,PPIase,FKBP52,FKBP59,HBI,Hsp56	28.640768	16.878675	3.183914	16.544945	5.102972	5.190968	9.910065	5.934031	0	3.75118	1.68608	3.677588	21.505365	9.758714	4.057126	9.148542	7.89123	14.900718	34	28	2	16.905263	5	8	14	10	0	4	2	5	21	13	8	15	12	15
L3_chr7_-_11643247	chr7	11643217	11643254	-	221981	THSD7A	KIAA0960	5.209432	1.211934	0	0	1.019722	2.123056	19.357784	161.745702	42.178976	12.893785	19.247358	40.771394	35.545929	29.153768	27.822426	8.562974	12.861922	3.97823	6	2	0	0	1	3	25	196.977887	50	13	22	59	35	38	38	14	18	4
L3_chr5_-_93045275	chr5	93045271	93045282	-	NA	NA	NA	11.21843	13.366216	7.91608	14.034221	5.920545	1.362328	3.567689	1.858813	1.415654	0.560188	14.757274	7.330793	45.419959	41.899208	48.046847	33.349539	56.587618	19.341651	12.590708	22.38466	4.678571	14.222689	5.785714	2	5	3	1.836735	0.610169	16.674419	10.370114	44.946516	53.831314	62.660113	54.117202	66.821298	19.756642
L3_chr12_-_29425351	chr12	29425336	29425401	-	51290	ERGIC2	PTX1,CDA14,Erv41,MGC111152,cd002	2.412732	2.43277	1.591957	3.908924	1.019722	0	9.954738	27.194667	33.540129	14.410799	11.912108	13.524396	47.944273	47.744816	76.05285	44.755344	39.248968	17.83393	3	4	1	4	1	0	14	38.985816	40.992126	15	14	18.992908	46.994382	62.393801	108.989218	72.957857	52.997183	18
L3_chr17_+_40581624	chr17	40581620	40581632	+	10614	HEXIM1	CLP1,EDG1,FLJ13562,HIS1,MAQ1	7.482876	4.823013	3.855791	5.876167	2.043806	0.638107	13.433691	13.22825	29.679523	10.844543	1.709028	17.865941	39.529497	33.025758	33.080447	22.988739	47.311907	18.664293	9	8	2.346535	6	2	1	17.38535	20.38535	36	11	2	26	39	43	46.932258	37.426254	56	19
L3_chr12_-_47532193	chr12	47532189	47532228	-	9416	DDX23	MGC8416,PRPF28,U5-100K,prp28	19.436871	3.043188	3.183914	8.80276	5.108987	4.000869	19.539112	13.965858	7.832983	11.827806	8.610279	5.862608	21.480961	17.346163	22.410582	22.643704	13.098502	13.990022	23	5	2	9	5	6	27	23	10	12	10	8	21	23	37	37	19	14.043663
L3_chr4_-_68249441	chr4	68249431	68249490	-	55236	UBE1L2	FLJ10808,FLJ23367,MOP-4,UBA6,UBE1L2	4.117929	6.618796	4.935939	9.798737	6.133071	0	24.763312	36.872283	84.105627	30.161991	43.820938	26.272534	31.643057	30.562423	49.874927	23.896048	45.709903	12.965839	5	11	3	10	6	0	33	54.993994	100	30	50	37	30.996454	39.98237	74	39	57	13
L3_chr6_-_11490487	chr6	11490469	11490549	-	NA	NA	NA	3.332943	1.220836	1.591957	3.908924	1.019722	0	36.776488	41.079482	44.824576	111.273465	106.370233	98.899471	20.498708	11.354205	57.572071	65.22217	75.538147	40.522507	4	2	1	4	1	0	46.994424	57.996289	55	105	119.988848	142.998141	20	15	76.993548	105.966387	94.980455	41
L3_chr2_+_182030394	chr2	182030322	182030499	+	3676	ITGA4	CD49D,IA4,MGC90518	32.327064	36.746541	9.711811	17.58254	6.128709	4.761597	8.824286	37.122433	22.41159	18.645369	32.885625	43.388552	19.556135	16.551034	8.119677	12.18028	9.342821	15.95816	38	61	6	18	6	7	13	58	28	19	38	60.984043	18.990291	22.09777	15	20	14	16
L3_chr2_+_100985186	chr2	100985180	100985190	+	6160	RPL31	MGC88191	2.412732	10.14506	1.591957	2.933393	3.063528	0	0	0.540457	3.175061	2.870125	2.583893	0.741153	58.564807	45.918622	46.286222	53.74071	40.194585	35.979124	3	17	1	3	3	0	0	1	4	3	3	1	57.994334	58.983967	59.940649	86.983724	47.969811	36.991501
L3_chr1_+_65386473	chr1	65386396	65386473	+	205	AK3L1	RP4-686B20.1,AK3,AK4	21.255203	11.037654	0.390094	0.975531	2.039444	2.928079	22.880049	23.335738	2.318315	0.937795	0.84304	5.693466	16.999518	18.371958	2.573982	1.214719	0.800782	2.970438	25.418617	18.190238	0.268908	1	2	4.241006	31.965599	38.457423	3	1	1	7.786408	16.547657	24.478378	5	2	1.28081	2.969697
L3_chr11_-_13441346	chr11	13441307	13441410	-	84280	BTBD10	GMRP-1,GMRP1,MGC13007	23.679024	13.306817	10.097921	6.844899	6.122694	0	4.704309	7.227157	8.619551	15.541418	6.799094	3.677588	32.818529	21.06191	20.304506	26.879234	22.862295	20.824978	28	22	6	7	6	0	7	12	11	16	8	5	31.918472	28	33.989362	43.989362	32.984043	20.990698
L3_chr17_+_6856679	chr17	6856638	6856700	+	440400	MGC71993	MGC71993	6.530662	7.197842	3.183914	7.871268	8.187496	4.847711	1.98324	3.841737	1.545543	6.75739	0.84304	7.196302	52.775659	26.007907	54.848641	67.6868	70.462251	96.710272	8	12	2	8	8	7	3	6	2	7	1	10	51.995643	33.997792	72.997817	110	86	100
L3_chr2_-_201536652	chr2	201536629	201536673	-	4999	ORC2L	ORC2	16.061798	8.50134	1.591957	6.844899	2.039444	0	16.877635	12.480629	14.428756	5.683511	31.982877	17.70937	28.574087	14.38415	15.085835	27.535153	24.209716	8.992676	19	14	1	7	2	0	23	21	18	6	37	25	27.994819	19	25	45	33	9
L3_chr9_-_129739941	chr9	129739939	129739986	-	8818	DPM2	MGC111193,MGC21559,RP11-203J24.2	36.545892	15.557614	25.738269	19.626037	35.882829	12.57087	7.90525	7.36726	11.978555	5.962743	14.8028	8.670565	17.330712	6.742267	13.455259	7.32301	10.434528	36.15639	41.98895	25.98895	15	20	35	18	11	12	15	6	17.083448	12	17	9	23	12	15	37
L3_chr6_-_122834659	chr6	122834615	122834695	-	57515	SERINC1	TDE2,KIAA1253,TDE1L,TMS-2	0	0	1.591957	4.884455	0	0.638107	2.644319	16.016513	7.762805	10.508571	7.610309	28.964821	59.18497	80.569131	105.249687	52.629847	79.011688	57.317031	0	0	1	5	0	1	4	24	10	11	9	41	58	105	152.960081	85.996504	102.99651	57.986038
L3_chr17_+_31160569	chr17	31160559	31160635	+	8148	TAF15	NPL3,RBP56,TAF2N,TAFII68,hTAFII68	20.994491	9.602138	34.759536	30.557874	2.039444	1.362328	8.479114	9.217715	13.085916	9.721823	6.081159	6.388535	32.549135	16.064912	26.674528	32.912136	20.790488	23.632822	24	15.991379	18.991379	30.991453	2	2	12	14.143119	16	10	7	9	32	21.079692	39.539846	53.539846	27.888889	24
L3_chr8_+_101232039	chr8	101232026	101232069	+	5440	POLR2K	ABC10-alpha,RPABC4,RPB10alpha,RPB12,RPB7.0,hRPB7.0,hsRPB10a	6.117836	4.230686	13.855933	0.975531	5.123968	0	0	1.178254	3.233036	0.937795	6.081159	0.741153	56.073755	33.710814	31.130976	41.068058	39.311971	20.829024	7	7	8	1	5	0	0	2	4	1	7	1	55	44	47	67	53.996667	21
L3_chr7_+_130663171	chr7	130663165	130663197	+	4289	MKLN1	FLJ11162,TWA2	18.815294	8.485807	5.238443	20.633576	10.222337	0.638107	8.657963	26.549124	31.265488	13.70258	26.817135	16.480199	34.762634	42.650114	57.290914	78.324009	52.22116	27.614235	21.985612	14	3.268994	21	10	1	12	41.995671	38.63631	13.987069	31	23	34	56	85.577853	127.297692	69.375732	28
L3_chr1_+_53435083	chr1	53435059	53435086	+	1376	CPT2	CPT1,CPTASE	42.477254	22.188146	8.919993	30.539819	7.148432	0.638107	3.458898	5.997605	1.580632	0.937795	1.709028	0.741153	16.30507	13.773614	10.213422	15.934443	20.170246	12.906713	48	37	5	31	7	1	5	9	2	1	2	1	16	18	16	26	27	13
L3_chr6_+_135558580	chr6	135558570	135558626	+	4602	MYB	Cmyb,c-myb,c-myb_CDS,efg,RP1-32B1.1	0.804244	0.610418	0	0	0	0	13.729543	6.686701	0	0.937795	0	0	47.811039	21.924907	1.977526	1.209502	1.931891	1.007135	1	1	0	0	0	0	19	11	0	1	0	0	46.878695	29	4	1.991453	3	1
L3_chr7_-_127771098	chr7	127771098	127771190	-	55131	RBM28	FLJ10377	10.844391	11.502131	3.183914	10.763205	3.059166	0	34.784146	38.264312	34.667117	16.708218	24.918485	24.978616	17.45302	22.014443	29.43223	12.207102	17.322835	19.542844	12.952381	19	2	11	3	0	45.985185	57	43	17	29	35	17	29	47	20	24.984375	20
L3_chr1_+_234753888	chr1	234753864	234753928	+	3964	LGALS8	Gal-8,PCTA-1,PCTA1,Po66-CBP	6.549919	7.818512	4.93594	4.884454	0	0.638107	6.873088	43.115367	27.97433	6.548879	11.074883	31.521091	50.013112	49.690518	54.781484	70.707781	25.23087	23.759284	8	13	3	5	0	1	10	61	33.989247	6.983957	13	44.337615	49	65	76	114.992147	35	24
L3_chr7_+_156435180	chr7	156435167	156435190	+	64434	NOM1	C7orf3,SGD1	45.814956	32.265068	15.44789	36.482402	10.21905	3.914754	4.889849	8.26927	15.53001	1.87559	5.081188	8.583817	12.933088	6.371687	6.005591	10.397265	7.527233	3.021404	52	54	9	37.107143	10	6	7	13	19	2	6	12	12.597015	8.468208	10	17	11	3
L3_chr11_+_82545814	chr11	82545810	82545848	+	51585	PCF11	KIAA0824	44.31652	32.611131	35.451315	85.440659	26.704161	10.798551	11.139428	16.720945	7.038918	0.937795	12.964834	20.090283	8.187174	22.233986	6.946599	9.148542	20.019863	15.765887	49	55	19	86	26	14	14.977778	24	9	1	15	29	8	29	11.973856	15	27	16
L3_chr1_-_53476754	chr1	53476754	53476788	-	4116	MAGOH	MAGOHA,RP5-1024G6.4	18.036298	11.327611	14.026905	11.779977	3.069543	0	0	1.718711	2.353404	0	0	4.915947	45.683306	19.237622	63.367121	39.453958	24.146563	12.744483	20	19	8	12	3	0	0	3	3	0	0	7	45	25	81	64	31	13
L3_chr20_-_34835564	chr20	34835556	34835617	-	79980	DSN1	RP3-469A13.1,C20orf172,FLJ13346,MGC32987,MIS13,dJ469A13.2	7.334906	13.91378	7.959786	8.80276	1.019722	0	1.32216	1.080913	1.545543	0	2.529121	0.741153	55.097726	41.299676	31.049405	15.873259	5.233542	9.970729	9	23	5	9	1	0	2	2	2	0	3	1	54	53.986784	52	26	8	10
L3_chr15_+_38240541	chr15	38240529	38240591	+	701	BUB1B	BUB1A,BUB1beta,BUBR1,MAD3L,SSK1,hBUBR1	13.662098	5.43343	3.183914	13.736158	1.019722	0	6.179967	16.435701	13.640071	0	2.529121	7.355175	43.966981	29.459057	22.478905	24.455667	6.859197	10.964494	16	9	2	14	1	0	9	27	17	0	3	10	42.957143	38.975728	37	40	10	11
L3_chr1_+_219026837	chr1	219026822	219026881	+	64757	MOSC1	FLJ22390,RP11-295M18.1	48.207511	23.276904	3.343982	2.933392	4.089265	0	1.32216	4.658438	1.545544	0	0	2.223459	14.359207	10.567571	1.733047	1.218951	9.274636	5.014447	55.22399	38.739114	2	3	4	0	2	8	2	0	0	3	14	13.985714	3	2	12.985714	5
L3_chr17_+_40681083	chr17	40681082	40681118	+	NA	NA	NA	12.424306	10.726826	4.93594	0.975531	3.059166	0.638107	19.962181	9.617891	16.098048	4.919368	4.238149	13.598765	31.625294	26.720249	19.282804	3.658461	15.724261	4.028538	15	17.850575	3	1	3	1	25	15	20	5	5	18.993056	31	35	30	6	20.976608	4
L3_chr16_+_29892693	chr16	29892686	29892734	+	9344	TAOK2	KIAA0881,MAP3K17,PSK,PSK1,TAO1,TAO2	19.452393	18.676987	16.239708	21.632102	30.717831	9.523194	20.974481	26.686518	70.086174	19.629742	42.555712	46.629268	23.618158	21.2823	24.567578	16.443939	17.774753	34.347513	22.80597	30.993865	10	22	30	14	29	42	84.982214	20	48.997033	65.887608	22.995146	28	41	26.916418	24.980583	35
L3_chr11_-_116163948	chr11	116163917	116163958	-	8882	ZNF259	MGC110983,ZPR1	42.897418	30.638859	26.328112	31.41557	42.041319	13.32895	2.82986	4.518335	5.551351	10.659619	0.84304	8.592514	18.470667	14.22031	30.295736	25.654601	13.34811	45.294387	50	50.895197	15.843284	32	41	18	4	8	7	11	1	12	18	19	50.975173	41.970588	19	46
L3_chr6_-_128883439	chr6	128883405	128883459	-	5796	PTPRK	RP3-480J14.1,DKFZp686C2268,DKFZp779N1045,R-PTP-kappa	26.083105	22.121616	14.873793	62.14492	22.542254	14.518818	16.841623	35.006666	31.006114	62.087993	27.756911	119.376243	21.429124	9.030675	22.238671	23.28349	15.402592	23.713901	29.974359	37	9	63	22	19.974359	22.994949	52	37.992366	61	32	173.799771	21	12	36	38	22	23.994152
L3_chr1_+_152564624	chr1	152564609	152564685	+	57198	ATP8B2	ATPID,DKFZp434M0219,KIAA1137	36.829816	18.096601	35.076607	85.817233	80.94521	40.043609	16.43129	23.19585	15.886511	39.518618	76.498023	65.281095	11.307469	11.256913	11.302376	18.936197	19.235916	48.467671	41.939953	30	20.791866	87	78.867016	53.973179	23	32.990022	20	38.993311	87.565103	92.304171	11	15	20	30.987952	26	49.525641
L3_chr12_-_3732537	chr12	3732494	3732618	-	84766	EFCAB4B	FLJ33805,MGC4266	33.66275	16.927361	1.591957	23.56084	20.456487	2.552426	23.899483	37.376661	20.128364	25.860907	30.172101	23.638658	7.217767	5.232876	5.443621	10.973848	9.633188	3.021404	39.816794	28	1	23.977612	20	4	32	58.978981	25	25.995984	34.995984	32.589202	7	7	10	18	14	3
L3_chr7_+_106292937	chr7	106292932	106293018	+	5294	PIK3CG	PI3K,PI3CG,PI3Kgamma,PIK3	4.873819	10.320377	6.527897	19.572764	4.078888	0	20.138866	36.724988	42.461046	30.152684	40.805267	27.310742	39.823128	27.920115	54.835821	48.345164	64.151146	16.986074	6	17	4	20	4	0	27.996183	57.984733	52	31	47	38	39	37	89	78.994302	84.997151	17
L3_chrX_-_109447967	chrX	109447957	109447999	-	9949	AMMECR1	RP13-360B22.1,AMMERC1	18.632735	11.44406	22.216478	16.597685	6.140161	6.433168	19.788995	21.96724	37.155981	20.357993	26.917507	10.690771	26.584193	15.507966	21.61859	32.043173	25.376402	11.75336	21.977011	19	12.904295	16.849462	6	8.767857	25.821679	32	44.571949	19.975758	30.692924	15	26	20.412995	34.915344	52.196995	34	11.837122
L3_chr6_+_35544157	chr6	35544154	35544160	+	4736	RPL10A	Csa-19,NEDD6	12.206103	4.334855	2.918773	10.768147	8.426001	0.377151	3.774487	6.747786	1.580632	1.93233	0	0.238428	49.106191	45.449928	57.118638	54.192036	37.694943	36.491609	14.232267	7.146175	1.836964	10.973989	8.242855	0.618421	5.245902	10.155738	2	2	0	0.311475	48.614191	58.265009	76.591336	87.763359	44.74702	37.65128
L3_chr1_-_119992413	chr1	119992342	119992435	-	90874	ZNF697	MGC45731	30.718195	20.965228	203.945171	302.379616	129.935853	23.907206	20.251257	61.906131	171.70248	69.056818	80.671417	58.796355	14.237153	28.770431	78.925079	53.481565	41.291245	25.320576	35.823342	34.889243	108.122147	305.019854	126.418628	32.720171	27.987455	88.360449	204.453172	68.156956	92.205876	83.726341	13.972299	37.626154	114.081716	87.176893	56.391219	25.64406
L3_chr3_+_171167281	chr3	171167268	171167304	+	7095	TLOC1	Dtrp1,FLJ32803,HTP1,SEC62,TLOC1,TP-1	8.28712	12.011408	13.375929	12.745847	3.059166	2.638541	24.389372	110.190799	77.69513	65.450744	97.628866	58.397498	32.549266	23.399583	38.365755	25.120814	19.866959	17.809195	10	20	8	12.983051	3	4	30.915937	141.966725	92.63027	64	109.905977	83.809908	31.929538	30.911698	55.953661	41	27	18
L3_chr6_+_57290386	chr6	57290379	57290420	+	5558	PRIM2	P58,RP3-401D24.1,MGC75142,PRIM2A	0	4.242904	0	1.957861	0	0	3.49094	6.99214	2.353404	0	0.84304	0.741153	61.749302	56.161317	46.46833	23.331676	18.297959	15.737374	0	7	0	2	0	0	5	11	3	0	1	1	61	72	60	38	24	16
L3_chr17_-_77488466	chr17	77488391	77488479	-	5831	PYCR1	P5C,P5CR,PIG45,PP222,PYCR	36.579628	22.858284	9.937853	6.842316	9.144326	1.276213	5.186249	7.555563	0.772772	0.937795	3.981457	2.195282	23.573071	27.154505	13.944978	7.33003	6.637773	3.000177	41.926606	37.926606	6	7	8.963303	2	7.589286	12.085271	1	1	4.673469	3	23	35.97561	23.991736	12	10	3
L3_chr14_-_87529221	chr14	87529221	87529289	-	2581	GALC		31.461173	21.60047	4.93594	36.345772	13.303693	9.645652	15.656807	25.311949	11.166009	7.695185	12.0978	35.785554	18.423106	16.060251	13.756913	11.614643	29.780014	40.29664	36	36	3	37	13	14	21	36	14	8	14	51	18	21	22	19	39	41
L3_chr10_-_74682186	chr10	74682184	74682414	-	51021	MRPS16	CGI-132,COXPD2,FLJ22062,FLJ40972,MRP-S16,RPMS16	25.894389	18.623444	11.800067	31.460494	17.382462	2.761163	8.901035	6.874843	5.551351	5.626771	6.767269	1.482306	30.818984	39.643698	28.111069	57.578314	43.332916	53.047696	31	31	7	32	17	4	13	12	7	6	8	2	30	52	47	94	59	53.994937
L3_chr14_+_73423314	chr14	73423292	73423327	+	57862	ZNF410	APA-1,APA1	7.450872	9.531838	1.591957	5.887231	3.063528	1.362328	18.683732	8.011285	18.298586	1.93233	12.364729	3.63915	39.492894	43.319944	76.6155	40.611861	28.835025	36.520424	9	16	1	6	3	2	23	11	22	2	14	5	38.991379	55	93.973837	65.842857	35	38
L3_chr8_-_64113918	chr8	64113908	64113921	-	8836	GGH	GH	34.457813	10.164847	4.775871	11.796374	2.043806	2.000434	0	1.080913	0.772772	3.86466	0.84304	0	31.402795	21.596506	33.588812	26.41576	14.716341	12.672861	38	17	3	12	2	3	0	2	1	4	1	0	31	27.990783	46.99537	43	19	13
L3_chr5_-_176671520	chr5	176671508	176671536	-	83463	MXD3	MAD3,MGC2383	47.130668	12.512934	0	1.957861	2.039444	1.362328	0.66108	1.080913	0.772772	0	0	0	18.349572	2.970163	2.0796	1.214719	0.643964	3.021404	52	21	0	2	2	2	1	2	1	0	0	0	17.975	4	4	2	1	3
L3_chr8_-_21827148	chr8	21827147	21827166	-	9046	DOK2	p56DOK,p56dok-2	13.274736	10.095322	0	7.886126	7.16413	1.362328	18.70499	4.052413	15.718226	7.015188	10.560451	6.953769	34.203227	37.057298	63.79323	27.799528	26.477717	33.727143	15	17	0	8	6.983607	2	22	6	19	7	12	10	33.992982	46.992982	75	45	31	35
L3_chr11_-_63770928	chr11	63770928	63771018	-	26472	PPP1R14B	PHI-1,PLCB3N,PNG,SOM172	45.684181	46.069276	17.567748	50.350287	54.696108	15.312214	2.56203	1.394243	0.724468	0.937795	1.588948	0.711644	17.968051	12.552619	10.825849	13.425058	18.430323	17.70164	54.169964	77.586886	10.754328	51.211021	53.378449	21.868179	3.643103	2.622727	0.939394	1	1.862069	0.956517	17.460727	16.579779	19.721345	22.010541	25.903176	17.755525
L3_chr15_+_89299122	chr15	89299100	89299174	+	91433	RCCD1	MGC14386	45.585478	28.928946	11.303768	28.407983	12.254114	0.638107	12.391976	6.449257	10.371844	7.615841	5.113013	6.508867	8.239503	8.220583	3.318266	5.491659	2.013724	3.021404	53.945783	48	7	28.987097	12	1	18	11	13	8	6	9	8	11	6	9	3	3
L3_chr8_-_22582554	chr8	22582549	22582592	-	55909	BIN3	MGC14978	4.851568	23.747937	52.796262	21.664339	12.279274	2.761163	28.086641	98.652621	171.096569	72.927405	45.820981	27.679768	33.653235	55.41235	156.352348	69.508465	65.966537	30.517792	5.973451	39.833333	28.867257	22	12	4	35.998148	129.931044	198.94616	70.98336	51.992467	39	32.967469	71.882303	188.622895	112.874564	83.935281	30.980915
L3_chr19_-_44060741	chr19	44060733	44060772	-	126432	FLJ45909	FLJ44131	49.52163	30.567304	3.183914	31.390698	19.424952	2.000434	9.118618	19.697511	0	2.94947	7.633256	7.166665	8.206807	8.271978	2.713267	11.60356	9.516884	6.999633	57.993865	50.969325	2	31.993865	19	3	13	30	0	3	9	10	8	10.955882	4.984848	18.984848	14	7
L3_chr1_+_44185212	chr1	44185169	44185242	+	9670	IPO13	IMP13,KAP13,KIAA0724,RANBP13,RP11-7O11.4	15.520617	9.030446	17.867186	38.42209	36.526042	16.564004	32.908861	22.518835	37.113813	106.267944	63.154949	49.831563	18.459326	16.709576	15.698476	48.528145	50.278408	76.7169	18	15	10	38.993103	35.592593	22	42.992	33	45	100	71.994624	72	18	22	25.996667	79	63	79
L3_chr22_-_16636811	chr22	16636811	16637250	-	637	BID	FP497,MGC15319,MGC42355	37.653978	35.214649	20.145963	32.399604	35.886254	40.004458	9.932914	6.738701	5.479579	23.074055	9.434697	3.63915	19.428752	17.528749	17.584451	15.865593	13.266278	35.229002	45	58.686099	12	32.977169	35	52.93722	13.961538	11	7	23	11	5	19	23	30.987097	26	19	36
L3_chr10_+_51235207	chr10	51235197	51235254	+	NA	NA	NA	1.608488	1.822352	3.183914	9.789355	3.059166	0	12.425309	18.389278	8.65464	10.602878	19.843952	8.865657	53.048149	59.597349	31.7888	40.361731	47.374936	47.262768	2	3	2	10	3	0	17	30	11	11	23	12	51.994521	77.99726	52.981427	65.994521	63.994521	47.975342
L3_chr17_-_4405381	chr17	4405378	4405434	-	10514	MYBBP1A	FLJ37886,P160,PAP2	28.533467	9.04824	3.183914	7.836612	25.616365	6.989514	11.045197	7.227157	11.16601	8.863373	13.850286	5.87287	27.515838	15.923031	12.245385	20.846478	19.568096	31.58308	33	15	2	8	25	10	14.842697	12	14	9	15.9375	8	26.958543	20.976259	22	34	25.97619	31.988024
L3_chr22_+_36008459	chr22	36008452	36008533	+	27128	PSCD4	CYT4,DJ63G5.1	21.151199	11.486469	4.775871	25.720358	14.316205	10.202294	13.403796	7.392493	19.26624	45.905722	35.679948	27.630915	32.815532	24.211929	83.783363	93.392017	129.739793	99.360351	25	19	3	26.2	14	14	18	12	24	44.989744	41	39	31.998418	32	119.992076	151.932239	159.998405	101.998405
L3_chr2_+_159533398	chr2	159533394	159533400	+	85461	TANC1	KIAA1728,ROLSB,TANC	37.148038	17.166254	0	12.781138	15.369546	8.245491	21.468043	11.393913	0.772772	3.86466	7.838565	14.046853	9.158985	13.038809	3.914722	9.1767	13.534362	7.762935	40.979592	28.789451	0	13	14.986395	11	26.956204	16.862336	1	4	9	19.85222	8.972222	17	7	14.972222	18	7.875479
L3_chr19_-_2672362	chr19	2672340	2672437	-	148252	DIRAS1	Di-Ras1,FLJ42681,GBTS1,RIG	20.407319	18.785197	31.318322	30.206962	28.673331	26.085346	24.603212	19.344521	31.316203	28.281256	47.287812	21.658555	22.770825	6.67481	18.641637	17.075336	15.581677	31.694905	24.636081	31.011724	18.867381	30.834895	28.037834	37.040432	34.164051	29.920949	39.262644	28.385408	54.940979	29.934907	22.156296	8.966225	31.937756	27.972019	22.90123	31.899619
L3_chr1_+_90233265	chr1	90233256	90233332	+	284695	ZNF326	FLJ20403,MGC61591,ZAN75,Zfp326,dJ871E2.1	40.03797	37.839019	32.244681	57.061054	8.137313	2.638541	4.228769	5.836692	10.564899	9.770663	10.2808	5.87287	23.590555	26.184183	35.14922	19.54672	29.323494	15.78301	46	63	19	58	7.975728	4	6	10	13	10	12	8	23	34	54	32	39	15.883117
L3_chr22_-_36907784	chr22	36907754	36907804	-	8398	PLA2G6	PLA2,CaI-PLA2,GVI,INAD1,PNPLA9,iPLA2,CTA-228A9.2	3.884173	8.198187	1.591957	3.902124	1.019722	2.761163	44.734739	54.88509	15.211591	25.932909	40.017558	30.046189	19.366967	18.910852	7.357637	11.557675	9.92253	6.956148	4.777778	13.6	1	4	1	4	58.920965	81.862361	19	26	45.993103	42	18.961538	24.946525	11.947368	18.938278	13.990385	6.990385
L3_chr16_+_31273997	chr16	31273955	31274073	+	3687	ITGAX	CD11C	10.955107	1.211934	8.345896	22.540267	31.721026	10.004389	40.744132	83.78685	108.06364	418.137069	997.281169	895.517358	16.342207	20.606677	79.976849	155.112537	357.388852	303.019565	13	2	5	23	30.977528	14	51.999679	102.999679	126.99553	373.999679	1070.998077	1382.95672	16	27	101	250.993659	386.995475	316.99729
L3_chr7_+_100041142	chr7	100041141	100041144	+	NA	NA	NA	20.557805	12.471954	4.376553	15.827218	1.604654	2.908506	10.036427	12.130087	8.756177	6.849914	7.505714	13.017421	37.855465	6.471159	5.199459	4.458863	6.58448	6.604447	22.633333	21.033333	2.571429	16	1.571429	4	12.615385	16.852237	10.5	6.893333	8.538462	18.946667	37.498172	8.455506	8.809267	7.283179	8.457731	6.751894
L3_chr2_-_11523729	chr2	11523719	11523746	-	1876	E2F6	E2F-6,MGC111545	30.971994	14.434447	3.183914	31.541749	14.32142	5.485818	14.345154	1.62137	7.881868	3.80792	6.035686	2.195282	23.470012	23.738986	38.309304	23.311755	31.969576	14.736147	36	24	2	32	14	8	18	3	10	4	7	3	22.995392	30.988636	56	38	41.767613	15
L3_chr19_+_35124985	chr19	35124963	35125257	+	8725	C19orf2	RMP,NNX3,FLJ10575,URI	44.262018	46.070296	9.295102	20.63841	6.118332	0.638107	11.25935	17.751084	9.557158	0.926291	2.583893	3.56583	13.335905	12.765458	23.5309	12.205484	8.337878	5.014447	50.976744	76.931875	5.649635	21	6	1	15.976744	26.941176	12	0.988235	3	4.884211	12.96	16.961538	38.864078	20	11.990099	5
L3_chr2_-_37047163	chr2	37047163	37047250	-	6801	STRN	SG2NA,MGC125642	44.851147	20.912552	20.535877	36.07263	20.377453	6.98545	17.637925	22.295585	84.068288	18.776632	20.756459	49.56189	7.20683	24.234627	38.563428	13.425214	10.425371	10.951569	52.881258	34.663158	12.511811	36.801373	19.947639	9.828061	24.364035	35.960656	101.882888	19	24	69.81556	7	31.862069	58.705342	22	14.837321	11
L3_chr6_+_122762495	chr6	122762475	122762518	+	3298	HSF2	MGC117376,MGC156196,MGC75048	13.755498	20.384556	4.775871	18.563605	5.107334	0	17.299324	15.092112	6.266147	14.45254	14.705687	20.075324	38.671479	26.085081	16.607784	28.61134	33.24602	20.587966	16.677556	33.931774	3	18.965763	5	0	24.550802	25	8	14.771277	17	27.962562	37.747159	34.494318	27.79661	46.743414	45.680991	20.731001
L3_chr6_-_43445183	chr6	43445171	43445369	-	24149	ZNF318	FLJ21852,HRIHFB2436,TZF,ZFP318	43.598381	19.789352	1.591957	36.324934	18.453448	6.133996	18.398676	25.535987	2.137855	11.676758	11.162347	18.012378	8.05648	7.528049	2.72181	10.850189	5.319946	3.021404	51.961945	32.745017	1	36.986928	18	8.926471	25.476868	39.875533	2.728507	12	13	25	7.820513	10	5	17.824051	7.896155	3
L3_chr2_+_192251078	chr2	192251077	192251134	+	64859	OBFC2A	DKFZp667M1322,FLJ13624,FLJ22833,MGC111163	34.240049	63.786394	28.306752	29.579437	39.01254	13.559714	8.511156	123.472159	20.564414	30.061664	78.834375	65.33444	27.500093	47.370778	35.190888	35.743852	112.480406	62.711494	37.478424	107.965691	16	30	38	18	12	151.819066	25	29	88	96	27	60.990385	49	58	129	64.97603
L3_chr9_-_139183694	chr9	139183675	139183711	-	389816	LRRC26	RP11-350O14.10,bA350O14.10	52.687448	27.924453	1.591957	2.933392	3.069543	2.000434	6.451167	1.718711	2.353404	0.937795	0.84304	0	11.225857	6.827364	1.733047	1.826311	2.773991	1.007135	60	47	1	3	3	3	9	3	3	1	1	0	10.973684	9	3	3	4	1
L3_chr7_+_114349458	chr7	114349458	114350233	+	29969	MDFIC	HIC	32.309839	18.209573	78.196103	222.801019	37.963381	4.582769	13.473672	20.378122	53.519526	140.968464	60.847478	19.765191	24.581102	15.743269	43.605059	152.271733	48.549609	12.039098	38.667715	30.121997	44.994203	225.347636	37.121997	7.060999	18.667208	32.943941	64.864342	136.349783	69.961078	27	24	20.994792	70.995444	247.600781	66.651127	11.995902
L3_chr8_-_131021202	chr8	131021202	131021261	-	51571	FAM49B	L1,BM-009,DKFZp686B04128	19.38922	15.034613	18.834819	9.782555	1.019722	1.276214	2.059989	8.030291	7.074008	4.688976	0	3.649411	48.966656	60.307866	34.621942	14.019069	6.637774	9.965662	23	25	10.9875	10	1	2	3	13	9	5	0	5	47.995951	78	54	23	10	10
L3_chr6_-_32914509	chr6	32914483	32914550	-	6891	TAP2	PSF2,DAQB-69D7.2,ABC18,ABCB3,APT2,D6S217E,RING11,DAAP-57C1.2	14.926997	14.481968	8.616153	12.722747	9.186223	3.914754	14.708784	4.658438	13.527923	8.720044	11.926176	28.460045	40.808635	7.425408	9.315439	17.082937	34.882541	44.283243	18	24	5	13	9	6	20	8	16.985294	8.992593	14	39.992593	40	10	16	28	46	45
L3_chr20_-_3696383	chr20	3696382	3696438	-	54976	C20orf27	RP5-1009E24.6,FLJ20550	47.47436	19.31171	7.939646	3.929369	5.09861	4.638975	2.82986	4.19009	0.1137	4.919368	0	1.482306	20.189677	14.444553	14.272247	4.652379	5.646814	5.992499	54.419118	32.145223	4.89916	4	5	7	4	7	0.15625	5	0	2	19.793269	19	24	7.647482	8	6
L3_chr13_-_38510006	chr13	38510003	38510251	-	80209	C13orf23	RP11-50D16.2,FLJ12661,FLJ23780,bA50D16.2	17.569101	21.097271	4.775871	16.658411	7.155521	3.276647	25.545593	27.458903	22.185502	16.24882	19.103989	24.237245	27.662586	10.937603	5.969644	9.130687	8.617024	11.979931	20.934422	35	3	16.96748	7	5	34	42.906863	27.834081	17	22	34	27	14.615617	11	14.989011	13	12
L3_chr11_-_9292717	chr11	9292694	9292767	-	440026	TMEM41B	KIAA0033,MGC33897,MGC57262	47.093422	32.363234	30.20071	12.711684	19.413526	4.184719	3.3054	15.76454	5.514668	9.54817	5.113014	2.964611	20.509645	44.915263	32.798192	25.027019	32.54747	10.028893	54.994737	54	17	13	18.994475	6	5	25	7	10	6	4	20	59	57	41	45	10
L3_chr7_+_129913270	chr7	129913262	129913425	+	4232	MEST	DKFZp686L18234,MGC111102,MGC8703,PEG1	19.854403	11.960845	1.591957	3.908924	3.063528	0	8.632578	11.774423	6.534066	3.887265	0	0.741153	42.737597	37.472326	32.338423	7.914211	7.567168	3.000177	23	20	1	4	3	0	12	17	8	4	0	1	42	49	48	13	10	3
L3_chr22_+_45537210	chr22	45537187	45537231	+	25771	TBC1D22A	RP3-477J10__A.1,C22orf4,HSC79E021	56.282983	36.604799	3.183914	26.541556	13.296483	8.124359	6.949838	4.827887	6.252351	3.80792	8.56871	10.224996	8.228566	12.872978	13.417729	14.08348	16.789353	8.97145	64	61	2	27	13	12	10	8	8	4	10	14	8	17	22	23	24	9
L3_chr9_+_140065324	chr9	140065323	140065325	+	NA	NA	NA	18.675215	5.762736	6.753939	7.859991	26.750931	14.61937	35.701188	25.682861	22.704299	14.45482	40.578298	45.620505	17.258512	7.637864	12.962302	0.60736	3.557546	15.535532	21	9.566019	4	8	26	18	39.995906	31.994901	26.999659	14	44.990807	68	17	9.995273	19	1	5	16
L3_chr9_+_113433414	chr9	113433410	113433469	+	NA	NA	NA	41.956136	60.934845	56.64687	72.940579	31.759213	6.823261	11.61819	53.757767	28.803108	20.644946	30.379484	32.675615	18.371659	12.12977	9.802998	19.580786	25.17889	11.929623	48	102.9625	32	73.990625	30.993711	10	16	73.985714	34.943311	21	34.989474	46	17.902578	15.988304	17.993976	31.982035	33	12
L3_chr5_-_60493966	chr5	60493964	60494063	-	643155	DKFZP686E2158	DKFZp686O1385	12.514265	12.077078	7.959786	16.641338	12.276761	2.000435	7.610918	18.60149	16.624296	24.0482	10.257395	18.800585	52.196872	89.192873	79.755771	87.278553	69.195932	33.779764	15	20	5	16.990654	12	3	11	30	21	24	11.992701	25.985507	50.994848	115.988	119.965935	141.974305	91.998276	34
L3_chr14_-_81069938	chr14	81069905	81069966	-	6400	SEL1L	IBD2,PRO1063,SEL1-LIKE	40.253616	32.809903	26.058428	55.50718	33.788827	3.388566	9.646276	30.585536	34.04479	35.100657	21.656342	45.036023	22.552179	41.678175	62.701839	48.505304	63.97655	27.527523	45.990741	54.914259	15	56.243609	32.995305	4.986175	13	44.873482	40.9869	35	24.89275	64.991304	21.99439	53.983239	83.925838	78.991549	79.988669	28
L3_chr14_-_49399317	chr14	49399317	49399318	-	NA	NA	NA	72.72158	32.857394	27.892308	82.197777	26.298241	16.070563	0	0	0	0	0	0	0	0	0	0	0	0	75.383333	56.166667	14.5	82.414286	25.533333	19.076923	0	0	0	0	0	0	0	0	0	0	0	0
L3_chr15_-_41000269	chr15	41000266	41000334	-	146057	TTBK2	KIAA0847,TTBK,SCA11	45.662916	25.6629	13.552092	9.767688	4.08325	0	2.82986	24.0865	5.493376	10.765197	7.72567	12.055896	24.587889	3.730248	7.71396	6.702146	3.301651	1.993043	52	43	8	9.982249	4	0	4	35.96732	7	11	9	17	24	5	13	11	5	2
L3_chr1_-_153254341	chr1	153254340	153254341	-	NA	NA	NA	41.431912	15.09424	8.023259	2.583077	4.452899	0.200016	13.106684	43.996028	14.856084	1.000024	11.560805	10.9519	18.860342	9.894153	12.628078	2.707759	13.484775	5.734552	43.832036	25.5889	4.634022	2.635022	4.347042	0.346376	15.833823	50.644225	17.672639	1.063536	13.04329	15.954625	18.677796	12.762021	17.083264	4.4251	16.336788	5.849741
L3_chr12_+_65949432	chr12	65949412	65949677	+	55832	CAND1	DKFZp434M1414,FLJ10114,FLJ10929,FLJ38691,FLJ90441,KIAA0829,TIP120,TIP120A	48.977801	32.98602	11.303769	13.694014	3.063528	2.000435	14.416009	18.12903	12.674244	6.75739	16.629087	2.223458	10.289822	29.869653	22.781966	22.608006	18.878314	6.021581	56	54.994709	7	14	3	3	20	29	16	7	19	3	10	39	38	36.987805	26	6
L3_chr14_+_76634320	chr14	76634320	76634437	+	85457	KIAA1737		24.121581	24.765228	15.14405	42.157617	14.301225	4.552861	14.844587	10.460505	29.323944	23.327503	20.55115	27.323494	34.790061	23.307492	25.317755	36.034382	49.027197	53.413832	29	41	9	43	14	7	21	17.947644	35.89759	23.9412	24	37.794118	34	31	44	58.996885	68	53.958824
L3_chr17_-_77023964	chr17	77023964	77023965	-	NA	NA	NA	54.323405	27.476574	12.993098	104.862399	96.077024	88.920116	19.563622	24.445459	12.402915	33.957388	19.54205	91.035441	0	0.742541	0	3.053756	1.36976	3.982435	57.86367	46.58589	7.104323	105.307776	93.048076	96.124887	24.160617	32.02491	15.02491	32.131988	22.112003	138.461649	0	1	0	5	2	4.036199
L3_chr9_-_102155032	chr9	102154997	102155063	-	54881	TEX10	RP11-208F1.2,FLJ20287,bA208F1.2	24.41799	9.060744	17.122117	27.520792	5.116077	2.852963	10.641203	11.299798	30.678734	6.75739	4.238148	15.114967	38.880326	24.417999	37.331683	30.606387	15.810852	14.021049	28.990291	15	10	28	5	4.17	15	19	38	7	5	20.976562	38	31.9613	59.930233	49.976744	22.980843	13.984556
L3_chr9_-_99499418	chr9	99499416	99499530	-	7507	XPA	XP1,XPAC	50.238093	37.330596	8.112	47.13706	30.615438	6.903399	7.687667	13.493395	8.312914	7.5591	13.917304	17.543007	16.370328	11.829463	6.187904	6.014427	8.051326	2.01427	59	61.976959	4.995392	47.977169	29.920151	10	11	22	10.622951	8	16.25128	24.778012	16	15.653846	11	9.896104	11.8625	2
L3_chr12_+_27066748	chr12	27066748	27066789	+	9412	MED21	SRB7,SURB7	1.656842	5.440477	23.933957	2.926593	2.043806	0	8.444334	31.767008	56.788842	7.530868	16.239641	46.934425	64.309445	92.892435	181.78066	88.061425	84.603524	50.483471	2	9	13	3	2	0	11.956522	45.304348	68.26087	7.913044	18.869565	67.434783	63.219513	119.216028	236.763067	142.825784	104.439025	51.38676
L3_chr11_-_61491613	chr11	61491613	61491683	-	2495	FTH1	FTH,FTHL6,MGC104426,PIG15,PLIF,FHC	39.382133	71.347987	202.021612	382.449054	234.491628	193.878613	3.304859	11.771699	36.195075	65.477153	89.528642	57.089564	31.739523	61.403005	298.813034	239.302639	256.943835	417.085102	44.549433	120.61046	104.027752	384.176928	227.473504	216.549139	4.792125	18.681727	43.073905	63.254502	100.416396	82.799726	31.182291	79.108186	347.949408	386.042234	285.212549	440.420968
L3_chr4_-_103901155	chr4	103901137	103901205	-	4126	MANBA	MANB1,MANNANASE,MANNASE	14.296731	16.337647	6.527897	8.826139	3.063528	0.638107	14.824303	11.739791	58.36857	38.075569	26.172603	19.841913	45.771381	41.466621	64.09481	91.286051	92.701913	61.588601	17	27	4	9	3	1	20	19	69	36.985149	30	28	45	54	90.996169	148	111	62.982825
L3_chr4_+_128922926	chr4	128922924	128922930	+	22824	HSPA4L	APG-1,Osp94	39.225542	18.39915	6.687965	8.829877	0	0	8.324116	16.983562	1.545543	6.957278	1.68608	0	27.437898	16.854239	4.4865	6.741553	2.773991	3.021404	43	30.990291	4	8.980769	0	0	11	25	2	7	2	0	27	21.990196	8	11	4	3
L3_chr16_+_56327163	chr16	56327141	56327246	+	10300	KATNB1	KAT	28.061165	19.311751	6.367828	20.564875	26.587924	9.952565	9.263037	4.518334	5.44449	11.725597	3.426933	7.316737	37.926855	31.786511	31.880632	32.246539	26.824119	31.702735	33	32	4	21	26	15	12.970588	8	7	12	4	10	36.975669	41.993056	54.758333	52.751034	37.725561	32
L3_chr2_-_69724261	chr2	69724261	69724377	-	22848	AAK1	DKFZp686F03202,DKFZp686K16132,FLJ23712,FLJ25931,FLJ31060,FLJ42882,FLJ45252,KIAA1048,MGC138170,MGC164568,MGC164570	49.571791	19.125054	12.186177	38.495194	10.249678	3.546613	18.547444	67.295363	16.50267	58.598012	21.807706	17.787266	7.144244	11.52352	2.227429	15.883818	13.97425	4.985364	54	32	7	39	10	5	23.993311	85.117465	20	55	25	25	7	15.254737	4	25.92	19	5
L3_chr19_-_12805692	chr19	12805692	12805694	-	NA	NA	NA	42.955121	27.909602	10.950783	34.139269	18.570877	4.532625	22.056755	14.822031	6.923288	22.019587	11.369672	13.767136	10.457038	11.854224	11.408202	6.738488	7.337462	8.654402	46.44559	47.528689	6.300161	34.379724	18.050013	6	26.735754	20.038494	8.369797	20.911789	13	20.067439	10.254795	15.342007	15.810257	11	9.342007	8.841121
L3_chr9_+_35595258	chr9	35595231	35595525	+	7016	TESK1		23.085649	16.891912	34.032347	214.396712	138.668666	72.3793	45.343561	75.680454	103.255312	356.386104	211.149756	159.074973	7.217767	17.521022	11.871773	40.212112	25.521176	42.084894	27.934489	27.879781	20.54916	217.853679	135.448522	98.072865	61.786075	110.796597	125.737172	342.606943	241.029362	227.805851	7	23	22.799987	65.957498	37.88	42.331079
L3_chr6_-_150080928	chr6	150080901	150080950	-	9113	LATS1	WARTS,wts	48.779886	57.669526	57.237144	64.430541	27.675736	0	12.991714	31.987412	40.148656	11.676758	19.671055	37.489603	14.155643	29.720366	46.899911	20.937606	25.054019	13.754287	56.128331	96.964541	32.507608	65.371474	26.998342	0	18	46.937832	48.997487	12	22.883214	53.880739	13.775726	39	71.248394	34.166836	34.329948	13.84326
L3_chr7_+_127883124	chr7	127883117	127883169	+	29923	HIG2	FLJ21076,MGC138388	21.161325	8.492437	3.183914	3.902124	16.377598	1.276214	10.051713	2.161827	3.126176	5.819595	4.238148	7.991276	44.721337	23.591103	11.481846	22.65109	10.408233	23.657163	25	14	2	4	16	2	13.985714	4	4	6	5	11	44	31	20	37	15	24
L3_chr14_+_44623068	chr14	44623065	44623085	+	55015	PRPF39	FLJ11128,FLJ20666,MGC149842,MGC149843,FLJ45460	31.374975	23.242116	37.594207	30.598881	11.243134	1.362328	18.524303	28.050787	23.761061	17.916471	8.577587	20.336758	26.464713	21.529679	31.395441	30.685302	27.701516	17.687394	35	38.964497	20.975999	31	11	2	23.43943	41.379988	28.989744	18	10	28.905223	25.980198	27.980328	46.920922	49.929445	35.970492	18
L3_chr3_+_187984059	chr3	187984055	187984065	+	1974	EIF4A2	EIF4A,BM-010,DDX2B,EIF4F	17.329417	12.485565	0	18.779399	6.140162	0	6.728341	4.827887	4.005807	3.80792	2.552068	3.610973	52.571425	27.022773	40.06374	48.675147	67.459117	37.91033	19	21	0	19	6	0	9	8	5	4	3	5	51.97151	35	55.97151	78.97151	80.934399	38.963173
L3_chr15_-_72922532	chr15	72922532	72922573	-	25989	ULK3	DKFZP434C131,FLJ90566	56.208414	29.233384	7.024196	43.297225	42.067354	28.154274	6.3208	14.23281	6.3943	34.763294	5.135961	7.241342	14.307443	15.147279	18.684213	23.264996	21.348275	31.475709	63	49	4	44	40.992032	36.988235	9	22	8	33	6	9.933229	14	20	28.989637	37.984589	28.984456	32
L3_chr3_+_181802658	chr3	181802656	181802690	+	151613	TTC14	UNQ5813,DKFZp313M1015,DRDL5813,FLJ00166,KIAA1980,PRO19630	29.89605	13.783198	29.793716	24.530114	17.431541	2.000435	17.501467	35.262784	70.05379	36.147512	35.673598	49.507991	29.57468	22.834917	52.58892	59.693699	78.004539	31.461671	35	23	17	25	17	3	24	51	84	36	41	71	28.990719	30	77	97	93	32
L3_chr14_-_89155306	chr14	89155218	89155315	-	1112	FOXN3	C14orf116,CHES1,PRO1635	26.097322	28.897062	5.161982	17.589339	7.939555	1.89069	37.806468	39.230786	7.95364	17.276899	17.855172	28.913778	13.229739	21.615961	5.77181	6.082061	10.277151	6.042807	30.865534	48	3	18	7.782313	2.966102	50.885167	63.686855	10	17.930007	20.942584	39.911946	12.85567	28.736584	10.967391	10	15	6
L3_chr13_+_28131269	chr13	28131227	28131302	+	51371	POMP	C13orf12,HSPC014,PNAS-110,UMP1	4.069575	10.879959	8.119854	17.602938	0	0.638107	5.250429	13.749445	5.528465	8.63298	16.376027	3.677588	68.226015	62.699044	109.275297	68.708322	116.700938	67.945908	5	18	5	18	0	1	7	20	7	9	19	5	66.998428	81.984419	154	111.992139	148	69
L3_chr12_+_105692283	chr12	105692283	105692591	+	55188	RIC8B	FLJ10620,MGC39476,RIC8,hSyn	40.807596	23.60107	29.524913	4.893837	11.230029	5.300631	10.364029	14.007085	18.397982	9.548171	9.388803	6.285563	26.667143	13.460225	15.787883	22.599392	9.247436	12.936757	48.962264	39	17	5	11	7.915888	15	23	23	10	11	8.547619	25.947347	18	28	36.945455	13.981818	13
L3_chr22_+_39677335	chr22	39677319	39677337	+	9978	RBX1	ROC1,RP11-554C12.1,BA554C12.1,MGC13357,MGC1481,RNF75	4.989785	5.428259	1.591957	8.820623	5.09861	0.638107	1.32216	1.718711	9.870206	2.94947	0.84304	0.741153	71.764124	41.11186	45.475062	38.850901	32.320532	19.458655	6	9	1	9	5	1	2	3	12	3	1	1	70.996914	52.990741	60	63	39.993827	20
L3_chr5_+_179153622	chr5	179153619	179153630	+	4056	LTC4S	MGC33147	58.912454	16.772104	8.616153	3.918306	1.019722	1.276213	7.188996	5.01999	1.580632	2.870125	1.709028	2.897997	12.311534	11.454637	2.573982	4.884299	4.358886	3.000177	65	28	5	4	1	2	10	8	2	3	2	4	12	15	5	8	6	3
L3_chr2_-_234427916	chr2	234427879	234427931	-	55355	DKFZp762E1312	hFLEG1,DKFZp762E1312,FAKTS,URLC9	24.385517	13.908787	5.161982	22.613103	1.019722	1.276213	29.389095	6.933543	14.617618	6.678045	0.84304	2.195282	24.655922	37.868054	26.594181	20.773049	6.834535	8.979754	29	23	3	23	1	2	37	10	18	7	1	3	24	50	43	33.990196	8.990244	9
L3_chr11_-_94346366	chr11	94346366	94346398	-	51503	CWC15	C11orf5,Cwf15,HSPC148,ORF5	7.431614	9.611138	6.687965	10.777201	9.1966	2.000434	7.135379	4.615675	17.632675	7.77453	5.081188	6.440141	63.908348	36.097467	36.082527	61.480722	47.287687	32.243653	9	16	4	11	9	3	10	8	21	8	6	8.941176	63	47	53.994924	100	58.994898	33
L3_chr10_-_32676056	chr10	32676051	32676168	-	80314	EPC1	DKFZp781P2312,Epl1	30.179031	45.633233	37.977628	59.838434	33.743911	10.272136	21.145081	61.433619	66.654589	20.677628	34.67609	42.460668	27.708852	32.36552	66.523134	27.485132	28.916263	14.930608	36	75.986207	23	60.972414	33	15	29	91.942656	81.972809	20.994609	39.997389	59.980951	26.987909	42.961065	102.915128	44.994169	41.899687	14.987578
L3_chr20_-_44426017	chr20	44426010	44426475	-	51006	SLC35C2	RP11-394O2.1,BA394O2.1,C20orf5,CGI-15,FLJ37039,MGC20633,MGC32079,MGC39183,OVCOV1	14.032794	18.614474	6.367828	9.778291	19.40856	13.069806	15.032381	16.505231	15.958283	9.60491	38.156007	27.760113	50.009939	64.49941	55.353063	34.248607	58.804461	97.104512	17	31	4	10	19	19	21	27	20	10	44	39	49	84	81.986381	55.974685	78.998039	98.877563
L3_chr3_-_150287011	chr3	150286972	150287012	-	6596	HLTF	HIP116,HIP116A,HLTF1,RNF80,SMARCA3,SNF2L3,ZBU1	4.873819	6.672358	1.591957	10.784001	0	0.638107	15.255938	39.860841	28.093482	20.740019	22.639479	20.53519	59.128451	50.058614	21.796175	34.387632	18.683583	13.871997	6	11	1	11	0	1	21	56	34	21	25.986486	29	57.970726	65	37	56	26	13.948052
L3_chr20_-_35589501	chr20	35589501	35589727	-	10904	BLCAP	RP11-425M5.2,BC10	48.074163	18.025733	61.122133	60.139964	60.545245	22.800248	18.123513	32.826441	39.9583	22.527813	39.562369	32.417895	13.391925	8.980669	18.546632	14.046947	30.944595	34.417721	54.986498	30	33.989726	61	58.996575	32	24	50	48.889909	23	45	45.972509	13	12	30.994975	23	41	35
L3_chr3_-_49117195	chr3	49117182	49117198	-	5859	QARS	GLNRS,PRO2195	15.064586	8.945454	0	5.880431	9.221761	2.000434	29.091433	22.488356	21.59905	23.930294	6.872638	18.562073	35.46119	40.621427	50.443274	35.114517	59.318907	42.821501	17	15	0	6	9	3	35	29.893674	26	22.963504	7.966667	27	34.987768	51.987768	62.975149	56.981815	71.926605	44
L3_chr13_-_30634003	chr13	30634002	30634159	-	10808	HSPH1	DKFZp686M05240,HSP105,HSP105A,HSP105B,KIAA0201,NY-CO-25,RP11-173P16.1	39.875619	40.793069	33.87181	109.361343	61.545377	12.422816	10.417647	21.672353	44.205898	29.637838	25.773581	25.180402	29.749604	20.306518	47.040451	47.183146	70.166724	23.629499	47	67.845679	19	110.985507	60	17.679348	15	34.390929	54.928895	29.933702	30	35	28.987723	27	76.920534	77	93.996678	24
L3_chr15_-_48845156	chr15	48845124	48845438	-	84888	SPPL2A	IMP3,PSL2	46.925383	40.068239	49.175729	45.193472	25.577955	14.02151	0.934224	8.193198	39.585554	5.68351	15.401501	13.847301	32.668625	25.040713	50.486462	60.009108	55.158193	41.506847	55	66.96875	27	45.995984	24.995984	20	1.441606	14	48	6	17.975476	19	32	33	77.994924	97.982443	75	42
L3_chrX_+_12719453	chrX	12719406	12719806	+	5634	PRPS2	PRSII,PRS II	22.609801	21.633834	15.064528	22.564472	4.08325	0	18.200495	19.411557	9.412537	3.80792	4.238148	4.838288	39.930451	34.271421	23.829963	26.865142	12.069451	22.835437	27	35.927928	8.953271	22.953271	4	0	24	29.945946	11.795455	4	5	6.586207	38.983051	45	39.966102	43.901162	18	23
L3_chr11_+_34083737	chr11	34083715	34083816	+	55226	NAT10	ALP,DKFZp434C116,FLJ10774,FLJ12179,FLJ23850,KIAA1709,hALP	4.069575	3.052091	1.591957	9.771492	1.019722	1.276213	24.761044	28.962135	17.616065	55.466146	18.275019	16.484829	52.169987	40.983631	44.739888	62.030219	62.900261	40.568982	5	5	1	10	1	2	33	43	22	53	21	23	50.997717	54	68.99763	101	82	41
L3_chr5_-_41906285	chr5	41906285	41906470	-	5019	OXCT1	OXCT,SCOT	18.745434	11.878091	16.004973	9.82233	0	1.91432	6.264127	28.47529	39.503551	12.52249	6.129538	2.852977	56.151468	29.7297	32.901753	16.651969	7.017733	13.596554	21	20	9	10	0	3	8	35	46	12	7	4	56	38	40	26.96748	8.96748	14
L3_chr2_+_27848089	chr2	27848085	27848140	+	9553	MRPL33	C2orf1,MGC111093,MGC13694,MGC23922,RPL33L	6.767487	4.670941	4.93594	14.753159	2.039444	2.683597	11.739612	9.337686	9.427411	15.634338	23.486598	23.962085	63.019284	28.149213	27.211943	23.896759	28.53129	34.609079	8.102752	7.707509	3	15	2	4.235556	16	15	12	16	27	34	61.992366	37	42.973684	38.984586	39.973684	35
L3_chr14_+_34521975	chr14	34521925	34522038	+	6729	SRP54		10.783815	16.875764	1.591957	5.880431	2.039444	0.638107	5.681296	10.094109	2.353404	5.819595	5.104135	7.326999	65.339729	63.303653	69.58668	66.925136	48.13597	29.793231	13	28	1	6	2	1	8	15	3	6	6	10	64	81.997895	102.995789	108.997899	64	30
L3_chr4_+_58228779	chr4	58228777	58228781	+	NA	NA	NA	29.937795	14.783382	1.526642	43.673618	59.343461	39.682692	50.078954	32.138003	17.26797	70.192489	54.533652	71.180326	1.989884	0	1.733047	1.214719	1.36976	4.126064	32.492041	24.981253	0.961631	43.981507	57.488904	43.938441	56.334684	39.789984	20.655477	63.528471	60.044024	108.207171	1.936709	0	3	2	2	4.121071
L3_chr1_-_201203009	chr1	201202984	201203012	-	51706	CYB5R1	B5R.1,NQO3A2,humb5R2	17.181367	4.264024	3.343982	7.845092	8.185621	0.638107	13.147467	7.366168	6.28744	9.721823	12.95014	8.647796	51.827923	35.305472	37.459351	59.084874	43.380837	63.352126	20	7	2	8	8	1	18	10.864865	8	10	15	12	51	46	56	96	54.997382	65
L3_chr5_-_171643370	chr5	171643360	171643730	-	92181	UBTD2	DC-UbP,DCUBP,MGC30022	65.191175	25.271655	22.643058	56.105647	21.489314	4.90894	6.764298	9.987981	24.260302	11.58245	11.903229	24.739849	10.24226	6.700412	11.505556	8.527411	12.739354	6.000355	74.869565	41.93125	13	57	21	7	10	16	29.574065	12	14	36	10	9	21.064991	14	17.802469	6
L3_chr22_+_36679651	chr22	36679614	36679683	+	5435	POLR2F	HRBP14.4,RPABC2,RPB6,hRPB14.4,hsRPB6	39.73646	34.836073	6.527897	20.563576	29.687946	7.486252	4.781058	10.318735	3.934036	7.868838	2.583893	3.610973	37.902045	15.082641	16.283257	11.581207	18.275416	22.814211	47	58	4	21	29	11	7	16.977778	5	8	3	5	37	20	29	19	26	23
L3_chr15_-_70351950	chr15	70351918	70352063	-	NA	NA	NA	38.057992	21.683408	13.281835	27.181704	12.258494	8.55373	28.999777	31.163503	60.599188	26.008212	29.153844	34.448957	15.418466	24.112742	17.96649	31.663852	12.069452	32.75074	44.96988	35.911602	8	27.745135	12	13	40	47.981022	71	27	33.943114	47.886228	14.993976	32	31.995074	51.72864	18	33
L3_chr17_-_7173379	chr17	7173366	7173567	-	84461	KIAA1787		44.944734	39.514776	17.831665	40.249945	35.783114	24.315977	33.466163	26.054115	12.637562	30.110907	26.704213	41.227687	5.152423	7.545594	2.57845	10.370679	3.301651	8.979753	53	66	11	41	35	33	44	39	16	31	31	58	5	10	5.01621	17	5	9
L3_chr4_-_152901594	chr4	152901585	152901618	-	5188	PET112L	HSPC199,PET112	40.485128	59.773188	12.103907	36.382104	25.58721	8.087852	2.16878	7.916955	2.402289	7.952983	3.372161	7.233279	41.076207	22.035032	33.441906	34.377508	33.988322	34.507445	46	101	7	37	25	12	3	13	3	8	4	10	40.442735	29	51	55.996154	44.514911	35
L3_chr11_-_62146033	chr11	62145996	62146236	-	26229	B3GAT3	GLCATI,GlcAT-I	41.80282	26.516462	33.546532	59.013175	40.930016	26.786534	4.550504	6.852037	0.772772	10.086912	4.292921	8.725412	37.472864	27.510444	36.912255	26.992555	23.882047	70.536063	48.922414	44	19	60	40	37	6.563218	11	1	10	5	12.211055	37	36	50	43.959016	32	72.936538
L3_chr20_-_57051237	chr20	57051205	57051300	-	51012	SLMO2	C20orf45,PRELID3B,dJ543J19.5	5.16974	10.921892	11.800067	14.690365	4.08325	1.276214	4.003601	6.830983	16.945599	10.633014	19.268875	5.862608	74.680496	53.115727	56.871194	74.078601	94.237533	49.974818	6.298913	18	7	15.004466	4	2	5.790476	11.868687	21	10.988095	22.462791	8	73.114616	70.22586	92.256537	121.098176	126.244778	50.510531
L3_chr4_-_74343380	chr4	74343375	74343741	-	26057	ANKRD17	FLJ22206,GTAR,KIAA0697,NY-BR-16	36.389474	38.959396	44.932789	48.964749	17.717918	6.967675	22.240852	35.793926	76.07803	19.208679	22.08302	51.639128	25.825038	28.399282	45.55582	23.110734	25.23435	16.92791	41.862775	65.0853	25.212077	49.793683	17.320798	10.045675	29.25385	51.01909	89.446751	19.180136	25.322351	75.36534	25.321076	36.967457	64.198537	37.666901	32.609802	17
L3_chr3_+_4510031	chr3	4510030	4510170	+	3708	ITPR1	INSP3R1,IP3R,IP3R1,SCA15,SCA16	1.656842	0.610418	4.93594	11.798807	0	0	26.247322	24.862071	48.270336	56.133055	55.306185	39.588306	56.770221	51.990793	102.145317	110.800105	71.27235	22.414371	2	1	3	12	0	0	33	34	56.985714	53	61.985815	57.985714	55.997942	66.993801	121.977022	178.897906	82.993724	23
L3_chrY_+_19614413	chrY	19614412	19614414	+	NA	NA	NA	74.187798	35.65826	9.08013	71.545345	101.153913	39.588281	10.48468	11.333139	4.389393	8.986637	5.999975	16.121919	0.026557	0	0.355971	1.42321	0	3.509867	77.348368	60.746029	5.083781	71.931789	97.89177	44.468193	13.128024	15.698018	5.378832	8.854839	6.854839	23.298916	0.025	0	0.75	2.333333	0	3.553191
L3_chr5_+_173247914	chr5	173247914	173248020	+	80315	CPEB4	KIAA1673	47.209908	45.441681	83.386346	84.767182	53.626532	20.73425	23.588359	33.009739	106.524912	89.269105	88.306251	73.850239	13.944627	19.919602	34.585711	32.447756	30.490264	18.600099	55.349776	75.900158	47.827409	86.176723	52.339004	28.906559	32.62032	50.093115	129.002408	87.27454	99.98926	105.985717	13.609173	26.465438	56.316383	53.054992	41.010953	18.598596
L3_chr2_-_160469462	chr2	160469453	160469517	-	4065	LY75	CD205,CLEC13B,DEC-205,GP200-MR6	42.495986	28.828585	13.121768	2.926593	4.08325	4.270834	6.873089	24.831805	20.206681	5.74025	7.636555	10.15287	35.502182	35.705989	35.882522	10.935158	5.980337	14.876327	48.986395	47.986395	8	3	4	6	10	37.984733	24.976859	6	8.977444	14	34.683583	46.900194	56.897554	17.94356	8.980769	14.923077
L3_chr5_+_138117005	chr5	138116972	138117069	+	1495	CTNNA1	CAP102,FLJ36832	9.766895	7.54018	14.972995	15.633542	11.288756	0.668184	23.047281	19.2462	47.884695	48.605836	56.18314	82.748634	52.125756	61.392739	161.328753	142.67573	155.661462	194.084104	12	12.404114	9.120516	15.988235	11.036053	1.061314	32	31.311242	59.295227	49.048698	64.94353	117.704338	51	80.516816	228.879201	231.872145	195.425862	199.727215
L3_chr6_+_45497790	chr6	45497790	45498305	+	860	RUNX2	CCD1,RP1-166H4.1,AML3,CBFA1,CCD,MGC120022,MGC120023,OSF2,PEA2aA,PEBP2A1,PEBP2A2,PEBP2aA,PEBP2aA1	38.64529	25.943828	10.097921	26.512327	4.08325	1.91432	27.954362	39.186287	12.867298	33.666551	28.503178	36.072839	18.408767	27.291165	12.739765	25.185467	16.310942	15.014259	45	43.028689	6	27	4	3	37.226851	59.9875	16	34	32.977612	51	17.922264	36	23	41.183976	23	15
L3_chr8_-_53789520	chr8	53789520	53789576	-	9821	RB1CC1	CC1,DRAGOU14,FIP200	36.906166	27.627969	25.490741	40.389343	20.489053	12.213045	38.402158	41.438437	47.688256	46.345637	28.114422	105.828608	10.261214	20.346019	21.919022	5.487426	6.719605	18.618376	42	46	15	41	20	16	46.988124	53	57	44	32	160	10	27	33	9	10	19
L3_chrX_-_152389222	chrX	152389222	152389246	-	55559	UCHL5IP	HSXQ28ORF,UIP1	42.278721	23.971366	30.652723	34.386346	10.229427	3.362762	11.815056	13.528615	3.934036	0.937795	2.324901	4.998385	31.518541	25.946348	37.070829	14.693112	15.214793	21.686294	49.505882	40	18	34.947644	10	5	16	20	5	1	2.73494	7	31	34	55.864883	24	20.931915	22
L3_chr9_+_139006694	chr9	139006663	139006720	+	286257	C9orf142		56.382997	36.81602	23.370813	29.472396	23.384273	16.525458	2.806518	5.198894	1.580632	9.850008	2.583893	0.741153	26.469447	32.557551	50.767262	18.80859	22.177504	30.427555	63.266922	62	13	29.959459	22.851126	23	4.272727	9	2	10	3	1	26	42.337276	68.982684	30.71548	29.793893	30.826096
L3_chr6_+_83130284	chr6	83130220	83130289	+	7162	TPBG	5T4,5T4-AG,M6P1	40.359506	31.178545	34.797083	24.501044	8.170863	6.758278	11.235016	12.820913	29.052308	4.745715	7.719854	15.081334	34.709897	18.124208	62.229999	17.126692	21.732222	17.97243	47	52	20	25	8	9.994624	15	20	36	5	9	21	34	24	92.974729	28	31	18
L3_chr19_+_53664384	chr19	53664384	53664444	+	9266	PSCD2	ARNO,CTS18,CTS18.1,PSCD2L,SEC7L,Sec7p-L,Sec7p-like	44.328221	36.037071	93.362303	37.415902	44.06667	15.045519	4.704308	6.048903	5.493375	2.813385	2.529121	7.383352	37.81909	15.843537	23.263272	15.287429	10.60268	28.580714	51.993548	60	52	38	42.990354	22	7	10	7	3	3	10	37	21	39.46074	25	14.994737	29
L3_chr2_+_11159699	chr2	11159699	11159699	+	NA	NA	NA	0	0	0	0	0	0	24.278334	17.465463	6.612874	9.276411	6.129538	7.628988	62.92034	48.745145	63.662548	55.412986	66.841812	25.639219	0	0	0	0	0	0	28	22	8	9	7	11	62.893556	61.225595	70.453229	89.203011	71.060806	26.769289
L3_chr11_-_111142306	chr11	111142301	111142328	-	5519	PPP2R1B	MGC26454,PR65B	33.475573	11.97326	12.395643	4.917216	7.149816	1.276213	9.182962	8.59967	8.761501	5.819595	6.843469	12.749221	44.687543	30.768901	54.570739	29.992439	36.573017	22.586228	36.938928	19.976923	6.976923	5	6.969697	2	12.964183	13.90566	11	6	7.981132	17.859378	43.977013	39.966772	76.920549	48.932051	47.916076	22.978014
L3_chr4_+_184257238	chr4	184257236	184257305	+	80014	WWC2	BOMB,FLJ22029,FLJ34082	69.550551	32.134823	52.47947	98.953868	30.7732	5.894953	2.64432	4.02064	14.587594	8.74646	6.790216	10.158793	15.309535	10.734272	33.692168	17.158191	20.027802	4.985365	77.118644	53.853107	28	100	30	8	4	7	18	9	8	13.984848	15	14	44	27.993289	25	5
L3_chr4_+_2783760	chr4	2783757	2783827	+	NA	NA	NA	41.59803	25.801839	11.800067	30.367321	26.613067	15.863788	21.909106	18.962351	21.653042	19.477523	12.74627	10.766437	24.636409	5.257187	8.716133	15.265899	14.173922	21.815612	48	43	7	30.989583	26	22	30	27.932515	26.993421	20	15	14.919753	23.985612	7	16	25	20	22
L3_chr11_-_124486720	chr11	124486689	124486739	-	NA	NA	NA	41.781633	21.114955	4.775871	60.020233	22.484118	11.664996	5.617596	7.587174	3.898947	12.606386	4.215201	19.326152	40.753924	26.503253	7.534489	23.850641	44.09366	33.414036	49	34.977169	3	61	22	17	7.986667	12	5	12.973333	5	27	39.995833	34.995833	13	39	60	33.995984
L3_chr1_+_63831645	chr1	63831605	63831690	+	5236	PGM1		25.1289	13.944089	18.962845	0	0	1.276213	28.330228	24.083114	2.318315	0.937795	0	0.741153	34.698816	19.621071	9.307164	0.60736	2.657687	3.000177	30	23	11	0	0	2	35.987654	37	3	1	0	1	34	26	18	1	4	3
L3_chr16_+_21518282	chr16	21518281	21518470	+	51108	METTL9	PAP1,CGI-81,DREV,DREV1,FLJ21912	50.687424	20.533056	6.367828	87.079347	117.00868	64.767208	7.864407	9.079432	3.194352	47.009676	62.919997	75.888331	29.669433	9.241751	21.961457	71.661054	149.460763	95.138411	59	34	4	88.514617	114.087389	85.391383	11.276699	16	4.142581	47.992	72.89843	108.192446	28.968616	12.349793	39.610083	116.95944	182.549871	97.126423
L3_chr22_-_26645212	chr22	26645212	26645256	-	23760	PITPNB	PI-TP-beta,PtdInsTP,VIB1B	29.97177	36.395502	28.374936	31.841734	23.678189	6.326722	9.965903	48.729343	34.813031	32.303765	30.848381	20.233026	48.464274	41.88886	65.804284	45.488194	68.498908	19.791992	33.786491	60.797403	15.86213	32.455913	23.137936	9.157334	14.306761	69.487795	42.816878	32.349103	35.731869	28.331189	47.543762	54.842777	100.052797	74.14272	87.770751	19.948238
L3_chr5_+_110102599	chr5	110102578	110102649	+	91137	SLC25A46		42.438435	16.759156	15.14405	23.558447	13.046564	4.978102	13.365889	21.623336	11.767018	17.77721	28.742316	19.889399	32.64294	33.851607	34.410412	40.579565	39.750452	23.650298	49.531915	27.765957	9	24	12.765957	6.986486	18.778894	32.336683	15	17.778894	33	27.778894	32	44.568306	54.270492	66.270492	53.75343	24
L3_chr19_+_62817398	chr19	62817396	62817446	+	7693	ZNF134	MGC138499,MGC141970,pHZ-15	17.967671	15.670936	11.623904	27.577377	7.148431	6.53306	15.702943	31.790597	26.034714	5.762855	13.877318	30.148562	54.830302	47.217141	56.78168	33.118684	15.020794	26.673625	21	26	7	28	7	9	21	43	32	6	16	43	54	61	79	54	21	27
L3_chr15_-_48434354	chr15	48434352	48434692	-	2553	GABPB2	BABPB2,E4TF1,E4TF1-47,E4TF1-53,E4TF1B,GABPB,GABPB1,NRF2B1,NRF2B2	37.713561	42.711747	15.033861	40.301705	12.283971	6.675917	4.943467	17.767419	5.57735	2.813385	23.667017	4.446918	45.87945	43.773288	52.511097	34.27248	35.835321	21.850143	44	72	9	41	12	10	7	27	7	3	26.972603	6	44.99697	56.981981	81	55.927273	48.99697	22
L3_chr12_-_55129458	chr12	55129427	55129481	-	8914	TIMELESS	TIM1,TIM,FLJ12640,FLJ20714,hTIM	57.718576	54.16896	21.405059	17.668634	6.1358	3.914754	6.451167	15.686733	6.350122	1.87559	1.68608	3.705764	24.436028	20.669273	15.225584	14.064443	5.431678	21.672549	63.985646	90.990741	12	18	6	6	9	23	8	2	2	5	24	26.993197	23.993243	23	8	22
L3_chr7_-_96177095	chr7	96177062	96177129	-	7979	SHFM1	DSS1,ECD,SEM1,SHFD1,SHSF1,Shfdg1	7.334906	6.661313	6.527897	7.863922	4.078888	0	4.228769	7.767614	6.388922	3.75118	5.127083	4.380303	77.184719	39.590395	37.279395	44.176291	37.887539	16.797559	9	11	4	8	4	0	6	13	8	4	6	6	76	52	58	72	50	16.996774
L3_chr2_+_171493994	chr2	171493936	171494027	+	26003	GORASP2	DKFZP434D156,FLJ13139,GOLPH6,GRASP55,GRS2,p59	34.859736	18.732393	16.625818	44.153015	7.146778	7.522759	37.809207	35.670972	40.794067	36.019821	26.706967	32.392069	16.396222	15.853346	33.500231	15.874264	21.973605	6.042808	41	31	10	45	7	11	49	53	50	36	31	45	16	21	52	26	30	6
L3_chr2_+_86522012	chr2	86521978	86522034	+	55818	JMJD1A	DKFZp686A24246,DKFZp686P07111,JHMD2A,JMJD1,KIAA0742,TSGA,JHDM2A,KDM3A	49.689743	28.068373	12.103907	8.946359	6.25958	1.392283	12.202464	36.61006	20.303218	9.770663	7.742226	7.852381	27.496741	43.092642	18.075296	25.81658	18.859047	13.776309	56	46.993103	7	9.122176	6.122176	2.061088	16	50	25	10	9.095791	11	27	55.818868	29.094481	42	24.283444	14
L3_chr8_-_22055345	chr8	22055306	22055403	-	80346	REEP4	C8orf20,FLJ22246,FLJ22277,PP432	53.887347	34.689997	13.507878	20.606492	16.373117	11.498743	6.212009	7.627512	1.545543	4.745715	4.349605	3.63915	29.812646	26.543518	32.882318	18.908542	6.719606	28.759803	63	57.563636	8	21	16	17	9	13	2	5	5	5	28.989691	35	53	31	10	28.97441
L3_chr1_+_170768775	chr1	170768770	170768936	+	51430	C1orf9	CH1	51.223957	42.522801	30.67421	58.495164	35.829311	5.190968	10.083367	22.152143	20.909025	15.288421	10.25479	15.75577	28.607918	18.845233	19.031678	20.109808	17.539154	9.746984	58	71	18	59.406761	34.978323	8	13.915663	35.159048	26.278696	16	12	22	27.971831	24.985	32.985	32.947368	24.91248	9.785797
L3_chr13_+_33290253	chr13	33290253	33290333	+	5983	RFC3	MGC5276,RFC38	0.804244	6.661313	3.183914	0.975531	0	0	7.850076	29.094148	15.127537	16.582315	6.878726	10.124694	81.301623	72.090397	79.463194	18.965914	13.636397	9.999811	1	11	2	1	0	0	11	43	19	16	8	14	80	94	113.983741	31	18.990783	10
L3_chr1_-_164004730	chr1	164004687	164004759	-	54499	TMCO1	HP10122,PCIA3,PNAS-136,RP11-466F5.7,TMCC4	9.863604	6.675673	3.343982	7.834029	1.019722	0	15.000147	5.368344	15.291172	10.945363	9.476267	7.139405	65.134758	65.952328	83.442349	83.675528	61.831598	42.222354	12	11	2	8	1	0	20	9	18.987805	11	11	10	64	85.998201	116	136	82	43
L3_chr1_+_88922543	chr1	88922498	88922613	+	5586	PKN2	MGC150606,MGC71074,PAK2,PRK2,PRKCL2,PRO2042,Pak-2,RP5-905H16.1	43.676807	42.3844	31.711332	32.35613	12.260128	2.631014	16.190381	16.236855	16.633204	10.587915	5.979001	16.197375	30.636441	27.04802	18.173517	25.407737	19.755121	7.323894	51.700392	70.723521	17.71179	33	12	3.989899	22.76506	28.570189	20.976923	11	7	22.248971	29.797148	36.088857	32.335327	41.660919	28.355427	7.266571
L3_chr17_+_46598767	chr17	46598736	46598821	+	4831	NME2	MGC111212,NDPKB,NM23-H2,NM23B,puf,NDPK-B	50.509419	19.913376	20.043154	41.136732	10.222578	15.485632	1.32216	1.080913	0	3.75118	0	2.195282	38.852482	30.19483	22.357676	35.258499	35.282541	43.558741	58.902881	33	11.989247	41.878774	10	20.846387	2	2	0	4	0	3	37.940732	40	37.92622	57.70166	47.950951	43.943098
L3_chr8_-_57149620	chr8	57149620	57149624	-	6224	RPS20	FLJ27451,MGC102930	2.461087	4.814704	5.161982	9.868704	7.159884	2.123056	2.059989	2.39927	2.353404	1.93233	1.709028	1.454129	86.385885	53.376483	87.829305	78.618926	77.107068	46.127638	3	8	3	10	7	3	3	4	3	2	2	2	85.921637	67.980566	101.975034	126.93698	86.919777	47.9713
L3_chrX_-_135690712	chrX	135690711	135690781	-	9459	ARHGEF6	RP3-527F8.4,COOL2,Cool-2,KIAA0006,MRX46,PIXA,alpha-PIX,alphaPIX	2.461086	1.220836	0	0.975531	0	0.638107	32.560693	67.891351	32.770222	10.738963	12.048505	11.473668	55.969089	34.462623	17.635199	18.37619	20.265299	6.949325	3	2	0	1	0	1	42	92.991379	40	11	13.99569	16	55	44.995327	29	30	27.99537	7
L3_chr9_-_126743094	chr9	126743069	126743200	-	2800	GOLGA1	MGC33154,golgin-97,RP11-175D17.2	21.3677	12.11615	8.119854	8.187129	11.238772	3.190534	30.94409	50.705917	31.059382	40.752237	76.344599	60.538302	38.815539	17.468768	6.467378	10.358999	16.795639	8.958528	26	20	5	8.38326	11	5	42	79.752123	38.968137	41.845877	86.968137	84.689362	37.977444	23	12.510307	17	24	9
L3_chr12_+_43896097	chr12	43896094	43896144	+	196527	TMEM16F	MGC104751	40.617503	14.464281	24.146312	32.447708	13.329133	0.638107	7.996884	26.567163	17.810049	38.00821	17.437265	12.723782	42.663478	58.286846	48.049039	28.215171	32.356068	13.922666	47	24	14	33	13	1	11	38	22	36	20	18	42	75	68	46	41	14
L3_chr5_-_177986638	chr5	177986622	177986703	-	57396	CLK4	DKFZp686A20267	18.369395	8.489123	7.959786	30.413709	9.187876	1.276214	19.015668	60.546317	52.837536	33.26112	48.574084	35.769057	54.616191	71.334799	126.107994	62.989026	85.9187	29.328442	22	14	5	31	9	2	26.58042	84.574554	65	33	56.057793	50.58042	53.608764	92.765258	182.608764	102.608764	110.605517	29.683764
L3_chr19_+_38376995	chr19	38376980	38377084	+	4037	LRP3		56.716942	37.855361	38.244605	46.889104	41.977251	47.826533	16.884518	9.111204	13.378955	10.738963	4.238148	38.60038	18.540262	20.377112	8.771623	9.127323	15.778778	28.486821	65.769081	63	22	47.67402	40.991202	63.991202	23.97191	15	17	11	5	54.97191	18	27	16.844221	15	22	28.564189
L3_chr1_+_32252050	chr1	32252006	32252107	+	10657	KHDRBS1	p62,FLJ34027,Sam68	55.977657	58.614434	43.141526	63.977851	24.623278	5.60844	7.112247	17.218226	16.044478	14.105102	14.534929	7.344914	29.674816	42.666587	37.631	29.369454	20.64065	16.830247	65	97.97648	25	64.993174	24	8	10	26	20	14	17	10	29	56	61	47.981884	28.989051	17
L3_chr12_+_16391852	chr12	16391835	16391891	+	4257	MGST1	GST12,MGC14525,MGST,MGST-I	26.906173	15.460713	8.345896	22.68998	9.149325	0	14.194236	5.911226	3.233036	15.48839	4.307614	2.223459	51.67531	46.119332	66.946048	67.742864	50.724552	16.390807	30	26	5	23	8.943396	0	18	9	4	15	5	3	51	59	90.633234	110	63	16.736475
L3_chr6_+_33284251	chr6	33284241	33284267	+	6015	RING1	DAQB-314F24.3,RNF1,DADB-100D22.6,RING1A	46.842696	41.695255	10.323964	47.208947	22.508643	10.97112	15.713538	14.497387	6.359211	25.208063	11.219147	18.37835	30.451417	18.406155	19.079435	16.5302	18.433351	26.301214	52.970294	70	6	47.911968	21.983402	15	21	21.917309	8	24.925373	12.985086	25.991935	29.943237	23.971098	28.994845	26.930432	23.971098	26.994118
L3_chr14_+_76994165	chr14	76994121	76994192	+	10598	AHSA1	AHA1,C14orf3,p38	15.541667	26.316454	8.119854	10.786584	7.163412	3.399269	10.368549	2.799624	11.236187	0.937795	2.552068	2.936435	67.256979	27.965754	22.415513	34.290847	32.01813	42.56699	19	43.96	5	11	7	5	14.804878	5	14	1	3	4	65.918819	36.919177	37.97786	56.053579	43.978506	42.97048
L3_chr1_-_36721102	chr1	36721049	36721124	-	1441	CSF3R	CD114,GCSFR	6.746243	4.853322	11.960135	2.926593	5.123968	0.638107	35.599725	45.104632	46.686883	24.23485	9.523207	7.921395	50.923755	41.861783	15.529668	14.046139	4.20151	6.010856	8	8	7	3	5	1	46.990991	62	55.990991	24	11	10.995475	49.989071	55	25.214953	23	6	5.989071
L3_chr17_-_23922652	chr17	23922645	23922683	-	94005	PIGS	DKFZp686K20216,FLJ45226	23.800987	25.684548	22.924399	23.781145	27.631154	22.003012	31.341509	18.125937	22.720609	7.952983	5.979001	10.124694	38.551828	26.05223	14.733918	15.280081	19.406022	14.901331	28	42.988372	12.988372	24.223238	27	31	41.653061	28	27.984615	8	7	14	37.870857	34	24	25	26	15
L3_chr16_-_87571070	chr16	87571056	87571139	-	863	CBFA2T3	ETO2,MTG16,MTGR2,ZMYND4	39.032706	22.884217	0	6.84059	5.102972	2.638541	28.716456	29.935429	6.38521	12.019243	27.793615	16.155124	26.53777	9.016174	2.0796	4.261589	13.999593	3.021404	45.991304	38	0	6.991304	5	4	38	44	8	12	31.880435	23	26	12	4	7	19	3
L3_chr9_-_25668278	chr9	25668257	25668309	-	286319	TUSC1	MGC131751,TSG-9,TSG9	62.347556	31.187205	43.939783	66.822386	31.635775	21.450669	1.32216	1.718711	2.318315	0.937795	2.529121	5.789411	30.744679	10.911439	28.553483	20.72688	12.029578	14.873352	69.992958	51.848198	24.992908	67.967958	30.921824	29	2	3	3	1	3	8	29.988406	14.469461	47	33.935135	16.99422	14.994186
L3_chr16_-_4604891	chr16	4604891	4604906	-	124402	FAM100A	FLJ31223,FLJ32185,PP11303	32.185693	25.983443	6.753939	3.929369	13.350475	12.921607	25.878431	41.392375	54.348715	26.434216	43.235722	29.099018	36.391737	47.224429	30.868283	26.488655	45.345088	27.849842	35	44	4	4	13	17	30	50	62	25	48	43	36	60	39	43	53	29
L3_chr2_-_37237596	chr2	37237595	37237647	-	5610	EIF2AK2	EIF2AK1,MGC126524,PKR,PRKR	69.798486	55.333184	49.092858	105.492342	46.143875	9.714169	9.248985	40.100656	54.002189	51.308742	44.152912	70.609381	15.409433	33.859985	24.903251	25.135569	37.039163	11.896206	78.997506	93.071529	27.66835	107	45	14	13	59.984416	65.984416	49.974093	50.47681	102	15	43.963511	40.561515	41.123583	50	11.9875
L3_chr6_+_137185392	chr6	137185390	137185452	+	5191	PEX7	RD,RP11-55K22.6,PTS2R,RCDP1	70.573454	29.859002	23.933957	36.391761	14.323295	5.399703	4.15202	4.427533	5.528465	1.87559	0	7.193666	20.420733	20.902669	17.825322	22.676068	16.812287	6.021582	79	50	13	37	14	8	6	7	7	2	0	10	20	27.407767	28	37	23	6
L3_chr1_+_120056043	chr1	120056034	120056085	+	26227	PHGDH	3-PGDH,3PGDH,MGC3017,PDG,PGAD,PGD,PGDH,SERA	12.43775	3.043188	1.591957	0	1.019722	0	30.861895	39.170776	16.785318	1.93233	0.84304	1.482306	52.098617	43.745834	30.355489	6.092133	1.931892	4.007312	14.958333	5	1	0	1	0	40.956204	56.150334	21	2	1	2	51.123282	57	49.016245	10	3	4
L3_chr5_-_87992796	chr5	87992795	87992796	-	NA	NA	NA	30.056901	51.080259	42.917934	69.43773	118.174889	65.005473	62.272533	134.890364	35.204762	100.984675	86.471659	132.649415	3.072054	5.927235	5.130238	6.943737	1.585082	2.798173	33.135629	87.241055	22.635629	69.9	114.408599	72.571259	70.458785	145.154763	41.205543	91.31913	95.02461	203.442026	3	7.8	8.454098	11.327049	2.420084	2.8
L3_chr9_+_126671258	chr9	126671218	126671314	+	81873	ARPC5L	RP11-175D17.1,ARC16-2,MGC3038	76.298348	49.743647	89.209183	57.043798	17.297526	10.13825	6.984397	12.89524	9.578182	4.745715	11.827526	9.376814	12.768788	24.809107	17.196604	21.449579	17.348363	18.664243	88.803395	82.926509	46.997297	57.991935	16.934177	14.878571	9.97479	20	11.982759	5	13.939729	12.966667	12.421471	32.698006	30.794697	35.107675	25.410996	18.598338
L3_chr17_+_55270030	chr17	55270028	55270135	+	NA	NA	NA	0	1.220836	0	1.706124	0	0	49.23405	66.373751	26.703034	21.834224	16.271432	13.912844	46.847666	61.315055	43.359207	28.132057	9.831323	14.007123	0	2	0	1.75	0	0	65	90.996429	33	22	19	19	45.985725	79.975909	66.960276	45.975897	14	14
L3_chr4_-_89663925	chr4	89663919	89663954	-	84992	PIGY	MGC14156,PIG-Y	62.939772	45.869396	15.026583	39.272978	9.186222	0.638107	0.66108	1.718711	0.772772	0.937795	1.709028	1.482306	32.707243	37.02545	15.285688	28.230249	26.390039	15.915709	72.747063	76.550766	8.995935	39.995918	9	1	1	3	1	1	2	2	31.9869	48.310014	26	46	35	16
L3_chr19_-_16631944	chr19	16631934	16631975	-	79086	C19orf42	MGC2747	5.915991	2.441672	0	1.957861	4.089265	0	29.072184	51.182236	43.353898	39.930762	28.936905	12.047048	61.859357	42.145797	55.636816	51.638374	36.901532	45.142736	7	4	0	2	4	0	37	68	52	38.992754	33	17	61	54.968607	76.982722	84	50	45.997525
L3_chr3_+_46370357	chr3	46370354	46370644	+	729230	LOC729230		2.528698	0.610418	0	0	0	0	13.403796	10.115586	5.528465	4.919368	0	0.741153	81.322714	34.833225	10.549663	8.52956	3.863783	2.971095	3	1	0	0	0	0	18	16	7	5	0	1	79.975757	45.987805	18.98773	13.975758	6	3
L3_chr22_+_40805648	chr22	40805632	40805677	+	91689	C22orf32	dJ186O1.1	63.337105	34.059325	45.97367	55.229625	29.728714	13.248811	7.741285	3.340081	6.252351	6.794958	15.053555	10.894023	26.198635	12.832922	15.488838	11.571769	14.848871	10.044353	70.98991	57	25.986532	56	29	18	11	6	8	7	17.544478	15	25.584959	16.994152	27.971751	18.99422	19.988338	9.994186
L3_chr14_+_74815283	chr14	74815276	74815283	+	2353	FOS	c-fos,AP-1	4.307503	198.539265	0	15.771592	4.089265	0	10.238291	27.564185	0.772772	8.204045	2.583893	2.156844	83.214879	88.381319	1.585219	27.149377	12.909801	3.97823	5	344	0	16	4	0	13	36	1	8	3	3	83	111	3	44	17	4
L3_chr2_+_200879467	chr2	200879458	200879696	+	26010	LOC26010	DKFZp564A2416,DNAPTP6	71.870462	60.222402	114.110446	144.608361	79.942732	19.010609	18.827945	27.213378	94.259636	38.244177	52.972836	82.650018	7.228704	17.310263	33.139908	26.905014	25.114176	13.972974	81.996269	100.991736	63.997093	146.664065	78	26	26.980556	43.543077	113.994135	38	60.969502	116.960769	7	23	54	44	34	14
L3_chr12_-_46585045	chr12	46585032	46585092	-	7421	VDR	NR1I1	57.235191	17.997934	74.279101	45.236246	23.602369	3.270831	29.450473	19.038649	125.526141	32.021573	35.618372	30.353253	11.259205	12.016999	54.782179	21.444659	13.345888	7.951393	64.229147	30	40.991667	45.995833	23	4.991667	39.963446	30	149	32	41	43	10.989305	16	79.994624	35	19	8
L3_chr19_+_40183025	chr19	40183010	40183233	+	57655	GRAMD1A	FLJ22411,FLJ90346,KIAA1533	31.611092	20.596954	6.753939	19.496122	9.18186	6.549476	36.675279	33.220895	23.711757	15.191844	29.28092	16.765821	29.796671	15.184037	11.51854	12.937525	17.579487	31.700803	37.837266	34.094415	4	19.937314	9	9.87037	48.605875	50.275446	29	15.760797	33.970282	23	29.1437	20	20.988372	21.203725	23.05368	32.209677
L3_chr6_+_36754464	chr6	36754461	36754500	+	1026	CDKN1A	CAP20,CDKN1,CIP1,MDA-6,P21,SDI1,WAF1,p21CIP1	57.372052	150.235479	200.604098	195.628889	330.394664	247.493399	18.934503	109.145091	50.372982	48.172596	48.108752	39.511368	22.352933	99.868001	118.559746	71.714321	105.082562	158.866658	60.997488	258.994966	95	195.988323	318.996644	242.990877	24	125.892226	58.979381	45.979381	53.984615	57.962227	22	125.954557	137.982111	115.966988	118.870386	166.935411
L3_chr3_+_140545551	chr3	140545535	140545551	+	56945	MRPS22	C3orf5,GIBT,GK002,MRP-S22,RPMS22,COXPD5	3.332943	3.611079	4.775871	5.859986	0	1.276213	2.960227	6.538062	5.65124	5.024947	3.464574	0.741153	92.447908	75.666887	193.651382	112.40445	154.486422	53.103379	4	6	3	6	0	2	4	10	7	5	4	1	92	96	207	181	163.992701	55
L3_chr20_-_61728853	chr20	61728836	61728902	-	NA	NA	NA	64.11512	65.424483	39.41354	39.551929	49.672936	18.882721	19.431428	18.184009	11.707229	34.587326	30.954729	14.01945	15.24688	18.616469	20.038819	13.380301	9.330246	11.633564	73.891958	109.542003	22.988685	40.230741	48.406773	26.713428	27.081118	29.162456	14.775877	34.086397	35.716259	19.327354	14.866667	24.70098	32.864198	21.889041	13.557769	11.673077
L3_chr17_+_30312671	chr17	30312661	30312710	+	91603	CCDC16	MGC20398,CCDC16,OMCG1,SEL13	7.572834	10.767806	1.591957	13.794162	4.087612	0	32.003456	15.668647	25.37672	18.367127	15.581418	12.836896	59.657545	59.947552	48.317194	47.445982	53.99657	34.065525	9	18	1	14	4	0	40	22.993671	30.912791	18	18	17.987261	58.997608	77	66	77	63	35
L3_chr8_+_9949271	chr8	9949207	9949284	+	4482	MSRA		58.672604	54.268306	59.810312	185.929941	136.636821	78.858833	7.850076	21.988837	6.990033	12.614553	11.171646	19.345848	32.775247	39.578146	86.597997	81.034205	144.664095	110.14585	67.985981	90.990654	34.995327	187.993784	132.992303	100.990654	11	33.930435	9	13	13	27	32	51.99842	112.419522	131.715079	164.99842	113.851578
L3_chr16_+_65783558	chr16	65783557	65783597	+	1874	E2F4	E2F-4	48.609111	20.229593	16.736007	17.964358	38.935323	14.93952	24.409165	7.360721	9.281091	21.014512	22.051331	4.460918	26.474331	12.971258	12.021715	11.786013	7.528071	16.754191	56.716439	33.720381	10	18.358757	37.996154	21.461756	30.919214	13	11.742754	20.990196	25.237989	6.013487	25.863309	17	20.9532	19.293859	10.724217	16.976974
L3_chr1_+_240078128	chr1	240078094	240078160	+	9156	EXO1	HEX1,hExoI,RP11-553N16.2	9.911959	6.050895	3.183914	1.951062	0	0	10.311703	7.618976	7.341926	0.937795	0	0	79.549959	52.000025	23.561858	4.873181	3.863782	11.920805	12	10	2	2	0	0	14	12	9	1	0	0	77.995434	68	37.995434	8	6	12
L3_chr3_-_75566912	chr3	75566882	75566979	-	692099	FAM86D		68.747725	47.159805	126.685362	247.398003	156.977767	60.625544	23.340065	30.824495	50.443941	73.907512	55.116598	59.846667	8.562971	14.460794	24.868064	30.587295	33.49416	30.780922	79.316393	78.676072	69.580109	250.026446	152.769547	78.178103	31.443452	46.347078	61.295237	73.473263	63.351717	85.145876	8.302332	19.228223	41.208853	50.041224	47.148089	31.206431
L3_chr2_-_38683123	chr2	38683120	38683614	-	92906	HNRPLL	SRRF	52.909793	31.31452	7.101794	39.681517	27.404213	1.99372	15.780703	18.808057	10.916532	17.894532	9.316825	23.451036	32.068786	25.986702	13.37061	31.836675	37.273614	14.890644	59.932854	52.033314	4.399681	40.443513	26.793104	3.150819	21.269323	29.525506	13.653158	17.860184	10.907088	33.6889	31.401997	34.151852	21.45143	51.920109	50.421595	15.052606
L3_chr1_-_30376180	chr1	30376180	30376181	-	NA	NA	NA	14.014696	6.546722	0.757877	1.957861	2.043806	0.994427	61.565887	46.441573	4.238813	15.254965	15.262589	26.897805	25.188022	20.401832	1.733047	1.218951	7.045449	16.712249	15.5	11	0.5	2	2	1.5	66.2	52.5	5.2	14.5	17.2	40.2	25	26	3	2	9	17.333333
L3_chrX_+_48427126	chrX	48427103	48427165	+	7454	WAS	IMD2,THC,WASP	10.689632	6.678989	6.753939	5.851702	3.063528	6.533059	62.409644	95.009866	21.135733	73.90447	45.223009	49.80861	27.691352	32.76773	9.099625	34.1968	20.368217	20.759106	12.969231	11	4	5.984615	3	9	81.995699	132.981053	26	71.987097	51.990805	71	27	42.953651	16	55.89651	28.953136	21
L3_chr1_+_7753951	chr1	7753913	7753997	+	9341	VAMP3	CEB	25.120081	9.670877	30.159794	16.620608	2.039444	0.638107	22.699834	33.231217	21.165335	10.659619	11.926177	20.882095	53.074784	39.565091	72.559865	50.835835	47.180205	52.238902	29.868031	16	17	17	2	1	30.964706	50.912381	26	11	14	29	51.979358	51.997613	111.985942	82.983737	64.983676	52.992908
L3_chr1_+_26019016	chr1	26018993	26019110	+	56181	FAM54B	HYST1888,MST116,MSTP116	57.807067	35.509724	18.057707	52.005514	32.724189	13.861358	11.232225	5.198894	9.41222	17.211465	19.786874	11.617238	32.66579	13.435912	25.431263	17.111695	30.191924	33.55489	68	58.984126	11	53	32	20.992	16	9	11.980952	17	23	15.990476	31.819672	18	41.819672	27.985294	40.99005	33.990148
L3_chr10_-_106088167	chr10	106088137	106088223	-	NA	NA	NA	73.905922	67.643963	71.98687	242.096493	193.790357	88.689384	11.580175	42.873068	38.971855	53.550761	52.706497	29.663614	16.391482	38.298689	52.815076	62.705342	53.145876	87.845686	80.976725	113.971377	39	243.934532	187.983013	105.983623	16	63.996552	48	52	60	42	15.997561	49.99514	77.874436	101.995122	67.99273	89.98787
L3_chr20_+_29598838	chr20	29598826	29598904	+	NA	NA	NA	39.056652	16.768087	29.40241	27.499584	22.529424	3.082423	40.953673	40.690463	40.727504	9.627515	16.492635	15.156663	22.18791	12.119244	12.118417	24.389931	17.489005	6.97235	43.704631	28	17	28	21.993421	4.717703	54.205996	57	49.601014	10	18.992064	21	21.757009	16	20.993789	39.891566	23.993789	6.993789
L3_chr18_+_9092715	chr18	9092674	9092731	+	4729	NDUFV2		40.397262	27.18898	14.647751	27.476676	12.242962	1.91432	0.66108	1.62137	2.318315	0.937795	1.68608	3.63915	61.185266	61.004221	62.50024	40.450791	40.811545	44.436326	47.792453	44.967742	9	28	11.993377	3	1	3	3	1	2	5	59.992659	79	93.983033	65.96746	53.983092	45
L3_chr3_-_178397646	chr3	178397621	178398097	-	79718	TBL1XR1	C21,DC42,FLJ12894,IRA1,TBLR1	38.924482	27.785043	25.76107	19.538428	9.192237	4.595661	23.845795	45.384361	32.366959	44.805077	32.008365	13.151169	40.081171	44.758439	19.672213	48.338942	67.533352	23.037186	45.690476	46	14	19.9815	9	6.937843	32	65.977778	40	44	36.986175	18	38.996825	59	34.960961	78.996825	91	23
L3_chr5_-_140680532	chr5	140680471	140680549	-	6879	TAF7	TAF2F,TAFII55	53.735902	59.602243	50.398393	46.235941	19.462205	4.72509	3.458898	6.218354	13.225492	6.75739	5.150655	2.223458	46.004414	66.934017	80.515673	44.726982	51.546049	41.257761	61	100	29	47	19	7	5	10	16	7	6	3	44.995434	86.995434	120.995413	72.997712	68	42
L3_chr15_-_49702253	chr15	49702252	49702484	-	23312	DMXL2	FLJ26672,KIAA0856,RC3	32.77546	14.533113	1.591957	23.513262	5.09861	1.914321	25.435497	57.418633	13.468308	21.256972	41.37821	61.738379	45.079884	30.445141	16.058032	22.643206	29.852684	12.01408	38	24	1	24	5	3	34	83.838612	17	21.99435	47.965909	88	44	39.993506	29	37	42	12
L3_chr21_-_35128671	chr21	35128669	35128673	-	NA	NA	NA	77.72891	39.46291	28.158382	60.524831	15.391233	1.362328	17.84485	12.52296	14.111146	12.154786	12.26045	6.370076	8.16598	6.895902	7.043797	5.509218	9.059737	4.985364	82.992337	66.991704	15	60.980843	15	2	22	17.957136	16.956025	12	13.990291	9	8	9	11	9	11.982759	5
L3_chr17_+_15843809	chr17	15843808	15843862	+	54902	TTC19	2010204O13Rik,FLJ20343,MGC138312,MGC19520	45.364732	41.163537	62.221758	67.496175	33.904897	6.003521	42.168818	142.561334	84.197301	54.721243	58.919824	49.178062	16.221747	31.257425	49.006236	40.790041	23.902587	20.427255	49	70	32	67.99705	33	8	50	155.989279	95.967014	51	65	72.998208	15.988372	39.965116	61.974288	65.984496	28.984496	20.996124
L3_chr3_-_99795146	chr3	99795136	99795201	-	1371	CPOX	CPX,CPO,HCP	70.138241	31.799996	13.215861	37.409326	3.063528	8.265728	9.225854	14.9356	13.072076	8.68972	4.261095	9.283794	24.581835	18.180566	12.571564	18.333838	30.826608	18.790757	81	53	8	38	3	12	13	22	16	9	5	13	24	24	22	30	40	19
L3_chr8_-_17985827	chr8	17985826	17985923	-	427	ASAH1	AC,ASAH,FLJ21558,FLJ22079,PHP,PHP32	10.864172	25.873769	11.689878	56.025847	38.871727	31.873827	2.721069	11.605389	12.057363	23.641862	71.700184	101.002783	90.489434	68.915271	78.35875	211.251834	489.245065	353.135903	13	43	7	56.980952	38	43.938831	4	20	15	23.976555	81.989933	145	89	90	116.983588	342.982952	563.934988	366.873112
L3_chr1_+_182622724	chr1	182622721	182622879	+	81563	C1orf21	RP4-768P8.1,PIG13	44.273063	27.712236	27.596725	28.34295	13.284213	7.750242	18.561338	16.261829	32.867799	19.670347	13.612257	27.887882	41.735851	24.176748	19.668389	37.985639	26.463704	14.963435	51.983871	46	16	28.87234	13	11	26	26	40	20	16	38.973333	40.992063	32	35	62	37	15
L3_chr15_-_73817949	chr15	73817949	73818025	-	NA	NA	NA	38.930501	12.611297	24.455506	31.252635	21.791362	18.344965	49.372035	36.547128	66.772228	54.50774	66.443989	29.599595	16.38472	12.978024	45.39629	24.487649	25.880105	14.781448	44.629321	20.888889	13.876543	31.716049	21.284198	23.962963	60.646814	47.556886	78.26358	51.497006	75.659352	41.804652	15.994898	17	61.880591	39.959559	33.989583	14.964437
L3_chr11_+_67131004	chr11	67130962	67131010	+	4723	NDUFV1	UQOR1,CI-51kD	54.78323	37.013008	15.673932	36.470625	21.491069	10.447814	5.250429	3.037067	2.318315	2.813385	0.84304	5.407226	44.803601	35.082882	38.876498	27.553482	28.06578	47.23237	61.987448	62	9	37	21	15	7	5	3	3	1	7.45	44	46	55.980707	44.993691	37	48
L3_chr9_-_122382259	chr9	122382243	122382272	-	55755	CDK5RAP2	RP11-412P1.1,C48,Cep215,DKFZp686B1070,DKFZp686D1070,KIAA1633,MCPH3	51.153849	55.273488	11.623904	52.285243	2.039444	1.91432	13.971025	19.748556	25.667707	6.678046	5.993695	7.984694	39.716289	25.754515	36.217575	18.968976	7.165434	7.086035	59	93	7	53	2	3	19	31	31.983193	7	7	11	39	34	55.16148	31	11	7.054437
L3_chr9_+_130354689	chr9	130354646	130354696	+	6709	SPTAN1	(ALPHA)II-SPECTRIN,FLJ44613,NEAS	33.22967	16.024321	8.616153	42.56225	23.60407	12.438104	50.735547	24.049378	27.578287	41.003827	49.067144	79.478532	21.294371	17.655099	16.462609	40.173897	51.235552	58.905791	36	27	5	43	22.986928	16	59	32	33	39	55	116.994083	21	23	24	64.996516	60	61
L3_chr3_-_140879505	chr3	140879471	140879529	-	349565	NMNAT3	PNAT-3,PNAT3	26.038627	7.238571	0	2.926593	7.158809	0.638107	38.514491	16.654311	4.778579	3.75118	8.477437	11.585405	40.82298	22.048661	2.4069	3.65423	3.293776	2.014269	30	12	0	3	7	1	46.972644	25	6	4	9.964286	16	40	29	4	6	4.988764	2
L3_chr9_-_135029123	chr9	135029112	135029124	-	26301	GBGT1	FS,A3GALNT,MGC44848,RP11-326L24.6,UNQ2513	68.308142	19.477586	35.134955	58.696211	39.110284	26.689192	11.033668	20.699189	32.12692	7.137442	16.964481	21.633028	26.216907	35.467822	28.693703	47.135287	39.955074	26.856894	71	32.966543	17.988593	59	38	31	14	25.992806	36.985612	7	19	32	25.996212	44.996212	35.996212	75.984848	44.981667	27.992536
L3_chr2_+_112956203	chr2	112956149	112956271	+	150465	TTL	MGC46235	43.744492	46.72227	122.433545	182.12772	84.107179	35.620082	34.574545	53.709394	160.662278	159.828898	115.488014	119.87465	27.557689	15.839935	88.738989	66.797525	79.920475	42.389183	49.993852	78.171067	64.882637	184.459828	81.985672	47.987705	45.938905	80.970832	187.908357	148.389918	129.964381	172.903962	27	20.985507	120.830621	108.600482	100.866848	42.985507
L3_chrX_+_146801094	chrX	146801083	146801254	+	2332	FMR1	FMRP,FRAXA,MGC87458	34.409315	28.334955	32.139682	25.873013	17.359045	2.638542	33.821115	37.772767	34.307793	35.595739	25.0103	36.427701	37.819276	28.559193	25.642069	30.153454	38.329362	10.021038	41.001128	46.861328	19	26.408147	16.979817	4	44.278188	55.68963	43	35.116044	29	51	37	37.531056	42.238587	49.394669	50	10
L3_chr3_+_9748428	chr3	9748420	9748497	+	7862	BRPF1	BR140	28.436823	14.087492	16.418898	34.541882	21.440858	5.347314	59.869843	72.048461	36.301362	81.714514	81.314842	69.051173	19.107186	30.638045	18.852571	19.74408	26.248894	21.046844	32.867048	23.4695	9.487434	35.136819	20.961119	7.924694	74.799659	98.982962	44.671074	79.761723	92.210202	99.165323	18.686124	39.92868	30.659487	32.283658	34.930736	21.268398
L3_chr8_+_17057864	chr8	17057858	17058420	+	51201	ZDHHC2	ZNF372	58.557436	64.511395	74.351725	56.878489	24.539421	7.461368	22.666035	30.341013	24.993335	37.462249	20.553008	16.493965	26.481753	20.301824	36.580128	26.793224	30.103276	11.992854	67.897479	107.796522	42	58	24	11	29.029692	47.509506	30.651007	38	24	23	25.919027	27	59.822454	43.886046	41.038124	12
L3_chr12_-_54607942	chr12	54607929	54607960	-	84305	WIBG	MGC13064,PYM	53.938473	33.340595	16.85186	39.422251	23.534438	6.446945	14.871964	8.940167	11.13779	5.673324	18.606744	14.980824	39.538532	13.807076	6.770122	11.002525	24.866775	14.857751	60.718881	55.8232	10	40	23	9	19	14	14	5.989583	21	21	39	18	12	18	32	15
L3_chr16_+_66676760	chr16	66676753	66676856	+	4775	NFATC3	NFAT4,NFATX	33.668113	12.403852	9.711811	63.425103	15.31764	4.638976	39.348142	17.209437	32.137942	61.096372	40.260452	41.688054	35.767846	15.176309	39.818911	47.474486	48.607365	21.468611	38.994595	20.467552	6	64.537996	15	7	50.846754	27	39.648219	59.989094	46.644644	59.156664	34.994342	20.18251	66	77.512533	64.991667	21.876404
L3_chr19_-_56561455	chr19	56561404	56561485	-	2109	ETFB	MADD,FP585	43.34894	28.231559	18.824263	12.721066	18.388774	3.190533	5.515405	4.71332	5.601103	3.905757	1.828701	8.015148	60.19246	58.042819	54.394253	26.834274	31.522804	42.554566	50.920011	46.993548	11	13	17.980892	5	8.13079	8.13079	6.981132	4.049853	2.175023	11.26158	59	76.321596	83.850136	43.973125	44.382247	42.989071
L3_chr9_-_34610472	chr9	34610462	34610497	-	11258	DCTN3	DCTN-22,DCTN22,MGC111190	35.747117	44.715639	43.98069	33.421091	25.619007	10.474898	26.663132	28.388772	21.253335	28.976492	18.195099	29.831368	46.752929	32.966787	61.765383	41.806984	30.438725	22.600906	41	74.95	25	34	25	15	34	41.91635	25.99177	28.991701	21	43	45.937984	43	89	68	39	23
L3_chrX_-_132376982	chrX	132376976	132377600	-	2239	GPC4	RP6-198C21.1,K-glypican	49.113375	55.178122	145.32512	1731.055154	1134.189287	231.636027	18.713543	36.331909	137.352079	628.932542	838.161267	697.68202	41.727657	27.296759	92.697357	563.465441	986.680276	481.487514	56.980591	92.920895	75.980594	1728.488497	1095.610496	265.88355	24.995363	53.97644	162.95575	566.72638	916.496941	1060.258879	40.913004	35.985501	135.795416	908.42309	1043.454832	505.106989
L3_chr13_-_47567240	chr13	47567220	47567258	-	29079	MED4	DRIP36,FLJ10956,HSPC126,RP11-90M2.2,TRAP36,VDRIP	29.343864	18.093036	18.857846	14.683144	17.413924	0.638107	27.504503	29.875176	58.952308	34.43186	39.868786	36.045746	53.007675	42.656447	63.874099	34.287144	43.806076	19.102583	34.101064	30	11	15	17	1	36.989726	46.249094	70.962688	34.704682	45.996564	50.996552	52	56	92.96862	55.980016	58.99711	19.212817
L3_chr9_-_125732055	chr9	125732050	125732259	-	57706	DENND1A	FLJ38464,FAM31A,KIAA1608,RP11-230L22.3	59.973977	23.633669	7.79052	28.892508	8.1665	3.337431	32.492636	39.271298	16.599277	8.553636	12.10998	11.423136	17.396851	17.552458	9.177824	10.359561	7.384989	8.057076	70.946703	39.087548	4.805369	29.486115	8	4.965986	44.863732	59.874485	20.880435	9	13.944444	15.748476	16.974359	23.420209	16.984887	17	10.948052	8
L3_chr2_-_242096673	chr2	242096642	242096703	-	10494	STK25	DKFZp686J1430,SOK1,YSK1	46.04059	31.412472	18.243874	46.24399	25.610144	13.664687	10.126162	17.027999	5.551351	5.962743	1.68608	2.195282	53.721859	28.235558	23.592288	24.555688	29.865726	41.992216	53	53	10.952991	47	25	18.991111	14	24	7	6	2	3	53	37	37	40	39	43
L3_chr20_+_59260848	chr20	59260848	59260889	+	1002	CDH4	CAD4,FLJ22202,FLJ40547,MGC126700,MGC138355,RCAD	43.84659	25.442499	22.960477	43.031787	27.613553	30.411236	48.289472	29.053658	37.799302	34.951579	33.729476	58.598479	17.923872	9.214341	15.029063	19.173023	13.552127	23.633216	48.168062	42.76079	13.524797	43.564599	26.929619	36.923131	60.458192	41.757713	45.686603	34.418284	38.408552	85.590434	17.558175	12.186287	24.700625	31.19761	18.023219	23.921428
L3_chr1_-_158521545	chr1	158521541	158521576	-	5824	PEX19	D1S2223E,HK33,PMP1,PMPI,PXF,PXMP1	9.346618	6.065255	3.183914	14.711689	15.373979	3.485384	38.948077	24.289002	22.103423	16.893766	25.284395	21.200182	62.611385	48.387038	50.234124	80.095783	114.11023	65.928729	11	10	2	15	15	5	48	34	27	17	29	29.989247	61.983673	62.974026	67.97551	129.774454	132.821632	67.869219
L3_chr4_-_174492080	chr4	174492075	174492174	-	3148	HMGB2	HMG2	30.887937	18.6617	8.919993	6.851698	2.039444	0	7.310418	3.109177	3.091086	0.937795	0.84304	0	73.368934	43.570739	29.766593	20.161656	7.421329	5.035673	36	31	5	7	2	0	10	5	4	1	1	0	72	57	50	33	11	5
L3_chr1_+_205992021	chr1	205992021	205992107	+	4179	CD46	MCP,MGC26544,MIC10,TLX,TRA2.10	19.369963	13.850958	7.024196	18.678809	0	3.276647	8.048247	26.718999	11.822241	5.819595	12.027468	17.983978	84.617334	79.375949	77.159037	39.144361	79.380076	62.179993	23	22.927711	4	19	0	5	11	41	14.931818	6	14	25	82.984345	103.992906	115.977264	63.987847	101.996396	62.989541
L3_chr6_-_85529859	chr6	85529828	85529963	-	9096	TBX18		34.149882	5.440832	5.161982	15.698284	4.089265	0	21.816579	87.859693	65.833054	27.869409	16.897716	28.523824	56.430889	54.916879	52.873471	35.657545	23.533124	18.55768	38.837209	8.94186	3	16	4	0	27	108.89092	77.924157	26.974719	19	41	56	71	70.935294	57.864706	30.891072	18.967647
L3_chr11_+_44543763	chr11	44543687	44543823	+	3732	CD82	IA4,4F9,C33,GR15,KAI1,R2,SAR2,ST6,TSPAN27	56.035713	19.877894	48.306002	98.190899	43.995496	17.754632	2.82986	7.722274	7.074008	15.510913	8.508122	10.009226	53.941092	65.365573	143.831341	115.244807	130.495183	77.810433	64.967213	33	28.97331	99.83715	42.993266	25	4	13	9	16	10	14	52.995984	84.975259	189.937711	186.990695	159.962714	79.982761
L3_chr2_+_183289065	chr2	183289064	183289291	+	54431	DNAJC10	DKFZp434J1813,ERdj5,JPDI,MGC104194	26.905019	31.868756	21.627732	40.128918	45.091055	6.884653	36.609992	45.534552	50.682629	58.007264	99.09494	97.210162	50.00385	44.162334	51.132162	60.664182	129.211723	50.238625	32	53	13	40.877934	44	10	47.978537	68	62	56.997753	113	138.422644	49	57.996008	76.992016	98.998008	163	51
L3_chr1_-_183552996	chr1	183552949	183553103	-	10625	IVNS1ABP	DKFZp686K06216,FLARA3,FLJ10069,FLJ10411,FLJ10962,FLJ35593,FLJ36593,HSPC068,KIAA0850,ND1,NS-1,NS1-BP,NS1BP,RP4-635A23.5	31.568056	32.320505	34.40952	50.036183	21.412377	15.277709	19.83117	18.234427	11.767019	6.794958	13.768052	34.421988	62.213262	72.807129	83.212455	113.074321	138.518665	150.097197	37	54	20	50.974453	20.946449	21.974453	27	27.992021	15	7	15.981579	47.979003	60.992874	94.967486	121.820674	183.976579	176.347591	153.982368
L3_chr17_+_43480723	chr17	43480691	43481147	+	4779	NFE2L1	FLJ00380,LCR-F1,NRF1,TCF11	54.311708	31.249625	35.753921	57.001068	24.536986	33.641608	24.755407	10.928792	19.894913	22.605446	20.715467	64.716326	34.600744	34.838986	16.878593	38.712503	71.39103	97.598136	63	51.962791	21	57.976415	23.985714	45	34	18	24.902597	23	24	92.971429	34	45.95625	30	63	86.996047	100.930497
L3_chr8_-_94822368	chr8	94822367	94822489	-	389677	RBM12B	MGC:33837	33.378547	21.071518	16.239707	39.290307	16.36801	2.552427	8.933078	26.68367	25.553724	19.477523	16.317951	19.955443	71.390869	47.102892	46.440594	55.714007	52.305246	28.635106	39	35	10	40	16	4	13	42	32	20	19	28	69.960623	61.977813	72.997543	90.997543	70.913669	28.995122
L3_chr19_-_45028832	chr19	45028827	45028867	-	2091	FBL	FIB,FLRN,RNU3IP1	67.30646	29.879072	11.303768	30.423968	12.266143	9.523194	8.871736	3.977878	8.079609	1.87559	0.84304	0	37.744597	37.638752	31.770501	18.378511	24.362588	20.808036	77	50	7	31	12	14	12	7	10	2	1	0	37	49	49	30	32	21
L3_chr9_-_134809825	chr9	134809816	134809844	-	7248	TSC1	TSC,KIAA0243,LAM,MGC86987	4.185541	4.268397	3.183914	4.884455	2.08457	0.667956	46.493012	84.079239	128.215985	83.769243	75.346384	64.036661	63.528038	69.453793	176.480666	106.876881	106.760018	48.329748	5	7.040373	2	5	2.040373	1.06089	58.070289	99.93579	148.909946	78.625376	84.879615	93.331078	62.802833	88.976097	208.381091	173.104314	122.611554	49.772182
L3_chrX_-_106846849	chrX	106846838	106846950	-	1831	TSC22D3	RP13-364K23.1,DIP,DKFZp313A1123,DSIPI,GILZ,TSC-22R,hDIP	25.219253	36.950786	3.343982	1.957861	1.019722	1.362328	19.068691	14.734961	2.402289	0	0.84304	0.741153	70.701509	84.032148	17.794245	6.761824	3.383483	12.835627	28	63	2	2	1	2	25	21	3	0	1	1	70	106	25	11	5	13
L3_chr8_-_131097849	chr8	131097829	131098115	-	NA	NA	NA	48.469122	23.472234	20.079988	62.531815	32.014053	5.829074	16.879164	27.471802	19.034588	15.020991	25.336558	23.552163	49.855154	32.514265	26.505469	57.149835	79.501105	36.579	55.977007	39.138365	12	63.578836	31.293415	9	23.656743	38	23.811628	15.698093	29.289412	32.819442	48.810273	42.99929	42.612751	93.202612	102.183272	37.139891
L3_chr20_-_44348788	chr20	44348786	44348791	-	NA	NA	NA	41.860217	39.202376	25.547623	54.344204	67.645812	54.273521	53.336394	58.710454	35.850617	45.846603	37.865523	89.860156	20.077852	16.665187	36.233256	24.195689	22.449683	43.486223	46.386098	66.198945	13.92964	54.846153	65.713285	64.056339	63.629667	71.328248	42.660526	43.695574	42.625733	134.924246	19.764064	21.61808	48.277936	39.326725	27.758836	45.124102
L3_chr16_+_30681109	chr16	30681106	30681143	+	9810	RNF40	BRE1B,DKFZp686K191,KIAA0661,MGC13051,RBP95,STARING	54.191767	20.322809	15.640349	24.916494	15.498274	11.554652	27.253256	21.769368	24.781808	9.135931	20.120514	14.65895	33.969478	32.706234	21.635356	25.774701	33.15471	41.590006	59.481959	33.916667	9	25.281346	15.140673	15.978723	32.972376	29.994475	29.730507	8.994475	23	20.98895	33.553046	41.985866	31.986221	41.978799	40.785866	43.325284
L3_chr11_+_19095290	chr11	19095265	19095326	+	54503	ZDHHC13	FLJ10852,FLJ10941,HIP14L,HIP3RP,MGC64994	46.179421	34.176653	18.603886	23.605621	9.207218	1.91432	19.777207	10.200688	13.493883	9.944316	3.346384	5.806255	49.982216	28.914944	45.989786	28.169077	13.520771	13.911273	53	57	11	24	9	3	26	16.97	16.961165	10	3.97	8	48.996124	37.996124	68.973684	45.984791	18.992308	13.988432
L3_chr2_+_26110456	chr2	26110444	26110524	+	10890	RAB10		61.70142	54.453629	41.503679	60.857352	43.005639	7.314024	23.002831	34.273483	38.203961	25.297286	40.557364	49.820443	31.666217	31.169671	21.829799	37.918074	55.337544	47.587316	72	90.960072	24.984424	61.977594	42	11	31.989593	54	47	25.996504	46.982759	69.996466	30.974026	41	37.996721	61.996721	74.990228	48
L3_chr5_-_177592172	chr5	177592171	177592442	-	85007	AGXT2L2	MGC117348,MGC15875,MGC45484	64.76978	29.52293	26.59159	47.213684	31.760708	10.990383	29.738723	48.249882	61.928759	50.897099	63.972435	26.892999	22.457708	22.08195	27.703993	22.033922	14.163916	27.479633	73.995614	49	16	48	31	16	38.991202	74	75.341414	50	73	38	22	29	42	36	20	27.928429
L3_chr4_-_178600541	chr4	178600528	178600618	-	175	AGA	AGU,ASRG,GA	16.895425	8.467716	3.183914	10.8282	2.043806	0.638107	6.3208	7.767615	5.493375	3.80792	1.68608	10.07482	93.814151	44.847502	41.107695	58.172553	52.637296	38.586285	20	14	2	11	2	1	9	13	7	4	2	14	91.984018	59	67	94.977324	70	39
L3_chr11_+_2378556	chr11	2378533	2378580	+	NA	NA	NA	75.288008	49.849695	51.082975	64.151374	71.702125	11.984569	0	1.718711	1.545543	1.93233	0.84304	0	42.830273	31.45559	44.750155	33.121941	30.431122	62.525927	84	83.981383	28	65	69.749491	17	0	3	2	2	1	0	42	41	67.700034	54	40	64
L3_chr17_+_75598977	chr17	75598976	75598977	+	NA	NA	NA	45.548102	20.577445	24.814399	35.756477	15.424047	9.676941	46.433354	38.076589	41.143817	38.244253	38.085068	39.05974	26.187674	18.806936	44.021299	27.236086	23.009804	13.542489	48	35	13	36	15	12	51	44	47	35	42	59	26	24	51	44	27	14
L3_chr7_-_138444641	chr7	138444641	138445008	-	56829	ZC3HAV1	ZAP,DKFZp686F2052,DKFZp686H1869,DKFZp686O19171,FLB6421,FLJ13288,MGC48898,ZC3H2,ZC3HDC2	33.714286	19.085711	16.417795	22.565306	13.339603	1.276213	29.465774	84.606494	54.944486	45.168778	41.72006	30.596782	55.569524	48.855166	72.58438	55.482013	52.04655	24.392929	37.928571	31.857143	9.883562	22.928571	13	2	37	102.980519	63.974067	42.961039	47	44.721925	54.973614	62.690088	92.867337	89.926298	62.948786	25
L3_chrX_-_15782828	chrX	15782792	15782881	-	8905	AP1S2	DC22,MGC:1902,MRX59,SIGMA1B	78.918044	81.548536	47.059918	138.751958	76.731872	16.178101	8.587906	7.505819	12.634043	35.411858	25.118833	19.940956	31.792594	33.438395	58.52129	67.951811	102.466238	58.985208	90.90099	136.742938	27.95185	140.82241	74.854097	22.963697	12	12.961246	15.967391	34.978261	28.913043	27.978261	31	43.966422	89.948919	110.917104	133.598024	59.937107
L3_chr1_+_243065251	chr1	243065228	243065633	+	116228	FAM36A	FLJ43269	56.436138	45.40566	38.318322	47.064869	17.801523	6.447186	17.883693	64.256714	27.890636	15.19518	35.379282	33.166388	45.125946	28.542523	25.154102	25.081405	30.388382	15.586667	66.071429	75.610837	22.5	47.980237	17.428571	9.857143	25.37037	95.869638	34.785987	15.842593	41.212963	46.537037	44.231707	37.671893	43.463415	41.074912	43.54878	15.573171
L3_chr7_-_157176310	chr7	157176298	157176430	-	NA	NA	NA	51.705405	29.535017	10.51195	12.718483	6.318313	2.21991	21.848797	35.295045	14.735824	9.608343	10.367685	8.754023	45.900991	10.525566	11.222283	7.61514	9.608071	2.192379	60.167079	49.157597	6	13	6.188525	3.377049	30	50.964706	18.241135	10	12	12	45.137068	14	17	12.506667	14.013333	2.172156
L3_chr12_-_78852859	chr12	78852843	78853059	-	4659	PPP1R12A	MBS,MGC133042,MYPT1	20.21284	26.162286	10.20811	8.813823	10.232955	8.003955	38.239569	58.082659	75.620288	37.215565	46.238316	41.881178	61.115127	48.951043	110.657167	59.547968	61.746967	28.792549	23	44	6	9	10	11	51	82	90.995025	36.997567	53	59	60	63.996269	148.192463	96.998131	79	28.998134
L3_chr1_-_37834124	chr1	37834095	37834157	-	29889	GNL2	FLJ40906,HUMAUANTIG,NGP1,Ngp-1,dJ423B22.6	12.343949	27.04106	9.551742	27.573141	6.122694	1.276213	12.829305	36.890511	64.20337	33.684749	28.625285	17.850645	94.531528	103.015044	115.513968	98.454846	89.49324	34.487794	15	45	6	27.990826	6	2	18	55.996063	78	33	33	25	93	134	168	159.99729	110	35
L3_chr22_+_44446377	chr22	44446374	44446604	+	25814	ATXN10	E46L,FLJ37990,SCA10,RP1-37M3.7	98.917947	51.891195	34.0977	62.93068	23.115148	8.209958	4.37027	4.92265	6.24594	17.969762	2.552068	8.008328	17.522615	14.232994	12.845675	21.810405	12.905319	11.119921	107.193456	87.64175	19.16857	63.654087	22.589436	11	6.062044	8	8.035926	18	3	11.197846	17	18.96	23.66146	35.737227	18.84	11.094247
L3_chr14_+_101855835	chr14	101855817	101855894	+	55778	C14orf131	FLJ11132	66.103791	42.90073	3.406225	35.841985	10.3237	8.679121	14.613133	17.654776	29.14362	8.645607	5.646985	21.93436	40.487634	23.694807	19.201344	15.904198	16.439058	31.405402	73.857143	72.122366	2.04844	36.456501	10.10369	12.110529	19.663052	27.060994	35.397513	9.035992	6.680084	30.9792	39.81735	30.959682	31.233714	26.018323	22.740738	32.221399
L3_chr12_-_29827781	chr12	29827781	29828193	-	83857	TMTC1	ARG99,FLJ31400,FLJ41625,OLF	71.726711	45.362012	51.083961	135.172501	80.329722	13.656581	23.368742	41.293966	66.676078	112.144835	51.084196	77.814291	26.454679	18.106753	36.889885	78.669029	68.623007	26.60383	81.689657	75.728234	29.872428	136.882604	78.280255	18.853515	31.567891	61.519417	80.645155	107.170391	58.764209	112.002086	25.941372	23.994429	54.3208	127.87301	86.804991	27
L3_chr8_+_107739290	chr8	107739257	107739304	+	55074	OXR1	FLJ10125,FLJ38829,FLJ41673,FLJ42450,FLJ45656,Nbla00307	50.512071	57.044036	40.635031	53.098287	12.258494	1.273628	6.873089	34.322717	27.825647	5.68351	9.374109	16.380917	64.174171	51.428746	36.826909	17.723824	19.420439	14.958883	57.974074	95.839344	22.996552	53.95832	12	1.996296	10	50.987952	34	6	11	23	63	67	56	29	27	15
L3_chr17_+_37372286	chr17	37372280	37372384	+	1267	CNP	CNP1	83.752551	27.814697	27.503982	50.447442	75.18864	20.697886	15.950348	39.418552	19.876138	31.758474	13.851303	18.327081	22.377532	23.152155	23.580257	24.073877	15.954466	20.499124	91	47	15	51	72.997275	25	21.186455	54	24	31	16	26	22	30	34	39	21	21
L3_chr8_+_117847943	chr8	117847942	117847953	+	84294	C8orf53	MGC14595	35.29042	27.06543	34.336854	48.624446	12.330753	4.532625	19.041892	50.606577	84.085973	58.191365	45.900686	31.102964	68.236163	27.972316	110.124682	65.687931	52.282477	15.501652	37.994681	46	18	48.989063	12	6	23	60.997449	94.997475	53	51	46	68	36	119	106	59	16
L3_chr12_-_8993509	chr12	8993493	8993537	-	4074	M6PR	CD-MPR,FLJ32994,MPR46,SMPR	19.619342	16.26587	11.689878	25.567339	16.325324	3.190534	36.948155	19.090649	30.170192	17.639501	17.993924	24.471475	66.145542	55.197479	74.906489	74.240385	81.427013	60.798027	23.138855	27	7	26	15.957983	5	48	30	37	18	20.96729	34	64.923167	71.987629	107.584328	120.986691	105.932083	61.89069
L3_chr15_-_62460694	chr15	62460690	62460696	-	9768	KIAA0101	L5,NS5ATP9,OEATC-1,OEATC1,p15(PAF),PAF	4.989785	3.03097	4.93594	1.951062	0	0	5.911509	13.216889	13.077242	2.94947	8.594719	1.482306	112.732617	65.865699	100.121985	18.450034	16.855911	27.295994	6	5	3	2	0	0	8	19	16	3	10	2	111.997579	84	121	30	21	28
L3_chr16_+_74157777	chr16	74157757	74157814	+	11345	GABARAPL2	ATG8,GATE-16,GATE16,GEF-2,GEF2	53.482063	32.886933	34.356139	64.421807	45.274177	11.755329	8.695527	4.182681	3.345175	7.14117	3.630603	5.641722	61.639415	46.01973	58.03711	80.004244	101.858771	87.300215	60.757442	54.963333	19.478162	65.371128	44.1771	17.002362	11.302732	7.237744	4.347729	7.332488	4.26143	7.720781	60.608637	59.891128	83.522126	130.100613	122.495247	89.84808
L3_chr6_-_136652619	chr6	136652607	136652678	-	9774	BCLAF1	BTF,KIAA0164,bK211L9.1	12.168259	16.767815	6.367829	24.593436	4.096355	2.000434	34.882435	33.606591	56.427146	39.287528	16.345249	24.536627	77.226278	99.481209	117.201647	55.200253	57.034653	33.60285	14	28	4	25	4	3	46	51	69	39	19	34	76	129	168.996546	90	73.994813	33.996534
L3_chr7_+_91408117	chr7	91408098	91408131	+	10142	AKAP9	AKAP350,AKAP450,CG-NAP,HYPERION,KIAA0803,MU-RMS-40.16A,PRKA9,YOTIAO	51.463127	50.352547	13.030192	16.79141	13.952634	6.882357	35.014393	68.836212	57.387879	52.897033	52.818209	70.653602	37.96054	14.83301	17.49928	12.942663	14.647072	12.225306	58.166731	84.833914	7.925645	17.113242	13.647786	9.699279	45.740282	94.824052	68.520601	51.436023	59.846896	102.369191	37.235046	19.483801	28.810351	21.189421	20.432707	12.368348
L3_chr19_-_45483058	chr19	45483055	45483195	-	208	AKT2	PKBBETA,PRKBB,RAC-BETA,PKBB	55.416511	36.889581	60.438653	66.474191	45.950567	39.522336	56.783065	51.82791	44.531742	46.230568	42.800748	49.950319	12.26891	9.772223	26.363415	20.710825	12.975911	24.566876	65.142664	61.170695	34.450105	67.62895	44.924453	55.78171	76.101303	81.528378	54.692016	46.473133	49.414767	69.402982	11.922535	13.086733	43.649025	33.912016	19	24.593978
L3_chr7_-_133794391	chr7	133794370	133794451	-	231	AKR1B1	ALDR1,ADR,AR,MGC1804,ALR2	69.082655	52.708392	26.017492	27.469994	19.421665	17.933559	10.462354	13.120884	16.795956	7.61584	19.964293	14.577121	45.025993	45.098145	43.977395	35.455764	27.287889	83.478705	79.992248	87.984511	16	28	19	25.996124	15	22	21	8	23	20	44	59	68	58	38	85
L3_chr3_+_173951206	chr3	173951164	173951274	+	1894	ECT2	FLJ10461,MGC138291	6.530661	11.426444	6.753939	9.796154	0	0.409462	33.802801	40.246681	44.611433	43.131847	23.110605	27.869432	84.490845	68.069959	50.832139	52.156058	22.841707	24.685649	8	19	4	10	0	0.666667	45	62	54.996337	43	27	39	82.982238	88.997481	77.965624	85	33	25
L3_chr6_+_149929054	chr6	149929034	149929240	+	116254	C6orf72	dJ12G14.2,RP1-12G14.8	74.413383	42.473757	41.651382	54.961431	13.282578	13.297308	4.429194	5.058792	9.669352	1.87559	7.790186	10.151799	46.932421	72.294603	103.211219	49.516373	43.237907	21.044142	84.931315	70.945205	23.982829	55.973696	13	18	6	9	12	2	9	14	45.919444	93.967302	137.010309	80.886746	57.945765	21
L3_chr11_+_120668632	chr11	120668596	120668704	+	6309	SC5DL	ERG3,S5DES,SC5D	29.480895	24.043002	7.024196	20.573356	13.296483	0.638107	6.572589	15.94831	5.872006	3.80792	11.129655	3.677588	89.738522	68.009195	60.001638	62.431112	84.424979	62.094702	34	40	4	21	13	1	9	25.914286	7.531915	4	13	5	88	88.908425	90.876644	101.916821	111.574561	62.96337
L3_chr1_+_35506859	chr1	35506847	35507181	+	9202	ZMYM4	MYM,CDIR,DKFZp686B09210,DKFZp686L0547,KIAA0425,ZNF198L3,ZNF262,RP11-181E22.3	51.867194	46.194191	11.52981	45.206167	9.190584	2.000435	33.37837	28.015165	20.519877	9.942053	33.849519	14.446425	40.674533	27.543714	29.732088	39.787758	27.587676	13.838927	60.370808	77	7	46	9	3	44	41	25.589862	10	39	20	39.907349	35.994737	45.537585	65	37.984211	13.952632
L3_chr7_+_154720520	chr7	154720520	154720608	+	3638	INSIG1	CL-6,MGC1405	79.150333	141.705339	206.680149	28.58974	7.896768	3.190533	11.209093	31.939317	8.079609	0.937795	0.84304	2.936435	35.582155	54.288139	32.384736	4.877413	5.949016	13.730391	88	241.963626	101.997942	29	7.716312	5	16	45.192064	10	1	1	4	35	70	45.984848	8	8.718631	14
L3_chr22_+_36401590	chr22	36401588	36401598	+	3956	LGALS1	GBP,DKFZp686E23103,GAL1	15.515265	12.348294	7.024196	19.686556	14.337201	6.641627	8.048247	14.137082	3.175061	11.812843	0	5.6571	102.548473	100.465678	178.181836	196.2953	121.743511	147.875374	18	20.775862	4	20	14	9	11	21.25	4	12	0	8	101.989475	126.992352	198.79967	315.822453	134.931466	155.885251
L3_chr1_+_158441748	chr1	158441744	158441872	+	8682	PEA15	MAT1,PED,HMAT1,RP11-536C5.8,HUMMAT1H,MAT1H,PEA-15	26.793917	49.957534	39.226361	81.590829	100.205383	65.095401	76.085432	90.358354	172.182411	119.240221	148.984075	213.634678	23.490063	20.366134	58.807268	51.94375	84.382912	151.564176	30.93893	83.554512	23.750479	82.922788	97.527213	78.788285	94.398658	120.535088	205.982263	116.515306	167.250709	320.070658	22.879536	26.874834	89.529213	84.645993	104.802249	157.783895
L3_chr7_+_111877750	chr7	111877747	111877750	+	3475	IFRD1	PC4,TIS7	73.547949	80.577502	76.051551	74.767584	32.981574	6.84763	25.677243	63.178804	26.774093	15.804018	26.950611	50.308018	27.187032	42.02826	76.201976	34.067831	63.337353	25.018276	76	139	37	75	32	9	30	71	31	15	30	76	27	53	83	55	68	26
L3_chr2_+_46779543	chr2	46779541	46779896	+	9655	SOCS5	CIS6,CISH6,Cish5,KIAA0671,SOCS-5	102.920292	54.828836	25.081902	67.172587	46.850965	9.666976	6.3208	4.40835	8.605755	5.62677	7.557982	8.096328	17.463956	11.058132	7.597127	22.948892	17.231003	9.874768	116.869787	91.519171	15	68.267265	45.735184	13.994898	9	7.979167	11	6	8.832572	11	17	14.67234	13.824569	37.621789	24.222244	9.894238
L3_chr3_-_99724460	chr3	99724411	99724499	-	56650	CLDND1	C3orf4,GENX-3745,MGC111162,MGC3316,MGC9861	35.099788	34.902882	26.714427	28.377206	16.362739	4.12349	25.275387	41.197427	27.594688	18.728344	7.633256	35.471252	66.367328	59.618484	107.70191	63.06342	58.156612	27.816612	42	58	15.994536	29	16	6	34	60.995413	34	19	9	50	64.998113	78.614678	163.990392	102.992308	78.994223	27.992344
L3_chr12_-_52306031	chr12	52306018	52306467	-	11016	ATF7	ATFA,MGC57182	9.040102	7.899824	3.183914	5.892747	2.039444	3.276648	80.894241	72.102382	82.284333	49.375518	63.806416	116.204227	36.862071	20.985465	21.392423	25.625446	41.781341	28.01523	11	13	2	6	2	5	102.907126	104.97293	100	49.995565	73.917615	164.979487	35.950495	27.984027	38.990654	41.979167	57.867171	27.979592
L3_chr2_-_220116565	chr2	220116516	220116776	-	79586	CHPF	CHSY2,CSS2,FLJ22678	33.542046	26.516619	21.671946	18.185348	52.24456	26.403956	64.609725	72.090157	22.210634	18.332199	27.183811	48.266141	28.800737	17.221551	3.068363	10.366487	13.194471	42.802988	40	44	13	18.619464	51	36.994186	85.484848	108.855927	28	19	32	66.929455	28.162162	23	6	17	19.933333	42.971051
L3_chr8_+_31010867	chr8	31010861	31010916	+	7486	WRN	RECQL2,RECQL3,DKFZp686C2056,RECQ3	9.187234	6.684576	11.849946	7.817847	0	0.638107	38.78497	93.796343	62.227707	55.443357	27.833554	55.17629	79.125261	52.891129	91.074011	79.913775	51.67253	31.342522	11.068531	11	7	8	0	1	49	122	75	54	32.3812	79	78	69	125.998201	129.798561	68	32
L3_chr9_-_129993683	chr9	129993632	129993697	-	25792	CIZ1	LSFR1,ZNF356,NP94	35.016297	19.929194	9.551743	7.811048	24.458663	24.169725	35.980196	37.419721	34.751565	35.844147	17.980985	27.815127	56.146277	47.913225	42.457717	18.335489	51.600832	67.997657	40.832975	33	6	8	23.911842	31.986842	47	58	43	35.996124	20.941392	38.929412	54.951113	62.914834	66.929155	29.983125	67.976945	68.955572
L3_chr1_-_155282159	chr1	155282141	155282427	-	9826	ARHGEF11	DKFZp667F1223,GTRAP48,KIAA0380,PDZ-RHOGEF	86.210502	43.420788	21.616979	48.748713	24.499502	20.733387	26.395814	20.285871	20.343998	36.076732	25.35295	82.875043	15.442245	15.47082	15.853883	25.460516	7.1716	29.179426	101.659654	72.141228	12.993691	49.74006	24	28.990467	37.71201	33.949371	25.222222	36.668774	29.419792	116.473534	15	20.675171	29	41.767047	10.722467	29.249544
L3_chr15_-_61913134	chr15	61913134	61913244	-	8925	HERC1	p532,p619	69.407929	47.013385	20.035774	72.984718	58.531854	10.642496	14.955575	46.1435	36.704673	61.525021	59.95513	62.250742	43.742931	61.925596	64.729952	96.823283	95.741278	54.436133	78	79	12	73.98493	57	15	20	59.946636	43.997396	58.971488	67.982507	89.994778	43	80	89.96518	156.998333	113.986683	56
L3_chr2_+_208839254	chr2	208839191	208839283	+	200576	PIP5K3	CFD,KIAA0981,MGC40423,PIKFYVE,PIP5K	60.759108	43.600145	16.85186	38.300191	14.240753	3.485384	30.80573	85.559015	40.809887	62.959939	45.375399	45.242169	36.709717	49.655144	17.29589	46.594044	53.870856	28.727932	69.955945	73	10	38.986624	13.928	5	39	115.933481	50	59.995012	51.992494	63.989924	35.958944	65	29	75.978027	71.975078	29
L3_chr13_+_26896753	chr13	26896722	26896793	+	2971	GTF3A	AP2,TFIIIA	81.367014	69.839181	23.219689	62.757109	25.586439	10.672586	7.003455	3.340081	4.63663	8.806633	5.993695	2.964611	39.917462	23.726082	16.160108	21.924543	29.983499	16.970362	93	116.57074	14	63.977497	25	15.994366	10	6	6	9	7	4	39	31.340426	29	35.927419	42	17
L3_chr1_+_211291216	chr1	211291197	211291326	+	26750	RPS6KC1	RPK118,humS6PKh1	95.747012	49.150027	56.879571	97.417943	17.377884	9.540049	6.820762	24.592866	27.363192	26.912604	31.24404	26.501285	26.542564	28.216743	32.591439	36.729462	27.453089	8.014625	107.9729	81.981015	32.986465	98.989175	17	13.99729	9	38.996212	33.992481	27.558398	35.988722	37	26	37	54.847143	60	39	8
L3_chr1_+_148747208	chr1	148747146	148747221	+	1893	ECM1	RP11-54A4.6	3.332943	13.168539	8.279922	28.645404	15.394282	18.514503	47.346314	49.992116	42.88143	154.433049	153.060865	168.916727	78.669081	88.265143	138.289715	193.809635	224.150215	287.276254	4	22	5	29	15	24	57.977778	63.988889	51	137.927778	167.955556	254.966667	77.998314	112.989117	172.992411	311.987427	238.991606	302.988196
L3_chr10_+_112621663	chr10	112621660	112621678	+	27250	PDCD4	RP11-348N5.4,H731,MGC33046,MGC33047	49.541203	51.545127	21.134803	15.720155	1.019722	0.638107	8.587905	43.498938	19.570951	2.813385	10.31844	16.270696	71.802571	78.850815	43.681541	24.529443	27.004334	37.969987	55	87	12	16	1	1	12	59	24	3	12	23	71	99.971544	61.994709	39.997355	35	38.997355
L3_chr14_-_19843951	chr14	19843937	19843971	-	91875	TTC5	STRAP	5.581487	12.602989	1.591957	12.748311	3.063528	0.638107	56.237778	58.240792	50.851055	49.213934	32.092495	45.011296	68.169854	60.729883	107.134465	51.506693	47.993279	64.406213	6.831911	20.959184	1	13	3	1	69.994505	79	61.986126	48.938653	36.997253	63.989101	66.992153	78.992176	148.922288	83.966873	61.998035	66
L3_chr11_-_74914538	chr11	74914523	74914649	-	81544	GDPD5	GDE2,PP1665	64.170338	33.078165	28.971769	89.299293	92.938547	54.222971	42.051472	31.239506	10.217194	37.812557	54.322559	89.741259	23.865475	33.938539	16.245574	36.376469	36.997562	58.406791	75.801204	54.907149	17.61739	90.89929	90.804343	75.764764	58.936646	50.98324	12.977839	38.953091	62.994511	126.788099	23.210248	45.008624	30.181324	59.551338	51.788765	58.913487
L3_chr17_+_77280801	chr17	77280795	77280918	+	6182	MRPL12	5c5-2,L12mt,MGC8610,MRP-L31/34,MRPL7,MRPL7/L12,RPML12	73.096565	57.889657	11.303768	32.459814	27.675942	11.02689	9.041869	10.608407	4.913659	5.762855	4.269973	5.076436	48.68129	38.826263	29.793487	28.717753	27.685109	27.507159	83	97	7	33	27	16	13	16	6	6	5	7	48	51	47.84534	47	36.380818	28
L3_chr11_+_63775552	chr11	63775530	63775597	+	5331	PLCB3	FLJ37084	55.815708	50.546516	10.368178	51.053132	46.115003	25.099695	52.495934	32.513086	25.222249	26.90458	47.257397	44.204414	22.886409	24.048339	21.386796	34.306603	29.916806	57.859891	64	84.69007	6	51.981557	44.984586	34	70	50	31	27	53.9941	63	22.360729	31.98054	33.544117	56.041614	41.993485	58.908893
L3_chr1_-_153498662	chr1	153498618	153498783	-	10067	SCAMP3	C1orf3	54.405766	44.422654	11.689879	57.966966	56.254184	27.230505	10.609161	14.694619	5.409401	10.630836	2.52912	13.822791	67.478585	63.693997	61.597744	80.868379	60.326051	110.113351	63.993496	74	7	59	54.996753	38	15	24	7	10.971429	3	18.989362	65.990164	83.99363	95.972917	131.99763	83.989344	111.868559
L3_chr6_+_90487594	chr6	90487593	90487600	+	NA	NA	NA	35.700743	17.058409	7.024196	13.839538	3.999901	5.365414	3.621307	18.360598	13.526017	5.024947	11.09432	6.026757	93.917362	101.516627	173.881109	97.41425	175.5804	67.585833	38	28.912621	4	14	3.912621	7	5	23	16	5	12.570248	8.570248	93.986311	126.594867	174.789738	156.564496	175.993584	71.390164
L3_chr9_-_37775062	chr9	37775052	37775077	-	51010	EXOSC3	CGI-102,MGC15120,MGC723,RP11-3J10.8,RRP40,Rrp40p,bA3J10.7,hRrp40p,p10	43.723904	32.203559	36.288276	41.37633	12.266384	4.12349	22.750816	13.948488	19.630969	13.782741	29.006245	14.067749	66.99772	23.548146	94.060877	55.906592	57.95674	24.62371	49.994737	53.994737	21	42	12	6	30	22	24	14	33	20	66	31	125	90.966063	74	25
L3_chr4_+_24987941	chr4	24987922	24988044	+	29945	ANAPC4	APC4	62.073128	36.463588	25.241971	43.093674	25.768797	7.886841	13.42352	10.9921	8.712615	3.887265	9.314567	12.96412	58.001222	62.53344	49.246695	55.186338	55.653695	21.914993	73.584621	60.470499	15	43.971074	25.227301	11.56446	19.077642	19.2267	11	4	10.967742	18	56.567204	82.239787	82.21052	90.260708	77.111536	21.934726
L3_chr15_-_63068833	chr15	63068833	63069319	-	51324	SPG21	ACP33,BM-019,GL010,MAST,MASPARDIN	91.264154	51.417247	52.201554	157.137095	106.6722	56.858617	16.704456	22.074594	8.143058	17.702753	23.195848	20.274275	25.608687	26.632798	27.974113	52.291561	66.713298	86.863689	103.382744	85.992661	30	159	103.983486	76.992661	22.993865	32	10.235294	18	26.952381	28	24.990385	35	45.980769	85.570378	92	88
L3_chr3_-_135687238	chr3	135687236	135687548	-	25847	ANAPC13	APC13,DKFZP566D193,DKFZP566D193m,SWM1	42.680231	37.042621	22.080856	52.341798	12.279274	16.654634	17.261483	24.687698	15.718226	10.463821	13.795873	14.960355	73.782019	57.270566	66.21667	77.270439	92.304451	61.00747	48.032974	62.120405	12	52.99095	12	21.757009	24	35.792	19	10.896	15.991304	21	73	74	85.950992	125.133715	108.978412	62.976471
L3_chr11_+_73265691	chr11	73265673	73265711	+	80227	WDR71	FLJ11848,PAAF,WDR71	62.744056	42.890757	9.937853	32.530324	17.382768	11.739139	5.220122	4.295437	3.368982	5.734105	27.293833	5.093279	66.01425	61.843563	48.56889	32.503545	22.399439	46.00006	69.985712	71.985577	6	33	16.990385	16	7.454545	7.092888	4.185776	5.970588	31	7	64.972299	79.991477	69.47189	52.955325	29.997151	46.963847
L3_chr8_+_146023733	chr8	146023731	146023798	+	7553	ZNF7	FLJ38706,HF.16,KOX4,zf30	42.148897	37.091102	20.195843	25.500168	39.960218	10.656549	52.189649	65.747886	51.44415	55.551281	37.924858	48.93649	39.658654	41.471202	49.172661	28.826328	21.982228	32.605815	49	61.987755	12	26	38.973485	15	66	92	61.76007	55	43	70	39	54	67.979042	47	31	33.080451
L3_chr6_+_118103344	chr6	118103324	118103359	+	116150	NUS1	C6orf68,MGC117249,MGC7199,MGC:7199,NgBR	83.700273	66.512847	71.455906	104.322055	50.340201	12.29149	19.720914	36.461299	22.146766	11.503106	20.664244	14.011656	30.596316	23.068684	27.057927	29.85189	41.934722	22.162002	94.975211	111.424058	40.404061	105.73731	49.122488	17.718328	27.361111	56.009603	27.73416	12	24.083333	19.680556	29.89639	30.600458	45.485045	48.814971	57.211458	22.302579
L3_chr5_+_128458289	chr5	128458287	128458347	+	51015	ISOC1	CGI-111	86.019496	44.812194	33.610667	83.836792	20.463457	4.695322	12.967801	7.724853	15.408278	21.263486	7.702723	15.073205	35.348658	18.118298	24.767103	24.345436	26.989209	14.780073	96.164395	74.928171	19	84.852247	20	6.904639	17.525773	13	19	21	9	21	34.67448	23.961379	37.982456	39.733295	36.634471	14.996491
L3_chr17_-_45140282	chr17	45140269	45140326	-	10237	SLC35B1	UGTREL1	76.685008	56.152963	65.825012	101.453257	67.614646	41.559774	10.609268	9.000446	5.55135	18.052538	14.566754	11.602249	48.063953	31.173828	47.196091	55.793335	87.65226	40.486185	88	93.997863	38	103	65.99568	56	15.161017	15	7	18	17	16	47	41	71	90.997773	113.602324	40.997773
L3_chr6_+_34867771	chr6	34867758	34867870	+	54887	C6orf107	RP3-349A12.1,FLJ20302,UHRF1BP1,dJ349A12.1,C6orf107	49.268757	22.366894	14.638538	27.446548	11.236044	7.583988	62.901208	85.608141	60.152736	38.089676	34.600034	37.741638	23.514414	41.882418	16.53316	7.908372	15.708829	8.992676	58	36.994595	8.994595	27.958763	11	11	82	119.995624	74	38.983299	40	53	23	54.994475	29	13	23	9
L3_chr6_-_139350815	chr6	139350815	139351142	-	85021	REPS1	RP3-509I19.2,RALBP1	65.798503	43.346098	37.806852	48.933459	36.908768	13.039703	35.567696	66.617712	48.778155	28.010342	26.290442	34.03406	34.492911	24.819445	17.995419	22.15841	22.544679	18.802659	73	73.11467	21.117487	49.587436	35.99711	17	44	89	58.957055	27.187619	30.09381	49.09381	34	32	28.933333	36.132175	30.132175	19.132175
L3_chr1_-_233183120	chr1	233183075	233183204	-	NA	NA	NA	5.021789	11.789114	1.591957	2.926593	0	0	68.624055	92.186751	54.081604	26.470852	18.865491	16.456651	62.311606	63.936339	26.524429	9.153416	8.617026	7.007489	6	19.469496	1	3	0	0	89.931129	134.947373	66.986226	26.997253	22	23	60.987755	83.903712	44.991561	14.995781	13	7
L3_chrX_+_70669649	chrX	70669645	70669706	+	8473	OGT	FLJ23071,HRNT1,MGC22921,O-GLCNAC	5.79403	1.831254	8.505964	1.957861	4.08325	5.170732	27.857511	53.513629	42.621465	50.654948	43.734529	72.418036	102.458824	62.829311	98.966172	99.177655	101.401733	74.236161	7	3	5	2	4	7	36	74.997416	52	49	50	105	101	81	135	160.997151	123	76.158777
L3_chr5_-_177949983	chr5	177949889	177950010	-	91522	COL23A1	DKFZp434K0621	92.073247	40.267862	9.871879	17.381051	26.617614	10.210823	17.312693	30.714327	3.126175	1.93233	3.418055	0.741153	27.61465	16.294874	19.281202	7.301038	6.068966	17.880945	106.937415	66.907692	6	17.752673	26	14.867596	23.927711	45.912088	4	2	4	1	26.928571	21.76019	32.762045	11.990476	8.990476	17.934921
L3_chr3_-_143649550	chr3	143649493	143649593	-	54464	XRN1	SEP1,DKFZp434P0721,DKFZp686B22225,DKFZp686F19113,FLJ41903	32.848609	43.812319	36.381996	67.445633	13.30774	3.39927	33.618993	88.601677	64.435875	55.645484	40.774653	75.146405	70.937217	61.808547	60.507942	37.565124	38.644199	17.937492	37.778638	73.342099	20.996198	68.147201	13	5	44.903769	123.523202	78.889862	55.347391	46.773089	106.792784	69.627454	80.984523	97.339158	61.399383	53.373076	17.978022
L3_chr1_+_201862545	chr1	201862543	201862584	+	493	ATP2B4	ATP2B2,DKFZp686G08106,DKFZp686M088,MXRA1,PMCA4,PMCA4b,PMCA4x	7.640446	6.657998	1.591957	0.900128	2.043806	0	44.234432	51.886932	34.112352	15.239154	20.007619	34.942671	85.934259	58.701146	47.396512	31.319378	25.153242	20.872771	9	11	1	0.923077	2	0	56	70.99262	40.988916	15	23	49.996296	84.974063	75.997041	61	51	32	20.988226
L3_chr6_+_43553282	chr6	43553279	43553300	+	93643	TJAP1	RP3-337H4.1,DKFZp686F06131,PILT,TJP4	68.560047	33.910715	31.751752	46.218732	21.491069	20.716826	37.36521	49.576838	34.509959	38.397178	28.678697	26.82746	32.468659	19.572818	37.973724	13.386292	23.797122	15.835805	78	56.849315	18	46.917689	21	28	47.935185	66.95073	41.853044	37.891975	32.975385	37.978395	31.888412	25.761092	56.354146	21.888412	31.46639	16
L3_chr9_-_130526228	chr9	130526205	130526229	-	84885	ZDHHC12	FLJ14524,MGC13153,MGC54050,ZNF400,RP11-545E17.12	49.435501	33.917567	46.735187	54.484633	19.490322	28.964763	27.028566	24.204164	10.45953	11.01743	2.552068	7.694922	62.40314	27.678102	25.866393	15.367957	11.459467	37.748522	55	56.996016	25	55	19	36.992032	34	33	13	11	3	11	62	35.973094	36.990868	25	15	39
L3_chr3_-_169295627	chr3	169295627	169296417	-	27333	GOLIM4	GIMPC,GOLPH4,GPP130,P138	75.285328	55.839716	51.19662	117.035856	43.938255	8.01336	30.138678	83.043981	126.550867	78.919934	118.496934	106.048699	34.859487	23.168896	60.686309	46.348462	34.676352	18.085971	88.976665	92.92709	30	118.962056	42.975845	12	41.997093	126.916667	155.807916	80.871351	136.898965	149.954434	33.958122	30.836119	101.976744	75.869774	50	18
L3_chr3_-_114716713	chr3	114716659	114716739	-	152185	CCDC52	FLJ26064,FLJ44949	38.872224	23.520545	12.434948	18.11884	11.251024	0	44.12536	72.354721	71.462438	36.942653	44.319251	37.858658	58.28228	41.288299	29.131266	38.647209	23.599598	13.884766	45	38.983607	7	18.46875	11	0	57.992327	102.992327	86.757033	37	51	53.989848	56.992509	53.988848	47	62.985117	32.988889	14
L3_chr12_-_24993220	chr12	24993217	24993543	-	586	BCAT1	BCT1,DKFZp686E12175,ECA39,MECA39,PNAS-121,PP18	34.818459	22.938865	46.606251	77.674592	29.646117	1.362328	13.844502	43.163078	90.43471	115.365215	269.147466	188.514492	92.925525	85.303718	284.117971	301.489298	517.526682	194.714556	40.98773	37.98773	26.993939	78.987805	29	2	20	65	107.994975	113	301.22805	272.969849	90.994792	111.994303	359.840454	488.962833	602.98082	199.994792
L3_chr6_-_143874534	chr6	143874490	143874577	-	2519	FUCA2	MGC1314,RP1-20N2.5,dJ20N2.5	61.631012	31.718529	26.944116	49.239826	21.482224	21.132421	17.726566	22.774049	18.884324	14.452576	17.252805	14.571611	62.260923	42.627651	26.609192	44.780194	16.393866	52.145485	72	52.991903	16	50	21	30	24	37	23.993151	15	20	20	60.977918	55.946201	44.977717	73	24	53
L3_chr8_-_71683140	chr8	71683078	71683147	-	23471	TRAM1	TRAMP,PNAS-8,TRAM	59.948413	29.359116	27.22952	44.168389	26.607785	4.552861	10.567281	23.859329	33.561742	13.631693	33.809988	13.742146	71.352718	54.263164	62.235306	88.289245	60.261084	40.15839	68.977186	48.977597	15.992228	44.980989	26	7	14.994595	37	41	14	39	19	70	70.998314	95.805229	143.595743	77.988435	41
L3_chr6_+_170457761	chr6	170457739	170457789	+	84498	FAM120B	KIAA1838,KIAA0183,PGCC1,dJ894D12.1	69.284949	49.314479	64.097526	56.87669	33.723017	6.589803	30.500435	47.6451	63.508018	35.699828	57.766961	63.58113	43.961145	42.21095	57.165088	41.144118	48.004737	26.662841	79.945313	82.396973	36.029633	57.890541	32.889807	10	40	70.526406	77.457642	36.23043	65.759988	90.770897	43.032754	54.990804	84.477445	67.122026	62.431471	27
L3_chr9_-_37582575	chr9	37582574	37582628	-	401505	C9orf105	RP11-263I4.1,RP11-613M10.3,bA613M10.3,Tom5	26.689411	23.512997	16.10587	12.709101	10.210307	2.556098	34.687199	29.697933	15.069054	9.641756	15.454754	17.167786	83.144465	32.774063	35.808493	31.850398	30.434345	21.825117	31.975	39	9.92126	13	10	4.008971	44.92268	44.911751	19.009505	9.977528	18.009506	23.888782	81.849662	42.996774	57	51.932927	41	21.996753
L3_chr15_+_90197538	chr15	90197536	90197941	+	28232	SLCO3A1	FLJ40478,OATP-D,OATP3A1,SLC21A11	101.466443	63.126839	35.973357	58.343552	16.373116	10.369873	24.458402	30.035112	27.880547	16.484587	12.056231	22.376823	18.90016	14.454907	12.0021	7.747601	6.37261	7.028717	115.319318	105.753565	20.172946	59.162785	16	15	34.104138	44.717035	34.231713	16.57716	14	31.38382	18.406066	19.23441	19.349884	12.7061	9	7
L3_chr14_-_74663512	chr14	74663465	74663530	-	91754	NEK9	DKFZp434D0935,MGC138306,MGC16714,NERCC,NERCC1,Nek8	91.057908	24.659183	32.409939	63.977803	20.441387	2.638541	17.05119	7.458061	4.755693	9.801168	12.116844	16.87215	37.805095	17.352929	15.620801	18.324981	30.505424	20.871991	104	41	19	65	20	4	22.989899	13	6	10	14	24	36.978947	23	27	30	41	21
L3_chr16_-_4792636	chr16	4792617	4792692	-	79641	ROGDI	FLJ22386	84.514845	67.943818	33.119486	26.496145	26.069519	22.18033	16.888726	7.862376	2.402289	6.75739	12.878762	21.520194	44.903491	17.007306	11.872911	6.687093	19.499987	19.826442	97.481536	114.475476	20	27	25.481536	32.481536	23.139442	13	3	7	15	30.022776	44	22.563078	19.993243	10.986667	27	20
L3_chr19_-_10375219	chr19	10375181	10375253	-	11140	CDC37	P50CDC37	81.748169	64.781751	53.320065	111.598351	57.456932	34.399155	7.659538	17.05223	29.989503	26.123852	12.944917	12.909189	57.054887	45.875882	65.93536	52.123116	59.332374	90.505061	91.968858	108.74243	29.988975	112.958132	55.988824	47.995449	10.993007	27	36.770674	26	14.992537	17.993007	55.923791	59.912991	96.665404	84.89655	76.96603	92.912878
L3_chr11_+_123997975	chr11	123997968	123998017	+	84897	TBRG1	FLJ14621,FLJ25020,FLJ90113,MGC129890,NIAM,TB-5	46.451562	32.835796	31.264876	43.387053	8.191662	1.91432	24.965806	68.74795	61.606564	25.721687	42.896979	38.957608	75.148082	61.70705	90.846691	55.139528	62.476163	47.162171	52.994819	54.994819	18	44	8	3	33	90	73.989232	26	49	56	73.985707	79.998188	123.838205	89.695876	78.985765	47.992812
L3_chr11_+_82460765	chr11	82460754	82460795	+	NA	NA	NA	28.997994	7.857299	16.46575	14.699724	2.039444	1.276214	23.293842	19.060384	19.185423	16.821698	32.972808	33.364957	96.292231	33.686452	61.713823	57.600202	50.114776	28.640529	33.965812	13	10	15	2	2	30	30	24	17	37.995575	47	94.995816	44	89	93.853274	66.983573	28.997917
L3_chr11_-_75769772	chr11	75769767	75769833	-	5612	PRKRIR	DAP4,MGC102750,P52rIPK	84.29768	47.729697	45.419697	64.020083	36.884166	3.82864	38.790219	45.097188	59.478863	5.68351	26.251761	22.262587	25.571279	11.250147	26.548729	15.371007	19.256117	5.014447	95	80	26	65	35.988406	6	49	62.153634	71	6	30	31	25	15	42.803444	25.146321	26	5
L3_chr12_-_123618082	chr12	123618080	123618162	-	NA	NA	NA	44.086067	29.491678	8.119853	10.966295	27.110275	11.384101	90.384991	102.29669	70.459184	51.749827	54.546397	77.063874	14.312815	24.605865	20.333459	6.236872	11.903355	14.829262	51.849982	49.042568	5	11.230348	26.509586	16.697154	114.710546	135.153095	85.520505	51.192584	62.947686	109.292068	13.9375	32.442765	31.508938	10.243031	16.855983	14.944785
L3_chr13_+_98951695	chr13	98951656	98951766	+	9375	TM9SF2	FLJ26287,MGC117391,P76	29.654369	12.71435	9.711811	19.577028	17.407909	4.552861	37.643155	46.496284	48.956905	20.309739	24.886061	30.345729	81.649244	62.323922	72.039725	83.474944	83.304098	81.540792	35	21	6	20	17	7	50	71.989607	60.986254	21	29	41.989607	80	81.996769	113.967187	135.991891	111	82.982343
L3_chr7_-_135312614	chr7	135312613	135312686	-	136319	MTPN	FLJ31098,GCDP,V-1	18.680455	22.235558	14.840716	12.729547	7.163412	0.638107	37.423983	55.623594	77.680395	34.964636	46.405028	58.376878	93.659921	66.793028	89.702151	75.51172	97.661099	48.924204	22	37	8.980583	13	7	1	49	81.995227	94	34.997613	53	83	91.983745	86.983977	126.993485	122.991982	123.947883	49.979075
L3_chr19_+_39355167	chr19	39355165	39355282	+	26065	LSM14A	C19orf13,DKFZP434D1335,FAM61A,RAP55	76.247914	80.166102	38.900493	73.07239	47.7961	19.055202	30.957877	17.205592	32.306977	13.702008	22.921642	38.772244	43.010913	32.902543	52.818756	45.37169	46.425308	47.366168	88.764194	134.3155	23	74.364807	46.622196	26.881756	42.054695	28.528905	39.938469	14	26.806452	54.211332	41.959556	43.638287	87.138893	74.047644	62.747421	48.146348
L3_chr9_+_95378087	chr9	95378085	95378870	+	5253	PHF2	GRC5,JHDM1E,KIAA0662,MGC176680	60.160836	24.890892	37.522265	37.955916	16.76387	8.590236	78.266278	94.132387	175.950322	70.939118	44.452077	85.349745	12.048349	27.706998	28.924783	11.533727	11.002948	23.892798	70.597917	41.246701	22	38.692308	16.396341	13	105.819216	143.868402	212.11844	71.994382	51.718373	119.113089	11.705572	36.659091	47.927832	18.945946	16	24.117274
L3_chr13_+_27093996	chr13	27093992	27094069	+	51082	POLR1D	FLJ20616,MGC9850,POLR1C,RPA16,RPA9,RPAC2,RPO1-3	23.320559	28.203902	8.279921	23.716839	5.102972	3.987798	45.552607	64.290557	38.098183	80.878636	38.239648	46.102135	84.251683	62.774201	87.306105	67.989214	108.035266	57.020516	26.991228	47	5	24.179688	5	5.982456	59	87.992288	46.984848	78	43.997442	65	82.98832	81.998322	120.998317	110.637074	134.993263	58
L3_chr1_-_84744391	chr1	84744388	84744851	-	2787	GNG5	FLJ92393	75.535211	58.411618	35.342902	106.689815	37.74651	17.368974	18.927304	30.634743	15.821712	25.526786	33.679813	25.344397	59.990791	35.677971	44.135201	50.077009	46.31777	34.712851	85.747462	97.583329	20.98538	108.428589	36.911634	25	26	48	20	25.818182	38.67354	35	58.73141	46.783791	68.980926	81.84738	60.997319	34.942257
L3_chr8_-_22022881	chr8	22022848	22022901	-	79873	NUDT18	FLJ22494	99.58114	55.656456	16.736007	60.199549	64.69549	36.707653	10.968436	5.152779	8.919466	17.981985	13.778487	18.803134	44.728823	8.347139	22.913707	27.020374	17.704908	16.892799	109.970803	93.987654	10	61	63	47.970803	15	9.397112	11	18	16	27	44	11	34	44	23.969072	17
L3_chr2_+_220071856	chr2	220071841	220071903	+	29926	GMPPA		31.393885	33.116319	15.144049	23.526861	54.291944	10.796067	64.940699	46.059081	31.599799	41.071252	67.455069	27.165273	59.266761	37.995144	32.713771	34.898904	57.671526	48.169426	36.995215	55	9	24	53	15.995215	82.99458	69	39	41	77	38	58	49.972752	51.997199	56.997207	77.997207	48.959569
L3_chr1_-_148474978	chr1	148474951	148475129	-	81611	ANP32E	LANP-L,LANPL,MGC5350,RP4-790G17.1	86.68267	57.801101	25.947323	51.475932	14.381334	2.761163	13.879227	15.752301	6.336325	8.727288	1.709028	13.250646	56.045768	30.488236	40.619574	14.045656	9.222544	17.672585	94.734528	97.926199	13.992481	52	14	4	19.265693	24	8	9	2	19	54.981132	40	59.95244	23	13	17.985149
L3_chr2_-_47257128	chr2	47257108	47257160	-	805	CALM2	PHKD,CAMII,PHKD2	67.584523	67.895913	45.019503	157.196587	77.21052	9.06525	8.741369	30.261304	29.920514	29.511225	40.316633	57.601598	80.934495	98.604379	112.956008	137.49293	206.983299	108.865122	72.993435	115.993435	23.993435	157.921225	74.986871	12	12	43.920319	36	28.992032	45.992032	83.992032	79.979456	125.986928	148.978923	222.982571	239.963184	111.986928
L3_chr6_-_53321678	chr6	53321658	53321731	-	60481	ELOVL5	HELO1,RP3-483K16.1,dJ483K16.1	46.476113	33.598627	19.583691	36.361721	9.199328	2.638541	14.252494	18.478235	11.043133	13.529743	4.215201	5.901046	97.709582	97.515044	112.104888	63.798871	68.343211	69.924275	54	55.989362	12	37	9	4	19.986755	30	14	14	5	8	95.994278	126.998561	162.997128	104	89.998561	71
L3_chrX_+_44377519	chrX	44377519	44377520	+	NA	NA	NA	39.627829	27.373317	12.788907	39.249372	26.287246	16.191908	87.262584	83.405778	63.742926	60.272922	57.547213	40.830289	32.465675	22.552931	28.756804	32.38219	21.682398	22.531609	42	46.663228	7	39.502675	25.530582	19.265291	91.991107	88.876154	72.103673	54.543061	62.963602	61.349417	32.273366	28.730413	35.287859	52.273366	25.428165	23.442657
L3_chr15_+_55786203	chr15	55786180	55786214	+	81488	GRINL1A	DKFZp586F1918	70.031242	23.184905	10.15763	51.053286	15.325059	4.083568	5.613638	7.502011	3.827561	11.002103	9.795521	7.11368	83.773492	28.776244	37.75267	42.414729	23.774526	11.664699	76.703704	38.703704	5.97037	51.718518	14.940741	5.945846	7.773585	11.622642	4.849056	11	11.396226	9.924528	82.789809	37.375796	53.66242	68.88535	30.640167	11.821656
L3_chr20_+_36534873	chr20	36534872	36534933	+	57148	KIAA1219	RP5-1100H13.1,DKFZp686N19168,DKFZp781M2411,FLJ43270,FLJ43928,dJ1100H13.1	84.392317	52.147946	58.345259	61.171037	45.171534	11.216716	38.416698	53.976002	107.883273	63.206242	52.803443	48.997673	36.669191	43.07888	94.059718	59.126807	34.459942	27.65297	93	87.997409	30.989717	62	44	16	48	74.998024	126.994094	61	60	70.992141	36	55.959368	123.945824	95.972912	45	28
L3_chr8_+_17824578	chr8	17824578	17824816	+	5108	PCM1	PTC4	69.126254	58.78837	28.267733	87.075197	53.454506	8.44738	55.284415	145.175267	109.633981	157.225374	185.128624	139.211654	35.2545	37.081815	49.076676	102.590085	146.918075	51.178047	78.987462	99	16	88.368822	52.186061	12	70.997717	181.986301	129.98502	149	207.981798	204.980758	34.563054	47.984762	70.682047	166.369114	178.945145	51.998131
L3_chrX_+_48545384	chrX	48545384	48545593	+	10013	HDAC6	FLJ16239,HD6,JM21	28.818572	21.689342	9.711811	6.825905	7.142416	4.552861	68.315184	101.169651	44.70294	25.095804	25.718936	33.900036	62.582208	53.732812	36.2218	21.901346	12.036851	18.966195	35	35.816667	6	6.990196	7	7	93	151.941176	55.927795	26.229987	30	47	61	71.263727	62	35.954545	17.957806	19
L3_chr17_+_77603063	chr17	77603036	77603095	+	2873	GPS1	CSN1,COPS1,MGC71287	88.331778	58.00016	40.152003	69.831119	44.072039	53.871656	25.61899	21.994362	7.00291	27.450272	11.092015	24.431083	45.907178	29.727545	35.243055	20.763796	29.482085	56.24194	99.858607	97	23	70.956522	43	69.926097	34	32.965517	8.92973	27	13	34	45	39	56	33.95302	41	57.198177
L3_chr12_+_47945131	chr12	47945129	47945235	+	84790	TUBA1C	MGC10851,MGC14580,TUBA6,bcm948	5.826033	2.420552	12.788907	4.891254	2.043806	3.712866	50.903791	57.392638	43.079354	59.503075	49.35938	24.712745	104.020486	105.725949	300.888418	185.139265	153.23842	157.22129	7	4	7	5	2	5	56.993366	66.996753	49.993421	53.996711	55	36	103.97003	131.968032	288.936068	296.898106	155.956044	166.958042
L3_chr5_+_86599462	chr5	86599437	86600565	+	5921	RASA1	CM-AVM,CMAVM,DKFZp434N071,GAP,PKWS,RASA,RASGAP,p120GAP,p120RASGAP	77.113605	53.496367	107.58287	606.330962	398.879614	62.531144	36.157862	71.298706	172.567816	536.53608	697.912441	736.593732	48.030708	46.216141	113.865041	322.957732	616.893054	297.405896	90.401247	88.984967	61.967495	613.906237	388.573425	86.072755	49.5823	106.519793	209.864507	511.819826	784.453578	1077.151863	47	60.968145	175.819123	525.332214	744.654653	303.949795
L3_chr15_+_34692896	chr15	34692894	34692896	+	NA	NA	NA	52.901831	34.829531	23.055926	25.074481	19.487416	4.612108	29.457854	19.638345	17.312781	12.465585	17.838149	14.185662	79.960333	66.367078	113.866715	52.86629	71.325046	34.605098	55.920291	59.474863	12.137571	25.349705	18.957626	6.149026	34.741461	24.880985	20.58918	11.947712	20.154367	20.799689	79.887261	83.142366	121.541869	85.282217	78.199284	36.22632
L3_chr1_-_152197339	chr1	152197302	152197748	-	200186	CRTC2	RP11-422P24.6,TORC2	124.527794	55.562288	42.054146	104.524422	82.705354	27.882647	27.833138	59.443339	44.456476	46.720889	46.184802	45.181413	10.252518	8.280399	16.530305	27.473304	18.893084	27.786884	144.387723	92.761818	24.965116	106.195579	80.75245	39.664694	38.8	87.8	55.653659	46.6	53.209333	63.6	10	11	29	45.009397	27	28
L3_chr3_-_129325334	chr3	129325306	129325370	-	8607	RUVBL1	TIH1,ECP54,NMP238,RVB1,TIP49,TIP49A,Pontin52	27.1294	20.653826	9.937853	18.668882	6.135799	16.537862	25.114954	19.633676	26.124628	14.91026	29.881468	17.972749	110.388107	84.19082	91.38964	92.547473	103.009764	75.404162	31	35	6	19	6	21	34	29	32	15	34	25	109	108	120	149.998571	120.998569	78
L3_chr3_+_48456670	chr3	48456665	48456729	+	51372	CCDC72	HSPC016	79.745512	73.872393	74.386519	78.742896	59.413372	20.670961	27.39066	31.743109	19.162458	15.685326	20.360015	14.222858	55.595668	55.17397	55.977699	63.967055	47.305451	36.085654	91.136599	124.264443	41.930883	79.888724	57.898076	28.957868	36.647059	44.335279	23.694118	15.788235	23.788235	19.872353	54.518346	71.871834	82.509624	104.254673	62.624796	36.615365
L3_chr11_+_63205547	chr11	63205518	63205562	+	10313	RTN3	ASYIP,HAP,NSPL2,NSPLII,RTN3-A1	105.032914	71.579811	50.853998	59.829367	51.544345	10.13236	18.989648	35.296344	13.664327	12.696847	16.374584	11.393213	39.979634	39.892522	35.053673	37.280467	23.414997	21.247997	112.884578	121.555556	27.555556	60.555556	50.111111	13.555556	23.917526	47.649695	16.917526	12.886598	18.907217	15.979382	39.242575	51.574258	52.752475	60.707921	31.554456	21.59901
L3_chr14_+_74418377	chr14	74418353	74418408	+	1743	DLST	DLTS	23.089058	13.191665	9.871879	11.763398	12.268871	4.000869	13.802642	23.282298	16.972995	22.566202	18.088013	21.187457	127.484022	113.118167	205.646211	117.793027	124.519591	124.550384	26.965909	21.943182	6	12	12	6	19	31.921569	21	22.927273	21	29.910714	125.971929	144.983545	260.985319	190.953838	148.980504	129
L3_chr17_-_35827660	chr17	35827657	35827717	-	7153	TOP2A	TOP2,TP2A	33.893534	10.86035	0	18.704985	4.089265	0	50.713967	52.901919	76.869932	43.682864	7.734548	19.186453	80.118533	91.408337	76.217865	64.557616	26.119816	16.75147	39	18	0	19	4	0	64	72.996795	91	42	9	27	79	117.99789	100	104.99789	33	17
L3_chr1_-_150002592	chr1	150002578	150002602	-	65005	MRPL9	L9mt,RP11-98D18.5	89.843698	47.265298	50.974347	61.257904	26.643257	14.352424	30.714549	28.161494	16.993596	19.531785	13.017147	20.308011	44.582361	28.669292	44.827384	26.422099	27.759372	21.711153	96.324937	80	27.694795	61.997041	25.993958	19	38	38	21	19	15	28.994012	43.996183	37	60.996183	42.996183	33.996183	21.996226
L3_chr11_+_75203881	chr11	75203878	75203921	+	7405	UVRAG	p63,DHTX	70.284712	45.431851	20.554802	41.251474	29.725272	6.655681	17.727871	15.633433	30.068606	16.037432	6.794839	12.420277	77.156077	21.945509	15.171053	32.493589	32.112406	10.956637	79.986026	75.992958	12	42	29	9	24	24	36	16	7.995049	17	75.910181	29	26	53	41.956985	11
[truncated: 146 more rows]
