# Supplementary material for: Core promoter structure and genomic context reflect histone 3 lysine 9 acetylation patterns
Source: BMC Genomics. 2010 Apr 21;11:257. doi: 10.1186/1471-2164-11-257 (PMC2867832; doi:10.1186/1471-2164-11-257)
Supplement: Additional file 1 — Result of the clustering and the extracted subsets of the clusters, filtered by gene expression level [file 1471-2164-11-257-S1.zip › ac_pma_0h/GEL_medium/medium_downstream]

L3_chr3_-_129024719	chr3	129024719	129024719	-	11343	MGLL	HU-K5,MGL	0	0.610418	10.842991	17.81615	4.096355	5.365414	1.398909	1.178254	5.761294	23.564091	9.717411	18.923333	0	1.502626	9.244758	6.761824	6.197409	9.723079	0	1	6	18	4	7	2	2	7	22	11	28	0	2	13	11	8	10
L3_chr4_+_40651130	chr4	40651129	40651130	+	NA	NA	NA	0	0	0	0.975531	0	0.638107	1.398909	0	3.233036	5.962743	11.521689	4.915947	0	0.742541	1.090837	1.832151	9.6372	7.769453	0	0	0	1	0	1	2	0	4	6	13	7	0	1	2	3	12	7.962963
L3_chr5_+_143357389	chr5	143357388	143357389	+	NA	NA	NA	0	3.620268	1.591957	0	3.069543	0.638107	1.398909	10.207154	0	1.93233	0.84304	6.9668	0	6.93636	0	0	0	0	0	6	1	0	3	1	2	14	0	2	1	9.848485	0	9	0	0	0	0
L3_chr10_-_75241585	chr10	75241582	75241599	-	NA	NA	NA	0.804244	1.822352	1.591957	2.933393	11.270264	3.712866	0.66108	26.86133	0	1.93233	0.84304	11.980094	0	0	3.105303	0	1.36976	6.886707	1	3	1	3	11	5	1	33	0	2	1	17	0	0	5	0	2	7
L3_chr10_+_123862257	chr10	123862257	123862258	+	10579	TACC2	AZU-1,ECTACC	1.656842	0	0	3.929369	1.019722	2.000434	0	0	2.402289	0.937795	0.84304	3.59413	0	1.502626	0.494381	6.134193	2.913582	10.679818	2	0	0	4	1	3	0	0	3	1	1	5	0	2	1	10	4	11
L3_chr2_-_151052428	chr2	151052425	151052429	-	390	RND3	ARHE,Rho8,RhoE,memB	1.656842	3.611079	18.736874	22.719338	13.324688	0.638107	0	3.746974	41.13362	34.640812	48.261066	33.704463	0	6.785508	44.335627	57.520319	71.416348	35.769956	2	6	10	23	13	1	0	6	48	33	54	49	0	9	56	93	81	37
L3_chr16_-_73857382	chr16	73857381	73857434	-	NA	NA	NA	0	0.890458	1.788336	12.802096	4.08325	1.276214	0.66108	2.259167	5.554957	2.94947	13.33141	0.396677	1.032672	0	2.113656	0.60736	0	2.014269	0	1.454969	1.114754	13	4	2	1	4	6.962264	3	15	0.525773	1	0	4.096022	1	0	2
L3_chr4_+_157044297	chr4	157044295	157044339	+	6999	TDO2	TDO,TPH2,TRPO	0	0	0	4.9049	3.059166	2.123056	0.66108	0	18.682715	8.890778	64.358954	178.052118	1.032672	0	2.4069	279.455716	468.161425	881.949977	0	0	0	5	3	3	1	0	22	9	70.962637	274.840585	1	0	4	447.97687	448.602883	958.380662
L3_chr8_-_145951654	chr8	145951654	145951656	-	90987	ZNF251	FLJ34319	0	0	0	0.975531	0	0	0.66108	0	10.050431	0	0	0	1.032672	0	1.733047	0	0	0	0	0	0	1	0	0	1	0	12	0	0	0	1	0	3	0	0	0
L3_chr9_-_136852647	chr9	136852646	136852650	-	NA	NA	NA	0	0.610418	0	0.276976	3.472899	0	0.66108	0.540457	1.580632	3.981573	1.621953	0	1.032672	0	3.105303	5.511781	10.114648	4.429111	0	1	0	0.285714	3.4	0	1	1	2	4	1.9	0	1	0	5	8.97561	12.97561	4.5
L3_chr12_-_106762465	chr12	106762461	106762465	-	NA	NA	NA	0.804244	0	26.863712	0	1.019722	0	0	0.000316	0.001124	0.000939	0	0.742338	1.032672	0.064816	0	0	0	1.007135	1	0	14	0	1	0	0	0.001332	0.001786	0.001332	0	1.001332	1	0.090909	0	0	0	1
L3_chr17_-_172032	chr17	172029	172306	-	NA	NA	NA	0.804244	4.186026	1.591957	13.762293	12.319881	3.362762	0	3.109177	3.175061	1.87559	2.52912	13.218157	1.032672	1.485082	2.4069	0.60736	2.913582	1.007135	1	7	1	14	12	5	0	5	4	2	3	18.806177	1	2	4	1	4	1
L3_chr2_+_134601192	chr2	134601191	134601192	+	NA	NA	NA	0.804244	0	0	0	0	0	0	0	0	11.436084	0	0.741153	1.032672	0.742541	4.559783	1.832151	0.643964	1.993043	1	0	0	0	0	0	0	0	0	11	0	1	1	1	7	3	1	2
L3_chr18_+_58341676	chr18	58341642	58341711	+	NA	NA	NA	0	2.420552	0	27.469954	1.019722	0.638107	0.66108	0	6.503573	0.937795	6.859682	0.741153	1.369551	0.742541	0	4.877413	7.914211	0	0	4	0	28	1	1	1	0	8.180451	1	8	1	1.329114	1	0	8	11	0
L3_chr14_-_68410883	chr14	68410882	68410889	-	NA	NA	NA	0	0	0	0	0	0	0	0	0	0	0	0	2.054407	2.269478	0.988763	11.031877	4.358886	2.014269	0	0	0	0	0	0	0	0	0	0	0	0	2	3	2	18	6	2
L3_chr6_+_157225263	chr6	157225262	157225264	+	NA	NA	NA	0	0	0	0	0	0	0	0	0	0	0	0	2.054407	0.742541	11.049784	1.826311	0	0	0	0	0	0	0	0	0	0	0	0	0	0	2	1	16	3	0	0
L3_chr7_-_12655023	chr7	12655022	12655023	-	NA	NA	NA	0	0	0	0	0	0	0	0	0	0.937795	1.709028	0	2.065172	2.292747	12.226783	1.835732	0.006849	2.023313	0	0	0	0	0	0	0	0	0	1	2	0	2.010279	3.030846	17.020547	3.015416	0.015411	2.030851
L3_chr4_-_187866347	chr4	187866346	187866348	-	NA	NA	NA	0	0.610418	10.842991	0.975531	0	0	0	0	1.580632	0	0	1.482306	2.065344	0	1.090837	2.43951	0.643964	0	0	1	6	1	0	0	0	0	2	0	0	2	2	0	2	4	1	0
L3_chr10_-_26896256	chr10	26896256	26896256	-	NA	NA	NA	0.350845	1.095141	0	2.745814	2.085896	0.905285	1.330275	0.410422	5.022538	8.939027	5.311092	11.63197	0.427444	0	0.395368	0.248581	0.82543	2.851863	0.451327	1.80531	0	2.800178	2.04106	1.376624	1.909091	0.782877	6.128736	8.685925	6.081978	16.97444	0.411111	0	0.822222	0.411111	1.256085	2.877778
L3_chr12_-_50495002	chr12	50494998	50495002	-	NA	NA	NA	0.804244	1.211934	0	0	0	0	1.32216	0	0	0	0	0	0	0	0.494381	0.582946	11.158795	0	1	2	0	0	0	0	2	0	0	0	0	0	0	0	1	0.96	14	0
L3_chr6_+_86235210	chr6	86235208	86235212	+	NA	NA	NA	1.656842	0	0	0	1.019722	1.362328	0.66108	2.56872	4.660924	0	11.461856	4.285408	0	0	0	0	0	1.007135	2	0	0	0	1	2	1	4	5.8125	0	13	6	0	0	0	0	0	1
L3_chr2_-_160972649	chr2	160972633	160972649	-	NA	NA	NA	1.656842	0	14.75466	0	4.089265	0	0	0.540457	0.014558	0.937795	0.84304	0.741153	0.75567	2.488031	1.061737	3.053756	0.643964	0	2	0	8	0	4	0	0	1	0.021338	1	1	1	0.73	3.31746	2.187179	5	1	0
L3_chr18_-_12647962	chr18	12647962	12648067	-	56907	SPIRE1	MGC150621,MGC150622,Spir-1	2.461086	1.220836	17.59693	3.908924	0	0	0	1.178254	1.545543	48.553891	11.401498	3.63915	0	0.742541	1.483144	1.822079	1.931892	3.000177	3	2	10	4	0	0	0	2	2	44	13	5	0	1	3	3	3	3
L3_chr20_+_39090914	chr20	39090906	39090915	+	7150	TOP1	RP3-511B24.2,TOPI	0.804244	4.234001	0	2.926593	2.043806	0	0.66108	4.052413	11.570165	1.93233	2.552068	5.065102	1.032672	6.856102	5.338472	4.284427	3.677016	0	1	7	0	3	2	0	1	6	13.970149	2	3	7	1	9	8.902778	7	4.953125	0
L3_chr7_+_156491224	chr7	156491223	156491224	+	NA	NA	NA	0.804244	1.591365	2.568903	13.717625	25.78253	8.520316	1.850748	0.523599	0	5.11337	8.568375	4.231691	0	0.084434	0	2.05564	0.734354	9.565989	1	2.633803	1.633803	13.878253	25.047267	10.682141	2.714286	0.972211	0	5.142857	9.724078	6	0	0.117904	0	3.364013	1.128205	9.83426
L3_chr16_-_30253943	chr16	30253935	30253944	-	NA	NA	NA	2.139495	2.531932	0	0	0	0.409462	0	1.178254	17.110435	0	0	2.234595	0.622033	0.893806	4.145875	0.302625	0.302746	1.017861	2.666667	4.166667	0	0	0	0.666667	0	2	21	0	0	3.013333	0.6	1.2	7.874444	0.5	0.5	1
L3_chr21_-_42152143	chr21	42152137	42152143	-	NA	NA	NA	2.918095	0	0	0	11.300159	1.982674	0	0	0	0	0	0	0	0	0	0	0	0	3.526316	0	0	0	11	2.818182	0	0	0	0	0	0	0	0	0	0	0	0
L3_chr8_-_95343724	chr8	95343716	95343755	-	2669	GEM	KIR,MGC26294	1.908914	3.098602	237.839207	83.402534	37.27316	4.147989	0.725657	2.703576	15.803969	6.894456	24.058263	7.268972	0.29135	16.057515	220.546495	78.561222	95.183561	45.664612	2.328688	5.131475	114.988593	84.162992	36.26295	6.054331	1.116378	4.290945	19.290945	7.116378	27.26185	10.203661	0.279389	20.834603	241.133992	126.834603	107.838168	46.992307
L3_chr15_+_87723690	chr15	87723689	87723690	+	NA	NA	NA	0.804244	0	0	6.895737	10.796417	3.712866	2.16878	0	0	6.082939	15.145857	11.805126	0	0	0	0	0	1.007135	1	0	0	7	10.511111	5	3	0	0	6.00525	17	17.055024	0	0	0	0	0	1
L3_chr1_-_8406635	chr1	8406619	8406643	-	473	RERE	ARP,ARG,RP11-141M15.2,ATN1L,DNB1,FLJ38775,KIAA0458	0.804244	0.610418	0	7.847675	5.108987	0	2.16878	0.540457	0.772772	14.02364	11.25476	5.806255	0	0	0	2.433671	2.773991	3.000177	1	1	0	8	5	0	3	1	1	14	13	8	0	0	0	4	4	3
L3_chr11_-_72030994	chr11	72030991	72030995	-	5138	PDE2A	PDE2A1,PED2A4	0.75917	0.581469	4.474254	4.063874	0	1.815242	1.198282	3.038788	6.124406	3.601474	3.926067	13.537332	1.032672	0.015273	0.988763	0.610755	1.36976	0	0.957261	0.949272	2.625	4.145149	0	2.75	1.826087	4.703635	7.585065	3.7199	4.565217	19.664298	1	0.021944	2	1.005738	2	0
L3_chr16_-_3131372	chr16	3131372	3131373	-	NA	NA	NA	0	1.810134	0	0.975531	0	0.638107	0	0.540457	1.580632	0	0.84304	0.741153	3.072054	11.613516	26.349806	9.235029	9.410014	12.589419	0	3	0	1	0	1	0	1	2	0	1	1	3	15	33	15	12	13
L3_chr4_+_100697154	chr4	100697154	100697154	+	NA	NA	NA	0	1.810134	0	10.860769	3.069543	2.908506	0	1.178254	0	0	1.709028	1.454129	3.072054	0	0	1.832151	1.36976	3.944081	0	3	0	11	3	4	0	2	0	0	2	2	3	0	0	3	2	4
L3_chr2_-_207739925	chr2	207739925	207739925	-	NA	NA	NA	1.619128	0.948229	0	2.368619	0.782289	2.491553	1.054571	1.735601	0	1.730631	21.741475	0	0.483551	3.07399	0.393151	0.066007	0.517566	0.474349	1.956319	1.560727	0	2.417298	0.767784	3.472527	1.540118	2.822479	0	1.799397	24.23488	0	0.465517	4.042985	0.818182	0.10989	0.818182	0.465517
L3_chr6_+_24234398	chr6	24234351	24234454	+	140767	NRSN1	p24,VMP,RP11-176J5.1	0.974938	1.174067	6.565209	40.697578	26.031251	4.995127	0.665565	0.899097	2.163296	16.758417	16.473234	22.025176	1.534894	1.339399	5.681143	26.504383	39.5998	30.833229	1.249553	1.922061	3.995568	41.483892	25.456338	7.094536	1.069844	1.821146	2.818821	17.451798	19.291407	30.488413	1.48321	1.80677	10.670581	43.452304	54.335713	31.003286
L3_chr16_+_48446704	chr16	48446697	48446704	+	NA	NA	NA	2.528698	6.567976	6.753939	4.917216	20.163781	8.564902	0.66108	0.540457	0	2.94947	0	0.741153	0	0	0	1.218951	0	0	3	11	4	5	19.613636	11	1	1	0	3	0	1	0	0	0	2	0	0
L3_chr22_-_28039684	chr22	28039684	28039684	-	NA	NA	NA	2.528698	0	0	0	6.152218	3.712866	0.66108	0	0	0	3.464574	11.649	0	0	0	0	0	0	3	0	0	0	6	5	1	0	0	0	4	17	0	0	0	0	0	0
L3_chr15_+_81567400	chr15	81567383	81567413	+	53346	TM6SF1		1.608488	0	0	2.942775	2.039444	0.638107	0.66108	0.575713	0	0	0.84304	5.471036	1.032672	1.485082	0	1.392282	9.502511	11.978104	2	0	0	3	2	1	1	1.088235	0	0	1	7.5	1	2	0	2.290698	13	12.179188
L3_chr13_+_25726240	chr13	25726238	25726244	+	1024	CDK8	K35,MGC126074,MGC126075	0.804244	0	0	0	0	0	0.66108	0	0	2.870125	0.84304	6.388535	2.054407	0	0.494381	1.832151	12.432648	11.635228	1	0	0	0	0	0	1	0	0	3	1	9	2	0	1	3	16	12
L3_chr11_-_45837960	chr11	45837958	45837960	-	NA	NA	NA	0.522482	3.281899	0	1.096243	0.967158	0	3.031741	3.039125	12.980887	0.070139	0.851657	4.770014	0.041597	0.963027	3.498539	1.125856	0	0.156858	0.661241	5.42619	0	1.127081	0.949919	0	4.307421	4.667912	15.409324	0.08323	1.027238	6.667912	0.039294	1.306834	6.03138	1.851039	0	0.151316
L3_chr3_+_56477024	chr3	56477023	56477407	+	NA	NA	NA	0.804244	0	0	0.975531	2.039444	0	2.82986	1.718711	5.65124	0.937795	0	11.76834	0	0	11.976434	0.60736	1.287928	2.014269	1	0	0	1	2	0	4	3	7	1	0	17	0	0	17	1	2	2
L3_chr7_+_115637850	chr7	115637848	115637860	+	26136	TES	DKFZP586B2022,MGC1146,TESS,TESS-2,TESTIN	1.608488	6.594528	8.505964	3.67373	6.128709	0	0	1.080913	0	2.94947	0.84304	3.974419	2.065344	10.684154	4.4865	2.433671	2.130027	2.014269	2	11	5	3.76087	6	0	0	2	0	3	1	5.503448	2	14	8	4	3	2
L3_chr10_-_72647322	chr10	72647322	72647324	-	NA	NA	NA	0.859523	1.822352	0	2.048201	1.019722	0.638107	2.82986	5.571439	2.259784	17.842259	0.84304	1.460686	0	0	0	0	0.649271	1.007135	1.065827	3	0	2.091813	1	1	4	8.272727	2.827458	17	1	2.009276	0	0	0	0	1.007566	1
L3_chr10_-_105202156	chr10	105202139	105202167	-	51063	FAM26B		0	0	1.591957	2.942775	1.019722	0.638107	0.66108	0	0.772772	1.87559	2.583893	8.69767	3.072054	0.742541	1.977526	12.24196	5.646814	6.968077	0	0	1	3	1	1	1	0	1	2	3	12	3	1	4	20	8	6.989474
L3_chr8_+_1614077	chr8	1614077	1614077	+	NA	NA	NA	0	0	1.591957	0	0	0	0.66108	0	2.402289	0.937795	2.583893	2.852977	3.072054	0.742541	4.559783	8.616377	11.398489	3.944081	0	0	1	0	0	0	1	0	3	1	3	4	3	1	7	14	14	4
L3_chr6_-_117096623	chr6	117096614	117096662	-	221302	C6orf113	RP3-412I7.3,dJ412I7.3,C6orf113	0	0	0	0.975531	0	0	0.66108	0.540457	3.126175	0	1.68608	2.195282	3.098016	7.513547	4.148652	8.550248	12.160198	1.993043	0	0	0	1	0	0	1	1	4	0	2	3	3	10	7.983051	14	17	2
L3_chr3_+_6878150	chr3	6878150	6878150	+	2917	GRM7	GLUR7,FLJ40498,GPRC1G,MGLUR7,mGlu7	0	0.006985	1.591957	0	0	0	3.768114	0.037976	10.213483	0.079863	0.875353	0.944208	0	0	0.494381	0	0.643964	0	0	0.010909	1	0	0	0	5	0.094262	12.188525	0.094262	1.037582	1.282787	0	0	1	0	1	0
L3_chr17_-_5705102	chr17	5705100	5705104	-	NA	NA	NA	2.873925	4.726556	4.566255	6.24813	10.061241	2.651494	0	0	0	0	0	0	1.032672	0	0	0	0	0	3.543152	7.807494	2.750496	6.388162	9.840135	4.11875	0	0	0	0	0	0	1	0	0	0	0	0
L3_chr9_-_90872937	chr9	90872937	90872939	-	NA	NA	NA	0.804244	0	0	0	0	0	2.168947	3.30128	2.402289	11.436084	20.542365	9.757066	1.033618	0	2.227429	1.833201	10.717522	4.913316	1	0	0	0	0	0	3.00047	5	3	11	23	14.00047	1.000893	0	4	3.001785	14	5
L3_chr16_+_83967524	chr16	83967523	83967524	+	NA	NA	NA	0	0.610418	3.343982	0	0	0	0	0	0	0	0	0	4.087056	3.815345	14.25824	6.761824	8.415208	6.906359	0	1	2	0	0	0	0	0	0	0	0	0	4	5	19	11	11	7
L3_chr2_-_37405450	chr2	37405447	37405468	-	NA	NA	NA	2.412732	7.245153	11.553267	1.951062	3.063528	0.638107	0.66108	1.718711	1.545543	0	0.84304	0.741153	1.032672	0.742541	2.429273	3.668781	1.36976	0	3	12	6.6	2	3	1	1	3	2	0	1	1	1	1	4.924051	6	2	0
L3_chr17_+_46066966	chr17	46066965	46067277	+	8714	ABCC3	ABC31,EST90757,MLP2,MOAT-D,MRP3,cMOAT2	0.804244	0.610418	8.616153	28.556773	6.127056	10.308644	0	0	0.772772	4.8818	7.665081	5.862608	3.321577	0	6.142151	9.263977	4.081135	45.306252	1	1	5	29	6	15	0	0	1	5	9	8	3.238994	0	11	15.224051	6.238994	45.975
L3_chr12_+_6179812	chr12	6179753	6179842	+	928	CD9	GIG2,p24,5H9,BA2,BTCC-1,DRAP-27,MIC3,MRP-1,TSPAN29	4.217545	0	1.591957	15.654459	23.551377	0	0	0	1.580632	7.751925	13.91418	6.514887	0	2.245167	11.819594	52.857173	74.73568	44.08691	5	0	1	16	23	0	0	0	2	8	15.928571	8.953488	0	3	20	86	96	45
L3_chrX_+_46656989	chrX	46656969	46656991	+	9767	PHF16	KIAA0215,JADE3,MGC138748,MGC138749	0	0	7.024196	0	1.019722	0	2.16878	0	14.715433	0	0.84304	0	2.065344	0	1.090837	0	0	0	0	0	4	0	1	0	3	0	18	0	1	0	2	0	2	0	0	0
L3_chr11_+_12088716	chr11	12088716	12088739	+	9645	MICAL2	DKFZp686H03148,DKFZp686H2469,KIAA0750,MICAL2PV1,MICAL2PV2	0.804244	1.822352	0	1.951062	10.235442	2.000434	1.398909	1.178254	0	9.942053	3.395108	6.508867	2.054407	0.742541	1.483144	1.214719	0	0	1	3	0	2	10	3	2	2	0	10	4	9	2	1	3	2	0	0
L3_chr11_+_32069123	chr11	32069121	32069123	+	5954	RCN1	FLJ37041,PIG20,RCAL,RCN	3.317701	1.179167	0	3.857571	0	0.613213	0	0	0	0.937795	0	0	1.010393	12.33927	0.988763	7.355753	0	1.007135	3.981818	1.931034	0	3.927273	0	0.964286	0	0	0	1	0	0	0.978261	15.956522	2	11.978261	0	1
L3_chr17_-_35510509	chr17	35510465	35510522	-	9572	NR1D1	THRA1,EAR1,THRAL,ear-1,hRev	1.608488	1.822352	0	1.951062	0	0	2.721069	14.611115	0.772772	0	6.122848	3.63915	0	5.999727	0.494381	1.218951	1.36976	2.014269	2	3	0	2	0	0	4	23	1	0	7.073684	5	0	8	1	2	2	2
L3_chr11_+_61120673	chr11	61120673	61120673	+	NA	NA	NA	0	0	0	0	0	0	4.4374	10.238593	6.672606	2.94947	2.464207	3.418878	0	0.742541	1.090837	0.137014	0.528011	0	0	0	0	0	0	0	5.816068	13.681818	8.069986	3	2.863636	4.818182	0	1	2	0.227273	0.833333	0
L3_chr19_-_412067	chr19	412047	412069	-	25759	SHC2	SCK,SHCB,SLI	1.608488	3.043188	3.343982	14.685657	14.30995	0	2.82986	4.827887	1.580632	0	0	0	0	0	0.988763	0.60736	0.643964	0	2	5	2	14.959459	14	0	4	8	2	0	0	0	0	0	2	1	1	0
L3_chr6_+_164332462	chr6	164332461	164332462	+	NA	NA	NA	3.413301	4.711092	3.343982	4.917216	2.043806	13.257042	0	3.30128	2.402289	10.214206	1.709028	3.544256	1.032672	0	2.4069	1.832151	1.36976	2.971095	4	7.842105	2	5	2	16	0	5	3	10	2	5	1	0	4	3	2	3
L3_chr1_+_158124130	chr1	158124129	158124130	+	NA	NA	NA	0.108204	0.610418	0	1.951062	4.089265	7.801557	4.389501	7.079541	3.652989	9.078864	5.725377	28.354092	0	0	0	0	0.643964	8.857396	0.146067	1	0	2	4	10.401881	5.757989	10.6	4.6	9.042857	6.6	41.705952	0	0	0	0	1	9
L3_chr18_-_53621546	chr18	53621543	53621557	-	NA	NA	NA	0.804244	0	4.775871	15.694417	1.019722	0	0.66108	0.540457	3.126175	9.885313	1.709028	2.195282	3.087079	0	1.977526	8.558919	4.061918	0	1	0	3	16	1	0	1	1	4	10	2	3	3	0	4	14	6	0
L3_chr12_+_99491586	chr12	99491585	99491672	+	283431	GAS2L3		0.804244	2.85177	1.591957	10.819518	0	0.638107	0.66108	7.274569	17.361589	44.082711	27.649744	9.501758	3.098016	17.716759	27.107161	21.364694	16.649761	3.021405	1	4.7	1	11	0	1	1	12.764706	21.747639	43	32	13	3	23	41	34.926886	24	3
L3_chr20_+_17617725	chr20	17617725	17617725	+	NA	NA	NA	1.656842	2.406191	1.591957	4.917216	5.123968	2.908506	2.960227	2.56872	2.402289	10.353922	8.817605	2.852977	0	0	0	0.60736	1.36976	1.993043	2	4	1	5	5	4	4	4	3	10	10	4	0	0	0	1	2	2
L3_chrX_-_39920836	chrX	39920835	39920836	-	NA	NA	NA	0.579032	5.790836	3.343982	7.104784	13.166435	7.338917	4.069226	2.39927	0.772772	4.289266	1.709028	13.370101	0	0.386584	1.090837	1.513584	0	6.389188	0.72973	9.648649	2	7.235605	12.837838	9.876224	5.636364	4	1	4.416851	2	19.216851	0	0.526316	2	2.488722	0	6.488722
L3_chr17_-_56832309	chr17	56832308	56832309	-	NA	NA	NA	1.673314	3.647466	1.591957	8.985345	7.641883	6.968997	3.025143	1.871299	2.466422	1.079563	1.61243	14.383127	0	0	0.084036	0.638504	0	0.540322	2.024019	6.048862	1	9.134293	7.462418	9.177014	4.116942	3.248344	3.091338	1.14451	1.914255	20.789057	0	0	0.211808	1.052045	0	0.531335
L3_chr1_+_202970408	chr1	202970407	202970410	+	NA	NA	NA	1.656842	1.224146	10.51195	6.895737	3.063528	0	0	0	0	0	1.709028	0	3.072054	0.742541	1.090837	0.003641	9.6372	0	2	2.005479	6	7	3	0	0	0	0	0	2	0	3	1	2	0.00615	12	0
L3_chr20_-_61118193	chr20	61118192	61118193	-	NA	NA	NA	1.656842	1.822352	3.183914	2.933393	9.224805	8.564902	0	6.393086	2.353404	3.981573	8.816445	12.534197	3.072054	0.742541	2.4069	4.293231	0.643964	2.014269	2	3	2	3	9	11	0	9	3	4	9.99871	18	3	1	4	7	1	2
L3_chr8_+_142510648	chr8	142510646	142510648	+	NA	NA	NA	4.738036	2.652952	6.777444	4.623545	12.368026	4.093474	0	0	0	0	0	0	0	0	0	0	0	0	5.478319	4.396042	3.868617	4.717186	12.049561	5.87327	0	0	0	0	0	0	0	0	0	0	0	0
L3_chr16_-_73843035	chr16	73843011	73843035	-	9564	BCAR1	CAS,CRKAS,P130Cas,CAS1,CASS1	0	1.831254	4.707785	4.884455	3.059166	0.638107	0.66108	2.799624	6.336325	1.87559	0.84304	3.610973	4.119751	3.722843	20.11923	3.04103	3.417954	29.231583	0	3	2.96	5	3	1	1	5	8	2	1	5	4	4.957983	31	5	5	30
L3_chr9_+_138855609	chr9	138855608	138855609	+	NA	NA	NA	0.69971	0	1.379862	1.711981	4.481627	5.595244	0	0	0	0	0	0	4.087056	3.815345	6.569556	11.711587	6.197409	18.29351	0.875	0	0.875	1.75	4.375	7.636364	0	0	0	0	0	0	4	5	10	19	8	19
L3_chr14_-_88329042	chr14	88329041	88329047	-	161436	EML5	DKFZp781D1122,EMAP-2,HuEMAP-2	4.137187	0	12.788907	0	0	0	0.66108	0	0	1.93233	0	0.741153	0	0	0	0	0	0	5	0	7	0	0	0	1	0	0	2	0	1	0	0	0	0	0	0
L3_chr1_+_39343677	chr1	39343627	39343694	+	NA	NA	NA	4.941431	1.831254	9.871879	17.626317	4.078888	2.000434	0	0.540457	6.266147	4.745715	0	3.677588	0	1.485082	4.057126	2.429439	6.215233	4.007312	6	3	6	18	4	3	0	1	8	5	0	5	0	2	8	4	9	4
L3_chr2_-_222054310	chr2	222054309	222054313	-	NA	NA	NA	2.528698	3.000661	22.342	34.540995	8.975516	1.362328	1.398909	6.363674	26.754151	14.45482	17.612851	4.972844	1.032672	5.372022	23.074537	27.114335	8.545885	0	3	5	12	34.842217	8.756757	2	2	9.714929	31.453668	14	19.940333	7	1	7	29.649123	43.824561	11	0
L3_chr1_-_10677310	chr1	10677295	10677311	-	54897	CASZ1	CST,RP4-734G22.2,FLJ12223,FLJ20321,SRG,ZNF693,dJ734G22.1	1.608488	4.64174	3.183914	10.784001	4.08325	5.345672	1.32216	2.259167	4.755693	13.688433	4.135568	13.326596	2.054407	0	1.090837	3.045262	0.643964	1.007135	2	7.681159	2	11	4	7.728	2	4	6	14	4.880503	19	2	0	2	5	1	1
L3_chr16_-_88295615	chr16	88295595	88295616	-	124044	SPATA2L	C16orf76,MGC26885,tamo	0.804244	6.618796	6.527897	1.951062	15.359436	3.712866	2.16878	0	0	7.137442	3.395108	0	2.065344	2.227622	2.901281	0.60736	1.36976	3.000177	1	11	4	2	15	5	3	0	0	7	4	0	2	3	5	1	2	3
L3_chr18_+_45342424	chr18	45342424	45342430	+	9388	LIPG	El,EDL,PRO719	0	0	0	0.975531	0	0	0	1.858813	2.353404	0	1.68608	11.200503	5.126461	3.012019	0.494381	0.60736	6.002725	6.978407	0	0	0	1	0	0	0	3	3	0	2	16	5	4	1	1	8	7
L3_chr8_+_59069673	chr8	59069630	59069691	+	90362	FAM110B	C8orf72,MGC39325	0.804244	2.43277	4.775871	9.814984	2.039444	17.240117	1.32216	2.56872	3.126175	1.93233	3.395108	26.196671	3.087079	3.747794	4.588447	3.045262	7.188415	18.56109	1	4	3	10	2	22.970149	2	4	4	2	4	37	3	5	8	5	10	18.92437
L3_chr11_+_9736452	chr11	9736448	9736469	+	283104	LOC283104		0.804244	1.822352	3.183914	4.884455	1.019722	0.638107	1.398909	0.540457	5.65124	5.962743	1.68608	2.223458	3.034517	2.269478	11.015256	4.873181	2.013723	0	1	3	2	5	1	1	2	1	7	6	2	3	2.948718	3	17.986111	8	3	0
L3_chr4_+_148637467	chr4	148637466	148637467	+	NA	NA	NA	2.528698	2.406191	7.024196	11.8363	0	0	0.66108	1.858813	0.772772	1.93233	0	0.741153	2.054407	0.742541	3.105303	0.60736	1.36976	1.007135	3	4	4	12	0	0	1	3	1	2	0	1	2	1	5	1	2	1
L3_chr4_-_5879530	chr4	5879526	5879530	-	NA	NA	NA	2.507955	0.610418	0	3.89325	1.025403	0.002218	0	0.540457	2.353404	0	0	0.741153	2.908733	3.153546	5.016998	10.12584	2.034191	2.201317	3.065476	1	0	3.977106	1.00566	0.00566	0	1	3	0	0	1	2.826087	4.194569	8.652174	16.478261	3.014949	2.188862
L3_chr14_+_23917356	chr14	23917356	23917356	+	NA	NA	NA	2.090895	0	0	0.975531	0.678966	0	2.16878	0.540457	1.266771	1.545114	2.325885	13.711035	1.249881	0.413344	0.913477	0	3.251598	0	2.5	0	0	1	0.666667	0	3	1	1.614035	1.614035	2.705882	20.102315	1.212121	0.562121	1.712121	0	4.424242	0
L3_chr8_-_133561871	chr8	133561871	133561930	-	3786	KCNQ3	BFNC2,EBN2,KV7.3	1.656842	8.385837	10.842991	11.8363	9.30336	11.454907	2.960227	18.076317	4.005808	4.919368	7.89599	9.861975	1.032672	0.742541	1.013762	0.60736	2.013724	4.913316	2	14.088496	6	12	9.061654	14	4	24.681392	5	5	9.065895	14.210779	1	1	2.044154	1	3	5
L3_chr20_-_39680427	chr20	39680426	39680438	-	84181	CHD6	CHD5,RP4-620E11.2,KIAA1335,RIGB	0.804244	4.814704	0	1.951062	2.039444	0	2.797818	9.430154	0.772772	25.496421	2.552068	6.338645	2.065344	3.704353	9.400435	3.036467	3.714923	0.974068	1	8	0	2	2	0	4	14	1	24	3	9	2	4.966102	14.93043	4.983051	5	0.966667
L3_chr14_+_103973100	chr14	103973099	103973100	+	NA	NA	NA	4.307503	2.406191	8.919993	11.853287	10.269854	5.031562	1.398909	0.540457	0	0	0	0	0	0	0	0	0	0	5	4	5	12	10	7	2	1	0	0	0	0	0	0	0	0	0	0
L3_chr12_+_17034926	chr12	17034925	17034926	+	NA	NA	NA	2.031694	3.000661	12.434948	3.929369	0	0.638107	0	0	0	0	0	0	3.810622	2.581769	1.856236	2.764996	1.776825	1.095095	2.5	5	7	4	0	1	0	0	0	0	0	0	3.709899	3.443023	3.471929	4.533699	2.684406	1.078333
L3_chr6_+_39471482	chr6	39471479	39471483	+	NA	NA	NA	0	0	0	0	0	0	5.866798	7.859093	7.007034	11.46572	15.89538	8.049569	0.008287	0.712949	1.045296	3.006729	4.953553	9.673944	0	0	0	0	0	0	7.530532	11.150053	8.461457	11.238832	17.9407	11.470497	0.007711	0.960799	1.927596	4.927694	6.840742	9.80413
L3_chr1_-_207891341	chr1	207891313	207891341	-	3914	LAMB3	RP1-272L16.3,LAMNB1	0	0	1.591957	2.933393	6.152218	0.638107	0	1.178254	0	0	0	2.223458	6.103793	0.742541	2.649023	4.833154	6.191945	17.440675	0	0	1	3	6	1	0	2	0	0	0	3	5.934783	1	4.956522	7.934783	9	17.847826
L3_chr21_+_45318930	chr21	45318891	45318935	+	104	ADARB1	ADAR2,ADAR2a,ADAR2a-L1,ADAR2a-L2,ADAR2a-L3,ADAR2b,ADAR2d,ADAR2g,DRABA2,DRADA2,RED1,ADAR2c	2.396133	1.222378	1.591957	6.699063	7.155522	2.727867	0	0.941677	6.655234	3.80792	18.641009	9.737738	3.77549	2.835297	1.085073	5.489874	2.297294	10.06781	2.922414	2.016384	1	6.844828	7	4.248555	0	1.767248	8.354263	4	21.53503	13.578523	3.6625	3.800063	1.990741	9.022222	3.594286	10.077874
L3_chr5_-_56283710	chr5	56283695	56283712	-	166968	MIER3	DKFZP781I1119,DKFZp686L09111,DKFZp781G1119,FLJ35954	0	0.610418	0	6.862762	0	0	0	2.39927	5.58644	15.102616	0.84304	0	6.174158	2.987708	8.829476	1.822079	1.931891	2.014269	0	1	0	7	0	0	0	4	7	14.932331	1	0	6	4	15	3	3	2
L3_chr12_+_6907236	chr12	6907236	6907244	+	1822	ATN1	B37,D12S755E,DRPLA,NOD	0.804244	1.810134	0	4.917216	5.11335	0.638107	4.429194	10.846779	0.772772	0	3.089372	5.026561	1.032672	0.742541	3.823916	1.577924	0	0	1	3	0	5	5	1	6	16	1	0	3.642857	7	1	1	6	2.592593	0	0
L3_chr7_+_18501886	chr7	18501876	18501918	+	9734	HDAC9	HDAC7,DKFZp779K1053,HD7,HDAC,HDAC7B,HDAC9B,HDAC9FL,HDRP,KIAA0744,MITR	0	0	0	4.893837	2.835779	0.800875	1.131664	1.606923	5.452835	14.705322	46.318772	65.308643	5.15309	2.982657	25.840887	52.156244	105.692641	40.319944	0	0	0	5	2.777778	1.230769	1.73029	2.97619	6.949163	14.952381	52.833333	93.368512	4.989978	3.993311	36.938754	84.909658	129.785242	40.950779
L3_chr6_-_81802496	chr6	81802496	81802496	-	NA	NA	NA	3.286286	9.065842	1.34973	3.647343	2.043806	0.539063	0	1.178254	1.580632	1.93233	1.59669	12.314731	3.072054	0.742541	0.494381	0	1.287107	1.007135	3.857143	15.285714	0.857143	3.714286	2	0.857143	0	2	2	2	1.870968	18	3	1	1	0	1.888889	1
L3_chr3_+_153542098	chr3	153542097	153542099	+	NA	NA	NA	3.413301	0.610418	0	0.975531	0	0	0	0	1.580632	0	0	0	3.087079	13.243968	5.054164	4.293231	4.530728	0	4	1	0	1	0	0	0	0	2	0	0	0	3	17	8	7	6	0
L3_chrX_+_67965584	chrX	67965574	67965616	+	1947	EFNB1	RP3-496G1.1,CFND,CFNS,EFL3,EPLG2,Elk-L,LERK2,MGC8782	2.412732	1.831254	0	4.893837	6.122694	7.19825	2.059989	4.052413	5.57735	9.837935	8.600535	12.872464	2.065344	1.485082	0.988763	1.822079	5.547981	10.871665	3	3	0	5	6	10	3	6	7	9.987654	10	18	2	2	2	3	8	11
L3_chr14_+_54665722	chr14	54665719	54665731	+	3958	LGALS3	CBP35,GAL3,GALBP,GALIG,LGALS2,MAC2	2.461087	4.810795	41.161016	37.548434	14.350396	2.761163	0	5.13744	24.144698	30.105376	36.366856	24.685256	4.087056	16.170049	115.42081	141.46146	125.877182	88.534094	3	8	22	38	14	4	0	8	29	29	40.993377	35.921095	4	20.990881	134.778758	227.858993	137.858993	92.826886
L3_chr12_-_49897856	chr12	49897850	49897857	-	5463	POU6F1	BRN5,MPOU,TCFB1	3.772344	0.610418	3.022134	1.951062	7.899245	0	2.797322	1.673202	2.276301	2.929366	14.684293	3.99821	0	0	0.494381	2.287013	1.645351	1.993043	4.52381	1	1.904762	2	7.714286	0	3.796015	2.928526	2.904181	2.980392	16.801756	5.557254	0	0	1	3.75	2.5	2
L3_chr10_+_31647457	chr10	31647442	31647459	+	6935	ZEB1	RP11-472N13.4,AREB6,BZP,MGC133261,NIL-2-A,NIL-2A,TCF8,ZEB,ZFHEP,ZFHX1A,DELTA-EF1	6.665885	3.632486	15.920862	9.798737	9.205343	3.362762	0	1.178254	3.175061	0.937795	2.529121	0.741153	0	0.742541	2.227429	1.214719	2.130027	0	8	6	8.956522	10	9	5	0	2	4	1	3	1	0	1	4	2	3	0
L3_chr13_-_112596645	chr13	112596644	112596647	-	NA	NA	NA	0	0.519332	5.577396	0.827854	1.734962	3.631638	6.81943	2.032339	9.78948	2.532482	3.889599	13.916731	0	0	3.22601	0	0.580484	0.874761	0	0.849315	3.376049	0.849315	1.69863	5.085285	8.875	3.445513	11.848837	2.592105	4.570513	20.195513	0	0	5.693939	0	0.909091	0.866667
L3_chr17_-_1030026	chr17	1030004	1030034	-	29	ABR	FLJ45954,MDB	2.461087	3.611079	0	7.838293	8.179606	3.712866	3.382149	2.939727	2.318315	0.937795	6.822041	10.113361	1.032672	2.987708	0	5.487426	3.499786	10.95157	3	6	0	8	8	5	5	5	3	1	8	14	1	4	0	9	5	11
L3_chr9_-_36477593	chr9	36477591	36477596	-	NA	NA	NA	0.804244	0.610418	0	0	1.019722	0	0	0.540457	3.830477	1.87559	0.84304	0.741153	6.141463	13.194654	0.494381	1.218951	0.643964	0	1	1	0	0	1	0	0	1	4.7897	2	1	1	6	17	1	2	1	0
L3_chr6_-_136913254	chr6	136913248	136913265	-	9053	MAP7	E-MAP-115,EMAP115	2.528698	2.43277	3.183914	6.862762	2.039444	0	1.398909	0	3.126175	0	12.425918	0.741153	3.087079	0.742541	2.0796	1.214719	5.900487	1.007135	3	4	2	7	2	0	2	0	4	0	14	1	3	1	4	2	8	1
L3_chr5_-_141684758	chr5	141684758	141684771	-	81848	SPRY4		0	1.810134	3.183914	8.853599	12.309299	2.123056	7.115038	6.933543	9.01346	13.224047	29.497679	15.302103	0	3.783298	5.054164	5.503378	55.507573	14.68713	0	3	2	9	12	3	9	10	11	13	33	22	0	5	8	9	65	15
L3_chr11_-_65871677	chr11	65871677	65871707	-	11041	B3GNT1	B3GN-T1,B3GNT6,BETA3GNTI,iGAT,iGNT	0	1.822352	1.591957	0.975531	2.039444	4.98908	0	1.178254	0	0	0.84304	0	7.121753	2.987708	0	1.826311	3.417954	11.901153	0	3	1	1	2	7	0	2	0	0	1	0	7	4	0	3	5	12
L3_chr2_-_74111983	chr2	74111980	74111984	-	NA	NA	NA	5.209432	5.081035	1.591957	8.940474	20.434603	11.189179	2.16878	3.30128	0.772772	0.937795	0	2.195282	0	0	0	1.832151	0.643964	0	6	8.472222	1	9.091816	19.911111	13.983333	3	5	1	1	0	3	0	0	0	3	1	0
L3_chr10_-_133904660	chr10	133904660	133904661	-	NA	NA	NA	0.804244	0	0	0	0	0.638107	3.621307	4.052413	5.761294	11.436084	5.192645	6.276676	3.072054	0.742541	0.988763	2.446396	2.130027	5.879572	1	0	0	0	0	1	5	6	7	11	6	9	3	1	2	4	3	6
L3_chr20_+_61463705	chr20	61463705	61463706	+	NA	NA	NA	0.804244	1.220836	1.591957	5.892747	3.069543	0.638508	6.728341	1.725874	2.353969	2.94947	2.583893	13.892294	0	0	0	0	0	1.007135	1	2	1	6	3	1.001187	9	3.011779	3.000693	3	3	20.002771	0	0	0	0	0	1
L3_chr11_-_33714548	chr11	33714545	33714561	-	966	CD59	16.3A5,EJ16,EJ30,EL32,G344,MGC2354,MIC11,MIN1,MIN2,MIN3,MSK21,PROTECTIN,p18-20,1F5,FLJ38134,FLJ92039,HRF-20,HRF20,MAC-IP,MACIF,MEM43,MIRL	0.804244	0.610418	0	0.975531	0	0	0.66108	0	0.772772	0	2.529121	2.156844	6.105483	2.973293	7.288173	1.832151	4.061918	18.696797	1	1	0	1	0	0	1	0	1	0	3	3	5.911654	3.981132	12.964286	3	6	18.981132
L3_chr2_-_85343006	chr2	85343001	85343006	-	NA	NA	NA	0	0	0	0	0	0	0	0	0	0	0	0	7.583372	8.216832	12.041997	9.807799	5.146563	2.501134	0	0	0	0	0	0	0	0	0	0	0	0	7.417722	10.708861	17.417323	15.987342	7.132911	2.474285
L3_chr3_-_72578955	chr3	72578955	72578959	-	23429	RYBP	AAP1,DEDAF,YEAF1	4.217545	1.822352	0	1.951062	8.196024	0	1.32216	13.289704	8.89658	4.82506	4.292921	9.925767	2.054407	3.815345	3.105303	3.665348	2.013723	2.014269	5	3	0	2	8	0	2	18	11	5	5	14	2	5	5	6	3	2
L3_chr3_-_79151300	chr3	79151296	79151323	-	6091	ROBO1	DUTT1,FLJ21882,MGC131599,MGC133277,SAX3	2.412732	3.644703	0	2.926593	0	0	2.16878	1.080913	0	2.870125	0.84304	12.347081	3.072054	1.502626	1.090837	0	1.287928	1.993043	3	6	0	3	0	0	3	2	0	3	1	17	3	2	2	0	2	2
L3_chr11_+_66764060	chr11	66764060	66764150	+	100131150	LOC100131150		0.804244	3.611079	0	0.975531	8.924619	0	4.813099	6.100904	11.957854	7.789493	12.033284	21.488897	2.065344	5.975416	5.892248	6.099018	27.45892	11.014801	1	6	0	1	8.71875	0	7	10	15	8	14	29.982456	2	8	11	10	33.981981	11
L3_chr5_+_126881230	chr5	126881224	126881289	+	133619	PRRC1	FLJ32875	1.608488	1.810134	1.591957	3.902124	0	0	1.98324	3.480183	3.091086	11.819906	8.585841	5.121455	4.130688	20.53473	11.784496	12.80435	30.22449	9.93658	2	3	1	4	0	0	3	6	4	12	10	7	4	27	22	21	41	10
L3_chr22_+_36927942	chr22	36927942	36928045	+	23764	MAFF	CTA-447C4.1,U-MAF	3.265331	26.170586	15.944189	17.676805	37.997311	8.744428	1.398909	5.13744	4.813668	4.745715	5.150655	14.789113	3.087079	18.461744	31.360314	11.655624	44.418418	82.739865	4	44	9	18	37	12	2	8	6	5	6	21	3	24	43.98374	19	54	86
L3_chr2_-_113310828	chr2	113310825	113310835	-	3553	IL1B	IL-1,IL1-BETA,IL1F2	0	0	20.328831	25.747052	16.443769	0.638107	0.66108	26.936776	84.39538	107.053676	59.767551	28.318414	7.121753	75.495548	425.2691	401.431155	542.693817	237.39254	0	0	11	26	16	1	1	34	95	94.994118	66	42	7	95	398	641	498.999479	255
L3_chr10_-_77465605	chr10	77465605	77465608	-	NA	NA	NA	5.249924	2.181731	3.097687	4.57949	8.19546	7.79638	2.513493	0.746816	1.657026	0.227798	2.313404	13.433266	0.021004	0.197832	0.07425	0	0.051528	0.66026	6.270366	3.585312	1.945171	4.67864	8.007773	10.786127	3.726373	1.436246	2.118006	0.267819	2.719589	19.17832	0.019737	0.275362	0.190042	0	0.101555	0.644332
L3_chr7_-_992914	chr7	992914	992914	-	NA	NA	NA	1.656842	2.406191	0	4.917216	4.096355	4.532625	6.264127	0.540457	0.772772	5.024947	5.238118	12.979438	0	0	0	0	0.643964	1.007135	2	4	0	5	4	6	8	1	1	5	6	19	0	0	0	0	1	1
L3_chr15_+_82018459	chr15	82018458	82018459	+	NA	NA	NA	0.804244	0	1.591957	0.975531	0	0	0	0	0	0	0	0	7.121753	9.968706	8.133822	13.55011	5.174691	4.913316	1	0	1	1	0	0	0	0	0	0	0	0	7	13	12	22	7	5
L3_chr18_-_72282830	chr18	72282829	72282830	-	NA	NA	NA	0.072935	4.205761	3.643411	11.91951	30.052848	3.041449	7.973695	11.468959	1.545543	12.669177	3.782325	27.030657	0	0	0	0	0	1.993043	0.100062	7.033354	2.16677	12.066708	29.16677	4.16677	10	15.13474	2	12.13474	4.404221	40.404221	0	0	0	0	0	2
L3_chr12_-_50695105	chr12	50695103	50695106	-	NA	NA	NA	2.681404	4.717545	3.343982	6.868278	2.039444	0	1.398909	5.121421	0.696912	3.46386	0	2.195282	3.987682	5.861118	1.80452	8.714823	12.636272	5.784647	3.203252	7.866667	2	7	2	0	2	8.165289	0.904762	3.645161	0	3	3.884973	7.656499	3.183801	14.177114	15.943427	5.901639
L3_chr7_-_75794923	chr7	75794904	75794930	-	NA	NA	NA	0	0.610418	0	0	1.019722	0	0	0	0	0.937795	0	0	8.158978	3.747794	3.992118	13.461436	4.736007	9.684205	0	1	0	0	1	0	0	0	0	1	0	0	7.985075	5	7	22	6.930556	9.721917
L3_chr9_+_94898346	chr9	94898296	94898370	+	84270	C9orf89	BinCARD,MGC110898,MGC11115,bA370F5.1	5.874387	13.812841	29.496281	53.096873	67.734798	27.639364	1.32216	2.39927	3.898947	1.87559	6.822041	6.575584	1.032672	3.730249	10.958028	27.516867	28.915763	26.787606	7	22.981818	17	53.96875	65.995434	38	2	4	5	2	8	9	1	5	18.954248	44.979866	39	27
L3_chr11_-_57091722	chr11	57091703	57091757	-	9246	UBE2L6	UBCH8,MGC40331,RIG-B	4.117929	0.610418	0	0	1.019722	3.362762	0	0	0.772772	1.87559	0	6.398252	4.119751	4.543383	2.72181	3.64839	6.363625	27.846391	5	1	0	0	1	5	0	0	1	2	0	9	4	6	5	6	8.987179	28
L3_chr8_-_37687568	chr8	37687566	37687571	-	NA	NA	NA	2.461087	0.610418	0	0	0	0	3.726971	1.552038	1.580632	1.93233	0.84304	11.007657	2.054407	0.742541	0	0	0	1.007135	3	1	0	0	0	0	4.949495	2.885057	2	2	1	15.613917	2	1	0	0	0	1
L3_chr10_-_119292662	chr10	119292658	119292665	-	196047	EMX2OS	FLJ41539	8.400479	4.873441	1.858726	11.466355	5.216134	4.139908	0	0	0	0	0	0	0	0	0	0	0	0	9.904362	8.059822	1.188571	11.655722	5.104869	5.972468	0	0	0	0	0	0	0	0	0	0	0	0
L3_chr16_-_87174378	chr16	87174378	87174379	-	NA	NA	NA	5.209432	13.625176	0	0.975531	0	0.638107	2.16878	2.56872	9.186969	0.937795	0.84304	1.454129	1.032672	0.742541	0.494381	0	0	0	6	23	0	1	0	1	3	4	11	1	1	2	1	1	1	0	0	0
L3_chr19_+_10392155	chr19	10392128	10392242	+	NA	NA	NA	1.597384	3.043188	44.339552	66.850389	29.172002	6.787144	6.831857	1.080913	59.339622	86.392402	44.699553	57.630354	0	2.202033	8.543626	8.446567	6.133401	6.021581	1.986755	5	25.973684	68.11076	28.542025	10.097561	9.987138	2	73	85.683715	51.734933	80.980624	0	2.966102	16	13.859375	9	6
L3_chr17_-_27639894	chr17	27639892	27639894	-	NA	NA	NA	1.656842	0.610418	0	0.975531	1.019722	0.638107	0.66108	0	0	0	0.84304	0	6.132767	1.485082	1.711787	1.826311	2.024671	13.650914	2	1	0	1	1	1	1	0	0	0	1	0	6	2	2.967742	3	3.015601	14
L3_chr19_+_5003883	chr19	5003882	5003883	+	NA	NA	NA	3.313685	0.001224	1.595155	12.81863	8.204581	2.000434	5.167023	8.176394	0	2.870125	4.350263	7.090261	0	0	0.494381	0	0	0	4	0.001876	1.001876	13	8.003752	3	7	12.009639	0	3	5.000742	10.008156	0	0	1	0	0	0
L3_chr5_+_73233193	chr5	73233192	73233193	+	NA	NA	NA	2.482599	4.547574	1.598874	8.242121	10.999087	14.799521	6.150701	11.783586	2.107184	9.394324	3.184021	33.82815	0	0.742541	0.58009	0.621305	0	0.445723	3.024897	7.611317	1.006224	8.359292	10.707814	17.69317	8.261799	15.869409	2.697448	9.304898	3.682032	50.554928	0	1	1.150306	1.023398	0	0.437002
L3_chr7_+_151456854	chr7	151456853	151456855	+	NA	NA	NA	8.721712	4.664496	5.555994	15.443106	3.434515	2.246789	0.006756	0.550991	0.013758	0.004337	0.0112	0.745312	0.015107	0.011995	0.004813	0.013124	0.006243	0.005156	9.963904	7.808839	3.21333	15.632076	3.355545	3.16093	0.01443	1.017316	0.020202	0.005772	0.01443	1.005772	0.014159	0.017304	0.017302	0.022026	0.014153	0.004717
L3_chr5_+_140772709	chr5	140772708	140772851	+	56106	PCDHGA10	PCDH-GAMMA-A10	0	2.406191	1.591957	1.951062	0	0.638107	4.781058	2.939727	15.01385	19.454918	31.169509	61.863593	4.119751	1.485082	4.204954	7.90998	7.973062	14.001997	0	4	1	2	0	1	7	5	19	20	36	87	4	2	8	13	12	13.965517
L3_chr1_-_199704886	chr1	199704869	199705003	-	23612	PHLDA3	TIH1	4.825465	2.441672	10.20811	46.965616	28.656873	24.158089	0	0	1.529267	4.745715	5.058241	21.183116	4.104726	2.227622	10.727693	12.771651	5.233543	19.944246	6	4	6	47.847953	28	35	0	0	1.979592	5	6	29.886364	4	3	17.989796	20.967391	8	20
L3_chr16_-_87325673	chr16	87325673	87325673	-	NA	NA	NA	0	10.071262	0	1.957861	0	0.638107	0	1.178254	2.402289	0.937795	0	0	9.13893	8.506649	24.018737	18.534407	9.6372	17.01932	0	17	0	2	0	1	0	2	3	1	0	0	9	11	30	30	12	17.656805
L3_chr17_-_15593711	chr17	15593711	15593712	-	NA	NA	NA	0	0	0	0	0	0	0	0	0	0	0	0	9.163498	7.720838	11.379979	5.512183	6.197409	19.241236	0	0	0	0	0	0	0	0	0	0	0	0	9	10	16	9	8	20
L3_chr17_+_4348926	chr17	4348892	4348941	+	124976	SPNS2		4.137187	3.043188	3.343982	21.602663	28.669329	13.609662	1.98324	1.080913	7.934465	33.391709	25.332433	24.71699	3.087079	1.485082	2.685947	4.875835	4.14375	11.901154	5	5	2	22	28	19	3	2	10	32.965659	29	35	3	2	4.93617	8	6	12
L3_chr6_-_159462516	chr6	159462509	159462530	-	NA	NA	NA	0	1.220836	0	0	0	0	0	10.468305	1.580632	1.93233	2.529121	0.741153	9.219846	7.563138	2.227429	1.826311	8.420805	3.000177	0	2	0	0	0	0	0	16	2	2	3	1	9	10	4	3	12	3
L3_chr1_+_53527049	chr1	53527046	53527051	+	NA	NA	NA	7.683421	6.040328	6.527897	18.687845	13.32527	7.628861	1.587732	5.863106	3.054403	1.83453	3.395108	9.021017	0	0.763347	4.19614	0.543043	2.088271	2.024648	9.131955	10.026237	4	19.01876	13.014912	10.729278	2.37896	8.972804	3.911785	1.957983	4	12.498226	0	1.02974	7	0.894605	2.945946	2.02974
L3_chr12_+_119632643	chr12	119632636	119632660	+	84747	UNC119B	MGC5139	4.137187	6.043849	4.775871	11.754016	7.151141	3.362762	2.16878	4.117981	6.28744	8.075238	0.84304	1.482306	3.087079	5.999727	1.483144	9.767592	6.273777	0	5	10	3	12	7	5	3	7	8	8	1	2	3	8	3	16	9	0
L3_chr6_+_30420891	chr6	30420884	30420914	+	79897	RPP21	DAQB-170I5.4,C6orf135,FLJ22638	5.355282	1.220836	0	11.938074	1.019722	2.172262	0	1.026674	0	0	0.84304	0.395236	4.119751	0.742541	0.494381	2.292754	2.013723	0.758679	6.469388	2	0	12.181345	1	3.363782	0	1.769458	0	0	1	0.52381	4	1	1	3.75	3	0.75
L3_chr19_+_35731944	chr19	35731930	35731984	+	NA	NA	NA	1.608488	1.822352	1.591957	1.951062	1.019722	0	4.781058	7.087055	10.323832	33.71871	30.600038	14.249614	3.087079	2.970163	2.72181	12.829453	12.020072	6.965484	2	3	1	2	1	0	7	12	12.851351	34	35	20	3	4	5	21	17.98	7
L3_chrX_-_153247502	chrX	153247501	153247502	-	NA	NA	NA	2.520463	1.239854	0.004886	3.915139	9.201567	0.01004	6.002792	7.27145	3.219446	2.015435	5.324239	15.927015	1.049956	0.742541	0.043122	0.647331	1.3116	2.042689	2.99063	2.031492	0.004499	3.985758	8.963114	0.022494	8.017569	10.098111	4.071278	2.142555	6.098111	23.326758	1.016867	1	0.118072	1.066193	2.033735	2.050602
L3_chr6_+_162669784	chr6	162669784	162669784	+	NA	NA	NA	2.528698	0	0	1.957861	0	0	7.049298	7.197145	11.78419	1.93233	2.583893	2.835193	0	0	1.090837	1.218951	1.36976	1.007135	3	0	0	2	0	0	8.923077	10	14	2	3	3.974359	0	0	2	2	2	1
L3_chr10_+_6284900	chr10	6284899	6284901	+	5209	PFKFB3	RP11-298K24.3,IPFK2,PFK2	1.656842	5.957558	0	2.933393	0	4.350973	7.973695	27.553515	1.580632	0.937795	3.464574	10.961959	0	0.742541	0	0	0	0	2	10	0	3	0	6	10	33	2	1	4	15.969697	0	1	0	0	0	0
L3_chr10_+_72245675	chr10	72245630	72245840	+	8879	SGPL1	FLJ13811,KIAA1252,SPL	8.090796	4.874442	13.281836	25.47911	18.358745	10.352276	0.66108	10.062668	3.126175	21.782301	10.31844	10.169714	1.032672	5.239641	5.74442	9.137424	13.684707	20.63576	10	8	8	26	17.957668	15	1	16	4	22	12	14	1	7	11	15	20	21
L3_chr7_-_35260226	chr7	35260224	35260226	-	57057	TBX20	ASD4	0.804244	4.823013	3.183914	9.852669	0	0	5.936895	12.797232	5.68643	7.015188	0.84304	7.730805	3.087079	3.783298	2.901281	2.446396	14.725884	0	1	8	2	10	0	0	8	18	7	7	1	11	3	5	5	4	18	0
L3_chr11_-_125833134	chr11	125833134	125833135	-	NA	NA	NA	3.413301	3.611405	1.591957	10.860769	7.236911	2.921095	4.429194	8.011285	0.772772	0.955977	0.860903	3.544256	2.054407	3.815345	0	0.60736	1.36976	3.961723	4	6.027661	1	11	7.055323	4.027661	6	11	1	1.02281	1.02281	5	2	5	0	1	2	4.016451
L3_chr7_+_129699112	chr7	129699109	129699112	+	NA	NA	NA	1.656842	3.316267	0	0.975531	0	1.385918	3.086582	2.591177	5.990268	3.007239	15.128252	4.458138	5.223281	0.742541	2.449719	0	1.36976	10.679818	2	5.478261	0	1	0	2.049107	4.354467	4.059078	7.312213	3.075902	17.059078	6.295389	5.117347	1	4.117347	0	2	11
L3_chr20_-_38751291	chr20	38751289	38751294	-	9935	MAFB	KRML,MGC43127	2.461087	8.311001	48.529017	127.779418	148.691768	34.32376	1.398909	12.775874	123.580407	182.206835	165.577659	72.531594	6.132767	40.891027	242.048755	172.922496	493.197097	138.35702	3	14	26	128.483954	143.997347	40.997347	2	18	139	162	180	109	6	52	244	278	469	145.782027
L3_chr16_-_85162964	chr16	85162964	85162964	-	NA	NA	NA	0	0	0	0	0	0	0	0	0	0	0.84304	0.741153	10.146174	0	0	0	3.714923	1.007135	0	0	0	0	0	0	0	0	0	0	1	1	10	0	0	0	5	1
L3_chr9_+_114344861	chr9	114344861	114344862	+	NA	NA	NA	0	0	0	0	0	0	0	0	0	0	0	0	10.146174	0	0.494381	0	0	0	0	0	0	0	0	0	0	0	0	0	0	0	10	0	1	0	0	0
L3_chr12_-_46499956	chr12	46499955	46499956	-	51564	HDAC7A	DKFZP586J0917,HDAC7,FLJ99588,HD7A,HDAC7A	0	0.610418	0	0.975531	0	1.276213	0	0.540457	0	0.937795	4.349605	0	10.193808	0.742541	0.494381	1.218951	0.643964	1.993043	0	1	0	1	0	2	0	1	0	1	5	0	10	1	1	2	1	2
L3_chr10_-_75151637	chr10	75151636	75151639	-	NA	NA	NA	6.165693	1.888132	19.349443	5.040225	2.607304	1.391204	3.561971	1.203882	0.212013	0.523143	1.015252	0.971035	0.469891	0.242949	0.248353	0.143133	0.091528	0.074899	7.183983	3.113377	10.395763	5.153214	2.557143	2.119669	4.871429	2.2	0.285714	0.571429	1.2	1.3	0.450739	0.333333	0.571429	0.238095	0.166667	0.071429
L3_chr20_-_45847557	chr20	45847557	45847557	-	55959	SULF2	RP5-1049G16.1,DKFZp313E091,FLJ90554,HSULF-2,KIAA1247,MGC126411	3.395507	2.985816	5.13435	13.774961	4.075811	2.111443	3.745227	1.847076	9.13369	3.289021	3.449692	3.524894	3.072054	1.502626	4.559783	1.218951	2.913582	0	3.98	4.975	2.985	13.935	3.98	2.985	4.97191	2.983146	10.938202	3.330374	3.983146	4.97191	3	2	7	2	4	0
L3_chr5_-_137869799	chr5	137869798	137869800	-	NA	NA	NA	0	0	0	0	0	0	0	0	0	0	0	0	10.231165	6.895902	10.225504	5.512183	0	0	0	0	0	0	0	0	0	0	0	0	0	0	10	9	16	9	0	0
L3_chr5_+_65927945	chr5	65927935	65927982	+	375449	MAST4	DKFZp686E18148,DKFZp686N1467,FLJ16540,FLJ33039,KIAA0303	4.069575	5.387708	9.937853	32.44595	21.479617	1.91432	2.059989	2.259167	9.392322	6.621306	22.610785	14.382946	4.119751	0	5.846494	7.924283	12.354882	4.007312	5	9	6	33	21	3	3	4	12	7	26	20	4	0	11	13	17	4
L3_chr8_-_103320318	chr8	103320314	103320352	-	50484	RRM2B	DKFZp686M05248,MGC102856,MGC42116,p53R2	0	1.831254	3.183914	0	0	0	2.059989	1.080913	0.772772	2.94947	0	1.482306	8.217744	7.495587	11.120222	8.538528	9.846102	4.028538	0	3	2	0	0	0	3	2	1	3	0	2	8	10	17.99187	14	14	4
L3_chr13_-_49057696	chr13	49057683	49057726	-	55213	RCBTB1	GLP,CLLD7,CLLL7,MGC33184,RP11-185C18.1	4.164478	0	1.591957	11.767662	14.338478	1.276214	2.059989	2.799624	9.692238	5.803299	2.529121	15.134515	4.130688	2.970163	4.634328	4.265821	9.119484	4.028538	4.97561	0	1	12	14	2	3	5	12	5.983333	3	21	4	4	8	7	12.892857	4
L3_chr18_-_28304820	chr18	28304817	28304851	-	64762	FAM59A	C18orf11,Gm944	6.92208	3.03097	1.591957	3.908924	1.019722	3.914755	3.458898	3.340081	5.65124	1.93233	4.238148	28.303093	0	1.485082	0	1.218951	4.787714	8.900976	8	5	1	4	1	6	5	6	7	2	5	40	0	2	0	2	7	9
L3_chr14_-_104602813	chr14	104602809	104602828	-	29933	GPR132	G2A,MGC99642	2.461087	10.856242	3.183914	0	2.039444	0.638107	2.82986	10.87262	5.57735	0	8.665052	4.285408	5.100095	16.210929	4.094066	3.053756	6.841373	10.792073	3	18	2	0	2	1	4	16	7	0	10	6	5	20.940299	7	5	9	10.940299
L3_chr20_-_47238283	chr20	47238275	47238288	-	6780	STAU1	RP3-470L14.2,FLJ25010,STAU	2.528698	5.442619	3.183914	1.951062	0	0.638107	2.797818	2.799624	7.161694	4.82506	8.610701	5.789411	5.152423	2.245167	17.417129	9.164494	1.931891	2.014269	3	9	2	2	0	1	4	5	9	5	10	8	5	3	27	15	3	2
L3_chr12_-_103056005	chr12	103056005	103056005	-	4801	NFYB	CBF-A,CBF-B,HAP3,NF-YB	0	0	0	0	0	0	10.589577	0	0	0	0	0	0	0	0	0	0.643964	0	0	0	0	0	0	0	13	0	0	0	0	0	0	0	0	0	1	0
L3_chr14_+_98712135	chr14	98712135	98712135	+	NA	NA	NA	0	0	0	1.957861	0	0	10.589577	0	0	0	0	0	0	0	0	0	0	0	0	0	0	2	0	0	13	0	0	0	0	0	0	0	0	0	0	0
L3_chr1_-_43821475	chr1	43821475	43821475	-	NA	NA	NA	3.413301	1.438584	8.919993	3.315912	0	0	4.186989	6.412107	7.488314	15.841318	8.443194	5.613689	3.072054	0.742541	0.715505	3.151921	1.657191	1.993043	4	2.378378	5	3.378378	0	0	5.511905	9.02381	9.02381	15.033941	9.583333	8.02381	3	1	1.382353	5.147059	2.382353	2
L3_chr8_-_20637673	chr8	20637673	20637674	-	NA	NA	NA	0	0	8.919993	0	1.019722	0.638107	4.589349	1.178254	2.402289	0.937795	1.709028	1.454129	6.111572	1.502626	15.289109	5.526834	3.714923	1.007135	0	0	5	0	1	1	6	2	3	1	2	2	6	2	22	9	5	1
L3_chr22_+_17539205	chr22	17539203	17539218	+	NA	NA	NA	9.678234	4.246219	4.93594	2.926593	18.458968	1.91432	0	0	2.353404	0.937795	0	0	1.032672	0.742541	1.090837	3.04687	0	1.007135	11	7	3	3	18	3	0	0	3	1	0	0	1	1	2	5	0	1
L3_chr5_-_131790267	chr5	131790207	131790302	-	NA	NA	NA	0	0	0	2.933393	2.039444	0	8.78833	5.29839	6.252351	54.931699	32.330045	15.802684	2.065344	4.372226	1.977526	7.912604	5.431678	1.007135	0	0	0	3	2	0	12	8.89404	8	54	37	21.94964	2	5.866667	4	13	8	1
L3_chr9_+_113463715	chr9	113463711	113463726	+	2790	GNG10		5.736385	6.008378	2.750929	0.975531	0	0	0	0	0	9.276411	1.709028	0	5.119728	9.101269	3.105303	10.919551	11.616843	3.944081	6.666667	10	1.666667	1	0	0	0	0	0	9	2	0	5	12	5	17.85	15	4
L3_chr16_-_71379142	chr16	71379121	71379145	-	NA	NA	NA	6.733174	8.834329	6.426151	14.743806	9.208291	5.110697	2.271476	3.490089	3.363704	2.301661	2.517958	5.656942	1.856023	1.629147	1.552185	2.19889	1.475042	3.251892	7.991523	14.727232	4.037756	15.00628	9.00375	7.717769	3.42604	5.689445	4.239377	2.499491	2.989429	7.957653	1.788625	2.198049	3.237053	3.619991	2.371981	3.204215
L3_chr22_-_47866561	chr22	47866561	47866563	-	NA	NA	NA	2.528698	7.13532	3.343982	0	0	0	7.361332	9.495497	13.103477	3.015547	0	1.454129	1.032672	4.557885	0.764124	0.60736	1.41259	0	3	12	2	0	0	0	9.830189	13.911642	15.93617	3.078603	0	2	1	6	1.588235	1	2.176471	0
L3_chr5_+_1498920	chr5	1498918	1498920	+	NA	NA	NA	0	1.810134	0	0	0	0	10.933922	0.540457	5.65124	1.93233	0	0	0	0.742541	1.733047	0	0	0	0	3	0	0	0	0	14	1	7	2	0	0	0	1	3	0	0	0
L3_chr7_+_90063251	chr7	90063233	90063260	+	NA	NA	NA	4.137187	9.065916	1.591957	0	0	0	4.429194	15.87371	13.765161	0	1.709028	0	2.38786	2.245167	0.950029	0	0.643964	5.014447	5	15	1	0	0	0	6	24	16.966292	0	2	0	2.315068	3	1.931034	0	1	5
L3_chr9_-_14683353	chr9	14683344	14683431	-	340481	ZDHHC21		4.849946	4.212594	4.93594	14.695109	9.207218	0.638107	1.398909	6.002936	7.314171	9.871262	4.164351	5.817588	4.740916	2.212002	9.71539	14.706999	24.562726	5.412274	5.895833	7	3	15	9	1	2	9.71746	9.247742	10.295411	4.888889	8	4.599156	2.97931	15.891892	24	32.918348	5.389356
L3_chr5_+_149984469	chr5	149984453	149984469	+	NA	NA	NA	0	0.610418	0	0	0	0	11.008163	0	0	0.937795	0	0	0	0	0	0	0	0	0	1	0	0	0	0	14	0	0	1	0	0	0	0	0	0	0	0
L3_chr3_+_85090829	chr3	85090809	85090843	+	NA	NA	NA	5.209432	3.03097	0	0	2.039444	0.638107	2.721069	0	0.772772	0	0	12.09617	3.087079	3.040757	0.988763	0	0.643964	7.007489	6	5	0	0	2	1	4	0	1	0	0	16.8125	3	4	2	0	1	7
L3_chr10_+_5478571	chr10	5478564	5478581	+	10276	NET1	ARHGEF8,NET1A,RP11-116G8.1	1.656842	2.420552	0	0	1.019722	0	1.32216	1.080913	4.804578	5.79699	19.311875	7.168126	8.191782	7.655987	9.224659	12.291793	11.17893	5.92045	2	4	0	0	1	0	2	2	6	6	22	10	8	10	14	19.987952	14.987952	6
L3_chr22_+_44854874	chr22	44854870	44854881	+	NA	NA	NA	5.00696	3.611079	4.93594	10.814043	7.17194	1.362328	2.059989	3.577524	0.772772	16.409755	2.552068	4.313688	4.104726	1.502626	2.0796	3.665348	1.287928	4.964138	5.983333	6	3	11	7	2	3	6	1	16	3	6	4	2	4	6	2	5
L3_chr19_-_13060866	chr19	13060865	13060866	-	NA	NA	NA	9.807775	3.611079	0	4.924351	20.551199	3.712866	1.404156	1.858813	4.843379	0.937795	0.84304	0	0	0	0	0.647477	0	0	11.009919	6	0	5.019838	20.009919	5	2.011422	3	6	1	1	0	0	0	0	1.065712	0	0
L3_chr5_+_1893349	chr5	1893347	1893349	+	NA	NA	NA	4.217545	4.77179	5.161982	3.418884	0.937903	0	2.960227	14.048686	13.426934	4.8818	5.402657	15.414259	4.087056	4.592579	7.691304	3.762556	4.290087	4.516077	5	7.958333	3	3.482759	0.92	0	4	18.127517	16	5	6.18481	22.55443	4	6	11.13879	6.13879	5.914894	4.589744
L3_chr11_-_77806515	chr11	77806500	77806516	-	9846	GAB2	KIAA0571	9.20733	3.043188	1.591957	4.893837	0	1.196539	2.059989	1.080913	4.005807	2.937818	14.845464	2.936435	0	0	0.494381	3.04103	4.845473	3.000177	11	5	1	5	0	1.885246	3	2	5	2.988636	17	4	0	0	1	5	7	3
L3_chr4_+_79199389	chr4	79199389	79199392	+	NA	NA	NA	0.301807	2.447176	0	1.144747	1.668146	0.870431	10.066191	10.881927	1.912989	1.667912	2.89045	8.580617	1.032672	0.744685	0.889197	2.702572	0	1.015569	0.391436	4.0446	0	1.17257	1.633411	1.39706	12.656366	15.484663	2.406088	1.736826	3.386706	12.413608	1	1.002839	1.672197	4.416667	0	1.008505
L3_chr19_+_59177606	chr19	59177603	59177606	+	NA	NA	NA	3.00038	4.004535	2.049199	4.287222	6.119125	2.478201	7.758958	5.295989	6.366597	2.576888	2.70352	11.763519	0.651403	0.161986	0.505281	0.127657	0.4726	1.248684	3.57847	6.672105	1.298989	4.377592	5.974961	3.478108	10.45009	7.817798	7.919407	2.750149	3.155823	16.865395	0.627318	0.223757	1.124145	0.211826	0.752661	1.243982
L3_chr11_-_36488396	chr11	36488391	36488399	-	7189	TRAF6	MGC:3310,RNF85	5.799756	1.822352	1.52387	6.594744	6.133072	2.541384	0.66108	3.109177	7.215957	2.870125	5.113014	6.338645	4.961688	4.46769	8.557461	16.839114	10.285472	9.580908	6.84	3	0.96	6.737778	6	3.865946	1	5	9	3	6	9	4.844156	5.961039	12.532468	27.407772	13.883117	9.727273
L3_chr17_-_1478865	chr17	1478859	1478866	-	124935	SLC43A2	FLJ23848,LAT4,MGC34680	4.307503	8.438287	16.132889	3.918306	9.221761	0	0	3.649634	10.91623	1.93233	1.68608	2.897997	7.121753	8.433155	37.944036	1.218951	1.287928	1.007135	5	14	9	4	9	0	0	6	13	2	2	4	7	10.992366	49.992366	2	2	1
L3_chr15_+_78774705	chr15	78774704	78774737	+	58489	FAM108C1	FLJ34461,MGC131546	5.773958	4.80888	9.711811	8.807024	4.087612	2.638541	3.621307	9.841348	15.215223	4.688976	3.426933	2.893215	2.054407	7.53983	8.418525	16.299218	4.671247	3.862303	7.072456	7.941176	6	9	4	4	5	15.989247	19	5	4	3.978723	2	9.915789	13.957895	26.656174	6.950495	3.915789
L3_chr3_-_10767593	chr3	10767591	10767594	-	NA	NA	NA	0	0	0	0	0	0	10.372588	2.56872	1.709602	4.023173	0.164859	0.020696	1.081365	3.048941	1.567573	1.867724	5.382106	0.062468	0	0	0	0	0	0	13	4	2.176535	4.050439	0.201754	0.025219	1.047525	4.011881	2.973762	3.059406	7.047525	0.059406
L3_chr17_-_62623429	chr17	62623427	62623429	-	NA	NA	NA	0	0	0	0	0	0	11.473167	0	0	0	1.68608	0	0	0.742541	0	0	0.643964	0	0	0	0	0	0	0	14	0	0	0	2	0	0	1	0	0	1	0
L3_chr17_+_32022421	chr17	32022406	32022464	+	79154	MGC4172	ARPG836,FLJ39232	3.265331	5.608544	34.184763	31.387001	27.6352	6.477385	5.167023	1.713098	17.262403	26.849818	23.760549	2.936435	3.098016	0.742541	9.002672	7.555953	4.067791	4.99322	4	9.242718	19	32	27	9.625788	7	2.991525	21	26.983193	27.101218	4	3	1	16.087912	12.367028	6.013381	5
L3_chr16_-_11588277	chr16	11588277	11588278	-	9516	LITAF	CMT1C,FLJ38636,MGC116698,MGC116700,MGC116701,MGC125274,MGC125275,MGC125276,PIG7,SIMPLE,TP53I7	0	0.610418	0	4.917216	0	0	4.429194	12.135976	0.772772	1.87559	0.84304	9.608191	7.154502	1.485082	12.618645	11.06718	3.499786	3.944081	0	1	0	5	0	0	6	17	1	2	1	13.686422	7	2	18	18	5	4
L3_chrX_+_84385686	chrX	84385684	84385686	+	7552	ZNF711	CMPX1,ZNF4,ZNF5,ZNF6,Zfp711,dJ75N13.1	11.666248	0.610418	0	0	0	0	0	0.540457	0	0	0	0	0	0	0	0	0	0	13	1	0	0	0	0	0	1	0	0	0	0	0	0	0	0	0	0
L3_chr2_+_96566212	chr2	96566212	96566223	+	NA	NA	NA	6.013676	4.823013	3.343982	2.942775	9.212433	2.123056	0.66108	14.944828	5.761294	0.937795	4.269973	2.156844	5.100095	14.625535	4.139947	3.668781	3.714923	11.783266	7	8	2	3	9	3	1	21	7	1	5	3	5	19	7	6	5	12
L3_chr6_-_37773430	chr6	37773412	37773783	-	266727	MDGA1	DKFZp686K0262,DKFZp686L0262,FLJ45018,GPIM,MAMDC3	6.072294	9.058198	151.842342	242.94985	71.8576	56.73446	2.64432	7.161656	209.042036	297.896539	162.728398	212.942655	3.087079	5.231561	58.448071	54.50462	26.277353	31.613692	7.565675	14.986239	86.946959	245.98875	70.123866	78.963095	4	12.961426	249.245571	280.706539	183.572779	307.457771	3	6.911243	88	88.956475	36	32
L3_chr19_+_47566299	chr19	47566297	47566304	+	1954	MEGF8	C19orf49,EGFL4,FLJ22365,MGC120684,MGC138147,SBP1	0	0.610418	0	0	0	0	0.66108	0	0	0	0	0	11.217905	3.012019	0.988763	1.214719	0.643964	0	0	1	0	0	0	0	1	0	0	0	0	0	11	4	2	2	1	0
L3_chr10_+_23521286	chr10	23521283	23521288	+	256297	PTF1A	PTF1-p48	5.999467	5.09218	3.343982	6.881592	10.765107	7.429844	2.662071	1.925063	10.231307	12.832967	17.604733	25.518887	3.246382	3.363554	3.46789	3.410147	3.889923	3.352342	6.983051	8.5	2	7	10.5	9.682836	3.921875	3.094907	12.314815	12.423032	19.777199	37.34838	3.156326	4.417196	5.956522	5.595261	5.417196	3.391304
L3_chr1_-_48867003	chr1	48867003	48867003	-	NA	NA	NA	10.411409	20.410421	26.513338	37.620391	15.31789	0.622675	1.298336	0.039525	0	0.110285	0.927067	1.654525	0.334373	3.082607	2.912674	0.906316	1.410174	1.204375	11.655931	34.71289	13.829397	37.866997	14.897077	0.977875	1.866667	0.097674	0	0.128449	1.097674	2.284004	0.320988	4.054129	4.727273	1.489244	2.054129	1.199167
L3_chr6_-_170377237	chr6	170377232	170377240	-	NA	NA	NA	0	0	0	0	0	0	2.059989	2.259167	0.772772	0	0	0	10.066075	0.742541	0	0	0	0	0	0	0	0	0	0	3	4	1	0	0	0	9.842105	1	0	0	0	0
L3_chr15_-_50758855	chr15	50758847	50758870	-	56204	KIAA1370	FLJ10980,MGC126494,MGC126495	1.656842	6.618796	1.591957	1.951062	1.019722	1.362328	8.432908	2.939727	3.175061	0.937795	12.140364	2.936435	2.054407	5.317971	3.208868	1.826311	0.643964	0	2	11	1	2	1	2	11	5	4	1	14	4	2	7	5.987013	3	1	0
L3_chr8_+_143588421	chr8	143588421	143588421	+	NA	NA	NA	7.503064	5.471386	29.882298	7.620597	1.57901	1.028129	1.974017	3.691097	1.914299	11.8624	2.042764	3.075645	2.688141	1.21948	0.970425	0.394854	0.859077	0.984591	8.513465	9.1756	15.463918	7.731959	1.546392	1.546392	2.75	5.521794	2.407684	11.392857	2.382414	4.321429	2.622387	1.628788	1.805254	0.651515	1.30303	0.977273
L3_chr6_-_52236923	chr6	52236920	52236923	-	NA	NA	NA	0	0	0	0	0	0	0	0	0	0	0	0	12.185319	0	0.494381	0	0	0	0	0	0	0	0	0	0	0	0	0	0	0	12	0	1	0	0	0
L3_chr16_-_65169053	chr16	65169053	65169053	-	NA	NA	NA	0.804244	3.000661	1.591957	0.975531	0	0	1.398909	3.30128	0	0	0	0.741153	10.104222	6.93636	2.378295	0	0	1.993043	1	5	1	1	0	0	2	5	0	0	0	1	9.958333	9	3.958333	0	0	2
L3_chrX_-_134883814	chrX	134883808	134883855	-	93380	TMEM32	RP11-274K13.3	0	1.220836	3.343982	0	0	2.123056	4.15202	3.577524	3.934036	4.745715	3.395108	2.936435	8.216939	15.099611	17.007168	33.098174	16.624327	13.935074	0	2	2	0	0	3	6	6	5	5	4	4	7.981818	20	29	54	23.968553	14
L3_chr3_+_112273313	chr3	112273312	112273321	+	25945	PVRL3	CDw113,DKFZP566B0846,FLJ90624,PPR3,PRR3,PVRR3,nectin-3,CD113	3.272548	1.966745	0.296944	9.505797	6.72481	0.828569	7.384198	3.081348	13.814241	8.037003	3.477914	19.130493	1.776776	5.451809	7.439584	2.760416	4.981638	5.59539	4.01513	3.232036	0.214163	9.705665	6.577066	1.33303	10.337191	5.668155	17.107498	8.132475	4.143304	27.494141	1.712359	7.286137	13.177451	4.545843	7.598926	5.554366
L3_chr5_-_93473125	chr5	93473124	93473146	-	NA	NA	NA	3.265331	2.43277	6.527897	3.918306	0	0.638107	1.98324	2.39927	6.094848	0.937795	9.57552	2.195282	7.206831	5.233833	3.807967	16.551153	9.113234	6.919956	4	4	4	4	0	1	3	4	7.75	1	11	3	7	6.992308	6.992481	26.977273	12.954429	6.992308
L3_chr8_-_146097643	chr8	146097630	146097648	-	58500	ZNF250	MGC111123,MGC9718,ZFP647,ZNF647	5.111747	4.212594	0	2.933393	0	0.638107	4.282387	11.37121	0.772772	0	2.583893	5.767714	3.087079	6.077661	1.733047	1.218951	2.130027	3.97823	6	7	0	3	0	1	6	17	1	0	3	8	3	8	3	2	3	4
L3_chr5_+_57823020	chr5	57823017	57823022	+	202309	C5orf29	FLJ33641,MGC70478	1.608488	0	0	0	0	0	0.66108	0.540457	0	4.8818	2.552068	11.801848	10.239456	13.015419	0	1.214719	3.383483	1.007135	2	0	0	0	0	0	1	1	0	5	3	17	10	17	0	2	5	1
L3_chr8_+_110621254	chr8	110621252	110621265	+	9166	EBAG9	EB9,PDAF,RCAS1	10.456819	7.827415	1.591957	3.892804	5.025614	0.064026	0	0.540457	1.580632	1.93233	0	0.741153	2.065344	6.857104	2.4069	2.43951	3.383483	0	11.92	13	1	3.962963	4.924528	0.122302	0	1	2	2	0	1	2	9	4	4	5	0
L3_chr4_+_123873366	chr4	123873366	123873366	+	166379	BBS12	C4orf24,FLJ35630,FLJ41559	0	0	5.161982	0.975531	1.019722	0	1.398909	0	0.772772	0.937795	5.238118	0	11.152647	6.153361	16.856191	5.526834	3.714923	1.97361	0	0	3	1	1	0	2	0	1	1	6	0	11	8	22	9	5	1.980198
L3_chr2_+_172657714	chr2	172657714	172657736	+	1745	DLX1		12.594623	1.810134	0	2.933393	0	0	0	0	0	0	0	0	0	0.742541	0	0.60736	0	0	15	3	0	3	0	0	0	0	0	0	0	0	0	1	0	1	0	0
L3_chr9_+_133093365	chr9	133093362	133093365	+	NA	NA	NA	0	0	0	0	0	0	10.589577	0	0	0.937795	0.84304	0	2.054407	0.742541	0	3.053756	0.643964	1.007135	0	0	0	0	0	0	13	0	0	1	1	0	2	1	0	5	1	1
L3_chr2_+_173000393	chr2	173000393	173000661	+	3655	ITGA6	CD49f,ITGA6B,VLA-6	7.753988	4.874442	116.385632	116.802249	44.128272	3.276647	1.98324	3.437421	110.91083	81.951515	67.425404	60.003559	3.098016	2.970164	116.102206	134.051452	125.057996	50.118193	9.039491	8	60	118	42.991701	5	3	6	128	77	75.925837	86.814737	3	4	145	217	149.806362	50.997685
L3_chr8_+_22617309	chr8	22617307	22617310	+	NA	NA	NA	0.804244	0.610418	1.591957	0.975531	5.116077	4.350973	12.134247	0.540457	0.772772	2.870125	4.307614	14.59962	0	0	0	0	0	0	1	1	1	1	5	6	15	1	1	3	5	21	0	0	0	0	0	0
L3_chr17_-_23903743	chr17	23903740	23903763	-	9094	UNC119	HRG4	9.098801	6.021027	0	10.752597	5.111397	8.204875	2.82986	3.480183	0.772772	0.937795	2.583893	5.093279	1.032672	2.987708	0	3.061421	4.787714	1.007135	10.876543	9.925926	0	10.975309	5.012709	11.975309	4	6	1	1	3	7	1	4	0	5	7	1
L3_chr10_-_121292207	chr10	121292158	121292217	-	6001	RGS10		2.412732	4.221497	13.552092	21.558483	9.198253	2.000434	3.49094	32.223599	13.818458	2.152569	6.035686	5.713997	7.191806	18.321721	15.030765	18.93469	7.916432	12.987065	3	7	8	22	9	3	5	44.968085	16.98913	2.31058	7	8	7	24	25.991935	30.984	11	13
L3_chr15_-_66285477	chr15	66285476	66285490	-	91860	CALML4	MGC4809,NY-BR-20	0	0	0	1.847887	1.019722	0	1.398909	0	0	0.937795	3.298364	0	11.805902	1.468422	6.004095	5.194102	2.594175	6.944202	0	0	0	1.894737	1	0	2	0	0	1	3.888889	0	11.558295	1.955224	9.931034	8.519919	3.91467	6.94361
L3_chr1_+_6407422	chr1	6407421	6407422	+	83715	ESPN	RP4-650H14.1,DFNB36,DKFZP434A196,DKFZp434G2126,LP2654	7.595131	17.048258	3.343982	0	1.019722	0	4.589349	3.30128	3.120103	0	0.84304	0	1.032672	2.269478	1.090837	0	0	0	8.791667	28.895833	2	0	1	0	6	5	3.931034	0	1	0	1	3	2	0	0	0
L3_chr4_+_47182076	chr4	47182012	47182116	+	57205	ATP10D	ATPVD,KIAA1487	1.656842	0	0	2.926593	2.106302	0.638107	5.365388	12.148271	2.402289	34.563407	20.564495	63.817954	6.196033	8.256088	2.537188	10.957895	17.595984	17.0073	2	0	0	3	2.066116	1	8	20	3	33	23.978495	89.846965	6	11	4.664	18	25.953212	17
L3_chr14_-_99125939	chr14	99125939	99125940	-	NA	NA	NA	12.6035	4.77729	1.591957	2.933393	1.019722	1.362328	0.66108	0	4.070608	0	0	0.037155	0	3.040757	0	0	0	0	14	8	1	3	1	2	1	0	5	0	0	0.046036	0	4	0	0	0	0
L3_chr22_+_15462377	chr22	15462374	15462379	+	387590	psiTPTE22	MGC104374	9.030975	4.502383	6.090925	8.904405	4.309845	0.085375	1.331962	3.034671	2.509099	1.972443	1.361107	1.161138	3.058041	1.135335	10.348032	3.529737	6.062314	1.941318	10.51794	7.44855	3.619542	9.076265	4.22083	0.159091	2.013704	5.073363	3.143092	2.039789	1.599795	1.586822	2.966244	1.528433	16.079779	5.785309	8.284693	1.926484
L3_chr8_-_130630147	chr8	130630147	130630177	-	NA	NA	NA	0.804244	0	0	0	0	0	1.32216	5.696588	1.545543	0.937795	0	0	11.315645	11.346436	4.699336	3.64839	1.36976	1.007135	1	0	0	0	0	0	2	10	2	1	0	0	11	15	9	6	2	1
L3_chr2_-_199129903	chr2	199129903	199129904	-	NA	NA	NA	0	0.610418	0	0	0	0	0	2.469914	7.325186	0.937795	0	0.741153	13.493866	4.288985	2.227429	0	0	0	0	1	0	0	0	0	0	4.10119	8.833333	1	0	1	13.328767	5.609756	4	0	0	0
L3_chr10_-_98787706	chr10	98787693	98787717	-	NA	NA	NA	1.608488	1.810134	0	0	0	0	0.66108	1.080913	0.772772	0	0	2.223458	11.238034	7.555402	2.823885	2.437903	0	5.971273	2	3	0	0	0	0	1	2	1	0	0	3	11	10	5	4	0	6
L3_chr4_+_689572	chr4	689557	689585	+	10336	PCGF3	DKFZp686D20235,DONG1,FLJ36550,FLJ43813,MGC129615,MGC40413,RNF3,RNF3A	11.857991	4.264024	6.527897	6.851698	3.059166	0	0.66108	1.718711	1.580632	0.937795	6.081159	2.195282	1.032672	2.245167	2.0796	1.826311	4.14375	4.99322	14	7	4	7	3	0	1	3	2	1	7	3	1	3	4	3	6	5
L3_chr2_-_128792913	chr2	128792907	128792921	-	9394	HS6ST1	DKFZp547H098,FLJ25392,HS6ST,MGC116899,MGC116901	12.972687	7.158902	0	9.786356	20.374889	2.606169	0.66108	0	2.279285	0	0.80399	0	0	2.704658	0	0	0.643964	0.874761	14.773988	11.934783	0	9.956522	19.847826	3.956522	1	0	2.909091	0	0.954545	0	0	3.6	0	0	1	0.866667
L3_chrY_-_9157036	chrY	9157036	9157037	-	NA	NA	NA	0	0	0	0	0	0	3.768114	6.393086	1.580632	0.937795	0	2.156844	9.866465	17.399298	34.47548	9.933244	13.343987	8.597863	0	0	0	0	0	0	5	9	2	1	0	3	9.722222	22.299145	41.653846	16.128205	16.461538	8.752282
L3_chr2_+_192419968	chr2	192419967	192419969	+	NA	NA	NA	8.894501	14.184549	8.919993	16.472425	9.239868	5.052218	0.66108	8.2519	11.78419	0.959895	0.864595	6.976286	4.11835	8.506649	22.230359	5.544435	3.714923	3.975432	10.029642	24.02836	5	16.675979	9	6.838631	1	12	14	1.027504	1.027426	10.027504	4.029497	11	28.088491	9.029497	5	4.029497
L3_chr17_+_14145122	chr17	14145121	14145406	+	9953	HS3ST3B1	30ST3B1,3OST3B1	7.790605	5.538118	72.276999	40.239468	9.414319	5.509371	3.621307	7.635807	30.00866	23.21792	12.744987	10.530839	2.290054	1.485082	6.882801	6.745723	9.311332	12.313046	9.2	9.153846	38.968992	40.740138	9.2	8.2	5	11.150917	35.991525	22.574561	14.603667	14.603667	2.215054	2	12.430108	11.058824	13.273878	12.430108
L3_chr3_-_25660238	chr3	25660234	25660239	-	NA	NA	NA	2.461087	0	0	0	0	0	0	0.540457	0	0	0	0	11.252442	12.175075	12.531168	9.779271	4.14375	0	3	0	0	0	0	0	0	1	0	0	0	0	11	16	20	16	6	0
L3_chr15_+_91244557	chr15	91244553	91244559	+	1106	CHD2	DKFZp547I1315,DKFZp686E01200,DKFZp781D1727,FLJ38614	1.656842	0	3.183914	7.871268	0	0	5.988258	14.060189	13.005299	14.989605	20.208223	8.495489	6.159134	1.485082	6.486745	22.191144	5.174691	4.985364	2	0	2	8	0	0	8	21	15.966216	15	23	12	6	2	10.981818	35.981818	7	5
L3_chr2_+_240533530	chr2	240533530	240533530	+	NA	NA	NA	12.6035	4.186026	14.75466	5.906061	14.392716	9.676941	1.398909	8.011285	2.402289	1.93233	2.583893	2.156844	0	0	0	0	0	0	14	7	8	6	14	12	2	11	3	2	3	3	0	0	0	0	0	0
L3_chr2_-_40533121	chr2	40533114	40533123	-	NA	NA	NA	0.804244	0	0	4.877655	0	0	0	0	0	0	0.84304	2.852977	13.207054	2.245167	1.585219	5.503378	2.773991	1.007135	1	0	0	5	0	0	0	0	0	0	1	4	13	3	3	9	4	1
L3_chr2_+_152899933	chr2	152899837	152900066	+	114793	FMNL2	FHOD2,FLJ37546	8.431576	10.114882	49.223277	353.922506	394.97098	106.697502	5.69556	1.62137	37.949695	177.984158	327.794245	370.762112	0	2.806472	21.16742	94.727294	391.001153	159.41179	10.378995	16.694612	27.938776	356.473061	382.646264	121.402674	7.693688	3	45.996507	164.45515	358.540215	566.495666	0	3.783001	33.990917	153.568182	407.105762	167.100864
L3_chr8_+_145080376	chr8	145080374	145080377	+	NA	NA	NA	14.145375	5.39796	0	12.312282	13.324688	2.761163	0	3.109177	0	0.937795	1.170115	1.624287	0	0	0	0.60736	0	0	16	9	0	12.462312	13	4	0	5	0	1	1.395062	2.197531	0	0	0	1	0	0
L3_chr6_+_125325173	chr6	125325166	125325173	+	NA	NA	NA	0	0	0	0	0	0	14.153649	0	0	0.937795	0.84304	0	0	0.742541	0	0	0.643964	0	0	0	0	0	0	0	17	0	0	1	1	0	0	1	0	0	1	0
L3_chr3_-_51716127	chr3	51716127	51716127	-	NA	NA	NA	3.413301	7.7234	1.591957	0.975531	1.019722	0	9.711508	13.556777	7.467917	7.137442	2.583893	3.544256	1.032672	0	3.105303	1.218951	1.36976	5.879572	4	13	1	1	1	0	12	17.561905	9	7	3	5	1	0	5	2	2	6
L3_chr4_-_158112299	chr4	158112299	158112419	-	56034	PDGFC	SCDGF,FALLOTEIN	9.126971	4.853322	8.279922	55.006832	25.548696	3.82864	4.043229	2.896964	5.479579	25.206502	40.025927	28.403481	1.032672	0.742541	7.159181	19.531118	14.560493	12.01408	11	8	5	55.993865	24.974128	6	6	5	7	26	46	40	1	1	13.978612	32	21	12
L3_chr3_+_161956080	chr3	161956070	161956085	+	151742	PPM1L	PP2CE,MGC132545,MGC132547,PP2C-epsilon,PPM1-LIKE	9.492908	6.627689	16.737923	16.618311	5.11335	0.911928	0.66108	1.718711	8.146695	2.870125	1.68608	2.192301	4.119751	1.485082	2.823885	2.433671	3.945615	3.021404	11	11	9	16.930435	5	1.461538	1	3	10	3	2	2.95679	4	2	5	4	6	3
L3_chrX_+_149487761	chrX	149487750	149487773	+	4534	MTM1	CNM,MTMX,XLMTM	9.443564	4.234001	1.591957	2.919776	0	0	2.82986	1.62137	0	13.084331	0.84304	2.195282	2.065344	0	1.483144	0.60736	0.643964	1.007135	11.216463	7	1	2.986111	0	0	4	3	0	13	1	3	2	0	3	1	1	1
L3_chr21_-_34806379	chr21	34806373	34806389	-	3753	KCNE1	ISK,JLNS,JLNS2,LQT5,MGC33114,MinK	0	0	0	0	0	0	5.250429	12.765872	4.005807	9.276411	9.717411	1.482306	9.13893	6.153361	3.105303	12.318946	3.714923	0	0	0	0	0	0	0	7	18	5	9	11	2	9	8	5	20	5	0
L3_chr1_-_229070901	chr1	229070885	229070916	-	84886	C1orf198	DKFZp667D152,FLJ14525,FLJ16283,FLJ38847,MGC10710	5.776798	5.729654	13.552092	2.926593	4.08325	3.319295	5.077074	1.080913	7.5691	0.937795	0.84304	9.340249	3.559319	1.694811	1.483144	6.4132	10.524893	9.831777	6.980392	9.441593	8	3	4	5.057143	7.166667	2	9.615385	1	1	13	3.454545	2.288462	3	10.54717	15.186124	9.923077
L3_chr8_+_19841043	chr8	19841010	19841215	+	4023	LPL	LIPD,HDLCQ11	0.804244	0	5.161982	19.738112	11.25519	3.712866	5.421853	12.225416	46.31783	160.838624	218.384345	247.76374	8.198111	7.599645	168.148067	264.768189	598.630266	566.830013	1	0	3	20	11	5	7	17	53.996351	146.979741	237.994975	379.978761	8	10	190.998161	425.984683	589.984844	606.980965
L3_chr17_+_43165958	chr17	43165957	43165959	+	30009	TBX21	T-PET,T-bet,TBET,TBLYM	7.950715	4.77729	1.591957	10.860769	9.229956	17.69653	3.802571	2.267956	5.761294	6.25098	3.464574	27.936134	2.741902	2.245167	7.720709	2.446396	0.643964	5.879572	9	8	1	11	9	20.833475	5.042264	3.580645	7	6.164216	4	41.656863	2.661075	3	11.102424	4	1	6
L3_chr7_+_17304757	chr7	17304756	17304801	+	196	AHR		1.602898	39.663143	19.351308	42.251346	9.314573	1.995466	2.721069	13.986888	22.384024	17.925868	26.462974	10.695416	10.21905	47.150912	26.462158	9.663869	11.323425	7.945345	1.993333	66.897959	11.267857	42.897959	9.121306	2.993333	4	20	27	18	30	15	9.988024	60.956522	38	15.828283	15.987915	7.993902
L3_chr6_+_160447008	chr6	160447008	160447008	+	NA	NA	NA	13.543619	0	0	0	0	0	0	0	0	0	0	0	1.032672	0.742541	0	0.60736	0	0	15	0	0	0	0	0	0	0	0	0	0	0	1	1	0	1	0	0
L3_chr19_-_47444184	chr19	47444184	47444186	-	NA	NA	NA	11.536318	1.810134	0	3.918306	0	0	0	0	0.772772	0	0	0	3.072054	1.485082	0	1.218951	0.643964	1.007135	13	3	0	4	0	0	0	0	1	0	0	0	3	2	0	2	1	1
L3_chr12_-_6668795	chr12	6668793	6668938	-	171017	ZNF384	NP,CAGH1,CAGH1A,CIZ,ERDA2,NMP4,TNRC1	1.45801	0.610418	0	0	0	0.638107	11.250657	0.540457	0	2.870125	0.84304	4.915947	2.065344	10.870975	1.733047	3.051102	1.287928	1.953785	1.769231	1	0	0	0	1	14	1	0	3	1	7	2	14	3	5	2	1.96
L3_chr18_+_66107260	chr18	66107257	66107260	+	9306	SOCS6	CIS4,HSPC060,SOCS4,SSI4,STAI4,STATI4	7.73813	6.567976	4.277707	16.802749	5.123968	1.362328	2.960227	1.178254	15.854798	5.024947	2.552068	2.936435	4.104726	4.514645	14.968569	4.278547	4.186915	8.929445	9	11	2.629758	17	5	2	4	2	19	5	3	4	4	6	21.568455	7	5.979167	9
L3_chr7_-_19123786	chr7	19123778	19123786	-	7291	TWIST1	ACS3,BPES2,BPES3,SCS,TWIST	8.646535	2.420552	1.591957	0.975531	2.039444	0	5.129007	1.718711	8.326049	2.94947	13.33141	0	1.032672	4.525839	0.988763	2.446396	0	1.007135	10	4	1	1	2	0	7	3	10	3	15	0	1	6	2	4	0	1
L3_chr12_+_32150997	chr12	32150997	32151040	+	636	BICD1	BICD	4.778467	2.505369	3.183914	19.516304	3.059166	0.638107	2.059989	2.161827	7.180868	1.87559	6.790216	1.454129	7.976754	2.968595	4.659498	9.096903	4.95762	1.007135	5.833333	4.166667	2	19.897849	3	1	3	4	9	2	8	2	7.824035	3.974684	8.937873	14.940593	7.47486	1
L3_chr3_-_107070519	chr3	107070483	107070578	-	868	CBLB	DKFZp686J10223,DKFZp779A0729,DKFZp779F1443,FLJ36865,FLJ41152,Nbla00127,RNF56	2.461087	1.822352	3.183914	7.804248	2.039444	1.276213	2.059989	2.39927	3.091086	7.77453	32.741365	16.559682	10.304847	4.47279	3.562745	16.411209	15.024107	18.764685	3	3	2	8	2	2	3	4	4	8	38	22.977528	10	6	7	26.913088	22	19
L3_chr3_+_124114966	chr3	124114966	124114966	+	NA	NA	NA	3.413301	4.77729	12.788907	22.793105	2.043806	2.123056	11.473167	2.054332	10.050431	1.93233	1.709028	6.276676	0	0.742541	2.4069	2.446396	0.643964	1.993043	4	8	7	23	2	3	14	3.27907	12	2	2	9	0	1	4	4	1	2
L3_chr16_+_49666065	chr16	49666064	49666069	+	NA	NA	NA	0	0	0	0	0	0	0	0.018381	0	10.353922	0	0.741153	14.890183	4.130773	7.981046	4.025898	9.192811	4.104917	0	0	0	0	0	0	0	0.049438	0	10	0	1	14.653299	5.478104	13.777864	6.595332	12.654538	4.099503
L3_chr12_+_95112234	chr12	95112195	95112390	+	2004	ELK3	ERP,NET,SAP2	5.397339	8.164755	6.367828	32.349481	7.146778	0.638107	5.604547	6.229434	23.095378	17.580498	5.956053	5.076707	4.119751	18.483609	24.544633	21.433525	11.75133	4.007313	6.6625	13.415459	4	32.988506	7	1	8	10.988506	28	18	7	6.977011	4	24	37.908163	34.987342	16	4
L3_chr2_+_158598265	chr2	158598262	158598266	+	NA	NA	NA	0.918463	0.067709	10.028855	23.812299	7.218348	0.747942	14.363201	4.12015	11.322707	2.387935	4.929185	3.031099	0	4.036995	7.147234	5.910897	2.488103	2.334439	1.153846	0.107552	5.713388	24.077625	7.058948	1.200279	17.811966	6.44707	13.646634	2.509894	5.692434	4.230769	0	5.335106	11.13699	9.644202	3.583333	2.333333
L3_chr10_+_72642332	chr10	72642274	72642340	+	219699	UNC5B	RP11-58O1.1,UNC5H2,p53RDL1	6.613286	2.43277	6.753939	51.24837	29.976217	20.435554	5.604547	4.658437	27.238846	14.603623	21.599499	66.036082	3.087079	8.340373	16.817275	17.966961	25.575508	31.113307	7.97973	4	4	51.979866	29.259793	27.98	8	8	34	15	25	93.848783	3	11	28	29.379714	33	32
L3_chr1_+_111217292	chr1	111217282	111217326	+	963	CD53	MOX44,TSPAN25	0	0.610418	0	11.810531	0	1.276214	1.98324	1.718711	22.296011	30.456481	13.906076	22.62509	13.339597	9.832221	34.400651	88.107342	127.469917	80.522892	0	1	0	12	0	2	3	3	27	30	16	32	13	13	51	143	151	83
L3_chr2_+_183610643	chr2	183610642	183610643	+	NA	NA	NA	10.446087	6.579704	10.563616	13.735768	4.096355	0.650373	2.960227	0	0.772772	0	0.84304	1.245761	2.065344	2.269478	0.932729	0.60736	0.643964	0	11.908398	11	6.027042	13.912281	4	1.027012	4	0	1	0	1	1.705882	2	3	1.9	1	1	0
L3_chr1_-_89230876	chr1	89230873	89230884	-	56267	CCBL2	RP11-82K18.3,DKFZp547N1117,DKFZp667D0223,KAT3,MGC9398,RBM1,RBMXL1,RP4-531M19.2	4.922173	5.451522	0	3.902124	1.019722	0	1.32216	13.019347	3.175061	0.937795	3.418055	5.054841	9.228542	15.265028	0.988763	6.086293	5.687573	5.014447	6	9	0	4	1	0	2	20	4	1	4	7	9	20	2	10	8	5
L3_chr14_-_103098737	chr14	103098733	103098753	-	9529	BAG5	BAG-5	8.206762	2.43277	0	2.926593	2.039444	0	2.16878	11.288967	3.934036	0	0.84304	8.570817	5.152423	5.257186	5.623091	3.036798	4.589579	6.978407	10	4	0	3	2	0	3	17	5	0	1	12	5	7	10	5	7	7
L3_chr6_+_52643842	chr6	52643836	52643894	+	28978	TMEM14A	C6orf73,PTD011	3.265331	1.822352	0	0	1.019722	0.638107	0	0	0.772772	1.93233	0	0	12.293863	8.273632	2.0796	6.094786	3.301651	13.884765	4	3	0	0	1	1	0	0	1	2	0	0	12	11	4	10	5	14
L3_chr21_+_44795774	chr21	44795773	44795774	+	NA	NA	NA	0.390386	1.220036	0.757877	0.662078	0	0	1.320288	0.852625	0.722961	0	2.80359	1.766684	14.04893	10.720736	12.403038	5.928901	1.630685	2.333452	0.5	2.001429	0.5	0.68	0	0	1.895833	1.5	0.9375	0	3.25	2.425	13.881359	13.809718	16.816327	9.66649	2.347335	2.347335
L3_chr14_-_104733958	chr14	104733958	104733958	-	NA	NA	NA	9.801225	10.657255	8.919993	8.877138	2.043806	2.123056	4.833546	1.178254	4.070608	1.93233	5.238118	6.953769	1.142987	1.502626	3.823916	0.60736	2.130027	1.007135	11	18	5	9	2	3	6.294643	2	5	2	6	10	1.107692	2	6	1	3	1
L3_chr13_-_51922771	chr13	51922750	51922790	-	51028	VPS36	C13orf9,CGI-145,DKFZp781E0871,EAP45	4.7873	4.251806	1.591957	3.915723	5.289192	0.638107	0	4.075218	4.139443	1.840685	7.702722	8.661196	11.053969	3.066103	13.938623	8.505495	6.76189	4.930869	5.769231	7	1	4	5.183575	1	0	7	5.314869	1.964286	9	11.887097	10.771739	4.070288	23.924147	13.956755	9.946906	4.915761
L3_chr2_+_111594988	chr2	111594987	111594995	+	10018	BCL2L11	BAM,BIM,BIM-alpha6,BIM-beta6,BIM-beta7,BOD,BimEL,BimL	1.656842	0	0	6.895737	0	0.638107	12.134247	6.60256	1.580632	3.86466	3.464574	2.195282	2.054407	3.040757	0	4.861213	0.643964	1.007135	2	0	0	7	0	1	15	10	2	4	4	3	2	4	0	7.980392	1	1
L3_chr3_-_120878922	chr3	120878916	120878939	-	10063	COX17	MGC104397,MGC117386	3.332943	3.043188	0	3.908924	1.019722	0	1.226474	2.39927	6.612874	4.8818	4.307614	7.233279	11.293887	3.75456	11.6086	9.153553	9.790564	4.99322	4	5	0	4	1	0	1.865385	4	8	5	5	10	11	5	20	15	14	5
L3_chr15_-_32417430	chr15	32417421	32417488	-	9990	SLC12A6	ACCPN,DKFZP434D2135,KCC3,KCC3A,KCC3B	9.751174	6.0687	9.551743	48.803133	25.4969	2.724655	1.98324	1.62137	30.071426	21.856991	25.797943	25.698327	4.119751	3.730249	9.320076	14.560807	32.211971	14.84465	11.923535	10	6	49.68562	24.917437	4	3	3	37.839287	22.483815	30	36	4	5	16.936246	23.83099	44.760684	14.899737
L3_chrX_+_129132865	chrX	129132865	129132869	+	9363	RAB33A	RP3-438D16.1,MGC1488,RabS10	0.804244	0	0	0	0	0	15.05611	0	0	0	0	0	0	0	0	0	0	0	1	0	0	0	0	0	18	0	0	0	0	0	0	0	0	0	0	0
L3_chr5_+_164981154	chr5	164981153	164981155	+	NA	NA	NA	2.461087	0	0	0.975531	0	0	0	0	0	0.937795	0	1.454129	13.451841	15.497076	17.051299	24.903015	12.781998	14.54153	3	0	0	1	0	0	0	0	0	1	0	2	13.192635	20.031344	24.76857	40.409009	16.290606	14.816749
L3_chr6_+_40664665	chr6	40664663	40664666	+	NA	NA	NA	13.629962	4.409509	3.343982	11.749203	3.95323	1.362328	0.830853	0.288064	0.659077	1.858002	1.806536	1.652267	1.480679	1.174825	1.502589	2.930536	1.914591	0	15.26361	7.327221	2	11.931697	3.86361	2	1.263393	0.571429	0.857143	1.955357	2.120536	2.266964	1.433631	1.57931	2.866667	4.791075	2.866667	0
L3_chr1_-_115071195	chr1	115071195	115071197	-	7812	CSDE1	UNR,D1S155E,DKFZp779B0247,DKFZp779J1455,FLJ26882,RP5-1000E10.3	0.804244	0	0	0	0	0	0	0	0	0	0	0	15.200752	7.633336	10.022572	8.583684	12.686417	4.951215	1	0	0	0	0	0	0	0	0	0	0	0	15	10	15	14	16	5
L3_chr17_-_64834870	chr17	64834867	64834923	-	23461	ABCA5	ABC13,DKFZp451F117,DKFZp779N2435,EST90625,FLJ16381	5.794029	13.828845	0	0.975531	2.039444	0	2.059989	2.939727	0.772772	0	1.68608	0.741153	8.206807	0.742541	0	0	0	0	7	23	0	1	2	0	3	5	1	0	2	1	8	1	0	0	0	0
L3_chr12_+_26002698	chr12	26002697	26002698	+	11228	RASSF8	C12orf2,HoJ-1	2.881227	0.31487	1.591957	1.892277	0.951538	2.49454	11.144858	7.587933	1.159514	0.713289	0.84304	4.462149	2.099235	0.017716	1.528503	2.771912	0	3.085794	3.4	0.512195	1	1.933333	0.933333	3.476332	13.879851	10.481481	1.481481	0.769231	1	6.33632	2.043981	0.025391	2.6875	4.529412	0	3.117647
L3_chrX_+_56606754	chrX	56606742	56606773	+	29978	UBQLN2	CHAP1,CHAP1/DSK2,Dsk2,HRIHFB2157,LIC-2,N4BP4,PLIC-2,PLIC2,RIHFB2157	10.851426	12.046051	4.775871	2.933393	3.059166	0	1.32216	8.39971	0.772772	11.934556	4.349605	11.520252	4.119751	3.730249	2.709003	1.822079	1.931891	7.007489	13	20	3	3	3	0	2	13	1	12	5	16	4	5	4.977273	3	3	7
L3_chr3_-_12984220	chr3	12984161	12984234	-	9922	IQSEC1	KIAA0763,ARFGEP100	5.826033	5.467055	3.183914	3.908924	10.216322	2.638541	9.534035	10.321862	4.720604	1.87559	18.039161	17.272839	1.032672	0	0.988763	0.556503	4.787714	7.850494	7	9	2	4	10	4	14.033186	17.989011	6	2	21	23.893617	1	0	2	0.916667	7	8
L3_chr12_-_93377741	chr12	93377739	93377753	-	51134	CCDC41	MGC149726,NY-REN-58	3.332943	16.199026	13.855932	14.126637	2.028507	0.638107	8.146039	9.690376	30.196246	9.183325	3.395108	5.054841	5.242205	9.843809	6.865338	4.265821	4.705882	1.007135	4	27	8	14.364641	1.985075	1	10.919192	14.873078	35.73	9.413043	4	7	5.110204	13	11.915254	7	7	1
L3_chr4_-_147357619	chr4	147357619	147357619	-	NA	NA	NA	0	0	0	0	0	0	0.66108	0	0	0	0	0	16.069932	0.742541	0	0	0	1.007135	0	0	0	0	0	0	1	0	0	0	0	0	15.894737	1	0	0	0	1
L3_chr8_+_55534774	chr8	55534774	55534775	+	NA	NA	NA	3.416205	0.653853	0	0.006785	0	0	10.264695	3.30128	0.772772	0.047206	0.0113	0	3.087079	1.513195	0.631659	0.60736	0.209119	0	4.003264	1.071942	0	0.00713	0	0	12.654983	5	1	0.057848	0.014556	0	3	2.015278	1.239394	1	0.363889	0
L3_chr16_+_65701346	chr16	65701313	65701429	+	80262	C16orf70	LIN-10,C16orf6,FLJ12076,LIN10	2.681422	3.641388	4.775871	22.669823	24.65706	5.16286	3.887913	1.975833	2.55413	5.962742	7.815618	8.500134	10.355035	10.216363	17.192028	11.803055	15.396422	14.105254	3.349442	6	3	23	23.990476	6.990476	5.206081	3.413559	3.20678	6	9	12	10.100592	13.51198	24.366864	19.301505	20.986207	14.366864
L3_chr8_+_143600933	chr8	143600933	143600933	+	NA	NA	NA	10.732074	4.77729	0	0.975531	1.019722	0	2.16878	1.858813	0.772772	0	0.84304	0.741153	4.087056	0	1.733047	0	5.358761	1.007135	12	8	0	1	1	0	3	3	1	0	1	1	4	0	3	0	7	1
L3_chr8_+_143654353	chr8	143654351	143654353	+	NA	NA	NA	8.754959	4.77729	0	16.821537	4.096355	8.798116	2.16878	0	0	0	1.709028	0	6.111572	3.040757	1.090837	2.446396	3.714923	4.913316	10	8	0	17	4	11	3	0	0	0	2	0	6	4	2	4	5	5
L3_chr8_-_116750377	chr8	116750374	116750380	-	7227	TRPS1	GC79,MGC134928	0.804244	1.822352	3.343982	0.975531	0	0	0	3.841737	7.341926	0.937795	5.238118	3.544256	16.233424	20.346654	8.584803	5.517198	13.82632	7.884411	1	3	2	1	0	0	0	6	9	1	6	5	16	26	13	9	17	8
L3_chr2_-_176718389	chr2	176718389	176718389	-	NA	NA	NA	16.379456	9.484904	16.737923	6.895737	7.180999	1.362328	0.66108	0	1.580632	0	0	2.156844	0	1.502626	6.075174	0.60736	0.643964	1.007135	18	16	9	7	7	2	1	0	2	0	0	3	0	2	9	1	1	1
L3_chr8_-_8242260	chr8	8242242	8242260	-	NA	NA	NA	8.87399	4.204286	0	12.828818	3.069543	2.123056	0	3.649634	0.772772	1.87559	1.709028	4.390564	8.170848	9.24919	1.061234	1.793016	0.643964	3.000177	10	7	0	13	3	3	0	6	1	2	2	6	7.983871	12	1.952381	2.952381	1	3
L3_chr12_+_51932212	chr12	51932203	51932275	+	84975	MFSD5	MGC11308	12.667755	7.202636	0	11.719971	8.1665	0.638107	1.32216	1.178254	0	1.87559	2.552068	6.502388	3.087079	3.730248	3.890044	10.990183	10.053978	28.385655	15	12	0	12	8	1	2	2	0	2	3	9	3	5	7	18	13	29
L3_chr13_-_95094962	chr13	95094960	95094979	-	22873	DZIP1	DZIP,DZIPt1,KIAA0996,RP11-23E3.3	10.297152	12.46374	17.564778	9.837188	9.212433	3.546613	2.694631	4.052413	2.353404	1.93233	1.709028	0	4.119751	5.266112	4.079888	5.493266	1.931891	6.886707	12	21	10	10	9	5	3.962963	6	3	2	2	0	4	6.98	6.98	9	3	7
L3_chr22_+_22881792	chr22	22881787	22881909	+	23523	CABIN1	CAIN,KIAA0330	8.64031	5.390914	19.921837	1.951062	16.402926	6.266266	1.32216	0.540457	2.353404	10.830048	7.646401	4.217304	7.165439	5.071852	0.494381	1.174033	0	2.01427	10	8.946429	11	2	16	8.839286	2	1	3	10.842105	8.978261	5.757143	7	6.727273	1	1.933333	0	2
L3_chr13_+_97426929	chr13	97426929	97426930	+	3843	RANBP5	RP11-72J7.1,DKFZp686O1576,FLJ43041,IMB3,IPO5,KPNB3,MGC2068,RANBP5	12.388917	0	1.591957	0	0	0	0.66108	0.540457	0.772772	0.937795	0	0.741153	4.104726	0.742541	0.988763	0	0	3.000177	14	0	1	0	0	0	1	1	1	1	0	1	4	1	2	0	0	3
L3_chr11_-_124175496	chr11	124175492	124175528	-	79684	C11orf61	FLJ23342	5.678063	19.172701	1.715491	27.58872	9.186222	3.31255	6.341656	12.47889	21.819568	15.921471	10.187377	5.834432	5.137398	2.987708	4.700901	7.326464	13.570022	4.951216	7	32	1.072289	28	9	4.927835	8.859649	19	27	16	11.859649	8	5	4	9.128079	12	18.380531	5
L3_chr1_+_234372461	chr1	234372456	234372462	+	7107	GPR137B	TM7SF1	2.401403	4.810795	12.788907	5.856119	3.063528	0.638107	4.589349	3.109177	11.680778	12.286252	2.552068	5.713997	10.185233	5.372022	17.114761	16.018997	5.997611	4.951215	2.986486	8	7	5.986486	3	1	6	5	13.989691	12	3	8	10	7	25	25.99359	7.993865	5
L3_chr11_-_9566619	chr11	9566619	9566620	-	NA	NA	NA	0	0.610418	20.750043	1.957861	3.069543	0	0	1.178254	0	0.937795	0	0	17.178529	13.199955	6.075174	17.268018	29.953306	5.861702	0	1	11	2	3	0	0	2	0	1	0	0	17	16.944444	9	27.981481	34	5.981481
L3_chr7_+_128365224	chr7	128365221	128365224	+	3663	IRF5		2.528698	0.610418	1.591957	10.844235	0	2.761163	6.565932	5.600086	0	1.93233	3.464574	3.59413	8.154426	2.987708	7.281593	5.517198	2.013723	1.007135	3	1	1	11	0	4	9	8	0	2	4	5	8	4	12	9	3	1
L3_chr17_-_76934380	chr17	76934374	76934395	-	NA	NA	NA	13.662099	0.610418	0	4.9049	5.107334	0.638107	0.66108	0.540457	0	1.87559	4.261095	1.454129	3.087079	0.742541	1.090837	2.43951	3.301651	3.000177	16	1	0	5	5	1	1	1	0	2	5	2	3	1	2	4	5	3
L3_chr10_-_13789189	chr10	13789184	13789672	-	55691	FRMD4A	FLJ10210,FRMD4,KIAA1294,bA295P9.4	2.412732	0.610418	19.9698	90.259367	20.441387	4.552862	10.916317	10.221463	256.458488	792.146824	691.29988	223.215778	4.104726	5.215331	94.841216	335.260663	292.957588	106.764851	3	1	12	91.838374	20	7	16	17	305.868949	735.548611	770.837769	321.887761	4	7	144.959458	543.8919	359.940785	108.99618
L3_chr6_+_106640940	chr6	106640845	106640943	+	639	PRDM1	RP1-134E15.1,BLIMP1,MGC118922,MGC118923,MGC118924,MGC118925,PRDI-BF1	14.07898	6.043849	34.686895	74.854082	13.278216	14.656903	1.32216	5.739351	19.172145	39.682174	16.36238	40.416544	2.065344	1.502626	17.80705	15.272024	9.772779	4.99322	16	10	20	76	13	20	2	10	24	39	19	56.987654	2	2	31.955051	25	14	5
L3_chr7_+_102725130	chr7	102725116	102725137	+	9512	PMPCB	MPP11,Beta-MPP,MPPB,MPPP52	8.274374	5.424528	6.367829	15.68722	2.043806	3.399269	2.015549	7.611965	0	2.870125	1.709028	0.741153	7.176781	12.747053	10.536346	27.582538	11.731371	14.913972	10	9	4	16	2	5	2.941176	11.875	0	3	2	1	7	16.868613	17.967742	44.919355	16	14.983871
L3_chr2_-_114230662	chr2	114230658	114230674	-	80255	SLC35F5	FLJ22004	9.678234	6.567976	8.345896	11.819766	7.180999	2.761163	0.66108	1.080913	0	3.887265	8.709533	6.388535	7.154502	10.740794	2.181675	8.567864	7.689413	9.864763	11	11	5	12	7	4	1	2	0	4	10	9	7	13.985401	4	14	10	10
L3_chr12_-_6535511	chr12	6535492	6535511	-	25900	HOM-TES-103	DKFZP586I2223,FLJ20703,MGC117359,HOM-TES-103	14.837526	10.161844	24.814399	23.680011	5.11335	3.485384	2.70784	1.178254	2.353404	0	0	0	0	0.742541	0	1.826311	1.287928	6.761764	16.84252	17	13	24	5	5	3.981481	2	3	0	0	0	0	1	0	3	2	6.771429
L3_chr16_+_48837541	chr16	48837541	48837541	+	NA	NA	NA	0.804244	0	0	0	3.069543	0	15.05611	0	0	0	0	2.156844	2.054407	0	0	0	0	0	1	0	0	0	3	0	18	0	0	0	0	3	2	0	0	0	0	0
L3_chr22_+_38903884	chr22	38903862	38903926	+	23112	TNRC6B	KIAA1093	0	0	0	0	0	0	14.117487	23.813882	22.603728	6.769409	19.695652	28.144203	3.847783	6.943119	4.038506	5.701052	0.921441	0.6931	0	0	0	0	0	0	18.76115	34.946151	27.557181	7.071596	22.744217	39.476026	3.733333	9.25641	6.945109	9.340351	1.461538	0.684211
L3_chr5_-_126394146	chr5	126394142	126394150	-	115123	MARCH3	MARCH-III,MGC48332,RNF173	6.646628	7.264971	0	2.933393	6.1358	0	4.228769	14.497912	10.595795	9.069773	6.933498	2.908258	7.191806	13.712396	28.828698	11.017446	6.297065	1.007135	8	12	0	3	6	0	6	21	13	9	8	4	7	18	40	18	9	1
L3_chr17_+_24071136	chr17	24071106	24071145	+	6147	RPL23A	FLJ27455,MDA20	0.015926	2.435323	0	5.906061	1.019722	0	0	0	0	2.156782	0	0.072003	18.093181	6.588135	9.576396	9.179176	6.257237	13.514549	0.023256	4.023256	0	6	1	0	0	0	0	2.222222	0	0.090909	17.670307	8.762562	16.435703	15.010127	8.755294	13.704247
L3_chr11_+_17454931	chr11	17454914	17454932	+	NA	NA	NA	11.402688	4.216325	3.183914	39.248201	24.041485	6.508165	1.835773	3.19571	8.680731	39.647814	16.680563	7.888025	5.126461	2.245167	7.808222	6.761824	4.20151	6.886707	13	7	2	39.621906	23.399254	8.964286	2.571429	5.428571	10.519481	37	18.857143	11.285714	5	3	12	11	6	7
L3_chr12_-_55316400	chr12	55316386	55316416	-	11176	BAZ2A	DKFZp781B109,FLJ13768,FLJ13780,FLJ45876,KIAA0314,TIP5,WALp3	0	0	0	0.975531	0	0	4.15202	3.577524	2.353404	7.895073	1.68608	2.223458	14.315921	1.502626	2.181675	0	2.130027	1.007135	0	0	0	1	0	0	6	6	3	8	2	3	14	2	4	0	3	1
L3_chr12_+_44409789	chr12	44409782	44409796	+	196528	ARID2	P200,BAF200,DKFZp686G052,DKFZp779P0222,FLJ30619,KIAA1557	3.313685	1.220836	0	0	0	0	2.960227	3.649634	6.385211	0	0.84304	2.936435	12.296668	7.555402	7.219578	2.433671	0.643964	2.014269	4	2	0	0	0	0	4	6	8	0	1	4	12	10	12	4	1	2
L3_chr4_-_140224913	chr4	140224913	140224938	-	1998	ELF2	EU32,NERF,NERF-1A,NERF-1B,b,NERF-2	15.88596	23.374371	4.775871	18.699062	6.122694	0	0.66108	3.340081	3.898947	1.93233	5.150654	1.482306	2.065344	5.995233	10.190462	6.092133	5.225249	21.314914	19	39	3	19	6	0	1	6	5	2	6	2	2	7.994048	18	10	7.988166	22
L3_chr4_-_2618393	chr4	2618392	2618393	-	NA	NA	NA	11.866667	8.544702	8.944468	1.025434	0	1.362328	4.72029	19.582428	10.15632	2.97845	4.390269	2.908739	2.085451	0.747652	1.741978	0.001997	0.645278	1.007135	13.21778	14.332986	5.012811	1.051235	0	2	6.169528	25.301381	12.122443	3.028256	5.047091	4.075341	2.030457	1.006768	3.013536	0.003383	1.003383	1
L3_chr5_-_64367112	chr5	64367112	64367112	-	NA	NA	NA	2.528698	0.610418	0	0	1.019722	0	14.153649	4.052413	5.761294	3.91	3.464574	8.302506	2.054407	0.742541	0	1.218951	0	3.944081	3	1	0	0	1	0	17	6	7	3.931034	4	12	2	1	0	2	0	4
L3_chr10_+_95246385	chr10	95246370	95246393	+	55165	CEP55	C10orf3,FLJ10540,URCC6,RP11-30E16.2	10.297152	14.398696	5.161982	11.780192	0	0	1.32216	8.396875	8.076415	5.857163	0	1.454129	7.195894	6.028465	5.548546	14.112442	4.283342	4.913316	12	24	3	12	0	0	2	13	10	6	0	2	7	8	9	23	6	5
L3_chr11_-_72530760	chr11	72530739	72531089	-	9873	FCHSD2	KIAA0769,NWK,SH3MD3	12.727915	8.510243	0	4.590574	0	0.638107	2.059989	1.718711	0.772772	11.01743	3.395108	2.777597	4.119751	0.742541	2.0796	9.16982	4.027447	1.993043	15	14	0	4.7	0	1	3	3	1	11	4	3.833333	4	1	4	15	6	2
L3_chr11_-_10487311	chr11	10487310	10487312	-	NA	NA	NA	1.441219	6.320761	0.386615	8.60945	4.781353	2.039053	6.728151	24.033389	14.149972	11.568506	9.69123	11.5289	10.943512	24.732547	27.209367	53.543699	24.331135	31.112701	1.749686	10.616352	0.266667	8.729942	4.666667	2.933333	8.546512	29.222646	16.829457	11.122093	10.97093	16.819767	10.792151	31.611293	33.463	86.222678	28.090868	32.581722
L3_chr4_+_8322380	chr4	8322375	8322387	+	94031	HTRA3	TASP,Prsp	2.412732	0.610418	21.354941	0.975531	0	0	10.589577	7.737602	6.38614	3.86466	0.84304	0	6.111572	7.720838	30.59503	1.20891	1.36976	1.007135	3	1	12	1	0	0	13	11	7.973684	4	1	0	6	10	39.919074	1.983607	2	1
L3_chr16_+_1974206	chr16	1974189	1974216	+	2671	GFER	ALR,ERV1,HERV1,HPO,HPO1,HPO2,HSS	15.001359	3.043188	6.367829	10.770004	6.133072	0	0	0.540457	0	0.937795	0.84304	0.764234	4.119751	0.042444	1.162925	4.249594	2.676458	3.012264	18	5	4	11	6	0	0	1	0	1	1	1.028213	4	0.059952	2.185185	6.966667	4.038898	3.038898
L3_chr6_+_37934068	chr6	37934068	37934068	+	NA	NA	NA	0	0	0	0	0	0	0	0	0	0	0	0	19.183182	0	0.494381	0	0	0	0	0	0	0	0	0	0	0	0	0	0	0	19	0	1	0	0	0
L3_chr14_+_58725139	chr14	58725127	58725203	+	23002	DAAM1	FLJ41657,KIAA0666	0.804244	6.074158	0	1.951062	1.019722	0	0	4.730547	1.545543	2.870125	8.600535	9.241287	18.407551	20.481792	4.878807	1.822079	4.061918	2.014269	1	10	0	2	1	0	0	8	2	3	10	13	18	27	9	3	6	2
L3_chr13_-_24759573	chr13	24759572	24759587	-	9107	MTMR6	RP11-271M24.1	2.412732	12.022798	3.183914	5.859986	1.019722	0	2.721069	3.340081	8.004745	1.87559	3.395108	1.482306	14.353562	10.609851	11.005228	16.510244	0.643964	4.007312	3	20	2	6	1	0	4	6	10	2	4	2	14	14	18.920014	26.965909	1	4
L3_chr3_-_186699485	chr3	186699467	186699493	-	90407	TMEM41A	2900010K02Rik,MGC15397	4.069575	9.596314	0	0.975531	7.163412	0.638107	4.15202	2.799624	3.126175	1.87559	3.682696	5.87287	11.311557	1.485082	2.181675	4.873181	3.945615	5.942191	5	16	0	1	7	1	6	5	4	2	4.32961	8	11	2	4	8	6	6
L3_chr6_-_16869678	chr6	16869654	16869710	-	6310	ATXN1	ATX1,D6S504E,SCA1	0.804244	0.610418	0	5.876167	2.039444	0	12.722812	8.669624	15.237591	3.80792	5.947176	5.87287	6.141463	11.281224	3.562744	7.926937	4.507746	0	1	1	0	6	2	0	16.908046	14	19	4	7	8	6	15	7	13	7	0
L3_chr16_+_559968	chr16	559962	559971	+	9091	PIGQ	GPI1,MGC12693,c407A10.1,hGPI1	12.98411	11.977124	4.93594	16.748508	9.224805	5.617221	3.621307	3.841737	3.934036	0	0	5.009821	3.072054	0.742541	9.134666	1.826311	1.36976	1.007135	15	20	3	16.990196	9	7.87069	5	6	5	0	0	7	3	1	14	3	2	1
L3_chr2_+_109143827	chr2	109143827	109143827	+	NA	NA	NA	15.384425	6.985336	5.161982	4.867798	1.019722	0	1.398909	5.600086	0	0	0	1.454129	3.072054	8.506649	0.494381	0	0	0	16.95	11.745098	3	4.95	1	0	2	8	0	0	0	2	3	11	1	0	0	0
L3_chrX_+_56772422	chrX	56772391	56772432	+	550643	LOC550643		0	3.043188	0	0.975531	3.063528	0	0.66108	0.540457	1.545543	1.87559	0	0.741153	19.499411	7.496002	6.684317	8.519483	8.089365	11.91809	0	5	0	1	3	0	1	1	2	2	0	1	19	10	11.955056	13.987013	12	11.988372
L3_chr7_-_6278767	chr7	6278757	6278814	-	9265	PSCD3	ARNO3,GRP1	13.81542	5.868604	6.137076	14.665329	5.108987	2.000435	1.398909	2.259167	6.534066	0.937795	6.129538	0.741153	4.947095	1.286852	2.901281	1.21472	5.687573	0	16	9.780822	3.780822	15	5	3	2	4	8	1	7	1	4.823529	1.736842	5	2	8	0
L3_chr11_-_27450899	chr11	27450893	27450912	-	55366	LGR4	GPR48	7.622164	16.123773	1.591957	12.811831	0	0	1.32216	3.340081	0	0.937795	0.781692	3.677588	11.22648	9.08968	3.105303	1.826311	0.643964	0	9	26.964912	1	13	0	0	2	6	0	1	0.928571	5	11	12	5	3	1	0
L3_chr18_-_51598619	chr18	51598619	51598622	-	NA	NA	NA	0.806485	0.612154	0	0	0.005362	0	18.349365	3.685698	3.175061	0.937795	1.709028	2.665897	1.032672	0	1.733047	0	1.36976	1.007135	1.002672	1.002672	0	0	0.005344	0	23.109796	6.049907	4	1	2	3.588404	1	0	3	0	2	1
L3_chr1_+_23942547	chr1	23942545	23942570	+	6924	TCEB3	SIII,TCEB3A	13.600712	5.44938	14.380864	9.805537	5.09861	4.184719	4.196727	4.892969	3.982921	1.87559	4.215201	9.305491	2.771507	8.384041	10.16924	7.954347	12.94553	8.97145	16	9	8	10	5	6	6	7.96	5	2	5	13	2.681818	11	16	13	17	9
L3_chr7_-_109304767	chr7	109304767	109304767	-	NA	NA	NA	0	0	0	0	0	0	19.626108	10.506705	2.402289	1.93233	3.464574	3.544256	1.032672	0	1.733047	0	0	0	0	0	0	0	0	0	23	14	3	2	4	5	1	0	3	0	0	0
L3_chr7_+_1870938	chr7	1870936	1870938	+	NA	NA	NA	3.413301	0	10.842991	0	1.019722	0	2.16878	7.163435	16.047699	6.077393	4.349605	2.852977	15.172065	15.572546	24.934981	12.318946	11.158795	8.764874	4	0	6	0	1	0	3	9.958333	19	6	5	4	15	20	31	20	14	9
L3_chr10_-_132048825	chr10	132048825	132048825	-	NA	NA	NA	11.722112	7.760138	0	24.984767	12.397322	0.994427	9.129402	18.913875	1.580632	1.93233	3.550744	3.56802	0	0	0	0	0	0	13.059694	13.0625	0	25.2	12.064583	1.5	11.333333	23.615385	2	2	4.097561	5.034483	0	0	0	0	0	0
L3_chr21_-_29179559	chr21	29179539	29179580	-	29104	N6AMT1	C21orf127,HEMK2,MGC19995,MTQ2,N6AMT,PRED28	4.117929	4.242904	0	11.772846	1.019722	0.638107	4.429194	1.62137	1.545543	1.87559	3.395108	7.188259	12.344229	4.487663	7.579542	7.322763	16.02155	8.958527	5	7	0	12	1	1	6	3	2	2	4	10	12	5.9875	14	12	22.948052	9
L3_chr6_-_13595789	chr6	13595751	13595822	-	54438	GFOD1		9.531137	2.390321	9.871879	54.260454	29.508572	5.485818	5.86816	7.580504	12.501713	32.198086	35.149107	60.284499	5.526025	2.313694	9.906975	16.574238	25.038395	19.077023	11	3.949367	6	54.943237	28.814508	8	8.201317	12.201317	15.996255	31.998355	40.603951	86	5.384096	3.096024	17.288072	27.089357	34.189501	19.288072
L3_chr11_-_62136594	chr11	62136578	62136822	-	256364	EML3	ELP95,FLJ35827,MGC111422	15.081717	6.592158	0	9.837188	3.063528	6.03781	4.8131	2.300265	1.545543	3.80792	3.395108	2.964612	1.032672	11.051897	6.042927	4.259982	6.331537	38.832371	18	10.860759	0	10	3	9	7	4.101124	2	4	4	4	1	14.637931	10	7	9	40
L3_chr16_-_62630	chr16	62594	62647	-	64285	RHBDF1	C16orf8,Dist1,EGFR-RS,FLJ2235,FLJ22357,gene-89,gene-90,hDist1,gene -89,gene -90	9.966588	9.016669	15.092694	76.990831	70.902474	27.974313	4.119978	4.287431	20.893336	40.661863	85.61933	43.168904	7.191806	0	22.589896	20.831315	35.203384	28.368367	11.977358	15	8.996124	77.93633	69	36.992248	6	7	26	40.908114	96.97482	61.081735	7	0	36.200268	34	48.62194	28.875
L3_chr19_-_14447167	chr19	14447127	14447174	-	5731	PTGER1	EP1	10.55163	15.049778	8.119854	0.975531	1.966391	9.085486	0.66108	1.080913	1.545543	0	0	3.557188	10.127828	6.73862	2.593426	0	0.643964	0	12.8125	24.955882	5	1	1.928571	13	1	2	2	0	0	4.833333	9.851852	8.962963	4.866667	0	1	0
L3_chr18_+_30811006	chr18	30811006	30811023	+	NA	NA	NA	2.528698	1.220836	0	1.957861	0	0	8.641523	14.084229	6.25235	7.67258	18.305133	2.964611	10.268988	16.044507	9.474536	7.321692	11.341906	9.819306	3	2	0	2	0	0	12	20	8	8	20.998035	4	9.990291	21	15	11.993939	15	10
L3_chr16_-_88181163	chr16	88181163	88181165	-	NA	NA	NA	12.718139	5.207707	0	14.860679	6.152218	6.260714	6.688563	9.866646	4.070608	4.611457	3.236841	3.544256	2.054407	0.742541	2.17333	6.761824	0.688638	1.113601	14.1221	8.728805	0	15.045908	6	8.440994	8.5	13.591935	5	4.641654	3.741935	5	2	1	3.657895	11	1.063536	1.107438
L3_chr12_-_91063753	chr12	91063752	91063761	-	694	BTG1		7.518484	16.75233	10.20811	39.437628	23.591039	22.733775	0.66108	6.621133	16.383752	16.741813	15.988897	46.509978	13.291824	10.638589	27.3177	25.198768	41.533674	71.405929	9	28	6	39.972789	23	30	1	10	20	16	18	68	13	14	39.991561	41	51	73.991561
L3_chr1_+_144149848	chr1	144149844	144149851	+	10628	TXNIP	EST01027,HHCPA78,THIF,VDUP1	0	0.610418	0	0	0	0	7.188996	4.287431	1.580632	2.870125	2.460732	5.093279	14.294106	3.012019	3.960476	3.651242	10.086137	30.174906	0	1	0	0	0	0	10	7	2	3	2.893617	7	13.989362	4	7	5.978723	13.978723	31
L3_chr2_+_196230203	chr2	196230152	196230224	+	57181	SLC39A10	DKFZp781L10106,LZT-Hs2,MGC126565,MGC138428	1.608488	1.220836	0	1.951062	3.059166	1.276213	5.518887	1.718711	7.467917	0.937795	7.702722	5.159893	14.394548	9.119816	3.664819	12.180032	17.614766	10.985719	2	2	0	2	3	2	8	3	9	1	9	7	14	12	7	20	25	11
L3_chr9_-_8847792	chr9	8847792	8847793	-	NA	NA	NA	16.5077	7.15714	1.591957	7.898262	3.069543	1.362328	2.984684	2.607744	1.62761	0.937795	0	0.024938	2.054407	4.592579	1.090837	1.860161	0.814768	0	18.135135	12	1	8.02753	3	2	4.03055	4.054	2.057551	1	0	0.03055	2	6	2	3.045633	1.241176	0
L3_chr20_-_3088512	chr20	3088507	3088529	-	NA	NA	NA	10.716203	4.826744	9.871879	0.975531	3.059166	0.638107	1.907528	1.080914	3.126176	0.937795	5.993694	5.054841	9.198652	23.120337	21.468927	5.458984	9.854611	9.864763	13	8	6	1	3	1	2.893617	2	4	1	7	7	9	30	32	8.957746	14	10
L3_chr9_+_36126731	chr9	36126710	36126768	+	152007	C9orf19	GAPR-1,GLIPR2,RP11-421H8.5	9.248934	27.968368	3.183914	5.876167	36.899238	6.351407	3.382149	2.939727	1.545543	6.900538	33.128452	26.48583	9.228681	8.185494	10.347676	17.693413	47.602668	21.542753	11	46.874875	2	6	36	9	5	5	2	7	37.780303	36.928571	8.972222	11	16.944444	28.900256	61	22
L3_chr7_+_131472198	chr7	131472197	131472198	+	NA	NA	NA	11.445903	1.810134	23.762119	0	19.520403	16.772224	8.432908	1.178254	1.580632	0	3.464574	2.156844	2.065344	0.742541	0.988763	0	0	0	12.985915	3	13	0	19	21	11	2	2	0	4	3	2	1	2	0	0	0
L3_chr2_+_119320599	chr2	119320599	119320599	+	NA	NA	NA	13.100865	3.000661	0.199883	5.615131	4.096355	1.362328	6.170837	6.2737	1.580632	3.445236	5.560683	1.787101	2.750345	3.468973	0.145114	1.234459	2.96225	1.68211	14.529412	5	0.144013	5.705882	4	2	7.889764	8.85037	2	3.481886	6.362205	2.472441	2.683544	4.553295	0.341772	2.025316	4.06132	1.683544
L3_chr17_-_75385440	chr17	75385409	75385443	-	57332	CBX8	PC3,HPC3,RC1	5.726417	7.853983	0	1.951062	1.019722	0	5.082995	3.841737	3.947832	3.981573	4.261095	2.195282	11.263996	6.077661	2.227429	6.124558	2.913582	2.967711	7	13	0	2	1	0	6.797297	6	5	4	5	3	11	8	4	10	4	2.96715
L3_chr18_-_27519430	chr18	27519429	27519433	-	9331	B4GALT6	B4Gal-T6,beta4Gal-T6	16.094911	8.38438	3.343982	5.906061	6.14369	2.908506	2.960227	25.653675	8.158417	2.94947	6.129538	9.043659	3.072054	6.114563	3.105303	3.668781	1.36976	3.944081	18	14	2	6	6	4	4	33	10	3	7	13	3	8	5	6	2	4
L3_chr3_-_39170057	chr3	39170038	39170097	-	64651	AXUD1	DKFZp566F164,FAM130B,TAIP-3,URAX1	12.733224	41.355228	52.389626	45.294322	37.023402	9.03243	4.359136	74.195329	43.735711	44.906132	22.402776	11.369955	5.137399	48.964042	18.889748	5.495933	16.927852	20.358342	14.863971	70.080763	28	46	36.100004	13	6	89.741333	50.989324	41.936027	25.478648	16	5	62.87681	28.530436	8.994737	22	20.895735
L3_chr1_-_170679830	chr1	170679825	170679870	-	5279	PIGC	GPI2,MGC2049	13.416193	7.869931	12.263975	8.823206	1.019722	4.123491	0.66108	5.908801	8.726411	9.950828	11.051936	7.909279	8.224478	19.860854	25.280568	22.591749	21.603767	11.992854	16	13	7	9	1	6	1	10	11	10	13	11	8	26	40.987879	36.975684	30	12
L3_chr16_-_2330731	chr16	2330720	2330780	-	21	ABCA3	ABC-C,ABC3,EST111653,LBM180,MGC72201,SMDP3,MGC166979	13.416193	6.588607	4.93594	16.717819	8.179606	4.18472	7.855598	5.599248	3.175061	2.870125	5.135961	11.595064	1.032672	6.01092	4.094066	7.939663	0	21.744689	16	11	3	17	8	6	11.398876	10	4	3	6	15.921053	1	8	7	13	0	22
L3_chr15_+_39008829	chr15	39008822	39008829	+	54567	DLL4	MGC126344,hdelta2	9.394973	1.220836	4.93594	4.9049	1.019722	1.276213	10.899371	5.230667	0	0	1.709028	0.741153	2.065344	0	0.494381	1.214719	0.643964	1.007135	11	2	3	5	1	2	14	8	0	0	2	1	2	0	1	2	1	1
L3_chr10_+_59764771	chr10	59764755	59764773	+	7321	UBE2D1	E2(17)KB1,SFT,UBC4/5,UBCH5,UBCH5A	7.031822	10.095322	0	54.592255	23.653185	8.564902	4.589349	12.208791	10.91623	14.39808	8.442632	7.694922	11.152647	7.678901	20.026629	27.16324	15.451169	11.686953	8	17	0	55	23	11	6	16	13	14	9.75	11	11	10	28	44	19.702811	12
L3_chrX_-_20069878	chrX	20069875	20069896	-	1964	EIF1AX	EIF1A,RP11-393H10.1,EIF4C,eIF-1A,eIF-4C,EIF1AP1	14.871368	5.433431	0	0.975531	1.019722	0	2.960227	2.39927	2.353404	1.87559	0	0.741153	5.141486	18.498379	2.4069	7.299739	7.016574	5.014447	17	9	0	1	1	0	4	4	3	2	0	1	5	24	4	11.935897	10	5
L3_chr17_-_8006992	chr17	8006979	8007005	-	6844	VAMP2	FLJ11460,SYB2,VAMP-2	13.69067	1.822352	0	1.951062	2.039444	2.908506	6.264127	1.606389	0	0.937795	1.709028	2.156844	3.072054	0	1.090837	0.60736	2.739519	2.014269	16	3	0	2	2	4	8	2.975309	0	1	2	3	3	0	2	1	4	2
L3_chr4_+_119419359	chr4	119419354	119419368	+	100093630	SNHG8		3.332943	1.211934	0	0	2.039444	0	1.398909	2.259167	5.616151	1.93233	0	0	18.3006	6.874649	6.725197	6.72233	5.844949	2.971095	4	2	0	0	2	0	2	4	7	2	0	0	18	9	11	11	8	3
L3_chr3_+_38019768	chr3	38019766	38019768	+	NA	NA	NA	9.703446	1.220836	0	0.975531	0	0	9.314512	4.511956	14.904205	11.436084	1.659729	4.211546	4.087056	3.409073	1.585219	3.664301	0	0.770536	10.894737	2	0	1	0	0	11.923077	6.885634	17.871968	11	1.943396	5.864118	4	4.52381	3	6	0	0.761905
L3_chr16_-_86460613	chr16	86460609	86460616	-	8140	SLC7A5	LAT1,CD98,4F2LC,D16S469E,E16,MPE16,hLAT1	6.66942	8.202857	4.835963	13.867897	17.662868	7.483757	13.71074	21.383803	15.263335	17.85413	14.333125	12.076332	2.864384	6.911745	9.019055	8.789894	8.201714	7.994944	7.751267	13.742693	2.822671	14.058797	17.203928	9.729586	17.214592	27.912879	18.435604	17.178439	16.234006	17.382028	2.789584	9.075505	13.762186	14.315433	11.045987	8.095037
L3_chr3_+_43303093	chr3	43303071	43303094	+	54861	SNRK	DKFZp779A1866,FLJ20224,HSNFRK,KIAA0096	8.255116	1.831254	0	1.957861	4.089265	0	0	6.681	0.772772	0	1.68608	1.482306	15.328561	7.502353	9.279096	4.265821	3.945615	2.014269	10	3	0	2	4	0	0	10	1	0	2	2	15	10	16	7	6	2
L3_chr13_+_112685314	chr13	112685314	112685314	+	NA	NA	NA	15.934372	5.589018	2.23883	2.942775	1.019722	0	6.264127	1.858813	0	3.981573	0	4.501889	1.416465	0.742541	1.9825	1.333828	1.36976	0	17.53066	9.375	1.375	3	1	0	8	3	0	4	0	6.394366	1.375	1	3.375	2.1875	2	0
L3_chr11_+_1996038	chr11	1996037	1996038	+	NA	NA	NA	0.804244	1.211934	0	0.975531	0	0	7.663037	4.59287	4.005807	6.077393	0.84304	1.454129	15.200752	10.82435	21.722065	7.97323	3.557546	2.014269	1	2	0	1	0	0	10	7	5	6	1	2	15	14	29	13	5	2
L3_chr2_+_203811964	chr2	203811944	203811977	+	57404	CYP20A1	CYP-M,MGC22229	11.838733	2.94075	4.775871	4.835439	1.019722	0	2.721069	1.718711	5.58644	8.947518	2.529121	1.482306	9.213517	11.269739	10.821048	17.70824	10.962188	17.783621	14	4.850746	3	4.95	1	0	4	3	7	9	3	2	9	14.99375	18.138962	29	16	18
L3_chr13_-_43908962	chr13	43908953	43908998	-	8848	TSC22D1	DKFZp686O19206,MGC17597,RP11-269C23.2,TGFB1I4,TSC22	0.804244	1.831254	23.715988	50.283125	24.573623	6.989514	0.66108	0.540457	16.930417	20.213477	29.924758	44.063913	22.452326	15.167736	293.730649	378.236923	510.266181	362.617164	1	3	14	51	24	10	1	1	21	20.202247	34	64	22	20	340.945548	608.912909	528.846043	382.960756
L3_chr10_-_121419652	chr10	121419652	121419653	-	NA	NA	NA	11.200468	1.810134	1.889322	2.942775	1.370586	1.080443	9.711508	1.178254	5.761294	9.276411	3.464574	0	3.072054	5.16376	0.500324	1.599986	0.383741	1.993043	12.717195	3	1.208696	3	1.342857	1.717195	12	2	7	9	4	0	3	6.733059	1.020811	2.621622	0.621622	2
L3_chr14_-_98781505	chr14	98781505	98781505	-	NA	NA	NA	0	0	0	0	0	0	7.973695	0	0	0	0	0	16.175538	0	0.494381	0.60736	0	0	0	0	0	0	0	0	10	0	0	0	0	0	16	0	1	1	0	0
L3_chr16_-_47201593	chr16	47201587	47201598	-	9683	N4BP1	FLJ31821,KIAA0615,MGC176730	14.347863	5.433431	1.591957	6.855962	0	0.638107	5.758045	5.133326	4.843379	0	2.583893	10.729209	4.104726	1.502626	1.483144	2.433671	4.927305	3.021404	16	9	1	7	0	1	8	8	6	0	3	15	4	2	3	4	7	3
L3_chr2_+_217206388	chr2	217206381	217206402	+	3485	IGFBP2	IBP2,IGF-BP53	9.93159	23.61754	10.617628	19.421878	10.204007	11.49573	10.202852	4.414636	1.526918	1.87559	1.668841	1.407543	4.087834	15.955528	16.033546	6.110738	6.122656	4.007312	11.929674	39.549092	6.219885	19.80252	9.981844	14.963687	13.14649	7.597557	1.934132	2	1.979938	1.934132	3.968858	20.961715	25.138059	10	8.910256	4
L3_chr1_-_2116072	chr1	2116047	2116078	-	199990	C1orf86	RP11-181G12.3,FLJ31031,FP7162,MGC120153	13.301136	12.087984	0	7.791049	12.268871	8.455553	0.66108	2.274375	0	1.93233	0	0.741153	10.267948	8.263105	0.988763	3.04687	2.683728	8.006768	15.840426	20	0	7.951807	12	12	1	4.041769	0	2	0	1	10	10.953846	2	5	4.052542	8
L3_chr3_+_16901252	chr3	16901225	16901501	+	NA	NA	NA	19.16418	14.515582	3.183914	21.335453	7.142416	3.914755	4.043229	8.002156	5.44449	4.724581	10.388773	29.966369	1.094358	1.485082	3.068363	1.826311	0.643964	8.014624	22.917647	24	2	21.779064	7	6	6	14.005985	7	5.043449	12	41.853333	1.060209	2	6	3	1	8
L3_chr20_+_31718409	chr20	31718407	31718411	+	170487	C20orf134	dJ63M2.2	22.253843	5.978189	6.527897	7.847675	4.096355	2.000434	0	1.178254	0	0	0	3.544256	2.065344	0.742541	2.901281	1.214719	0.643964	1.993043	25	10	4	8	4	3	0	2	0	0	0	5	2	1	5	2	1	2
L3_chr11_-_133500101	chr11	133500098	133500102	-	NA	NA	NA	1.656842	0	1.591957	0.779551	0	0.638107	4.589349	1.178254	10.91623	19.114077	5.238118	1.482306	18.181069	14.036613	55.897888	8.616377	6.197409	13.542489	2	0	1	0.8	0	1	6	2	13	18	6	2	18	18	65	14	8	14
L3_chr8_-_8213272	chr8	8213272	8213273	-	157285	DKFZp761P0423	pragmin,DKFZp761P0423	23.819757	6.502476	3.145457	7.335828	1.019722	1.279733	0.22139	0.377793	0.27195	0	0.84304	0	0.415978	0.591791	0.608789	0.729499	0.237441	0	25.777778	10.888889	1.888889	7.444444	1	1.888889	0.363636	0.727273	0.363636	0	1	0	0.4	0.8	1.2	1.2	0.4	0
L3_chr12_+_131134780	chr12	131134762	131134804	+	347918	EP400NL	DKFZP434I225,FLJ33915,FLJ44224,MGC87589,FLJ46340	6.76859	4.847864	16.004973	11.789574	0	0	1.32216	5.089202	1.580632	0	3.426933	2.156844	16.420348	4.497101	5.700759	9.753527	4.061918	0.970393	8	8	9	12	0	0	2	8.413793	2	0	4	3	16	6	9.962963	15.962963	6	0.962963
L3_chr15_+_43481889	chr15	43481879	43481914	+	79029	SPATA5L1	FLJ12286,MGC5347	18.833919	5.992529	4.73532	10.799898	4.058897	3.362423	0.66108	1.005566	1.545543	5.309452	0.84304	2.156844	5.03819	1.485082	6.931663	2.433671	5.369812	0	21.880952	9.928571	2.97619	11	3.97619	4.952381	1	1.875	2	5.375	1	3	4.903226	2	11.709677	4	7.806452	0
L3_chr14_+_61231988	chr14	61231981	61232025	+	3091	HIF1A	HIF-1alpha,HIF1,HIF1-ALPHA,MOP1,PASD8	4.922173	4.230686	0	1.951062	2.043806	3.546613	6.315837	20.247585	14.552717	18.336621	17.4442	23.455926	13.32934	4.497101	10.035045	7.306852	15.163344	8.97145	6	7	0	2	2	5	8.993056	30	18	18	20	33	13	6	17	12	21	9
L3_chr12_+_45759671	chr12	45759668	45759678	+	NA	NA	NA	12.340562	2.406191	0	0	1.019722	3.362762	7.115038	5.87	0	0.937795	6.859682	20.312244	5.126461	0	0.494381	0.60736	1.931891	7.95646	14	4	0	0	1	5	9	9	0	1	8	29	5	0	1	1	3	8
L3_chr17_-_40594689	chr17	40594680	40594690	-	NA	NA	NA	17.844482	9.484904	1.591957	11.819913	4.096355	2.123056	0.66108	2.39927	3.161264	10.136375	0.84304	3.544256	6.141463	1.485082	2.38475	2.437903	1.36976	3.000177	20	16	1	12	4	3	1	4	4	10	1	5	6	2	3.967742	4	2	3
L3_chr3_-_66876982	chr3	66876982	66876982	-	NA	NA	NA	13.543619	17.083772	18.736874	16.821537	9.239868	3.712866	0	0	0	0	0	0	11.152647	3.944714	15.118189	15.384017	13.182356	7.805037	15	29	10	17	9	5	0	0	0	0	0	0	11	5.166667	20	24.923913	16	8
L3_chr17_+_37694041	chr17	37694032	37694044	+	6776	STAT5A	MGF,STAT5	12.45433	3.627028	1.591957	7.817847	5.108987	7.750242	5.167023	1.178254	0.078835	2.870125	0.84304	0	7.144245	7.633336	3.334106	6.751533	10.860905	14.674294	14.957746	6	1	8	5	11	7	2	0.109589	3	1	0	7	10	5.910256	11	13.959459	15
L3_chr2_+_54639023	chr2	54639000	54639023	+	6711	SPTBN1	ELF,SPTB2,betaSpII	13.801574	4.814704	3.183914	4.884455	4.089265	0	7.952546	11.271034	6.459202	12.011965	9.57552	8.068432	3.098016	5.23245	4.890807	5.442997	8.016448	2.014269	15.958333	8	2	5	4	0	10.98374	17	8	12	11	11.283019	3	6.990476	8.980769	8.901961	11	2
L3_chr10_+_72749021	chr10	72749018	72749050	+	55315	SLC29A3	ENT3,FLJ11160	12.004491	2.43277	13.778135	51.242983	41.173573	18.124321	7.582817	6.410457	14.811624	94.22939	54.012087	23.30102	5.290164	1.485082	7.636564	21.514658	25.242244	11.901154	13.981707	4	8	51.96988	40.134367	24	9.995902	10	17.995902	88.987755	60.989189	33	5.181667	2	13	35	33	12
L3_chr11_-_67737688	chr11	67737629	67737703	-	51111	SUV420H1	CGI-85,CGI85,MGC118906,MGC118909,MGC21161,MGC703,KMT5B	15.797815	12.668374	11.52981	31.922843	5.102972	6.533059	2.059989	3.345754	7.071989	6.952969	9.342284	7.182535	7.180938	2.897616	14.084501	12.236645	8.989224	5.014447	19.338676	20.981982	7	32.557343	5	9	3	6.017378	9.017378	7.30837	11	10.017378	6.978723	3.903846	24.767241	20	13	5
L3_chr15_-_32663129	chr15	32663129	32663148	-	NA	NA	NA	15.851788	6.008378	3.343982	11.853287	1.019722	0.638107	2.059989	18.00592	12.461774	0	3.426933	4.352126	7.185072	0.742541	1.090837	11.068608	3.417955	0	18	10	2	12	1	1	3	23	15	0	4	6	7	1	2	18	5	0
L3_chr3_-_69212205	chr3	69212192	69212214	-	9039	UBE1C	DKFZp566J164,MGC22384,UBA3,hUba3,UBE1C	1.608488	4.204286	14.75466	1.951062	0	0	7.150263	4.615675	7.131983	9.801168	15.708809	12.186644	16.420348	10.613985	28.811988	20.796472	25.574976	23.749529	2	7	8	2	0	0	10	8	9	10	17.940594	17	16	13.990868	44	33.990868	34.990868	24
L3_chr16_-_84265708	chr16	84265705	84265708	-	NA	NA	NA	10.006015	8.393663	1.597952	3.903824	1.019722	0.000483	14.117869	4.822472	2.376172	3.977426	3.486796	6.238257	1.063004	0.025682	0.498559	3.683659	0.003082	0	11.624914	14.101579	1.005446	3.974187	1	0.001404	16.987098	7.014676	2.971457	3.996005	4.025872	8.941429	1.029602	0.036993	1.007397	6.011101	0.007401	0
L3_chr8_+_22913005	chr8	22913005	22913360	+	23221	RHOBTB2	DBC2,KIAA0717	4.217545	7.8662	4.93594	13.780667	5.123968	2.724655	5.790087	2.39927	22.665637	6.957277	0	16.520705	15.230471	4.514646	6.225303	11.651391	5.174691	6.944259	5	13	3	13.988372	5	4	8	4	27	7	0	23.880597	15	6	9.992424	19	7	7
L3_chr12_-_32800102	chr12	32800085	32800103	-	51067	YARS2	CGI-04,FLJ13995,TYRRS,mt-TyrRS	4.117929	11.995459	10.097921	6.851698	3.063528	1.362328	10.899371	1.080913	6.408097	3.80792	4.307614	4.285408	10.252518	6.024038	9.642739	13.358185	17.558895	5.992499	5	20	6	7	3	2	14	2	8	4	5	6	10	8	16	21.785714	23	6
L3_chr1_-_155374782	chr1	155374756	155374828	-	2117	ETV3	METS,PE-1,PE1,bA110J1.4	14.019726	14.524209	8.505964	21.539107	8.1665	4.597158	4.119978	10.954183	14.577013	5.109763	10.390633	4.390564	7.20683	19.242197	7.579542	6.300124	8.948465	10.050119	16.988235	24	5	22	8	6.94382	6	17	18	5.277108	12	6	7	25.378104	14	10.320611	13	10
L3_chr14_-_67051915	chr14	67051912	67051922	-	161145	C14orf83	FLJ33387	20.419882	2.315701	1.591957	2.138091	0.196125	0.225577	2.868195	4.58504	3.167579	3.543381	4.491403	4.365279	2.065344	0.742541	3.170032	2.927762	1.338322	1.102376	23.833333	3.824427	1	2.193309	0.193309	0.386617	4.075661	7.233891	3.990621	3.737337	5.227275	6.035427	2	1	5.091168	4.78554	2.131265	1.091168
L3_chr6_-_72186924	chr6	72186924	72186929	-	79940	C6orf155	FLJ13189,dJ288M22.3	17.532417	17.845287	5.161982	15.535484	6.960505	4.532625	6.849638	3.986435	7.467917	5.024947	4.356213	8.156391	1.038645	0.742541	1.797437	1.218951	2.913582	0	19.519642	30.260021	3	15.70654	6.785714	6	8.910714	5.916866	9	5	5.00745	11.567928	1.005558	1	3.097403	2	4	0
L3_chr1_-_228628678	chr1	228628642	228628765	-	NA	NA	NA	7.998544	5.818812	55.748782	64.645193	56.080119	26.897704	10.355168	19.857796	70.759124	49.335511	63.211643	81.719951	7.103914	9.022524	36.537806	24.863248	49.890977	37.044962	9.758308	9.581547	31.579407	65.634262	54.693908	37.757404	15.187857	32.980751	85.198734	49.337303	72.527996	117.219161	6.887489	12	59.904316	40.667389	69.081669	37.419535
L3_chr4_-_2213644	chr4	2213641	2213654	-	79441	C4orf15	DKFZp686I1868,IT1,MGC4701	17.673643	4.216325	6.687965	4.312757	2.039444	0	0.66108	5.963674	3.175061	3.422979	1.225279	8.224617	7.15911	9.119816	13.546591	4.674276	3.714923	16.452711	20	7	4	4.415789	2	0	1	8.460317	4	3.460317	1.460317	11.460317	7	12	19	7.629169	5	17
L3_chr2_-_219826885	chr2	219826873	219826889	-	7277	TUBA4A	H2-ALPHA,FLJ30169,TUBA1	5.209432	1.220836	0	1.951062	0	0.638107	10.075265	0.540457	3.982921	0	0	11.055364	10.248835	6.857104	2.676056	0.60736	0	4.99322	6	2	0	2	0	1	13	1	5	0	0	16	10	9	5	1	0	5
L3_chr9_+_134931959	chr9	134931958	134931959	+	NA	NA	NA	14.486423	8.311001	12.788907	16.821537	11.289576	1.362328	2.960227	7.197145	4.070608	1.93233	8.817605	8.97447	8.130826	2.269478	2.4069	4.909839	7.901921	8.764874	16	14	7	17	11	2	4	10	5	2	10	13	8	3	4	8	10	9
L3_chrX_+_134482250	chrX	134482189	134482251	+	203522	DDX26B	RP11-432N13.1,DKFZp686G0470,FLJ41215,MGC88298	1.608488	5.387708	7.024196	0.975531	0	0	6.744013	21.191584	13.630959	11.291717	0	9.191621	17.337742	16.870702	20.746945	6.119542	8.855096	6.978407	2	9	4	1	0	0	9	32	17	11	0	13	17	22	31	10	12	7
L3_chr7_+_89870697	chr7	89870695	89870718	+	9069	CLDN12		0	0.610418	1.591957	0	0	1.362328	3.458898	5.605787	8.861491	0.937795	1.709028	0.741153	22.363784	17.647718	18.173873	11.031906	18.027829	5.95835	0	1	1	0	0	2	5	9	11	1	2	1	21.958333	23	27	18	23	6
L3_chr7_-_140361199	chr7	140361199	140361237	-	51650	MRPS33	CGI-139,FLJ21123,MRP-S33,PTD003	1.608488	1.831254	4.775871	3.918306	2.039444	0	1.98324	0.540457	2.318315	0	1.709028	2.964611	22.389833	2.269478	6.636533	3.64839	2.575855	3.000177	2	3	3	4	2	0	3	1	3	0	2	4	22	3	12	6	4	3
L3_chr12_+_14818569	chr12	14818567	14818610	+	55766	H2AFJ	FLJ10903,MGC921	19.596432	5.957558	0	0.975531	3.063528	3.712866	1.32216	0.540457	0	0.937795	0.84304	0	5.119728	3.75456	5.409134	5.507951	5.728646	14.658048	22	10	0	1	3	5	2	1	0	1	1	0	5	5	9	9	8	15
L3_chr7_-_36730617	chr7	36730545	36730617	-	313	AOAH		0	0.610418	0	0	0	0	5.47418	9.414215	6.350122	2.94947	6.844988	2.936435	21.54681	21.180982	5.147964	3.64839	3.417954	1.007135	0	1	0	0	0	0	8	16	8	3	8	4	21	28	10	6	5	1
L3_chr6_+_39390088	chr6	39390087	39390089	+	NA	NA	NA	8.027982	6.796812	0.108172	4.917216	17.693847	4.647722	9.917877	21.705217	9.855799	3.334284	11.222133	17.321701	9.301967	6.968367	0.494381	0.244908	4.530728	3.392379	9.115073	11.405819	0.081164	5	17.201712	6.227619	12.688941	27.80496	11.774834	3.425687	12.720239	25.507114	9.135701	9.101449	1	0.405067	6	3.409041
L3_chr3_+_157875091	chr3	157875091	157875129	+	25976	TIPARP	PARP-1,DDF1,DKFZP434J214,DKFZp686N0351,DKFZp686P1838,FLJ40466,PARP-7,PARP7	3.265331	23.3495	5.161982	21.651284	7.152794	2.123056	2.721069	7.08948	0	2.813385	1.68608	11.490511	21.510185	13.676504	2.573981	5.495092	5.233543	2.014269	4	38.981651	3	22	7	3	4	11	0	3	2	16	21	17.989796	5	9	8	2
L3_chr11_-_66070115	chr11	66070093	66070118	-	254359	ZDHHC24		19.742149	10.789626	1.591957	23.672599	13.316798	10.340305	2.721069	0.540457	0	0	0	1.482306	5.137399	1.485082	0.988763	3.665348	1.287928	9.864531	22	18	1	24	13	14	4	1	0	0	0	2	5	2	2	6	2	10
L3_chr16_-_45735358	chr16	45735350	45735410	-	81831	NETO2	FLJ10430,FLJ14724,FLJ90456,NEOT2	20.789948	15.987519	13.364125	31.375139	3.041293	1.276213	2.960227	10.222243	15.667975	3.887265	1.68608	5.68582	4.119751	3.012019	6.29751	7.956272	6.474319	3.021404	23.934783	26.706402	7.956522	31.847826	2.978261	2	4	14.983051	19	4	2	8	4	4	10.960985	13	8.979167	3
L3_chr10_+_21863255	chr10	21863254	21863266	+	8028	MLLT10	RP11-399C16.2,AF10,DKFZp686E10210,MGC75086	4.922173	4.221497	0	1.951062	3.063528	0.638107	5.790087	8.469344	0	1.87559	3.395108	0.741153	17.375568	5.268379	0	1.832151	3.301651	1.007135	6	7	0	2	3	1	8	13.275064	0	2	4	1	17	7	0	3	5	1
L3_chr2_+_203901267	chr2	203901227	203901381	+	10152	ABI2	ABI-2,ABI2B,AIP-1,AblBP3,SSH3BP2,argBPIA,argBPIB	9.011006	7.264685	8.119854	23.511581	7.159884	0	4.791561	8.538975	23.009507	39.229388	16.233792	26.742068	14.398637	10.975999	41.670718	44.509021	25.242016	12.840709	11	12	5	24	7	0	7.153719	15	29	39.985348	19	37	14	14.644422	71	72.832191	35.75122	13
L3_chr2_-_241652248	chr2	241652248	241652248	-	NA	NA	NA	0	0	0	0	0	0	26.159008	23.274005	9.486341	7.137442	14.250508	25.030939	2.054407	0	0	0	0	0	0	0	0	0	0	0	30	28.4	11.347032	7	16.013699	37.333333	2	0	0	0	0	0
L3_chr5_+_172415960	chr5	172415958	172416002	+	153222	LOC153222	DKFZp313F2319,DKFZp686G2059	0.804244	2.43277	0	0.975531	0	0	12.134247	6.31158	3.126175	6.70065	9.407846	20.713586	15.298063	9.118418	5.373188	5.484773	3.417954	3.021404	1	4	0	1	0	0	15	10	4	7	11	28.988235	15	12	10	9	5	3
L3_chr11_+_91598728	chr11	91598728	91598728	+	NA	NA	NA	23.648489	25.574218	20.750043	49.346164	80.613682	37.913289	4.589349	8.216297	1.580632	6.077393	9.267299	6.953769	0	0	0	0	0	0	25.6	43.6	11	49.602381	78	41.8	6	11.25	2	6	10.5	10	0	0	0	0	0	0
L3_chr2_+_232359398	chr2	232359378	232359417	+	64708	COPS7B	FLJ12612,MGC111077	5.678063	1.822352	1.591957	3.908924	1.019722	0.638107	12.352445	4.382193	5.493375	0.937795	0.84304	1.454129	10.257127	8.964169	7.526071	4.265821	5.330636	2.014269	7	3	1	4	1	1	16.632653	7	7	1	1	2	10	11.869048	13	7	7.869048	2
L3_chr3_-_167037977	chr3	167037976	167037977	-	590	BCHE	CHE1,E1	0	0	0	0	0	0	1.32216	6.065195	17.703414	0.815873	3.464574	0.741153	27.077664	42.860009	108.208254	32.444463	48.674686	19.309686	0	0	0	0	0	0	2	8.875	20.875	0.875	4	1	26.76569	54.502092	121.65272	52.531381	55.619247	19.941423
L3_chr5_+_150138511	chr5	150138510	150138513	+	85027	MST150	MGC117221,MGC126887,MGC126889,NID67	13.407744	4.186026	6.687965	10.860769	8.210234	5.365414	2.960227	4.819352	2.402289	3.981573	8.817605	4.915947	12.158417	6.114563	14.747092	16.635444	22.31028	23.025233	15	7	4	11	8	7	4	7	3	4	10	7	12	8	19.990196	26.975962	27	24
L3_chr3_-_46224808	chr3	46224802	46224892	-	1230	CCR1	CD191,CKR-1,CMKBR1,HM145,MIP1aR,SCYAR1	0	0	5.161982	0	0	0	7.310418	16.186668	55.009172	41.338014	19.127795	10.690771	21.363973	54.667667	121.687931	45.516789	39.799156	8.907454	0	0	3	0	0	0	10	23	64	41	22	15	21	69.983871	148.992806	73.997955	51	8.956422
L3_chr2_-_175255714	chr2	175255713	175255909	-	7456	WIPF1	MGC111041,PRPL-2,WASPIP,WIP	6.665198	5.064056	0.572258	7.968381	6.458092	2.567609	11.820905	23.060174	7.109097	9.792588	5.210894	17.153251	10.252518	11.334847	6.861757	3.652622	1.36976	2.01427	8.161671	8.331166	0.384615	8.113218	6.297701	3.70697	16.733146	33.951872	9	9.968441	6.086088	24.623478	10	15	12	6	2	2
L3_chr9_-_110815601	chr9	110815596	110815622	-	8727	CTNNAL1	RP11-115J22.1,CLLP,alpha-CATU	12.710589	10.242379	4.775871	0.975531	0	0	2.82986	2.39927	9.01346	10.079635	0	0.741153	13.344206	15.322138	13.811594	4.887732	0	3.944081	15	17	3	1	0	0	4	4	11	10	0	1	13	20	22.878049	8	0	4
L3_chr17_-_41626523	chr17	41626520	41626548	-	NA	NA	NA	14.653986	8.432829	8.505964	8.853599	1.019722	0	4.228769	1.858813	10.732512	20.19507	13.135466	5.026561	10.208833	3.005253	5.548546	9.212667	26.450085	1.007135	17	14	5	9	1	0	6	3	13	20	15	7	10	4	9	15	33	1
L3_chr7_-_151205388	chr7	151205377	151205428	-	51422	PRKAG2	AAKG,AAKG2,CMH6,H91620p,WPWS	19.610322	9.704501	0	2.933392	0	0	3.3054	12.217136	0	2.870125	0.84304	0.741153	6.185095	5.257186	0	0	1.287928	1.007135	23	16	0	3	0	0	5	18	0	3	1	1	6	7	0	0	2	1
L3_chr15_+_83325677	chr15	83325663	83325943	+	5151	PDE8A	FLJ16150,HsT19550	16.067207	12.334182	14.547056	11.964211	4.804099	0.307309	6.673986	5.361712	2.98101	15.500306	5.676548	7.413309	6.403445	4.668228	3.2388	4.594862	7.080172	5.605741	18.651654	20.494416	8.674888	12.204482	4.711931	0.512863	9.365808	9.344023	3.8617	15.665039	6.710921	10.134248	6.223412	6.245345	6.130427	7.553139	10.620779	5.561052
L3_chrX_-_47394912	chrX	47394898	47394931	-	2002	ELK1		7.850633	7.801802	5.260487	9.798737	13.620231	4.984744	11.860541	20.124178	1.665282	12.820499	5.380747	2.786745	9.450088	3.749526	4.363793	12.2474	4.065901	11.107905	9.609815	12.880584	3.22646	10	13.324138	7.568471	16.05476	29.05476	2.164281	12.736242	6.353959	3.754098	9.194969	5.048742	7.798742	20	6.055677	11.146226
L3_chr6_-_30433554	chr6	30433554	30433554	-	NA	NA	NA	9.801225	4.77729	3.343982	5.906061	6.152218	1.362328	13.255501	11.354216	10.050431	3.981573	5.238118	12.979438	6.111572	12.452114	4.559783	0.60736	7.045449	5.879572	11	8	2	6	6	2	16	15	12	4	6	19	6	16	7	1	9	6
L3_chr4_+_55907165	chr4	55907151	55907260	+	79644	SRD5A2L	FLJ13352,SRD5A2L	14.439108	10.830041	1.591957	30.447277	10.220684	3.821371	0.66108	0.540457	4.843379	2.870125	5.081188	9.29625	14.324496	3.730249	8.122527	6.07896	16.005797	6.042807	17	18	1	31	10	5.989583	1	1	6	3	6	13	14	5	14	9.978495	23	6
L3_chr6_+_73388689	chr6	73388689	73388723	+	56479	KCNQ5	RP11-257K9.5,Kv7.5	0.804244	5.449379	0	0.975531	0	0	22.506835	0	3.947832	0	0	0	6.157078	2.245167	2.4069	0	0	0	1	9	0	1	0	0	28	0	5	0	0	0	5.983333	3	4	0	0	0
L3_chr4_+_39734867	chr4	39734862	39734952	+	NA	NA	NA	15.458672	17.942951	3.183914	9.491468	12.029813	0.723453	2.768057	4.754363	6.900465	3.21621	10.72586	1.482306	11.249395	5.187713	3.766893	2.553258	6.342795	3.421535	18.288584	29.741824	2	9.681839	11.773326	1.190501	4.21991	8.478641	8.445241	3.382867	12.270633	2	10.939024	6.963415	7	4.195822	9.228539	3.391645
L3_chr4_+_37569414	chr4	37569410	37569416	+	23216	TBC1D1	KIAA1108,TBC,TBC1	20.448295	21.828123	15.883648	18.680282	22.268195	19.992085	9.069821	15.251671	6.341186	4.965146	10.436829	23.509235	0	0	1.090837	1.783697	0	3.000177	22.901729	36.835792	8.967794	18.964488	21.682568	24.820448	11.966148	19.88587	7.919787	4.942935	11.862721	34.484706	0	0	2	2.921053	0	3
L3_chr8_-_82796086	chr8	82796065	82796090	-	79752	ZFAND1	FLJ14007	3.332943	3.641388	5.439513	1.951062	0	0	6.925207	2.702284	3.869816	0	10.374079	5.048259	19.370391	9.030675	15.354213	6.688662	12.494694	5.92045	4	6	3.384615	2	0	0	9	5	4.964286	0	12	7	19	12	25	10.95614	17.964602	6
L3_chr8_+_126511763	chr8	126511752	126511829	+	10221	TRIB1	C8FW,GIG2,SKIP1	4.922173	113.25783	125.682694	90.842745	87.26668	11.7322	1.32216	192.982088	122.760699	82.792135	76.888208	41.725184	23.46418	201.383925	161.869958	70.715954	107.561845	78.668443	6	192	64	92	84.995927	17	2	234	142	79.982354	87	58.99839	23	255	187.99877	114.98896	127.980631	80.990206
L3_chr2_-_238862162	chr2	238862128	238862185	-	8864	PER2	FASPS,KIAA0347	4.02122	39.46706	8.119854	1.951062	4.08325	5.547047	10.611938	33.552409	8.668436	3.75118	13.808688	12.719382	15.112641	17.244851	6.665415	7.325457	3.714923	2.014269	5	65.718737	5	2	4	8	15.146178	51.948617	11	4	16	17.716287	14.746988	22.837838	11.921875	12	5	2
L3_chr14_+_20527984	chr14	20527977	20527997	+	64745	METT11D1	FLJ20859	4.941431	7.827869	3.343982	14.678928	5.102972	1.276213	1.32216	0.540457	2.318315	0.937795	4.349605	4.390564	23.542718	21.006331	23.336533	23.450993	39.07112	19.742217	6	13	2	15	5	2	2	1	3	1	5	6	23	27.580381	37	38.27621	50	20
L3_chr8_-_91727514	chr8	91727488	91727550	-	169200	TMEM64	DKFZp762C1112	6.482308	3.653606	4.775871	3.908924	1.019722	0	1.98324	6.214646	3.934036	0	4.238148	5.054841	21.53138	13.55513	12.087116	10.363231	3.293458	4.028539	8	6	3	4	1	0	3	10.818182	5	0	5	7	21	18	22	17	4.989011	4
L3_chr8_+_81561019	chr8	81560985	81561019	+	65986	ZBTB10	RINZF,FLJ12752	13.412128	9.078134	0	2.933393	2.043806	0	1.32216	3.109177	1.580632	3.86466	0	4.285408	15.324025	4.497101	2.0796	1.787204	1.287928	0	16	15	0	3	2	0	2	5	2	4	0	6	15	6	4	2.942857	2	0
L3_chr2_+_3600770	chr2	3600770	3600788	+	6201	RPS7		1.773684	1.069624	1.591957	3.918306	1.019722	0	2.960227	0.540457	0	1.93233	0	1.482306	25.689742	20.957982	16.096037	21.369469	14.245658	11.608462	2.157233	1.75	1	4	1	0	4	1	0	2	0	2	25.155399	26.997085	23.363091	34.729095	19.362801	11.842308
L3_chr12_+_120548830	chr12	120548815	120548830	+	84876	ORAI1	CRACM1,FLJ14466,TMEM142A,ORAT1	16.688036	5.421213	16.737923	8.820623	11.259767	1.276213	9.646276	5.296234	1.580632	6.851698	6.790216	0.741153	4.108814	6.024038	1.585219	1.826311	5.646814	5.014447	19	9	9	9	11	2	13	9	2	7	8	1	4	8	3	3	8	5
L3_chr17_-_74487601	chr17	74487592	74487638	-	3959	LGALS3BP	90K,MAC-2-BP	2.412732	2.420552	0	2.926593	2.039444	14.765986	9.718356	15.227436	12.867298	17.790549	30.791272	72.325114	18.411552	22.872873	17.646835	17.128271	23.662317	95.33516	3	4	0	3	2	21	13	23	16	18	34.995475	103.995455	18	30	30	28	32	98
L3_chr1_-_151775113	chr1	151775092	151775256	-	6277	S100A6	2A9,5B10,CABP,CACY,PRA	9.05936	3.653606	8.279922	19.672618	14.317618	2.000435	0	2.39927	0	5.683511	1.68608	1.482306	21.52039	20.464136	40.236187	63.383366	73.743232	73.93693	11	6	5	20	14	3	0	4	0	6	2	2	21	27	60.988372	103	88	76
L3_chr2_-_55500497	chr2	55500464	55500539	-	55704	CCDC88A	APE,DKFZp686D0630,GIV,GRDN,HkRP1,KIAA1212,GIRDIN	0.804244	1.220836	0	28.534491	1.019722	1.276214	6.412433	11.747917	3.934036	13.688433	16.256738	11.659433	23.534139	4.47279	14.035581	30.67567	26.072928	14.828901	1	2	0	29	1	2	9	19	5	14	19	16.118564	23	6	24	50	35.954082	15
L3_chr1_-_201097278	chr1	201097277	201097303	-	NA	NA	NA	1.656842	0	0	0	1.019722	0	2.82986	1.178254	0.772772	0	0	1.482306	26.317657	10.009275	0.988763	0.60736	0.643964	1.007135	2	0	0	0	1	0	4	2	1	0	0	2	26	13	2	1	1	1
L3_chr12_+_106725573	chr12	106725573	106725573	+	NA	NA	NA	30.816938	26.386602	93.763727	37.753192	21.616074	7.063657	0	0	1.580632	0.937795	3.464574	0	0	1.502626	3.823916	1.832151	1.36976	1.007135	33	45	44.990338	38	21	9	0	0	2	1	4	0	0	2	6	3	2	1
L3_chr2_+_100803030	chr2	100803010	100803053	+	4862	NPAS2	FLJ23138,MGC71151,MOP4,PASD4	9.882862	7.268416	7.024196	7.811048	6.128709	2.552427	15.06236	5.156131	20.404472	5.68351	8.681606	21.42485	6.003428	2.227623	6.995346	1.21472	2.013724	3.021404	12	12	4	8	6	4	20.980519	9	24.980519	6	10	30	5.836735	3	12	2	3	3
L3_chr6_+_167279835	chr6	167279834	167279835	+	NA	NA	NA	4.307503	0.610418	0	4.442912	2.043806	0.638107	6.67667	0.540457	3.950594	11.436084	0	7.232842	20.215854	0	0	0.60736	0.643964	1.007135	5	1	0	4.52	2	1	8.807821	1	4.857143	11	0	10.412987	20	0	0	1	1	1
L3_chr6_+_117910498	chr6	117910476	117910559	+	285761	DCBLD1	RP1-94G16.1,DKFZp686L21135,MGC46341,dJ94G16.1	25.317482	11.700602	30.566618	17.606037	13.645115	3.276648	2.82986	1.178254	7.074008	6.711588	12.165223	12.242945	3.087079	25.953616	23.027204	18.778289	6.801437	5.035673	30	19.343436	16.95704	17.948843	13.352674	5	4	2	9	6.953125	14	17	3	34	37	30.710526	10	5
L3_chr16_-_3870473	chr16	3870470	3870716	-	1387	CREBBP	CBP,RSTS,RTS,KAT3A	15.738305	10.639013	12.317659	24.413157	13.408519	3.940258	13.651482	12.824992	20.018085	14.488935	16.349253	34.11589	2.065344	4.080388	5.496485	4.264214	2.767083	0.449057	18.687025	17.681111	6.968421	24.906674	13.110438	5.969863	18.687199	21.114336	24.641058	14.587256	19.092121	48.665853	2	5.479944	10.283602	7	4.211942	0.439877
L3_chr12_+_130878899	chr12	130878886	130878919	+	4326	MMP17	MT4-MMP	19.591893	14.979059	0	11.632219	27.262907	10.024056	4.043228	4.19009	2.353404	1.93233	4.820642	1.482306	7.881318	5.268379	0.494381	3.04103	1.817712	11.62535	22.963964	24.873628	0	11.900901	26.624746	14.486156	6	7	3	2	5.658537	2	7.659574	7	1	5	2.718652	11.677342
L3_chr15_-_54073068	chr15	54073050	54073088	-	4734	NEDD4	KIAA0093,MGC176705	2.461087	3.052091	8.119854	2.926593	0	0.638107	14.717708	5.908801	47.057611	12.755439	16.667283	4.335282	14.359207	12.918543	69.478866	15.328589	11.777993	4.951215	3	5	5	3	0	1	19	10	56.969325	13	19	6	14	17	97	25	17	5
L3_chrX_+_117745575	chrX	117745559	117745582	+	3597	IL13RA1	RP13-128O4.2,CD213A1,IL-13Ra,NR4	8.335474	5.449379	6.269972	1.951062	4.089265	0	4.889849	2.259167	4.720604	1.87559	4.261095	15.112817	18.381351	0.189877	3.658394	1.826311	3.27604	3.980726	10	9	3.855556	2	4	0	7	4	6	2	5	21	18	0.261589	7.237237	3	4.963415	3.951807
L3_chr13_-_76358432	chr13	76358428	76358433	-	115207	KCTD12	C13orf2,FLJ33073,KIAA1778,PFET1,PFETIN	23.934713	30.934372	14.743897	8.109446	18.849515	3.345908	3.901717	30.791401	22.803904	5.784878	18.287893	16.904573	3.811651	7.016751	8.494729	2.573126	4.089309	2.121014	26.207926	52.695876	8.171072	8.251828	18.357771	4.809311	5.539369	38.032389	26.636509	5.722836	20.712394	24.908641	3.707771	9.164941	12.439452	4.20615	5.625945	2.114121
L3_chr8_-_68418571	chr8	68418558	68418587	-	10565	ARFGEF1	ARFGEP1,BIG1,D730028O18Rik,DKFZP434L057,P200	10.891593	12.577019	8.119854	25.433116	1.019722	0	6.525303	11.883545	10.323013	20.474576	10.482616	8.709275	14.288718	14.393934	11.305059	10.91227	6.6106	5.00597	12.976471	20.929412	5	25.858824	1	0	8.929688	18.953125	12.976562	19.859375	11.976562	11.976562	13.964602	18.823009	17.893805	17.868164	8.858407	4.991453
L3_chr10_-_116876	chr10	116876	116876	-	NA	NA	NA	13.355375	9.484904	3.343982	13.839538	6.152218	3.712866	1.398909	0.540457	0.772772	0	1.709028	0	17.178529	21.127892	52.899345	23.392391	8.697823	10.679818	14.8	16	2	14	6	5	2	1	1	0	2	0	17	26.909605	59.903544	37.819209	10.921348	11
L3_chr10_-_11693423	chr10	11693423	11693618	-	NA	NA	NA	3.640182	6.670216	6.367829	11.740417	6.639766	2.724656	14.101382	10.345244	27.792946	17.60363	8.281726	30.203833	14.346479	6.007023	3.535958	10.951455	2.542536	2.906687	4.5	11	4	12	6.5	4	19.5	17.20122	34.5	17.07622	9.75	43.45122	13.955556	7.952381	6.952381	17.946809	3.952381	2.904762
L3_chrX_+_106758375	chrX	106758360	106758402	+	5631	PRPS1	KIAA0967,ARTS,RP11-540N4.1,CMTX5,PRSI,PRS I,PPRibP	2.461086	3.034285	1.591957	0.975531	3.069543	2.000434	13.533156	3.970521	24.652754	6.734785	11.291715	10.630919	16.41626	18.30811	35.195006	14.669977	23.672568	28.507762	3	5	1	1	3	3	17	6.988889	29.988889	7	13	14.731707	16	24	54	24	31.984127	29
L3_chr22_-_39189373	chr22	39189369	39189387	-	57591	MKL1	Mal,BSAC,MRTF-A	2.528698	0	0	0	0	0.638107	7.549577	5.133326	6.301236	5.024947	5.192645	5.048259	22.39921	8.384042	2.0796	3.045262	1.931892	5.937124	3	0	0	0	0	1	10	8	8	5	6	7	22	11	4	5	3	6
L3_chr22_-_18117717	chr22	18117717	18117718	-	NA	NA	NA	29.461135	10.095322	0	3.929369	7.180999	1.362328	0	1.178254	0	2.94947	0	0.741153	3.072054	2.269478	0	0.60736	0	1.007135	32	17	0	4	7	2	0	2	0	3	0	1	3	3	0	1	0	1
L3_chr3_+_195342055	chr3	195342054	195342055	+	NA	NA	NA	6.996909	1.819391	3.335376	11.788782	16.359762	0	21.99624	1.858813	9.121344	26.533451	27.137413	23.55043	3.596159	2.239114	15.319584	13.824145	22.923155	14.817007	7.961905	2.995098	1.995192	11.961905	15.90711	0	25.557289	3	10.923881	24.651361	30.121637	34.929832	3.516084	2.960526	20.23316	22.408695	26.594394	15.338974
L3_chr13_+_50279896	chr13	50279887	50279935	+	NA	NA	NA	0	0.610418	0	0	0	1.276213	10.442069	17.61633	5.563554	2.813385	0	0	22.47444	7.599645	1.585219	0	0	0	0	1	0	0	0	2	14	27	7	3	0	0	22	10	3	0	0	0
L3_chr17_+_54188204	chr17	54188191	54188228	+	22843	PPM1E	DKFZp781F1422,KIAA1072,POPX1,PP2CH	7.978219	4.841104	0	17.61912	4.08325	0	13.677988	16.867228	11.552595	8.947518	6.813163	11.508278	11.304823	4.490334	2.4069	4.26159	5.233543	5.992499	9.652174	8	0	18	4	0	18	24	13.945578	9	8	15.945578	11	6	4	7	8	6
L3_chr1_+_52380316	chr1	52380313	52380370	+	9372	ZFYVE9	Sara,NSP,MADHIP,SMADIP	21.16854	10.237505	9.937853	16.049136	7.157156	0	4.228769	1.718711	3.126175	11.826418	6.947146	5.713997	8.228566	3.730249	0.988763	6.0879	6.9755	4.028538	25	17	6	16.407407	7	0	6	3	4	12	8	8	8	5	2	10	10	4
L3_chr21_-_37260840	chr21	37260813	37260906	-	NA	NA	NA	12.50355	8.257319	9.448349	20.935312	6.486249	6.23888	18.750765	30.212784	18.508889	31.123194	30.12116	30.780513	2.380659	6.690034	6.537257	9.489561	6.295202	8.856026	15.320285	13.570901	5.856418	21.394188	6.35855	8.923591	26.183675	47.993539	23.370536	31.105698	35.066225	42.921727	2.30087	8.92004	12.802967	15.567984	9.264368	8.846277
L3_chr11_+_72765119	chr11	72765111	72765331	+	84957	RELT	FLJ14993,TNFRSF19L	21.355718	40.351102	19.033488	23.260632	20.471375	9.882268	5.157898	13.821964	3.922761	6.599268	2.619772	10.47798	7.15911	6.077661	6.586997	4.238655	4.283342	16.837039	23.817893	68.051835	11.070743	23.686358	19.975038	13.948522	7.555873	20.977095	4.968558	6.950761	3.084279	14.685269	7	8	10.053435	6.925	6	17.10687
L3_chr14_+_104630657	chr14	104630649	104630708	+	NA	NA	NA	7.434521	3.273784	0	14.498611	6.905913	6.370742	22.251567	12.645781	4.072757	23.605735	22.601881	28.316436	4.119751	2.245167	0.494381	0	0	1.446058	9	5.382488	0	14.764977	6.764977	8.764977	27.909506	18.455479	5.091013	23.090702	25.817871	41.001661	4	3	1	0	0	1.430233
L3_chr12_+_94776860	chr12	94776836	94776890	+	6636	SNRPF	SMF	10.955107	2.441673	0	4.893837	1.019722	0	1.32216	0.540457	0.772772	0	0	0.741153	21.542881	27.607161	24.130307	11.605789	18.144601	4.007312	13	4	0	5	1	0	2	1	1	0	0	1	21	36	37	19	25	4
L3_chr6_+_26128659	chr6	26128656	26128661	+	8350	HIST1H3A	H3/A,H3FA	18.133661	7.13532	0	8.848836	0	2.123056	1.398909	0.540457	2.353404	1.93233	0.84304	0.741153	14.304984	6.895902	6.075174	0	0	5.879572	20	12	0	9	0	3	2	1	3	2	1	1	14	9	9	0	0	6
L3_chr4_+_52404075	chr4	52404061	52404113	+	23142	DCUN1D4	FLJ42355,KIAA0276	18.003893	6.031631	4.775871	2.933393	1.019722	0	3.567689	5.657788	3.898947	1.93233	1.68608	2.964611	12.291901	9.836074	5.152448	3.65423	2.657687	5.916322	21	10	3	3	1	0	5	9	5	2	2	4	12	13	9.24911	6	4	5.943662
L3_chr9_-_5998491	chr9	5998451	5998508	-	158358	KIAA2026		16.877848	7.252467	4.775871	20.596599	27.646217	1.91432	14.005412	26.942825	36.883756	32.581668	59.582098	32.031384	3.098016	9.048982	10.289062	17.150715	10.559911	7.993398	20	12	3	21	27	3	19	39	44.977099	33	68	44.642857	3	11.930233	18	28	14.953756	8
L3_chr1_+_4615241	chr1	4615218	4615268	+	55966	AJAP1	MOT8,RP3-426F10.1,SHREW-1,SHREW1	23.934997	19.835102	1.591957	0	2.817469	4.037376	4.961082	1.858813	0	0.937795	0.84304	2.223458	5.152423	1.577482	0.494381	1.214719	0	0	27.738659	33	1	0	2.763612	6	7.035008	3	0	1	1	3	5	2.128834	1	2	0	0
L3_chr17_-_72009101	chr17	72009031	72009107	-	79651	RHBDF2	FLJ22341,RHBDL5,RHBDL6	17.425917	9.611164	23.892542	111.354162	84.158827	37.136198	9.558202	8.226508	19.145649	53.366561	97.336548	62.097485	7.180525	8.322828	28.817101	41.658915	37.983931	40.463173	19.996753	16	13.996774	112.993485	81.990249	49.064125	13	13	24	52.996764	109.996774	87.971225	6.995516	11	41.982472	67.961864	51.995516	40.973871
L3_chr9_-_87546690	chr9	87546674	87546724	-	23287	AGTPBP1	RP11-30C23.1,DKFZp686M20191,KIAA1035,NNA1	14.171107	2.818612	8.345896	10.636007	1.019722	0	3.768114	3.437421	0.772772	0.937795	0.84304	1.454129	16.341607	5.853417	4.409104	11.632375	14.193851	0	17	4.643678	5	10.862069	1	0	5	6	1	1	1	2	15.952941	7.809108	8	19	18.952941	0
L3_chr20_-_23350111	chr20	23350105	23350120	-	63908	NAPB	RP3-322G13.2,MGC26066,MGC48335,SNAP-BETA,SNAPB	27.591882	13.793318	6.527897	20.682884	5.108987	4.350973	2.644319	2.259167	9.641133	14.39808	13.055515	5.009821	4.119751	6.017272	3.710573	4.875835	8.855096	1.007135	32	23	4	21	5	6	4	4	12	14	15	7	4	8	7	8	12	1
L3_chr3_-_50371924	chr3	50371920	50371977	-	11070	TMEM115	PL6	4.989784	4.242904	1.591957	21.685673	11.234391	9.670537	8.066172	7.489834	3.175061	26.675237	6.081158	18.033741	21.41634	17.505277	19.610352	23.335469	16.397057	45.981142	6	7	1	22	11	14	11	12	4	26	7	26	21	23	29	38	21	47
L3_chr1_+_26744922	chr1	26744893	26744961	+	6195	RPS6KA1	HU-1,MAPKAPK1A,RSK,RSK1,S6K-alpha1,S6K-alpha 1,RP11-492M19.2	11.638171	1.831254	11.76881	74.86971	93.398905	16.828635	4.781058	1.62137	13.691405	41.49561	40.21098	27.021839	18.448389	13.57763	70.700251	113.98816	171.684879	111.339132	13.995283	3	6.981651	75.954112	90.914297	22.990128	7	3	16.932927	41	46	39	18	17.996909	101.996909	184.953677	204.924883	114.978572
L3_chr14_-_76348958	chr14	76348905	76348996	-	23357	ANGEL1	KIAA0759	4.069574	6.695022	10.51195	12.353854	18.407674	8.676351	15.378078	14.019173	11.404003	10.818537	15.624481	27.310964	15.573102	15.275854	11.118115	10.912314	19.499988	41.436541	5	11.050562	6	12.62069	17.977778	13	21	22.04582	14.090406	11.252004	17.855556	38.192578	15.203177	20	19.852792	17.877846	27	42.137516
L3_chr11_+_65485779	chr11	65485760	65485816	+	9092	SART1	Ara1,HOMS1,MGC2038,SART1259,Snu66	18.734423	13.866724	10.20811	16.672705	9.1966	6.82326	1.98324	5.01999	1.580632	1.93233	3.418055	2.223458	14.366085	9.758714	14.948669	14.053834	16.063916	25.747665	21.99115	23	6	17	9	10	3	8	2	2	4	3	13.985401	13	24	23	22	26
L3_chr12_-_38786115	chr12	38786102	38786173	-	114134	SLC2A13	HMIT,MGC48624	14.122753	25.919362	21.627732	39.818333	10.205945	1.91432	7.643573	18.484515	17.806936	11.883158	23.788134	21.213209	13.344206	5.192978	5.373188	15.248162	15.91675	9.021759	17	42.959361	13	40.630435	10	3	10.898601	28.944056	22	12	27.507987	29.505038	13	6.970394	10	25	22.902853	9
L3_chr2_+_101680429	chr2	101680407	101680594	+	9448	MAP4K4	NIK,FLH21957,FLJ10410,FLJ20373,FLJ90111,HGK,KIAA0687	20.79288	7.289407	15.033861	39.523971	16.365227	0	2.059989	6.241007	8.784386	9.964658	11.162347	10.740661	12.326558	7.460498	15.407837	6.699492	8.821635	10.767727	24	12	9	40.270903	16	0	3	10	11	10	13	15	12	10	26	11	12.96	10.988095
L3_chr20_-_49592630	chr20	49592630	49592696	-	4773	NFATC2	KIAA0611,RP5-1009H6.1,NFAT1,NFATP	15.328566	10.241373	8.119854	8.82614	7.152794	2.000435	10.270645	4.615675	12.616632	8.784028	5.947175	18.514683	9.585804	2.501606	8.119677	2.43367	2.657687	5.035673	17.909091	16.909091	5	9	7	3	14	8	15.828571	9	7	25.696945	9.317073	3.377606	15	4	4	5
L3_chr17_+_53670909	chr17	53670902	53670950	+	4025	LPO	SPO,MGC129990,MGC129991	6.598273	0.610418	0	0.975531	0	0	13.295005	12.809825	3.175061	0	0	0	15.34276	7.518626	2.676056	1.21472	0.643964	0	8	1	0	1	0	0	18	19	4	0	0	0	15	9.975	5	2	1	0
L3_chr1_+_98899822	chr1	98899811	98899878	+	51375	SNX7	DKFZP564F052,MGC8717	22.378614	30.54872	12.720137	9.09263	2.305026	10.846068	1.805148	0.603255	0.807501	0.040824	1.362212	8.468269	11.281279	11.010817	10.494382	4.220295	7.911456	12.99429	26.844903	50.8952	7.815971	9.292202	2.262082	16.163249	2.698746	1.158057	1.049536	0.049536	1.631106	11.602911	10.943191	14.524574	19.128465	6.943096	11.88518	13.002593
L3_chrY_+_7201984	chrY	7201972	7202019	+	5616	PRKY		30.19857	11.40352	11.689878	11.789574	0	1.973838	3.392912	0	1.580632	0.631958	1.68608	1.454129	2.065344	1.485082	2.0796	3.609724	0.643964	2.01427	34.964286	18.902642	7	12	0	2.964286	4.862069	0	2	0.684932	2	2	2	2	4	5.903226	1	2
L3_chr11_-_67329387	chr11	67329364	67329387	-	645332	LOC645332	FLJ31209	7.139041	8.734434	4.057437	25.126662	12.447397	6.142807	13.380374	12.570907	8.792638	16.883411	12.786664	13.350317	15.198844	8.000592	7.856597	16.093906	12.817838	14.743961	8.632057	14.483471	2.596723	25.51104	12.165117	8.840955	17.836034	19.565894	10.991621	17.028627	14.804861	18.977412	14.847744	10.582396	13.798025	26.261529	17.808044	14.96412
L3_chr9_-_72218655	chr9	72218638	72219091	-	687	KLF9	BTEB,BTEB1	14.162726	37.433423	9.711811	33.405019	5.102972	2.638541	16.471808	14.079194	5.57735	9.627515	1.68608	7.250123	5.106341	5.21533	4.057126	6.090554	2.013724	0	17.157895	62	6	34	5	4	21	23	7	10	2	10	4.969697	7	8	10	3	0
L3_chr1_-_52272051	chr1	52272042	52272086	-	112970	KTI12	MGC20419,RP11-91A18.3,SBBI81,TOT4	10.699852	8.465989	1.591957	7.82043	11.240406	1.276213	2.721069	0.540457	0.772772	0.937795	0.84304	0	22.605444	6.798072	18.270942	6.685188	8.171197	5.035673	13	14	1	8	11	2	4	1	1	1	1	0	22	9.044706	29	11	12	5
L3_chr5_-_95323312	chr5	95323274	95323330	-	22936	ELL2		3.265331	25.134333	52.118696	48.870771	30.690402	5.34846	16.543452	39.234834	47.490643	46.143484	42.781697	48.442337	16.385724	16.655414	103.292815	58.943211	82.614735	47.656483	4	41.82988	29.918173	49.711252	29.914246	7.978873	20.946996	55.975961	56.959817	45.904619	48.929256	69.937612	15.985294	21.971433	133.795976	95.884244	102.825061	48.987421
L3_chr10_-_103864731	chr10	103864692	103864742	-	8861	LDB1	CLIM2,NLI	17.190736	15.646954	12.990049	19.60696	12.972656	12.686836	14.955016	16.397139	10.977798	3.77092	4.840421	39.560076	4.088204	2.823912	1.477269	6.66245	5.043054	6.845012	20.854474	25.893184	7.836241	19.993103	12.691853	18.651677	20.749065	25.863851	13.831762	3.963268	5.720346	55.365793	3.958546	3.76539	2.989583	10.923077	7.555906	6.814888
L3_chr8_+_100025845	chr8	100025842	100025855	+	116039	OSR2	FLJ90037	3.313685	39.041047	0	0	0	0.638107	8.324116	9.666697	1.122752	0	0	0.741153	24.981566	10.61924	0	0	0	1.007135	4	66.152519	0	0	0	1	11	13	1.464286	0	0	1	24.735294	13.847458	0	0	0	1
L3_chr7_+_37926766	chr7	37926750	37926810	+	54749	EPDR1	EPDR,MERP-1,MERP1,UCC1	13.355867	21.629386	1.591957	5.876167	2.039444	3.362762	2.82986	2.259167	0.772772	1.87559	5.173602	0.741153	20.465959	2.970163	1.924499	10.385053	4.061918	11.77624	15.957143	36	1	6	2	5	4	4	1	2	6	1	20	4	3.905405	17	6	11.917808
L3_chr14_-_80756971	chr14	80756966	80757072	-	2957	GTF2A1	MGC129969,MGC129970,TF2A1,TFIIA	19.278361	9.0066	38.089644	43.385193	8.183968	3.546613	6.212009	8.199717	38.426737	29.938636	6.816681	13.508462	11.178846	6.795317	48.473268	34.852273	21.791947	13.040126	21.995763	14.995763	20.995763	43.974962	8	5	9	13.074897	46	29.993763	7.993763	19	11	9	70.982986	56.846109	28.697738	13.147166
L3_chrX_-_53367274	chrX	53367273	53367305	-	NA	NA	NA	6.678631	6.008378	0	13.634745	41.799837	31.469943	28.046351	30.501591	14.938922	33.571658	84.00402	204.032581	2.065344	4.494501	0.494381	2.43951	11.732297	27.339574	8	10	0	13.863636	40.71981	39.977612	34	42	18	32	93.469645	311.632465	2	5.959459	1	4	15.869275	28
L3_chr12_+_68150437	chr12	68150435	68150475	+	10818	FRS2	FRS2A,FRS2alpha,SNT,SNT-1,SNT1	25.924411	15.03925	3.183914	14.483295	5.116077	0.638107	1.98324	14.15384	15.089686	3.80792	5.956054	5.87287	9.224455	5.257186	12.61758	4.880067	6.290778	2.014269	30	24.93985	2	14.759398	5	1	3	20	18.989796	4	7	8	9	7	20.957895	8	9	2
L3_chr3_+_14419076	chr3	14419076	14419232	+	6533	SLC6A6	MGC10619,MGC131729,TAUT	9.195001	19.763408	56.987889	48.373208	28.691695	4.18472	18.965319	37.359766	88.353194	82.252868	49.821973	30.405057	9.239479	13.645655	82.621124	61.00608	27.690554	30.509332	10.985294	33	32	49	28	6	26	51.975676	103.997283	78.997283	56.997283	43	9	18	108.984443	98.984443	36	31
L3_chr2_-_47644294	chr2	47644293	47644294	-	NA	NA	NA	5.111747	3.611079	3.343982	1.957861	7.180999	0.638107	0	0	0	0	0	1.454129	33.212432	47.493636	30.806141	27.816486	41.252878	21.134551	6	6	2	2	7	1	0	0	0	0	0	2	33	60	38.991803	45	46.995902	22
L3_chr12_-_56227228	chr12	56227213	56227254	-	10540	DCTN2	DCTN50,DYNAMITIN,RBP50	7.53123	3.03097	4.775871	10.797647	4.08325	2.552427	8.157039	1.178254	1.545543	2.870125	2.583893	0	23.439952	9.80791	4.755657	12.848236	22.459148	26.678178	9	5	3	11	4	4	11	2	2	3	3	0	22.972222	13	9	21	31	27
L3_chr12_+_61240613	chr12	61240611	61240614	+	23041	MON2	KIAA1040,MGC35493	11.898238	9.283011	5.251082	8.146729	2.317327	1.362328	0.773461	1.282248	0	0.270579	0.84304	0.121913	26.506272	35.465761	33.746757	12.777752	34.85798	11.295275	13.401275	15.601913	3.067717	8.268354	2.268354	2	1.15625	2.15625	0	0.3125	1	0.15625	26.250345	45.094545	42.915024	20.772228	40.203014	11.570169
L3_chr11_-_33752631	chr11	33752631	33752650	-	26273	FBXO3	DKFZp564B092,FBA,FBX3	5.794029	4.886761	2.080778	5.114726	2.156324	1.362328	7.586287	13.728096	8.295568	0.439317	0	0.741153	25.81352	18.68479	11.956993	9.103268	13.891278	10.412523	7	8.115385	1.346154	5.230769	2.115385	2	10	19.020408	10.483333	0.483333	0	1	25.233553	24.572254	20.284539	14.899671	19.233553	10.467105
L3_chr3_-_49566976	chr3	49566973	49566976	-	NA	NA	NA	28.872008	14.808097	81.598523	79.600794	39.161551	16.923337	6.264127	26.807335	21.943815	40.709319	15.871294	11.76834	4.087056	17.126731	40.219844	28.438411	22.800545	15.501652	31	25	40	80	38	20	8	34	26	38	18	17	4	22	48	46	27	16
L3_chr1_-_11674447	chr1	11674447	11674451	-	NA	NA	NA	18.036299	3.618125	51.374319	55.673209	69.828573	11.518418	18.272021	10.411809	45.30901	60.954467	40.368519	25.775951	3.072054	3.783298	31.005122	20.971951	30.802008	23.03494	20	6	27.108731	56.083977	67.719406	14.995025	22	14.244491	52.023371	55.180689	44.887967	38.108598	3	5	37.993464	33.962264	36	23.902059
L3_chr10_-_103444681	chr10	103444650	103444913	-	6468	FBXW4	DAC,RP11-529I10.3,FBW4,FBWD4,SHFM3,SHSF3	25.820045	20.938014	31.231449	32.089383	15.35265	3.29327	6.399973	11.025353	7.267062	9.195816	13.865486	9.33622	7.316302	6.017272	7.993241	10.385053	8.905547	4.144802	30.924876	34.723635	17.976744	32.653777	15	5.018665	9.23967	18.07281	9	9.234835	16.025487	13.016405	7.108108	8	15.038386	17	12.997308	4.117333
L3_chr22_+_42751495	chr22	42751487	42751509	+	29780	PARVB	RP4-671O14.3,CGI-56	34.021266	15.637336	3.183914	8.812143	8.166501	0.638107	2.82986	0.540457	3.947832	2.870125	5.173602	0.741153	3.087079	2.987708	2.0796	4.265821	4.787714	4.028538	38	25.985401	2	9	8	1	4	1	5	3	6	1	3	4	4	7	7	4
L3_chr10_+_13243584	chr10	13243553	13243595	+	55388	MCM10	CNA43,MGC126776,PRO2249,DNA43	0	3.641388	1.591957	0	0	2.123056	10.308855	7.087055	5.514668	0.937795	0.84304	9.390123	29.692207	12.813973	12.563878	4.877413	1.287928	0	0	6	1	0	0	3	15	12	7	1	1	13	29	17	21	8	2	0
L3_chr10_-_119124919	chr10	119124912	119124954	-	118987	PDZD8	FLJ25412,FLJ34427,PDZK8,bA129M16.2	14.06554	16.098692	13.712161	28.503876	8.17853	6.008033	10.778261	25.591293	16.609396	13.815488	3.395108	8.704149	15.340115	17.426503	13.389217	3.053756	5.233543	8.006768	16.982456	26.678788	8	29	8	8.957265	15	40.635294	20.948718	14	4	12	15	23	22.711409	5	8	8
L3_chr15_+_65145233	chr15	65145220	65145254	+	4088	SMAD3	DKFZP586N0721,DKFZp686J10186,HSPC193,HsT17436,JV15-2,MADH3,MGC60396,Smad3,Smad 3	14.801649	9.611164	1.591957	13.896158	10.25959	7.485737	15.181758	37.068053	2.402289	28.01088	24.57356	26.707888	10.261214	6.114563	3.318266	2.429439	11.972754	1.007135	17	16	1	14.113117	10	10	20	47	3	27	27.701639	38.67541	10	8	6	4	16	1
L3_chr8_-_82186811	chr8	82186811	82186907	-	55824	PAG1	CBP,PAG,FLJ37858,MGC138364	21.649152	17.427064	3.183914	44.720886	11.236044	7.809272	4.704308	2.259167	4.843379	15.48839	27.167012	19.764383	14.304984	9.141069	13.610826	30.087758	38.415917	9.886884	24.971223	28.971223	2	45.467446	11	11	7	4	6	15	30.920956	28	14	12	21.982247	48.994012	48	10
L3_chr4_-_146320809	chr4	146320760	146321180	-	54726	OTUD4	DKFZp434I0721,HIN1,HSHIN1,KIAA1046,DUBA6	21.388254	11.507588	27.098128	41.238453	9.187876	2.552426	13.335512	5.082756	27.806752	17.126842	8.405535	7.221843	6.159133	2.970164	30.689137	17.071996	6.52147	4.028539	25	19	16.258013	42	9	4	17.989583	8.878788	34.698137	17.395722	9.88057	10	6	4	48	28	10	4
L3_chr14_+_52266469	chr14	52266469	52266701	+	6815	STYX		10.282544	11.687346	3.455548	15.815756	8.956159	15.391112	8.050501	9.595736	7.049432	3.827052	10.292805	4.464836	22.619026	24.961956	38.041941	26.876251	24.194086	11.984037	12.54945	19.45972	2.199556	16.062724	8.743154	18.338442	11	16.034014	8.986486	4.023952	12.162475	6.105585	22	32.986726	60	44	34	11.991111
L3_chr19_-_15390814	chr19	15390814	15390842	-	26993	AKAP8L	DKFZp434L0650,HAP95,NAKAP,NAKAP95,HA95	18.417439	9.676334	1.591957	6.844899	3.059166	2.552427	4.119978	7.128045	5.528465	1.87559	7.767661	7.984693	18.44206	10.514372	12.743222	12.20731	10.772255	5.014447	21	16	1	7	3	4	6	11.959184	7	2	9	11	18	14	21	20	15	5
L3_chr17_+_72036719	chr17	72036717	72036720	+	NA	NA	NA	20.851722	18.431551	14.084324	35.984023	22.123316	45.870439	19.932338	13.612863	9.917801	7.880783	8.782046	21.958431	0.242855	0	1.090837	1.218951	0.918286	5.234814	23.040432	31.018977	7.827204	36.356067	21.525845	52.783058	23.785951	18.226804	12.026898	7.78339	10.004082	32.5126	0.232558	0	2	2	1.385281	5.294372
L3_chr20_+_61054498	chr20	61054496	61054534	+	63910	C20orf59	FLJ23412,RP11-305P22.6,SLC17A9	28.124739	29.698186	1.591957	17.632831	16.356483	4.000869	5.790087	4.755778	3.947832	14.249469	8.56871	5.093279	7.202742	9.849766	7.20831	12.795856	12.759684	7.985542	32	50	1	18	16	6	8	8	5	14	10	7	7	13	13	21	18	8
L3_chr6_-_39305230	chr6	39305228	39305233	-	8645	KCNK5	FLJ11035,K2p5.1,TASK-2,TASK2	12.470492	3.000661	1.591957	5.892747	4.096355	0	5.421853	10.506705	3.233036	0	0.84304	0	23.256945	10.82435	15.612571	9.842389	2.130027	6.843359	14	5	1	6	4	0	7	14	4	0	1	0	23	14	21	16	3	7
L3_chr2_+_202949275	chr2	202949236	202949464	+	659	BMPR2	BMPR-II,BMPR3,BMR2,BRK-3,PPH1,T-ALK,TRG10,FLJ76945	21.075042	26.445737	87.921852	65.892717	8.175244	2.552427	11.957415	19.930621	49.862795	38.818732	9.342284	27.447458	8.250439	25.660428	50.33812	20.158311	8.089365	11.920805	24.994505	44	47.918747	66.913394	8	4	16.675241	32	60.965686	38.985849	11	39	8	33.994624	74.983607	33	12	12
L3_chr9_-_138414479	chr9	138414448	138414482	-	NA	NA	NA	31.150532	10.835122	3.183914	10.799898	9.202615	5.905149	1.98324	5.38649	0.772772	12.22588	5.094534	2.223458	8.213541	0.742541	5.48419	6.099018	2.130027	6.021581	36	18	2	11	9	8.985612	3	9.640845	1	12	5.978495	3	8	1	9.974684	10	3	6
L3_chr10_+_97879461	chr10	97879461	97879813	+	9849	ZNF518	DKFZp781O2147,MGC125707,MGC125710,ZNF518	3.265331	7.255782	0	2.933393	3.063528	1.276214	9.44941	9.11274	23.37679	11.756103	0.84304	5.159894	28.653365	13.586781	7.310384	10.389943	3.863783	1.007135	4	12	0	3	3	2	13	15	29	12	1	7	28	18	13	17	6	1
L3_chr15_+_39739920	chr15	39739891	39739955	+	23269	MGA	FLJ12634,KIAA0518,MAD5,MXD5	5.745675	4.853322	1.591957	9.775709	0	0.638107	6.103217	34.604176	26.375381	14.595723	17.989337	15.902772	29.632156	15.135955	10.69505	26.889825	18.433975	6.659387	7	8	1	10	0	1	9	48	33	15	21	22	29	19.99359	17.860257	44	26	6.675325
L3_chr12_-_80677099	chr12	80677092	80677105	-	8499	PPFIA2	FLJ41378,MGC132572	11.920846	11.045359	14.75466	13.205731	14.502407	19.121026	28.547787	7.8955	16.005173	10.116856	15.494856	58.773366	1.032672	1.530652	8.133822	0.60736	0.643964	2.920788	13.331847	18.553764	8	13.37037	14.122705	22.815438	33.991956	11.802967	18.951456	10.021181	17.548463	88.575507	1	2.039861	12	1	1	2.92
L3_chr8_-_29264110	chr8	29264078	29264275	-	1846	DUSP4	HVH2,MKP-2,MKP2,TYP	21.284966	23.245329	145.454071	352.094018	229.707885	145.824989	16.265698	50.394169	66.975533	176.242905	140.78562	131.223729	4.101957	22.153832	28.95503	83.192704	63.992442	47.778273	25	38.880976	75.046512	353.990328	222.998938	165.990364	22	68	81	165.997238	157.991713	192.982379	3.997275	28.99458	43.994609	134.98642	79.989153	48.989218
L3_chr12_-_94953497	chr12	94953462	94953551	-	4048	LTA4H		3.332943	0	0	2.942775	0	0	2.797818	4.288849	1.545544	5.913903	6.822041	7.924558	35.594886	14.509389	10.032194	51.593146	69.440174	58.743421	4	0	0	3	0	0	4	7.169643	2	6	8	11	35	19	18	84	86.990536	60
L3_chr20_-_42272842	chr20	42272826	42272900	-	51526	C20orf111	HSPC207,dJ1183I21.1,Perit1	11.849795	6.670086	4.935939	1.951062	3.063528	0	6.265626	4.658438	2.353404	0	2.552068	7.262371	23.625737	7.526664	6.611854	6.714043	17.655664	4.964138	14.211321	11	3	2	3	0	9	8	3	0	3	9.962963	23	10	12	11	23	5
L3_chr16_+_56134055	chr16	56134053	56134080	+	221188	GPR114	PGR27	3.332943	18.981175	1.591957	0	0	0	31.316157	19.14302	9.09882	0.937795	0.84304	2.195282	7.191806	10.525566	1.977525	0	0	2.971095	4	32	1	0	0	0	40.813325	29	11	1	1	3	7	14	4	0	0	3
L3_chr1_-_8800329	chr1	8800324	8800377	-	473	RERE	ARP,ARG,RP11-141M15.2,ATN1L,DNB1,FLJ38775,KIAA0458	25.106037	4.853322	6.753939	10.723993	3.059166	6.265293	11.710611	4.658438	3.898947	5.762855	12.076713	42.472749	5.152423	4.497101	4.376483	5.495091	0.643964	2.014269	30	8	4	10.936508	3	9	16	8	5	6	14	59.925	5	6	7.985915	9	1	2
L3_chr4_+_110574419	chr4	110574419	110574465	+	10427	SEC24B	MGC48822,SEC24	25.341567	18.594089	20.835914	26.483465	14.631678	6.675917	7.811343	18.871138	16.787538	36.595467	24.05245	48.341156	9.25715	5.982182	11.210577	13.451364	18.449717	11.857806	29.384615	31	12	26.962121	14.328165	10	11	30	21	36	27.98	69	9	8	19	22	25.969697	12
L3_chr11_+_65990957	chr11	65990943	65990990	+	246330	PELI3	MGC35521	28.495078	21.009356	12.434948	22.500184	8.172516	5.748968	3.663958	13.4611	2.318315	8.947518	0	1.482306	10.266971	27.528108	4.705858	3.658462	2.575855	7.526029	32.775758	35	7	22.933824	8	8.775758	5.454545	21.240465	3	9	0	2	9.967033	36.176471	7.852941	6	4	7.529412
L3_chr12_+_66328767	chr12	66328765	66328832	+	8445	DYRK2	FLJ21217,FLJ21365	22.13294	17.334168	15.44789	60.881157	21.615351	0.638107	3.325605	3.967112	12.709333	27.767377	17.895963	16.134962	17.382968	5.718485	14.417645	24.272354	6.11029	13.734382	25.92377	28.774996	9	61.888562	21.153191	1	5.039742	6.98374	16	27.917293	20.67415	22.568306	17	7.663212	25.935735	39.597283	9.263874	13.802548
L3_chr5_-_158569016	chr5	158569016	158569140	-	NA	NA	NA	33.438746	14.270731	6.753939	23.509561	21.558562	8.774705	5.454905	5.524385	10.144043	3.887265	8.923454	7.102392	4.104726	8.347139	6.904604	16.381735	7.485337	20.244766	37.983607	23.697674	4	23.895522	21	11.91358	7.039451	8.745763	12.723958	4	10.230746	10.027601	4	11	11.871795	26.615385	10	20.871795
L3_chr16_-_23068254	chr16	23068202	23068294	-	57478	USP31	KIAA1203	22.308057	15.632231	8.207328	16.205591	3.178947	1.276213	9.105484	35.830022	10.147077	28.157448	11.068819	11.839432	11.613816	7.460498	6.571222	6.017037	4.206474	1.60904	26.403609	25.956335	4.92198	16.521844	3.117083	2	12.864318	53.190164	12.994709	28.480218	12.993671	16.221139	11.296443	10	10.878339	9.889328	6.592885	1.592885
L3_chr8_-_38445283	chr8	38445263	38445314	-	2260	FGFR1	BFGFR,CD331,CEK,FGFBR,FLG,FLT2,HBGFR,KAL2,N-SAM	23.421196	7.800541	5.161982	82.398541	54.581657	27.249618	11.464635	17.125339	17.531824	69.853803	51.572797	72.471061	8.154426	9.16538	11.324358	26.478382	31.34318	60.853765	26	13	3	83	53	34	15	24	21	65	58	107	8	12	17	43	38	63.184896
L3_chr14_-_67211084	chr14	67211074	67211117	-	10490	VTI1B	VTI1,VTI1L,VTI2	23.418047	14.448024	14.766642	25.541377	9.202856	12.041331	3.382149	5.01999	3.197401	0.145496	14.780369	10.208152	16.396627	15.152886	15.735278	30.018561	19.224177	14.186312	27.992248	23.992248	8.976623	26	9	17	5	8	4.099327	0.167534	17	14	16	19.994083	26.982456	49	26.965511	14.306422
L3_chr14_+_69148065	chr14	69148064	69148222	+	9766	KIAA0247		17.010075	16.096226	3.183914	41.235293	30.68835	8.092204	10.022442	9.733167	12.865224	35.96283	26.111269	40.904233	16.393928	16.057225	18.404323	36.267315	31.194412	49.283362	20	27	2	42	29.987879	11.989583	13.987342	15	16	35	30	58.975	16	21	28	58.974872	41	50.994872
L3_chr6_-_31736512	chr6	31736499	31736532	-	57827	C6orf47	D6S53E,G4,NG34,DAMA-236L13.9	25.889316	6.033219	6.527897	10.793383	9.190585	3.399269	9.579304	14.75071	15.085835	7.559101	15.616605	9.456737	8.206807	5.25042	4.551507	3.64839	5.924955	16.774636	29.988372	10	4	11	9	5	13.557213	21.834034	18.941105	8	17.991525	13	8	7	9	6	8.953846	16.907692
L3_chr10_+_126595419	chr10	126595395	126595483	+	NA	NA	NA	21.380972	16.145634	20.449803	11.762115	8.17853	2.724656	19.737924	8.669624	7.832983	14.218582	12.083107	10.733535	3.098016	6.735502	13.429614	3.64839	6.801437	3.000178	25	27	12	12	8	4	26	14	10	14	14	15	3	9	22	6	10	3
L3_chr3_+_57717041	chr3	57717025	57717076	+	NA	NA	NA	4.873819	10.286753	3.183914	14.696791	3.063528	0	2.721069	11.279571	4.720604	13.866886	15.524734	21.96138	36.816381	16.70687	17.359269	12.21526	23.249382	6.021582	6	17	2	15	3	0	4	18	6	14	18	31	36	22	28	19.981221	32	6
L3_chr17_+_23392908	chr17	23392905	23392935	+	51701	NLK	DKFZp761G1211,FLJ21033	33.32595	28.589706	22.295923	37.425573	28.681765	17.985686	7.188996	23.572753	17.9954	21.805998	34.278215	54.192446	4.104726	2.227622	19.272672	11.591974	9.749491	16.742338	38	48	13	38	28	25	10	35	22	22	39	78	4	3	30	18.983051	14	17
L3_chr5_-_39255423	chr5	39255400	39255437	-	2533	FYB	ADAP,PRO0823,SLAP-130	0	0.610418	0	1.957861	1.019722	0	18.355822	21.170459	11.595974	13.460285	30.973129	62.939933	26.353218	8.322828	4.094066	15.345823	27.744698	23.531547	0	1	0	2	1	0	23.995763	30.991561	14	13	35	92.991525	26	11	7	24.992701	34.970803	23.985609
L3_chr1_+_160797965	chr1	160797965	160798137	+	6675	UAP1	AGX1,AgX,SPAG2	13.394689	24.619807	32.319438	26.480318	7.142416	6.474029	2.64432	11.940173	11.908299	3.887265	0.84304	2.195282	28.684002	23.57846	38.508528	11.071139	23.353763	5.764429	15.769535	41	18	27	7	9	4	20	14.914637	4	1	3	28.165966	31	58.118908	18.165966	32	5.73822
L3_chr14_+_92224281	chr14	92224280	92224281	+	NA	NA	NA	16.266398	1.810134	1.591957	15.751212	9.754819	3.712866	14.153649	0.540457	3.159941	0.937795	3.627111	3.551902	14.342151	2.223784	4.963885	4.415488	16.623411	12.589419	17.880831	3	1	15.953052	9.5	5	17	1	3.912371	1	4.183985	5.011094	14.173342	2.940594	7.878462	7.198327	19.798211	13
L3_chr9_+_19220510	chr9	19220465	19220801	+	NA	NA	NA	24.273532	17.524915	13.152867	48.637328	25.61402	5.378786	6.274169	7.056898	19.600873	11.503106	13.614142	11.630321	14.42051	20.395215	10.891622	27.130531	21.875129	19.089247	28.847256	29.129901	8.073359	49.50026	25	7.987044	9.112343	12.30175	24	12	16.013877	16	14	27	20.086775	44.372705	31.209854	19.178962
L3_chr10_-_30064763	chr10	30064755	30064884	-	6840	SVIL	RP11-534G20.1,DKFZp686A17191	20.161057	25.731029	9.306782	7.843411	3.059166	2.000434	18.7662	7.243105	20.671632	6.678045	10.213508	5.834432	6.170071	4.45122	6.378645	0.60736	1.893034	1.007135	23.644689	42.882816	5.85584	8	3	3	26	12.689394	25.902655	7	11.95579	8	6	5.971429	11.532035	1	2.944444	1
L3_chrX_+_13617167	chrX	13617157	13617169	+	9367	RAB9A	RAB9	21.936452	4.841104	3.183914	5.892747	2.039444	1.276214	11.393135	8.111797	9.871592	10.996761	19.238394	5.778889	12.226009	7.563138	10.061021	26.460527	16.851909	3.021404	25	8	2	6	2	2	15	12	12	11	22	7.985401	12	10	14	43	22	3
L3_chr1_-_113051273	chr1	113051239	113051308	-	389	RHOC	RP11-426L16.4,ARH9,ARHC,H9,MGC1448,MGC61427,RHOH9	23.350191	20.363221	75.887355	55.28118	95.537519	70.104486	4.8131	41.864659	12.092453	9.713923	14.821546	54.599508	17.422512	36.162497	50.512502	18.927765	37.09923	89.390374	26.994382	34	41.793835	55.997183	92.994398	87.974945	7	53	15	10	17	79	17	46.990476	66.962547	30.962727	48	92.115288
L3_chr2_+_42249949	chr2	42249927	42250052	+	27436	EML4	C2orf2,DKFZp686P18118,ELP120,FLJ10942,FLJ32318,ROPP120	13.676115	13.308145	9.558517	15.055618	14.296863	3.318823	15.826505	21.582485	37.64563	31.580794	66.628234	34.846529	16.364305	22.515823	47.879036	32.565611	36.497542	18.849298	16.460053	21.983871	5.909774	15.412099	14	5.08351	21.994286	34.874933	46.971603	32.709582	76.521358	48.293564	15.968856	29.904375	75.80424	53.294221	51.735558	18.983871
L3_chr17_+_38178992	chr17	38178989	38179013	+	84313	VPS25	DERP9,EAP20,FAP20,MGC10540	12.340562	4.204286	3.343982	6.166325	0	1.276213	7.259054	18.660473	8.039834	6.665451	7.696907	10.947449	26.43647	34.511617	31.008788	13.467155	22.850931	22.530663	14	7	2	6.304348	0	2	10	26	10	6.9875	9	15.626984	25.994898	44.857143	45	22	28.975369	23
L3_chr10_-_105605325	chr10	105605270	105605513	-	9644	SH3PXD2A	FISH,SH3MD1	22.80196	13.210729	26.691132	67.115839	72.450348	21.230509	21.27063	21.210353	19.942418	107.184295	135.037862	123.434678	2.040039	1.477579	10.22133	33.059172	26.459965	20.366547	26.990291	21.901408	14.986111	68.177751	70.738573	31	28.981707	32.982507	24.903485	105.276835	153.933392	177.592086	1.975309	1.967213	17.428347	53.982456	37.720266	20.492887
L3_chr9_-_128335094	chr9	128335094	128335095	-	NA	NA	NA	37.193168	8.857765	18.507897	42.569103	11.311958	2.908506	2.942271	3.035863	15.389362	5.240317	12.090867	8.072266	6.111572	4.498356	10.906714	12.967975	18.233294	2.971095	39.522158	14.93118	9.885824	42.908351	11.021726	4	3.986892	4.898305	18.248036	5.308642	13.62963	11.503939	6	5.882639	15.419535	21.02757	21.852259	3
L3_chr22_-_29317858	chr22	29317843	29317907	-	23481	PES1	PES	16.331887	6.043849	1.591957	5.892747	6.122694	2.638542	0.671237	20.611555	10.151298	14.884026	11.114962	7.326999	29.730055	32.644246	33.341548	32.411104	33.297458	66.707568	19	10	1	6	6	4	1.021039	32	13	15	13	10	29	43	55.983628	53	46	67.990099
L3_chr17_-_55867680	chr17	55867680	55867682	-	645688	LOC645688		37.610849	22.932253	20.205394	26.772782	6.152218	1.276213	2.059989	0.580294	0	0	1.709028	0	7.23287	3.040757	5.332877	5.566267	1.358717	0	40.509112	39	10.938462	27.064378	6	2	3	1.098361	0	0	2	0	7.065817	4	8.065817	9.065817	2.131635	0
L3_chr6_+_144040805	chr6	144040770	144040867	+	9749	PHACTR2	RP3-468K18.3,C6orf56,DKFZp686F18175,KIAA0680,MGC176642	15.016232	13.184683	22.372801	58.15141	20.491161	5.993553	19.689763	28.462101	79.837523	59.094337	53.079261	37.059157	12.217609	5.215331	23.625361	18.961969	17.573692	3.000177	17	21.926175	13	58.913907	20	7.985714	28	46	96.974576	57.99711	61.54546	51.99711	11.991803	7	41.991803	31	25	3
L3_chr3_-_56692306	chr3	56692292	56692353	-	NA	NA	NA	26.083498	27.121959	12.895725	17.611546	18.223276	0.638107	5.518887	12.555164	9.378526	2.94947	8.522191	5.80708	15.442245	13.615914	6.733182	15.814142	13.810919	7.007489	31	45	8	17.99187	17.797386	1	8	20	12	3	10	7.984848	15	18	13	25.955752	19.990826	7
L3_chr4_+_38722652	chr4	38722637	38722951	+	51088	KLHL5		23.860743	9.686214	31.113501	78.495815	40.897754	17.108073	13.953294	14.260631	21.353338	24.904406	37.128767	78.242207	9.239479	6.41808	11.432518	18.906002	22.43984	42.551867	28.813559	15.995146	19	80	40	25.771611	20	22.973384	26.986667	26	43	109.557152	9	8.648148	22	31	32	42.919444
L3_chr6_+_36518775	chr6	36518712	36518805	+	222658	KCTD20	RP1-108K11.2,C6orf69,MGC14254,dJ108K11.3	20.788639	22.155867	11.303768	13.165387	6.133072	2.738632	6.026468	5.739351	8.619551	11.646253	10.311951	6.502388	20.485235	11.283262	15.096133	15.518435	9.727595	11.117787	25	36.638258	7	13.478764	6	4.183976	9	10	11	12	12.047973	9	19.935252	15.063789	26.783015	25.449198	14.761072	11.10635
L3_chr2_-_101291514	chr2	101291503	101291619	-	284996	RNF149	DNAPTP2,FLJ90504	24.48706	15.083197	12.434948	39.318207	9.190584	7.997538	5.550929	4.518335	0	9.964658	3.426933	11.498538	17.326805	19.702139	8.412363	28.438179	48.872123	26.629676	28.985714	25	7	40	9	11.941597	8	8	0	10	4	16	17	26	14	46.347095	62	27
L3_chr10_+_11905360	chr10	11905359	11905398	+	254427	C10orf47	MGC35403	17.720478	7.284621	1.591957	3.929435	3.063528	0	25.604019	3.480183	14.910366	2.449586	1.709028	2.195282	4.130688	3.75456	1.439125	5.263093	0.058859	1.007135	20.906667	12.042059	1	4.021919	3	0	33	6	18	2.580645	2	3	4	5	2.921569	8.626667	0.111111	1
L3_chr15_-_57737007	chr15	57736961	57737019	-	2958	GTF2A2	TFIIA,HsT18745,TF2A2	15.20826	13.333671	6.527897	41.25359	15.32555	3.362762	4.8131	2.39927	8.777415	4.688976	9.365856	3.677588	27.62277	15.021204	12.191761	19.579361	13.057744	12.92794	18	22	4	42	15	5	7	4	11	5	11	5	27	19.969325	21	32	19	13
L3_chr10_-_135021182	chr10	135021170	135021521	-	282969	C10orf125	RP11-122K13.9,FLJ26016,MGC149258	13.610837	9.508578	11.463837	23.586051	22.542459	6.82326	1.398909	5.696589	24.17038	2.870125	0.84304	3.63915	32.653772	7.555402	24.507391	20.583857	28.69777	7.950093	16	16	7	24	22	10	2	10	29	3	1	5	32	10	38.985507	33.64435	37.917435	7.985507
L3_chr5_-_131854365	chr5	131854363	131854407	-	3659	IRF1	IRF-1,MAR	35.198124	18.570711	8.345896	21.632454	20.501617	19.081445	3.382149	7.078518	9.415255	15.074842	4.307614	8.51303	9.164826	14.456258	15.192627	17.116449	14.505223	14.884044	41	30.972527	5	22	20	24	5	11	11.985294	15	5	11.971014	8.9375	19	23	27.96	20	15
L3_chr9_-_132804424	chr9	132804366	132804447	-	84929	FIBCD1	RP11-83J21.2,FLJ14810	27.009933	18.174359	3.183914	9.768909	4.078888	4.350973	15.572934	8.574861	1.545543	3.86466	3.395108	7.079797	5.163361	8.36175	1.483144	2.447087	0.657962	1.007135	32	30	2	10	4	6	20.886024	14	2	4	4	10	5	11.104938	3	4.029575	1.029712	1
L3_chr2_-_224612248	chr2	224612245	224612301	-	5270	SERPINE2	GDN,PI7,PN1,PNI	16.225088	7.25682	14.048391	79.882162	197.892375	91.655461	16.439766	7.859254	16.299632	45.072551	168.488505	295.880355	15.228889	17.956834	21.914173	61.865809	346.11535	325.484132	19	11.995475	8	80.964912	191.91116	108.9752	21	12	20	43	183.998649	459.948187	15	23	33.998856	99.998858	349.983091	346.988603
L3_chr1_-_183210209	chr1	183210202	183210269	-	116496	FAM129A	C1orf24,FLJ38228,NIBAN	7.670519	9.024977	6.753939	2.933392	0	1.276213	3.621307	25.330418	24.649414	23.536772	12.116844	33.224941	36.717671	30.117845	28.99919	13.453368	25.753704	20.676186	9	15	4	3	0	2	5	35	30	23	14	47	36	39	45	21.996678	34	20.996678
L3_chr14_+_22375628	chr14	22375579	22375764	+	4323	MMP14	MMP-X1,MT1-MMP,MTMMP1	21.17089	13.88417	44.787351	272.058054	279.879518	181.438095	7.64296	12.846187	45.81797	109.720173	73.139886	111.159592	19.53167	21.766577	91.233031	185.183761	222.497554	345.438968	24.976161	22.967662	26.255255	275.915498	272.558382	232.912645	11	19.928058	57.239147	108.688763	84.829121	158.98126	18.970409	28.95253	146.86906	301.567665	281.832416	354.875729
L3_chr19_-_53586621	chr19	53586575	53586638	-	10945	KDELR1	ERD2,ERD2.1,HDEL,PM23	4.069575	2.420552	3.343982	10.737641	7.159884	2.638541	11.631271	5.836691	8.039834	13.910639	11.716345	20.718352	32.776366	29.76562	14.255475	31.828895	38.186893	59.696519	5	4	2	11	7	4	15.979798	10	10	14.259259	13.678445	29	31.996466	38.996429	24.971826	51.978672	51.929301	61
L3_chr10_+_6226880	chr10	6226846	6226927	+	NA	NA	NA	19.436604	40.051122	16.736006	46.740759	27.592527	8.160865	7.888092	15.961895	25.099997	11.42376	11.09783	16.745298	21.476425	38.153423	46.096484	44.165553	54.353005	49.119952	22.934212	66.615437	10	47.591301	27	12	11	26.976378	31	12	13	23	21	50	70.994169	71.977077	71	50
L3_chr2_-_86704468	chr2	86704467	86704481	-	7844	RNF103	KF1,MGC102815,MGC41857,ZFP103,hkf-1	10.335381	19.598353	14.380864	4.917216	8.191662	1.362328	19.366069	13.927501	6.408097	1.87559	2.552068	2.195282	19.309566	9.948379	8.383699	3.053756	5.358761	10.888339	12	33	8	5	8	2	23	19	8	2	3	3	19	13	13	5	7	11
L3_chr11_-_65813183	chr11	65813181	65813210	-	10897	YIF1A	54TM,FinGER7,YIF1,YIF1P	26.766826	11.364421	10.51195	34.534849	33.903848	16.109747	7.188996	6.686701	4.843379	4.8818	6.924199	7.768923	15.236117	2.245167	10.463299	13.456092	13.699118	14.758752	30	19	6	34.994505	33	21	10	11	6	5	8	11	14.978873	3	17	21.957746	18	15
L3_chr17_-_53420592	chr17	53420574	53420595	-	7716	VEZF1	DB1,ZNF161	18.937496	9.548393	15.236878	6.291576	4.045593	0	15.152747	19.630998	21.565851	7.015188	12.495569	8.071602	15.271697	18.069897	14.087625	5.537598	18.295319	2.773396	21.773178	15.868088	8.709677	6.411484	3.957447	0	19.806456	26.904807	26	7	14.160832	11.190481	15	23.468343	22.139256	9.093349	23.488021	2.797386
L3_chr4_-_167014723	chr4	167014722	167014723	-	NA	NA	NA	44.919666	18.551473	12.788907	33.699179	44.333744	40.028546	3.567689	2.39927	1.580632	1.87559	3.426933	3.544256	1.032672	0.742541	1.090837	2.446396	1.36976	1.007135	48	31.412574	7	34	43	45	5	4	2	2	4	5	1	1	2	4	2	1
L3_chr12_+_11693819	chr12	11693819	11694062	+	2120	ETV6	TEL,TEL/ABL	27.607075	11.488057	4.935939	8.832654	4.078888	4.037377	12.991714	12.862292	11.034073	8.57624	11.369672	12.907663	9.261237	8.991089	3.216191	4.883253	8.228956	9.760626	32	19	3	9	4	6	18	21	13.793103	9	13	18	9	11.981818	6	8	12	9.766423
L3_chr21_-_15359173	chr21	15359166	15359257	-	NA	NA	NA	18.699245	27.715472	36.566044	22.288865	12.842754	6.241938	11.869111	52.129533	43.930555	28.642123	40.768046	31.959677	19.470749	19.571465	24.388646	15.218328	13.580692	17.769972	21.838919	46.163121	21.275263	22.728528	12.566315	8.994048	16.996337	75.300363	53.727614	28.759777	46.794195	44.910874	18.982558	25.723438	36.733966	24.934896	19.288299	17.982759
L3_chr20_-_62058212	chr20	62058198	62058268	-	54963	UCKL1	RP4-591C20.1,UCK1L,URKL1	27.052013	9.758771	21.975787	35.3083	22.484359	17.346043	7.150263	8.041281	4.96478	16.501818	10.382343	14.291483	16.341673	9.844812	26.44839	11.624659	37.217482	13.067998	32	16.123198	13	35.968085	22	23.436195	10	14	6.390947	17	12.072519	20	16	13	39.119264	18.983051	47.268817	13.125911
L3_chr14_-_68353264	chr14	68353246	68353298	-	NA	NA	NA	23.384868	16.055058	15.874743	11.777044	17.412383	4.638975	21.099559	3.977878	12.036552	8.947518	7.665081	6.524528	6.170071	2.245167	2.0796	2.43951	0	2.014269	27.859649	26.771075	8.963636	12	17	7	28.876033	7	15	9	9	8.876033	6	3	4	4	0	2
L3_chr3_-_184180994	chr3	184180991	184181084	-	54165	DCUN1D1	DCUN1L1,RP42,SCCRO,SCRO,Tes3	4.448751	3.973551	1.644008	1.415266	0.387552	0.197443	4.429563	6.069194	26.642388	18.587588	10.563842	6.040599	42.010282	43.212741	38.448127	40.28922	37.569631	25.720008	5.500253	6.53798	1.042044	1.453469	0.381188	0.361959	6.61595	10.482335	33.122641	19.074512	12.322173	8.292038	41.022268	56.860425	58.840348	65.730261	51.874589	25.869734
L3_chr14_-_50069017	chr14	50069014	50069078	-	11183	MAP4K5	GCKR,KHS,KHS1,MAPKKKK5	31.936628	26.023797	16.697553	59.332579	22.38436	18.260978	12.695944	10.16782	18.77572	9.171565	10.714229	21.239817	6.656757	13.598569	13.104027	6.674846	6.4961	5.718096	36.465312	43.682104	10.031213	60.226877	21.791444	22.875705	17.89998	16.634684	23.470337	9.441257	12.444192	30.466533	6.462794	17.913935	22.239749	10.973072	9.431325	5.703465
L3_chr9_+_95968350	chr9	95968349	95968412	+	NA	NA	NA	35.823044	34.762674	22.993647	31.402749	15.328037	0.638107	9.801274	36.121483	26.433375	16.708218	11.291715	6.614022	6.1524	4.525839	7.847178	7.32301	2.773991	2.014269	41.86	58	14	32	15	1	14	53	31.993671	17	13	9	6	6	13.168044	12	4	2
L3_chr10_-_97406424	chr10	97406419	97406460	-	5832	ALDH18A1	GSAS,MGC117316,P5CS,PYCS	23.52969	4.255121	1.591957	11.726357	4.02174	4.822826	7.848233	4.615675	3.923669	8.204045	0	3.615744	20.475055	8.288135	9.625358	15.295942	3.945615	4.99322	27.978723	7	1	11.978723	3.939969	7	10.424837	8	4.969697	8	0	4.914286	20	11	16	25	6	5
L3_chr5_+_61637789	chr5	61637788	61638050	+	3796	KIF2A	HK2,KIF2	16.914397	16.328332	7.970478	14.692925	7.15863	2.552426	13.946956	32.540716	25.39053	29.110291	29.250933	16.622331	21.084239	17.222763	11.982032	38.47371	34.235798	15.908465	20	27.029077	4.912088	15	7.005815	4	19.028209	50.919355	31.837307	29.951613	34	23	20.524324	22.940291	22.465082	62.924279	46.96	16
L3_chr20_-_47965442	chr20	47965434	47965478	-	9825	SPATA2	tamo,PD1,FLJ13167,KIAA0757	13.53216	16.775874	9.87188	6.461836	17.400683	5.547047	19.260102	11.03669	4.84338	4.8818	5.96966	7.183405	19.161448	19.040248	17.477173	7.925754	9.242875	7.888753	16	27.965035	6	6.603524	16.978571	8	23.968085	17.197125	6	5	6.989362	10	18.89916	24.94958	26.801946	12.97479	12.87395	7.97479
L3_chr20_+_2974675	chr20	2974664	2974708	+	64949	MRPS26	C20orf193,GI008,MRP-S13,MRP-S26,NY-BR-87,RPMS13,dJ534B8.3,MRPS13	42.759938	6.050276	5.161982	18.64499	8.168154	6.884653	2.16878	0	0	0	0	1.482306	7.195894	2.970163	1.483144	7.249048	3.714923	8.958527	48.950196	9.96	3	19	8	10	3	0	0	0	0	2	7	4	3	11.875737	5	9
L3_chr16_-_56393831	chr16	56393803	56393908	-	3801	KIFC3	DKFZp686D23201	29.571472	11.603271	31.85857	67.882595	52.761094	18.596002	14.375348	1.621371	24.056063	7.066577	9.374109	15.602137	8.25044	5.197786	20.377451	15.826815	22.20545	19.12733	34.727493	19.124344	19	69.127685	51.569445	27.136861	19.255319	3	29.68141	7.449237	11	21.39319	8	7	36	26	31.322422	19.155508
L3_chr1_-_172103753	chr1	172103745	172103756	-	60674	GAS5	SNHG2	2.112067	0.665146	0	2.042066	2.132241	1.362328	6.082933	6.393086	5.172872	5.024947	15.637368	6.630797	44.087587	26.018962	79.346028	45.384217	70.813144	19.974658	2.524272	1.087379	0	2.087379	2.087379	2	8	9	6.429752	5	17.578512	9.429752	43.69039	33.405133	91.079588	73.404583	78.276289	20.585348
L3_chr10_+_14920279	chr10	14920258	14920349	+	51182	HSPA14	HSP70-4,HSP70L1,MGC131990	8.525048	7.839622	11.689878	0.975531	0	3.712866	15.293886	21.826158	11.240873	6.564565	5.906201	8.725846	28.5129	19.759423	14.226493	12.257929	8.304502	5.035673	10	13	7	1	0	5	20	31	14	7	6.979021	12	27.963734	26	24	20	12	5
L3_chr21_+_16024142	chr21	16024107	16024178	+	29761	USP25	USP21	35.526776	28.252072	30.752007	24.482279	13.239785	2.000435	10.749994	11.927692	22.233255	7.744805	13.761355	4.418741	6.17007	5.197785	9.537686	5.480541	4.705882	6.021582	42	46.966726	18	25	12.946397	3	15	18	27	7.993056	16	6	6	7	17	9	7	6
L3_chr1_+_243199703	chr1	243199690	243200063	+	84288	EFCAB2	FLJ33608,MGC12458,RP11-290P14.1	22.79384	21.630028	8.345896	4.891254	2.039444	0.638107	1.32216	2.799624	1.580632	8.863373	0.84304	0	28.662229	14.368264	6.275741	1.826311	3.863783	0	27	36	5	5	2	1	2	5	2	9	1	0	28	19	11	3	6	0
L3_chr6_+_28217639	chr6	28217592	28217668	+	7745	ZNF192	LD5-1,ZKSCAN8	4.922173	4.242904	1.591957	8.846799	10.225065	0	24.503769	45.227916	39.934014	38.485751	53.09227	54.352937	23.395012	12.131835	37.108326	23.25833	29.039885	14.901331	6	7	1	9	10	0	32	69	49	37.988006	61	76.997006	22.874396	16	56	38	38.994898	15
L3_chr5_+_172343415	chr5	172343400	172343455	+	8992	ATP6V0E1	ATP6H,ATP6V0E,M9.2,Vma21,Vma21p	16.780164	9.096225	11.52981	25.56054	13.271126	19.282063	7.50698	5.058791	3.858586	4.688976	12.031357	8.74269	28.611331	37.288982	38.427077	48.397951	37.677495	59.017346	20	15	7	26	13	27	10.904762	9	4.949367	5	13.949367	12	27.913669	48.994723	62.989467	78.989549	51.997361	59.992112
L3_chr18_+_59788325	chr18	59788311	59788335	+	5271	SERPINB8	CAP2,PI8	23.645398	6.633146	6.527897	7.831493	1.019722	0.638107	7.802161	10.198657	10.333043	4.814073	2.552068	0.741153	21.47749	6.795317	4.4865	9.157608	2.657687	4.99322	27	11	4	8	1	1	10.966292	16	13	4.988764	3	1	21	9	8	15	4	5
L3_chr7_+_142205368	chr7	142205367	142205376	+	NA	NA	NA	20.893991	16.697524	26.04255	10.487618	4.087814	3.402926	5.935974	1.699801	11.314483	1.93233	15.988897	2.156844	26.646545	38.805139	113.141197	6.464929	27.081722	27.973954	23.467303	28.064689	14.832692	10.660606	3.999211	4.893333	7.840032	2.971429	13.687285	2	18	3	26.244206	49.718463	129.326652	10.569181	32.824752	28.822887
L3_chrX_+_117513660	chrX	117513657	117513866	+	139818	DOCK11	RP13-128O4.1,FLJ32122,FLJ43653,ZIZ2,bB128O4.1,ACG	21.934143	39.012151	44.834899	84.590563	19.14615	5.277083	4.119978	15.10646	26.645501	21.222718	116.643313	32.743366	27.714048	30.670211	23.090887	50.446781	57.969892	18.071744	26.554397	65	24.995413	85.981651	18.755103	8	6	25.993443	33.301081	21.954984	132.253319	46	26.971689	40.813739	41.857608	82.467322	78.658571	17.98792
L3_chr18_-_17434654	chr18	17434654	17434727	-	114799	ESCO1	A930014I12Rik,EFO1,ESO1,KIAA1911,MGC105022	17.058429	17.410542	1.591957	7.811048	3.059166	0	17.301271	16.417931	5.616151	5.857163	8.665052	18.613103	19.472364	19.15911	7.840519	20.27229	24.677028	9.815464	20	29	1	8	3	0	22	23	7	6	10	27	19	25	12	33	32	9.996
L3_chr1_-_111019076	chr1	111019051	111019179	-	3738	KCNA3	PCN3,HGK5,HLK3,HPCN3,HUKIII,KV1.3,MK3	27.998503	26.598982	1.591957	0	1.019722	0	3.419373	15.176601	0.772772	0	0	0	22.557149	29.41043	0	0	0	0	33	43.988636	1	0	1	0	5.158451	24.962264	1	0	0	0	22	38.804348	0	0	0	0
L3_chr8_-_671184	chr8	671170	671225	-	157697	ERICH1	HSPC319	22.363171	15.630671	19.530531	23.4999	6.122694	1.276214	9.293657	32.95769	55.606775	18.748686	12.005809	10.787965	22.518525	6.017271	32.560458	9.771853	7.613734	5.979129	25.896552	26	11	23.922487	6	2	13	48	67.981651	19	14	14.990826	22	8	45.98	16	10.96	6
L3_chrX_-_3641645	chrX	3641641	3641700	-	5613	PRKX	PKX1	41.514598	32.285234	23.100038	16.925142	10.44468	4.161032	6.773778	11.395685	2.199007	4.729348	27.080707	18.276586	5.968676	2.987708	4.969457	5.468332	8.427367	3.021404	48.035153	53.679472	13.030513	17.290808	10.219512	6.175719	9.766082	18.510132	2.850267	4.925134	31.34107	26.149027	5.814286	4	9.3428	8.994848	12.288655	3
L3_chr20_-_62181316	chr20	62181284	62181736	-	10287	RGS19	GAIP,RGSGAIP	29.786657	20.433401	6.367828	19.63186	20.449277	12.450446	12.280426	26.037802	8.076415	11.676758	8.562894	20.11275	12.253036	19.71846	8.821058	8.548848	13.172909	27.57223	35	34	4	19.984615	20	18	16.95122	38.95122	10	12	10	28	12	26	15	14	18	28
L3_chr5_-_177513474	chr5	177513449	177513532	-	55651	NOLA2	NHP2,NHP2P	4.137187	10.244344	6.753939	11.768914	5.102972	2.000434	2.721069	4.117981	0.772772	1.87559	0.84304	0	47.984952	32.77978	38.381324	19.563995	10.472131	20.88815	5	17	4	12	5	3	4	7	1	2	1	0	47	43	62	32	14.995918	21
L3_chr3_-_48698353	chr3	48698297	48698355	-	51517	NCKIPSD	DIP,DIP1,orf1,AF3P21,MGC23891,SPIN90,WASLBP,WISH	21.88998	13.874994	4.775871	12.704885	2.039444	0.618465	18.67682	3.340081	0.772772	5.962743	2.529121	15.749291	14.319864	12.80278	11.809015	9.149321	15.714293	24.878788	26	23	3	13	2	0.971831	26	6	1	6	3	22	13.969697	17	20.217905	15	22	25
L3_chr5_+_72056976	chr5	72056976	72056999	+	NA	NA	NA	3.000826	2.366539	0	1.060983	0.609567	0	16.476872	10.179462	18.585863	6.398839	20.555525	10.074617	35.4166	36.525137	39.260727	39.59321	53.488122	18.019494	3.6	3.9	0	1.090909	0.6	0	21.997867	16.460003	22.886829	6.698465	23.734137	13.984646	34.740718	47.447328	56.130985	64.4807	67.351436	18.253471
L3_chrX_+_24077766	chrX	24077754	24078236	+	7543	ZFX		31.418613	17.614941	9.019207	23.799483	9.273765	1.13859	3.702157	3.334433	3.462278	23.358843	6.38959	3.231124	19.844297	15.842719	17.544783	12.106754	19.322797	14.665763	36.389543	29.359513	5.324506	24.205128	9.070017	1.878453	5.374331	5.772979	4.459194	22.367236	7.428571	4.318103	19.41652	20.981602	27.383127	19.834844	26.377398	14.821687
L3_chr20_+_32755751	chr20	32755739	32755813	+	58476	TP53INP2	RP5-1181N3.1,C20orf110,DKFZp434B2411,DKFZp434O0827,FLJ21759,FLJ23500,PINH,dJ1181N3.1	4.873819	12.052228	20.306032	15.745224	15.373646	7.627621	41.081338	72.501418	80.981848	16.931333	28.130011	45.216341	9.257149	27.407047	24.333268	6.106683	2.773991	32.65715	6	20	12	16	15	11	53	95	96	17	32	64.232877	9	36	38	10	4	32.985294
L3_chr16_-_2663416	chr16	2663383	2663446	-	NA	NA	NA	28.556841	1.831254	4.775871	15.924705	5.207343	0.638107	18.576882	24.374101	40.3003	20.644946	24.97952	17.875502	8.235415	6.281788	20.663445	14.534309	15.683017	10.028893	34	3	3	16.267529	5.098056	1	25	37.969472	49.65109	21	29	24.754188	8	8.443282	34.156368	23.807147	22.527897	10
L3_chr9_+_132310136	chr9	132310126	132310173	+	445	ASS1	ASS,CTLN1,RP11-618A20.2	12.020289	14.96605	8.919993	8.835521	7.155522	22.335322	12.95936	5.338997	3.175061	2.813385	6.035685	2.195282	30.518913	42.45899	36.084746	11.01426	10.146475	23.519502	14	25	5	9	7	28	17	9	4	3	7	3	30	54.985222	53	18	14	23.995025
L3_chrY_+_13526137	chrY	13526123	13526189	+	8653	DDX3Y	DBY	2.461086	3.627028	1.591957	1.951062	0	0	4.15202	11.514589	7.988729	2.813385	5.173602	10.822658	48.895566	61.244884	93.935469	28.236328	55.634829	16.87202	3	6	1	2	0	0	6	19	10	3	6	15	48	79	121	46	72	17
L3_chr2_+_238066248	chr2	238066247	238066248	+	NA	NA	NA	22.913645	14.750489	24.814399	6.895737	9.239868	3.712866	5.421853	6.393086	9.186969	5.024947	5.238118	4.231691	27.187032	44.517409	47.984764	23.504778	12.287779	16.395725	25	25	13	7	9	5	7	9	11	5	6	6	27	56	55	38	15	17
L3_chr1_-_226661160	chr1	226661089	226661162	-	81559	TRIM11	BIA1,RNF92	28.564665	13.285401	6.753939	11.729354	17.360328	19.27895	2.797818	3.977878	1.545543	11.63919	1.68608	3.677588	24.511455	12.134146	4.878807	6.082061	10.705155	15.735347	33	22	4	12	16.993007	27.971831	4	7	2	12	2	5	24	16	9	10	15	15.992
L3_chr8_+_124849859	chr8	124849853	124849945	+	157769	FAM91A1	DKFZp666B104,FLJ23790	34.627279	28.711735	29.7918	62.903717	13.26511	2.552427	6.944875	18.454846	14.256994	21.994273	9.500259	17.281487	14.41613	18.960582	24.576448	35.518275	32.799524	21.678394	41	48	18	64	13	4	9.993056	31	18	21.993056	11	24	13.995726	25	42	58	44	21.991416
L3_chr6_+_5029785	chr6	5029765	5029951	+	NA	NA	NA	43.998777	16.306723	0	13.657165	6.081782	3.276648	1.398909	1.660843	0.772772	0	0	0	11.30747	4.47279	2.0796	1.826311	1.287928	6.021581	51.722877	26.96	0	13.96	5.96	5	2	3.097561	1	0	0	0	11	6	4	3	2	6
L3_chr17_+_52410490	chr17	52410476	52410516	+	59342	SCPEP1	HSCP1,RISC	10.767464	10.257323	3.183914	13.719976	9.190585	7.670103	2.059989	1.080913	5.58644	4.802455	12.947681	25.146585	43.936293	24.285648	50.018782	44.244688	68.271398	123.282052	13	17	2	14	9	11	3	2	7	5	15	36	43	32	73.946392	71.995643	85.931212	127
L3_chr9_+_115678372	chr9	115678359	115678544	+	114991	ZNF618	RP11-56P10.2,FP13169	7.328082	12.092314	5.142343	21.76991	6.548766	7.642676	30.499386	30.167006	10.417506	17.679361	29.498171	69.159104	18.957313	6.556074	3.134379	4.076536	5.982614	9.102681	8.988317	20.018836	3.263575	22.182277	6.413057	10.355771	41.791867	45.171838	13.123264	17.9196	33.749693	100.460275	18.719112	8.835122	5.69314	6.70775	8.724948	9.089581
L3_chrX_-_8660193	chrX	8660170	8660232	-	3730	KAL1	ADMLX,HHA,KAL,KALIG-1,KMS	20.112403	20.508487	37.346698	27.517087	25.674783	10.803892	16.281857	35.610964	91.126928	35.211144	29.31587	36.236503	20.446933	35.273798	44.765005	26.333904	40.405038	10.951571	24	34	20.977528	28	25	15	21.997015	52	108.997033	34.99403	34	51	20	46	66	43	52.982877	11
L3_chr21_+_43903872	chr21	43903860	43903874	+	23076	RRP1B	KIAA0179,Nnp1,RRP1,NNP1L	44.08749	32.650654	46.626894	56.377933	30.79843	3.399269	4.889849	17.1842	10.355929	11.782338	6.016642	19.715131	8.239503	5.285924	20.597415	20.176386	11.549664	9.970729	49	54.991968	26	57	30	5	7	26	13	12	7	28	8	7	31.904995	32.96	15.95187	10
L3_chr12_-_25295089	chr12	25295076	25295157	-	3845	KRAS	C-K-RAS,K-RAS2A,K-RAS2B,K-RAS4A,K-RAS4B,KI-RAS,KRAS1,KRAS2,NS3,RASK2	28.802858	15.305064	20.466099	27.485062	8.823258	0.638107	19.601121	17.583395	19.133182	17.41116	12.25186	13.738948	8.961726	11.177009	29.334304	13.458879	24.952067	10.584976	34.181949	25.332055	12	28.001839	8.635597	1	26.031496	28.706442	23.674473	17.795329	14.261324	18.823859	8.676787	14.894126	45.475716	22.024011	33.570792	10.6079
L3_chr18_+_30327289	chr18	30327289	30327886	+	1837	DTNA	DRP3,D18S892E,DTN,LVNC1	9.937212	12.758734	25.346699	128.050746	51.163105	8.265727	25.853817	36.521443	133.231603	87.145649	118.427416	49.295169	22.516438	41.975506	32.241678	64.255107	54.683902	21.941844	12	21	14.969072	129.994652	50	12	35	54.991701	160.900262	86.807059	135.983209	68	22	55	56	104.968274	74	22
L3_chr1_-_149298674	chr1	149298652	149298738	-	56882	CDC42SE1	SCIP1,SPEC1	19.381185	22.222947	22.013842	65.939676	36.835841	18.000976	20.674888	28.368058	51.758156	82.752241	53.140313	65.804707	18.431584	29.603292	82.382912	49.041682	68.491424	65.032969	22.923767	37	13	67	36	24.971831	28	43	61.923077	80.958913	60.769231	93.945845	18	39	114.925293	79.997653	85.988296	66.988173
L3_chr18_-_35169655	chr18	35169651	35169657	-	NA	NA	NA	20.899301	23.980337	25.095113	13.839538	11.845852	0	5.241109	8.40983	2.141667	6.036809	1.457541	0.741153	32.848492	34.363517	30.283307	24.337987	26.455667	23.262242	23.155779	40.775701	13.197761	14	11.551402	0	7.2	12.2	2.733333	6.167376	1.733333	1	32.530726	43.835196	39.912938	39.455654	32.217877	23.818443
L3_chr12_+_27824185	chr12	27824185	27824502	+	57542	KLHDC5	KIAA1340,MGC131714	37.925715	42.067496	23.914909	31.105573	12.243777	4.080389	4.62756	14.211576	10.223069	6.851698	7.140432	27.390962	16.485855	20.578583	20.39811	11.450134	11.765021	13.929555	44.94152	69.878149	14.6	31.781189	11.988304	5.99115	7	22.735632	13	7	8.42246	38	16	26.97037	38.243352	18.772399	17.729203	13.900451
L3_chr20_+_55399858	chr20	55399847	55399869	+	55544	RBM38	HSRNASEB,RNPC1,SEB4B,SEB4D,dJ800J21.2	18.300966	16.089191	6.753939	17.700344	16.39767	14.27346	16.430016	9.996769	6.408097	5.765156	4.238148	8.583817	24.339726	7.611694	22.466529	17.170154	12.819974	27.50153	21	26.963964	4	18	15.981982	18.981982	21	15	8	5.945946	5	12	23.928208	9.992958	32.964789	28	16.992958	28
L3_chr11_-_67645432	chr11	67645420	67645445	-	1119	CHKA	CHK,CKI	35.685599	22.770869	12.263975	34.552239	13.180169	9.716387	13.332815	12.563661	8.887469	15.804018	4.307614	4.337108	10.216299	11.434858	19.047822	4.271661	12.747394	5.851666	40.707457	38	7	35	12.860215	13	17	18	11	15	5	5.979167	10	15	29.937984	7	17	5.858156
L3_chr1_-_35957073	chr1	35957030	35957423	-	127703	C1orf216	FLJ38984	36.479898	13.767807	27.397306	44.191292	19.423539	17.20211	0	2.356508	4.633758	0	5.150654	5.806255	23.516342	11.389294	12.458348	22.543167	23.009305	31.440974	43.055317	22.878627	15.994012	45	19	23	0	4	5.952381	0	6	8	23	15	23	36.872731	30	32
L3_chr4_+_53273398	chr4	53273394	53273429	+	NA	NA	NA	15.360546	8.921419	3.183914	14.815069	20.546498	5.460933	16.37827	9.375153	5.761294	14.706725	13.95695	4.285409	28.445875	36.559911	39.628323	31.472555	45.363101	48.248874	18	15	2	15	20	8	20	13	7	14	16	6	27.990596	46.990596	50.984306	51	53	50
L3_chr10_-_80875387	chr10	80875367	80875419	-	219654	C10orf56	FLJ90798,RP11-342M3.6	21.402477	26.935459	20.878843	71.489945	58.728615	18.251941	33.618578	47.056356	72.728106	124.247304	150.321873	103.979974	5.327627	14.300829	19.331678	17.467856	34.20503	14.156543	24.597871	45.358591	11.719212	72.105639	57.090101	24.707124	40.187645	61.455702	84.794449	114.1661	165.663825	154.635445	5.192357	18.634538	29.167665	28.384713	41.098371	14.384713
L3_chr1_+_204710441	chr1	204710412	204710483	+	9641	IKBKE	RP11-534L20.1,IKK-i,IKKE,IKKI,KIAA0151,MGC125294,MGC125295,MGC125297	11.795899	4.838961	6.527896	46.59275	14.3023	9.155052	21.155675	20.860658	64.862092	91.710053	120.188206	77.735105	27.497129	21.305199	39.639004	82.962429	92.871379	72.486395	14	8	4	47	14	13	29	30.996169	78	88.998081	136	112	26.997899	28	62	134.991561	117.995794	73.995789
L3_chr20_-_61028276	chr20	61028266	61028322	-	11083	DIDO1	RP5-885L7.1,BYE1,C20orf158,DATF1,DIDO2,DIDO3,DIO-1,DIO1,DKFZp434P1115,FLJ11265,KIAA0333,MGC16140,dJ885L7.8	38.842372	22.811543	14.713724	30.368112	6.122694	3.914754	13.403796	5.673783	3.863858	5.68351	2.52912	7.355175	8.250439	7.478043	12.249507	10.375987	14.855239	14.908573	44.9875	38	9	30.993711	6	6	18	9	5	6	3	10	8	10	22.087658	17	21	15
L3_chr11_+_94141176	chr11	94141160	94141207	+	154810	AMOTL1	JEAP	11.995054	5.475958	0	1.951062	2.043806	0	13.800356	9.814569	5.493375	2.870125	4.269973	7.111229	34.779992	21.346175	12.147548	3.652622	2.013723	11.942031	13.972603	9	0	2	2	0	18	17	7	3	5	10	33.91247	28	20	6	3	12
L3_chr2_+_160180099	chr2	160180079	160180106	+	NA	NA	NA	18.229781	17.283065	19.431943	7.857123	1.019722	1.276213	14.462878	17.448206	9.618247	10.136375	8.642526	9.914332	28.340717	27.784513	15.329633	25.176173	5.431678	5.95835	20.943396	29	11	8	1	2	19	26	12	10	10	14	28	36	24	41	8	6
L3_chr17_-_59131202	chr17	59131199	59131270	-	80774	LIMD2	MGC10986	39.260447	34.367698	53.830283	101.800876	49.53643	27.552671	7.514869	13.07039	36.477077	14.804681	10.418561	13.315523	14.33605	9.096842	33.90822	22.530109	8.44092	41.296689	45.30445	57.30445	29	102.992462	48.30445	35.30445	10.972973	21	44	15	12	18.295082	14	12	51	36.756879	11.949367	41.922726
L3_chr14_-_52689676	chr14	52689664	52689789	-	80821	DDHD1		24.835816	13.237702	4.935939	47.366165	8.162138	4.638975	21.306483	19.693478	8.605755	6.70065	15.377969	17.33784	15.245496	3.712705	4.159199	7.922705	7.057333	22.342145	29	22	3	48	8	7	28	30	11	7	18	24	15	5	8	13	10	22.952756
L3_chr8_-_131439547	chr8	131439545	131440483	-	NA	NA	NA	21.233002	18.159999	27.425017	36.543456	13.567713	5.627186	29.246985	40.383092	80.10366	62.699449	47.473435	76.108089	11.559814	17.954498	32.315489	26.255973	5.248252	4.028538	25	30	15.960317	37.265487	13.265487	8	39	60.997191	98	61.997191	54.96477	107.991604	11.263736	23.973333	53.600102	43	7.903952	4
L3_chr8_+_38877950	chr8	38877891	38878020	+	59339	PLEKHA2	FLJ25921,TAPP2	41.545157	24.171883	21.621372	63.779537	61.239759	21.396926	8.235878	8.795782	6.247457	29.358114	20.556629	48.251463	12.326559	5.232875	4.699336	11.552031	16.751376	12.879206	48.955645	39.992727	12.996269	64.981818	59.822483	31	11.981818	14.987805	7.993865	29.993421	23.952717	67	12	7	9	18.955056	22.987805	13
L3_chr7_+_23252857	chr7	23252817	23252967	+	10457	GPNMB	HGFIN,NMB	1.608488	0	1.591957	25.593377	27.673555	5.894953	24.94786	32.283585	47.232682	325.048581	538.475357	557.08914	35.576793	51.023216	88.275581	531.202691	1309.446992	710.05655	2	0	1	26	27	8	31	43	57	287.976074	580.970801	859.860344	34.998708	66	111.999021	852.96597	1262.946033	757.968546
L3_chr3_-_185912503	chr3	185912492	185912550	-	64110	MAGEF1	MGC19617	35.36028	15.613928	0	5.859986	8.176878	3.362762	4.282387	1.595021	1.580632	4.802455	3.426933	1.482306	22.524623	16.038632	2.043251	14.681248	11.737472	16.869439	41	25.966304	0	6	8	5	6	2.956522	2	5	4	2	22	21	3.664835	24	15.98374	16.967213
L3_chr14_+_53933437	chr14	53933437	53933521	+	1033	CDKN3	KAP1,CDI1,CIP2,FLJ25787,KAP,MGC70625	22.423134	11.493514	30.019759	5.853186	2.043806	0	6.949838	14.147187	10.284157	4.688976	1.68608	2.195282	32.836767	19.392146	35.480487	20.793912	5.99381	3.021404	27	19	17	6	2	0	10	23	13	5	2	3	32	25.726076	61	34	9	3
L3_chr13_+_41512707	chr13	41512691	41512884	+	NA	NA	NA	36.492102	37.777921	55.109643	62.710478	20.395867	11.847652	12.45263	21.926537	22.652819	29.578672	30.659443	38.891767	14.104711	19.764621	23.172809	22.062434	17.63661	20.934246	42.213375	63.126361	31.802658	63.832408	19.917761	17.461993	17.007781	36.70319	28.569439	29.411578	35.349895	54.27684	13.737654	26.163179	41.800983	36.150635	25.805756	21.075318
L3_chr13_-_76799242	chr13	76799192	76799263	-	23077	MYCBP2	AC001226.5,DKFZp686M08244,FLJ10106,FLJ13826,FLJ21597,FLJ21646,KIAA0916,PAM	32.961126	16.297903	6.992103	34.521046	15.33844	4.350973	19.721805	34.555116	16.46753	24.64166	19.721312	24.993531	10.501194	7.50912	6.625662	6.086293	8.827482	5.014447	38.985612	27.009649	4.169618	35.10961	15	6	28	55.590975	20.833568	24.932773	23	34.597403	10.227232	10	12.576681	10	13.026426	5
L3_chr17_+_1892065	chr17	1892046	1892088	+	124641	OVCA2		36.019415	21.525022	13.281836	29.514442	28.718447	14.19677	5.988258	0.540457	0.772772	1.93233	5.173602	1.482306	21.287343	13.719957	8.458244	19.638044	13.217295	21.602681	41	36	8	30	28	19.976879	8	1	1	2	6	2	21	18	14	31.992308	18	22
L3_chr15_-_29071081	chr15	29071079	29071416	-	54893	MTMR10	FLJ20313	28.539691	25.696151	11.463836	30.467339	0	0	20.455081	22.421575	27.247524	11.718535	6.859682	10.046644	14.357245	24.404761	19.494441	4.875835	8.660412	12.840709	33	43	7	31	0	0	27	33	33	12	8	14	14	32	32	8	12	13
L3_chr9_-_83494283	chr9	83494214	83494316	-	7088	TLE1	Esg1,ESG,GRG1,RP11-203D19.1	41.317025	13.950979	1.057107	9.801329	5.102972	2.420376	6.796339	5.255305	3.091086	2.349723	3.859759	1.874746	15.248993	10.604898	0.494381	9.157608	2.575855	0	48.593007	23.059428	0.682243	9.993007	5	3.682243	10	9.581633	4	2.52	4.52	2.52	14.82749	14	1	15	4	0
L3_chr4_+_7096012	chr4	7095996	7096123	+	93624	MGC21874	ADA2(beta),ADA2B	37.583856	16.628366	19.957759	37.608545	27.081688	6.353673	10.430156	13.351004	15.00134	17.305296	7.786461	13.239081	15.371529	2.063496	12.259767	11.799654	7.830435	25.57201	43.73047	27.569342	11.9878	38.284003	26.461906	9.47433	14.262393	22.000111	18.725679	17.850762	9.123983	18.401331	15.001309	2.790674	21.503927	19.328251	11.537084	25.787995
L3_chr7_-_112514119	chr7	112514094	112514168	-	54329	GPR85	SREB,SREB2	25.732389	20.873066	0	25.679317	11.289576	0.638107	34.801786	27.371729	8.919466	13.636494	19.24796	12.627372	3.087079	4.514645	3.318266	9.195276	12.686417	0	29	35	0	26	11	1	43.960674	38.78866	11	14	22	18	3	6	6	15	16	0
L3_chr10_+_75202039	chr10	75202029	75202070	+	170384	FUT11	MGC119338,MGC119339,MGC33202	22.439906	16.821413	3.156656	20.428044	7.146778	3.39927	33.035241	25.992961	7.727716	23.589772	18.949494	31.957013	8.228565	6.771006	16.557444	21.407318	8.944644	24.706654	25.968504	27.991935	1.984	20.82	7	5	43.958182	35.951542	10	23.995392	21.99537	44.981671	8	9	27.951724	35	12.943758	25
L3_chr4_-_170428683	chr4	170428681	170428901	-	57630	SH3RF1	FLJ21602,KIAA1494,POSH,RNF142,SH3MD2	35.155514	29.379932	189.311323	132.009196	97.275284	17.886764	12.317287	13.402597	126.208981	27.768323	62.868366	43.308307	16.401395	31.402432	202.496677	74.13804	77.557714	41.613659	41	48.962237	102.995992	133.991968	94.871287	25.958395	17	21	150.987158	27.972327	70.98205	60.997416	16	40.990881	258.921446	120.845078	99.859132	41.987823
L3_chr20_-_30003442	chr20	30003441	30003528	-	81572	PDRG1	RP1-310O13.8,C20orf126,PDRG	41.380399	20.152747	35.924893	30.430592	26.619416	12.885441	1.98324	5.836691	3.091087	14.753282	3.395108	5.903181	20.583732	28.642228	34.255674	15.848873	28.658611	46.498184	49	33.371876	21	31	26	18	3	10	4	15	4	8.086687	20	37.996183	56	25.996183	39	47
L3_chr17_+_72789135	chr17	72789103	72789181	+	NA	NA	NA	21.921983	9.692283	1.591957	38.29625	38.899915	8.762466	16.405905	26.747644	13.410333	38.736567	52.611362	42.554054	25.636053	11.360938	3.562744	18.349076	36.020045	21.857899	26	16	1	39	38	13	23	42	17	39	60.233999	59.992	25	15	7	30	48.993976	22
L3_chr10_+_80671842	chr10	80671837	80672841	+	57178	ZMIZ1	RP11-519K18.1,FLJ13541,KIAA1224,MIZ,RAI17,Zimp10,hZIMP10	21.054585	12.125053	148.305766	163.275756	158.880513	29.495858	4.8131	89.750493	319.859729	211.094395	232.990419	151.595438	38.163194	22.479424	105.706148	43.955539	62.522925	55.626137	23.991803	20	82.987261	165.996516	154.889917	42.989011	7	143.931593	390.179939	211.821946	266.99226	212.983121	38	29.980769	172.247854	71.980769	89.331563	55.980769
L3_chr18_+_2645659	chr18	2645656	2645901	+	23347	SMCHD1	DKFZp686O0631,KIAA0650	40.636326	26.943845	22.72676	15.701216	5.102972	2.761163	11.103149	27.428737	13.546905	3.80792	4.269973	14.280768	12.311534	19.035228	4.903485	6.731917	8.228956	3.000178	46.967213	45	13	16	5	4	15	40	17	4	5	20	12	25	9	11	12	3
L3_chr4_-_39655674	chr4	39655671	39655925	-	23244	PDS5A	DKFZp686B19246,FLJ41012,KIAA0648,MGC131948,MGC161503,PIG54,SCC-112	26.002034	30.644771	12.895725	40.870596	13.053493	3.264955	29.945524	29.475339	16.090726	17.83411	15.704992	24.089536	8.223964	18.241391	8.739028	19.846097	13.91916	2.925681	31.081534	51.120732	8	41.616556	12.780253	4.983944	39	43.744984	19.973568	18.386364	18.386364	33.470485	7.988827	24.239011	16.136699	32.471794	19.733146	2.903553
L3_chr4_-_164307434	chr4	164307431	164307536	-	92345	LOC92345		25.75	54.429001	34.106894	51.261297	17.381386	1.91432	10.854976	32.249151	30.90138	21.706919	13.889677	22.067057	27.600663	44.320085	19.67367	25.675217	24.104078	4.973832	30	91	20	52	17	3	15	50.995475	38	21	16	31	27	57.996063	32	41.996094	34	4.988372
L3_chr1_-_33587880	chr1	33587879	33588091	-	1912	PHC2	EDR2,HPH2,MGC163502,PH2	23.603492	14.338073	24.591236	48.128327	50.900179	40.906932	20.670576	32.190056	37.802957	54.287831	26.144471	62.639708	20.009805	22.875833	39.725269	34.455191	43.015063	57.59556	26.299641	23.915424	13.979275	48.729468	49.463861	48.909852	26.085576	45.586424	45.277341	51.625645	29.539001	92.159179	19.626194	29.636118	53.450549	55.995507	52	59.939716
L3_chr20_-_57015700	chr20	57015698	57015706	-	1522	CTSZ	CTSX	42.492312	24.009589	3.183914	33.566586	55.554201	61.369045	5.843818	3.454512	0.032419	4.8818	2.583893	4.307106	16.748886	9.115771	5.906866	7.945853	28.48839	62.371641	47	40.33871	2	34	54	72.989933	8.162191	6.04634	0.04634	5	3	6	16.372059	12	10.678162	13	36	64.377405
L3_chr7_-_105539984	chr7	105539945	105540006	-	6856	SYPL1	H-SP1,SYPL	7.363552	6.663456	0	8.853599	4.089265	0	1.398909	0	3.07974	0.937795	4.269973	0.741153	56.766986	44.940975	25.632918	17.676684	24.784087	14.955019	8.953488	11	0	9	4	0	2	0	3.9	1	5	1	55.816661	58.968366	41.956553	28.920805	33.975878	14.996063
L3_chr22_+_48981588	chr22	48981565	48982177	+	83642	RP3-402G11.5	RP3-402G11.5,MGC131879,SELO	27.724765	19.871201	12.960834	43.712066	27.120788	20.492741	18.589686	16.334386	5.145794	4.966787	15.126954	17.253819	19.240323	20.836735	9.227674	3.04103	17.910596	16.634945	32.610546	32.959038	7.928742	44.429568	26.437239	26.909221	24.487146	25.806321	6.622951	5.311475	17.566338	23.905336	18.804511	27.364988	16.339429	5	24	16.803084
L3_chr15_+_72861472	chr15	72861470	72861542	+	1445	CSK	MGC117393	21.374305	19.696275	6.908129	18.631676	12.474065	10.431265	7.610918	10.264914	9.190857	14.460371	10.609871	10.615512	36.936161	36.122033	17.689901	12.631836	20.361077	35.124382	25.176747	32.7088	4.313776	19	12.1875	15	11	17.001135	11.500568	14.333712	12.300237	14.811207	36.186078	47	29.660947	20.660947	28.325423	35.66436
L3_chr15_+_87706743	chr15	87706739	87706751	+	NA	NA	NA	55.625318	12.022798	3.343982	0	0	0	6.820762	10.553407	0	0	0	0	4.108814	2.227622	0	0	0	0	60.1552	20	2	0	0	0	9	15	0	0	0	0	4	3	0	0	0	0
L3_chr9_-_129371087	chr9	129371061	129371262	-	64855	FAM129B	C9orf88,DKFZP434H0820,FLJ13518,FLJ22151,FLJ22298,MEG-3,OC58,RP11-356B19.6,bA356B19.6	40.654733	18.826029	199.926617	247.80335	288.192162	132.484344	12.268372	22.639467	38.90291	54.932546	40.121782	39.79501	14.405024	20.311966	140.490398	89.266976	95.93089	201.86099	48.97789	30.997872	112.374178	251.763689	280.894496	176.96613	17.996997	37.990991	49.13882	55.997024	46.997024	54.985266	13.974217	26.986338	216.512231	145.965569	130.956062	205.704432
L3_chr5_-_114908275	chr5	114908241	114908342	-	56929	FEM1C	EUROIMAGE686608,EUROIMAGE783647,FEM1A,KIAA1785	22.218506	25.156459	29.953785	32.439521	26.642171	2.552426	15.621904	25.365335	20.213724	23.303682	18.283897	20.836562	29.582082	15.965732	17.863009	14.737156	18.287852	11.765051	26	42	17	32.990868	26	4	21	38	25	23	21	30	29	21	26	24	23	12
L3_chr17_+_76133232	chr17	76133215	76133283	+	57521	KIAA1303		5.826033	4.814704	8.345896	9.775709	11.243134	2.000434	12.780886	53.159573	52.189612	30.896465	40.701597	43.553831	49.014887	34.240374	52.104897	52.791445	31.835302	28.659021	7	8	5	10	11	3	17.964286	75.993333	63.964286	31	46.990033	61.996656	48	45	80.958084	86	44	29
L3_chr2_+_96790337	chr2	96790318	96790365	+	26504	CNNM4	ACDP4,KIAA1592,FLJ42791	21.546848	3.640488	1.591957	8.835522	12.309298	7.571852	38.668393	14.827693	4.720604	17.876405	58.874351	25.510589	8.176916	3.012019	1.977525	5.517199	17.934593	7.916714	24	6.012516	1	9	12	10	45	22	6	18	65	36	8	4	4	9	23	7.964286
L3_chr5_+_67547337	chr5	67547334	67547366	+	NA	NA	NA	36.12628	27.607666	13.855933	25.468029	24.464474	9.735662	12.963942	18.390501	25.327253	28.364653	28.687971	51.928337	19.496606	28.288718	49.486575	18.931961	26.979209	20.730594	41.982979	45.919866	8	25.969828	23.893004	13.978485	17.961089	28.880033	30.953244	28	32.957692	74.487896	19	36.893213	71.932693	30.962687	36.893769	21
L3_chr20_+_60246968	chr20	60246935	60247011	+	9885	OSBPL2	FLJ20223,KIAA0772,MGC4307,MGC8342,ORP-2,ORP2	38.624869	29.854136	22.201828	44.407208	34.277202	22.506153	4.781058	24.714599	13.39813	12.584275	19.072394	10.179976	25.596177	25.886874	25.927752	30.02493	21.50767	13.901926	44	50.21978	13	45	33.368116	28	7	37	17	12.942149	22	14	25	34	43	49	28	13.949239
L3_chr22_+_35586993	chr22	35586950	35587005	+	4689	NCF4	CTA-833B7.1,MGC3810,NCF,P40PHOX,SH3PXD4	10.887495	3.653606	0	0.975531	6.122694	6.945882	26.602888	21.702865	9.451866	34.277779	45.515807	38.917707	31.673294	10.550846	11.020958	12.789157	21.835589	7.028716	13	6	0	1	6	10	35	31.797049	11.898917	33.988189	51.988095	54.928058	30.96648	14	20	20.988571	30	7
L3_chr2_-_196744525	chr2	196744525	196744557	-	9262	STK17B	DRAK2	16.115209	29.219352	6.367828	10.764886	14.381334	2.495884	6.419125	9.255421	11.319681	8.553636	6.001949	6.530564	46.815037	24.416927	10.844934	22.676025	24.823832	10.007667	19	48.899402	4	11	14	3.918699	9	15	14	9	7	9	46	32	18	37	33	10
L3_chr12_-_109505499	chr12	109505494	109505514	-	160760	PPTC7	DKFZp686M07120,MGC133072,TA-PP2C	21.587779	21.221984	25.937713	16.41872	9.040742	3.598808	15.031308	18.427558	23.332177	7.030005	20.1567	11.887089	32.917225	22.420639	34.665059	36.856271	33.668543	17.050623	25.479775	35.479455	15.390099	16.736755	8.856053	5.345619	20.360365	26.996505	28.65737	7.305886	23.127423	16.696469	32.351865	29.332226	53.709671	59.959399	44.169189	17.158279
L3_chr6_-_6265895	chr6	6265884	6265895	-	2162	F13A1	RP11-232H4.1,F13A	4.989785	10.772262	3.183914	0	0	0	9.283818	5.359808	4.843379	0	0	0	55.489047	27.13109	24.844631	0	1.36976	1.007135	6	18	2	0	0	0	12	8	6	0	0	0	55	34.985294	35.992593	0	2	1
L3_chr20_-_5539598	chr20	5539557	5539653	-	56261	RP5-1022P6.2	RP5-1022P6.2,FLJ11085,KIAA1434,MGC26147,PREI4	28.825322	25.911879	6.527897	10.698775	7.146778	0.638107	9.465082	16.071514	8.703526	6.794958	1.68608	0.741153	31.58051	36.591596	12.216593	17.758224	8.147477	1.007135	34	42.97561	4	10.92562	7	1	13	25	11	7	2	1	30.894737	48	21	28.994444	11.919713	1
L3_chr13_+_19430834	chr13	19430822	19431001	+	7750	ZMYM2	RAMP,FIM,MYM,SCLL,ZNF198	19.896074	22.72118	22.05262	30.698142	4.595274	2.310902	14.888328	27.041787	61.351871	27.494672	39.108338	27.898297	35.545131	25.36693	53.645025	48.139264	38.776603	11.584651	23.522293	37.809482	13.006369	31.235436	4.503185	3.515924	20.526891	41.703021	73.725409	28.215561	44.721507	39.105565	34.920792	33.482897	81.538731	78.462168	51.195215	11.640264
L3_chr10_+_97793258	chr10	97793251	97793332	+	54619	CCNJ	bA690P14.1	43.342668	17.946407	49.817135	38.268117	16.398769	3.914754	14.725955	30.998439	66.414497	30.252383	45.632253	44.104134	12.311534	18.298653	30.560203	19.48621	19.374907	9.886884	49.989583	30	27	38.916558	16	6	20	44.996774	79.990415	30	51.993443	63	12	24	43.979798	31.864253	27	10
L3_chr9_-_94936355	chr9	94936345	94936688	-	4814	NINJ1	NIN1,NINJURIN	33.536253	17.345135	78.182583	35.289614	58.553812	29.176956	10.386867	7.32078	11.130819	10.3028	16.482685	7.758982	26.487711	16.907358	30.555856	22.119582	16.661381	36.32187	38	29	41.913793	35.854554	57	37.940092	14.00631	11.161885	14	10.431193	19	11	26	22	44.820896	36	22.954802	37.227716
L3_chrX_-_45595907	chrX	45595907	45596176	-	NA	NA	NA	26.506963	27.048499	36.508223	44.498848	64.453435	40.091031	35.151212	37.525051	23.92843	46.164654	22.376548	121.012896	9.336559	4.446367	22.25423	16.454204	13.038938	8.113102	29.192845	45.88965	19.631052	45.010256	62.506841	46.257416	41.376062	46.168012	29.145891	44.00338	25.505963	185.934367	9.119623	5.86517	34.934811	26.878841	16.987952	8.245671
L3_chr17_+_17525496	chr17	17525478	17525534	+	10743	RAI1	DKFZP434A139,KIAA1820,MGC12824,SMCR,SMS	19.858115	10.715362	14.026905	25.698675	7.163412	4.350973	20.948267	38.185858	23.215265	12.373879	22.168141	15.709097	30.292401	6.93636	13.648666	4.900591	4.358886	5.879572	22	17.991228	8	26	7	6	25	45	27	12	25	23	30	9	19	8	6	6
L3_chr12_-_121946574	chr12	121946566	121946634	-	79720	VPS37B	FLJ12750	19.036859	15.965545	25.840279	99.574912	51.186576	21.165756	16.06082	20.693785	38.484061	55.68459	46.110708	36.963769	36.408527	50.53441	134.446836	76.657804	55.700177	78.966261	22.997531	26.530846	14.997531	100.977717	50	29.809136	22.971182	34	47.641173	55	52.99115	51.65804	35.629283	65.822785	188.219978	124.903766	75.501536	80.390692
L3_chr17_-_32790153	chr17	32790139	32790193	-	31	ACACA	ACCA,ACAC,ACC,ACC1	20.282719	10.855524	6.753939	7.745545	3.069543	0	17.687689	29.057684	9.498778	1.93233	3.395108	5.159893	33.636829	41.731692	10.957681	9.117898	8.4673	12.978762	24	18	4	7.916667	3	0	23.916311	43.777778	11.980583	2	4	7	32.987097	54.775282	18	14.955451	11.987097	13
L3_chr4_-_7992351	chr4	7992335	7992507	-	60312	AFAP1	AFAP,AFAP-110	33.231631	14.855166	16.46575	74.767195	46.088289	28.108884	25.072026	25.206134	30.31223	22.828759	77.582247	174.105643	13.321547	4.514645	16.19003	13.417616	24.659974	34.538781	36.996656	24.606925	10	75.858285	45	39.996656	32	36.998	37	23	88	250.974111	12.988439	6	25.629559	21.993902	32.628225	35
L3_chr19_-_37857913	chr19	37857903	37857951	-	84079	ANKRD27	DKFZP434L0718,FLJ00040,PP12899,VARP	40.103694	23.916176	16.46575	21.605004	12.289122	5.713301	9.054575	5.296234	3.175061	11.540674	9.524646	5.093279	22.746411	30.470277	14.845587	20.151064	22.963568	15.936935	45.885542	40	10	22	12	8	12.298643	9	4	12	11	7	22.214435	40	24.994949	32.980861	31	16
L3_chr5_+_56505637	chr5	56505605	56505693	+	65056	GPBP1	GPBP,DKFZp761C169,MGC126339,VASCULIN	10.864172	6.637056	6.527897	10.75124	3.967475	0	12.023672	13.891987	15.903355	26.353602	17.993688	17.281487	49.051204	56.417151	25.054055	31.168493	20.131964	12.999989	13	11	4	11	3.886792	0	17	22.969697	19.992593	26.930556	21	24	47.996269	73.9082	43.796928	50.930314	28.978261	13
L3_chr10_+_35665406	chr10	35665403	35665619	+	219771	CCNY	C10orf9,CBCP1,CFP1	28.014328	22.303869	13.269663	37.275895	30.602055	7.798964	19.4507	22.613747	8.605754	17.107396	25.020259	16.790562	24.647066	14.962851	7.477467	28.10013	12.934839	6.004652	34	36.911765	7.992857	38	29.911765	11.958333	27.292969	37	11	17.218992	28.83663	23.417016	24	20	14	45.951634	19	5.961538
L3_chr20_+_36988473	chr20	36988469	36988489	+	81610	FAM83D	C20orf129,FLJ38341,dJ616B8.3	50.860961	22.544216	14.75466	68.414843	14.348242	3.399269	13.268576	22.9023	15.736862	22.867206	7.767239	5.68582	8.172149	15.439822	28.436728	14.138316	2.013723	5.937124	55	38	8	69	14	5	17	31	19	22	9	8	8	20	38	23	3	6
L3_chr12_+_732005	chr12	731994	732031	+	65125	WNK1	KDP,KIAA0344,PHA2C,PRKWNK1,PSK	36.635832	32.331149	17.039847	30.427484	8.1665	6.848146	4.043229	8.09982	12.845967	13.829318	6.859682	28.312057	31.666083	26.776442	27.316327	15.904901	25.459723	40.872907	42	53.994565	10	31	8	10	6	13	15.993631	14	8	40	31	35	43	26	33.99251	42
L3_chr16_+_30867889	chr16	30867884	30867940	+	93129	ORAI3	MGC13024,TMEM142C	48.051511	27.032633	3.183914	21.699192	15.31967	21.016484	1.32216	6.58936	2.318315	4.745715	2.552068	7.255335	23.546305	15.124496	7.028839	14.052319	12.002422	12.781764	55	44.973118	2	22	14.994505	29	2	11	3	5	3	9.977273	23	20	13	23	17	12.983193
L3_chr3_-_60968792	chr3	60968791	60968793	-	NA	NA	NA	40.432073	29.257452	150.741482	29.707638	18.563521	6.209524	21.635761	47.099566	156.139736	59.583271	45.476462	39.859859	11.927767	6.895902	95.319352	17.113328	11.297143	9.723079	43	49.694599	71.048038	29.986154	18.055396	8	25.664238	53.339434	172.845478	53.680854	49.981314	59.678052	11.748936	9	102.486204	27.710858	14.100252	10
L3_chr5_+_179092437	chr5	179092423	179092443	+	9794	MAML1	KIAA0200,Mam-1,Mam1	29.553142	16.660472	7.024196	14.753159	12.2995	2.761163	26.192155	13.508434	30.526666	23.859792	10.429393	16.833263	18.37469	16.812175	11.472186	13.503158	15.318886	16.586443	33	28	4	15	12	4	33	19	36.993671	23	11.951515	24	17.993789	21.993197	17	22	20.986395	17
L3_chr4_-_120441161	chr4	120441144	120441240	-	401152	LOC401152		4.825465	3.052091	1.591957	2.933392	0	1.362328	2.059989	3.037067	3.126176	0.937795	0.84304	0.741153	67.316348	51.19807	46.341195	31.187775	41.696518	40.287858	6	5	1	3	0	2	3	5	4	1	1	1	66	66.997312	72	51	55	41
L3_chr14_-_37137322	chr14	37137322	37137326	-	NA	NA	NA	43.997374	21.466057	10.775698	16.683179	29.628843	12.29047	21.189126	12.954833	6.537031	3.935442	5.198564	9.600344	9.13893	6.93636	1.733047	3.677067	4.530728	10.679818	46.617391	36.478261	5.965217	16.86087	28.756522	14.930435	24.688889	16.866667	7.911111	3.955556	5.955556	13.933333	9	9	3	6	6	11
L3_chr22_-_47305049	chr22	47305049	47305051	-	NA	NA	NA	6.122661	10.578054	10.842991	5.887231	3.069543	3.546613	58.152891	35.726774	37.828589	20.841738	20.53305	15.755397	10.146174	7.720838	16.674432	6.703345	0.643964	9.678888	7.007399	17.787363	6	6	3	5	65.044019	43.729487	43.864795	19.815165	22.989796	22.815577	10	10	23.318016	10.921588	1	9.953846
L3_chr17_+_56032335	chr17	56032327	56032397	+	8493	PPM1D	PP2C-DELTA,WIP1	27.37288	7.882149	6.687964	5.866785	3.063528	1.276214	7.687667	16.028753	17.827769	15.315604	12.783286	18.207741	39.621131	10.557613	5.203543	9.728318	5.171086	4.99322	31	13	4	6	3	2	11	25	22	14.992857	15	26	38.992647	14	9.834532	15.932836	7.694611	5
L3_chr19_-_13814733	chr19	13814729	13814734	-	NA	NA	NA	25.531921	264.774596	32.247871	23.657962	23.632611	14.72299	23.906948	66.948861	21.684434	7.895073	5.192645	2.195282	25.393776	41.305221	6.367376	1.218951	1.287928	0	28	457.76278	17.977162	23.995017	23	18.988506	29.943182	82.976744	26	8	6	3	24.991228	52.991228	11	2	2	0
L3_chr12_+_104025638	chr12	104025615	104025693	+	23325	KIAA1033		14.885393	9.709958	11.52981	29.397043	11.225666	4.552861	11.354402	24.426255	43.969566	46.441063	34.646051	30.46684	49.985823	33.466517	78.205063	57.603627	77.041733	45.31883	18	16	7	29.981481	11	7	15	36.978947	52.985714	46	39.978748	43	48.968088	43.990432	112.816266	93.886275	100.890351	45.988679
L3_chr5_+_175017628	chr5	175017616	175017719	+	NA	NA	NA	6.482307	14.437864	1.591957	8.813824	4.078888	1.91432	52.408247	46.244626	17.212691	29.642889	15.489426	19.902701	17.50074	10.5188	11.281301	5.480541	3.309993	6.949325	8	23.914346	1	9	4	3	69.463918	70.988327	21.918149	30	18	27.976471	17	14	20	9	4.901235	7
L3_chr21_-_34209967	chr21	34209942	34209987	-	539	ATP5O	ATPO,OSCP	7.470129	6.059798	5.161982	8.816359	4.08325	0	0	0	3.175061	2.813385	1.709028	0	68.997047	49.710428	39.259717	52.08659	34.180084	36.397758	9	10	3	9	4	0	0	0	4	3	2	0	67.991254	64.982507	59	84.975676	44.95597	37
L3_chr10_+_135057620	chr10	135057597	135057708	+	92170	MTG1	GTP,GTPBP7,RP11-108K14.2	56.442737	11.475423	18.824263	38.312977	11.231681	2.000435	7.776118	11.660919	2.318315	8.68972	4.269973	6.530564	12.250577	9.016173	8.941357	11.593064	19.258504	9.898681	64	19	11	39	11	3	10	17	3	9	5	9	12	12	16	19	25	10
L3_chr6_+_37245931	chr6	37245884	37245994	+	5292	PIM1	PIM	33.273093	36.162544	50.213685	189.192023	268.44025	155.304064	25.179499	46.699086	43.718988	135.464765	165.985435	175.351281	18.250641	18.57603	23.850017	42.86872	116.611431	148.291216	39.627441	59.921544	30	191.836621	261.244602	196.437541	35.057198	71.216672	54.474666	133.227907	187.995843	251.989324	17.749736	24.842011	41.341571	70.005453	150.096875	151.515457
L3_chr12_-_61614720	chr12	61614720	61615207	-	57460	PPM1H	ARHCL1,FLJ13253,KIAA1157,URCC2	43.367005	16.241251	1.591957	20.542708	30.648128	13.769142	18.108104	26.29585	3.091086	17.303529	35.636061	66.004232	15.398613	12.837474	3.890043	21.997776	66.014487	39.546479	50.003699	26.96	1	20.996706	29.972789	20	25	39.967442	4	18	41.070402	93.937046	15	17	7	36	86	39.935626
L3_chr8_-_42028663	chr8	42028660	42028674	-	7994	MYST3	MGC167033,MOZ,RUNXBP2,ZNF220,KAT6A	12.892146	14.862513	7.024196	20.67345	8.210234	1.362328	24.910311	38.526852	41.036886	36.002408	41.643884	30.777049	39.231835	78.505442	69.984723	38.677645	60.380466	20.265405	15	25	4	21	8	2	28.673333	47.836667	47.836667	33.673333	46	45.51	39	98.72928	81.027665	62.680389	68.461098	20.731818
L3_chr1_+_44208227	chr1	44208224	44208280	+	1802	DPH2	DPH2L2	2.461086	3.03097	3.343982	2.926593	4.087612	0.638107	29.107773	25.3686	27.688864	19.366955	30.614478	16.464375	45.694056	56.932471	93.379772	49.176238	72.608017	102.437428	3	5	2	3	4	1	37.983957	38.989362	34	19	35	23	44.990512	74	129.982965	79.983146	89.960222	106
L3_chr12_-_109424264	chr12	109424256	109424310	-	51699	VPS29	DC7,DC15,DKFZp564F0223,FLJ20492,PEP11	24.096791	10.251282	1.591957	8.80276	4.08325	1.482227	1.32216	1.799855	1.545543	3.981573	9.319337	1.482306	51.948945	22.050376	36.128095	31.154634	33.366574	19.489847	28.585227	17	1	9	4	2.355856	2	3.185185	2	4	11	2	50.892706	28.959706	58.473221	50.939791	45.989796	19.623126
L3_chr2_+_134593975	chr2	134593948	134594006	+	NA	NA	NA	38.799833	12.658057	38.795297	28.368585	15.334052	7.917841	19.659	23.110644	58.8406	40.69329	49.390815	93.562343	19.425888	9.097069	23.344895	17.176756	19.901031	19.687362	45	21	21	28.959064	15	11	25.997403	33.99734	68.986764	39.997429	55.994819	137.986937	19	11.993333	34	27.973421	27	20
L3_chr17_-_60483254	chr17	60483248	60483329	-	10672	GNA13	G13,MGC46138	41.431229	37.696628	48.080386	41.296955	38.950452	9.841115	12.155594	31.948394	26.971743	12.778043	11.06019	28.476926	24.6207	15.104453	37.185259	15.879275	23.556415	12.886448	48.229321	63	26.805687	42	38	13	17	46.963947	33.007793	13	13	39.95283	24	20	56.987751	26	32.626168	13
L3_chr19_-_5208400	chr19	5208399	5208402	-	NA	NA	NA	27.806438	24.35913	23.042927	102.715371	65.775735	71.25747	48.103045	63.227979	17.838547	35.231329	34.208608	172.637594	2.887661	3.012019	8.575986	3.658462	1.869363	11.451404	31.23913	41.072926	12.847826	103.444479	63.863768	81.31777	57.568583	77.682413	21.731679	33.514706	38.678088	263.563126	2.805556	4	13.833333	6	2.805556	11.638889
L3_chr1_-_224993605	chr1	224993603	224993656	-	NA	NA	NA	62.447161	28.190745	82.414108	431.18177	449.755657	162.215554	3.382149	3.577524	46.935897	118.502104	117.521562	170.610316	13.32934	7.460498	27.127034	97.001912	102.498988	93.36419	72	47	45	434	436	189	5	6	57.998258	115.960663	133.982926	247.986129	13	10	46	157.997836	132.99568	95
L3_chr1_-_150232931	chr1	150232910	150232970	-	6281	S100A10	p11,p10,42C,ANX2L,ANX2LG,CAL1L,CLP11,Ca[1],GP11,MGC111133	37.229011	74.48237	80.261856	141.212265	33.806596	12.909572	1.32216	76.44022	18.205513	18.12482	8.564186	22.639152	40.662913	91.516428	150.771039	71.98635	31.05483	67.15711	43	125.871056	43	142.928047	32.992908	17.995238	2	97.239649	22	18	9.994737	32.897561	39.998384	117.959904	200.845745	116.95072	41.966792	68.985504
L3_chr7_+_86619677	chr7	86619663	86620045	+	9988	DMTF1	DMP1,DMTF,FLJ41265,hDMP1	29.995198	24.733563	24.466471	54.130543	28.649664	2.638542	8.472423	11.977235	31.891604	16.506618	30.617081	20.704642	40.883612	14.405022	33.705454	22.043188	38.686325	14.821426	35.596491	41	14	54.946809	28	4	12	19	39	17	35	29	39.99505	19	49.912037	36	51	15
L3_chr7_-_44088608	chr7	44088608	44088630	-	27434	POLM	Tdt-N	12.258218	0.610418	1.591957	0.975531	5.108987	0.638107	16.322429	0.540457	3.982921	3.80792	1.68608	0	51.373907	1.502626	3.318265	3.041031	9.228433	1.007135	14	1	1	1	5	1	20	1	5	4	2	0	51	2	6	5	13	1
L3_chr16_-_11744083	chr16	11744082	11744250	-	51061	TXNDC11	EFP1	41.137675	32.485677	35.351716	25.137586	25.618585	6.725524	20.698076	20.225075	7.957571	13.522959	5.51816	25.650665	18.451034	36.818085	14.256366	17.724399	11.669789	14.17583	48.989583	53.964467	21	25.656566	25.036443	10	29	32.988439	10.063281	14.063281	6.506247	35.994186	18	48.268349	24.987053	29.001519	17.148393	14.142369
L3_chr16_-_960980	chr16	960966	961001	-	64788	TMEM112	LA16c-360B4.1,C16orf26,FLJ12681,FLJ22302,HMFN1876,JFP11,TMEM112A,TMEM112	53.945845	14.935519	4.905654	36.449985	32.805347	8.079238	22.347176	12.128075	5.55135	6.734785	13.919724	16.90929	4.087056	6.077661	4.812678	13.545878	8.674477	10.757917	60	24.968948	2.982222	36.986364	32	11	27	17	7	7	16	24	4	8	8	22	12	11
L3_chr16_+_66153964	chr16	66153953	66154306	+	10664	CTCF		51.986427	40.153411	15.718078	69.887213	40.425077	83.048318	19.274925	15.01008	8.088442	9.464722	18.67351	30.439504	10.268436	3.63921	4.20645	1.458444	1.54048	3.974282	57.991572	67.811998	9.141302	70.598312	39.245468	88.129263	25.039952	21.649372	9.980509	9.730184	21.437143	44.701492	10.045977	4.87931	7.589286	2.40312	2.423319	3.962406
L3_chr19_+_63530213	chr19	63530170	63530513	+	342945	ZSCAN22	HKR2,MGC126679,MGC138482,ZNF50	17.359452	12.019364	16.879778	12.735063	11.230029	4.638976	53.996795	28.919623	37.83904	52.883082	25.854206	39.08	10.251192	19.479203	16.148856	17.094133	12.934839	9.064211	20.987654	20	10	13	11	7	70.989078	46	46.894737	52	30	55	9.947368	25.684564	28.900158	28	19	9
L3_chr16_+_31027207	chr16	31027190	31027264	+	10295	BCKDK		39.633554	29.862274	8.119853	53.127706	56.391552	37.955775	9.465082	12.670037	9.462501	10.765198	6.016642	16.927129	33.165739	37.266291	49.557574	39.823947	41.58927	57.257825	45.946844	49.722359	5	54	54.983051	49	13	20	12	11	7	23.991071	32.454438	49	74.919438	64.984733	56.987437	58.173489
L3_chr3_+_42607341	chr3	42607336	42607422	+	51188	SS18L2	KIAA-iso	8.991748	3.662509	1.591957	1.951062	3.063528	0	0	0	2.353404	13.6128	0.84304	3.63915	73.343018	41.949527	66.04414	42.858684	41.350796	44.248772	11	6	1	2	3	0	0	0	3	13	1	5	71.985892	55	100	70	58	45
L3_chr1_+_10661128	chr1	10661127	10661133	+	NA	NA	NA	4.307503	7.65253	1.591957	20.01349	1.019722	9.022092	77.230976	29.726906	28.412004	21.781583	10.805749	46.4685	1.032672	4.557885	7.914932	1.832151	0.643964	3.944081	5	12.774648	1	20.247569	1	12.103448	83.711252	36.775843	33.103586	21.120225	12.207171	69.187535	1	6	11.346667	3	1	4
L3_chr16_+_25611123	chr16	25611123	25611198	+	9951	HS3ST4	30ST4,3OST4	29.43937	22.427793	27.021406	30.049859	14.028485	5.345289	40.045355	20.795683	18.332539	9.663433	15.764605	14.719048	13.858249	13.485445	4.686703	9.423198	11.166479	10.375333	32.121374	37.968114	14.616883	30.34772	13.686727	7.300932	47.069543	28.009547	21.991774	9.62434	17.90165	21.074113	13.601356	17.417773	7.887491	15.350507	14.318519	10.554802
L3_chr2_-_11402192	chr2	11402169	11402278	-	9475	ROCK2	KIAA0619	66.521291	58.186782	29.892488	64.278716	33.846509	2.638541	2.64432	23.471477	18.328137	13.267752	14.375238	19.598109	15.050941	22.656398	24.463633	14.5443	30.71134	12.413118	76.687801	97.289451	17.991101	65.36629	33.07098	4	4	37.246727	22.993939	13.904223	16.801248	27.139818	14.654412	30	41.720077	23.798505	41.426752	12.421557
L3_chr3_-_48204904	chr3	48204870	48204937	-	993	CDC25A	CDC25A2	41.279404	18.498443	15.972821	5.869368	6.152218	1.276213	20.560772	28.876538	19.598919	3.887265	2.552068	6.575584	22.589347	35.562103	26.622276	11.028146	7.188415	16.638168	47	31	9	6	6	2	28	40	24	4	3	9	22.190765	45.993671	40	18	10	17
L3_chr14_-_50367602	chr14	50367589	50367641	-	51199	NIN	KIAA1565	49.580819	32.385005	17.232305	46.312979	10.22694	4.675482	13.824987	10.173111	5.479579	5.33945	10.857438	20.928936	21.400444	11.363586	7.831792	11.002525	19.26465	7.958489	56.855012	54.259299	10	46.984126	10	7	19	15	7	5.645161	12.632911	29.961905	21	15	13.972727	18	25.973214	7.972727
L3_chr8_+_128875975	chr8	128875948	128875979	+	5820	PVT1	MGC21751	56.282638	25.789958	13.552092	23.568228	23.598875	0.638107	12.400692	11.230266	6.350122	3.80792	1.68608	1.482306	16.416419	17.356546	8.997551	18.346034	13.951785	4.028538	62.989418	42.994681	8	24	23	1	17	19	8	4	2	2	16	23	16	30	20	4
L3_chr15_-_50608370	chr15	50608305	50608654	-	4644	MYO5A	GS1,MYH12,MYO5,MYOXIN,MYR12,myosinV,myosinVa	45.152278	29.509534	59.222113	99.918081	41.026821	19.771274	13.784439	41.419651	60.358813	62.774703	92.347619	111.734491	26.865388	23.714534	40.248139	43.261042	64.890622	44.657775	53.714345	48.844441	34.881873	101.647789	40.095732	27.77047	20.239988	64.323055	74.393154	63.816286	106.481679	160.933045	26.147165	31.39886	66.60016	70.631253	88.188531	45.327335
L3_chr1_-_203447306	chr1	203447292	203447488	-	25778	RIPK5	DustyPK,HDCMD38P,KIAA0472,RIP5	50.74089	36.688828	12.263975	34.334437	11.249149	3.276648	21.881903	12.915209	15.883785	8.610375	10.31844	13.752408	13.340277	31.788077	7.07052	13.415142	8.294686	9.763724	59	60.987419	7	35	11	5	29	21	19.824742	9	12	19	13	41.909273	12.976471	22	11.977011	9.942149
L3_chr21_-_17907048	chr21	17907026	17907108	-	10950	BTG3	ANA,MGC8928,TOB5,TOB55,TOFA	22.522754	45.737497	20.67982	27.557538	4.08325	2.761163	8.985196	14.302534	6.301265	7.695185	0.84304	5.36673	54.631848	19.060145	52.40067	12.793933	11.71686	14.669336	25.947342	76.975755	11.959538	28	4	4	12	21.446139	7.972603	8	1	7.39784	54	24.987342	74.987319	20.934694	16	14.804082
L3_chrX_+_118486418	chrX	118486414	118486487	+	292	SLC25A5	AAC2,2F1,ANT2,T2,T3	8.377078	6.633146	12.186177	10.781068	4.08325	0	8.871736	3.977878	2.318315	7.895073	6.035686	0.741153	68.957621	46.350856	72.142431	41.14723	44.559205	29.188291	10	11	7	11	4	0	12	7	3	8	7	1	67.987087	60	97	66.997416	57	29.997416
L3_chr21_+_34367745	chr21	34367708	34367748	+	NA	NA	NA	25.599533	14.833794	51.33632	156.573413	53.623498	4.532625	16.623744	69.978757	44.180954	346.810547	217.91631	96.924472	44.416701	55.890934	185.232763	309.730838	370.680774	129.836311	28	25	27	157	52	6	20	82	51	295	235	147	44	71	193	495.996997	359	136.993994
L3_chr2_-_233452778	chr2	233452778	233452778	-	NA	NA	NA	25.903288	5.88253	5.162614	9.237647	4.525998	6.116931	6.087383	4.094942	7.928639	1.18723	3.500822	2.1751	54.794962	34.217199	50.454736	26.157527	29.385425	40.364778	27.936413	9.872727	3.000343	9.363636	4.418182	7.890909	7.791045	6.05597	9.537313	1.253731	4.041045	3.026119	54.713208	43.232147	57.471841	42.266109	33.407547	42.441795
L3_chr8_-_144762877	chr8	144762868	144762928	-	65263	PYCRL	FLJ13852	56.832284	41.948163	29.396997	25.446349	51.094688	22.766932	15.930365	35.557558	5.58644	21.565106	14.811299	3.677588	14.351075	15.016381	6.91795	3.041031	13.139575	13.41073	66	69.996441	17	26	49.917241	30.951049	22	52	7	20.971014	17	5	14	19.934275	12	5	19	13.565854
L3_chr2_+_127130192	chr2	127130147	127130242	+	2995	GYPC	GE,CD236,CD236R,GPC,GYPD,MGC117309,MGC126191,MGC126192	52.523528	19.193168	18.631804	66.920965	108.920642	33.418734	15.390708	20.424083	18.319649	24.699118	36.295419	36.489156	19.443776	28.012649	13.576975	34.183601	44.624325	43.727709	59.997024	31.933333	11	67.985154	106	46	21	32	22.967657	24.995305	42	50.986047	19	36.915234	22.98822	55.888414	59	44
L3_chr2_+_44249517	chr2	44249470	44249550	+	5495	PPM1B	MGC21657,PP2C-beta-X,PP2CB,PP2CBETA,PPC2BETAX	45.043856	30.66788	22.372801	34.345643	13.282578	3.178641	11.613465	7.133232	11.331774	8.727288	16.392581	10.19789	30.761527	28.247875	25.296398	33.645083	53.260485	21.803714	51.806398	50.920709	13	35	13	4.982955	15.977528	11.967033	14	9	19	14	29.969312	36.934066	41.721194	54.972222	69.954198	21.996337
L3_chr9_-_87904270	chr9	87904249	87904319	-	51280	GOLM1	RP11-379P1.3,C9orf155,FLJ22634,FLJ23608,GOLPH2,GP73,PSEC0257,bA379P1.3	44.648971	50.834135	32.24987	72.674595	32.603015	9.235192	5.550929	12.457302	11.8297	25.086765	5.924228	10.701841	37.244426	30.368758	36.29277	31.724699	29.652067	19.804831	51.973488	84.846522	19	73.828279	31.862928	13	8	20.983471	15	24.983607	7	14.834483	36.263333	39.932253	56.697734	51.879203	40.639182	19.960573
L3_chr20_-_3944174	chr20	3944171	3944253	-	11237	RNF24	G1L	26.168224	13.846996	1.591957	7.817848	9.205343	1.276214	50.040679	21.319933	3.091086	5.68351	34.332672	10.832816	11.289799	7.484808	1.977525	1.822079	4.589579	1.007135	30.990291	23	1	8	9	2	64	31.769481	4	6	39	15	11	10	4	3	7	1
L3_chr9_+_34636631	chr9	34636610	34636643	+	2592	GALT		17.926409	9.747743	3.183914	8.773744	4.096355	2.606138	17.675842	2.76702	4.671718	4.82506	10.149213	17.089415	52.019931	13.551818	11.840332	7.277605	13.687098	18.353228	21.099548	16.103492	2	8.953488	4	3.953488	23.852113	4.950704	6	5	11.72043	23.959077	51.036457	17.947917	18.973958	11.947917	19.580818	18.480107
L3_chr1_-_51757527	chr1	51757501	51757640	-	2060	EPS15	AF-1P,AF1P,MLLT5	21.052617	11.433149	7.959785	19.581292	5.102972	2.724655	14.403971	28.000886	48.167001	20.461234	35.611984	45.717386	52.914799	53.614486	65.693095	70.338817	70.629837	30.462494	24.967742	18.850467	5	20	5	4	19.976636	42.977778	57.81397	20.988095	41	64.733333	51.96001	69.960411	92.913719	114.469288	90.918445	30.952001
L3_chr1_+_179324458	chr1	179324458	179324458	+	51278	IER5	MGC102760,SBBI48	73.547949	65.618629	37.254345	51.743656	25.747255	15.080576	3.768114	1.858813	8.326049	2.94947	0.84304	0.741153	11.152647	8.506649	11.718007	1.832151	10.514831	7.805037	76	113	19	52	25	18	5	3	10	3	1	1	11	11	16	3	13	8
L3_chr1_-_151784907	chr1	151784905	151784910	-	6275	S100A4	MTS1,FSP1,18A2,42A,CAPL,P9KA,PEL98	3.413301	5.957558	3.343982	0	3.069543	8.798116	1.398909	0	3.233036	6.077393	2.583893	2.852977	83.724464	82.589372	118.970583	55.730331	94.550397	159.479541	4	10	2	0	3	11	2	0	4	6	3	4	83.831123	102.827762	122.936893	89.738474	98.800112	170.661864
L3_chr6_+_43257896	chr6	43257871	43257945	+	23113	PARC	DKFZp686G1042,DKFZp686P2024,H7AP1,RP3-330M21.2	30.697114	16.845826	6.527897	15.68722	16.343378	7.26141	41.520466	23.975196	3.898947	35.063415	11.973844	16.079286	16.378537	13.402467	6.173666	6.493524	3.301651	6.966153	35.981818	28	4	16	16	10.92437	52.927796	38.994152	5	35	13.899471	21.988235	15.916634	17.932432	11	10.650943	5	6.958333
L3_chr20_-_4930109	chr20	4930107	4930162	-	9962	SLC23A2	RP1-237C24.1,KIAA0238,NBTL1,SLC23A1,SVCT2,YSPL2	68.698002	29.767631	25.385743	82.853442	35.792071	7.627621	7.188996	15.395964	13.681832	26.00209	15.400916	32.201589	13.370167	5.215331	21.204078	22.666929	17.928188	26.449063	76.916675	49.978811	15	83.95595	34.933236	11	10	24	16.993671	26	18	45.899379	13	7	32.899182	36.965714	24.731206	26.897338
L3_chr2_+_62276756	chr2	62276745	62276788	+	10678	B3GNT2	B3GN-T1,B3GN-T2,B3GNT,B3GNT-2,B3GNT1,BETA3GNT	54.936651	33.603587	11.520342	18.42452	9.202615	4.822826	6.785514	7.907717	6.359211	6.931043	3.395108	10.859796	27.579634	13.449339	10.673833	7.685702	13.608339	16.877601	62.799218	56.095975	6.994444	18.764957	9	7	9.984848	13	8	7	4	15.053298	27	17.838635	16.365922	12.594265	19	17
L3_chr2_+_231968514	chr2	231968453	231968706	+	93010	B3GNT7	beta3GnT7	50.620447	60.817991	0	6.842317	2.043806	1.91432	18.128547	10.840904	0	8.576241	1.937059	1.482306	20.610716	22.111718	0.494381	3.061421	0	1.007135	60.547	101.25324	0	7	2	3	25.816327	19	0	9	2.304688	2	20.054596	29.308571	1	5	0	1
L3_chr17_-_37560512	chr17	37560486	37560551	-	5878	RAB5C	MGC117217,MGC138857,RAB5CL,RABL	31.958301	29.942387	25.705879	32.291295	33.715364	34.406935	19.786554	13.326525	17.963429	15.784253	24.167261	29.235303	37.706261	9.783025	24.378435	32.456875	35.056245	69.326659	36.845679	49.992754	15	32.845679	32.927798	47	27	22	22.460411	16	28	40.961115	36.990712	13	39.885467	52.963169	47.439353	70.978366
L3_chr3_+_23822417	chr3	23822417	23822511	+	7324	UBE2E1	UBCH6	36.585562	24.124501	21.897988	49.120821	21.461134	5.104854	1.98324	1.718711	5.528465	1.87559	4.261096	22.080649	51.037103	19.567974	25.478725	26.231527	34.25219	24.690862	43	40	13	50	21	8	3	3	7	2	5	32	49.99	26	40.980066	43	47	24.988962
L3_chr17_-_24302462	chr17	24302462	24302701	-	57649	PHF12	FLJ34122,KIAA1523,MGC131914,PF1	12.943361	8.984091	7.368982	5.16712	16.198711	4.148809	54.570281	43.425712	35.547774	49.472099	29.522273	65.057707	22.181263	15.73206	5.52792	9.537757	7.396223	11.213558	15.603133	14.822157	4.437753	5.286909	15.858711	6.033943	70.090076	65.375834	43.879985	49.083139	34.316089	92.654796	21.637288	20.728814	10.349153	15.637288	11.040243	11.267362
L3_chr1_-_1300415	chr1	1300415	1300462	-	54998	AURKAIP1	AIP,AKIP,FLJ20608	41.579788	21.094281	41.154065	10.770004	8.172516	12.063558	6.744013	0.540457	0	0.937795	0.84304	0	41.772714	13.495315	11.469586	6.53636	7.74237	11.057254	49	35	23	11	8	17	9	1	0	1	1	0	41	18	21	10.724638	11	11
L3_chr6_-_43704896	chr6	43704892	43705004	-	54676	GTPBP2	MGC74725,RP11-22I24.2	42.34814	26.705692	61.575187	28.366508	19.359858	7.469589	24.143324	51.327245	31.926273	58.870689	20.761851	24.002544	23.630211	9.626986	7.57954	16.440136	10.825489	12.936757	49.833326	44.424566	34	28.932516	18.933665	11.131737	33	75.843107	39.561555	59.553146	24.110084	32.994302	23.195202	12.864904	14	26.893224	15.885417	13
L3_chr17_+_58397301	chr17	58397275	58397558	+	NA	NA	NA	38.687896	43.177073	33.237278	13.608912	5.116077	4.037376	19.335735	99.378202	37.196796	26.362979	24.782547	66.768559	32.574626	22.461968	10.700823	6.527217	8.123836	4.985365	45	72.045292	19	13.901895	5	6	26.970326	130.777335	45	26.667853	28.928367	94.433449	32	29.609391	18.990741	10.692308	12	5
L3_chr9_+_124172632	chr9	124172624	124173172	+	5742	PTGS1	COX1,COX3,PCOX1,PGG/HS,PGHS-1,PGHS1,PHS1,PTGHS,RP11-542K23.6	29.067254	23.9793	55.704996	864.365957	730.536527	696.647743	17.591041	26.600113	153.737038	1089.282768	1336.357795	1653.360656	44.121096	29.459453	313.69953	1276.966843	1989.72652	2215.650257	34	39.975062	30.999584	865.958576	706.96109	722.807351	25	42.967916	181.986271	964.520849	1442.842056	2592.757455	42.999364	38.994916	397.979153	2050.945481	1965.937413	2383.796889
L3_chr15_-_32289529	chr15	32289525	32289598	-	79768	C15orf29	FLJ22557,MGC117356	56.95209	46.049472	43.925614	72.905117	18.435299	5.7133	8.5247	24.893315	21.831499	31.661854	17.121868	8.509671	25.399805	20.201138	38.993486	32.869211	26.03152	11.871908	65	77	25	74	18	8	11.918033	38.540983	26.688525	30.52459	19.836065	11.918033	24.799189	26.776595	56.542554	53.585107	33.734043	11.93617
L3_chr5_+_72179703	chr5	72179700	72179756	+	3842	TNPO1	IPO2,KPNB2,MIP,MIP1,TRN	27.076791	18.082595	17.039846	24.570873	18.162564	3.399269	20.176159	15.861476	21.924354	17.961736	11.403491	15.020508	43.783755	52.269301	52.450897	51.016495	23.315611	20.803693	32	30	10	25	17.724138	5	26	25	27	18.188654	13	21	43	67.720747	78.688299	82.997151	31.344149	21
L3_chr1_-_2447900	chr1	2447891	2447914	-	55229	PANK4	DKFZp547M242,FLJ10782	12.087901	17.374725	6.527897	14.742088	7.152794	4.184719	33.993721	10.537226	12.403835	26.389672	7.725669	7.924558	45.5748	24.59486	14.54055	24.502586	28.958019	49.42778	14	28.973684	4	15	7	6	40	16	15	26	9	11	45	32	23	40	36	50.991304
L3_chrX_+_118776581	chrX	118776578	118776582	+	347454	ANKRD58		48.150511	20.701897	0	13.794161	24.688102	4.532625	10.672283	1.62137	0	4.8818	3.395108	9.083117	33.398842	18.517199	5.65062	9.811261	4.283342	10.730214	51.988889	35	0	14	24	6	14	3	0	5	4	13	33	24	9	16	6	11
L3_chr14_+_72212696	chr14	72212694	72212697	+	NA	NA	NA	54.276778	30.231801	30.240904	25.901098	8.326385	3.571076	20.833402	9.055959	8.271661	7.137442	16.894462	6.933217	17.249516	18.706644	15.136586	11.103289	11.014208	18.555593	57.200668	51.467001	16.143335	26.123917	8.114668	5.114668	24.961876	13	10.038799	7	18.923077	9.961876	17.067021	24.093318	20.055991	18.018664	14.01103	19.111981
L3_chr10_-_45410003	chr10	45410001	45410386	-	220972	MARCH8	RP11-67C2.1,MARCH-VIII,MIR,RNF178,c-MIR	33.549396	25.946619	18.217775	40.203207	30.651934	10.504557	45.074729	73.644512	39.292696	52.877139	69.432956	148.219494	14.413661	11.999454	8.747648	10.356376	12.877079	27.584921	39.914692	42.990147	11	40.985437	30	16	60.998331	107.954055	48.996683	53.996683	79.963783	210.957263	14	16	16	17	19	28
L3_chr1_+_159395897	chr1	159395890	159395916	+	27005	USP21	RP11-297K8.3,MGC3394,USP16,USP23	64.558087	55.790034	6.753939	40.548853	19.439907	16.384512	14.399443	9.675305	9.757038	6.077393	9.57552	10.034274	14.34222	13.58678	11.794068	6.726902	15.335232	9.992676	71.996678	94.639593	4	40.993333	18.977199	20.993333	19.970588	15	12	6	11	13.980392	14	18	17	11	21	9.992806
L3_chr8_+_38763839	chr8	38763818	38764060	+	6867	TACC1	DKFZp686K18126,Ga55,KIAA1103	54.046542	39.338923	16.501101	71.38079	53.557977	13.152829	14.69403	41.952318	39.416955	49.609228	79.882788	69.122429	24.569796	20.88838	32.826381	39.233227	36.116158	18.751845	62.571172	66.085385	9.812105	72.5066	52.265493	17.807692	20.640569	60.739906	47.62362	48.81862	90.965776	99.844916	23.981735	27.451327	47.627273	64.051045	48.807172	18.854545
L3_chr11_-_65244559	chr11	65244538	65244883	-	84153	RNASEH2C	AGS3,AYP1,FLJ20974,MGC22934	59.2012	15.34003	13.547908	28.518434	27.148843	29.855394	14.936442	11.736956	8.668436	4.802455	6.859682	15.248571	19.421902	10.567996	6.098492	15.025764	13.64223	16.855347	64.994792	25.671922	7.838565	28.979798	26.515695	36	19.779221	19	11	5	8	21.558442	19	14	10.966292	24.615385	20.576923	17
L3_chr1_-_154147765	chr1	154147744	154147807	-	6016	RIT1	MGC125864,MGC125865,RIBB,RIT,ROC1	9.082349	14.979776	11.689878	13.718724	12.280927	2.638541	26.728448	13.054396	9.625152	3.80792	23.779084	28.925237	57.935767	39.794174	127.95348	90.02036	181.784878	127.813226	10.989247	25	7	14	12	4	32	21	12	4	27	42	57	51.99399	163	146	205.998792	132.996386
L3_chr18_-_9604547	chr18	9604537	9604849	-	9989	PPP4R1	PP4(Rmeg),PP4R1	55.916789	35.073867	49.744503	70.959501	15.321188	9.032431	12.816674	20.762649	19.198442	19.466251	9.485566	23.846707	25.621795	16.61922	27.118665	38.057324	35.565546	31.618749	62.988593	58.819438	27.996226	71.988593	15	13	18	32	23.993789	20	11	33	24.996667	21.993289	43.880529	61.98671	47.771177	31.94708
L3_chr12_-_52356126	chr12	52356126	52356164	-	517	ATP5G2		4.781378	7.736797	1.502411	5.713729	7.157156	2.601885	6.323159	9.517511	3.788826	7.336299	3.724792	7.417981	83.376234	51.8655	83.036425	67.729842	89.489249	83.688763	5.947368	12.789474	0.947368	5.842105	7	3.947368	8.693939	14.4	4.8	7.4	4.377778	10.2	82.186778	67.767811	119.011562	110.177774	109.171239	85.915203
L3_chr7_-_120823498	chr7	120823497	120823670	-	10447	FAM3C	GS3786,ILEI	46.117145	54.260434	80.332123	165.583349	79.506117	24.878033	11.831737	29.269096	28.343921	47.546249	38.105781	31.576691	36.55678	51.875047	77.931818	82.894625	106.33836	57.364472	54.830252	90.040819	46.960086	168.225287	77.703737	35.337173	16.754225	46.073896	35.587321	47.701578	44.350738	43.601635	35.633583	68.469767	126.57748	135.391992	143.408555	57.645953
L3_chr1_+_42619051	chr1	42619029	42619087	+	284716	FAM80A	MGC47816,RP11-157D18.1	55.571043	30.033544	1.591957	8.49357	0	0.638107	20.292388	18.247887	3.863858	3.80792	0	0	19.359256	4.07884	0.988763	0.60736	0	0	63.984127	49.992063	1	8.701015	0	1	27.167795	28.829268	5	4	0	0	18.931034	5.47541	2	1	0	0
L3_chr17_+_35728002	chr17	35727999	35728077	+	5914	RARA	RAR,NR1B1	43.175549	54.487644	62.39321	48.461361	47.281407	18.478323	36.731771	109.312712	134.956269	68.211675	73.082069	71.922216	15.424575	50.81128	79.381762	29.415499	31.304276	34.668565	49	91.977049	32	49	45.993506	25	48	140	159	67	83	103	15	65.994398	114.980769	47.997207	43	35
L3_chr15_+_74416122	chr15	74416119	74416200	+	64843	ISL2	FLJ10160	54.376691	44.249028	18.857846	49.251988	43.083198	12.389218	15.636034	10.306987	4.005808	11.654153	7.614111	15.865251	25.566053	5.232876	10.071156	10.981472	8.089365	6.021581	63	74	11	50	42	18	22	17	5	12	8.978022	22	25	7	17.938144	18	12	6
L3_chr22_-_40172750	chr22	40172748	40172815	-	10766	TOB2	TOB4,TOBL,TROB2	34.187202	12.056709	4.93594	23.581542	10.236517	5.363197	34.059053	22.418686	46.046307	39.632426	35.714195	27.453142	27.525557	11.300153	7.232989	12.736242	16.25404	13.662101	39.534757	19.977099	3	24	10	8	43	32	56	38.992453	40.969811	38.988735	27	15	13	20.877707	21.879195	13.775
L3_chr19_+_7493529	chr19	7493483	7493564	+	57192	MCOLN1	ML4,MLIV,MST080,MSTP080,TRP-ML1,TRPM-L1,TRPML1	57.816057	30.690334	51.538042	153.824354	125.204131	84.991277	30.014007	18.702272	42.205801	59.249619	61.045512	67.606626	8.224478	8.280398	47.275886	50.340144	31.151364	110.912388	67	50.937611	30	155.998162	121.998162	110	40	28	52	58.997151	69.99435	96	8	11	70	81.994012	43	114
L3_chr6_+_158164216	chr6	158164168	158164305	+	51429	SNX9	SDP1,RP11-266C7.10,MST155,MSTP155,SH3PX1,SH3PXD3A,WISP	39.358234	56.231107	111.674529	129.261187	99.888415	9.723592	23.459869	14.978627	65.63765	39.622725	102.726451	78.587912	33.648278	21.864987	58.993823	89.185479	119.846688	47.861973	46	94.954733	61.930085	130.946276	97.365962	14	31	24	79.895913	39.971459	116.993258	111.873572	32.977143	28.973282	86.948504	144.916319	149.926911	48.996116
L3_chr18_-_26936057	chr18	26936053	26936433	-	1824	DSC2	ARVD11,CDHF2,DG2,DGII/III,DKFZp686I11137,DSC3	64.143411	41.874661	50.725073	37.417162	12.27949	0	7.259054	14.791527	28.426216	11.291717	12.989219	4.390564	25.48165	14.373944	20.064172	9.156	7.445401	0	73	69.96738	28	38	12	0	10	23	33.968504	11	15	6	24.967949	19	31.993548	15	11	0
L3_chr4_-_54625522	chr4	54625520	54625581	-	26511	CHIC2	BTL,MGC21173	50.707135	60.463381	54.780215	60.223578	16.38984	2.000434	10.863991	19.879248	11.021061	23.167145	17.352059	16.958288	35.63129	43.339985	62.089448	48.44186	47.633392	27.415797	56.933031	101.989247	29.940199	60.936615	16	3	15	29	13.849398	23	20	23.692129	34.956534	56.583237	86.780612	78.847906	61.758123	27.997455
L3_chr5_-_16989370	chr5	16989357	16989436	-	4651	MYO10	FLJ10639,FLJ21066,FLJ22268,FLJ43256,KIAA0799,MGC131988	37.527449	14.552365	62.624612	29.408694	8.1665	0.638107	36.277933	30.056244	50.845013	8.694467	6.799093	15.954375	23.45731	24.302807	33.835761	17.703022	11.612439	6.458836	44	24	36	30	8	1	46	47	62	8.981735	8	22	23	32	54.984211	29	17	6.428571
L3_chr10_-_133995323	chr10	133995279	133995357	-	NA	NA	NA	52.719052	13.317723	13.386847	41.177601	18.381763	7.363631	33.806673	55.786389	38.80802	36.76364	36.523158	26.354837	11.278861	12.109979	9.717284	17.094751	17.163048	17.792521	60.760331	22	7.969231	41.99422	17.994681	11	44	80	47	36	41.99375	36.99375	11	16	17	27.992908	24	18
L3_chr15_+_78139101	chr15	78139062	78139363	+	54469	ZFAND6	AWP1,ZA20D3,ZFAND5B	61.256122	69.971801	32.303837	77.773541	33.748489	1.914321	19.206514	31.285793	27.167247	23.922998	32.940267	15.456942	17.433387	31.729802	32.947204	42.378248	48.747891	25.818374	71.852148	116.385734	18.996	79.145582	33	3	26	48.53125	34	24.843137	38.172122	21.163162	17	41.981087	55.952802	69.324122	68.067891	25.990521
L3_chr10_-_27189889	chr10	27189803	27189923	-	10006	ABI1	RP13-16H11.4,ABI-1,E3B1,NAP1BP,SSH3BP,SSH3BP1	3.265331	9.581007	0	13.71446	2.039444	1.276213	13.971726	21.04831	17.718371	9.491431	19.209717	20.948588	81.317387	95.134129	103.122776	130.076549	195.274949	59.845717	4	16	0	14	2	2	18	31	22	10	22	29	79.981065	121.998874	141	211	232.983778	61
L3_chr5_+_159368723	chr5	159368690	159368748	+	7265	TTC1	TPR1	3.265331	3.641388	1.591957	0.975531	0	0	24.407908	2.259167	11.144615	8.727288	3.394715	10.899534	71.218446	75.694115	79.031218	61.378754	77.97845	44.207837	4	6	1	1	0	0	31.884615	4	14	9	3.9625	15	69.988847	97.98876	115.975666	100	98.985087	44.996269
L3_chr2_+_42128624	chr2	42128598	42128919	+	91461	LOC91461	MGC125960	67.899121	44.411094	81.622925	136.680942	134.909586	189.692353	23.535827	50.758783	94.384248	79.00571	57.727069	143.520361	9.239479	13.00375	54.26918	23.240166	37.960032	64.294673	74.597658	74.821949	43.600716	138.431715	131.207547	208.204489	31	69.886364	110.996575	76.952623	65.65848	215	9	17	73.207373	37.977778	49	66.466295
L3_chr1_-_46957374	chr1	46957350	46957399	-	9813	KIAA0494	RP11-8J9.3	73.804233	46.533775	27.551798	28.436616	13.285865	8.848065	11.046684	20.461162	30.478997	8.610375	17.95995	15.209173	16.438019	26.646503	17.037689	10.368273	11.910233	12.987065	84.996241	78	16	28.996212	13	12	16	32.977901	37.988701	9	21	21	16	34.949367	29	17	17.987952	13
L3_chr10_+_99486874	chr10	99486847	99486957	+	118813	ZFYVE27	RP11-459F3.2,SPG33,PROTRUDIN	30.229805	27.536383	28.20176	28.473072	28.749527	10.159812	18.67682	19.040887	32.224309	25.982967	26.271825	17.416557	52.700007	25.96279	130.911238	52.159778	62.081566	51.19811	35	46	16	29.051509	28.051509	14	26	29	39	26	30	24.202366	52	34	169	85	80	51.998175
L3_chr9_-_37894063	chr9	37894059	37894370	-	92014	MCART1	CG7943,MGC14836	58.911681	25.935093	40.633945	94.45241	52.233458	11.718682	17.473913	11.796918	18.425381	39.237558	31.152234	16.528236	25.483613	15.404217	25.293195	51.71306	63.267277	46.792778	67.838512	43.007649	23.96875	95.82316	50.980778	17.565306	23.928571	19.712329	22.857143	38.749674	35.928571	23.119064	24.949555	20.289593	40.697954	84.338527	82.008744	48
L3_chr2_+_241944372	chr2	241944348	241944413	+	9855	FARP2	FIR,FRG,KIAA0793,PLEKHC3	60.185033	25.721096	28.85518	13.739816	3.063528	4.638975	23.542263	33.436891	42.031256	7.952983	5.135961	12.024465	18.363919	22.98923	36.879427	6.706378	19.175634	2.971095	66.987879	43	16.987879	13.987879	3	7	31	48	51	8	6	17	18	29.944828	54.986755	11	26	3
L3_chr1_+_148388700	chr1	148388660	148388949	+	51177	PLEKHO1	CKIP-1,OC120,RP11-458I7.3	81.750597	44.316803	37.694962	179.739982	201.948389	92.382697	2.721069	1.080914	13.679268	18.490888	9.401254	21.074823	18.525421	4.609151	15.982751	37.456674	38.238371	90.099873	95.84653	73.404844	22.992718	182.9602	196.985983	126.487503	4	2	16.946008	19	10.987952	28.977778	18.049193	6.190035	28.597684	61.267885	53.190217	91.515205
L3_chr11_-_128654608	chr11	128654593	128654750	-	NA	NA	NA	49.463765	48.785259	21.64223	33.015302	14.059181	5.60844	43.029296	61.463349	34.962283	20.932273	38.791908	27.618325	10.718272	8.203039	4.621027	8.5442	5.27504	5.014447	59.255579	81.006819	12.94375	33.671864	13.770285	8	59.665065	96.92512	43.16075	21.684679	44.508405	38.098019	10.401487	11	8.859813	14.043993	8.083468	5
L3_chr17_-_35078399	chr17	35078396	35078400	-	NA	NA	NA	11.536318	10.696678	3.343982	41.618807	33.965851	24.384424	87.623536	55.576531	31.322104	67.207055	32.916639	138.576993	5.126461	9.964602	9.528191	6.125382	7.567168	13.678189	13	17.999728	2	42	33	30	97.997678	66.998868	36.999403	61.998454	36.998994	211.991695	5	13	14	10	10	14
L3_chr1_+_17738802	chr1	17738764	17738857	+	55160	ARHGEF10L	FLJ10521,GrinchGEF,KIAA1626,RP11-473A10.1	69.227636	42.13853	62.304948	103.396486	94.391401	57.0431	15.190989	22.180032	33.27179	30.70991	58.687841	60.640879	20.316136	5.109561	16.342581	12.206106	19.013108	16.897144	78.822771	70.304174	35.903437	104.855309	91.998195	75	21.683249	34.726477	41.22305	31.473418	67.399177	85.704336	19.77907	6.859756	27.975	19.985294	27	16.986842
L3_chr14_-_19999434	chr14	19999401	19999480	-	90809	TMEM55B	C14orf9,DKFZp434M0519,MGC26684	57.407129	42.055715	16.309446	33.97954	22.215517	8.027543	3.060507	12.314814	3.623577	2.044942	3.028013	10.660159	44.318878	31.881692	42.965441	16.162898	20.965186	29.786009	66.275937	70.130346	9.670301	34.617562	21.709774	11.70765	4.68605	19.939471	4.632509	2.21104	3.55328	14.654865	43.454583	41.79964	65.120023	26.4498	28.474504	29.896655
L3_chr2_-_224410528	chr2	224410524	224410544	-	130340	AP1S3		56.565736	11.908772	14.186973	16.727746	1.019722	0	25.946908	3.480183	11.144615	5.74025	0.84304	0.741153	23.410912	16.949214	25.47944	9.798495	6.539376	3.021404	62	20	8	17	1	0	32	6	14	6	1	1	23	22	36	16	8.993827	3
L3_chr16_-_30289287	chr16	30289201	30289337	-	26000	TBC1D10B	DKFZP434P1750,FP2461	57.009741	46.425165	18.151801	42.194281	53.536359	24.545369	34.469967	37.76928	32.867252	27.410164	16.227975	37.393251	14.646006	24.488971	14.13648	9.888221	9.2383	20.154906	67	77.170732	11	42.979557	52.291903	35.079646	47	60	40.935361	28	19	52.968379	14.22148	32.259023	26.164776	16.251331	13.470803	20.259023
L3_chr11_-_1287426	chr11	1287408	1287462	-	54472	TOLLIP	FLJ33531,IL-1RAcPIP	71.218387	42.223056	40.678511	123.508361	112.129803	54.494285	15.604523	33.559631	13.624054	17.837126	8.633226	20.508715	19.383321	19.364883	59.303908	43.742308	63.557463	82.443871	79.276819	70.820918	23.930902	124.80805	109.092939	69.532028	21.655431	48.707317	17	18	10	28.761277	19	25.567989	88.250365	71.278532	79.463874	85
L3_chr22_+_45394757	chr22	45394754	45394775	+	NA	NA	NA	15.851789	9.531838	1.591957	0	3.069543	4.350973	30.109914	20.148558	1.545543	8.075238	12.304896	7.730805	60.661042	56.561494	12.212388	25.90659	81.828526	33.015103	18	16	1	0	3	6	35	28	2	8	14	11	60	72	17	42	94	34
L3_chr8_-_144969825	chr8	144969822	144969933	-	23513	SCRIB	CRIB1,SCRB1,SCRIB1,Vartul	76.04174	41.413853	12.859459	34.326925	41.93439	29.052139	19.69848	35.264241	10.283563	11.591348	21.097762	8.739683	11.316388	30.436744	8.094997	19.546583	16.797644	35.540483	86.933391	68.958963	7.845227	34.984091	40.997701	39	27	54.332399	12.970814	11.806732	24	11.956001	10.99	39.989848	15	31.977011	23.979695	35.975069
L3_chr13_-_40666531	chr13	40666531	40666717	-	84078	KBTBD7	DKFZP434E2318	59.616237	36.476305	0	12.736458	11.257039	8.515155	16.183701	8.593553	2.318315	2.94947	0.84304	22.027037	31.578034	36.167171	7.346137	4.45709	8.427092	8.891546	67.831461	60.792822	0	12.987952	11	12.231534	22.815789	15	3	3	1	31	30.903603	47.319635	11	7.333333	12	9
L3_chr16_-_65838874	chr16	65838852	65838929	-	29109	FHOD1	FHOS	60.337579	52.49525	412.414666	112.302434	102.747778	54.270778	29.404882	41.202543	350.55492	86.928335	76.173727	36.745742	18.461001	45.664055	502.773187	34.308306	59.04737	63.537643	68	87.998503	206.976228	113.664677	99.998505	66.998503	38.990679	59	398.935803	83.998654	86	51.998658	17.990547	59	551.505889	55.98456	75	64.989399
L3_chr14_-_72994724	chr14	72994724	72995052	-	8650	NUMB	S171	64.477177	34.657926	75.72547	54.954679	18.399456	5.547047	4.781058	19.889744	44.996816	33.412482	23.287359	41.910864	39.872432	54.166033	146.488983	80.873269	81.474871	41.775614	74.742525	57.895507	43.928571	55.995918	18	8	7	31.995215	56	34	27	59	39	70.943479	229.98396	131.98395	109.998221	41.982425
L3_chr2_-_8895195	chr2	8895177	8895212	-	57498	KIDINS220	ARMS,MGC163482	32.807463	45.194765	47.359709	30.486817	10.244527	4.638975	18.566799	36.085208	25.407682	35.977794	52.768783	38.39596	58.045352	36.608089	50.647376	34.906989	61.71327	17.951204	38	76	27	31	10	7	24.992278	52	31	35	59.996139	53.996154	56.98249	47.964998	75.988338	56.982558	79.959226	18
L3_chr21_-_42303536	chr21	42303516	42303552	-	49854	ZNF295	DKFZp781N1974,ZBTB21	42.912634	30.384777	12.103907	43.270616	17.412849	2.552427	43.179163	72.749904	30.950186	54.128039	75.178263	81.125813	23.448328	19.797617	20.249127	19.620004	34.711257	14.884044	49	51	7	44	17	4	53	92	36.997788	51	84	119.986726	23	26	30.995169	32	44.990385	15
L3_chrX_+_153318482	chrX	153318478	153318894	+	2664	GDI1	XX-FW81657B9.1,FLJ41411,GDIL,MRX41,MRX48,OPHN2,RABGD1A,RABGDIA,XAP-4	44.343362	34.223173	34.523067	75.247683	60.554089	53.983804	51.562413	74.758112	34.171765	69.600475	87.011483	109.62492	13.76445	24.539411	31.060288	22.059622	30.072172	30.95858	51.159091	57.342215	20.09693	76.393195	58.98549	70.035861	65.774144	98.185576	41.884697	67.239847	98.497181	159.695561	13.388962	32.274983	48.584326	36.029838	39.526251	31.257988
L3_chr14_-_50204775	chr14	50204765	50204820	-	60485	SAV1	Wwp4,SAV,WW45	52.039925	26.999809	31.149022	63.889324	10.222337	6.185154	8.824286	14.385478	33.063555	9.025177	21.654272	10.892492	48.883309	21.914827	61.256733	27.682916	35.863916	11.938742	60.903614	44.844828	18	64.969957	10	9	13	24.232773	41	9.493475	25	15.077591	47.828561	29	91.578432	45.204638	49.027118	11.916168
L3_chr10_-_126422708	chr10	126422697	126422974	-	9679	FAM53B	KIAA0140,RP11-12J10.2,bA12J10.2	63.46508	32.012878	1.591957	51.778231	45.904941	14.87566	35.029636	16.601745	2.978425	34.11795	46.648491	47.777052	11.288711	6.795317	4.094066	15.778629	15.023511	26.969887	72.914641	53	1	52.858268	44.858268	20.897388	48.748252	27.981777	3.858613	35	53.983516	67.617701	10.952381	9	7	25.9375	22.002514	26.983871
L3_chr22_+_36384697	chr22	36384658	36384697	+	57026	PDXP	PLP,CIN,FLJ32703,dJ37E16.5	65.686723	52.263249	16.132889	31.48989	63.20839	26.097963	23.773819	20.584483	14.41434	8.806633	13.612257	12.824084	22.442308	13.82086	4.445631	14.113258	7.759056	15.201703	73.859296	88.044256	9	32	61.572175	34	30.855505	29.639676	17.639676	9	16	18	22	18.228333	8.459354	23	11	15.314558
L3_chr17_+_45527654	chr17	45527623	45527778	+	5164	PDK2	PDHK2	60.68941	54.068772	11.303768	120.836374	144.4132	48.338297	39.912063	21.496029	21.558371	77.39034	62.190963	53.658131	11.348456	15.790488	11.309077	26.522876	37.78655	27.907923	71.998016	89.971131	7	122.956083	140.821803	68.989518	54.761533	36	26.997159	77.971491	71.982759	74.856448	11	21	21.861247	43.437209	52.967391	27.994709
L3_chr21_-_44485253	chr21	44485249	44485773	-	23308	ICOSLG	B7-H2,B7H2,B7RP-1,B7RP1,CD275,GL50,ICOS-L,ICOSL,KIAA0653,LICOS	34.835807	20.91099	32.362336	53.093048	82.704147	23.388855	62.081045	73.323679	90.509643	122.255532	170.340809	292.861236	15.185826	23.493244	31.784735	34.190294	53.945967	68.2042	40.966667	34.630769	19.341538	53.96	80.658678	31.890621	79.667279	100.600961	108.881446	116.860007	189.501303	435.034305	14.781879	30.932489	49.504481	55.646858	69.729958	69.729876
L3_chr2_-_225158264	chr2	225158264	225158379	-	8452	CUL3		56.999498	65.701653	72.944704	80.778755	33.651381	9.541941	12.647103	38.948233	100.155849	57.295536	33.898804	43.778284	42.90863	52.818997	172.209501	70.105877	66.052555	30.442548	65.751695	109.861883	40.992248	81.968992	32.883693	14	18.129771	55.782443	118.775108	55.992665	39	61.983118	41.986907	69	209.993361	113.959056	82.986325	30.815968
L3_chr4_-_9632238	chr4	9632192	9632240	-	56606	SLC2A9	GLUT9,GLUTX	8.322728	2.406191	1.591957	2.942775	0	0	33.787604	62.731058	14.82901	13.163676	31.868925	8.732428	70.768828	72.400609	36.809703	9.191044	16.004269	20.403037	10	4	1	3	0	0	42	77	18	13	36	12	69.870303	92.989583	53.993127	15	21	21
L3_chr15_+_73281273	chr15	73281272	73281297	+	56905	C15orf39	DKFZP434H132,FLJ46337,MGC117209	36.47445	25.180489	8.616153	36.43695	58.610334	24.696115	55.096663	104.582212	32.112699	58.831349	50.038445	58.691899	21.337332	17.701851	8.449826	10.426627	6.488913	16.701486	40.839307	42.446809	5	36.947598	57	29.842378	65.980673	113.67547	38.258808	54.976367	55.984444	85.879607	20.976	22.959871	14	17	9	17
L3_chr16_-_66022066	chr16	66022060	66022067	-	NA	NA	NA	69.766319	25.680734	27.172812	54.032981	32.75338	7.881583	24.167388	23.144406	14.358483	30.767132	33.363451	37.896201	19.742472	24.321133	28.352677	26.632475	26.954262	13.349888	72.69636	43.656107	14.216377	54.337312	31.790598	10.094184	28.271818	29.123341	17.074736	28.509206	36.969808	56.905214	19.539037	30.956964	35.083892	43.078075	31.16936	13.787307
L3_chr14_+_104402649	chr14	104402618	104402696	+	283638	KIAA0284	FAM68C,MGC131679	69.521053	30.376252	300.526848	92.90303	59.556921	45.531155	41.199746	57.397962	214.932467	77.491711	38.590108	102.557778	3.098016	9.036057	76.232145	10.414227	9.128815	15.816152	77.952569	50.988048	150.98606	93.994036	58	58.955002	53	80	247.978843	74.898423	44	150	3	12	105.956044	17	13	16
L3_chr17_+_34279839	chr17	34279835	34279896	+	3927	LASP1	Lasp-1,MLN50	38.78816	15.595259	15.53016	112.762831	88.39512	28.108349	41.217357	22.882004	51.575371	109.533666	132.461389	108.215891	34.672606	27.530531	65.982403	142.227342	271.565299	180.026125	43.97243	26	9	113.928517	85.975847	36.984792	51.986509	33	61.993194	102.781631	147.65228	159.988075	33.995484	35.913528	90.890582	229.88925	296.461996	188.923997
L3_chr1_-_53566331	chr1	53566316	53566344	-	7804	LRP8	APOER2,HSZ75190,MCI1	56.242253	31.840321	11.903806	48.590544	34.489511	15.850127	32.036539	32.923277	16.480687	10.848692	9.472987	18.936466	26.409666	24.736399	9.291366	22.076552	19.644975	12.764973	62.971564	53.236202	6.992891	49.331	33.6263	20.986435	39.126834	46.836559	19.995604	10.95914	10.95914	27	25.992727	31.895858	15	35.978261	25	12.992727
L3_chr14_+_54807850	chr14	54807835	54807925	+	55030	FBXO34	CGI-301,DKFZp547C162,FLJ20725,Fbx34,MGC126434,MGC126435	58.977497	110.838424	13.50051	36.256741	9.170942	3.362762	17.845871	43.436396	11.882298	4.067798	10.910594	14.219079	37.866739	37.802896	15.977637	12.793232	10.400057	20.586859	68.916063	185.682949	7.972561	37	8.975	5	25	64.97527	15	4.353075	12.70615	19.70615	37	49.886274	26.917526	21	15	20.994382
L3_chr9_-_76757606	chr9	76757574	76757632	-	55071	C9orf40	FLJ25795,FLJ10110	61.210058	31.668383	4.935939	26.621462	4.08325	0	1.32216	1.718711	3.898947	0	0	2.195282	52.740803	9.00498	18.308786	13.459651	5.728646	4.951216	69	53	3	27	4	0	2	3	5	0	0	3	52	12	28	22	8	5
L3_chr5_+_95092617	chr5	95092606	95092896	+	22836	RHOBTB3	KIAA0878	31.85186	31.217974	145.788144	417.688112	103.10516	36.812441	32.494765	49.303498	118.368008	257.515591	179.999574	169.505104	51.45374	60.472287	82.478925	191.817165	248.535971	192.456943	37.931873	51.947093	82.189906	422.419538	100.660292	50.794471	44.814632	75.899886	143.723341	247.113069	203.62606	243.274426	50.889145	77.307463	114.306494	310.190491	265.254473	201.536389
L3_chr3_-_128420101	chr3	128420092	128420110	-	NA	NA	NA	3.332943	5.327453	0	0	1.019722	0	77.054755	21.069448	2.353404	3.887265	35.90301	13.501177	35.646554	6.010262	10.284949	0.60736	14.11162	3.000177	4	8.809524	0	0	1	0	92	30	3	4	41	19	35	7.990826	17	1	19	3
L3_chr4_+_148757997	chr4	148757975	148758366	+	55751	TMEM34	FLJ10846	3.1717	6.026637	3.183914	9.817852	2.039444	4.675483	28.763953	59.722229	80.704963	22.414637	47.99614	106.4728	85.136266	62.580726	100.023745	110.334527	136.043572	200.485314	3.945946	10	2	10	2	7	37	82.997748	95.975039	22.988794	54.995444	150.997748	83.998812	80.995268	138.977673	178.997639	167.992974	205.990646
L3_chr4_+_48180103	chr4	48180087	48180269	+	201780	SLC10A4	MGC29802,P4	80.400099	83.070983	18.283749	32.343768	12.247041	2.638541	6.873089	7.087055	1.545544	2.813385	2.52912	2.936435	30.698679	27.482516	14.569465	20.082209	11.530607	17.884223	91.980892	138.939024	11	33	12	4	10	12	2	3	3	4	30	36	24.954545	32.878947	17	18
L3_chr11_+_43337068	chr11	43337042	43337082	+	55761	TTC17	DKFZp686D20222,FLJ10890,FLJ13099,FLJ23673	44.555951	27.610528	23.312979	41.02406	16.032779	5.523945	20.851756	56.510822	49.729787	27.601809	26.805619	48.929603	52.976105	57.480112	55.726164	42.737902	51.116684	17.055056	51.245974	46.094507	13.812363	41.736013	15.674213	8.174304	28.380367	80.446534	60.762695	27.51526	31.043816	69.347807	52.012455	74.218832	80.122732	69.545659	64.644056	17.127813
L3_chr11_+_93916734	chr11	93916721	93917280	+	2526	FUT4	CD15,ELFT,FCT3A,FUC-TIV	77.578682	63.161303	29.953819	42.123176	9.18186	5.742959	20.864398	30.101466	12.835302	16.365734	13.898794	3.677588	20.536011	60.034086	13.177955	23.195339	6.719606	8.006769	90.972764	104.985641	17.989247	43	9	9	30	49.311953	16	17	16	5	20	79	24	38	10	8
L3_chr2_-_97978827	chr2	97978815	97978848	-	23505	TMEM131	CC28,KIAA0257,PRO1048,RW1,YR-23	70.739741	55.252763	36.21211	69.980536	17.388262	28.698061	18.979661	73.940444	27.725918	42.719362	56.925208	56.052015	29.623528	41.506546	44.748641	27.008074	50.609458	22.855702	80	92.997006	20.997006	71	17	36	25	101.994924	34	42	64.962121	79.989848	29	54	65.980132	44	63.980132	23
L3_chr6_+_64403665	chr6	64403665	64403990	+	NA	NA	NA	66.019071	49.053745	3.183914	27.423238	14.295328	3.914754	15.223896	48.577165	30.126676	17.402045	33.769011	20.782091	38.798588	19.473873	19.042972	13.514777	15.617729	5.17441	76.097427	81.969565	2	27.991503	13.995851	6	21	70.059562	36.889145	18	38.982979	28.995868	38	25.957639	28.992806	22.168609	22	5.182895
L3_chr13_-_113916107	chr13	113916091	113916204	-	22821	RASA3	GAP1IP4BP,GAPIII,MGC46517,MGC47588,RP11-245B11.3	49.401176	47.342799	106.609345	136.970351	105.514633	19.455523	45.156591	75.594006	106.992222	84.261958	74.66817	67.486596	25.572964	31.093009	81.632324	59.071161	96.749743	53.28485	57.947901	78.923556	59.971645	138.872721	102.949238	28	58	110	128.834043	81.984286	85.967742	95.750704	24.945017	41	124.865044	96.505247	126.888894	53.998188
L3_chr16_+_658100	chr16	658099	658183	+	89941	RHOT2	ARHT2,C16orf39,MIRO-2,RASL,LA16c-313D11.4	80.718702	38.87455	34.332936	25.44933	33.655259	22.551879	4.228769	4.175439	3.091087	7.695185	5.058241	14.161713	35.80264	24.164454	37.510509	17.684411	19.060468	36.560574	93	64.847305	20	26	32.925325	30	6	7.094017	4	8	6	19.724138	34.979253	32	62.953852	28.991667	27	36.987448
L3_chr13_+_30672057	chr13	30672055	30672119	+	145173	B3GALTL	RP11-367C11.1,B3GTL,B3Glc-T,Gal-T,beta3Glc-T	67.368854	34.160476	46.188062	53.07224	24.622091	8.909809	19.907574	36.229134	76.901615	22.744711	39.880021	20.952817	33.733118	20.798734	55.582804	35.576774	31.143526	8.979754	77.949637	57	26.759174	53.987654	24	13	26	53.863131	91.770522	22.865546	45.575209	29.731092	32.956178	27.530684	79.975945	57.954457	41.636364	9
L3_chr2_-_238813419	chr2	238813365	238813429	-	55502	HES6		77.106295	46.905972	9.937853	36.132655	29.354837	15.512974	15.852854	5.198894	2.402289	0	1.709028	1.428201	29.652259	16.573974	7.957575	7.950869	5.300162	12.888737	85.668154	79	6	36.683673	28.662893	22.618893	20	9	3	0	2	1.925	28.96	21.918367	13.961165	13	7.979592	12.989796
L3_chr10_-_5895336	chr10	5895323	5895426	-	2665	GDI2	FLJ16452,FLJ37352,RABGDIB,RP11-318E3.2	25.782666	10.810104	9.871879	15.684352	5.108987	0	21.162503	11.1965	21.154799	11.771066	14.60335	17.853983	76.429915	72.423356	79.767309	94.747732	110.606716	78.694193	30	18	6	16	5	0	27.993671	18	26	12	17	25	74.985775	93.984322	114.982938	153.997139	139	79.984334
L3_chr3_+_139388832	chr3	139388828	139389073	+	25852	ARMC8	HSPC056,MGC10058,MGC4880,S863-2	17.71189	27.005879	11.541033	22.550196	15.363028	1.276213	43.38526	59.512768	55.369999	36.606266	35.207719	24.706244	62.28665	70.707524	63.188522	54.700831	55.350549	29.568286	21	45	6.862069	23	15	2	55.984556	83.968627	67.976439	36	41	34.992126	60.994277	91.985649	93.946946	88.946014	71.966364	29.99422
L3_chr1_+_86942846	chr1	86942807	86943182	+	51100	SH3GLB1	Bif-1,CGI-61,KIAA0491,dJ612B15.2	46.601065	34.817454	57.405597	279.946328	151.175844	11.987604	26.789955	56.941688	140.90445	305.345498	335.71547	128.690421	51.177844	45.112038	114.237181	272.516092	411.543841	95.403711	54.965929	57.97076	33.97076	283.194886	147.246427	17.997275	37.967007	88.613507	171.818561	292.098229	378.166195	184.598187	49.943807	59.732204	176.88584	442.822421	493.071698	96.599909
L3_chr4_-_99798804	chr4	99798763	99798848	-	10098	TSPAN5	NET-4,TM4SF9,TSPAN-5	95.045608	50.827149	30.752007	27.50147	14.303934	1.276213	12.123518	11.042127	8.640843	6.70065	9.374109	5.131717	17.47069	11.268106	6.295823	4.26159	5.877506	6.986263	108.502276	85	18	28	14	2	17	18	11	7	11	7	17	15	11	7	9	7
L3_chr6_+_144647615	chr6	144647583	144648164	+	NA	NA	NA	75.906787	65.555142	23.423971	76.319773	14.198742	5.915189	14.185177	44.340686	23.018596	17.839288	38.199333	48.764271	34.584432	21.331106	18.478329	38.759788	22.088042	17.771573	88.198505	109.285751	14	77.811765	13.905882	9	19.52439	68.376802	29	18.790812	44	68.52439	33.754386	28.404289	34.121285	63.537624	32	17.813935
L3_chrX_-_62487902	chrX	62487893	62487959	-	139886	SPIN4	RP11-93B10.1,FLJ44984,MGC133224	49.204888	33.541593	6.687965	12.786062	6.128709	0	38.492233	88.755723	15.874309	8.659723	12.894322	19.454528	37.706864	20.435702	9.463267	11.604084	5.51351	2.01427	55.973333	55.993197	4	13	6	0	49	121	20	8.98893	15	27	37	27	16	18.991453	8	2
L3_chr8_+_26296500	chr8	26296463	26296522	+	665	BNIP3L	BNIP3a,NIX	13.276905	32.380216	9.937853	7.834029	2.039444	0.638107	8.479074	15.948782	7.710714	0.937795	5.901281	5.834432	104.280082	66.199764	46.386903	19.576274	22.25693	27.322514	16	54	6	8	2	1	11.985294	26	9.828947	1	7	8	102.600795	85.598025	69	32	30.792209	27.606335
L3_chr10_+_72826682	chr10	72826656	72826728	+	64072	CDH23	RP11-472K8.4,DFNB12,DKFZp434P2350,FLJ00233,FLJ36499,KIAA1774,KIAA1812,MGC102761,USH1D	65.412858	42.960185	39.017058	186.949048	154.053173	72.58161	34.571853	9.933469	17.271886	60.684149	76.876898	101.524666	26.916468	28.527879	30.05855	57.20733	77.353545	130.032757	75.603005	71.625091	22.998379	189.377882	150.124434	97.25081	44.322909	16.230094	22.058579	60.271627	87.275132	145.934531	26.340446	37.700658	50.649961	93.310753	100.203813	133.042572
L3_chr3_-_114898146	chr3	114898135	114898205	-	205717	KIAA2018	DKFZp781O0144	45.293855	39.532426	31.201585	40.867062	30.236365	4.541998	60.68465	106.521667	98.371655	103.211952	101.156305	86.376348	21.052115	12.535993	14.635822	11.671763	15.782731	9.960368	52.633492	65.606969	18.810919	41.64972	29.539947	6.866588	80.79512	152.203217	118.544795	100.600664	115.892036	123.022798	20.529118	16.578579	25.812377	19.174161	22.904469	10.026849
L3_chr10_+_99463445	chr10	99463442	99463522	+	83742	MARVELD1	FLJ22343,FLJ23440,GB14,MARVD1,MGC4415,MRVLDC1,RP11-548K23.8,bA548K23.8	52.854269	33.699414	16.239707	57.889975	40.973661	26.739723	53.300097	39.796126	15.941455	31.933293	11.891133	33.46205	21.015122	8.926746	6.956372	16.918968	12.883821	33.426701	60.798806	55.96056	10	58.943734	40	38	67.809748	56.992806	19.83908	31.892716	13.996255	46.8659	20.521475	11.887324	12.959459	27.691304	17.940299	33.754102
L3_chr15_+_41213041	chr15	41213041	41213097	+	80021	TMEM62	FLJ23375	69.730645	31.174224	4.775871	40.280921	13.281503	6.553295	35.33976	17.853188	3.091086	6.75739	20.786246	11.557125	22.428917	7.555403	4.429031	6.087901	17.125364	14.971806	80	52	3	41	13	10	45	27	4	7	24	16	21.962963	10	7.907407	10	22.954128	15
L3_chr12_-_44948787	chr12	44948787	44949179	-	81539	SLC38A1	SAT1,ATA1,NAT2,SNAT1	27.464362	19.335179	29.42745	21.505062	4.078888	2.638541	34.694511	81.917099	58.570197	52.507377	50.982654	77.092077	65.624874	68.16088	87.895808	77.010773	57.981503	28.907327	33	31.958904	18	22	4	4	47	123.99373	73.83489	53	58.972477	107.819165	63.994911	89.983918	149.481536	125.980011	80.953836	29
L3_chr9_-_138454088	chr9	138454071	138454165	-	56623	INPP5E	MGC117201,PPI5PIV	64.52473	49.232881	27.916926	60.60663	44.190181	20.34582	42.568709	45.209765	15.694196	24.551029	21.683828	39.287463	21.097844	21.329807	20.725756	6.996518	9.545396	32.883971	74.935788	82.133849	16.432213	61.70014	43.145283	29.529912	57.267858	69.78598	19.989404	25.450667	25.329801	55.189847	20.575323	28.083524	35.555077	11.507763	14.12738	33.1224
L3_chr16_+_9092963	chr16	9092956	9093048	+	29035	C16orf72	FLJ41272,PRO0149	96.094527	64.266612	179.799466	194.878089	95.646916	14.315917	14.149107	22.252197	50.91483	52.590486	59.276081	34.774943	18.250901	38.9681	78.062562	67.05597	91.398775	45.016774	107.99079	108	90.987842	196.405459	92.996909	19	19	34	62	51	66.973913	50	17.827715	51	109.985772	108.995881	113.99588	46
L3_chr11_+_66827603	chr11	66827564	66827613	+	54961	SSH3	FLJ10928,FLJ20515,SSH-3	106.474986	76.562287	24.697709	20.615874	30.765781	20.84103	4.889849	6.641361	2.318315	0.937795	5.947176	1.482306	17.466198	26.08399	4.812679	6.703724	6.144395	3.021404	113.909033	129.997403	14	21	30	27	7	11	3	1	7	2	17	33.991071	8	11	8.982456	3
L3_chr12_+_32723477	chr12	32723475	32723520	+	10059	DNM1L	DLP1,DRP1,DVLP,DYMPLE,HDYNIV,VPS1	77.129067	38.000141	41.706509	39.405258	14.312764	2.552427	3.96648	37.903191	28.112709	12.418295	35.772291	29.092372	47.999343	53.624858	59.246328	72.457198	86.828269	17.357562	86.484238	63.517484	23.953947	40.027547	13.989726	4	6	56.382995	34.979933	13	41.352067	40.784126	46.942809	69.940157	89.522983	117.922718	108.91056	17.537072
L3_chr12_-_48387313	chr12	48387271	48387666	-	91010	FMNL3	DKFZp762B245,FHOD3,FLJ45265,MGC45819,WBP3	44.655633	30.286612	185.70315	292.313044	200.073609	95.2153	67.95571	51.656969	374.161675	256.65453	282.74159	382.855027	17.358929	11.234052	152.701792	102.223186	71.995065	136.940477	53.628198	50.181373	102.959354	296.691454	195.167195	128.998152	93.779954	82.884978	434.865134	251.412182	322.720565	548.062415	16.872218	14.991124	208.716065	166.876354	99.409262	138.981306
L3_chr20_+_61622561	chr20	61622559	61622583	+	79144	C20orf149	FLJ21046,MGC2479,dJ697K14.9,RP4-697K14.13	69.730762	62.539719	47.61869	109.115224	86.451764	42.724025	38.981981	54.129746	28.883154	30.281823	39.967729	47.618078	22.331042	24.371519	19.965331	14.667831	11.886119	44.85046	75.98219	105.646397	26	109.897424	83.966469	53	49.950867	71.863911	35	29.852713	44.852713	67.965015	21.938095	31.88785	32.690476	24	17	45.914172
L3_chr9_+_132700461	chr9	132700427	132700492	+	25	ABL1	p150,RP11-83J21.1,ABL,JTK7,bcr/abl,c-ABL,v-abl	60.22625	52.88681	41.589482	32.319915	20.484655	9.423953	46.503122	41.321793	62.736812	30.280437	23.024997	29.189141	24.33845	28.779401	51.64909	15.083267	5.174691	12.870388	67.829494	88.891304	23.97445	32.838487	20	13.945652	57.296092	56.970326	74.483975	28.993921	26	41.96397	23.971831	37.438826	71	24.626984	7	12.961791
L3_chr3_-_198767237	chr3	198767234	198767264	-	622	BDH1	BDH,MGC2723,MGC4347,MGC9788	49.145068	50.772753	16.346617	9.837188	10.237317	2.123056	31.820733	30.014927	0.772772	0.937795	7.702722	9.428561	50.623948	37.928685	7.39035	17.153948	6.841373	10.871897	56	85.945946	9	10	10	3	40	41	1	1	9	13	50	49	12	28	9	11
L3_chrX_-_48929798	chrX	48929746	48929807	-	4007	LMO6	LMO6	67.615729	46.118915	17.056143	52.167518	78.929821	51.284326	54.817768	34.949864	23.43315	21.002008	31.982883	70.602341	9.239479	8.987435	14.27694	8.552902	20.675679	21.886467	77	76.997531	10	53	77	66	72.945799	52	29	21	37	102	9	12	24	14	28	22
L3_chr5_-_179431349	chr5	179431309	179431771	-	55819	RNF130	G1RZFP,GOLIATH,GP,MGC117241,MGC138647,MGC99542	86.270412	56.23891	42.521243	255.304928	105.286628	17.47981	11.255357	31.427138	29.084512	53.787596	56.963867	29.437706	34.854187	33.570503	50.384966	130.066248	94.80648	52.544184	100.729908	94.029179	24.991051	258.681375	102.773025	25	16	47.042988	35.937504	54	65.511732	40.984252	33.958338	44.338093	77.987768	211.41962	126.183007	53.236851
L3_chr11_+_118483263	chr11	118483247	118483314	+	9854	TMEM24	DLNB23,KIAA0285,TMEM24	70.388666	48.797557	13.116547	90.69972	139.557949	164.739804	33.909439	35.87153	20.943713	62.593059	97.014854	135.195347	28.598284	19.841496	13.381976	19.428485	30.959079	95.001199	80	81.990812	7.996937	91.977286	135.797584	192.99235	44.975752	54.996303	26	60.836524	109.976321	197.949082	27.993399	26	24	31.684685	42	97.9875
L3_chr19_+_45811120	chr19	45811118	45811902	+	8425	LTBP4	FLJ46318,FLJ90018,LTBP-4,LTBP-4L	33.006386	22.824219	9.871879	12.722084	31.77758	3.362763	65.57547	65.800907	21.16572	28.102862	25.789561	54.806103	34.787158	27.184026	21.876563	10.342043	10.839284	25.807682	39	37.754178	6	12.984127	31	5	86.981818	98.928571	26.990909	29	29.973451	76.931203	33.909091	35.760174	38	17	16	25.955556
L3_chr13_-_110365294	chr13	110365291	110365429	-	55608	ANKRD10	DKFZp686B07190,FLJ20093	60.766199	53.069971	66.907302	185.82885	37.87962	11.584858	20.883616	28.259861	93.32026	75.958636	69.648818	64.547765	51.986438	31.162206	188.582116	134.685792	107.281786	42.629814	68.967793	88.988479	38.95589	187.967805	37	17	29	43.986239	112.96498	74.993119	79.993119	92	51	41	258.96481	218.950627	137.992025	42.991837
L3_chr16_-_21439014	chr16	21439002	21439279	-	NA	NA	NA	43.333804	47.788032	30.592649	79.609007	101.649912	49.630709	59.827764	94.708736	58.440236	71.706574	57.867826	48.055252	30.651092	28.254233	39.623696	32.264707	29.368379	24.758045	47.220541	81.415198	15.806958	80.046498	98.492356	55.103107	67.32663	103.275079	67.223333	64.784809	63.893849	71.500084	30.189103	36.419235	50.366544	52.22001	34.590263	25.64414
L3_chr10_+_85889290	chr10	85889240	85889311	+	27069	GHITM	DERP2,DKFZp566C0746,FLJ26584,HSPC282,My021,PTD010,TMBIM5	27.370095	31.292349	13.215862	22.552915	13.282578	4.90894	6.451167	7.907717	9.450297	8.947518	7.665081	7.956517	100.753444	69.320715	75.840326	88.378872	64.850791	76.451687	32	52	8	23	13	7	9	13	12	9	9	11	98.99839	91	113.95712	143.964122	86.95873	77.996785
L3_chr10_+_48012266	chr10	48012264	48012269	+	NA	NA	NA	83.828881	27.789104	13.85281	13.637849	7.156276	12.077142	41.762267	82.118682	41.852874	14.66075	64.511618	39.041386	8.983863	10.385734	6.203269	5.518141	5.605451	19.735845	87.869578	46.985461	8.103796	13.858725	6.982809	15.747323	48.221101	92.613976	48.851782	14.460615	71.173893	57.649383	8.776121	13.562483	10.004146	9.026058	7.705612	20.307745
L3_chr10_-_73784684	chr10	73784676	73784768	-	54788	DNAJB12	DJ10,DKFZp586B2023	41.058892	37.09227	20.418396	28.470402	32.756851	8.946317	46.315392	34.46804	46.21041	25.883808	34.020447	36.888765	48.829822	53.955974	73.108656	52.305049	56.710402	69.186789	47.986957	61.933729	11.915966	29	32	13	58	54	56	26	39	53	48	69.975104	95.974843	84.981366	71.931573	70.950207
L3_chr6_-_35996828	chr6	35996817	35996909	-	6732	SRPK1	SFRSK1	22.278377	9.651732	10.20811	19.610982	2.039444	6.265293	41.440158	68.764344	47.818866	18.711118	40.798769	67.011942	72.905677	78.803966	57.511014	33.773712	41.647864	19.843348	26	16	6	19.956835	2	9	51.992908	90	57.995215	19	46	96.985837	72	101	79	54.997701	53	20
L3_chr12_-_110521475	chr12	110521475	110521532	-	6311	ATXN2	SCA2,ATX2,FLJ46772,TNRC13	68.256035	46.617093	38.50569	102.104834	33.80075	26.243908	34.362642	56.561821	41.793893	76.483242	66.540724	75.023992	34.858288	34.554833	30.080508	42.27182	28.294223	40.434677	77.890511	78	22	103.644514	33	34.99458	44.974895	78.987552	50.977413	75	76	106.953388	33.993243	44.99661	43.97973	68.965636	38	40.99661
L3_chr11_-_56951136	chr11	56951132	56951226	-	29015	SLC43A3	DKFZp762A227,EEG1,FOAP-13,PRO1659,SEEEG-1	55.778874	49.59285	76.56118	183.708668	99.576074	18.926491	32.526705	57.182116	38.019309	54.899392	51.590148	70.906173	50.007973	43.242554	76.096184	87.796342	101.024503	94.544598	64.928627	82.923016	42.970537	185.910046	96.992958	26.421559	42.988426	82	45.957589	53.9722	58.955285	100.953768	48.98125	56.717042	104.749028	142.884975	126.850601	96.880769
L3_chr17_+_34140100	chr17	34140071	34140164	+	284106	CISD3	Miner2	103.15193	59.696141	31.347091	33.999274	21.371535	25.955571	14.499808	2.896964	2.96995	2.813385	1.806787	5.199381	21.518345	24.908956	15.415315	7.29749	13.973678	42.512734	117.740183	99.384755	18.939655	34.686783	20.919897	36.291103	19.848625	5	3.808219	3	2.15407	7.121996	20.955	32.895708	27.873687	11.984663	20.549561	43.237334
L3_chr18_+_11971453	chr18	11971436	11971528	+	3613	IMPA2		114.335925	51.395542	18.64223	9.044602	18.405934	4.114309	7.610918	5.793929	4.720604	1.87559	0	3.320868	18.459325	14.07671	7.477466	4.284427	3.945615	1.007135	131.969586	85.527359	10.996721	9.26989	17.96463	5.986842	11	10	6	2	0	4.509091	18	18.685892	14	7	6	1
L3_chr16_-_86083912	chr16	86083878	86084136	-	23174	ZCCHC14	BDG-29,BDG29,MGC126527,MGC14139	72.543022	45.199638	55.103115	194.914446	141.204995	38.328172	53.88249	123.492733	175.271997	193.405767	287.152191	204.711756	14.376878	27.274476	47.509967	62.568466	86.020957	57.241051	82.889387	75.489432	32	197.266185	137.421453	52.410974	71.455591	166.876852	207.558567	182.52402	321.564818	299.032536	14	35.950617	72.850309	101.909825	105.722273	58.975369
L3_chr17_+_51183438	chr17	51183409	51183446	+	58488	PCTP	STARD2	54.652871	40.532732	29.613231	24.618199	18.436189	6.745386	21.199052	6.546598	6.314792	1.87559	6.016642	22.771029	65.459785	29.36205	41.428981	24.501712	35.371445	58.453162	61.972868	68	16.881429	24.996047	18	9.64359	27.973451	11	7.963704	2	7	32.82817	64.506923	38	60.838144	39.990093	47	59.980547
L3_chr13_-_98027310	chr13	98027310	98027438	-	8428	STK24	RP11-111L24.5,MST-3,MST3,MST3B,STK3,STE20	63.277389	54.563543	82.418084	119.768095	44.966751	25.74597	57.781848	79.0787	101.994541	88.212226	87.853006	80.990645	20.375075	28.249341	50.770907	47.134015	39.775072	42.205389	71.237644	91.624123	44.944228	120.998198	43.899387	34	73.088673	111.691771	121.340733	86	100.582296	115.58621	19.883905	36.982336	78.813628	76.840132	51.93815	42.933107
L3_chr5_+_56147132	chr5	56147123	56147162	+	4214	MAP3K1	MAPKKK1,MEKK,MEKK1	94.137575	41.219515	13.501146	40.38371	13.314071	3.116521	19.375764	28.215322	13.09004	21.67828	14.162908	29.999978	29.834619	18.318412	4.900697	10.984012	9.163395	7.339418	105.220128	69.17569	8.22094	41	13	4.865874	26.732794	42.902858	16.534483	21.98895	16.264317	42.568505	29.201786	24	9.245119	18.042539	13.30132	7.399313
L3_chr6_-_47385586	chr6	47385557	47385672	-	27242	TNFRSF21	BM-018,DR6,MGC31965	36.670283	28.170334	365.980429	597.068517	289.873427	43.222592	82.202431	86.248975	491.991907	237.246346	273.343971	213.875434	24.527212	31.054514	226.347213	103.45326	198.715842	104.470863	42	46.994319	180.995111	597.978824	280.978024	54.952168	105	119.997669	565.949614	224.990059	305.98498	312.981289	24	41	294.996771	167.980848	238	106.973325
L3_chr2_+_169634313	chr2	169634311	169634408	+	10170	DHRS9	3alpha-HSD,RDH15,RDHL,RETSDR8	2.412732	5.475958	8.616153	0	0	0	5.751354	32.231195	17.638805	2.94947	2.552068	0.741153	135.812962	96.304613	83.323708	28.162103	18.430524	5.014446	3	9	5	0	0	0	8	50	22	3	3	1	134	124.99811	126.990021	45.994343	26	5
L3_chr7_-_72676789	chr7	72676774	72676843	-	51085	MLXIPL	CHREBP,MIO,MONDOB,WBSCR14,WS-bHLH	82.822678	51.242699	34.176786	364.745433	246.789039	57.816424	39.864718	57.105883	25.47775	195.411957	158.345436	210.829833	23.320277	16.03774	18.231557	48.691536	63.680015	26.391616	89.986223	86.99536	18	365.939018	238.97337	69.989569	49.974247	76.984028	30.828343	177.97786	175.952707	318.881589	22.975904	21	26.932352	78.951807	75.875565	26.996047
L3_chr5_+_78567689	chr5	78567674	78567758	+	NA	NA	NA	68.960626	58.716573	37.571921	87.623997	46.070185	10.590671	54.039504	100.599651	36.395171	55.798514	85.010089	66.837973	24.56064	18.790904	21.158632	23.199482	19.629848	7.993397	79.994609	98	22	89	45	16	70.625	141	45	55	97	95	24	24.994118	36.256732	37.993902	27.988304	8
L3_chr18_+_9698224	chr18	9698217	9698325	+	NA	NA	NA	58.033253	62.887692	251.17006	258.318243	112.996882	23.904271	37.816038	53.18444	178.335412	147.448883	216.339885	150.201263	52.217608	87.636898	241.752795	146.037751	175.659956	184.458743	65.353184	105.943353	124.475028	259.95903	109.843691	31	46.893096	71.538537	205.291329	136.634056	238.893751	224.79539	51.52426	112.611003	273.733678	236.376387	201.82193	192.63536
L3_chr10_-_15036052	chr10	15036014	15036454	-	64421	DCLRE1C	RP11-398C13.5,A-SCID,DCLREC1C,FLJ11360,FLJ36438,RS-SCID,SCIDA,SNM1C	28.950704	24.711288	3.183914	20.527836	10.22694	2.638541	47.810345	71.925724	16.618366	22.181895	40.329991	30.27761	71.652265	72.006032	32.119767	37.244176	26.0368	28.323948	34.172414	41	2	20.9375	10	4	64	102.874016	21.034468	23	47.034508	42	69.961783	94.299111	54.955556	61	36.980892	28.556764
L3_chr2_+_181553331	chr2	181553297	181553605	+	10477	UBE2E3	UBCH9,UbcM2	97.428398	58.241395	29.524913	107.322431	51.353845	15.116091	27.722601	20.42933	6.301236	17.523759	12.880674	13.641793	24.549446	31.187521	21.514777	29.921132	32.610514	24.984477	108	98	17	108.392435	50	21	37	32.302066	8	18	15	19	23.940789	41.05683	36.072347	48.983051	45	25.341379
L3_chr12_-_6321425	chr12	6321423	6321539	-	7132	TNFRSF1A	P60,p55,TBP1,CD120a,FPF,MGC19588,TNF-R,TNF-R-I,TNF-R55,TNFAR,TNFR1,TNFR55,TNFR60,p55-R	18.130253	8.398741	26.120204	33.549973	18.424832	7.670104	41.959275	36.644454	52.853455	69.06324	60.399769	47.052146	90.048735	82.376987	121.63412	129.873942	165.690727	102.309463	20.991453	14	14	34	17.950413	11	52.995169	50	61.971391	65.997549	67.987745	69	88.994411	105	150.986592	209.992231	185.98111	105.989944
L3_chr6_-_138470281	chr6	138470281	138470350	-	64065	PERP	KCP1,KRTCAP1,PIGPC1,RP3-496H19.1,THW,dJ496H19.1	64.945351	38.110888	24.100933	31.557878	11.246422	4.270834	6.524187	7.324498	6.275836	3.80792	10.476236	1.482306	78.938673	72.431958	85.663868	48.688897	62.742811	48.716712	72.792925	63.964567	13.835206	32	11	6	9.336207	12	7.897727	4	12	2	78	92.978261	110.958297	78.974522	76	50
L3_chr10_+_59942595	chr10	59942546	59942875	+	80114	BICC1		84.523583	54.092112	24.450153	36.391325	15.286848	6.481565	44.650076	29.741614	47.742711	12.171791	13.21783	20.313386	22.206288	9.246682	8.68264	1.826311	2.768355	2.883393	96.406863	90.65762	14	36.830986	14.9	9.069726	60.026624	46.985401	56.661654	12.217908	15.353085	28.724867	21.64	12.177866	15	3	4.038633	2.882353
L3_chr17_-_77469317	chr17	77469287	77469347	-	51547	SIRT7	MGC126840,MGC126842,SIR2L7	103.898678	54.688865	23.247674	76.868156	65.620011	29.357993	8.741369	6.99214	7.988729	9.828573	2.552068	4.190247	38.793572	24.215561	38.404573	22.66625	43.743677	25.767874	116.926686	92	13.990476	77.923024	63.985559	39.997596	12	11	10	10	3	5.776119	38	32	57.881944	36.984466	57.779817	25.996094
L3_chr15_+_38403114	chr15	38403107	38403211	+	NA	NA	NA	89.682537	65.047335	53.102505	249.708563	119.303101	64.11905	41.810357	50.727558	44.497404	79.063373	140.63189	131.530146	20.548747	18.112073	27.48465	68.867659	76.635506	93.627719	104.423363	108.480235	30.942664	252.543153	116.278896	86.504608	55.938584	70.9304	54.721563	78.417536	159.52712	189.246661	19.984513	23.929314	46.78314	112.19982	99.891645	95.400381
L3_chr20_+_56659744	chr20	56659693	56659758	+	8675	STX16	MGC90328,SYN16,hsyn16	60.123026	38.197061	25.352159	65.071956	22.549488	6.903399	21.133137	43.174892	49.33353	46.248446	69.894238	62.441614	71.236994	40.60703	88.562785	64.980268	66.948956	50.233045	67.996047	64	15	65.988235	22	10	28	60	59	45.927106	78.966321	90	69.99798	52.994048	121.941731	105.839617	83.464483	51
L3_chr12_-_41269816	chr12	41269796	41270128	-	144165	PRICKLE1	FLJ31627,FLJ31937,MGC138902,MGC138903,RILP	61.965075	33.468339	3.343982	2.933393	4.089265	3.379673	66.950822	63.123692	3.117259	0.937795	5.238118	7.829664	25.430567	10.599469	1.090837	3.04103	1.287928	1.007135	67.77818	55.949367	2	3	4	4.974684	83.793974	81.901639	3.989071	1	6	11	24.938776	14	2	5	2	1
L3_chr4_+_2764592	chr4	2764516	2764611	+	NA	NA	NA	126.372008	93.437432	123.416244	178.902266	152.532365	41.668688	13.721416	10.908907	24.638864	13.953944	18.297181	22.675836	14.455818	22.064949	44.537103	33.116626	23.991452	56.773077	139.801042	156.657114	66.872254	181.089074	148.489272	57.611089	19.252513	19.120459	30.551438	14.390169	21.330508	31.36388	14.002019	29.216275	70.837442	54.213453	34.115214	57.412797
L3_chr21_-_35343227	chr21	35343224	35343478	-	861	RUNX1	AML1-EVI-1,EVI-1,AML1,AMLCR1,CBFA2,PEBP2aB	36.732089	17.544588	6.367828	19.577029	14.295209	1.914321	50.85947	113.499486	63.039562	71.17692	39.806779	85.781048	67.470908	37.960144	13.774409	17.071819	25.112835	10.002334	44	29	4	20	14	3	70	163.998077	78	70	46	121	65.963636	49.993506	25	28	35.993976	9.994624
L3_chr5_+_141468527	chr5	141468507	141468574	+	80762	NDFIP1	MGC10924,N4WBP5	83.673077	78.042941	38.478926	63.467284	49.177755	12.428083	13.158817	32.885446	10.826896	14.660363	13.006825	27.005619	58.590278	41.521744	23.649521	36.054128	44.083448	42.704804	92.995146	131.969137	20.995146	64.386165	47.962931	17.995146	17.994286	47	13.247143	15	15	38	57.743902	53.966682	37.820231	58.761468	57.021717	43.515012
L3_chr11_-_62125713	chr11	62125691	62125978	-	9219	MTA2	DKFZp686F2281,MTA1L1,PID	106.293108	52.935852	118.38613	69.745901	50.142257	22.369064	19.308639	23.416879	15.314587	7.413608	51.305707	11.295943	29.834148	35.442637	38.80806	28.053967	11.869216	28.923378	124	87.784543	67	70.997361	49	31.994723	27.768889	38	19.416211	7.768889	58.306667	15.537778	29	46.979839	63.865938	45.995902	17.933621	28.986111
L3_chr14_-_73250813	chr14	73250810	73250842	-	9240	PNMA1	MA1	39.037535	53.964043	31.639583	56.324002	31.84395	16.235258	45.044691	55.233228	28.378045	25.780474	25.796644	35.67998	72.367662	94.523713	90.281423	50.091158	97.015174	92.999622	44	91	17	57	31	22	52	65	34	25	29	52	72	119	110.998478	81	108	98
L3_chr13_-_29937980	chr13	29937979	29938081	-	3146	HMGB1	DKFZp686A04236,HMG1,HMG3,SBP-1	17.632762	12.08869	13.855932	8.688828	7.159883	1.91432	15.429125	35.434684	19.498142	9.24903	9.064267	3.60464	123.482816	88.411113	100.686592	75.237984	37.205871	29.482854	21	19.954545	8	8.893333	7	3	21.173602	50.560559	23.875	9.592391	10.560465	4.859783	121.489216	114.6531	145.124622	122.452941	49.667272	29.87263
L3_chr1_-_47675872	chr1	47675871	47676002	-	NA	NA	NA	69.884411	32.29444	28.8851	57.930797	44.029744	11.646086	68.374922	74.234414	43.354813	56.891137	24.858139	69.601823	18.423106	15.829034	11.094241	10.990805	11.332166	17.916608	79.803468	54	16.814545	58.930645	43.029015	17	84.775553	97.248694	52.99095	56	29	98.947712	18	21	19	18	16	18
L3_chr4_-_84424942	chr4	84424921	84425010	-	27235	COQ2	CL640,FLJ26072	112.769752	61.884708	36.328315	55.239622	18.464584	6.351407	12.317286	4.96799	7.231872	7.638445	2.552068	5.18807	31.606075	23.72022	20.862609	24.466304	19.205647	17.620249	125	103.978142	20	56	18	9	17	8	9	8	3	7	31	31	31	40	26	17.984375
L3_chr9_-_71477097	chr9	71477060	71477231	-	320	APBA1	D9S411E,MINT1,X11,X11A,X11ALPHA	109.533439	60.570048	16.365571	18.639896	5.102972	1.91432	35.627295	51.384005	15.133454	17.974708	4.238148	18.927299	12.285114	12.693373	3.016165	6.099018	1.287928	2.014269	126.702143	100.834249	9.97992	19.050405	5	3	48.923546	77.728842	19.073834	18	5	27	12	17	5.758613	10	2	2
L3_chr7_-_92057596	chr7	92057592	92057661	-	257415	FAM133B	MGC40405	55.092682	62.112298	40.452369	31.43435	11.176342	7.782197	53.026479	166.083733	89.153664	24.69956	30.499027	17.036007	49.707676	26.296849	22.130332	17.509819	11.017733	2.951063	62.644338	105.313335	22.857893	31.899613	10.935827	10.955182	65.521814	183.207949	104.022264	23.756098	34.696699	23.845531	49.133635	34.246615	32.825683	28.588125	15.636124	2.950495
L3_chr3_-_187309573	chr3	187309552	187309619	-	2119	ETV5	ERM	81.986888	35.592877	45.987478	167.749391	109.732135	80.725708	27.405524	36.418391	26.764935	62.780695	101.158166	115.012548	48.564345	31.569294	26.669674	108.996457	138.751466	124.020846	89	59.960701	24.946429	168.973182	106.526325	93	35	45.983122	31.983122	59	112.951508	171.86361	47.960912	40.80456	36.921824	175.869578	154.648208	129.726384
L3_chr2_-_229753788	chr2	229753786	229753957	-	NA	NA	NA	15.662866	14.322688	3.343982	7.836612	26.703079	21.195527	139.618965	32.844008	36.511211	42.281809	56.848439	82.863821	5.100095	6.052776	4.409103	3.041031	4.283342	15.819661	18	24	2	8	26	28	161	45	44	41	64	122	5	8	8	5	6	16
L3_chr7_+_36395896	chr7	36395896	36396017	+	54443	ANLN	ANILLIN,DKFZp779A055,Scraps,scra	25.849459	12.652679	1.591957	10.781068	6.135799	2.123056	16.738096	39.224426	12.912407	22.143166	3.395108	11.311488	118.842329	130.902999	74.325797	59.109189	27.097933	16.836209	29.967033	21	1	11	6	3	22	53	16	21.993007	4	16	117.985428	166.968281	98.992714	95.996357	34.996357	17
L3_chr8_-_101391324	chr8	101391311	101391527	-	NA	NA	NA	43.879744	64.900228	36.664962	77.827358	22.504655	5.460932	24.018883	198.312004	96.045877	87.564017	60.567606	77.17102	93.760754	144.294131	115.356731	92.201027	130.960293	52.877329	51	108.950103	21	79	22	8	33	241.790254	114.450941	85.970992	69	111.793547	91.928885	185.986979	158.993209	149.850603	158.327511	54
L3_chr16_-_57325696	chr16	57325683	57325764	-	2806	GOT2	FLJ40994,KAT4,KATIV,mitAAT	47.622403	36.535449	20.835914	60.994825	56.308663	23.377036	77.707691	78.466353	70.09576	80.579292	84.355303	81.489716	36.86476	70.951626	33.775502	73.066457	65.283117	96.300831	56	60.912921	12	62	55	32.987842	98.987461	108.99061	85	78.995313	95.99843	115.987463	36	91.986348	56.314012	118.98958	84.994834	98
L3_chr22_+_20252007	chr22	20251988	20252032	+	7332	UBE2L3	E2-F1,L-UBC,UBCH7,UbcM4	62.977157	50.011559	70.0432	71.696851	33.717358	6.067533	26.906798	12.597927	17.578116	14.584451	23.474076	21.336435	72.476658	44.942436	38.282033	40.35716	55.321641	31.38373	71.770346	83.777891	38.832255	72.786885	32.935135	8.972973	37	20	21.985075	15	27	30	71.230248	58.814427	60.57196	65.792971	71.716356	31.885057
L3_chr17_-_59273778	chr17	59273770	59274103	-	6603	SMARCD2	Rsc6p,BAF60B,CRACD2,PRO2451	113.357413	61.57825	29.524913	42.176193	36.781024	16.449117	17.751196	12.494048	1.545544	9.801168	4.238148	6.558741	31.762102	27.222611	16.33411	5.476308	16.389281	10.028893	129.973421	103	17	43	35.994286	24	25	21	2	10	5	9	30.941176	36	29.886364	9	22.931373	10
L3_chr14_+_44501142	chr14	44501121	44501175	+	23116	KIAA0423	DKFZp686D12126	35.836323	24.618424	1.591957	35.490829	9.192237	1.914321	77.045361	89.451458	73.654921	67.282386	83.266423	94.27729	50.855583	45.306864	44.179712	56.635983	45.857686	39.354227	40.988024	40.982214	1	36	9	3	95.997085	118.997097	88	64.988376	94	137	49.988713	58.993293	68	91.995465	58.993197	39.995515
L3_chrX_-_118711010	chrX	118711010	118711388	-	23157	SEPT6	RP5-876A24.2,KIAA0128,MGC16619,MGC20339,SEP2,SEPT2	44.993682	38.490016	24.857777	14.853695	16.671441	10.328941	68.67393	65.179596	38.009667	10.917761	5.143957	26.576033	50.717808	80.035454	55.008982	9.84334	11.679131	19.87805	50.002698	64.885714	14	15.129506	16.245523	14.09125	84.954992	82.954173	46	10.934102	6.010368	38.009277	49.877862	102.821626	76.941972	16.06793	16.162717	20.198997
L3_chr10_-_71663154	chr10	71663150	71663195	-	5464	PPA1	IOPPP,MGC111556,PP,PP1,SID6-8061	81.943118	35.226798	21.282556	43.408022	19.462092	10.978412	6.489183	7.19781	11.978556	3.887265	7.656204	7.221843	76.073349	45.271918	34.397926	57.226168	42.819103	29.43744	91	58.984848	12	44	19	15	9	12	15	4	9	10	75	59	53	93	56	30
L3_chr6_+_36103514	chr6	36103489	36103567	+	1432	MAPK14	p38,CSBP1,CSBP2,CSPB1,EXIP,Mxi2,PRKM14,PRKM15,RK,SAPK2A,p38ALPHA,RP1-179N16.5	97.234245	51.552429	8.345896	44.108578	40.89057	10.266161	18.39816	46.512208	17.626602	25.863888	25.076336	34.446567	49.009695	21.822481	25.082126	34.205667	49.556956	36.742835	112.988201	85.976401	5	44.976401	39.982301	15	26	68.996283	22	26	29	49	47.974277	28.996785	42.996785	55.987138	68.990473	36.996785
L3_chr6_-_28999696	chr6	28999661	28999751	-	5987	TRIM27	DASS-46L4.6,RFP,RNF76,DAAP-182E11.3	88.479157	31.256119	23.153715	48.169305	46.162101	22.095405	43.35401	44.472389	22.335175	21.341841	34.668802	25.255554	35.842583	30.312041	37.405787	44.019529	42.601347	33.596933	101	52	14	49	45	30	57	65.996441	27.996441	22	40	34.996416	34.994169	39.991279	59.994169	72	57	33.988338
L3_chr11_+_35640869	chr11	35640866	35641335	+	54765	TRIM44	DIPB,HSA249128,MC7,MGC3490	123.118554	56.893331	73.298859	61.954807	48.976949	10.676786	23.40045	80.412925	85.456364	57.815044	90.817042	71.194414	21.542605	23.374683	17.694534	30.577282	43.012682	13.022898	139.945635	95	41	63	47.827338	16	33	114.849498	104.266336	58	103.991849	100.997253	20.993711	30.987421	31.969774	49.962264	59.968553	12.993711
L3_chr11_-_33847978	chr11	33847940	33848065	-	4005	LMO2	RBTN2,RBTNL1,RHOM2,TTG2	125.119518	37.932728	68.127868	123.863316	62.356701	16.4631	30.015068	18.018271	37.815414	43.50899	33.951271	48.225378	13.298265	31.838455	41.635929	38.311512	32.508655	27.584858	144.610195	62.99108	39	125.730674	60.879902	24	39.98895	29	46.838416	44	39.66627	67.720549	12.912621	41.982249	69.955782	62.716708	45.989437	27.907229
L3_chr15_-_32517207	chr15	32517198	32517336	-	NA	NA	NA	108.287889	65.397277	46.715823	77.241367	51.599121	9.28727	16.897299	52.008398	29.498694	19.047869	17.086357	27.198862	43.716983	15.057756	20.223573	21.481577	20.299055	14.705488	122.487023	109.190962	26.707981	78.519477	50.351197	13.817102	24.159836	75.026667	37.043046	19.697674	19.953586	37.771197	42.753086	20	35.244312	35.127507	29.200519	14.709877
L3_chr1_+_24944413	chr1	24944413	24944536	+	25932	CLIC4	H1,CLIC4L,DKFZP566G223,FLJ38640,huH1,p64H1,MTCLIC	30.332678	34.181323	11.652069	16.301427	10.21905	3.399269	26.42832	57.61843	42.432584	37.067781	44.04539	46.059569	114.627056	108.519375	135.347006	106.608967	130.166724	133.19356	36	56.978873	6.978873	16.604348	10	5	35	75.652768	51.939577	36	50	66.934659	112.928618	139.83703	185.87839	172.84993	153.911359	138.983648
L3_chr14_-_49122845	chr14	49122844	49122861	-	6235	RPS29		9.678234	4.212594	5.161982	5.887231	1.019722	1.362328	10.033684	4.59287	12.36203	10.049895	1.709028	2.936435	152.415437	108.600905	203.537574	145.094269	150.71068	69.969585	11	7	3	6	1	2	13	7	15	10	2	4	152.45025	136.128468	211.047378	233.552379	156.202241	73.293233
L3_chr19_+_53520362	chr19	53520362	53520661	+	2014	EMP3	YMP	49.813015	35.049503	173.544548	109.269936	53.192208	13.096918	10.503011	119.401365	86.708596	46.528893	26.225968	13.672774	111.941703	182.284965	848.7009	128.828628	169.163733	179.486344	56.820668	58.909069	92.694652	110.602789	51.853933	17.887221	14.910491	148.687917	102.625497	45.822715	29.837655	18.886848	110.591092	231.675519	873.052822	208.606634	195.669883	186.737469
L3_chr3_-_10337765	chr3	10337742	10337811	-	6396	SEC13	D3S1231E,SEC13L1,SEC13R,npp-20	49.727858	44.442396	26.675776	71.514397	39.091083	20.697886	10.108237	8.259525	17.126812	9.069772	5.113013	26.030867	112.881219	125.273409	145.583116	118.095605	164.895231	139.645652	54.301326	75	15	71.996644	37.996644	25	14	13.990476	21	9	6	37	110.969299	161.985618	198.606495	191.911144	203.941966	142.99522
L3_chrX_-_48661246	chrX	48661237	48661248	-	11040	PIM2		60.264475	87.342113	4.93594	9.792171	11.289576	4.350973	32.489976	32.120674	24.30331	5.962743	4.307614	10.525964	80.569429	56.522121	8.212031	12.907644	21.009492	7.872615	65	148.995951	3	9.995951	11	6	38	42	28.985401	6	5	15	80	71.938865	13	21	26	8
L3_chr20_-_33007223	chr20	33007220	33007274	-	2937	GSS	GSHS,MGC14098	61.723251	30.557898	18.057707	55.038281	29.660156	18.495592	24.559199	29.72217	24.132517	21.331679	11.926177	24.227791	87.260021	40.06418	43.349752	64.430641	76.2949	82.1004	69.966264	50.996032	11	55.991642	28.996032	25.969616	33.52437	42.953608	29.989744	22	14	33.669091	85.625521	52.820472	68.897448	104.998066	98.961904	83.570532
L3_chr12_+_92295832	chr12	92295815	92295835	+	11163	NUDT4	DIPP2,DIPP2alpha,DIPP2beta,DKFZp686I1281,HDCMB47P,KIAA0487	105.931983	64.780907	28.743009	28.596526	11.251141	10.202293	32.567738	65.327947	22.488358	28.896599	13.028304	28.273629	35.293751	32.546031	14.703377	17.780964	18.545345	20.573425	113.86634	109.994253	15.949153	28.983099	10.994253	14	40.941781	83	27	28	15	41	34.798477	42	22	28.987288	24	21
L3_chr4_-_103967795	chr4	103967793	103968221	-	7323	UBE2D3	UBC4/5,E2(17)KB3,MGC43926,MGC5416,UBCH5C	62.403278	60.892591	67.996732	73.009332	26.25434	4.257319	15.438751	24.416989	19.554725	15.591035	8.382486	15.04035	96.219243	76.161587	78.332985	88.192528	83.377844	36.931475	72.951063	101.136311	39.501712	74.245375	25.675648	6.572097	21.630102	39.547619	24.717687	15.833333	9.917517	20.794218	94.097298	99.696826	122.473451	143.841862	111.231121	37.198878
L3_chr10_-_103869922	chr10	103869921	103870277	-	NA	NA	NA	50.127545	34.357902	17.969303	64.107781	73.150627	44.937537	98.089973	118.155184	43.201739	129.074721	84.578182	218.749247	27.052572	19.599469	12.641478	15.836917	25.485609	54.995244	58.943783	57.097979	11.056515	65.283551	71.306267	59.594949	128.396642	169.807987	53.192462	126.272512	97.613014	318.474063	26.334794	26.231737	22.09205	26	37.028558	55.882636
L3_chr19_+_12763299	chr19	12763295	12763307	+	3726	JUNB	AP-1	61.301784	384.359105	251.935229	104.203494	73.129943	51.322177	70.484754	531.722905	184.664111	65.890513	39.235045	53.334857	44.483002	288.198477	365.494756	70.443599	50.296041	84.2005	65.99448	665.998146	119.99633	105	71	58.998146	81	524	207.996999	61	44	79	44	357.995173	370.996137	114	59	88
L3_chr1_+_220858061	chr1	220858047	220858078	+	375056	MIA3	RP11-378J18.4,ARNT,FLJ21469,FLJ39207,KIAA0268,TANGO,UNQ6077	78.333429	63.281097	29.738641	71.07112	14.307073	16.35278	59.511084	96.583101	65.830385	70.020689	71.726742	52.958035	38.649908	31.310411	44.636968	27.570711	30.703145	8.979306	87	107	17	71.996904	13.987616	21	72.889078	124.964912	78.649692	66.988304	81	76.970916	38	41	62.987903	45	40	9
L3_chr17_+_7357126	chr17	7357124	7357127	+	NA	NA	NA	17.667028	8.951941	3.183914	15.683935	15.387772	8.912027	122.62089	137.952148	59.449381	94.720121	58.669304	63.598389	36.339519	37.523269	42.095576	59.985886	45.595239	73.674452	19.9	14.95	2	15.9	15	12	133.979762	150.979967	68.977833	85.948893	64.989983	94.93678	35.988981	48	54.97787	96.994521	53.977992	76.989026
L3_chr5_+_162797184	chr5	162797142	162797218	+	900	CCNG1	CCNG	26.781126	26.310293	16.625818	25.606847	8.176878	4.98908	22.877548	33.603992	35.597163	35.172385	28.91338	25.067393	127.231165	130.38684	124.175853	96.134803	119.282645	87.279577	31	43.879195	10	26	8	7	28	47	41.991379	34	33	35.966387	125.997742	165.996622	162.996622	155.998871	144	90
L3_chr8_-_30060027	chr8	30060027	30060177	-	51669	TMEM66	FLJ22274,FOAP-7,HSPC035,MGC8721,XTP3	71.430333	29.340412	14.79476	37.346348	34.808361	20.602901	2.16878	22.20556	10.391018	0	7.744713	7.879538	104.025215	103.431179	129.225547	91.390162	113.313199	75.924055	81	49	8.992337	38	34	26	3	31	13	0	9	11	102.981308	133	163.998817	147.995179	136	78
L3_chr9_-_76832994	chr9	76832994	76833172	-	NA	NA	NA	118.251312	86.540695	51.805643	71.776044	42.988363	13.644126	15.000339	35.547761	34.686635	15.541418	21.396704	24.124994	45.029517	31.661378	24.541821	29.34693	17.350354	18.907068	135.99449	144.798087	31	73	42	19.996337	21	53	41.988166	16	24.964497	34	44	42	43	48	26	19
L3_chr3_-_151963603	chr3	151963577	151963972	-	6478	SIAH2	hSiah2	89.049739	82.516071	15.047081	71.764975	54.250554	16.757787	38.778719	44.926889	19.162579	20.421562	10.158106	29.752966	51.079496	57.239516	26.767696	25.047652	16.713809	30.561402	100.994778	137.992056	8.969031	72.994681	52.979592	24	52	67.853211	23.853211	20.995098	11.995098	41.995098	49.988506	74.948339	44.984733	41	24	31
L3_chr2_+_65069602	chr2	65069592	65070059	+	6509	SLC1A4	ASCT1,SATT	88.749268	59.431448	42.474276	359.967827	219.812878	48.900508	44.748061	69.805274	70.829417	248.269641	209.824178	98.685348	46.998265	40.130357	51.408041	142.566131	120.468411	63.19826	102	99	25	363.960171	213.99871	67	60	104.997585	86.953175	236.991615	237.993974	139.934783	46	53	82	231.995122	154.996727	63.993507
L3_chr4_-_48188103	chr4	48188085	48188146	-	NA	NA	NA	148.302368	99.455086	37.796221	51.264752	18.395807	7.919798	16.31182	29.567077	2.353404	3.887265	8.503132	9.128401	17.377561	16.763359	11.011335	6.693518	2.773991	3.97823	159.550052	170.225979	20.963542	51.746088	17.947917	10.984375	21.686225	40.294372	3	4	9.873016	12.738817	16.985915	21.903614	17	10.985915	4	4
L3_chr11_-_107874322	chr11	107874300	107874517	-	143888	KDELC2	MGC33424	103.73955	69.35522	37.276699	57.812349	23.125409	6.446945	50.943689	37.304846	21.300449	30.838394	12.783911	24.917338	29.544306	32.438873	14.89265	21.29452	12.676011	9.942291	118.890049	116.279355	21.94645	58.907662	22.607787	9	64.961702	57.884449	26.182058	30.878431	15	34.325681	28.857143	42.773136	26	34.857143	18.468553	9.963415
L3_chr5_+_177564136	chr5	177564102	177564139	+	3182	HNRPAB	ABBP1,FLJ40338,HNRPAB	60.821531	34.404691	56.272259	53.427517	28.723835	15.895583	72.106682	31.379605	49.293547	38.969319	12.364729	23.089284	53.25735	40.181309	77.835262	30.226678	33.686681	45.904265	65.984756	58	30	54	27.984756	20	78.966667	38.983333	57	36.983333	14	34	53	50.975871	87.975871	49	40	48
L3_chr17_+_58058483	chr17	58058479	58058843	+	9902	MRC2	CD280,CLEC13E,ENDO180,FLJ35911,KIAA0709,UPARAP	71.067315	52.706929	31.995909	65.918138	31.681199	39.246428	63.690891	110.042446	95.095376	32.46102	51.417341	68.261104	52.105806	54.705567	30.419051	30.662425	28.160918	44.200385	83	87.990798	19	67	31	52	80.79661	159.92381	116.909234	32.981132	59	96.985472	51	71.98951	53	50	38	45
L3_chr12_-_56526710	chr12	56526705	56526798	-	10106	CTDSP2	OS4,PSR2,SCP2	73.959269	61.279598	44.989098	77.42725	69.079422	43.623128	65.428723	38.597217	52.337017	40.063662	65.642821	87.925098	47.733224	40.964515	82.229487	34.399579	50.741653	46.269789	83.846809	103	26	78.595287	67.311901	56	80.995708	55	63.03317	40.033172	74	128.11521	47	52.997416	108.992248	56	64	47.259921
L3_chr1_-_65204779	chr1	65204779	65204889	-	3716	JAK1	JAK1A,JAK1B,JTK3	97.431568	113.374129	120.538431	78.666257	21.453851	6.271268	45.59624	175.43591	186.472682	95.12161	110.814853	128.184606	46.750304	49.142039	62.006565	24.408419	43.96402	17.919232	110	190.794938	65	79.919667	20.991853	9	60.456028	227.940187	220.939521	93.992798	125.998966	184.764603	45.930885	63.945596	95.826512	39.976608	58.985354	17.997024
L3_chr1_+_158017382	chr1	158017302	158017439	+	54935	DUSP23	DUSP25,FLJ20442,LDP-3,MOSP,RP11-190A12.1,VHZ	136.307748	94.846785	109.854515	170.895946	240.160971	130.195844	13.368963	11.212645	18.158013	8.271781	12.792789	12.276684	40.828246	30.586799	47.018091	57.544736	48.494915	94.274124	151.059667	159.985325	60.94856	172.997893	233.499661	156.988432	19	18.708397	22.962617	8.528571	15	17	39.979042	40	74.990588	93.954303	65.988318	96.365142
L3_chr17_+_8279936	chr17	8279922	8279996	+	81565	NDEL1	DKFZp451M0318,EOPA,MITAP1,NUDEL	104.251625	92.133635	122.350038	68.507592	52.682696	16.058452	47.611995	59.816587	85.122953	43.855234	55.850362	42.497678	38.736282	57.482868	77.717123	35.460102	26.531199	24.860044	118.309528	154.591201	67.968688	69.714758	51.475408	23	62.923051	89.407498	101.869596	43.915834	63.966402	59.927598	37.987437	74.95265	114.555804	57.893151	36.989848	24.96642
L3_chr6_+_29925897	chr6	29925896	29925899	+	NA	NA	NA	140.161427	109.260824	129.893623	168.991318	308.108421	154.198842	45.128467	88.873229	19.56386	43.959384	49.2071	60.449058	6.111572	3.815345	10.061021	3.061421	1.36976	6.843359	141.983957	188.99287	60.998217	168.99287	296.970622	152.977721	50	94	23	40	54	92	6	5	14	5	2	7
L3_chr11_-_61340880	chr11	61340877	61340954	-	3992	FADS1	D5D,FADS6,FADSD5,FLJ38956,FLJ90273,LLCDL1,TU12	70.056465	36.904707	30.426752	1.957861	3.063528	1.91432	45.966776	85.940286	43.252895	1.93233	1.68608	6.508867	75.498362	75.352607	74.768318	7.353144	1.931892	12.041411	78	62	17	2	3	3	57	99	50.985965	2	2	9	74.991525	96	90.980226	12	3	12.317369
L3_chr13_-_20931417	chr13	20931400	20931594	-	253832	ZDHHC20	FLJ25952,MGC126005	111.608095	101.643178	64.608999	86.327666	50.684691	5.91519	23.006571	57.456665	43.151912	28.063867	55.240133	54.559733	57.007358	50.436464	56.029685	60.997396	57.310027	24.946322	127.83757	170.108712	37.944798	87.840289	49.580338	9	31.891302	89.355512	53.802703	28.74645	63.983113	75.509896	55.737861	66.810827	94.04413	99.749848	80.116704	24.936826
L3_chr12_+_113590411	chr12	113590411	113590759	+	NA	NA	NA	57.070526	40.324174	27.380471	52.473589	61.029073	60.205785	116.909513	103.64655	53.534791	97.077454	62.496255	290.238143	17.844573	19.997535	58.715283	7.056794	14.865523	28.878474	62.128288	68.126182	14.955394	53.037523	59.269697	71.34647	129.353659	119.349868	61.971746	88.301218	69.337455	451.234794	17.568439	25.654432	70.666785	11.537664	18.542089	30.074163
L3_chr6_-_80001071	chr6	80001058	80001145	-	9324	HMGN3	DKFZp686E20226,PNAS-24,PNAS-25,TRIP7	52.076921	37.714739	32.55011	22.524417	8.162138	4.000869	15.147147	2.356508	4.671718	4.745715	4.238148	3.63915	124.88968	82.592752	67.562873	49.566029	57.159336	28.570763	59.672921	63	18	23	8	6	21	4	6	5	5	5	122.988909	106.996226	100.992537	80.93007	73.998145	29
L3_chr11_-_118471386	chr11	118471386	118471391	-	3014	H2AFX	H2A.X,H2A/X,H2AX	84.138706	48.099615	26.120204	50.57861	12.306056	30.477665	34.218263	32.330627	12.374168	29.299589	6.929148	11.099133	75.196747	60.021185	36.414629	38.935995	7.304718	28.034995	89	82	14	51	11.996743	36	40	41	15	28	8	16	75	76	47	63	10	29
L3_chr5_+_176786282	chr5	176786269	176786349	+	2870	GRK6	FLJ32135,GPRK6	87.397247	48.823996	47.756724	78.673992	56.495549	65.413189	56.082746	59.877022	37.17939	37.506709	34.4751	56.67135	50.981064	21.210292	35.729819	33.231063	25.917424	70.767869	98.990654	81.332854	27	79.844952	55.168946	83.841267	72.994624	88.446613	45.97832	38.491813	40.028372	80.118785	49.900082	27.993548	57.744463	54.350797	36.274542	71.834833
L3_chr2_-_225615380	chr2	225615366	225615681	-	55619	DOCK10	DKFZp781A1532,DRIP2,Nbla10300,ZIZ3	48.865806	32.442643	20.063692	68.349725	24.543783	4.44872	105.321796	191.258228	162.427849	150.217499	193.312723	86.527869	42.925526	34.739636	51.210542	45.857275	69.479262	28.514386	56.850729	53.92823	12	69.557279	24	6.743119	132.960741	257.873331	193.922537	146.702536	218.600794	122.700099	41.989247	45.842541	83.238298	74.996774	90.967033	28.958053
L3_chr2_+_173648809	chr2	173648781	173648903	+	51776	ZAK	MLT,MRK,AZK,MLK7,MLTK,mlklak	109.018977	71.144044	26.403603	59.926972	23.527785	2.638541	22.64609	26.066667	28.290974	20.919232	15.422576	20.299815	67.292833	49.87259	24.665134	29.954008	34.516671	12.970907	124	118.997151	16	61	23	4	31	39	35	21	18	28	66	65	43	49	47	13
L3_chr19_-_614048	chr19	614044	614241	-	55658	RNF126	FLJ20552,MGC1022,MGC14317	109.459713	66.860903	51.445018	77.335181	69.997727	28.566485	30.974497	30.840278	25.733382	33.487879	47.425637	45.47516	60.293776	48.113881	38.59718	40.458128	42.504515	47.098302	125.487881	111.530695	29.979568	78.661259	68.348692	39.047399	42	49.356278	32.33158	32.909468	54.913333	63.513146	59.09949	63	63.207096	65.980648	58.349158	48
L3_chr5_-_40834037	chr5	40834026	40834052	-	5562	PRKAA1	AMPK,AMPKa1,MGC33776,MGC57364	31.126817	20.355961	13.695865	7.850608	0	4.532625	57.759963	116.745962	97.488533	47.655187	44.327849	65.683521	112.895719	109.72466	160.99061	59.739924	68.153478	88.407039	36	34	8	8	0	6	68.979388	141.998095	112.923198	46	49.963504	95.983198	111.944666	139.981292	193.960171	96.995951	82	91.952386
L3_chr16_+_80222080	chr16	80222080	80222081	+	NA	NA	NA	38.466432	58.20577	54.273356	90.768433	115.792256	109.55786	159.700007	335.596499	105.673294	200.186558	156.116101	620.740933	4.087056	13.243968	43.53155	12.311129	8.766051	31.572757	41	100	27	90.989691	111.965863	110.989691	164	308.998965	118	172	167.998965	1010.989648	4	17	51	20	11	33
L3_chr1_+_242882997	chr1	242882993	242883100	+	51029	C1orf121	CGI-146,FLJ21998,PNAS-4,C1orf121	97.214715	147.837398	53.025524	70.664349	32.725264	5.829074	50.407423	57.365819	62.060473	46.170787	46.551665	39.540819	55.04469	36.281027	32.798399	31.040258	26.771357	17.861424	112	247.954936	31	72	32	9	67.993392	88	76.066667	46	53	55	53.839967	47.906857	55.80083	50.783772	37.873948	17.937759
L3_chr3_+_103051047	chr3	103051043	103051048	+	64332	NFKBIZ	FLJ30225,FLJ34463,IKBZ,INAP,MAIL	98.729866	319.03561	57.611387	180.818208	95.01201	92.918077	56.41798	158.155605	57.343084	52.374494	77.556119	85.833764	49.302549	69.933032	55.544257	60.170755	60.142625	40.145549	102	555.951514	28.997235	180.985257	92	97	62	164.989358	65.998208	48.996416	85	130	49	88	65	96.988345	67	42
L3_chr18_-_45272801	chr18	45272786	45272854	-	6139	RPL17	MGC117162,rpL23	65.34508	66.027208	32.862069	60.180228	33.760157	14.561366	10.014528	11.988219	10.331774	14.911972	9.451459	6.603761	129.543092	106.448272	125.846037	117.554677	138.252531	86.120677	75.678373	110.978011	18.993421	60.996711	32.986842	20	13.935065	19.948052	12.987013	15	10.987013	9	127.687064	137.376631	170.01163	190.848797	166.592256	88.042354
L3_chr7_-_148825728	chr7	148825692	148825846	-	155061	ZNF746	FLJ31413	126.220679	93.367788	97.669299	123.953751	97.318027	38.595478	45.060409	57.208209	62.377861	55.736574	43.202014	71.733743	37.956452	21.034556	26.807886	27.517908	27.968401	24.724272	145.413235	155.960498	55.892517	125.941014	94.98059	53.52832	61.677656	83.781527	76.995423	55	50	101.498304	36.980695	28	44.969215	45.092752	39.980695	24.809162
L3_chr15_-_66309065	chr15	66309061	66309121	-	54982	CLN6	FLJ20561,HsT18960,nclf	89.205207	45.226348	47.95492	46.146246	20.484655	17.812104	37.125275	27.80861	22.026555	19.788613	8.587753	14.388508	83.102264	54.277869	90.31193	37.424773	52.344111	46.827195	99.991501	75.975006	26	46.985883	20	22.997175	47.802825	40.995192	26.980198	20	10	20	81.989911	69.997972	114	60.955091	65.91423	48
L3_chr5_+_374822	chr5	374793	374881	+	NA	NA	NA	120.82447	77.555808	17.675305	149.883178	50.175011	13.007089	44.632489	49.094332	13.53321	70.425831	48.807183	39.713127	44.957994	29.42403	12.719392	68.557767	51.151472	40.44819	136.636883	129.817403	10.822684	151.992248	48.965385	18	59	71.969529	17	68.922865	56	56	44	38.849105	22	111.831318	67.991018	40.938286
L3_chr11_-_64402610	chr11	64402560	64402674	-	10938	EHD1	FLJ42622,FLJ44618,H-PAST,HPAST1,PAST,PAST1	103.73571	56.815713	76.219759	62.144528	88.367496	40.907161	64.648359	84.093027	51.54689	37.920202	49.72184	57.308422	43.967068	42.027299	40.400277	10.380998	26.998636	67.403243	116.892113	94.987654	41.950617	63	85.987654	54.987654	83.88426	117.326115	61	37.995708	56.997904	81.993652	43	54.967066	56	17	36	69
L3_chr6_+_52334892	chr6	52334825	52334960	+	85315	PAQR8	C6orf33,FLJ32521,FLJ46206,LMPB1,MPRB	126.68363	56.820133	8.279922	19.573061	5.102972	0.638107	29.598044	29.316446	5.735094	13.589851	14.673861	7.205103	60.163006	49.239994	10.884397	14.0395	4.705882	5.030453	144.639549	95	5	19.982079	5	1	40.916129	45	7.163224	13.959184	17	10	58.989529	64.424231	19	23	7	4.994737
L3_chr22_-_37598168	chr22	37598140	37598247	-	23466	CBX6		99.926384	45.183274	32.469429	59.979807	24.549962	22.182935	64.332047	62.077281	39.45479	14.316491	13.762794	19.752735	53.990199	45.951115	23.353408	34.985835	22.044437	34.395543	109.946742	75.987301	18.990415	60.966262	23.980911	28.996805	78.972614	88.993151	48.996552	15	16	27.959732	53	60	34.992818	57	31.99639	34.992754
L3_chr2_+_169020976	chr2	169020972	169021057	+	253782	LASS6	CerS6,MGC129949,MGC129950	93.760119	85.655892	31.65968	53.284966	22.520488	1.91432	46.12344	86.698277	61.464015	46.188834	30.221542	49.245273	78.365389	50.603606	55.614197	44.814324	33.782513	24.188575	106.476416	143.99768	19	54.212332	22	3	60.612109	121.719885	73.985316	45.907336	35	69.997877	76.970711	65.997743	84.43529	73	45.938166	24.337672
L3_chr11_+_61352114	chr11	61352064	61352594	+	9415	FADS2	D6D,DES6,FADSD6,LLCDL2,SLL0262,TU13	117.132461	62.767214	19.042573	20.693197	4.08325	6.675918	42.393854	35.931464	25.810657	6.75739	3.616829	7.355175	59.004451	48.559592	18.770466	0	5.547982	22.251636	136.009641	104.296425	11.786325	21	4	10	58.988506	58.55365	32.12334	7	4.18862	10	57.585344	63.885369	33.005098	0	8	22.59
L3_chr6_+_13122084	chr6	13122081	13122085	+	NA	NA	NA	85.250249	60.92563	22.420553	244.479144	209.115855	208.567646	132.292101	95.078562	18.797984	144.552306	89.566273	432.072422	2.921302	2.978086	2.463062	6.147058	5.676755	16.055262	88.909193	104.234956	11.824904	244.199162	201.950648	204.687514	137.589316	104.847893	22.458517	128.342845	97.952245	689.978346	2.837838	3.918919	4.081631	10.035111	7.595144	16.490884
L3_chr11_+_1925149	chr11	1925115	1925165	+	6150	MRPL23	rpL23,L23MRP,RPL23L,FLJ45387	176.172369	61.708279	27.05997	81.872545	57.534261	32.449561	13.838023	5.368344	6.534066	12.497641	5.113014	14.19425	31.43383	14.337896	34.928218	16.449664	20.294726	18.543725	190.689106	103.957606	16	83	55.996094	41.977055	18	9	8	13	6	19.97561	30.805254	18.994681	53	26.810573	28	18.881155
L3_chr2_+_160277245	chr2	160277224	160277328	+	64844	MARCH7	AXO,AXOT,DKFZP586F1122,MARCH-VII,RNF177	39.049409	49.588428	28.027844	25.337302	11.22732	6.351408	31.599948	56.456545	45.665236	29.168073	49.859347	24.007304	150.962393	128.341349	172.535424	122.570093	103.169243	35.418905	46	83	15.994924	25.848341	11	9	41	79	55.797297	28.643443	57	33.981013	149	164.920525	221.909616	199	126.96928	36
L3_chr9_+_111850773	chr9	111850770	111850800	+	11217	AKAP2	RP11-470J20.3,AKAPKL,PALM2,PRKA2	98.646633	38.309764	3.183914	18.74753	8.185621	3.399269	52.933471	88.711827	23.64303	38.451753	24.884035	32.019184	70.312888	30.416989	14.619288	16.612178	30.298897	12.708955	104.911214	64.911214	2	18.986842	8	5	61.997015	101.997015	28	36	28	47	69.9657	38.995614	21	27	37	13
L3_chr15_-_50648491	chr15	50648472	50648657	-	10776	ARPP-19	ARPP-16,ARPP16,ARPP19,FLJ41622	130.999141	102.63813	48.710501	59.267286	42.536797	10.093933	17.958313	38.724643	37.261891	24.654689	24.080241	43.224805	73.34179	50.891162	64.473662	40.985779	55.444267	25.857355	148.66782	172.030415	28	60.386968	41.577558	15	25	58.963579	46	25	28	60.866031	72	66.854811	102.860956	66.938044	75.796704	26
L3_chr11_-_34336134	chr11	34336120	34336158	-	25841	ABTB2	DKFZP586C1619	98.08151	38.471199	21.134803	11.754918	21.543986	12.937265	70.07243	124.872412	34.60495	32.398976	18.385319	14.177911	54.795981	47.403413	30.151451	10.800708	13.720576	11.828492	106.922132	64.790196	12	12	21	17	82	151.982558	40.982558	30.921512	20.991279	20	53.99537	60.881626	45	17.626732	18	12
L3_chr3_+_2115388	chr3	2115365	2115613	+	NA	NA	NA	146.156265	106.981076	16.896074	25.560549	3.069543	0.638107	26.899539	37.585234	17.608715	10.079635	4.261096	0.741153	51.820839	37.319147	10.210545	3.580296	1.931892	1.007135	161.996845	179.970355	10	26	3	1	36	58	22	10	5	1	51	48.737005	18	5.895349	3	1
L3_chr1_+_201541269	chr1	201541265	201541500	+	7832	BTG2	PC3,MGC126063,MGC126064,TIS21	7.73813	31.099308	18.984331	43.47342	43.211726	17.680897	209.985919	397.603625	190.395013	198.427289	135.203571	124.326654	7.174135	37.740654	152.189022	52.850617	32.098298	58.942324	9	52.495413	11	43.97546	42	23	220.115366	386.358386	212.949637	174.489271	147.839708	188.683919	7	48.374088	166.216916	85.530336	39.340436	61.504999
L3_chr2_-_197883656	chr2	197883623	197883864	-	NA	NA	NA	103.915249	54.954419	40.268823	129.890877	66.541902	6.087419	33.690278	53.981974	29.694634	76.20017	153.930629	119.954253	87.622606	37.242945	51.524521	89.289618	122.665586	60.913049	119.024097	91.61961	23.791949	132.082344	65.03159	9	46	81.715803	36.487849	74.920617	175.748359	171.034985	85.992976	48.998214	76.844328	145.414634	159.32727	61.979905
L3_chr21_-_46473095	chr21	46473095	46473168	-	4047	LSS	OSC	93.184375	50.55375	17.370888	29.539384	28.69723	14.991684	25.325633	24.808453	10.270361	16.094172	2.529121	6.614023	113.432843	89.170928	31.119181	10.881034	14.358173	44.607238	104.870938	84.922668	10	30	28	19	34.615816	37.979452	13	16	3	9	111.685951	115.98005	51.95443	17.860674	20.726971	44.96
L3_chr9_-_5823053	chr9	5823008	5823138	-	79956	ERMP1	FXNA,KIAA1815,bA207C16.3	104.729832	57.156535	28.421015	229.32854	184.010348	31.900767	61.301426	42.876941	65.848935	173.818341	283.912126	159.508958	69.090851	69.452943	70.649221	250.56285	332.910542	178.695461	118.463599	95.753687	16.997143	232.286801	179.205397	44.398986	78.189366	68.266889	81.300518	169.845239	321.235812	229.384737	67.817886	90.700438	114.595756	407.157985	409.834764	182.504111
L3_chr5_-_137396616	chr5	137396586	137396702	-	51306	C5orf5	DKFZp667F249,KHCHP,MGC57159,N61,FLJ26735	66.771458	81.900331	12.561138	119.341044	49.100277	13.928098	84.223849	78.587636	46.81749	84.156298	113.855107	66.12992	84.331029	100.447086	77.836008	106.524896	160.776797	57.378623	76.99768	136.949277	7.802239	120.929295	47.963387	19	99	109.945458	57.878831	82	128.884774	93.940299	83	129.98714	111.827192	172.99741	191.996119	58.998708
L3_chr20_-_39379727	chr20	39379727	39379789	-	NA	NA	NA	69.635236	77.666098	15.144049	67.912054	30.521524	12.468483	134.69979	100.6468	39.127034	72.219322	84.264095	63.470381	31.642974	22.603349	12.024678	15.973915	24.605045	16.555394	79.08158	130.419893	9	69	29.813043	17.997355	164.976469	134.991137	47.975291	71.995502	96	89.980966	31	30	20	26.202884	35	16.681661
L3_chr21_+_33560547	chr21	33560540	33560602	+	3588	IL10RB	CDW210B,CRF2-4,CRFB4,D21S58,D21S66,IL-10R2	111.000096	56.1742	33.242692	74.911557	39.935357	23.248643	19.849187	31.150182	25.284791	15.784253	20.628869	23.252286	105.578837	77.905119	72.957764	129.905008	107.448413	108.143917	123.924706	93.985577	19	76	38.990338	32	27	43.995349	31	16	24	33	103.996319	100.94823	105.968937	210.956082	135.968937	110.995089
L3_chr14_+_22860502	chr14	22860500	22860511	+	8106	PABPN1	OPMD,PAB2,PABP2	116.517272	66.799553	61.852347	91.510654	59.975445	12.263996	82.166854	24.094153	10.594092	15.583138	11.017655	20.279755	38.720274	30.671463	35.45814	49.807046	36.389426	17.510058	123.653138	113.136547	33	92.319771	58.216146	16.520037	93.826083	33.894114	13	15.492438	12.507424	29.058037	38.217741	39.462735	49.120944	80.804882	45.370741	17.833753
L3_chr8_-_74821630	chr8	74821622	74821699	-	NA	NA	NA	52.550434	55.079002	26.614412	34.010838	17.357751	5.852508	86.559339	86.812364	93.772068	36.211221	42.637654	31.837106	100.625812	81.188058	125.590868	64.489478	48.337246	29.538163	60.101659	92.321742	16.150951	34.64731	16.987433	8.853742	98.392114	110.373081	109.141689	34.807354	48.309179	46.059568	99.506934	103.623543	153.744644	104.477159	58.773064	29.964743
L3_chr22_+_30670432	chr22	30670432	30670615	+	7533	YWHAH	YWHA1,LL22NC03-44A4.1	136.779644	94.3459	56.03049	62.064346	55.366997	25.161088	23.881091	19.661788	12.611562	9.608344	11.873578	12.528173	81.935051	59.929961	46.333911	28.799848	40.786169	41.544776	152.992218	158.371231	30.973231	63	54	34	33	30.986667	16	10	13.848101	17.351724	80.749892	77.970478	70.21927	47	53.830531	41.994987
L3_chr17_+_32380366	chr17	32380353	32380425	+	26574	AATF	CHE-1,CHE1,DED	134.65687	66.980116	19.606607	71.763489	27.581089	8.302771	22.190744	16.766765	21.499187	13.45277	8.534067	13.740177	86.455266	71.880162	81.560362	66.7284	53.331107	64.81901	151.652451	111.945455	11.976623	72.968831	26.979538	11.992208	29.83871	27.83871	26.798387	13.959677	9.959677	18.959677	84.859129	93.884489	127.296059	108.903904	70.580628	66
L3_chr17_+_22807569	chr17	22807566	22807620	+	NA	NA	NA	106.383499	42.808469	10.097922	32.55506	28.701383	14.009373	123.954109	128.484903	31.604308	38.766547	35.811137	61.073648	14.289959	22.217412	9.271226	6.709811	7.057333	15.852477	115	71.985791	6	33	28	19	144.988484	158	38	38	41	87.988484	14	29	15	11	10	16
L3_chr1_+_32417902	chr1	32417837	32418297	+	200081	TXLNA	DKFZp451J0118,IL14,MGC118870,MGC118871,RP4-622L5.4,TXLN	44.133415	46.956741	29.907654	46.026455	21.384573	12.738283	125.507337	201.332057	164.554942	74.179319	88.098294	129.16185	75.484701	59.460559	64.735571	43.349352	36.138659	51.420918	51.993865	77.915187	18	46.947916	20.942275	18.982876	163.933603	278.941734	198.870527	74.780176	101.343013	184.963379	73.921294	77.981726	101.969459	70.96058	52	51.92701
L3_chr11_+_915876	chr11	915816	915941	+	161	AP2A2	ADTAB,CLAPA2,HIP9,HYPJ	123.586014	79.967855	54.307927	145.969308	171.260484	92.167962	78.558836	70.621522	65.567287	98.840349	81.768974	115.896581	45.015124	30.962746	60.19425	45.906933	59.632581	101.05162	141.997368	133.989583	32	147.998632	166.995907	121.990724	104.39283	103.969834	79.986938	94.98494	93.97462	165.987537	43.988972	40.977273	90	75	79.858883	102.826542
L3_chr12_-_15005793	chr12	15005758	15005820	-	397	ARHGDIB	D4,GDIA2,GDID4,LYGDI,Ly-GDI,RAP1GN1	11.691739	9.623621	4.775871	6.872144	1.019722	1.276214	50.534152	29.597901	31.055266	23.130794	34.804097	41.843794	185.181204	130.673432	195.809023	119.202362	186.004167	118.389579	14	15.952381	3	7	1	2	61.916376	41	37	23	39	59.98855	183.936027	165.981533	234.976023	192.944598	211.946686	122.922722
L3_chr11_-_85457756	chr11	85457750	85457813	-	8301	PICALM	LAP,CALM,CLTH	159.476974	99.791028	51.115926	133.238192	79.054645	35.223515	22.923213	36.295453	15.507751	14.999003	26.123966	55.215515	65.122484	47.416297	45.706465	54.583102	74.658235	60.89339	172.991348	168.571429	28.285714	134.807374	77	44	29.992337	51.955049	19	15	30.095392	81	64.249874	61.242043	63.534956	88.732995	93	62.99802
L3_chr16_-_2257812	chr16	2257811	2258407	-	10921	RNPS1	E5.1,MGC117332	110.927127	88.190072	103.59651	77.754734	71.372653	22.328892	65.181766	51.471162	41.562204	22.896916	28.946401	29.799078	72.27044	74.605149	79.335013	46.93268	39.513853	61.092269	129.125624	146.927738	60.467639	79.260332	69.794625	32.751143	89.748958	81.277887	52.646254	23.882883	34.131569	41.081336	70.577391	98.420142	129.926467	76.860173	55.964002	61.536247
L3_chr9_+_131974251	chr9	131974245	131974558	+	23413	FREQ	DKFZp761L1223,FLUP,NCS-1,NCS1	157.182318	104.96617	311.103928	548.18282	328.537801	125.554926	57.835769	46.219334	120.064355	130.988235	61.082868	75.428632	37.60898	46.560481	119.88788	103.64926	128.693321	80.177063	180.02952	175.692739	170.016875	553.462405	319.573629	163.410588	78.207936	70.925325	145.297513	125.431513	70.456022	106.909191	36.766989	61.157033	169.327325	168.396185	154.960047	81.844256
L3_chr5_-_39110259	chr5	39110243	39110262	-	253260	RICTOR	DKFZp686B11164,KIAA1999,MGC39830,mAVO3	119.932485	75.083558	78.704971	99.365267	39.138737	14.833534	18.582842	82.529241	73.778015	33.529375	58.01748	40.457127	114.234685	129.611244	187.045537	110.379777	116.337002	22.388225	127	128	40	100	38	19	23	98.940072	85.977444	31.984962	65	58.980296	113.998837	162.998837	206.994224	178	131	23
L3_chr10_+_74121906	chr10	74121877	74121918	+	90550	CCDC109A	C10orf42,FLJ46135	71.349095	46.095838	25.95984	36.37151	20.484572	4.675482	117.650656	150.796742	74.807069	94.168722	80.018673	63.825372	66.941449	53.142418	56.044217	39.360669	39.557792	17.770302	78.819549	77.630923	15	36.93985	20	7	138.231551	187.58815	88.936481	88.957378	90.168814	92.024678	65.875204	68.51522	77.986301	64.090061	50.180259	17.991781
L3_chr3_+_185355811	chr3	185355791	185356057	+	1857	DVL3	KIAA0208	86.728094	47.833356	29.681612	81.962266	67.12381	47.601027	143.343016	108.805552	105.916587	120.936696	125.630381	189.180988	28.055734	32.124617	27.437017	37.853292	40.356855	56.972646	101.988557	79.210461	18	83.413072	65.646403	65.161829	189.789484	162.444476	130.663625	119.889585	144.074526	267.427871	27.340645	42.790018	50.310897	61.958359	58	57.297199
L3_chrX_+_40325146	chrX	40325102	40325208	+	10159	ATP6AP2	APT6M8-9,ATP6IP2,ATP6M8-9,ELDF10,HT028,M8-9,MGC99577,MRXE,MSTP009,XMRE	96.043381	63.633193	77.624414	174.076792	136.641613	45.566746	7.664536	4.117981	15.278678	12.820952	18.198425	27.281997	155.429527	115.50148	214.679972	212.633053	376.798888	280.532918	106.972644	106.996885	43	176	133	58.99843	11	7	19	13	21	38.983333	153.996317	149	265.999385	343.998769	410.999387	292.925615
L3_chr6_+_42639744	chr6	42639701	42639963	+	23304	UBR2	C6orf133,DKFZp686C08114,KIAA0349,MGC71112,RP3-392M17.3,bA49A4.1,dJ242G1.1,dJ392M17.3	92.661773	67.138645	63.234377	156.657696	64.506836	9.437079	57.554624	115.766251	142.286064	132.154013	207.681977	125.176215	109.945882	74.522067	186.720778	180.229681	208.857082	95.813882	106.992907	112	36.995294	158.980392	63	14	72.99883	150.99883	171.925136	129.994129	234.998801	179.913514	107.989041	96.993027	257.464464	292.994971	253.951497	97.996984
L3_chr1_-_149213791	chr1	149213781	149214127	-	29956	LASS2	L3,CerS2,FLJ10243,MGC987,SP260,TMSG1	115.203126	64.161364	99.142615	115.405139	64.921521	48.402431	78.626461	39.913745	39.823476	34.682112	63.211069	64.277235	67.545384	44.020536	67.458291	56.119227	71.726047	100.642557	131.526746	106.710641	56.996422	117.2803	63.353499	65.604719	99.905773	56.962222	48.574728	34.997151	71.99542	91.722145	66.125316	57.946486	99.85922	91.52368	92.831233	102.738242
L3_chr22_+_42650984	chr22	42650966	42651030	+	80339	PNPLA3	RP4-796I17.1,ADPN,C22orf20,iPLA(2)epsilon	144.637497	57.114816	24.124826	53.149167	29.727981	12.802059	24.916298	30.241945	10.200183	14.682968	19.052832	29.551948	91.980317	47.061768	13.046818	32.504841	32.743478	62.320484	160	96	14	54	29	18	33	44.979381	13	15	22	42	91	61	22	53	44	64
L3_chr22_+_45351402	chr22	45351402	45351746	+	NA	NA	NA	169.333071	69.095945	21.101426	167.581807	131.525891	50.84281	48.674224	42.454275	26.101453	47.336842	52.422671	66.645888	43.759734	29.335694	19.734628	55.472184	71.13606	64.395673	189.527653	115.231508	12.802749	170.147257	128.350234	68.744424	63.916589	65.564343	32.783862	47.396128	60.626185	94.565348	42.718994	39.014181	34.377778	90.701682	96.999288	65.360478
L3_chr4_-_57671309	chr4	57671305	57671617	-	3490	IGFBP7	FSTL2,IGFBP-7,IGFBP-7v,MAC25,PSF,IGFBPRP1	146.140578	98.458746	18.167896	70.093419	12.287379	11.812359	71.156775	43.402006	9.767102	26.240485	30.352049	9.191622	45.807816	20.679836	18.011085	17.830306	4.920617	5.992499	163.846774	166.795699	11	70.886891	12	16	83.819444	56.963131	12	24.986111	33.972222	13	45	26.959184	29	29	7.139053	6
L3_chr9_-_138958837	chr9	138958804	138959062	-	54461	FBXW5	DKFZP434B205,Fbw5,MGC20962,RP11-229P13.10	188.064411	100.598201	115.2352	108.959595	171.61112	62.011406	20.507427	41.356378	8.535576	23.031913	28.390284	27.140476	55.214556	62.112346	52.73108	48.843089	60.36584	79.254628	215.217909	167.820613	66.973807	110.965047	167.315976	86.805586	28.784701	66.014215	11	23.945122	32.890411	37.415317	53.942553	81.922284	89.86585	79.99568	80.730069	80.249153
L3_chr17_-_45196493	chr17	45196491	45196499	-	81558	FAM117A		89.9334	26.165942	6.527897	71.308384	26.719141	7.917841	85.893263	67.007541	16.562769	113.09921	46.427626	33.014249	90.39877	42.242242	18.44141	65.632604	74.843634	29.864111	96.988593	43.996198	4	72	26	11	97.964736	81.989924	20	102.984887	52	47.979849	89.987537	53.995012	25	106	86	31
L3_chr7_+_2638105	chr7	2638083	2638376	+	80727	TTYH3	KIAA1691	133.26399	84.512258	275.011513	337.683392	330.936406	161.07835	108.191036	139.957417	227.213531	273.276938	196.255792	218.990822	26.064247	36.961448	66.529852	59.826396	75.961285	75.380564	149.895664	141.535308	143.723319	340.995547	321.401735	191.389778	134.760371	185.852037	266.22441	255.408194	220.11834	318.832686	25.453986	48.420696	94.200778	97.383805	95.434607	77.248498
L3_chr9_+_128662522	chr9	128662499	128662798	+	403341	ZBTB34	FLJ22470,KIAA1993,MGC24652,RP11-106H5.1	159.961973	98.831976	52.568132	101.967653	66.169783	14.659036	49.648499	49.852455	80.70934	55.240661	79.962273	49.983161	58.98582	27.214993	35.490871	36.561515	56.243763	34.607467	182.327311	165.085761	31.46717	103.669206	64.651904	21.624176	67.742838	78.727186	99.934055	56.304604	91.696804	69.727458	57.633315	36.136422	61.589398	59.895107	74.747445	34.997336
L3_chr12_+_22090391	chr12	22090371	22090506	+	55907	CMAS		164.450229	91.982096	48.937718	140.679628	58.334482	18.820324	13.477754	3.649634	16.770375	7.695185	5.135961	20.802376	91.68874	66.243871	110.24231	81.32527	60.452046	59.907154	187.564716	153.808526	28.918523	142.967729	56.970921	25	19	6	20.858333	8	6	30	90.088703	86.910525	157.319115	132.606602	82.445791	60.929702
L3_chr5_+_137716283	chr5	137716247	137716344	+	51780	JMJD1B	5qNCA,C5orf7,KIAA1082,KDM3B	112.613872	80.222195	21.602616	44.803866	23.429606	12.06852	74.534935	51.451995	52.127473	59.390518	26.650187	55.642788	83.410404	50.985614	29.937358	29.137909	48.72243	31.666415	129.718572	133.705959	12.985258	45.679062	22.933301	17.160523	98.854858	80.940954	64.823056	58.835665	31.02886	77.831228	81.527085	66.96777	53.709031	47.787001	67.05379	31.977723
L3_chr1_-_44593509	chr1	44593487	44593533	-	79033	PRNPIP	RP5-891H21.3,FLJ22943,MGC2683,PINT1	157.419758	75.769651	25.8447	102.770795	81.192137	32.417971	55.603884	94.402274	61.007355	55.788322	48.386242	100.544109	57.765912	56.514143	41.110482	47.43863	57.249415	26.418372	171	128	15	104	79	41	69	120.998249	72.996497	54	54.998249	146.994746	57	73	58.995238	77	71.995249	27
L3_chr11_+_75157422	chr11	75157416	75157471	+	84649	DGAT2	DKFZp686A15125,HMFN1045	165.471994	107.861849	56.799638	67.864023	46.122345	16.119845	25.427944	26.834873	4.720604	8.68972	14.63766	11.57397	80.11223	58.349459	50.109585	38.093538	24.288639	49.990192	180.947529	181.992882	31.998205	68.893301	44.992838	23	33.958904	40.886076	6	9	17	16	78.981567	75.926267	71.981652	62	32.990847	51
L3_chr22_-_38258712	chr22	38258646	38258776	-	91582	RPS19BP1	RP5-1104E15.4,FLJ21770,MGC52010,S19BP,dJ1104E15.4,AROS	192.888399	98.957207	135.708562	186.443946	166.144822	121.049005	6.397549	1.621371	7.096894	6.621305	5.135961	5.901046	72.682353	27.947063	67.765411	72.436533	87.600375	86.085283	216.933777	165.990144	73.904095	188.988004	161.837161	154.824532	9	3	9	7	6	8	71.372653	36.962963	101.79548	118	113.998255	87.905692
L3_chr9_+_74956600	chr9	74956597	74956632	+	301	ANXA1	ANX1,LPC1	0.804244	14.844837	25.960137	6.895737	0	0.638107	10.899371	78.071616	37.882753	49.281082	23.356993	17.285459	263.605771	363.903516	577.748488	153.569369	159.341468	62.871602	1	25	14	7	0	1	14	86.940711	44	45.964427	26	24.934066	264.918919	447.735678	521.237336	246.768643	164.91982	65.993469
L3_chr1_-_172258083	chr1	172258055	172258147	-	57238	KIAA0492		120.495647	89.556145	70.534736	98.219406	48.698662	4.382303	91.713642	98.474045	142.275477	87.688488	130.678787	140.087552	65.254911	60.798223	54.284212	36.663687	43.865976	29.685916	139.786976	149.522479	41.636066	99.947048	47.63548	6.878333	122.395254	145.143465	173.315296	87.758584	149.232979	199.898354	63.798124	80.145759	89.077502	60.049483	63.236993	29.803767
L3_chr11_-_68365884	chr11	68365883	68365973	-	1374	CPT1A	CPT1,CPT1-L,L-CPT1	165.069037	103.912495	78.763073	142.844943	76.829462	10.884031	39.196729	55.818114	24.344115	32.743756	38.89284	17.418605	73.224955	52.204939	34.047886	58.903737	50.724848	28.639127	183.975873	174.943922	42.998658	144.718542	74.930458	15	51	82.977273	30	33	44.996656	24.125731	71.965974	67.993478	53.993478	95.995825	68.987578	29
L3_chr9_+_262934	chr9	262888	263081	+	81704	DOCK8	RP11-165F24.2,FLJ00026,FLJ00152,FLJ00346,ZIR8,MRD2	2.528698	7.820477	1.591957	8.823206	2.039444	1.362328	180.113675	414.045478	196.680237	381.548214	316.572141	193.82319	96.902486	103.887663	58.880988	115.477402	169.340575	52.674973	3	13	1	9	2	2	208.990977	434.980275	224.998181	339.962974	344.984328	286.989248	95.997093	132.992718	83.988359	186.978043	196.992713	53.976378
L3_chr5_-_148911128	chr5	148911117	148911276	-	1452	CSNK1A1	CK1,HLCDGP1,PRO2975	129.599039	160.743937	171.894955	152.06317	74.227847	22.778647	14.032286	41.752616	56.97765	57.285259	42.473333	55.353318	136.115759	127.391479	209.967317	91.509209	160.778287	100.175535	146.620632	271.960922	92.803638	153.939494	72.37962	31.689314	19.771621	62.293792	70.093271	57.245662	49.454589	78.191842	134.029615	164.905443	288.751827	148.992883	197.56818	102.406821
L3_chr4_+_55956576	chr4	55956543	55956911	+	55858	TMEM165	TMPT27,TPARL	154.287512	78.21536	64.108487	161.058908	75.892919	16.518413	18.660394	35.32294	37.449519	41.599701	23.572094	24.154946	107.746079	127.681197	107.378635	114.579048	179.676943	114.792061	170.852418	130.817801	34.717599	162.951339	74	21.932474	26	51	44.981132	40.977778	27.258097	34	106.223015	164.881353	143.887319	186	208.993277	117.916358
L3_chr1_+_40715451	chr1	40715437	40715593	+	339559	ZNF642	FLJ16030,RP11-656D10.2,Zfp69	140.343165	123.797962	70.361032	65.692119	31.742819	9.026455	47.142331	42.98664	60.371479	49.421651	31.533997	32.426346	93.346427	57.689116	95.752422	41.088892	33.485115	31.463023	156.972636	208.528459	39	66.648855	30.996057	13	61	59	72	48	36	46	91.997788	74.988537	125.943169	66.834362	43.997691	31.997691
L3_chr1_-_9806606	chr1	9806576	9806652	-	22883	CLSTN1	CSTN1,FLJ32258,KIAA0911,PIK3CD,XB31alpha,alcalpha1,alcalpha2,ALC-ALPHA	143.184662	83.276398	36.956489	113.791237	80.11234	41.360721	62.751284	50.434511	33.801019	43.293225	34.983817	53.826222	75.141573	74.001067	43.670408	32.465827	64.99168	92.59858	154	140.998322	21	114.993289	77.998319	53	77	69	40.989305	41	40	77.997333	73.997938	94.997963	61.98778	52.768044	79	95.997959
