# Supplementary material for: Core promoter structure and genomic context reflect histone 3 lysine 9 acetylation patterns
Source: BMC Genomics. 2010 Apr 21;11:257. doi: 10.1186/1471-2164-11-257 (PMC2867832; doi:10.1186/1471-2164-11-257)
Supplement: Additional file 1 — Result of the clustering and the extracted subsets of the clusters, filtered by gene expression level [file 1471-2164-11-257-S1.zip › ac_pma_0h/GEL_medium/medium_upstream]

L3_chr3_-_119199117	chr3	119199115	119199118	-	NA	NA	NA	0	0	0	0	0	0	1.398909	0.540457	0	0	0	17.876202	0	0.742541	0	0	0	3.944081	0	0	0	0	0	0	2	1	0	0	0	26	0	1	0	0	0	4
L3_chr11_-_102785653	chr11	102785653	102785653	-	NA	NA	NA	0.804244	12.997963	0	0.053939	0	0.012782	0.670183	0.540457	1.585906	0.00488	0	0.750323	0.003755	0	1.735386	0.609485	0.643964	0.003893	1	22	0	0.056098	0	0.028049	1.012727	1	2.006464	0.006464	0	1.012727	0.003482	0	3.003546	1.003482	1	0.003546
L3_chr7_-_128553794	chr7	128553793	128553795	-	NA	NA	NA	0.804244	1.810134	3.343982	6.207185	2.039444	2.13103	0.696308	5.397897	0.772772	0.937795	0.990905	12.860054	0	0	0	0	0	1.007135	1	3	2	6.304348	2	3.014891	1.04918	8.04918	1	1	1.181333	18.52459	0	0	0	0	0	1
L3_chr17_-_77394875	chr17	77394872	77394876	-	NA	NA	NA	0	0	0	0.975531	0	0	0.564159	0.527264	28.192252	0	1.471764	5.597492	1.032672	0	0	0	0	0	0	0	0	1	0	0	0.863636	0.978261	33.160079	0	1.727273	8	1	0	0	0	0	0
L3_chr2_+_230287601	chr2	230287600	230287601	+	NA	NA	NA	1.608488	0	10.842991	0.975531	0	0	0	0	0	0	0	0	0	0.742541	0	0	0	0	2	0	6	1	0	0	0	0	0	0	0	0	0	1	0	0	0	0
L3_chr3_-_135097332	chr3	135097330	135097337	-	51560	RAB6B		1.608488	0	0	2.933393	3.063528	0	0	0	0	0	12.425918	2.897997	0	0	0	0	0	1.007135	2	0	0	3	3	0	0	0	0	0	14	4	0	0	0	0	0	1
L3_chr11_-_133894398	chr11	133894397	133894399	-	NA	NA	NA	1.656842	1.810134	12.788907	3.060311	15.424047	2.123056	0	0	4.843379	0.937795	0.84304	0.870961	0	0	5.31075	3.677067	0.643964	0	2	3	7	3.129412	15	3	0	0	6	1	1	1.166667	0	0	8	6	1	0
L3_chr3_-_198220148	chr3	198220144	198220157	-	NA	NA	NA	1.656842	4.186026	6.753939	21.701489	10.248573	4.037376	0	0	0	0	0	0.741153	0	0	0	0	0	1.007135	2	7	4	22	10	6	0	0	0	0	0	1	0	0	0	0	0	1
L3_chr16_-_83725858	chr16	83725858	83725858	-	NA	NA	NA	0	2.881876	0	0	0	0	0.635585	22.708735	3.203239	0.937795	0	2.106896	1.032672	7.72872	0	0	0.643964	0	0	4.8	0	0	0	0	0.964286	27.785714	3.964286	1	0	2.928571	1	10.010039	0	0	1	0
L3_chr11_+_117983556	chr11	117983506	117983565	+	23187	PHLDB1	DKFZp686H039,DKFZp686O24210,FLJ00141,FLJ90266,KIAA0638,LL5A,MGC111531	0	1.220836	21.40169	1.951062	3.069543	0	0.66108	4.479534	35.415977	2.94947	2.583893	3.705764	1.032672	5.232875	49.921544	7.306852	4.787714	6.949325	0	2	13	2	3	0	1	7	43	3	3	5	1	7	75.835714	12	7	7
L3_chr4_+_47713545	chr4	47713545	47713558	+	152519	NPAL1	DKFZp686A06115	0	0	1.591957	0	0	0	0.66108	1.178254	19.071357	0.937795	0	0.741153	1.032672	0.742541	7.133765	0.60736	0	0	0	0	1	0	0	0	1	2	23	1	0	1	1	1	12	1	0	0
L3_chr4_-_153105873	chr4	153105873	153105874	-	NA	NA	NA	0	0	0	2.933393	1.019722	0.638107	0.66108	0.540457	0	0	1.709028	0	1.032672	0.537124	0	0	10.514831	0	0	0	0	3	1	1	1	1	0	0	2	0	1	0.727273	0	0	13	0
L3_chr9_-_116151115	chr9	116151111	116151122	-	NA	NA	NA	0	0	0	0	0	0	0.66108	0	0	13.228993	0	2.195282	1.032672	0	0	6.119542	0	0	0	0	0	0	0	0	1	0	0	13	0	3	1	0	0	10	0	0
L3_chrX_+_5538574	chrX	5538573	5538575	+	NA	NA	NA	0	0.610418	0	0	0	0	0.66108	10.506705	14.399639	4.919368	10.618816	7.628988	1.032672	5.372022	15.595503	8.586811	22.942749	0	0	1	0	0	0	0	1	14	17	5	12	11	1	7	20.969697	13.969697	27.923077	0
L3_chrX_-_85189215	chrX	85189214	85189216	-	1121	CHM	RP1-93L7.1,DXS540,FLJ38564,GGTA,HSD-32,MGC102710,REP-1,TCD	0	0	0	0	0	0	0.66108	0	0	0.937795	2.583893	10.386157	1.032672	2.245167	0.494381	4.293231	6.197409	0	0	0	0	0	0	0	1	0	0	1	3	15	1	3	1	7	8	0
L3_chr3_+_14827047	chr3	14827046	14827047	+	NA	NA	NA	0.675674	2.131311	0	0.824758	7.47785	8.060331	0.66108	2.56872	1.580632	10.353922	5.187743	16.056464	0.359658	0	1.453365	1.044008	1.808029	5.916815	0.846154	3.538462	0	0.846154	7.288462	10.153846	1	4	2	10	5.943396	23.484848	0.345455	0	2.571429	1.714286	2.714286	6
L3_chr11_-_12842703	chr11	12842703	12842708	-	NA	NA	NA	1.708709	2.598759	0.439487	3.033185	12.470959	3.398286	0	0	0	0	0	0	0	0	0	0	0	0	2.106343	4.278271	0.300578	3.096607	12.190441	5.031232	0	0	0	0	0	0	0	0	0	0	0	0
L3_chr11_-_124137397	chr11	124137396	124137399	-	90952	ESAM	W117m	0.804244	1.211934	1.591957	11.815495	15.405419	2.123056	0	0.540457	0.772772	0.937795	0.84304	0	1.032672	0.742541	0.494381	6.144174	2.657687	2.014269	1	2	1	12	15	3	0	1	1	1	1	0	1	1	1	10	4	2
L3_chr12_+_27242665	chr12	27242665	27242665	+	NA	NA	NA	0.804244	0.61628	0	0	0	0	0	17.471838	1.586459	0.005415	2.583893	0.02336	1.032672	3.815345	1.742537	1.218951	1.36976	1.007135	1	1.009706	0	0	0	0	0	22.007141	2.007141	0.007141	3	0.028564	1	5	3.014383	2	2	1
L3_chr14_+_22380576	chr14	22380572	22380576	+	NA	NA	NA	0.804244	0	0	0	0	0.638107	0	0	0	28.049221	0	1.454129	1.032672	0	1.090837	1.218951	3.383483	1.993043	1	0	0	0	0	1	0	0	0	26	0	2	1	0	2	2	5	2
L3_chr19_-_18578610	chr19	18578596	18578639	-	9244	CRLF1	NR6,CLF,CISS,CISS1,CLF-1	0.804244	0.610418	4.775871	28.467183	15.357876	1.276213	0	0	0.772772	0	0	0	1.032672	0	1.977526	6.72267	7.445401	0	1	1	3	29	15	2	0	0	1	0	0	0	1	0	4	11	11	0
L3_chr1_+_167342184	chr1	167342183	167342199	+	481	ATP1B1	ATP1B,MGC1798	0.804244	0	1.526485	1.951062	6.1358	2.123056	0	0	0.772772	0.937795	0	2.223458	1.032672	1.502626	0.494381	4.264214	11.203572	3.000177	1	0	0.961538	2	6	3	0	0	1	1	0	3	1	2	1	7	15	3
L3_chr1_+_181585580	chr1	181585579	181585580	+	NA	NA	NA	0.804244	0	0	0.975531	1.019722	0.638107	0	0	4.070608	2.94947	1.709028	6.276676	1.032672	0.742541	8.437354	13.558247	30.913822	42.830808	1	0	0	1	1	1	0	0	5	3	2	9	1	1	12	22	35	45
L3_chr6_+_101948286	chr6	101948286	101948286	+	NA	NA	NA	0.804244	0.610418	0	0	1.019722	0	0	14.811213	0	0	0	0	1.032672	0.742541	0.494381	0	0.643964	1.993043	1	1	0	0	1	0	0	19	0	0	0	0	1	1	1	0	1	2
L3_chr12_-_24550282	chr12	24550281	24550282	-	NA	NA	NA	0	0	0	0	0	0	0	0	0	0	0.84304	0	2.054407	1.502626	0.494381	1.218951	11.006959	1.007135	0	0	0	0	0	0	0	0	0	0	1	0	2	2	1	2	14	1
L3_chr13_-_25687203	chr13	25687203	25687208	-	NA	NA	NA	0	1.211934	0	2.942775	1.019722	0	0	0	0	0	0	0	2.054407	6.153361	7.096428	4.284427	11.800975	1.007135	0	2	0	3	1	0	0	0	0	0	0	0	2	8	12	7	16	1
L3_chr17_-_59787283	chr17	59787280	59787284	-	5175	PECAM1	CD31,PECAM-1	0	0.610418	0	0	0	0	0	0	0	3.981573	1.709028	0	2.054407	6.837747	6.741458	12.899151	4.20151	1.007135	0	1	0	0	0	0	0	0	0	4	2	0	2	9	11	21	6	1
L3_chr19_-_1062972	chr19	1062972	1062973	-	NA	NA	NA	0	0	0	0	0	0	0	0.540457	0	0.937795	0.84304	1.454129	2.054407	3.040757	0	1.214719	13.010211	1.007135	0	0	0	0	0	0	0	1	0	1	1	2	2	4	0	2	16.087948	1
L3_chr19_-_7934592	chr19	7934592	7934592	-	NA	NA	NA	0	0	3.343982	0	0	0	0	0	0	0	0	0	2.054407	0	10.061021	0	0	0	0	0	2	0	0	0	0	0	0	0	0	0	2	0	14	0	0	0
L3_chr21_+_25868227	chr21	25868226	25868227	+	NA	NA	NA	0	0	0	0	0	0	0	1.080913	0	0	0.84304	0	2.054407	6.095206	8.437354	25.95862	26.080762	4.964138	0	0	0	0	0	0	0	2	0	0	1	0	2	8	12	42	31	5
L3_chr6_+_11293488	chr6	11293488	11293488	+	NA	NA	NA	0	0	0	0	0	0	0	0	10.91623	0	0	0	2.054407	2.269478	0.494381	1.832151	0.643964	0	0	0	0	0	0	0	0	0	13	0	0	0	2	3	1	3	1	0
L3_chr7_-_130296549	chr7	130296547	130296631	-	NA	NA	NA	0	1.220836	0	0	0	0	0	6.074134	12.972085	2.94947	12.189528	2.195282	2.054407	26.143332	30.593762	17.171939	9.615363	15.68005	0	2	0	0	0	0	0	10	16	3	14	3	2	34	43	28	13	16
L3_chr8_+_17859352	chr8	17859350	17859357	+	NA	NA	NA	0	0.610418	0	0	0	0	0	0	0.772772	0	5.192645	0	2.054407	0.742541	2.72181	5.500931	11.158795	1.007135	0	1	0	0	0	0	0	0	1	0	6	0	2	1	5	9	14	1
L3_chrX_-_54539052	chrX	54539052	54539393	-	2245	FGD1	RP1-112K5.1,AAS,FGDY,ZFYVE3	0	1.211934	0	1.957861	0	0	2.059989	12.897695	0	15.804018	0	0	0	0	0	0	0.643964	1.007135	0	2	0	2	0	0	3	19	0	15	0	0	0	0	0	0	1	1
L3_chr3_+_185525399	chr3	185525399	185525408	+	1981	EIF4G1	EIF4F,DKFZp686A1451,EIF4G,p220	0	0	0	0	0	0	0	0	0	0	0	0	2.065344	2.245167	4.409104	4.280372	17.64654	0	0	0	0	0	0	0	0	0	0	0	0	0	2	3	8	7	22	0
L3_chr16_-_49059728	chr16	49059728	49059729	-	NA	NA	NA	0	0.780612	0	3.826545	2.318515	4.693033	2.066965	0	0.772772	0.937795	2.552068	14.600173	0	0	0	0	0	0	0	1.272727	0	3.909091	2.272727	6.545455	3.009221	0	1	1	3	21.105705	0	0	0	0	0	0
L3_chr20_-_60360882	chr20	60360880	60360884	-	3911	LAMA5	RP11-157P1.6,KIAA1907	0.000364	0.018385	0	0.067082	0.073749	1.286371	2.100441	0.549664	0.009155	1.886654	0.855314	14.011153	0.007042	0.002391	0.000465	0.001315	0.644216	0.004884	0.000639	0.028831	0	0.069976	0.073053	2.025549	3.05727	1.027109	0.013895	2.011796	1.015972	19.905153	0.006546	0.003543	0.002232	0.002232	1.000744	0.004464
L3_chr16_+_76379860	chr16	76379860	76379860	+	57687	KIAA1576		0	0	1.437505	0	4.656784	0	1.304605	0	12.110202	0	0.522093	2.679449	0.804737	0.575078	0.371063	0	0	0	0	0	0.909091	0	4.545455	0	1.875	0	14.375	0	0.625	3.75	0.777778	0.777778	0.777778	0	0	0
L3_chr9_-_139037013	chr9	139037013	139037016	-	NA	NA	NA	0.783988	1.866062	1.318714	11.432191	2.031507	5.754406	1.346602	2.047469	0.803869	1.920841	3.355502	14.556648	0.007011	0	0.22406	0	0.194687	1.007135	0.989663	3.079639	0.878049	11.622783	1.990211	7.729114	2.035847	3.52586	1.038955	2.035847	3.922122	20.886442	0.006532	0	0.5	0	0.333333	1
L3_chr1_+_87368156	chr1	87368114	87368161	+	339524	LOC339524	MGC161518	0	0	0	0	0	0.638107	2.16878	0.540457	2.402289	7.695185	4.238148	28.476479	0	0	0	4.259982	7.660537	8.900976	0	0	0	0	0	1	3	1	3	8	5	40	0	0	0	7	11	9
L3_chr20_-_58640666	chr20	58640666	58640666	-	NA	NA	NA	0	0	0	0	0	0	2.16878	1.178254	13.526017	3.928347	4.349605	4.231691	0	0	0	0	0	0	0	0	0	0	0	0	3	2	16	3.948718	5	6	0	0	0	0	0	0
L3_chr2_-_72229753	chr2	72229753	72229755	-	NA	NA	NA	0.796824	2.990195	0	1.861181	3.036334	1.175363	1.376676	1.828105	0	10.656333	0.830403	2.764878	0	0.761931	0.960217	0.416029	0	1.635497	0.99115	4.955752	0	1.90172	2.973451	1.747591	1.970588	2.955882	0	10.490186	0.985294	3.806811	0	1.025673	1.872646	0.686275	0	1.619023
L3_chr1_+_199950803	chr1	199950800	199950810	+	NA	NA	NA	0.804244	0	0	1.957861	0	0	1.398909	1.718711	2.402289	0	11.426438	3.59413	0	3.012019	1.090837	0.60736	0.643964	0	1	0	0	2	0	0	2	3	3	0	13	5	0	4	2	1	1	0
L3_chrX_-_46319423	chrX	46319423	46319423	-	NA	NA	NA	0.804244	3.000661	3.343982	0.052899	11.328508	0.638107	1.410696	5.649157	2.415169	1.97945	0.84304	2.852977	0.024436	0	1.090837	1.846261	0	1.018533	1	5	2	0.055021	11.02751	1	2.015579	8.062315	3.015579	2.046736	1	4	0.022989	0	2	3.022989	0	1.011494
L3_chr4_-_35922531	chr4	35922530	35922547	-	116984	CENTD1	ARAP2,FLJ13675,FLJ44916,KIAA0580,PARX	1.608488	0	3.46134	0	1.019722	0	0.66108	0.540457	10.400108	0	0.84304	0.140727	0	1.502626	3.750793	0	1.36976	0	2	0	2.065476	0	1	0	1	1	13	0	1	0.181102	0	2	7.137405	0	2	0
L3_chr7_+_21433655	chr7	21433655	21433656	+	6671	SP4	HF1B,MGC130008,MGC130009,SPR-1	1.608488	0.610418	1.591957	0	0	0	0.66108	6.393086	11.631063	0	0	0.741153	0	0	0.932729	0	0	0	2	1	1	0	0	0	1	9	14	0	0	1	0	0	1.9	0	0	0
L3_chr6_+_148023508	chr6	148023506	148023510	+	NA	NA	NA	0	0	0	0	0	0	2.316278	1.100442	2.350638	8.899034	0.33529	16.485689	0	0	0	0	0	0	0	0	0	0	0	0	3.3525	2.052174	2.9375	8.954891	0.409891	23.49163	0	0	0	0	0	0
L3_chr13_-_66702470	chr13	66702454	66702470	-	5101	PCDH9		0	0	0	0	0	0.638107	1.32216	3.109177	1.545543	0	0	12.596415	1.032672	0.742541	0.31118	0.404084	0	0	0	0	0	0	0	1	2	5	2	0	0	17.875	1	1	0.666667	0.666667	0	0
L3_chr5_+_122209183	chr5	122209183	122209195	+	28966	SNX24	PRO1284,SBBI31	2.412732	0	20.081906	0.975531	0	0	0	0	3.233036	0.937795	0	0	0	2.245167	0	1.214719	0.643964	2.014269	3	0	11	1	0	0	0	0	4	1	0	0	0	3	0	2	1	2
L3_chr10_+_131054367	chr10	131054367	131054371	+	NA	NA	NA	0.804244	7.569021	4.889514	8.000823	3.069543	0	0.582019	6.032801	23.030826	3.345308	6.2631	2.031269	1.032672	2.113229	12.818904	8.137639	7.152064	0	1	12.703704	2.851852	8.155556	3	0	0.888889	9.128205	27.264957	3.461538	7.239316	2.820513	1	2.825	19.034091	13.277273	9.125	0
L3_chr14_+_54102576	chr14	54102557	54102580	+	NA	NA	NA	0	0.610418	0	6.881592	6.14369	3.546613	1.398909	0	0	9.276411	2.583893	14.907287	1.032672	3.772105	0.494381	4.293231	3.714923	2.971095	0	1	0	7	6	5	2	0	0	9	3	21	1	5	1	7	5	3
L3_chr1_+_3687795	chr1	3687795	3687797	+	NA	NA	NA	0	0	0	0.975531	0	3.712866	1.398909	1.080913	4.070608	0	0	0.741153	1.032672	0	0	1.218951	2.130027	23.969658	0	0	0	1	0	5	2	2	5	0	0	1	1	0	0	2	3	25
L3_chr8_+_37804972	chr8	37804972	37804972	+	NA	NA	NA	0	0.610418	0	0.975531	0	0	1.398909	15.690551	0.772772	0.937795	2.583893	6.953769	1.032672	4.592579	0.494381	2.446396	7.045449	7.612856	0	1	0	1	0	0	2	20	1	1	3	10	1	6	1	4	9	7.8
L3_chr21_+_41960122	chr21	41960122	41960122	+	NA	NA	NA	0.804244	7.13532	3.343982	8.877138	1.019722	0	0.66108	1.178254	10.91623	13.6128	5.238118	2.852977	1.032672	3.040757	2.4069	4.293231	1.36976	1.993043	1	12	2	9	1	0	1	2	13	13	6	4	1	4	4	7	2	2
L3_chr12_-_128270027	chr12	128270027	128270027	-	NA	NA	NA	2.528698	0.610418	0	6.895737	4.096355	0	0	1.178254	1.580632	39.384622	35.313631	22.85514	0	0	0	0	0	0	3	1	0	7	4	0	0	2	2	36	39	34	0	0	0	0	0	0
L3_chr15_-_66863819	chr15	66863819	66863820	-	NA	NA	NA	2.528698	0	0	0	0	0	0	0	0	0	0	0	0	3.762405	0	1.826311	12.432648	4.913316	3	0	0	0	0	0	0	0	0	0	0	0	0	4.972973	0	3	16	5
L3_chr21_-_16544679	chr21	16544679	16544679	-	NA	NA	NA	2.528698	3.000661	0	8.877138	2.043806	11.454907	0	0	0	0	0.84304	0	0	0	0	0	0	0	3	5	0	9	2	14	0	0	0	0	1	0	0	0	0	0	0	0
L3_chr8_+_677933	chr8	677931	677933	+	NA	NA	NA	0.911012	0	0.874369	0	1.019722	0	0.66108	3.30128	10.050431	0	0	0.741153	1.032672	0.742541	2.4069	0.60736	0.643964	0	1.126984	0	0.571429	0	1	0	1	5	12	0	0	1	1	1	4	1	1	0
L3_chr2_+_47601124	chr2	47601109	47601127	+	NA	NA	NA	1.608488	0	10.323964	10.804661	7.152794	4.350973	0	2.356508	0	0.937795	2.583893	2.156844	1.032672	0	0.494381	1.832151	0	1.993043	2	0	6	11	7	6	0	4	0	1	3	3	1	0	1	3	0	2
L3_chr17_+_6400642	chr17	6400637	6400646	+	NA	NA	NA	1.281294	0.010168	1.132589	0.0229	2.121712	0.128235	1.398909	1.080913	0.017841	0.020828	0	11.00349	0	0	0	0	0	0	1.61866	0.015945	0.730195	0.023918	2.08042	0.244769	2	2	0.025984	0.025984	0	16.025984	0	0	0	0	0	0
L3_chr2_+_119905900	chr2	119905900	119905913	+	140738	TMEM37	CACNG5,PR,PR1	1.656842	0.610418	0	0.975531	6.1358	0	0	0	0	1.93233	16.733533	3.544256	1.032672	0	0	0.60736	1.931891	1.993043	2	1	0	1	6	0	0	0	0	2	19	5	1	0	0	1	3	2
L3_chr7_+_36159387	chr7	36159385	36159409	+	80820	KIAA1706	HSPC107,KIAA1706	1.656842	0.610418	8.119854	47.362822	17.422648	6.307775	0	0	1.545543	21.607263	4.349605	0	1.032672	2.245167	1.090837	18.400333	1.931891	2.014269	2	1	5	48	17	9	0	0	2	21	5	0	1	3	2	30	3	2
L3_chr2_-_64944268	chr2	64944214	64944276	-	NA	NA	NA	0	0.610418	0	3.915723	0	0	2.721069	0.540457	22.161835	44.754739	51.344373	22.538273	0	2.987708	23.724615	22.671539	33.511328	7.007489	0	1	0	4	0	0	4	1	26.988636	44	58.965517	32	0	4	36.951769	37	44.965131	7
L3_chr1_-_59385455	chr1	59385454	59385456	-	NA	NA	NA	0.804244	0.610418	0	0.900128	0.94105	1.276213	1.987882	1.718711	3.553883	11.564582	2.176855	6.680735	0	0	0.494381	0.60736	0.643964	2.36053	1	1	0	0.923077	0.923077	2	2.767857	3	4.383929	11.383929	2.535714	9.455357	0	0	1	1	1	2.375
L3_chr10_+_99530858	chr10	99530858	99530858	+	NA	NA	NA	0.804244	1.810134	0	0	10.269854	0	0	0	0	0	0	0	2.054407	0	0.494381	1.832151	0	0	1	3	0	0	10	0	0	0	0	0	0	0	2	0	1	3	0	0
L3_chr8_-_135913735	chr8	135913719	135913739	-	NA	NA	NA	0.804244	10.228812	3.343982	6.858498	4.089265	0.638107	0	1.080913	0.772772	4.82506	0	0	2.054407	0.742541	0	1.832151	0.643964	0	1	17	2	7	4	1	0	2	1	5	0	0	2	1	0	3	1	0
L3_chr3_-_39209089	chr3	39209087	39209096	-	165904	XIRP1	CMYA1,DKFZp451D042,DKFZp779C1255,DKFZp779C1947,Xin	0.804244	0.610418	4.93594	1.951062	3.063528	0.638107	2.059989	0.540457	674.283236	1014.580046	455.428808	48.454657	0	0	123.160746	60.505408	45.581905	3.97963	1	1	3	2	3	1	3	1	733.588668	847.517515	489.668492	70.992567	0	0	146.890813	97.888923	54.983509	3.993421
L3_chr17_-_39787684	chr17	39787684	39787687	-	NA	NA	NA	0.804244	0.636223	0.761391	8.227156	2.631287	13.789278	0.02401	3.753441	2.335716	12.377568	31.286778	26.862787	2.054407	0.736794	2.369481	5.525493	4.235336	10.467785	1	1.042735	0.502165	8.358991	2.581348	17.663748	0.04911	6.005379	2.923508	12.325273	35.213463	38.866313	2	0.997387	4.298555	9.050947	5.935877	10.602743
L3_chr5_+_90026978	chr5	90026977	90026978	+	NA	NA	NA	0	0	0	0	0	0	1.573292	1.254535	8.316871	4.220135	11.640201	3.091445	1.324654	0.621894	5.295402	5.189012	4.666004	4.329003	0	0	0	0	0	0	2.229508	2.114754	10.180328	4.229508	13.131148	4.344262	1.28	0.84	8.52	8.48	6.48	4.36
L3_chr19_-_50692111	chr19	50692099	50692121	-	6253	RTN2	NSP2,NSPL1	2.246348	0	14.186973	11.779977	23.558444	9.788558	0.66108	1.080913	5.65124	5.819595	19.081035	22.960482	0	0	3.144646	4.144694	5.900487	4.028538	2.750716	0	8	12	22.992337	13.384728	1	2	7	6	22	33	0	0	5.793103	6.793103	8	4
L3_chr9_+_139176382	chr9	139176381	139176382	+	NA	NA	NA	0.368218	4.975279	0	0.437921	11.076326	3.087318	2.569632	4.471572	0	0	2.235063	4.005389	0	3.912035	0	0	0	3.537958	0.472739	8.273782	0	0.450704	10.804633	4.481476	3.62963	7.060932	0	0	2.62963	5.670251	0	5.134715	0	0	0	3.544192
L3_chr5_+_16047749	chr5	16047749	16047749	+	NA	NA	NA	0	0	0	0	0	0	2.960227	1.178254	10.91623	5.024947	0	0.741153	0	0	0	1.218951	0	0	0	0	0	0	0	0	4	2	13	5	0	1	0	0	0	2	0	0
L3_chr12_-_130673170	chr12	130673170	130673171	-	NA	NA	NA	1.935407	3.593868	3.343982	27.608587	6.152218	0.638107	0	1.888415	2.437393	1.97513	0.916074	0	1.032672	2.269478	1.630981	3.106527	1.417283	0	2.321429	6	2	27.83254	6	1	0	3.042453	3.042453	2.042453	1.084906	0	1	3	3.073298	5.073298	2.063636	0
L3_chr21_+_42512318	chr21	42512317	42512328	+	9619	ABCG1	ABC8,MGC34313,WHITE1	1.608488	0	0	0	1.019722	0.638107	1.398909	0	0	0	0	3.000781	0	0.742541	0	0	0	10.850671	2	0	0	0	1	1	2	0	0	0	0	4.190476	0	1	0	0	0	11
L3_chr3_+_42519129	chr3	42519129	42519138	+	7433	VIPR1	II,RDC1,FLJ41949,HVR1,PACAP-R-2,VAPC1,VIPR,VIRG,VPAC1,VPCAP1R	1.608488	0	0	0	0	0.638107	1.398909	1.858813	0	2.94947	0.84304	19.240031	0	0	0	0.60736	0	1.85278	2	0	0	0	0	1	2	3	0	3	1	28	0	0	0	1	0	1.857143
L3_chr14_+_97955885	chr14	97955883	97955885	+	NA	NA	NA	0	0	0	0.975531	0	1.276213	1.98324	4.427533	0	20.222928	2.552068	5.597492	1.032672	0	0	1.218951	3.557546	10.757917	0	0	0	1	0	2	3	7	0	19	3	8	1	0	0	2	5	11
L3_chr14_-_33255782	chr14	33255782	33255782	-	NA	NA	NA	1.656842	1.810134	0	10.860769	1.019722	5.365414	1.398909	0	0.772772	0	1.709028	2.156844	0	0	0.494381	0	0.643964	0	2	3	0	11	1	7	2	0	1	0	2	3	0	0	1	0	1	0
L3_chr10_-_7393477	chr10	7393477	7393477	-	NA	NA	NA	0	0	0	0	0	0	0	0	0	0	0	0	3.072054	0	11.718007	4.293231	2.130027	1.007135	0	0	0	0	0	0	0	0	0	0	0	0	3	0	16	7	3	1
L3_chr12_-_66437115	chr12	66437115	66437115	-	NA	NA	NA	0	0	0	0.975531	1.019722	0	0	0	0	1.93233	0	1.454129	3.072054	0	1.090837	0.60736	2.130027	11.316898	0	0	0	1	1	0	0	0	0	2	0	2	3	0	2	1	3	11.666667
L3_chr14_-_57429357	chr14	57429357	57429358	-	NA	NA	NA	0	0	1.591957	0	1.019722	0	0	10.207154	15.274928	9.14184	3.464574	4.915947	3.072054	3.815345	23.601194	1.826311	6.660754	5.92045	0	0	1	0	1	0	0	14	18	9	4	7	3	5	30	3	9	6
L3_chr3_-_122899495	chr3	122899494	122899496	-	NA	NA	NA	0	0	0	0	0	0	0	0	0	0.937795	0	0	3.072054	2.245167	0	2.43951	0	10.679818	0	0	0	0	0	0	0	0	0	1	0	0	3	3	0	4	0	11
L3_chr9_-_72192159	chr9	72192157	72192160	-	NA	NA	NA	0	0	0	2.933393	0	0	0	0.540457	0	0	0	0	3.072054	13.034303	9.119566	17.84326	7.429845	0	0	0	0	3	0	0	0	1	0	0	0	0	3	16.961039	14	28.986667	10	0
L3_chrX_-_45491106	chrX	45491103	45491107	-	NA	NA	NA	0	0	0	0	0	0	0	0	0	0	0	0	3.072054	14.66001	3.318266	2.437903	1.36976	0	0	0	0	0	0	0	0	0	0	0	0	0	3	19	6	4	2	0
L3_chr7_-_1946323	chr7	1946305	1946705	-	8379	MAD1L1	PIG9,MAD1,HsMAD1,TP53I9,TXBP181	2.412732	1.883427	9.551743	13.664234	6.128709	2.552426	0.66108	2.799624	54.760955	30.625332	11.028364	9.333667	0	5.268379	21.505934	9.700562	4.753243	4.007312	3	3.097625	6	14	6	4	1	5	66.877551	31	13	13	0	7	34.974684	15.892973	7	4
L3_chr2_-_225519865	chr2	225519860	225520110	-	NA	NA	NA	0	0.610418	1.591957	0	0	0	2.059989	9.635665	105.475602	139.102832	264.408292	198.484759	1.032672	10.550846	39.885122	88.97777	123.549312	51.409223	0	1	1	0	0	0	3	16	127.957782	135.894537	297.907571	287.95555	1	14	67.993368	144.952587	157.981317	51.970924
L3_chr5_+_144121584	chr5	144121582	144121591	+	NA	NA	NA	0.643482	0	2.115878	1.072669	0	1.599826	2.496184	1.552053	0.34072	6.485405	0.592186	17.680738	0	0	0	0.150787	0	0.341396	0.807453	0	1.304348	1.101075	0	2.534259	3.658172	2.742581	0.452381	6.785036	0.707203	25.538984	0	0	0	0.25	0	0.333333
L3_chr8_+_104581304	chr8	104581301	104581313	+	9699	RIMS2	DKFZp781A0653,KIAA0751,OBOE,RAB3IP3,RIM2	0.804244	0	22.776222	0	0	0	1.32216	0	0.772772	0	0.116014	0	1.032672	0	0	0	0	0	1	0	12	0	0	0	2	0	1	0	0.142935	0	1	0	0	0	0	0
L3_chr8_-_22465021	chr8	22465020	22465022	-	NA	NA	NA	2.528698	2.420552	0	1.951062	3.807475	2.123056	0.66108	4.258083	2.353404	0.937795	5.460645	22.035157	0	0	1.585219	0.60736	0.643964	2.014269	3	4	0	2	3.71875	3	1	7	3	1	6.322866	32	0	0	3	1	1	2
L3_chr4_+_48228106	chr4	48228106	48228107	+	NA	NA	NA	3.197879	17.538353	10.842991	6.895737	5.065783	0.638107	0	1.321117	0.772772	0	0	0	0	1.940193	0.494381	0.20134	0	0	3.757576	29.700972	6	7	4.943396	1	0	2.214286	1	0	0	0	0	2.571429	1	0.333333	0	0
L3_chr1_+_97082579	chr1	97082579	97082579	+	NA	NA	NA	0.804244	1.211934	10.842991	0.008464	0	0	1.398909	0	0.772772	0	0.84304	0	1.032672	0.742541	8.437354	1.832151	0	0	1	2	6	0.008885	0	0	2	0	1	0	1	0	1	1	12	3	0	0
L3_chr4_-_83938275	chr4	83938274	83938276	-	79966	SCD5	ACOD4,FADS4,FLJ21032,HSCD5,SCD2,SCD4	0.827856	0.31628	0	1.239656	1.019722	8.868754	2.434053	1.178254	0	0.937795	1.102139	21.325002	0	0	0.078708	0	0	0.708848	1.033926	0.514514	0	1.269231	1	11.514214	3.429825	2	0	1	1.300654	30.91892	0	0	0.2	0	0	0.7
L3_chr11_-_86061118	chr11	86061077	86061160	-	10873	ME3	FLJ34862	3.265331	1.831254	13.552093	24.497927	17.400048	0.638107	0	1.178254	8.726411	15.48839	10.25479	1.482306	0	2.987708	12.641274	7.960505	7.188415	11.686953	4	3	8	24.976471	17	1	0	2	11	15	12	2	0	4	21	13	10	12
L3_chr1_-_53723908	chr1	53723907	53723909	-	NA	NA	NA	1.893412	5.367771	5.181182	4.238123	1.019722	2.93786	1.514718	3.508855	0	3.981573	0.84304	12.638724	0	0.742541	0	0	0	0	2.309278	9	3.01042	4.32967	1	4.309278	2.266667	5.426966	0	4	1	18.426966	0	1	0	0	0	0
L3_chr16_-_1192255	chr16	1192255	1192255	-	NA	NA	NA	2.153226	4.000435	10.015827	1.957861	0	0	1.257643	1.728703	7.323814	0.639058	3.685465	1.593293	0	3.0166	27.699696	2.831535	1.123484	1.962374	2.571429	6.686411	5.571429	2	0	0	1.8125	2.8125	8.831731	0.692308	4.25	2.197115	0	3.96875	33.990575	4.626346	1.667163	1.96875
L3_chr22_+_44641292	chr22	44641292	44641294	+	NA	NA	NA	3.413301	0	1.591957	0	32.957882	2.908506	0	0	0	0.937795	3.426933	0.741153	0	0	1.585219	1.218951	0.643964	1.993043	4	0	1	0	32	4	0	0	0	1	4	1	0	0	3	2	1	2
L3_chr6_+_71179846	chr6	71179846	71179846	+	57579	FAM135A	RP1-198I9.1,DKFZp781H2319,FLJ13577,KIAA1411	3.413301	1.211934	0	0	0	0	0	0.540457	0	0	0.84304	26.116791	0	1.502626	0	0	0	1.007135	4	2	0	0	0	0	0	1	0	0	1	39	0	2	0	0	0	1
L3_chr11_+_111313276	chr11	111313273	111313294	+	85458	DIXDC1	CCD1,KIAA1735	0	0.610418	0	0.975531	1.019722	0	1.398909	0.540457	21.109505	2.94947	2.583893	0	2.065344	2.245167	8.649156	0.60736	0	0	0	1	0	1	1	0	2	1	25.983193	3	3	0	2	3	14	1	0	0
L3_chr1_+_163780065	chr1	163780063	163780065	+	440699	LRRC52	FLJ25811	0.627443	1.536451	0	0	3.671126	12.574219	2.847602	7.591208	0	4.766412	12.816025	59.019779	0	0	0	0	0	7.853443	0.793281	2.52381	0	0	3.5979	16.140772	3.859067	10.518001	0	4.753086	14.449733	89.039541	0	0	0	0	0	8.050388
L3_chrX_+_125127784	chrX	125127784	125127789	+	NA	NA	NA	0.624257	1.011867	0.376082	2.963493	0.714892	0.108189	0.965271	0.493423	1.18595	1.625667	1.370396	0.90843	1.893404	0.33036	10.826054	2.05392	3.085722	6.353135	0.821018	1.650355	0.267747	3.036041	0.704202	0.209653	1.49497	0.98512	1.557342	1.75999	1.63165	1.216331	1.837505	0.457148	16.537233	3.37823	4.688471	6.422201
L3_chr15_-_74283403	chr15	74283397	74283405	-	NA	NA	NA	1.483402	1.662646	1.818584	1.740899	6.13346	3.066146	2.009287	0.878008	0.250878	0.604965	3.181953	10.271446	0.052142	0.189346	0.619995	0	0.087599	0.60027	1.830761	2.727437	1.132353	1.779412	6.005511	4.31948	2.886346	1.588621	0.343585	0.671079	3.703993	14.69898	0.049342	0.26087	1.301192	0	0.166931	0.589091
L3_chr5_-_122453584	chr5	122453584	122453584	-	NA	NA	NA	1.085589	1.011891	15.413901	8.241436	1.360836	5.086486	0	0.342582	11.78419	3.981573	3.170475	4.002927	2.461848	2.423425	23.836002	3.430742	2.285097	10.488581	1.333333	1.666667	8.333333	8.358601	1.333333	6.666667	0	0.666667	14	4	3.666667	5.666667	2.4	3.2	29.8	5.6	3.2	10.8
L3_chrX_+_139001162	chrX	139001162	139001162	+	NA	NA	NA	2.528698	2.973041	3.343982	18.81104	3.069543	0.644971	0	4.052413	0	3.981573	2.591905	3.544256	1.032672	0.742541	0.494381	1.226443	3.059696	1.007135	3	4.953488	2	19	3	1.009826	0	6	0	4	3.009125	5	1	1	1	2.012231	4.183854	1
L3_chrX_+_152479223	chrX	152479201	152479228	+	NA	NA	NA	0	0	0	0.975531	0	0	3.567689	0.540457	3.126175	5.762855	11.209287	2.195282	0	2.146793	0.494381	4.871573	6.454442	1.007135	0	0	0	1	0	0	5	1	4	6	13	3	0	2.892857	1	8	9	1
L3_chr5_-_157011251	chr5	157011249	157011251	-	11063	SOX30		0	0	0	0	0	0	0.627104	12.154051	0	3.730856	0.044928	2.798067	3.072054	1.502626	3.870554	1.679909	0.008273	2.761682	0	0	0	0	0	0	0.952381	16.87619	0	3.846844	0.056367	3.857143	3	2	6.77833	2.76	0.01833	2.76
L3_chr14_-_60191940	chr14	60191940	60191940	-	NA	NA	NA	1.656842	0.610418	3.343982	0.975531	0	0	0	0.540457	0	0.937795	0	0	2.054407	11.661098	8.437354	1.218951	2.130027	1.993043	2	1	2	1	0	0	0	1	0	1	0	0	2	15	12	2	3	2
L3_chr1_+_204048679	chr1	204048679	204048823	+	NA	NA	NA	2.437959	5.668985	5.680609	18.861444	12.468046	5.31206	1.284529	8.647303	9.884326	12.693582	15.077119	4.293238	0	0	1.690636	0	0	0	3.021118	9.37924	3.446993	19.148745	12.173213	7.295934	1.947298	12.481197	12.062652	12.578942	17.13689	5.919402	0	0	3.048733	0	0	0
L3_chr12_+_109269618	chr12	109269618	109269619	+	NA	NA	NA	0	0	0	0	0	0	0.66108	0	0	0	0	0	3.072054	0.742541	0.494381	3.053756	2.013723	10.679818	0	0	0	0	0	0	1	0	0	0	0	0	3	1	1	5	3	11
L3_chr16_-_1212980	chr16	1212980	1212981	-	NA	NA	NA	0	1.810134	0	0	0	0	0.66108	1.178254	0.772772	0	0.84304	0.741153	3.072054	15.624105	3.79009	1.218951	3.714923	5.92045	0	3	0	0	0	0	1	2	1	0	1	1	3	20	5.953488	2	5	6
L3_chr9_-_27519813	chr9	27519765	27519820	-	79817	MOBKL2B	FLJ13204,FLJ23916,MGC32960,MOB3B	2.412732	4.844419	3.343982	1.951062	0	0.638107	1.32216	3.437421	3.126175	1.87559	37.072363	35.077162	0	2.245167	0	1.832151	1.287928	0.985571	3	8	2	2	0	1	2	6	4	2	42.992537	48.985075	0	3	0	3	2	0.978261
L3_chr11_+_24069176	chr11	24069173	24069177	+	NA	NA	NA	0	0	0	0.975531	0	0	0.701007	0.005099	10.580601	16.474402	14.741312	16.03798	3.087079	0.005408	2.061769	1.826311	3.560672	5.009209	0	0	0	1	0	0	1.074606	0.015805	13.080278	16.066189	16.806587	22.682832	3	0.007905	3.971906	3	5.007498	5.015384
L3_chr8_-_41285076	chr8	41285076	41285076	-	NA	NA	NA	3.215809	2.273886	3.145457	4.645703	12.674345	2.732171	0.32594	0.259081	1.223012	0	0.432826	0.769962	0.297894	0	0	0	0.350126	0.293315	3.777778	3.777778	1.888889	4.725256	12.333333	3.777778	0.52	0.52	1.56	0	0.52	1.04	0.285714	0	0	0	0.571429	0.285714
L3_chr7_-_75461880	chr7	75461879	75461893	-	83862	TMEM120A	TMPIT	0.804244	1.822352	0	2.926593	1.019722	0	0	0	0.772772	0	0.84304	0	3.072054	0.742541	2.676056	0.60736	24.655443	1.007135	1	3	0	3	1	0	0	0	1	0	1	0	3	1	5	1	30	1
L3_chr14_-_37130930	chr14	37130930	37130930	-	NA	NA	NA	2.265222	1.386679	0	3.230382	1.958391	4.774261	1.6369	1.603006	0.237772	0	1.596765	15.376003	0	0	0	0	0.004739	0	2.699561	2.291667	0	3.291667	1.916667	6.291667	2.312737	2.629871	0.319277	0	1.871055	22.617084	0	0	0	0	0.010989	0
L3_chr1_+_116742835	chr1	116742833	116742845	+	476	ATP1A1	MGC3285,MGC51750	0.804244	0.610418	1.591957	0.975531	0	0	0	0.540457	0	0	1.709028	2.156844	3.098016	5.372022	2.4069	12.243192	3.499786	3.000177	1	1	1	1	0	0	0	1	0	0	2	3	3	7	4	20	5	3
L3_chr7_-_103417412	chr7	103417410	103417417	-	5649	RELN	RL,PRO1598	1.759305	0.221146	1.591957	3.119456	7.355276	6.003521	2.16878	0	0.772772	5.913903	5.36963	11.770842	0	0	0.494381	0.60736	0	3.97823	2.179191	0.358382	1	3.179191	7.179191	8	3	0	1	6	6.205534	16.901836	0	0	1	1	0	4
L3_chr7_-_156046434	chr7	156046433	156046434	-	NA	NA	NA	3.936868	1.906072	0.233414	0	1.779636	0.638107	0	0.001855	0	0.004854	0	0	0	33.499565	0.494381	0.682492	0.643964	3.944081	4.624685	3.138714	0.166456	0	1.742986	1	0	0.006431	0	0.006431	0	0	0	42.375	1	1.125	1	4
L3_chr7_-_157514901	chr7	157514901	157514901	-	NA	NA	NA	0	0	0	0	0	0	0.66108	0	0	0	0	0	3.327616	6.666002	11.204047	4.448313	3.720011	4.066184	0	0	0	0	0	0	1	0	0	0	0	0	3.251572	8.654938	15.383648	7.251572	5.006289	4.125786
L3_chr5_+_65541204	chr5	65541204	65541204	+	NA	NA	NA	0	0	0	0	0	0	0	0	0	0	0	0	4.087056	6.153361	10.885597	0.60736	0	0	0	0	0	0	0	0	0	0	0	0	0	0	4	8	15	1	0	0
L3_chr11_+_94462657	chr11	94462654	94462662	+	23052	ENDOD1	KIAA0830,MGC88092	2.461087	0	1.591957	0	0	0	0.66108	10.506705	1.580632	0	0.84304	1.454129	1.032672	1.485082	4.318297	0	1.36976	2.014269	3	0	1	0	0	0	1	14	2	0	1	2	1	2	7	0	2	2
L3_chr11_-_61415594	chr11	61415580	61415626	-	3995	FADS3	CYB5RP,LLCDL3	2.461087	5.416219	3.343982	25.550805	17.391305	0	0.66108	3.037067	7.385645	4.745715	1.68608	3.63915	1.032672	5.310235	5.725166	11.027674	8.228956	4.99322	3	9	2	26	17	0	1	5	9	5	2	5	1	7	10	18	12	5
L3_chr8_+_97025471	chr8	97025470	97025474	+	NA	NA	NA	0.804244	0	0.274315	0.187263	1.216091	0.715337	3.36406	1.64353	2.654283	3.087754	3.321603	11.280673	0	0.742541	1.090837	0	0	0.107862	1	0	0.193548	0.193548	1.193548	1.145161	4.729231	2.79235	3.355897	3.253333	3.88	15.845128	0	1	2	0	0	0.103448
L3_chr9_+_138377653	chr9	138377628	138377658	+	NA	NA	NA	0.804244	0.610418	4.93594	6.844899	8.187496	1.276213	1.32216	1.080913	1.580632	6.70065	12.921729	13.645776	2.054407	0	0	0.60736	0.643964	2.014269	1	1	3	7	8	2	2	2	2	7	14.942308	18.942308	2	0	0	1	1	2
L3_chr13_-_98536924	chr13	98536906	98536937	-	23348	DOCK9	RP11-155N3.2,DKFZp686C11110,DKFZp686D2047,DKFZp686N04132,FLJ16744,FLJ44528,FLJ45282,FLJ45601,KIAA1058,KIAA1085,ZIZ1,zizimin1	4.185541	0	3.183914	12.755176	1.019722	0.638107	0	0	1.545543	2.870125	0	0	0	4.47279	1.090837	2.200916	1.287928	2.014269	5	0	2	13	1	1	0	0	2	3	0	0	0	6	2	3.612903	2	2
L3_chr2_-_31018658	chr2	31018656	31018660	-	NA	NA	NA	4.185541	9.572057	12.263975	5.866785	28.791235	5.894953	0	0	0	0	1.68608	0	0	0	0	0	0	0	5	16	7	6	28	8	0	0	0	0	2	0	0	0	0	0	0	0
L3_chr7_+_106088126	chr7	106088126	106088126	+	NA	NA	NA	2.528698	1.810134	0	2.942775	1.019722	0	0.66108	0	4.070608	0	0	0	1.032672	2.269478	1.090837	1.832151	17.725071	2.971095	3	3	0	3	1	0	1	0	5	0	0	0	1	3	2	3	21	3
L3_chr2_-_11226901	chr2	11226900	11226901	-	NA	NA	NA	0	0	0	0	0	0	1.611432	2.978609	3.71833	2.080805	6.313688	2.166448	2.648412	11.607384	2.813032	5.705605	2.849934	2.244512	0	0	0	0	0	0	2.281916	4.575282	4.587056	2.148582	7.287641	3.01145	2.583333	14.934211	4.589181	9.290936	3.922515	2.255848
L3_chr11_-_76172056	chr11	76172052	76172057	-	NA	NA	NA	1.21198	2.655855	3.390385	6.836389	3.734475	2.006981	2.975119	3.016091	1.045001	5.357885	1.264527	14.643399	0.092491	0.062644	0.644293	0.265872	0	0.35986	1.481865	4.419689	2.025907	6.963731	3.647668	2.849741	4.018605	4.613953	1.339535	5.455444	1.488372	21.390698	0.087912	0.087912	1.351648	0.43956	0	0.351648
L3_chr2_+_96377270	chr2	96377268	96377272	+	NA	NA	NA	2.150242	4.194731	22.127656	10.83685	2.400727	1.364272	2.180275	3.52166	21.533322	2.516623	5.126965	5.706281	0.03138	1.535607	10.737712	6.935554	3.780963	1.040417	2.684114	6.956565	12.020138	11.031812	2.349322	2.002608	3.014701	5.566943	25.350105	2.649597	5.948582	8.072133	0.029501	2.043159	16.488039	11.320098	5.310525	1.033568
L3_chr21_+_44044322	chr21	44044321	44044322	+	NA	NA	NA	1.656842	1.810134	0	0	4.096355	0.638107	0.66108	1.178254	2.402289	6.077393	3.426933	4.915947	2.054407	1.502626	2.4069	2.446396	2.773991	22.080206	2	3	0	0	4	1	1	2	3	6	4	7	2	2	4	4	4	23
L3_chr9_-_116003561	chr9	116003559	116003564	-	NA	NA	NA	4.217545	4.186026	0	0	1.019722	0.638107	0.201508	0.15714	0.50846	0.614392	0.84304	0.980364	0	10.870975	0.494381	0.60736	0	1.007135	5	7	0	0	1	1	0.333333	0.333333	0.666667	0.666667	1	1.333333	0	14	1	1	0	1
L3_chr18_-_5285610	chr18	5285606	5285612	-	NA	NA	NA	0.804244	1.804585	0	4.9049	4.089265	6.621372	3.621307	5.13744	0.772772	1.823485	2.552068	20.684872	0	0	0	0	0	0	1	2.970588	0	5	4	9	5	8	1	1.946667	3	30	0	0	0	0	0	0
L3_chr1_-_226404951	chr1	226404951	226404953	-	NA	NA	NA	0	2.420552	1.591957	7.00926	7.307955	5.170731	4.429194	5.000107	3.175061	10.086912	6.929148	21.953909	0	1.502626	0	1.218951	1.287928	3.986086	0	4	1	7.136364	7.136364	7	6	7.769231	4	10	8	32	0	2	0	2	2	4
L3_chr10_-_14960674	chr10	14960651	14960692	-	NA	NA	NA	1.608488	2.420552	0	5.866785	4.089265	1.276213	0.778203	2.896964	2.364248	21.449827	4.960524	13.757298	2.054407	0.742541	0.548286	3.036798	5.397206	0	2	4	0	6	4	2	1.201823	5	3.016043	21.163498	5.795443	19.169702	2	1	1.143564	5	8	0
L3_chr9_+_90796202	chr9	90796177	90796225	+	NA	NA	NA	2.461087	10.851711	23.103835	2.942775	0	0	1.98324	21.5154	63.44979	0	0	0.741153	0	13.712396	37.07723	0	1.931891	0	3	17.977778	14	3	0	0	3	31	76	0	0	1	0	18	54.933333	0	3	0
L3_chr22_+_47293397	chr22	47293396	47293398	+	NA	NA	NA	3.413301	1.211934	0	0.975531	4.089265	0	0	3.649634	4.813668	0	4.349605	3.610973	1.032672	0	0.494381	3.668781	3.557546	10.78744	4	2	0	1	4	0	0	6	6	0	5	5	1	0	1	6	5	11
L3_chr1_+_34696004	chr1	34696002	34696004	+	NA	NA	NA	4.262285	5.735272	0.936604	4.806444	10.403682	10.414214	0.193857	0.14315	0	1.130353	0	0.615355	0	0	0	0	0	0	5.144876	9.523299	0.629371	4.905926	10.160335	13.901839	0.337599	0.346431	0	1.219178	0	0.802451	0	0	0	0	0	0
L3_chrX_+_49013249	chrX	49013243	49013252	+	89801	PPP1R3F	Hb2E	2.866248	3.335092	1.591957	1.479322	2.306885	3.485384	1.594684	4.310646	5.828774	13.088227	5.539221	2.852977	0	0.742541	0.108675	0.60736	1.287928	0	3.518135	5.518135	1	1.518135	2.259067	5	2.440678	6.881356	7.168285	12.966102	6.440678	4	0	1	0.265306	1	2	0
L3_chr12_+_61696667	chr12	61696667	61696667	+	NA	NA	NA	0	2.406191	1.591957	1.957861	0	0.638107	1.398909	0.540457	0.772772	0.937795	0.84304	0.741153	3.072054	0	10.061021	1.714135	0.643964	1.007135	0	4	1	2	0	1	2	1	1	1	1	1	3	0	14	2.807692	1	1
L3_chr17_-_1566255	chr17	1566248	1566283	-	84981	MGC14376	DKFZp686O06159,MGC149751,MGC14376	2.461087	11.931765	17.039847	17.693384	24.622143	9.430418	2.059989	21.38555	20.466416	31.568645	32.436258	19.740095	0	5.274731	6.776037	8.541962	10.533452	8.858484	3	20	10	18	24	12.930233	3	31	25	30.56129	37	28	0	7	10.983051	14	14	8.966102
L3_chr1_-_2468267	chr1	2468257	2468280	-	NA	NA	NA	3.265331	4.853322	0	4.893837	13.284212	1.276213	1.32216	1.080913	0	0.937795	1.68608	1.454129	0	0	0	0	0.643964	1.007135	4	8	0	5	13	2	2	2	0	1	2	2	0	0	0	0	1	1
L3_chr8_-_423190	chr8	423190	423191	-	NA	NA	NA	2.528698	2.406191	1.591957	13.839538	3.069543	0.638107	2.059989	1.858813	1.580632	7.137442	0	5.597492	0	0	0.494381	3.061421	1.36976	0	3	4	1	14	3	1	3	3	2	7	0	8	0	0	1	5	2	0
L3_chr3_+_149011498	chr3	149011498	149011499	+	NA	NA	NA	0	0	0	0	0	0	4.589349	4.296615	2.735864	1.93233	7.620627	11.66409	0	0	0	0	0	0	0	0	0	0	0	0	6	6.666667	3.406651	2	8.666667	17.022648	0	0	0	0	0	0
L3_chr7_-_42578553	chr7	42578553	42578555	-	NA	NA	NA	0	0	0	0	0	0	4.589349	10.207154	4.913659	1.93233	6.129538	6.953769	0	3.040757	0	0.60736	1.36976	0	0	0	0	0	0	0	6	14	6	2	7	10	0	4	0	1	2	0
L3_chr9_-_138175280	chr9	138175280	138175283	-	NA	NA	NA	1.656842	0.610418	1.591957	7.886126	13.350475	2.88285	2.960227	1.858813	4.070608	1.93233	6.129538	8.28272	0	2.269478	2.4069	3.061421	0	0	2	1	1	8	13	3.967742	4	3	5	2	7	11.970588	0	3	4	5	0	0
L3_chr15_-_23479915	chr15	23479915	23479919	-	NA	NA	NA	0.804244	1.211934	1.591957	7.140373	10.250542	9.691655	3.768114	5.900265	0.78212	1.93233	1.709028	2.056914	0.098765	0.742541	1.180991	5.101353	0.851937	2.971095	1	2	1	7.269565	10	12.586207	5	9	1.013895	2	2	2.857143	0.093923	1	2.333333	8.333333	1.354167	3
L3_chr2_-_26057484	chr2	26057484	26057485	-	3797	KIF3C		1.656842	1.810134	0	1.957861	0	0.638107	0	0	1.962733	0	1.689888	1.454129	3.072054	6.08435	10.169793	0.60736	2.648928	1.007135	2	3	0	2	0	1	0	0	2.466667	0	2.00443	2	3	7.911765	14.132479	1	3.837838	1
L3_chr1_-_18992269	chr1	18992268	18992270	-	NA	NA	NA	3.069724	2.184984	23.903249	9.039421	8.646332	0.749051	0.858345	2.68441	14.460699	6.907541	5.581124	4.697937	0.989058	2.269478	7.741759	3.871802	5.571451	2.136455	3.615848	3.627046	12.590733	9.168606	8.437195	1.16236	1.31268	4.196062	17.09863	6.904315	6.389576	6.661293	0.957447	3	11.169836	6.316628	7.261502	2.146226
L3_chr1_+_93360293	chr1	93360292	93360294	+	NA	NA	NA	0	0	0	0	0	0	0	0	0	0	0	0	5.100095	1.485082	11.976435	12.912097	7.485336	3.944081	0	0	0	0	0	0	0	0	0	0	0	0	5	2	17	21	10	4
L3_chr1_-_78203363	chr1	78203363	78203365	-	NA	NA	NA	0	0	0	0	0	0	0	0	0	0	0	0	5.100095	3.012019	12.477791	4.284427	18.177742	1.993043	0	0	0	0	0	0	0	0	0	0	0	0	5	4	19	7	22	2
L3_chr5_+_140871108	chr5	140871107	140871109	+	5098	PCDHGC3	PC43,PCDH-GAMMA-C3,PCDH2	0	0	3.343982	10.782827	1.019722	1.961255	0	1.178254	1.580632	0	4.349605	0.741153	5.100095	0	2.901281	4.284427	4.927305	4.913316	0	0	2	10.947368	1	2.947368	0	2	2	0	5	1	5	0	5	7	7	5
L3_chr12_-_12649551	chr12	12649549	12649551	-	NA	NA	NA	3.413301	0	0	11.853287	0	0	0.66108	0	0	0	0	0	1.032672	0	0.494381	0	0	0	4	0	0	12	0	0	1	0	0	0	0	0	1	0	1	0	0	0
L3_chr1_+_235671606	chr1	235671605	235671607	+	NA	NA	NA	5.111747	3.620343	1.591957	6.840736	12.192389	0	0	0	0	0.937795	0	0	0	0	0	0	0	0	6	6.014513	1	6.944444	11.886364	0	0	0	0	1	0	0	0	0	0	0	0	0
L3_chr12_-_88626740	chr12	88626731	88626748	-	NA	NA	NA	0	12.633216	13.281836	3.902124	1.019722	0	0	22.50971	15.523294	3.80792	9.556471	1.482306	5.152423	32.400193	11.841518	15.939569	6.37261	11.686953	0	21	8	4	1	0	0	32.974359	19	4	11	2	5	42	21	26	9	12
L3_chr16_-_28755463	chr16	28755462	28755466	-	NA	NA	NA	1.665849	0.024346	0	1.957861	1.019722	1.06159	0.66108	0.329018	0.772772	1.205998	0	0.040068	2.874801	0.879594	12.238485	0.490942	2.863922	8.653354	2.013462	0.038536	0	2	1	1.6875	1	0.648801	1	1.272727	0	0.049751	2.791761	1.187811	17.964961	0.810922	3.959796	8.760248
L3_chr15_-_66511559	chr15	66511552	66511605	-	22801	ITGA11	HsT18964	5.209432	1.220836	8.282455	81.832676	45.073556	6.001303	0	0.540457	6.252351	41.058244	56.950659	30.556111	0	0.742541	5.280429	18.284127	20.225269	4.028538	6	2	4.962733	83	43.980519	9	0	1	8	40.897727	65	43	0	1	9.975309	29.833333	28.939017	4
L3_chr6_+_83834155	chr6	83834155	83834180	+	23033	DOPEY1	RP1-202D23.2,FLJ35610,KIAA1117,dJ202D23.2	0.804244	1.822352	3.183914	2.926593	0	0	1.32216	16.102668	7.242908	0.937795	3.372161	12.757366	3.087079	12.971667	7.535609	4.270053	2.575855	1.007135	1	3	2	3	0	0	2	23.942857	8.971429	1	4	18	3	17	13	7	4	1
L3_chr11_-_128142006	chr11	128142006	128142007	-	NA	NA	NA	0.804244	1.211934	12.788907	0.975531	0	0	1.398909	2.56872	4.070608	0.937795	4.349605	2.156844	3.072054	0.742541	0	0	0	1.007135	1	2	7	1	0	0	2	4	5	1	5	3	3	1	0	0	0	1
L3_chr3_-_50547116	chr3	50547114	50547117	-	NA	NA	NA	0.804244	0.610418	1.591957	0	0	0	1.398909	7.72838	10.823203	0.937795	0	0.007144	3.072054	0	0.494381	0	0	1.007135	1	1	1	0	0	0	2	10.653846	13	1	0	0.008445	3	0	1	0	0	1
L3_chr2_+_95023119	chr2	95023119	95023119	+	NA	NA	NA	4.307503	1.810134	1.591957	1.957861	0	0	0	0	0	0	0	0	1.032672	0.742541	15.984257	0	0.643964	1.993043	5	3	1	2	0	0	0	0	0	0	0	0	1	1	21	0	1	2
L3_chr21_-_46237961	chr21	46237961	46237963	-	NA	NA	NA	3.413301	1.810134	1.591957	6.881592	4.096355	2.123056	1.98324	13.937616	17.596625	3.981573	7.023452	11.723336	0	0.742541	3.105303	1.218951	0.643964	2.971095	4	3	1	7	4	3	3	18	21	4	8	17	0	1	5	2	1	3
L3_chr1_+_181025530	chr1	181025526	181025535	+	NA	NA	NA	1.656842	1.211934	4.93594	13.734928	19.469786	4.822826	0.66108	0.540457	2.402289	0	5.150655	9.295229	3.098016	0	2.181675	6.731134	9.245118	32.163521	2	2	3	13.963636	19	7	1	1	3	0	6	13	3	0	4	11	13	33
L3_chr8_-_78549040	chr8	78549039	78549040	-	NA	NA	NA	0	1.220836	1.591957	1.957861	1.019722	0.638107	5.421853	0	2.402289	1.93233	5.238118	10.14314	0	0	0	0	0	0	0	2	1	2	1	1	7	0	3	2	6	14.744186	0	0	0	0	0	0
L3_chr9_-_93223466	chr9	93223463	93223470	-	NA	NA	NA	4.062252	1.822352	1.591957	6.861081	9.180285	12.101571	1.398909	0.438856	0.772772	1.87559	1.183755	8.636008	0	0.742541	1.814229	0.60736	0.643964	2.014269	4.991266	3	1	7	8.973799	16.913948	2	0.830935	1	2	1.411215	11.99784	0	1	3.566745	1	1	2
L3_chr19_+_18460828	chr19	18460826	18460828	+	NA	NA	NA	0	0.610418	0	0	0	0	4.429194	3.050638	8.08872	2.87965	6.138229	11.808653	1.04132	1.502626	0.494381	1.218951	0.011759	1.007135	0	1	0	0	0	0	6	5.019471	10	3.009736	7.009736	17.009736	1.008439	2	1	2	0.025316	1
L3_chr1_-_19523196	chr1	19523196	19523197	-	NA	NA	NA	0	1.211934	0	1.957861	1.019722	0	1.398909	0.540457	10.050431	0.937795	2.583893	0.741153	4.087056	0.742541	1.090837	4.293231	2.130027	1.007135	0	2	0	2	1	0	2	1	12	1	3	1	4	1	2	7	3	1
L3_chr8_-_17315299	chr8	17315298	17315300	-	9108	MTMR7	DKFZp781E194,MGC163449,MGC163451	3.436593	4.80521	5.17645	1.979751	8.227749	6.228422	0.001617	1.18153	0.001035	0.941558	0.843985	0.745904	2.096197	6.117538	12.629373	8.654758	6.224506	6.868481	4.026174	8.047114	3.007852	2.022248	8.017013	8.022248	0.003846	2.004945	0.001648	1.003846	1.001099	1.006594	2.030111	8.042155	17.086318	14.062229	8.032118	7.026096
L3_chr7_-_24986300	chr7	24986280	24986337	-	26031	OSBPL3	DKFZp667P1518,KIAA0704,MGC21526,ORP-3,ORP3,OSBP3	2.461087	3.052091	0	6.842316	9.190585	6.737146	0	0	2.318315	0.937795	21.723219	27.040566	3.087079	2.227622	1.585219	22.014808	32.221475	28.484573	3	5	0	7	9	10	0	0	3	1	25	38	3	3	3	35.986395	42.945578	28.760204
L3_chr19_+_50265956	chr19	50265956	50265956	+	NA	NA	NA	3.413301	0	1.591957	4.917216	0	1.362328	2.16878	0	14.399639	3.981573	1.709028	0.741153	0	0	1.733047	0	0	0	4	0	1	5	0	2	3	0	17	4	2	1	0	0	3	0	0	0
L3_chr9_-_114420951	chr9	114420951	114420952	-	NA	NA	NA	0.804244	0.990114	0.035731	0	0.029095	0	2.995264	0	0	0.026774	0	0	1.911954	7.71365	2.719336	10.268211	0.048234	0	1	1.628846	0.028846	0	0.028846	0	4.066116	0	0	0.033058	0	0	1.855302	10.011497	4.760473	16.671664	0.092545	0
L3_chr17_-_34084737	chr17	34084688	34084737	-	NA	NA	NA	4.021221	4.832201	1.591957	18.65543	0	1.91432	0.66108	0.540457	4.005807	0	0	0	1.032672	1.485082	2.181675	1.826311	5.174691	3.021404	5	8	1	19	0	3	1	1	5	0	0	0	1	2	4	3	7	3
L3_chr14_-_36955661	chr14	36955661	36955663	-	NA	NA	NA	2.528698	2.230485	1.591957	4.587044	1.930977	6.917827	3.22487	3.109177	1.363648	3.186806	5.446898	13.674666	0	0.663128	1.52626	2.245738	0.570511	3.534918	3	3.681818	1	4.681818	1.893939	9.363636	4.542169	5	1.771084	3.313253	6.313253	19.650602	0	0.894737	2.894737	3.684211	0.894737	3.578947
L3_chr10_+_63331463	chr10	63331462	63331466	+	84159	ARID5B	RP11-341A19.1,FLJ21150,MRF2,DESRT	0	0	3.343982	2.933393	3.069543	1.362328	0.66108	10.498425	20.993934	47.192196	35.877578	19.061887	5.100095	0.742541	1.733047	10.472942	5.174691	2.014269	0	0	2	3	3	2	1	15	25	44	40	28	5	1	3	17	7	2
L3_chrX_-_99778393	chrX	99778367	99778436	-	7105	TSPAN6	T245,TM4SF6,TSPAN-6	0	0	0	0.975531	0	0	0.66108	0.540457	6.494291	4.919368	0	4.390564	5.152423	3.783298	14.386603	29.359422	13.229585	17.749174	0	0	0	1	0	0	1	1	8	5	0	6	5	5	25	48	19	18
L3_chrX_+_147272810	chrX	147272810	147272810	+	NA	NA	NA	0	0	0	0	0	0	3.768114	0	3.233036	13.6128	33.468297	36.482467	2.054407	0	3.105303	5.526834	14.08192	22.080206	0	0	0	0	0	0	5	0	4	13	37	55	2	0	5	9	17	23
L3_chr19_-_40908105	chr19	40908105	40908106	-	NA	NA	NA	0.804244	1.211934	0	0	0	0	0	0	0	1.93233	0	0	5.119728	6.153361	17.733764	5.512183	2.733789	3.000177	1	2	0	0	0	0	0	0	0	2	0	0	5	8	23	9	3.772727	3
L3_chr12_+_103221133	chr12	103221133	103221134	+	493861	EID3	FLJ25832,NSE4B,NSMCE4B	5.941999	3.022067	3.183914	13.792187	2.043806	0	0	0.540457	0	0	0	0	0	0	0	0.60736	0	0	7	5	2	14	2	0	0	1	0	0	0	0	0	0	0	1	0	0
L3_chr1_+_199774686	chr1	199774667	199774894	+	NA	NA	NA	1.625353	1.225658	0.015373	6.907679	2.061202	4.981569	4.277993	5.416155	4.075157	18.770438	27.832621	62.473769	0.105295	0	0.750692	1.826311	0.643964	7.044556	2.024568	2.021591	0.013122	7.041042	2.021591	7.002664	6.383905	9.531316	5.192622	19.431817	32.037698	88.954612	0.100182	0	1.5625	3	1	7.034965
L3_chrX_-_101073663	chrX	101073661	101073673	-	84460	ZMAT1	GHc-311G7.1,KIAA1789,MGC176728	0.804244	1.822352	0	0	1.019722	0	4.196727	2.39927	1.580632	20.433557	10.618816	0	1.032672	1.502626	2.0796	4.284427	0.643964	1.007135	1	3	0	0	1	0	6	4	2	20	12	0	1	2	4	7	1	1
L3_chr2_-_38156798	chr2	38156783	38156837	-	1545	CYP1B1	CP1B,GLC3A,P4501B1	1.656842	1.810134	3.014076	15.668854	8.210234	4.037376	1.316746	2.51991	22.68701	15.804018	34.099084	28.498243	3.072054	1.485082	33.04559	19.931767	39.080791	18.056655	2	3	1.9	15.972973	8	6	1.992424	3.932331	26.909943	15	38	42.521404	3	2	41	32.479601	44.585883	18.688623
L3_chr16_-_79104672	chr16	79104672	79104672	-	NA	NA	NA	0	0	0	0.975531	0	0	0	3.30128	0.772772	0.937795	0	0	6.111572	6.153361	4.559783	4.909839	7.045449	14.494517	0	0	0	1	0	0	0	5	1	1	0	0	6	8	7	8	9	15
L3_chr12_+_60420192	chr12	60420191	60420192	+	NA	NA	NA	6.117836	2.406191	16.737923	19.806193	25.747255	16.637778	0	0	0	0	0	0	0	0	0	0	0	0	7	4	9	20	25	20	0	0	0	0	0	0	0	0	0	0	0	0
L3_chr12_+_50686995	chr12	50686993	50686997	+	160622	GRASP	TAMALIN	1.656842	4.186026	12.096676	2.933393	1.019722	0	1.398909	6.562321	1.580632	1.87559	0	5.6571	3.072054	1.502626	3.599684	1.218951	0	4.913316	2	7	6.952381	3	1	0	2	10.703704	2	2	0	8	3	2	6	2	0	5
L3_chr10_-_3811278	chr10	3811273	3811281	-	NA	NA	NA	0	0	0	0	0	0	0	0	0	0	0	0	6.132767	11.395632	4.307029	6.711171	2.657687	3.000177	0	0	0	0	0	0	0	0	0	0	0	0	6	15	8	11	4	3
L3_chr20_-_9767519	chr20	9767488	9767530	-	57144	PAK7	PAK5,RP5-1119D9.3,KIAA1264,MGC26232	0.331981	0.214636	0.160709	2.183102	1.105379	0.742891	3.929557	1.099982	1.898531	20.643999	22.723846	17.746251	1.883538	1.292935	1.225931	8.941742	11.141127	3.574266	0.431655	0.347722	0.119904	2.239808	1.083933	1.191847	5.326848	2.014177	2.439689	20.863813	26.159533	24.727626	1.822715	1.736842	2.285319	14.645429	15.822715	3.554017
L3_chr17_-_3385501	chr17	3385501	3385502	-	162514	TRPV3	VRL3	0	0	0	0	0	0	1.398909	0.502627	1.580632	0	2.583893	2.195282	4.814681	3.58707	12.072435	7.833956	8.394815	13.851308	0	0	0	0	0	0	2	0.9375	2	0	3	3	4.702703	4.746032	16.423077	12.734763	10.571429	14.324265
L3_chr14_-_105437673	chr14	105437673	105437673	-	NA	NA	NA	2.528698	1.810134	0	2.942775	3.069543	1.362328	3.768114	5.600086	3.233036	33.697185	37.160812	21.546857	0	0.742541	0.494381	7.379756	7.016061	5.846297	3	3	0	3	3	2	5	8	4	31	41	32	0	1	1	12	8.965517	5.965517
L3_chr14_-_103675149	chr14	103675149	103675149	-	NA	NA	NA	3.286286	4.10149	0	4.776029	0	0	0	1.685568	0	0	0	0	3.023662	10.720582	0.467595	0	0.643964	0.959891	3.857143	6.857143	0	4.857143	0	0	0	2.75	0	0	0	0	2.952381	13.809524	0.952381	0	1	0.952381
L3_chr8_-_92122264	chr8	92122219	92122276	-	55529	TMEM55A	DKFZp762O076	0	0	0	7.648886	1.229677	0	2.706691	0	0.039208	1.93233	1.779108	1.482306	3.712138	2.227622	2.839626	18.33062	14.788486	8.628658	0	0	0	7.827586	1.206897	0	3.842105	0	0.05571	2	2.087179	2	3.602941	3	5.205882	29.929594	20.54556	8.621622
L3_chr18_-_51406422	chr18	51406418	51406462	-	6925	TCF4	E2-2,ITF2,MGC149723,MGC149724,PTHS,SEF2,SEF2-1,SEF2-1A,SEF2-1B	3.332943	1.822352	3.343982	20.595227	16.382284	10.5627	0	4.117981	10.258158	8.776128	5.167786	41.708376	3.087079	2.269478	11.113031	12.253697	8.484851	19.53019	4	3	2	21	16	13	0	7	13	9	6	60	3	3	18	20	12	20
L3_chr13_-_101724811	chr13	101724810	101724818	-	NA	NA	NA	6.433578	4.488808	18.25387	3.664632	5.618833	3.652515	0	0	0	0	0	0	0	0	0	0	0	0	7.619905	7.418996	10.263101	3.749645	5.500927	5.292988	0	0	0	0	0	0	0	0	0	0	0	0
L3_chr12_-_123439324	chr12	123439296	123439324	-	NA	NA	NA	2.461087	1.211934	1.591957	0.975531	1.019722	0	2.960227	0.540457	20.691777	0	0	0	1.032672	0.742541	8.437354	0	0.643964	0	3	2	1	1	1	0	4	1	25	0	0	0	1	1	12	0	1	0
L3_chr20_+_55165667	chr20	55165667	55165667	+	NA	NA	NA	0	0	0	0	0	1.362328	5.421853	8.011285	5.761294	7.137442	28.863714	0.741153	1.032672	3.040757	1.021923	1.218951	2.130027	4.913316	0	0	0	0	0	2	7	11	7	7	32	1	1	4	1.888889	2	3	5
L3_chr10_+_93159460	chr10	93159420	93159460	+	143279	HECTD2	FLJ16050	3.413301	6.074158	33.160296	29.568542	16.398564	1.91432	2.059989	5.01999	16.984717	2.870125	1.709028	6.48069	1.032672	2.227622	6.219547	2.43951	0.643964	3.000177	4	10	18	30	16	3	3	8	21	3	2	9	1	3	11	4	1	3
L3_chr16_+_83760134	chr16	83760126	83760138	+	NA	NA	NA	2.809369	3.029367	1.629716	3.041846	3.060205	1.780492	0.769388	2.860109	1.492717	2.65022	0.85793	11.817512	2.959544	0.718606	4.083412	3.061421	0.017471	1.466162	3.454373	4.997376	1.030372	3.103073	2.997376	2.806452	1.195764	5.09894	1.93958	2.854187	1.017321	16.644336	2.874295	0.968295	7.322017	5	0.038374	1.464286
L3_chr17_+_31975598	chr17	31975595	31975603	+	79893	ZNF403	DIF-3,DIF3,FLJ21230,FLJ22561,FLJ42090,LCRG1,LZK1,ZFP403,ZNF403	4.92782	5.182691	6.788755	8.066397	10.791192	0.39016	1.568895	1.204387	3.418208	4.181028	1.065679	0.332893	0.042414	0.767625	1.135133	0.666891	1.417559	0	5.753077	8.603263	3.914065	8.191436	10.531922	0.645232	2.238496	2.201603	4.274802	4.2267	1.26637	0.434806	0.039859	1.035744	2.131277	1.097504	2.095612	0
L3_chrX_-_53591739	chrX	53591737	53591740	-	NA	NA	NA	0.804244	0.610418	1.591957	0	0	0	0.66108	1.718711	0.772772	0	0	0.741153	5.119728	2.245167	3.599684	7.97323	2.773991	11.735969	1	1	1	0	0	0	1	3	1	0	0	1	5	3	6	13	4	12
L3_chr6_+_20510055	chr6	20510046	20510119	+	1871	E2F3	RP1-177P22.2,DKFZp686C18211,E2F-3,KIAA0075,MGC104598	0.804244	3.644704	17.724846	5.869368	2.039444	0.638107	5.790087	7.181817	29.839738	0.937795	8.61028	3.63915	0	1.485082	2.676056	4.140534	0	1.007135	1	6	10	6	2	1	8	12	36	1	10	5	0	2	5	6.772727	0	1
L3_chr6_-_80713589	chr6	80713589	80713595	-	6785	ELOVL4	ADMD,STGD2,STGD3,FLJ17667,FLJ92876	0.192763	0.285569	1.613017	3.789309	0.599545	0.934375	6.291141	4.336142	1.601707	7.793078	6.519683	13.066716	0.116275	0.267821	0.167218	0.760733	0.1668	0.8057	0.25974	0.460633	1.014881	3.871212	0.590165	1.470779	8.458526	6.875363	2.054784	7.836072	7.527462	18.685483	0.110193	0.369726	0.418733	1.253444	0.30361	0.789619
L3_chr17_+_44927653	chr17	44927653	44927663	+	4804	NGFR	CD271,TNFRSF16,p75(NTR),Gp80-LNGFR,p75NTR	3.413301	0.610418	0	0	4.096355	9.92723	2.16878	1.178254	0.772772	0.937795	0	10.547899	1.032672	0.742541	0.494381	0	1.36976	1.007135	4	1	0	0	4	13	3	2	1	1	0	15	1	1	1	0	2	1
L3_chr3_+_87359146	chr3	87359144	87359168	+	25978	CHMP2B	DMT1,CHMP2.5,DKFZP564O123,VPS2-2,VPS2B	2.528698	5.998126	8.279922	12.782968	2.043806	0	0	4.382193	0.772772	0	0.84304	2.195282	4.119751	1.485082	7.882162	3.652622	12.213055	2.014269	3	10	5	13	2	0	0	7	1	0	1	3	4	2	14	6	16	2
L3_chr5_-_168660487	chr5	168660486	168660490	-	6586	SLIT3	FLJ10764,MEGF5,SLIL2,SLIT1,Slit-3,slit2	2.438431	0.615713	15.271486	10.113919	0.017655	0	0	0	0.062737	0	0.003562	1.484559	4.280027	0.871974	1.372624	1.538235	0.738189	0.032376	2.980551	1.008768	8.559932	10.281493	0.017531	0	0	0	0.087838	0	0.00469	2.003127	4.171171	1.171171	2.467814	2.533919	1.171171	0.030163
L3_chr9_+_125178941	chr9	125178941	125178941	+	286204	CRB2	RP11-230L22.2,FLJ16786,FLJ38464	6.117836	6.546722	3.343982	0.975531	1.019722	2.123056	0.66108	0	0	0.937795	3.464574	0	0	0.742541	3.823916	6.144174	10.514831	0.291946	7	11	2	1	1	3	1	0	0	1	4	0	0	1	6	10	13	0.28436
L3_chr2_-_110184881	chr2	110184880	110184881	-	NA	NA	NA	0	1.810134	3.343982	0	0	0.638107	0.66108	0.540457	0	0	0	1.454129	6.144639	3.620594	10.780739	1.218951	1.36976	3.950692	0	3	2	0	0	1	1	1	0	0	0	2	6.011585	4.749662	14.877309	2	2	4.006072
L3_chr2_+_232992493	chr2	232992493	232992497	+	NA	NA	NA	1.829856	3.774305	1.210177	3.400749	11.097601	4.354734	3.945875	2.727284	5.118848	3.277245	7.056654	3.367494	1.036664	0.742541	3.105303	0.194813	0.187859	1.982269	2.199875	6.250294	0.80683	3.47619	10.838179	6.076797	5.34664	4.392095	6.301186	3.458272	8.162055	4.679051	1.003704	1	5	0.322581	0.322581	1.967742
L3_chr17_+_19207763	chr17	19207762	19207763	+	NA	NA	NA	0	1.211934	0	0	0	0	6.820762	0.540457	14.076361	8.075238	8.817605	4.231691	0	0.742541	0	0.60736	0	0	0	2	0	0	0	0	9	1	16.805504	8	10	6	0	1	0	1	0	0
L3_chrX_-_109382961	chrX	109382960	109382961	-	NA	NA	NA	1.680316	1.211934	1.591957	10.844235	1.019722	1.362328	5.161053	3.037067	1.545543	7.137442	1.709028	11.192623	0	0	0.988763	0	0.643964	0	2.033735	2	1	11	1	2	6.992105	5	2	7	2	16	0	0	2	0	1	0
L3_chr10_+_5544449	chr10	5544448	5544450	+	NA	NA	NA	6.063452	5.513112	2.889038	8.061367	13.160836	6.809108	0.714881	2.395363	3.973987	1.020954	3.449224	3.720156	0.092761	1.505639	2.986925	0.660262	0.115115	0.06182	7.062265	9.201442	1.753939	8.208069	12.84241	9.152249	1.0983	4.221733	5.032767	1.097989	4.000769	5.0983	0.08817	2.02939	4.876868	1.08817	0.205731	0.05878
L3_chr12_-_4998400	chr12	4998400	4998401	-	NA	NA	NA	6.92208	1.211934	0	10.860769	0	0	0	0	0	0	0	0.741153	0	0	0	0	0	0	8	2	0	11	0	0	0	0	0	0	0	1	0	0	0	0	0	0
L3_chr4_+_72271345	chr4	72271343	72271351	+	8671	SLC4A4	DKFZp781H1314,HNBC1,KNBC,NBC1,NBC2,SLC4A5,hhNMC,pNBC	2.461087	0	1.591957	4.9049	1.019722	0	1.398909	2.39927	7.303643	1.764722	1.68608	12.637788	3.072054	0.742541	2.823885	3.04687	0.643964	1.007135	3	0	1	5	1	0	2	4	9	1.886364	2	18	3	1	5	5	1	1
L3_chr2_+_9436644	chr2	9436642	9436646	+	NA	NA	NA	0.821016	0.017367	0.005806	2.982354	0.035016	2.145839	6.077726	2.440038	4.867361	3.045005	4.386854	16.623442	0.039458	0	1.756452	0.022949	0.003209	0.032637	1.019991	0.02739	0.005285	3.041226	0.034696	3.047569	8.23933	4.19002	6.075544	3.11193	5.144255	23.807103	0.037258	0	3.069134	0.038408	0.007682	0.030726
L3_chr11_-_129850076	chr11	129850076	129850076	-	NA	NA	NA	2.528698	0.610418	1.591957	0.975531	1.019722	2.908506	1.398909	0	0	2.94947	7.919555	7.628988	3.072054	1.502626	2.4069	6.144174	19.570761	13.542489	3	1	1	1	1	4	2	0	0	3	9	11	3	2	4	10	23	14
L3_chr12_+_63460801	chr12	63460788	63460802	+	NA	NA	NA	7.031822	2.423867	0	15.779613	1.019722	0.638107	0	0	3.233036	0	1.68608	0	0	0	0	0.60736	0	0	8	4	0	16	1	1	0	0	4	0	2	0	0	0	0	1	0	0
L3_chr1_-_6585517	chr1	6585515	6585519	-	9903	KLHL21	KIAA0469,MGC99635	0.804244	3.022067	0	9.868704	10.130194	1.362328	5.250429	6.393086	4.005807	0.937795	1.709028	2.195282	1.032672	3.783298	1.585219	4.284427	1.36976	3.944081	1	5	0	10	9.888889	2	7	9	5	1	2	3	1	5	3	7	2	4
L3_chr19_+_52615010	chr19	52615010	52615010	+	NA	NA	NA	0	0	0	0	0	0	0	0	1.580632	0	1.709028	2.852977	7.121753	0	1.090837	1.832151	3.714923	13.542489	0	0	0	0	0	0	0	0	2	0	2	4	7	0	2	3	5	14
L3_chr2_+_216703914	chr2	216703914	216703915	+	NA	NA	NA	0	0.610418	0	0	0	0	0	0	0	0	0	0	7.121753	4.543383	22.059431	3.668781	4.260053	1.007135	0	1	0	0	0	0	0	0	0	0	0	0	7	6	30	6	6	1
L3_chr2_-_144939538	chr2	144939537	144939539	-	NA	NA	NA	0	0	0	0	0	0	0	0.540457	0	0	0	0	7.176781	6.862058	11.651657	4.278547	3.557546	1.993043	0	0	0	0	0	0	0	1	0	0	0	0	7	9	17	7	5	2
L3_chr20_-_49818282	chr20	49818269	49818960	-	10079	ATP9A	ATPIIA,KIAA0611	4.257219	1.706382	34.785337	386.723602	248.742208	19.331647	0	3.328137	113.905122	419.119104	682.001932	275.517072	2.953672	2.201407	22.921712	126.833659	171.132433	107.935095	5.253741	2.788633	20.936909	392.489643	242.662727	27.873817	0	5.981959	141.403003	411.085503	771.742635	391.607786	2.859223	2.965278	39.796213	207.259363	231.185079	109.625676
L3_chr12_+_53135926	chr12	53135926	53135926	+	NA	NA	NA	6.574178	3.593868	7.96836	3.682591	16.661923	9.889787	0.66108	0	0	0	0	0	0	0	0	0	0	0	7.5	6	4.5	3.75	16.2	12.240991	1	0	0	0	0	0	0	0	0	0	0	0
L3_chr5_+_174084230	chr5	174084219	174084233	+	4488	MSX2	PFM1,CRS2,FPP,HOX8,MSH,PFM	5.209432	10.757685	3.343982	3.908924	2.043806	1.91432	2.059989	0.540457	1.580632	0	0	0.741153	0	2.245167	1.585219	0	0	1.007135	6	18	2	4	2	3	3	1	2	0	0	1	0	3	3	0	0	1
L3_chr3_-_131312966	chr3	131312963	131313009	-	NA	NA	NA	2.196432	1.126701	6.439011	16.068466	8.985993	2.854625	3.103724	7.448673	14.560269	13.375972	13.450208	15.629182	1.988459	4.556474	10.444585	12.97434	30.419257	14.726331	2.782293	1.828678	4.05291	16.389469	8.797692	4.469937	4.660839	11.891608	18.009763	13.491362	15.582539	21.978147	1.928571	6.059524	17.291136	21.227891	38.534653	14.879572
L3_chr3_-_49882344	chr3	49882323	49882364	-	79012	CAMKV	1G5,MGC8407,VACAMKL	0.804244	3.043188	1.591957	0	0	0	1.398909	11.853022	0	0	0	0	5.137399	12.042694	22.526129	0.60736	0	0	1	5	1	0	0	0	2	17	0	0	0	0	5	16	35	1	0	0
L3_chr4_+_166439526	chr4	166439525	166439528	+	NA	NA	NA	1.887988	1.843551	0.242526	1.142349	4.567609	2.929627	4.592394	2.728819	5.702391	3.58645	1.765043	11.155515	1.032672	0	1.344364	0.019052	0	1.993043	2.362914	3.035106	0.172518	1.172518	4.470184	4.488063	6.274283	4.644063	7.023327	3.758627	2.069982	16.036097	1	0	2.570376	0.031915	0	2
L3_chr6_-_11340885	chr6	11340871	11340889	-	4739	NEDD9	CAS-L,CASL,HEF1,dJ49G10.2,dJ761I2.1,CAS2,CASS2	0	1.211934	12.103907	7.836612	17.430558	0.638107	4.429194	8.551742	30.67304	50.668994	44.593506	28.145586	3.087079	16.731976	52.15259	48.875569	43.767247	11.783266	0	2	7	8	17	1	6	12	36	48	49.986486	41	3	22	62	78.996183	51	12
L3_chr8_+_30721216	chr8	30721208	30721217	+	7993	UBXD6	D8S2298E,REP8	2.528698	0.610418	0	0	0	0	0	0	0	0	0	0	5.141486	0.742541	1.483144	3.04687	10.341159	0	3	1	0	0	0	0	0	0	0	0	0	0	5	1	3	5	14	0
L3_chr6_-_31247636	chr6	31247636	31247636	-	NA	NA	NA	2.528698	11.242904	22.776222	52.743769	25.747255	2.123056	2.16878	21.987984	52.226004	31.432909	27.025694	11.649	3.072054	10.870975	27.541877	26.614014	14.986201	2.971095	3	19	12	53	25	3	3	27	59.214834	29	30	17	3	14	33.820896	43	18	3
L3_chr11_-_105428133	chr11	105428125	105428133	-	NA	NA	NA	0.478011	0.99836	4.904297	2.730544	1.586231	0.516731	7.357211	5.484324	6.92346	4.828251	10.426099	18.388292	0	0.408435	0	0	0	0.858101	0.617818	1.63081	2.859903	2.786096	1.553887	0.841432	10.432657	8.825558	8.705733	4.998721	12.023301	25.947689	0	0.555556	0	0	0	0.843137
L3_chr6_-_170294435	chr6	170294427	170294460	-	NA	NA	NA	1.656842	1.220836	0	12.753827	16.392549	1.276213	5.167023	0.540457	0	1.87559	3.418055	0	1.032672	0.742541	0	1.214719	0	0	2	2	0	13	16	2	7	1	0	2	4	0	1	1	0	2	0	0
L3_chr7_+_28693114	chr7	28693109	28693120	+	9586	CREB5	CRE-BPA	7.858905	2.059691	0	8.873282	10.177779	2.227491	0	0	0	0	0	0	0	0.25122	0	0.063214	0.091528	0	9.576261	3.356025	0	9.064684	9.96956	3.569549	0	0	0	0	0	0	0	0.348485	0	0.105263	0.166667	0
L3_chr16_+_86722061	chr16	86722061	86722062	+	NA	NA	NA	2.528698	0.610418	0	1.957861	0	3.712866	5.421853	4.052413	1.580632	3.981573	5.238118	19.664486	0	0	0	0	0	0	3	1	0	2	0	5	7	6	2	4	6	29	0	0	0	0	0	0
L3_chr1_-_26923078	chr1	26923078	26923079	-	NA	NA	NA	7.950715	6.546722	7.024196	17.797068	23.681388	15.999671	0	1.178254	1.580632	3.981573	0.84304	2.852977	0	0	1.090837	1.832151	0	1.993043	9	11	4	18	23	19	0	2	2	4	1	4	0	0	2	3	0	2
L3_chr17_+_71892321	chr17	71892255	71893023	+	8877	SPHK1	SPHK	4.859886	1.831254	167.745388	137.048961	81.662058	30.675929	0	3.437421	59.744518	17.830046	5.135961	7.962997	3.098016	11.256913	144.882896	48.374406	38.810016	53.16387	5.983379	3	93.616487	138.937967	79.752316	40	0	6	72	18	6	11	3	15	202.985185	78.991415	52.637252	54
L3_chr13_-_73004486	chr13	73004486	73004487	-	NA	NA	NA	0.804244	5.404001	0	7.902964	0	0	0	0	0	0.937795	0.84304	0.741153	7.196204	12.27902	11.510512	17.255248	8.272343	13.678189	1	9	0	8.043478	0	0	0	0	0	1	1	1	7.036585	15.962967	17.127294	28.036362	11	14
L3_chr14_-_68796993	chr14	68796993	68796994	-	NA	NA	NA	4.307503	11.853322	8.919993	22.793105	22.648658	32.196324	3.768114	8.011285	1.580632	1.87559	0	14.305997	0	0	0.494381	0	0	0	5	20	5	23	22	36	5	11	2	2	0	21	0	0	1	0	0	0
L3_chr1_+_116748808	chr1	116748807	116748809	+	NA	NA	NA	0	0	0	0	0	0	0	0	0	0	0	0	8.076761	3.783298	6.299513	12.05457	5.174691	4.99322	0	0	0	0	0	0	0	0	0	0	0	0	7.923077	5	10	19.585522	7	5
L3_chr3_+_197120746	chr3	197120746	197120747	+	NA	NA	NA	5.561377	13.507792	7.7643	21.653329	21.025966	23.524538	2.524519	6.936516	7.648151	13.770525	3.618438	20.643912	0	0.480013	3.105303	1.218951	1.047603	1.993043	6.541763	22.703863	4.545064	21.89901	20.469792	28.422615	3.452381	10.448599	9.210317	13.399573	4.21794	30.034222	0	0.651163	5	2	1.651163	2
L3_chr6_-_31806404	chr6	31806403	31806404	-	23564	DDAH2	DAQB-350E15.2,DDAH,DDAHII,G6a,NG30,DADB-110M10.5	0	0	0	0	0	0	0	0	0	0	0	0	8.130826	12.403638	3.105303	0	0	6.906359	0	0	0	0	0	0	0	0	0	0	0	0	8	16	5	0	0	7
L3_chr17_+_7196203	chr17	7196201	7196233	+	147040	KCTD11	C17orf36,MGC129844,REN,REN/KCTD11	4.021221	1.220836	1.591957	14.729766	6.14369	3.971186	2.059989	2.56872	0	0	0	0.741153	2.065344	2.227622	1.977526	3.04103	2.013723	4.028538	5	2	1	15	6	5.904762	3	4	0	0	0	1	2	3	4	5	3	4
L3_chr18_+_40812750	chr18	40812750	40812750	+	NA	NA	NA	1.656842	0.053697	0	1.957861	1.019722	0.638107	1.398909	1.178254	8.326049	8.204045	3.464574	9.61755	5.100095	11.143486	28.640855	19.380542	19.283765	12.589419	2	0.085714	0	2	1	1	2	2	10	8	4	13.959016	5	14.345029	35	31.362573	22.690058	13
L3_chr5_-_110519952	chr5	110519952	110519952	-	NA	NA	NA	0.804244	1.211934	0	0	0	0	0.66108	3.30128	4.070608	0.937795	1.709028	0	6.70594	7.619775	19.190914	14.920386	10.880346	5.879572	1	2	0	0	0	0	1	5	5	1	2	0	6.588235	9.87127	24.647059	24.176471	13.414438	6
L3_chr12_+_108636012	chr12	108636009	108636021	+	NA	NA	NA	3.332943	4.814704	1.591957	4.9049	3.069543	11.838914	1.398909	4.89588	2.353404	1.93233	2.552068	2.195282	3.541743	1.485082	0.494381	1.214719	0	0	4	8	1	5	3	15	2	8	3	2	3	3	3.4375	2	1	2	0	0
L3_chr2_-_46432623	chr2	46432623	46432624	-	NA	NA	NA	6.117836	8.273425	0	15.683857	12.295528	2.908506	2.16878	0	0	0	0.84304	0	0	0.742541	3.497737	0.60736	0.643964	1.993043	7	13.833333	0	15.904762	11.97619	4	3	0	0	0	1	0	0	1	6	1	1	2
L3_chr4_+_26693686	chr4	26693684	26693688	+	NA	NA	NA	8.33143	0.671478	2.229871	2.702641	10.127146	5.980323	0	0	0	0	0	0	0	0	0	0	0	0	9.815038	1.094172	1.425676	2.769439	9.892679	8.1702	0	0	0	0	0	0	0	0	0	0	0	0
L3_chr20_-_36227087	chr20	36227081	36227116	-	7052	TGM2	TG2,TGC,G-ALPHA-h,GNAH,RP5-1054A22.2	4.217545	0.610418	3.343982	25.761015	51.777664	38.169683	4.119978	15.892127	40.882149	163.389433	256.069331	334.5659	0	1.485082	14.488698	35.226501	91.246397	201.324702	5	1	2	26	50.231481	43.964029	6	21	48	145	275	528	0	2	22	57	98	213.997487
L3_chr6_+_14033409	chr6	14033409	14033411	+	221687	RNF182	FLJ40772,MGC33993	3.85476	1.94785	0.820467	3.313212	6.626979	3.154181	4.589349	2.483928	0	6.450721	3.892564	15.506265	0.003824	0.292441	0.383192	0	0.237441	0.80846	4.615385	3.230769	0.538462	3.375641	6.461538	4.307692	6	3.882353	0	6.352941	4.529412	22.814171	0.003546	0.4	0.8	0	0.4	0.8
L3_chr3_+_47026361	chr3	47026361	47026362	+	NA	NA	NA	6.117836	3.618125	3.343982	3.929369	9.224805	5.170731	1.32216	1.178254	9.95974	0.937795	10.503448	3.59413	1.032672	2.269478	4.914753	2.43951	2.013723	1.007135	7	6	2	4	9	7	2	2	12	1	12	5	1	3	8	4	3	1
L3_chr17_+_39188432	chr17	39188431	39188433	+	NA	NA	NA	1.656842	0	0	5.884979	8.201733	2.912138	2.721069	4.054329	5.650106	6.783735	7.033998	2.869679	4.096084	2.27525	6.73307	13.93966	6.993358	10.698519	2	0	0	5.98004	7.99231	4.008883	4	6.006618	6.879429	6.676256	8.013603	4.020228	4.008429	3.008429	9.864914	22.683156	8.954423	11.017454
L3_chr7_-_105712666	chr7	105712663	105712677	-	10135	PBEF1	1110035O14Rik,DKFZP666B131,MGC117256,NAMPT,PBEF,PBEF1,VF,VISFATIN	0.804244	10.812116	3.343982	2.942775	2.039444	0	0.66108	7.859254	3.982921	14.02364	5.150655	6.276676	7.176781	12.306722	22.701441	14.13129	25.506978	8.857628	1	18	2	3	2	0	1	12	5	14	6	9	7	16	33	23	33	9
L3_chr11_-_6776242	chr11	6776242	6776244	-	NA	NA	NA	0	0	0	0	0	0	4.589349	12.412129	5.738331	1.93233	2.528526	2.897997	4.087056	10.711694	0.494381	3.04687	4.358886	6.915176	0	0	0	0	0	0	6	16.972973	6.972973	2	2.972973	4	4	13.857143	1	5	6	7
L3_chr8_-_127639823	chr8	127639819	127639827	-	157638	FAM84B	BCMP101,NSE2	5.964346	1.822352	10.097921	3.918306	3.059166	0	0.66108	0.540457	0	1.93233	0.84304	0	2.054407	0	8.03256	6.124558	7.106583	3.000177	7	3	6	4	3	0	1	1	0	2	1	0	2	0	13	10	10	3
L3_chr20_+_37024406	chr20	37024400	37024424	+	60625	DHX35	C20orf15,DDX35,FLJ22759,KAIA0875,RP4-616B8.3	0.804244	0	3.183914	0	0	0	5.828103	0.540457	3.126175	5.762855	2.552068	1.482306	2.065344	1.485082	2.573982	11.645324	17.92842	8.859541	1	0	2	0	0	0	8	1	4	6	3	2	2	2	5	19	25	8.893333
L3_chr12_+_48635817	chr12	48635817	48635818	+	359	AQP2	AQP-CD,MGC34501,WCH-CD	1.901973	2.796535	7.024196	2.942775	4.096355	1.362328	0.66108	0	0.003587	0.937795	0	0	6.178088	10.036153	6.444238	5.416055	10.273316	8.61454	2.337752	4.630435	4	3	4	2	1	0	0.005495	1	0	0	6.044776	13.035173	10.318755	8.847861	13.458328	8.75
L3_chr11_-_74818895	chr11	74818881	74818900	-	283212	FLJ33790		4.117929	7.772154	1.591957	15.731218	10.216322	1.276213	0.66108	0	0	0	1.709028	0	4.119751	0.742541	0	0	1.36976	0	5	12.858156	1	16	10	2	1	0	0	0	2	0	4	1	0	0	2	0
L3_chr8_+_70297449	chr8	70297448	70297449	+	NA	NA	NA	0	0	0	0	0	0	5.143201	1.326443	4.021466	10.148445	7.321923	6.933999	3.830378	2.526148	4.906524	11.017353	3.55469	4.67786	0	0	0	0	0	0	6.666667	2.222222	4.94152	9.809649	8.333333	9.97076	3.732194	3.333333	7.742776	17.894928	4.801587	4.705876
L3_chr15_-_81471372	chr15	81471371	81471373	-	123207	C15orf40	MGC29937	4.217545	0.610418	1.591957	1.957861	1.019722	0	3.768114	3.30128	1.545543	12.52249	0.84304	0	1.032672	10.870975	1.733047	3.643654	2.130027	2.971095	5	1	1	2	1	0	5	5	2	12	1	0	1	14	3	5.964706	3	3
L3_chr20_-_44094240	chr20	44094240	44094248	-	NA	NA	NA	3.413301	5.367771	0	2.933393	14.347202	5.170731	4.589349	4.59287	1.580632	7.015188	20.776996	4.688183	1.032672	0.742541	0.454272	0.302625	1.746493	1.501369	4	9	0	3	14	7	6	7	2	7	23.333333	6.666667	1	1	0.928571	0.5	2.5	1.5
L3_chr11_+_68537217	chr11	68537216	68537220	+	NA	NA	NA	5.514526	7.031169	0.890708	7.434511	1.019722	1.810964	2.057318	11.104932	1.461079	5.7531	8.223227	17.663942	1.512121	0	0	3.206146	1.862094	2.775948	6.581395	11.744186	0.581395	7.581395	1	2.744186	2.857143	16.329437	1.893939	5.692691	9.393939	25.589726	1.461538	0	0	5.261538	2.9	2.8
L3_chr19_-_1464019	chr19	1463997	1464031	-	339366	ADAMTSL5	THSD6	3.902575	1.211934	3.343982	1.957861	10.240045	0	4.196727	0.540457	0	4.802455	0.84304	0.741153	1.032672	0	0.988763	2.311196	1.931891	1.007135	4.75	2	2	2	10	0	6	1	0	5	1	1	1	0	2	3.8	3	1
L3_chr3_+_171177466	chr3	171177464	171177466	+	NA	NA	NA	0	0	0	0	0	0	0	0	0	0	0	0	9.13893	2.213338	1.705593	10.430858	5.174691	1.007135	0	0	0	0	0	0	0	0	0	0	0	0	9	2.958333	2.958333	17	7	1
L3_chrX_-_41701339	chrX	41701339	41701339	-	NA	NA	NA	0	0	0	0	0	0	0	0	0	0	0	0	9.13893	6.153361	12.557829	14.190781	10.514831	5.879572	0	0	0	0	0	0	0	0	0	0	0	0	9	8	17	23	13	6
L3_chr17_-_43983479	chr17	43983474	43983492	-	NA	NA	NA	6.1688	6.556938	6.521758	9.091835	14.434825	5.10787	1.831949	1.314723	4.476318	2.481702	3.2967	3.320493	1.141577	0.561729	0.78207	0.507087	1.448106	3.46109	7.448446	10.836107	4.024437	9.277861	14.071048	7.219026	2.839668	2.476976	5.665968	2.678295	3.894289	4.480292	1.099001	0.764775	1.73914	0.837564	2.309539	3.449539
L3_chrX_+_12904214	chrX	12904207	12904216	+	7114	TMSB4X	FX,PTMB4,TB4X,TMSB4	5.209432	0.610418	0	0.975531	1.019722	0	0	0	0	0	0	0	4.104726	3.730249	5.548546	12.269775	5.358761	3.021404	6	1	0	1	1	0	0	0	0	0	0	0	4	5	9	20	7	3
L3_chr12_-_97779026	chr12	97779025	97779026	-	NA	NA	NA	2.461087	3.611079	5.161982	2.942775	4.096355	1.362328	3.768114	8.551742	3.161264	1.93233	3.418055	11.131314	3.087079	3.783298	1.733047	1.832151	2.913582	1.007135	3	6	3	3	4	2	5	12	4	2	4	16	3	5	3	3	4	1
L3_chr1_+_29322016	chr1	29322016	29322016	+	NA	NA	NA	6.117836	2.406191	1.591957	5.906061	3.069543	0.638107	2.16878	0.540457	8.326049	0.937795	3.464574	4.915947	1.032672	0	2.4069	3.677067	5.358761	12.589419	7	4	1	6	3	1	3	1	10	1	4	7	1	0	4	6	7	13
L3_chr18_-_45593887	chr18	45593887	45593940	-	10449	ACAA2	DSAEC,FLJ35992,FLJ95265	3.216977	4.272927	1.591957	6.855962	3.059166	0.638107	1.98324	1.178254	1.545543	2.813385	1.68608	2.223458	4.119751	12.025149	5.623091	4.873181	11.258842	9.949503	4	7	1	7	3	1	3	2	2	3	2	3	4	16	10	8	16	10
L3_chr9_+_101624844	chr9	101624844	101624844	+	8013	NR4A3	CHN,NOR1,CSMF,MINOR,TEC	6.461838	4.273047	5.677086	11.282499	5.065666	0	2.743808	1.369756	2.683605	6.041585	3.399443	1.093279	0.161624	0.654826	3.960757	2.160591	5.416943	1.764624	7.377049	7.147087	3.278689	11.424963	4.943283	0	3.728814	2.286642	3.339687	5.966102	3.926228	1.491525	0.154286	0.883721	6.187645	3.534884	7.069767	1.767442
L3_chr1_+_23616170	chr1	23616170	23616170	+	NA	NA	NA	2.528698	3.593868	0	0	0	0	3.768114	6.393086	11.78419	14.706725	5.238118	11.63875	3.072054	0	0.494381	2.446396	0.643964	1.007135	3	6	0	0	0	0	5	9	14	14	6	16.984615	3	0	1	4	1	1
L3_chr10_-_103034130	chr10	103034129	103034131	-	NA	NA	NA	2.528698	0.610418	5.161982	2.926593	4.096355	2.123056	6.925207	5.359808	2.402289	2.94947	5.238118	12.979438	0	0	0	0	0.643964	1.993043	3	1	3	3	4	3	9	8	3	3	6	19	0	0	0	0	1	2
L3_chr4_-_147779947	chr4	147779947	147779947	-	NA	NA	NA	2.528698	2.406191	1.591957	2.942775	2.043806	0	6.967139	4.92118	0	2.847001	0.757179	9.184786	0	0.742541	3.823916	1.276565	10.514831	0	3	4	1	3	2	0	8.826866	7.131387	0	2.9	0.9	13.313433	0	1	6	2.094048	13	0
L3_chr5_+_72897353	chr5	72897323	72897359	+	84135	UTP15	FLJ12787	0	0	1.591957	0	0	0	1.32216	7.474	7.306837	4.919368	5.979001	5.10354	8.217744	16.824764	25.213326	37.521552	31.595829	14.771118	0	0	1	0	0	0	2	11	9	5	7	7	8	22	39	61	42	15
L3_chr10_+_82237838	chr10	82237812	82237848	+	NA	NA	NA	0.804244	0	0	0	1.019722	0.638107	7.811343	5.198894	10.407034	4.802455	5.104136	1.454129	1.032672	0.742541	2.0796	0.60736	0	0	1	0	0	0	1	1	11	9	13	5	6	2	1	1	4	1	0	0
L3_chr1_+_203493270	chr1	203493269	203493270	+	9911	TMCC2	FLJ38497,HUCEP11,KIAA0481	0	0	0	0	0	0	9.711508	4.819352	13.526017	1.93233	0	4.075666	0	0	0	0	0	0	0	0	0	0	0	0	12	7	16	2	0	5.666667	0	0	0	0	0	0
L3_chr22_-_35026905	chr22	35026896	35027040	-	4627	MYH9	DFNA17,EPSTS,FTNS,MGC104539,MHA,NMHC-II-A,NMMHCA	1.637136	2.274973	1.591957	0.975531	12.693785	0.045221	3.49094	0	0	0.937795	4.703295	4.528321	4.70087	3.649811	9.549184	4.264214	20.539049	10.510234	2.040836	3.73913	1	1	12.357143	0.089005	5	0	0	1	5.47619	6.162212	4.560241	4.861111	16.927835	7	26.520402	10.521812
L3_chr5_-_132651306	chr5	132651306	132651306	-	NA	NA	NA	0	0	0	0	0	0	9.834989	9.888093	9.186969	4.154758	9.244227	17.793453	0	0	0	0	0	0	0	0	0	0	0	0	12.141026	13.264466	11	4.166667	10.474359	26.282051	0	0	0	0	0	0
L3_chr9_-_35715259	chr9	35715254	35715275	-	7094	TLN1	ILWEQ,TLN,KIAA1027	0	0	0	9.837188	1.019722	0	0.66108	0	0.772772	3.887265	2.583893	5.048259	9.224454	9.878503	23.119399	35.081061	52.673648	34.002881	0	0	0	10	1	0	1	0	1	4	3	7	9	13	34	57	63	34.946188
L3_chr7_-_28186317	chr7	28186315	28186321	-	221895	JAZF1	tcag7.981,DKFZp761K2222,TIP27,ZNF802	6.33253	5.529139	5.500402	11.699434	13.106104	23.810845	3.567689	3.175554	0.972743	4.057502	2.645482	9.897954	0	1.436906	0	2.089018	0.590215	4.232905	7.593401	9.144453	3.419492	11.92	12.79063	30.028994	5	5.091797	1.265229	4.173432	3.076805	14.007105	0	1.936149	0	3.424746	0.923077	4.230088
L3_chr5_-_176814922	chr5	176814909	176814935	-	NA	NA	NA	2.48088	5.499784	0	1.820606	1.019722	0.839369	4.242625	11.788321	1.598928	0.979393	4.292921	1.488499	3.304474	0.009753	0.510351	0.008393	0.848889	0.044767	3.028646	9.057292	0	1.860465	1	1.284722	6.446091	15.859865	2.026625	1.04249	5	2.04249	3.208	0.014118	1.028235	0.014118	1.349398	0.042353
L3_chr5_+_34692263	chr5	34692199	34692274	+	26064	RAI14	DKFZp564G013,KIAA1334,NORPEG,RAI13	2.504733	1.220836	48.671685	61.969014	15.330746	2.000434	2.098895	7.16159	21.074846	19.685783	8.954474	17.269507	5.440092	2.973615	45.640915	17.721916	35.639057	20.79766	2.972727	2	27.938558	62.899149	15	3	3.07284	11	25.889655	19.922436	10.469091	24	5.286402	3.981481	64.783951	28.950617	46.856914	20.912067
L3_chr4_+_166519661	chr4	166519660	166519680	+	1363	CPE		4.941431	7.264971	4.775871	0.975531	14.32308	2.908506	0	0.540457	0.772772	0	0	2.908258	5.152423	1.502626	0.494381	4.887732	14.2856	13.792685	6	12	3	1	14	4	0	1	1	0	0	4	5	2	1	8	18.973684	14
L3_chr21_+_46226111	chr21	46226069	46226118	+	1291	COL6A1	OPLL	6.720236	4.255121	14.873793	34.35145	43.09999	61.082552	1.32216	0	0	4.919368	14.868065	20.185963	2.065344	2.269478	4.903485	15.257724	13.904646	55.981153	8	7	9	34.913876	42	73.989474	2	0	0	5	17	28	2	3	9	24.968126	19	56.893113
L3_chr11_-_120127564	chr11	120127564	120127564	-	NA	NA	NA	0	0	0	0	0	0	0	0	0	0	0	0	10.146174	0	0.494381	0	0	0	0	0	0	0	0	0	0	0	0	0	0	0	10	0	1	0	0	0
L3_chr1_+_44451732	chr1	44451732	44451732	+	55929	DMAP1	DKFZp686L09142,DNMAP1,DNMTAP1,EAF2,FLJ11543,KIAA1425,SWC4,RP5-891H21.2	0	0	0	0.975531	0	0.638107	0	0	0	0	0	0	10.146174	1.502626	6.075174	1.218951	0	2.971095	0	0	0	1	0	1	0	0	0	0	0	0	10	2	9	2	0	3
L3_chr8_+_55920377	chr8	55920377	55920377	+	NA	NA	NA	0	0	0	0	0	0	0	0.01361	0	0.937795	0	0.030073	10.146174	0.742541	3.125065	1.832151	0	0	0	0	0	0	0	0	0	0.037843	0	1	0	0.037037	10	1	5.027859	3	0	0
L3_chr1_-_40538944	chr1	40538943	40538946	-	NA	NA	NA	0	0	1.591957	0.975531	0	0	0	0	0	0	0	0	10.171602	9.194118	3.599684	5.500931	4.358886	0	0	0	1	1	0	0	0	0	0	0	0	0	10	12	6	9	6	0
L3_chr20_+_42970070	chr20	42970070	42970071	+	NA	NA	NA	0	0	0	0	0	0	0	0	0	0	0	0	10.171602	3.772105	10.170401	4.284427	2.913582	1.993043	0	0	0	0	0	0	0	0	0	0	0	0	10	5	15	7	4	2
L3_chr1_+_153431415	chr1	153431411	153431415	+	NA	NA	NA	0	1.822352	1.591957	0	0	0	0	0	0.772772	0	0	0	10.216299	0	0.494381	0	0	0	0	3	1	0	0	0	0	0	1	0	0	0	10	0	1	0	0	0
L3_chr20_+_57783115	chr20	57783115	57783121	+	NA	NA	NA	0	0	0	0	0	0	0	0	0	0	0	0	10.226556	0	0.494381	0	0	0	0	0	0	0	0	0	0	0	0	0	0	0	10	0	1	0	0	0
L3_chr4_-_154868903	chr4	154868882	154868903	-	NA	NA	NA	0	0	3.343982	0	0	0	0	0	0	0	0	0	10.257127	3.75456	0.988763	0.60736	0	0	0	0	2	0	0	0	0	0	0	0	0	0	10	5	2	1	0	0
L3_chr19_+_50541752	chr19	50541752	50541752	+	NA	NA	NA	0	0	0	0.975531	0	0	10.272816	1.858813	1.580632	3.037017	0.84304	2.072912	0	0	4.612944	0.825538	0.600263	2.059295	0	0	0	1	0	0	12.64	3	2	3.085324	1	2.88	0	0	7.071429	1.357143	0.9375	2.067532
L3_chr1_+_109043378	chr1	109043376	109043497	+	55119	PRPF38B	FLJ10330,MGC163218,MGC41809,RP11-293A10.1	0	0	0	0	0	0	0	0	0	0	0	0	10.293909	2.987708	21.441	6.713865	26.399538	1.993043	0	0	0	0	0	0	0	0	0	0	0	0	10	4	30	11	32	2
L3_chr19_-_40323881	chr19	40323881	40323881	-	NA	NA	NA	0.804244	1.211934	3.343982	0	0	1.362328	4.589349	1.858813	2.402289	2.94947	10.618816	6.276676	5.100095	10.081809	11.718007	6.761824	3.714923	3.944081	1	2	2	0	0	2	6	3	3	3	12	9	5	13	16	11	5	4
L3_chr20_+_58064374	chr20	58064360	58064374	+	284756	C20orf197	FLJ33860,MGC120496,RP5-1017F8.1	0	0	0	0	0	0	3.382149	2.56872	1.580632	6.900538	4.307614	5.026561	7.15721	3.815345	5.903516	21.534358	25.269545	1.007135	0	0	0	0	0	0	5	4	2	7	5	7	6.99187	5	10	35	32	1
L3_chr1_-_88698102	chr1	88698101	88698102	-	NA	NA	NA	0.002985	3.006648	0	3.936032	0.011738	2.911306	5.430719	4.821633	14.405094	7.143734	10.630425	10.3374	5.107243	2.271398	3.106921	3.0648	4.36456	4.917489	0.004668	5.009336	0	4.007002	0.01167	4.007002	7.018554	7.007731	17.008247	7.008246	12.014947	15.028348	5.006661	3.002855	5.006661	5.00571	6.008088	5.003806
L3_chr17_+_78432576	chr17	78432575	78432576	+	NA	NA	NA	0	0.610418	0	0	0	0.638107	1.398909	0.540457	0.772772	0.937795	1.709028	2.156844	9.163498	6.153361	3.823916	4.293231	10.514831	9.723079	0	1	0	0	0	1	2	1	1	1	2	3	9	8	6	7	13	10
L3_chr11_+_63561387	chr11	63561386	63561387	+	NA	NA	NA	4.307503	3.593868	0	0.975531	0	0.638107	2.16878	1.178254	0.772772	0	0	0.741153	4.104726	2.269478	5.31075	0.60736	5.358761	21.134551	5	6	0	1	0	1	3	2	1	0	0	1	4	3	8	1	7	22
L3_chr5_+_50158437	chr5	50158437	50158440	+	NA	NA	NA	0	0	0	0	0	0	10.589577	0	0	0	0	0	0	0	0.494381	0.60736	0	0	0	0	0	0	0	0	13	0	0	0	0	0	0	0	1	1	0	0
L3_chr8_-_3204124	chr8	3204123	3204124	-	NA	NA	NA	10.605469	0	0	0	0	0	0	0	0	0	0	0	0	0.742541	0	0	0.643964	1.007135	12	0	0	0	0	0	0	0	0	0	0	0	0	1	0	0	1	1
L3_chr8_-_23549092	chr8	23549092	23549093	-	NA	NA	NA	5.209432	10.095322	5.161982	5.906061	1.019722	0.638107	5.421853	3.109177	1.580632	0	0.84304	0.741153	0	2.269478	0	0.60736	0.643964	0	6	17	3	6	1	1	7	5	2	0	1	1	0	3	0	1	1	0
L3_chr12_+_56425088	chr12	56425081	56425091	+	6302	TSPAN31	SAS	2.461087	0	0	0	1.019722	0	0	0	0	0	0	0	8.235415	6.788551	8.59475	4.817101	12.803071	3.000177	3	0	0	0	1	0	0	0	0	0	0	0	8	9	13.939024	7.901524	17	3
L3_chr3_+_4736455	chr3	4736454	4736456	+	NA	NA	NA	4.06061	0.610418	9.369565	6.219803	9.081439	13.243066	6.643448	8.626069	4.890175	7.137442	6.972578	16.167044	0	0	8.870011	2.966588	2.913582	7.776435	4.818182	1	5.361472	6.333333	8.846154	16.909091	8.767677	12.563131	5.972222	7	8	23.30303	0	0	12.923077	4.857143	4	7.923077
L3_chr16_+_665127	chr16	665127	665127	+	9028	RHBDL1	RHBDL,RRP,LA16c-313D11.5	10.732074	0.610418	5.161982	2.942775	1.019722	1.362328	0	0	0	0	0	0	0	0	0	0	0	0	12	1	3	3	1	2	0	0	0	0	0	0	0	0	0	0	0	0
L3_chr17_+_35759613	chr17	35759613	35759613	+	NA	NA	NA	10.732074	0	0	0	0	0	0	0	0	0	0	0	0	0	0.494381	0.60736	0	0	12	0	0	0	0	0	0	0	0	0	0	0	0	0	1	1	0	0
L3_chr1_+_105013869	chr1	105013869	105013869	+	NA	NA	NA	10.732074	2.576185	0	0.975531	0	0	0	0	0	0	0	0	0	0	0	0	0	0	12	4.285714	0	1	0	0	0	0	0	0	0	0	0	0	0	0	0	0
L3_chr21_+_46066998	chr21	46066997	46066998	+	NA	NA	NA	6.820908	5.85634	8.065953	15.622709	10.948907	3.121083	3.776212	1.510384	2.152199	2.556832	2.008551	2.897728	0.183147	2.203192	0.886107	2.120354	1.198688	3.006672	7.769737	9.822496	4.551451	15.794284	10.669284	4.266363	5.009935	2.494287	2.69697	2.615996	2.343269	4.064544	0.175	2.913816	1.667105	3.469378	1.769378	3.036483
L3_chr10_-_103533148	chr10	103533140	103533168	-	10360	NPM3	PORMIN,TMEM123	1.608488	4.242904	0	7.834029	10.205945	5.522325	2.059989	0	0	1.87559	1.297477	0	7.195894	25.181452	10.287942	22.002873	12.620093	9.013903	2	7	0	8	10	8	3	0	0	2	1.545455	0	7	33	18	36	18	9
L3_chr1_+_79990112	chr1	79990111	79990113	+	NA	NA	NA	0	0	0	0	0	0	10.033684	2.56872	0.013076	0	0	0	1.045796	0.742541	0.497631	5.549272	0.643964	0	0	0	0	0	0	0	13	4	0.019231	0	0	0	1.012287	1	1.012264	9.036816	1	0
L3_chr17_+_72880767	chr17	72880765	72881066	+	10801	SEPT9	MSF,AF17q25,KIAA0991,MSF1,NAPB,PNUTL4,SINT1,SeptD1,FLJ75490	3.265331	0.610418	0	8.80276	31.743811	2.638541	0.66108	6.12508	4.671718	17.869128	48.160189	30.646923	7.165439	4.490335	4.588447	12.214797	6.637773	10.829445	4	1	0	9	30.983871	4	1	9.851852	6	18	55	44	7	6	8	20	10	11
L3_chr10_+_79249737	chr10	79249736	79249738	+	NA	NA	NA	5.209432	3.611079	7.024196	6.875077	19.525134	10.160444	5.920454	7.197145	3.233036	8.009723	0	13.103129	0	0	0.494381	0.60736	0	2.014269	6	6	4	7	19	13	8	10	4	8	0	19	0	0	1	1	0	2
L3_chr2_-_26553131	chr2	26553127	26553132	-	NA	NA	NA	0.595814	1.211934	12.788907	0	0	0	3.48964	3.798527	4.231572	1.07155	0.84304	2.143756	7.057707	0.755929	4.028639	1.78127	2.773991	0	0.75	2	7	0	0	0	4.666877	5.928571	5.27027	1.136364	1	2.928571	6.9	1.017728	6.6	2.917628	4	0
L3_chr14_+_54601727	chr14	54601727	54601727	+	93487	C14orf32	MGC23138,MISS,c14_5346,C14orf32	0	0	0	0	0	0	0	0	0	0	0	0	11.152647	0.742541	0	0	1.36976	0	0	0	0	0	0	0	0	0	0	0	0	0	11	1	0	0	2	0
L3_chr16_+_67154607	chr16	67154607	67154607	+	146198	ZFP90	NK10,ZNF756	0	0	0	0	0	0	0	0	0	0	0	0	11.152647	0	0	0.60736	0	1.007135	0	0	0	0	0	0	0	0	0	0	0	0	11	0	0	1	0	1
L3_chr1_+_148710701	chr1	148710700	148710701	+	23248	KIAA0460	FLJ32145,HSPC099	0	0	0	0	0	0	0	0.540457	0	0	0	0	11.152647	0	0	0.60736	0.643964	0	0	0	0	0	0	0	0	1	0	0	0	0	11	0	0	1	1	0
L3_chr12_-_22588713	chr12	22588694	22588713	-	9847	KIAA0528	DKFZp779N2044	1.656842	1.220836	0	0	0	0	1.32216	9.092198	3.091086	1.93233	3.418055	4.313688	8.176917	25.66281	5.512202	7.348913	4.358886	6.927585	2	2	0	0	0	0	2	13	4	2	4	6	8	33.047807	9	12	6	7
L3_chr11_+_82078511	chr11	82078510	82078516	+	NA	NA	NA	0	0	0	0	0	0	0	0	0	0	0	0	11.204274	5.285924	4.318297	6.12879	6.728521	0	0	0	0	0	0	0	0	0	0	0	0	0	11	7	7	10	9	0
L3_chr12_-_29202702	chr12	29202660	29202715	-	NA	NA	NA	0	0	0	1.951062	0	0	0	0	3.175061	2.813385	11.114962	7.25002	11.263316	6.737508	3.710573	71.289623	78.128138	23.722402	0	0	0	2	0	0	0	0	4	3	13	10	11	8.993769	7	115.934304	99	24
L3_chrX_+_9393058	chrX	9393055	9393108	+	6907	TBL1X	EBI,TBL1	7.30792	3.034285	1.591957	1.951062	3.069543	0	2.960227	17.009203	19.778367	1.87559	10.263043	12.785751	1.032672	1.485082	1.585218	1.218951	0	0	8.96875	5	1	2	3	0	4	25	24	2	12	18	1	2	3	2	0	0
L3_chr12_-_106011458	chr12	106011444	106011461	-	1407	CRY1	PHLL1	1.656842	4.186026	1.591957	0.975531	1.019722	0.638107	0.66108	2.39927	1.580632	3.80792	3.464574	0	8.990571	13.051973	22.203804	11.630084	8.766051	5.879572	2	7	1	1	1	1	1	4	2	4	4	0	8.757353	17	32	19	11	6
L3_chr7_+_149707382	chr7	149707380	149707383	+	285971	ZNF775	MGC33584	10.364764	1.220836	0	3.929369	3.069543	0	0	0	0	0	0	0	1.032672	0	0.494381	0	0	4.913316	12	2	0	4	3	0	0	0	0	0	0	0	1	0	1	0	0	5
L3_chr20_+_41569750	chr20	41569750	41569750	+	NA	NA	NA	0	0	0	0	0	0	11.473167	0	0.772772	0	0	0	0	0	0.494381	0	0.643964	1.007135	0	0	0	0	0	0	14	0	1	0	0	0	0	0	1	0	1	1
L3_chr3_-_172970260	chr3	172970259	172970260	-	NA	NA	NA	0	0	0	0	0	0	11.473167	0.540457	0	0	0	0	0	0	0	0	0.643964	0	0	0	0	0	0	0	14	1	0	0	0	0	0	0	0	0	1	0
L3_chr6_+_48144557	chr6	48144556	48144563	+	NA	NA	NA	6.789576	3.618125	3.343982	14.833212	6.337412	10.47061	4.700194	4.479534	1.918708	7.211573	6.52406	21.869841	0	0	1.090837	1.218951	0.080511	1.472074	7.841429	6	2	15	6.205885	14.010461	6.438398	7	2.44898	7.223353	7.544342	31.510679	0	0	2	2	0.148148	1.45614
L3_chr4_-_24083474	chr4	24083474	24083474	-	NA	NA	NA	10.267195	1.086528	0	4.804151	2.043806	1.362328	1.238977	0.299657	0.449651	0.230311	0	0	0	0.012974	0	0	0.575476	0	11.501051	1.79096	0	4.8856	2	2	1.787611	0.591837	0.591837	0.260223	0	0	0	0.018692	0	0	0.901886	0
L3_chr6_+_151753500	chr6	151753487	151753503	+	NA	NA	NA	5.111747	1.822352	0	1.957861	1.520878	0	0.647851	6.492484	2.014961	9.14184	0.84304	6.188757	5.765167	9.966006	6.466008	7.357802	11.183526	12.276893	6	3	0	2	1.492537	0	0.981481	9.525739	2.617021	9	1	8.87037	5.622754	13	10.86162	11.991379	14.363204	12.455172
L3_chr1_-_31154191	chr1	31154124	31154228	-	9672	SDC3	N-syndecan,SDCN,SYND3	3.332943	0.910794	3.183914	9.76211	7.138054	4.552861	2.059989	3.711724	7.02198	6.621306	25.56394	31.826329	6.132767	1.465214	2.0796	0.60736	5.295366	10.028893	4	1.488372	2	10	7	7	3	6.547085	8.953125	7	29.820317	43.968254	6	1.973684	4	1	7.971429	10
L3_chrX_+_152693456	chrX	152693456	152693457	+	5365	PLXNB3	PLEXB3,PLEXR,PLXN6,FLJ76953	8.627142	12.413242	5.161982	6.895737	21.616074	8.199725	2.960227	6.393086	0.772772	2.94947	4.349605	4.141156	0	4.592579	1.733047	0	2.773991	1.007135	9.847059	21	3	7	21	10.694118	4	9	1	3	5	5.801608	0	6	3	0	4	1
L3_chr6_-_84994053	chr6	84994053	84994055	-	22832	KIAA1009	C6orf84,FLJ13551,QN1,RP1-76K10.1	0	0.610418	0	0	0	0	10.589577	0	2.402289	0	0	0.741153	1.032672	0.742541	0.988763	1.832151	0	0	0	1	0	0	0	0	13	0	3	0	0	1	1	1	2	3	0	0
L3_chr7_-_44331602	chr7	44331599	44331760	-	816	CAMK2B	CAM2,CAMK2,CAMKB,MGC29528	6.088481	1.895358	10.51195	25.514523	26.391363	4.417022	3.509356	1.649838	5.572091	11.597413	10.301309	21.173055	2.065344	1.517634	2.75439	4.305355	1.938733	1.007135	7.102521	3.102521	6	26.05126	25.797619	6.486726	5.036476	3.072952	7.109428	12	12	30.072952	2	2.046183	5.092367	7.061578	3.015394	1
L3_chr12_-_26158618	chr12	26158618	26158618	-	NA	NA	NA	11.666248	0	0	0	0	0	0	0	0	0	0	0.741153	0	0	0	0	0	0	13	0	0	0	0	0	0	0	0	0	0	1	0	0	0	0	0	0
L3_chr10_-_34971626	chr10	34971625	34971628	-	NA	NA	NA	0	0	0	0	0	0	7.586287	2.345305	31.351216	17.465479	13.895305	15.994511	4.104726	1.485082	10.077967	4.285289	8.366868	5.937124	0	0	0	0	0	0	10	3.922414	36.844828	16.925786	15.767241	23.002529	4	2	14.885349	7.001467	10.944508	6
L3_chr16_-_85101671	chr16	85101671	85101675	-	NA	NA	NA	7.46889	3.663584	1.194486	3.755164	1.561619	0.516925	0.016266	4.068301	5.71789	4.323425	3.023618	2.095054	4.228959	8.385817	5.009121	11.984908	7.800748	2.736159	8.481556	6.117647	0.764706	3.823529	1.529412	0.846339	0.03252	6.287304	7.014948	4.451087	3.5	2.899032	4.138924	10.90363	7.650689	19.441176	9.882353	2.759248
L3_chrX_+_99962032	chrX	99962010	99962043	+	1478	CSTF2	RP1-146H21.2,CstF-64	0.804244	2.441672	1.591957	0	1.019722	0	0.66108	8.818516	19.091027	5.819595	5.167786	6.46395	10.257126	5.992961	7.881042	12.204902	11.473978	1.007135	1	4	1	0	1	0	1	13	23	6	6	9	10	8	14	20	16	1
L3_chr18_-_37483196	chr18	37483196	37483197	-	NA	NA	NA	5.209432	1.810134	3.343982	3.929369	0	0.638107	3.768114	18.360598	17.030157	2.94947	5.238118	5.557469	2.744997	0.742541	0.988763	0.60736	0	3.944081	6	3	2	4	0	1	5	23	20	3	6	7.941176	2.666667	1	2	1	0	4
L3_chr1_-_119351963	chr1	119351963	119351964	-	NA	NA	NA	0	0	0	0	0	0	11.761576	13.29244	16.983891	5.843432	3.976495	9.47494	0	2.976346	9.380202	2.343962	1.245941	1.829387	0	0	0	0	0	0	14.32513	17.631579	19.947368	5.778363	4.578947	13.746182	0	3.916667	13.166667	3.833333	1.833333	1.833333
L3_chr2_+_85214054	chr2	85214036	85214085	+	83439	TCF7L1	TCF-3,TCF3	3.216977	8.37811	11.960135	0.975531	0	0	8.563863	0.824108	3.091086	0.937795	0	0.741153	0	0.742541	0.988763	0	0	0	4	14	7	1	0	0	12.127273	1.563636	4	1	0	1	0	1	2	0	0	0
L3_chr12_+_113609305	chr12	113609305	113609306	+	NA	NA	NA	4.002269	4.649803	3.343982	20.627808	9.170647	4.145445	6.75813	1.718711	4.005807	0.937795	7.919555	11.860679	1.032672	0	1.090837	0.60736	0	4.964138	4.789474	7.736842	2	20.894737	8.947368	5.842105	9	3	5	1	9	17	1	0	2	1	0	5
L3_chr1_+_203237056	chr1	203237056	203237057	+	NA	NA	NA	4.307503	2.24026	0	6.44579	0	1.362328	5.421853	13.893649	32.593069	0	4.349605	3.535419	2.065344	1.502626	5.31075	2.446396	0	2.316159	5	3.718358	0	6.545455	0	2	7	17.94949	37.505306	0	5	4.987179	2	2	8	4	0	2.32967
L3_chr1_+_226412805	chr1	226412805	226412805	+	57165	GJA12	CX46.6,Cx47,MGC105119,PMLDAR,GJA12	1.656842	4.186026	0	0.975531	1.019722	1.362328	0	0	0	0	0	0.741153	10.146174	2.269478	19.504993	6.144174	2.913582	6.843359	2	7	0	1	1	2	0	0	0	0	0	1	10	3	25	10	4	7
L3_chr14_+_104245000	chr14	104244998	104245000	+	64423	C14orf173	hCG_2029577,C14orf151,DKFZp762A0214,FLJ22056,INF2,MGC13251,pp9484,C14orf173	10.479413	1.822352	1.591957	7.863922	3.063528	2.000434	1.398909	0	0	1.93233	1.709028	0	0	1.502626	0.494381	1.214719	0.643964	2.014269	12	3	1	8	3	3	2	0	0	2	2	0	0	2	1	2	1	2
L3_chr9_+_138991776	chr9	138991776	138991789	+	5730	PTGDS	PDS,PGD2,PGDS,PGDS2,LPGDS,RP11-229P13.6	5.111747	2.406191	0	0.975531	5.123968	8.09007	0.66108	1.858813	0	1.93233	0.84304	2.156844	6.132767	10.870975	6.051345	15.989621	49.605753	83.782423	6	4	0	1	5	11	1	3	0	2	1	3	6	14	10	26	56	87.982222
L3_chr18_-_17739915	chr18	17739915	17739916	-	NA	NA	NA	7.836066	13.625176	12.788907	26.778665	5.123968	1.362328	0	0	13.426934	10.353922	0.84304	0	4.087056	4.592579	25.855424	12.950887	5.358761	1.993043	9	23	7	27	5	2	0	0	16	10	1	0	4	6	32	21	7	2
L3_chr4_-_52599204	chr4	52599186	52599210	-	6443	SGCB	A3b,LGMD2E,SGC	8.862039	4.886349	4.775871	11.422552	4.140207	1.838605	1.680032	1.105389	3.82049	4.505008	2.903952	5.629374	1.413099	7.361179	3.318943	3.916447	1.69285	5.018206	10.708448	8.075542	3	11.645215	4.062874	2.832318	2.592529	2.111519	4.85713	4.657188	3.439045	7.695374	1.362496	9.714062	6.199251	6.433346	2.565217	4.977693
L3_chr1_-_243086419	chr1	243086419	243086421	-	NA	NA	NA	0.804244	0.610418	0	0	0	0	0	0	0	0	0	0	11.241558	17.802648	7.963863	7.97126	10.431215	1.007135	1	1	0	0	0	0	0	0	0	0	0	0	11	23	13	13	14	1
L3_chr1_+_2818278	chr1	2818278	2818278	+	NA	NA	NA	0	0	0	0	0	0	0	0	0	0	0	0	12.158417	0	0.494381	0	0	0	0	0	0	0	0	0	0	0	0	0	0	0	12	0	1	0	0	0
L3_chr9_+_14195039	chr9	14195038	14195039	+	NA	NA	NA	0	0	0	0	0	0	0	0	0	0	0	0	12.158417	17.921504	15.663132	19.776438	20.499051	6.403915	0	0	0	0	0	0	0	0	0	0	0	0	12	23	22	32	24	6.5
L3_chr4_-_152784888	chr4	152784887	152784891	-	NA	NA	NA	11.794773	4.193629	2.781759	4.572115	2.426756	2.64142	0.380492	10.001769	0.736535	0	2.058138	0.451026	0	0.491638	0.494381	0.20134	0.194687	1.007135	13.619048	6.961472	1.761905	4.666667	2.380952	3.857258	0.6	13.4	0.954545	0	2.4	0.6	0	0.666667	1	0.333333	0.333333	1
L3_chr11_-_47448538	chr11	47448538	47448539	-	10658	CUGBP1	BRUNOL2,CUG-BP,CUGBP,NAB50,hNab50	0	0	0	0	0	0	0	0	0	0	0	0	12.221848	2.269478	4.308597	7.363052	7.045449	3.944081	0	0	0	0	0	0	0	0	0	0	0	0	12	3	6.986667	11.972973	9	4
L3_chr7_-_82630131	chr7	82630130	82630135	-	27445	PCLO	tcag7.1316,ACZ,DKFZp779G1236,tcag7.1085	12.340562	1.810134	1.591957	0.975531	0	0	0	0.540457	0	1.93233	1.709028	2.908258	0	0	0.494381	0.60736	1.287928	1.007135	14	3	1	1	0	0	0	1	0	2	2	4	0	0	1	1	2	1
L3_chr5_-_43228313	chr5	43228313	43228323	-	NA	NA	NA	3.81821	3.532439	8.57563	4.75428	3.069543	1.362328	6.463152	3.643894	12.041191	6.706583	3.228428	4.340147	2.065344	3.779436	1.110699	1.2345	0	4.039411	4.654034	5.857143	4.973921	4.851858	3	2	8.851852	5.984371	14.688065	6.814815	3.805764	5.984371	2	5.041409	2.031858	2.032403	0	4.032374
L3_chr17_+_58925671	chr17	58925667	58925672	+	NA	NA	NA	12.362052	0.610418	0	0	0	0	0	0	0	0	0	0	0	0	0	0	0.643964	0	14.045584	1	0	0	0	0	0	0	0	0	0	0	0	0	0	0	1	0
L3_chr7_-_142769929	chr7	142769906	142770046	-	9715	FAM131B	KIAA0773	6.93705	2.938882	12.054556	19.431219	12.685433	22.127163	2.670236	2.855625	7.108479	4.025125	6.112956	45.900138	2.78396	1.941872	6.034225	7.434878	4.248726	10.044415	8.383091	4.835271	7.374265	19.831921	12.403307	30.685945	3.917329	5.041473	8.971843	4.247291	7.235657	64.176519	2.69934	2.617968	11.20188	12.153143	6.514724	10.042196
L3_chr10_-_49529444	chr10	49529444	49529445	-	NA	NA	NA	0	0.610418	0.027023	0	0	0	0.808713	0	0.772772	0	0	0	11.651124	2.269478	1.570936	1.509412	0.933548	2.971095	0	1	0.022222	0	0	0	1.25	0	1	0	0	0	11.48	3	2.974649	2.48	1.48	3
L3_chr1_-_215974809	chr1	215974808	215974809	-	NA	NA	NA	0.804244	0	0	0	0	0	0.66108	0	1.580632	1.93233	7.650679	5.382537	10.995842	4.543383	9.488726	6.649606	18.760885	23.885131	1	0	0	0	0	0	1	0	2	2	8.789474	7.684211	10.844156	6	14.439582	10.844156	22.636364	24.844156
L3_chr6_+_39051341	chr6	39051340	39051341	+	NA	NA	NA	2.528698	1.211934	1.591957	2.933393	0	0.638107	7.919816	4.052413	6.612874	10.353922	6.129538	4.188825	2.054407	2.245167	1.585219	0.60736	0.643964	1.007135	3	2	1	3	0	1	9.9375	6	8	10	7	5.9375	2	3	3	1	1	1
L3_chr20_-_49073071	chr20	49073045	49073097	-	3755	KCNG1	RP5-955M13.1,K13,KCNG,KV6.1,MGC12878,kH2	6.665885	0	4.93594	11.598651	3.063528	0	2.82986	1.858813	4.005807	0.937795	0.84304	1.482306	3.087079	0	2.72181	1.822079	1.287928	6.978407	8	0	3	11.84	3	0	4	3	5	1	1	2	3	0	5	3	2	7
L3_chr10_-_24023608	chr10	24023608	24023608	-	NA	NA	NA	12.6035	0	0	0.975531	0	0	0	0	0	0	0	0	0	0	0	0	0	0	14	0	0	1	0	0	0	0	0	0	0	0	0	0	0	0	0	0
L3_chr11_-_102184268	chr11	102184268	102184270	-	NA	NA	NA	12.6035	10.68168	10.842991	9.868704	14.37456	1.467506	0	0	0.772772	0	0	0.741153	0	3.040757	1.090837	1.832151	2.033274	0	14	18	6	10	14	2.140659	0	0	1	0	0	1	0	4	2	3	3.026201	0
L3_chr3_+_191848285	chr3	191848284	191848285	+	NA	NA	NA	0.804244	0	0	0	0	0	0.66108	0.540457	0	0	0	0.741153	11.152647	5.46805	1.733047	0.60736	0	0	1	0	0	0	0	0	1	1	0	0	0	1	11	7.170732	3	1	0	0
L3_chr2_+_45731772	chr2	45731761	45731775	+	5581	PRKCE	MGC125656,MGC125657,PKCE,nPKC-epsilon	10.235765	4.204286	0	0	0	0	1.398909	6.31158	0	3.887265	0.84304	0	1.032672	1.485082	5.548546	0.60736	0.643964	0	12	7	0	0	0	0	2	10	0	4	1	0	1	2	9	1	1	0
L3_chr3_+_170973880	chr3	170973876	170973883	+	55892	MYNN	OSZF,SBBIZ1,ZBTB31	0.804244	0.610418	3.183914	0	0	0	3.768114	8.531947	3.982921	1.87559	5.150655	0.741153	8.132458	8.323739	12.31194	10.411912	14.073074	2.014269	1	1	2	0	0	0	5	13	5	2	6	1	7.945946	10.822124	18.876179	16.972973	18.819121	2
L3_chr9_-_34351745	chr9	34351745	34351746	-	NA	NA	NA	7.89312	9.82442	7.71914	8.199014	4.683626	0.492674	0.66108	5.600086	17.909944	0.937795	5.238118	4.231691	4.156516	3.815345	6.09546	6.144174	8.43781	4.105855	9.105263	16.578947	4.368421	8.315789	4.578947	0.789474	1	8	21	1	6	6	4.06851	5	9.026316	10	10.621141	4.166667
L3_chr12_-_9200202	chr12	9200200	9200203	-	NA	NA	NA	2.528698	3.000661	3.183914	0	0	0	0	0	0	0	0	0	10.212781	5.060966	6.731489	17.431185	2.913582	0.684586	3	5	2	0	0	0	0	0	0	0	0	0	10.027027	6.675676	10.91723	28.287444	4	0.675676
L3_chr22_+_26478908	chr22	26478907	26478908	+	NA	NA	NA	9.3938	1.818724	12.35128	4.794971	4.604493	1.998439	1.435143	0	0.575334	0.6947	2.145601	1.277076	1.926959	0	0.494381	0	0.643964	2.014269	10.768665	2.99385	6.777123	4.876641	4.494771	2.998466	2.049747	0	0.751431	0.75	2.5	1.75	1.875	0	1	0	1	2
L3_chr13_+_29208177	chr13	29208177	29208178	+	NA	NA	NA	5.964346	9.516476	6.753939	13.798073	24.043487	21.445834	3.768114	2.615693	1.580632	11.584791	5.047894	16.622945	3.072054	3.772105	4.19614	2.446396	0.643964	3.97823	7	15.957447	4	14	23.389486	26.253563	5	4.386861	2	11.305229	5.836735	24.382607	3	5	7	4	1	4
L3_chr5_+_75734835	chr5	75734801	75734864	+	10788	IQGAP2		4.008708	7.289406	0	13.696598	3.063528	0.638107	7.776118	1.62137	2.353404	2.870125	18.221294	12.957538	1.032672	0.742541	0.988762	10.379172	3.301651	2.014269	4.985075	12	0	14	3	1	10	3	3	3	20.973333	18	1	1	2	17	5	2
L3_chr9_-_94456769	chr9	94456769	94456769	-	NA	NA	NA	5.209432	3.593868	3.343982	11.853287	2.043806	0.638107	4.552324	29.381662	12.60217	6.061626	5.238118	6.933586	3.072054	4.592579	5.31075	2.446396	0.643964	1.007135	6	6	2	12	2	1	5.955224	34.940299	14.940299	5.985075	6	9.970149	3	6	8	4	1	1
L3_chr10_-_102576685	chr10	102576685	102576685	-	NA	NA	NA	8.6246	5.834871	5.012082	7.946215	2.03362	0.055199	0	0	0.50846	0	0	0	4.286016	2.881878	5.148142	12.296535	10.210821	2.852668	9.730326	9.79189	2.918561	8.060651	1.990063	0.106796	0	0	0.666667	0	0	0	4.196262	3.794393	7.785047	19.944122	12.654402	2.878603
L3_chr15_-_46257785	chr15	46257782	46257795	-	50804	MYEF2	FLJ11213,HsT18564,KIAA1341,MEF-2,MGC87325,MST156,MSTP156	11.249366	10.767806	3.183914	1.951062	1.019722	0	0.66108	3.841737	0	0	0	0	1.032672	1.485082	4.19614	2.43951	0	0	13	18	2	2	1	0	1	6	0	0	0	0	1	2	7	4	0	0
L3_chr8_-_144993888	chr8	144993888	144993888	-	340371	NRBP2	DKFZp434P086,MGC138699,TRG16,pp9320	5.136047	5.367771	0	1.957861	14.392716	0.638107	7.115038	7.949369	1.559716	6.077393	2.583893	4.231691	0.698558	4.540691	2.361153	4.889279	5.178779	2.971095	5.918919	9	0	2	14	1	9	10.924359	1.974359	6	3	6	0.674419	5.933333	3.933333	7.966667	6.783784	3
L3_chr12_+_7174286	chr12	7174222	7174307	+	9746	CLSTN3	CSTN3,KIAA0726,MGC131797,MGC138488,alcbeta	1.608488	0	0	0	4.087612	0.638107	2.059989	4.02064	44.438191	14.452576	12.951579	22.514577	9.283112	5.940327	9.799341	4.741852	3.702695	18.908643	2	0	0	0	4	1	3	7	54	15	15	31	9	8	17.933203	7.791667	5.767677	19
L3_chr11_+_69602121	chr11	69602120	69602121	+	55107	TMEM16A	FLJ10261,ORAOV2,TAOS2	9.801225	2.423867	1.693079	8.853599	3.147766	2.908506	0	0	0.772772	0	1.709028	1.469168	3.216351	3.815345	6.230816	6.22916	18.773096	3.97823	11	4	1.076212	9	3.076212	4	0	0	1	0	2	2.021277	3.137625	5	10	10.137625	22.137625	4
L3_chr14_-_100105103	chr14	100105073	100105103	-	NA	NA	NA	12.068936	1.822352	0	0	0	0	0	2.939727	1.545543	5.962743	2.529121	1.574263	1.032672	0	0	0.60736	0	0	13.97619	3	0	0	0	0	0	5	2	6	3	2.111891	1	0	0	1	0	0
L3_chr9_-_97308361	chr9	97308361	97308361	-	5727	PTCH1	PTC,RP11-435O5.3,BCNS,FLJ26746,FLJ42602,HPE7,NBCCS,PTC1,PTCH,PTCH11	1.656842	1.788479	1.591957	0.975531	1.019722	1.362328	11.473167	2.56872	0.772772	2.94947	1.709028	0	0	0	0	0	0	0	2	2.963731	1	1	1	2	14	4	1	3	2	0	0	0	0	0	0	0
L3_chr2_+_55798969	chr2	55798969	55798969	+	NA	NA	NA	0	0	0	0	0	0	0	0	0	0	0	0	13.163545	1.502626	0	0	0	0	0	0	0	0	0	0	0	0	0	0	0	0	13	2	0	0	0	0
L3_chr3_+_111673875	chr3	111673875	111673875	+	NA	NA	NA	0.804244	1.211934	0	0.975531	0	0	12.361914	0.540457	1.580632	1.93233	0.84304	6.953769	0	0.742541	0	0.60736	0	1.007135	1	2	0	1	0	0	15	1	2	2	1	10	0	1	0	1	0	1
L3_chr2_+_177506653	chr2	177506653	177506654	+	NA	NA	NA	0	0	0	0	0	0	12.134247	4.479534	7.341926	0.937795	1.68608	8.302506	1.032672	2.924864	5.775536	1.832151	3.390968	0	0	0	0	0	0	0	15	7	9	1	2	12	1	3.894737	8.947368	3	4.789474	0
L3_chr6_+_4721615	chr6	4721613	4721651	+	9425	CDYL	CDYL1,DKFZP586C1622,MGC131936	7.402518	4.831915	0	9.80167	3.063528	0	2.721069	1.718711	7.868072	17.190657	5.081188	2.897997	3.087079	3.712704	10.062089	2.43367	4.705882	1.007135	9	8	0	10	3	0	4	3	10	17	6	4	3	5	17.170949	4	7	1
L3_chr10_-_119284470	chr10	119284470	119284470	-	NA	NA	NA	0	0	0	0	0	0	13.255501	0	0	0	0.84304	0	0	0	0	0	0	0	0	0	0	0	0	0	16	0	0	0	1	0	0	0	0	0	0	0
L3_chr3_+_55496734	chr3	55496734	55496734	+	NA	NA	NA	0	1.211934	0	0.975531	0	0	13.255501	0	0	2.94947	0	0	0	0	0	0	0	0	0	2	0	1	0	0	16	0	0	3	0	0	0	0	0	0	0	0
L3_chr17_-_8865746	chr17	8865745	8865749	-	NA	NA	NA	6.117836	6.747295	7.024196	2.942775	5.123968	0.638107	2.059989	14.01553	4.070608	12.286252	2.428194	5.325124	5.119728	9.13535	11.84254	4.909839	2.913582	3.824813	7	11.340659	4	3	5	1	3	18.467742	5	12	2.822581	7.433692	5	11.884615	16.943396	8	4	3.877193
L3_chr8_+_21956107	chr8	21956107	21956107	+	8822	FGF17	FGF-13	2.528698	5.367771	0	0	0	0.638107	0.66108	1.858813	0	0	0	0	10.146174	1.502626	5.31075	0.60736	0	1.993043	3	9	0	0	0	1	1	3	0	0	0	0	10	2	8	1	0	2
L3_chrX_+_102518118	chrX	102518108	102518127	+	27018	NGFRAP1	RP13-349O20.1,BEX3,Bex,DXS6984E,HGR74,NADE	2.461087	4.242904	1.591957	1.951062	0	0.638107	0.66108	2.939727	0.772772	0	0	0.741153	10.248835	5.300426	4.139947	12.24292	5.728646	11.8788	3	7	1	2	0	1	1	5	1	0	0	1	10	7	7	20	8	12
L3_chr8_-_145074507	chr8	145074501	145074582	-	NA	NA	NA	1.656842	2.420552	15.447889	3.915723	5.113349	5.031562	3.567689	14.097425	21.934122	5.913903	3.395108	0.741153	8.176916	8.270589	15.225246	1.214719	3.383483	1.993043	2	4	9	4	5	7	5	22	27	6	4	1	8	11	25	2	5	2
L3_chr2_+_96578812	chr2	96578811	96578812	+	NA	NA	NA	10.745567	4.625762	9.609395	3.93257	1.019722	0	0.66108	2.038892	0.061258	0	0	0.741153	2.054407	0	0.000302	0	0	0.80846	12.014469	7.74359	5.36	4.014469	1	0	1	3.257143	0.085832	0	0	1	2	0	0.001533	0	0	0.8
L3_chr11_-_65860482	chr11	65860460	65860490	-	9610	RIN1		8.340634	17.334193	6.293772	7.689675	6.078223	4.12349	0	3.24274	0	1.93233	0.84304	0.741153	5.145381	15.832343	3.46067	0.60736	0.619822	1.993043	9.956522	28.697502	3.956522	7.869565	5.956522	6	0	6	0	2	1	1	4.982456	21	7	1	0.965517	2
L3_chr11_-_111353535	chr11	111353535	111353540	-	NA	NA	NA	10.03986	1.921693	0	2.109181	3.267578	0	3.257537	2.954408	1.594441	7.525047	0.048424	1.865568	0.247278	0.772737	3.390684	0.787388	1.642994	0.044889	11.587523	3.160992	0	2.161234	3.203702	0	4.47575	4.707569	2.061247	7.394757	0.061209	2.542411	0.236319	1.043386	6.004982	1.297216	2.497332	0.042062
L3_chr14_-_102476037	chr14	102476036	102476037	-	NA	NA	NA	0	0	0	0	0	0	1.398909	0	0	0	0	0	12.158417	0	0	0	0.643964	0	0	0	0	0	0	0	2	0	0	0	0	0	12	0	0	0	1	0
L3_chr11_-_61269883	chr11	61269882	61269884	-	NA	NA	NA	2.542474	6.096954	3.413613	0.677016	0.036877	1.695292	9.577962	11.844466	17.215823	19.371193	10.087875	16.348155	1.448303	0.643593	0.381002	0.139383	1.023792	4.774216	3.04816	10.193819	2.098741	0.695264	0.036534	2.477502	11.96633	16.993076	20.3529	18.409474	11.524327	23.724507	1.40238	0.878808	0.842018	0.231183	1.581453	4.810899
L3_chrX_-_48211668	chrX	48211636	48211732	-	92745	SLC38A5	JM24,SN2,pp7194	5.6165	7.848525	4.93594	5.853186	17.122513	6.553295	1.98324	1.718711	2.318315	5.734705	2.552068	0.741153	6.179921	8.890789	9.503201	10.987296	35.065962	19.97885	6.926471	13	3	6	16.736573	10	3	3	3	5.913043	3	1	5.994924	11.895183	16	17.992537	49.833049	19.992537
L3_chr6_-_99397584	chr6	99397583	99397585	-	NA	NA	NA	6.676338	12.278468	2.631064	0.671527	0	0	0.66108	13.13069	3.526282	0	0	0	6.482694	8.063304	3.563944	0.471796	0	0	7.824706	20.586207	1.598746	0.689655	0	0	1	18.076447	4.4375	0	0	0	6.333333	10.555556	6.147846	0.777778	0	0
L3_chr21_-_35336076	chr21	35336075	35336076	-	NA	NA	NA	0	0	0	0	0	0	0.66108	0	0.772772	0	0	0	13.163545	0.742541	1.7031	3.061421	0	0	0	0	0	0	0	0	1	0	1	0	0	0	13	1	2.954545	5	0	0
L3_chr16_+_79132957	chr16	79132957	79132957	+	83657	DYNLRB2	DNCL2B,DNLC2B,MGC62033,ROBLD2	0.804244	1.211934	0	0.975531	1.019722	0.638107	0.66108	0	0	0	0	2.156844	12.375262	4.592579	4.559783	3.061421	0.643964	0.854369	1	2	0	1	1	1	1	0	0	0	0	3	12.215686	6	7	5	1	0.846154
L3_chr14_+_60051525	chr14	60051521	60051525	+	NA	NA	NA	7.062669	4.111312	7.975331	6.972177	12.650677	12.012439	6.538976	3.51491	0.896563	4.233371	8.057249	29.408801	0.25411	0.959711	0.777004	0	0.492168	2.880056	8.281437	6.848837	4.503676	7.077206	12.327849	15.545602	8.324062	5.454903	1.17978	4.304308	9.226018	43.581193	0.243421	1.286957	1.485881	0	0.813795	2.89645
L3_chr5_-_149960154	chr5	149960154	149960155	-	NA	NA	NA	2.445999	4.275474	1.714016	0.835523	0	0	11.471052	14.043514	11.567006	1.681109	1.058396	0.192538	0	0	0	0	0	0	2.905844	7.12013	1.071429	0.857143	0	0	14.25	18.5	13.75	1.75	1.25	0.25	0	0	0	0	0	0
L3_chr16_-_70315290	chr16	70315281	70315337	-	NA	NA	NA	5.79403	6.038677	14.75466	17.730675	3.069543	4.350973	6.082933	13.508726	15.381761	13.829318	5.081188	13.677096	2.054407	2.245167	9.921179	4.885907	6.372609	3.986086	7	10	8	18	3	6	8	20	19	14	6	19	2	3	17	8	9	4
L3_chr18_-_43711250	chr18	43711249	43711251	-	4087	SMAD2	HSMAD2,JV18,JV18-1,MADH2,MADR2,MGC22139,MGC34440,hMAD-2	10.479413	4.77729	0	0.975531	0	0	1.398909	0	5.761294	0.937795	0	0	2.054407	2.269478	1.733047	2.437903	1.36976	1.993043	12	8	0	1	0	0	2	0	7	1	0	0	2	3	3	4	2	2
L3_chr7_-_157932031	chr7	157932031	157932033	-	NA	NA	NA	9.56052	10.729188	8.616153	9.822116	38.071664	5.031562	1.32216	1.080913	0.772772	12.185618	9.587724	2.195282	3.072054	3.012019	3.823916	4.278547	2.130027	1.007135	11	18	5	10	37	7	2	2	1	12	11	3	3	4	6	7	3	1
L3_chr2_-_177816133	chr2	177816132	177816137	-	NA	NA	NA	6.117836	0	1.591957	0	0	0	0.66108	1.858813	0	0	0	0	7.195894	6.095206	17.187351	15.360531	8.415208	3.944081	7	0	1	0	0	0	1	3	0	0	0	0	7	8	25	25	11	4
L3_chr5_+_134670271	chr5	134670271	134670271	+	NA	NA	NA	0	0	0	0	0	0	13.997133	0	0	0	0	2.156844	0	0.313696	0.742882	0	0	1.993043	0	0	0	0	0	0	16.826087	0	0	0	0	3	0	0.428571	1.428571	0	0	2
L3_chr5_+_10617441	chr5	10617431	10617453	+	NA	NA	NA	9.607557	13.762077	8.889186	3.918306	0	1.362328	1.398909	10.976868	4.843379	0.937795	0.84304	2.195282	3.072054	4.557885	10.170401	5.517198	4.358886	1.993043	11	23	4.983871	4	0	2	2	14.916667	6	1	1	3	3	6	15	9	6	2
L3_chr11_+_33854877	chr11	33854877	33854877	+	NA	NA	NA	3.32437	3.000661	0	0	0	0	0.66108	1.858813	1.580632	0.937795	0	4.915947	10.146174	6.501167	0.494381	2.719655	2.130027	0.823201	3.9	5	0	0	0	0	1	3	2	1	0	7	10	8.444444	1	4.444444	3	0.814815
L3_chr1_-_6191933	chr1	6191932	6191934	-	NA	NA	NA	0	0	0	0	0	0	0	0	0	0	0	0	14.196217	0.742541	0	0	0	0	0	0	0	0	0	0	0	0	0	0	0	0	14	1	0	0	0	0
L3_chr18_+_66998576	chr18	66998575	66998577	+	NA	NA	NA	0.804244	0.825758	0	0	1.66627	0.44157	13.060922	14.531769	9.684692	4.357799	4.387348	11.026274	0.383379	0.544312	1.560585	2.43951	0.906123	0.376756	1	1.357143	0	0	1.631579	0.714286	16.042553	18.680851	11.680851	4.361702	5.042553	15.962799	0.368421	0.736842	2.736842	4	1.368421	0.368421
L3_chr19_-_18749853	chr19	18749851	18749853	-	NA	NA	NA	1.18425	2.868565	0.962425	0.604926	5.17222	3.407061	13.074572	4.128168	8.053567	1.550787	1.154435	12.85944	0	0	0	0	0	0	1.484788	4.724359	0.625	0.625	5.063204	4.804756	17.091599	6.691729	9.888889	1.666667	1.388889	18.358396	0	0	0	0	0	0
L3_chr11_+_128746558	chr11	128746558	128746558	+	NA	NA	NA	0	1.211934	0	4.917216	7.180999	2.908506	13.255501	1.858813	4.913659	2.94947	3.464574	10.314211	1.032672	1.502626	0	3.677067	4.530728	1.993043	0	2	0	5	7	4	16	3	6	3	4	15	1	2	0	6	6	2
L3_chr17_-_23928041	chr17	23928041	23928068	-	230	ALDOC	ALDC	0	3.016609	0	0	0	0	0	3.037067	0	0.937795	0	0	14.302598	19.138484	17.653902	2.433671	0	0	0	5	0	0	0	0	0	5	0	1	0	0	13.989247	25	25	4	0	0
L3_chr10_-_112828330	chr10	112828329	112828331	-	NA	NA	NA	2.127829	1.473113	3.811327	44.744183	40.712255	14.265732	9.91414	11.38166	14.720252	31.136328	23.310454	27.911669	2.334856	2.503834	7.67865	10.161712	7.150912	15.341274	2.61094	2.43131	2.355792	45.24531	39.586687	18.612281	13.067716	16.120244	17.94799	30.054046	26.416063	40.550722	2.265341	3.321737	12.035279	16.569255	9.933107	15.637418
L3_chr7_-_45580602	chr7	45580602	45580604	-	NA	NA	NA	1.4657	0.837405	0.335585	11.018505	0.194152	2.80207	11.113424	11.883112	9.910545	17.589891	6.651841	15.33894	1.810789	0	0.999444	0.079716	0.540256	1.994671	1.829071	1.369872	0.233645	11.19137	0.19137	4.088814	14.001517	16.853819	12.046674	17.084618	7.601713	22.247194	1.748799	0	2.015447	0.132587	0.851064	1.98071
L3_chr10_+_111615918	chr10	111615918	111615918	+	NA	NA	NA	4.008501	1.211934	2.166265	2.614254	0.849291	0.409462	0.66108	1.789291	1.17448	1.93233	1.274599	1.806466	9.810516	6.544665	11.857474	6.864794	5.916762	3.782203	4.666667	2	1.333333	2.666667	0.833333	0.666667	1	2.9	1.5	2	1.5	2.5	9.666667	8.5	16.166667	11.166667	7.666667	3.833333
L3_chr12_+_131633615	chr12	131633615	131633615	+	NA	NA	NA	4.307503	4.186026	0	3.929369	9.239868	11.454907	7.115038	8.834696	24.103463	18.007872	20.612611	21.546857	3.072054	1.502626	3.823916	7.997947	3.714923	10.679818	5	7	0	4	9	14	9	12	28	17	23	32	3	2	6	13	5	11
L3_chr7_+_75981337	chr7	75981336	75981338	+	NA	NA	NA	7.369821	13.329378	42.805357	11.097555	5.350139	4.160078	7.266025	4.956175	1.389033	1.753668	4.526366	11.250786	0	0.910641	6.399761	1.832151	1.459098	1.610821	8.368421	22.526316	21.631579	11.263158	5.226006	5.742563	9.176471	7.176471	1.764706	1.875	5.258754	16.32493	0	1.222222	9.666667	3	2.222222	1.611111
L3_chr2_-_42873218	chr2	42873206	42873581	-	23498	HAAO	3-HAO,HAO	11.668416	6.633146	24.869896	2.926593	16.368539	2.000434	1.98324	4.730548	2.353404	0	0.84304	9.227038	1.032672	0.742541	0.494381	4.875835	2.013724	12.694087	14	11	14	3	16	3	3	8	3	0	1	13.04918	1	1	1	8	3	13
L3_chr3_+_159427154	chr3	159427153	159427156	+	NA	NA	NA	8.921456	13.076445	18.79328	10.886856	9.276366	2.669431	0.663366	0.543441	3.261949	0.937795	0.008176	2.927345	5.114002	5.389996	12.409023	6.18351	5.76996	7.973693	10.066276	22.044184	10.044184	11.077322	9.05523	4.044184	1.005299	1.010597	4.042389	1	0.010597	4.037091	5.013026	7.026053	18.091184	10.091184	8.156315	8.117237
L3_chr6_+_169893671	chr6	169893670	169893675	+	55780	C6orf70	FLJ11152,dJ266L20.3	4.989785	1.831254	3.343982	1.951062	0	0	3.621307	12.051769	0	0.937795	1.709028	2.852977	6.159134	2.227622	4.36335	1.214719	1.287928	4.964138	6	3	2	2	0	0	5	18	0	1	2	4	6	3	8	2	2	5
L3_chr15_+_83179071	chr15	83179070	83179071	+	NA	NA	NA	3.413301	3.593868	5.161982	0.975531	1.019722	2.908506	5.250429	10.506705	4.913659	3.981573	1.709028	0	6.111572	1.502626	4.318297	1.832151	0.643964	1.993043	4	6	3	1	1	4	7	14	6	4	2	0	6	2	7	3	1	2
L3_chr19_+_60688389	chr19	60688381	60688418	+	57106	NAT14	KLP1	13.747809	16.850912	1.591957	6.835517	8.187496	8.970686	0	0	0	0.937795	0	2.156844	1.032672	2.227623	0.494381	0	0.643964	3.000178	16	28	1	7	8	12	0	0	0	1	0	3	1	3	1	0	1	3
L3_chr6_+_164090230	chr6	164090230	164090230	+	NA	NA	NA	10.719986	3.000661	0	0.975531	1.019722	0	0	0	0	0	0	0	4.095367	2.269478	1.733047	0	2.913582	1.501369	11.987037	5	0	1	1	0	0	0	0	0	0	0	4.008197	3	3	0	4	1.5
L3_chr6_+_165995639	chr6	165995638	165995639	+	NA	NA	NA	1.67113	0.220744	0	0.42522	1.019722	0.910982	11.318363	0.61839	0.87406	4.215248	2.025752	1.166417	1.847702	0	0.757719	0.605297	0.124456	0	2.016537	0.357724	0	0.438742	1	1.384538	13.825233	1.127273	1.12671	4.322959	2.362952	1.594242	1.797297	0	1.45353	0.996622	0.221012	0
L3_chr17_-_76754521	chr17	76754521	76754522	-	NA	NA	NA	8.027591	4.186026	0.016952	2.942775	0	0	3.768114	13.772454	4.206452	0.937795	2.583893	3.544256	3.087079	0.958769	0.515334	1.218951	0	3.000177	9.083439	7	0.014377	3	0	0	5	17.810172	5.23393	1	3	5	3	1.285714	1.037024	2	0	3
L3_chr19_-_5244253	chr19	5244232	5244264	-	NA	NA	NA	6.646628	3.620268	4.775871	7.824647	0	4.822826	2.059989	11.660919	2.310645	22.500458	7.776538	22.80471	6.185096	1.485082	1.977526	0.60736	0.643964	5.014447	8	6	3	8	0	7	3	17	2.990385	22	9	32	6	2	4	1	1	5
L3_chr10_-_112054669	chr10	112054668	112054681	-	10285	SMNDC1	SMNR,SPF30	2.461087	5.957558	4.898911	8.782232	4.096355	4.532625	4.282387	16.258858	19.326855	2.94947	6.048467	2.852977	8.154426	16.315087	27.656791	7.369184	8.415208	10.779143	3	10	2.978261	8.934783	4	6	6	21.946671	23	3	7	4	8	21	36	12	11	11
L3_chrX_-_21302290	chrX	21302290	21302308	-	NA	NA	NA	2.397004	3.97888	10.263519	2.835021	4.871894	1.287973	5.434516	7.55802	6.612874	7.25014	4.700485	3.77379	7.144245	1.502626	7.137752	1.832151	3.714923	4.913316	2.85	6.65	5.7	2.9	4.754762	1.9	7.222222	10.777778	8	7.222222	5.444444	5.333333	7	2	10.954545	3	5	5
L3_chr4_+_89115833	chr4	89115825	89115952	+	6696	SPP1	BNSP,BSPI,ETA-1,MGC110940,OPN	0.804244	0	0	3.203556	21.677205	35.155808	0	0	0.772772	0.937795	35.483679	127.277923	14.194954	6.645226	19.207247	45.377876	914.989235	2028.036361	1	0	0	3.27451	21.098039	42.098039	0	0	1	1	39.717949	195.015264	13.998768	8.850989	28	73.821946	865.384393	2229.074744
L3_chr9_+_124029132	chr9	124029128	124029134	+	NA	NA	NA	6.013676	7.927231	8.919993	14.464227	19.089754	15.736887	7.973695	5.596377	3.972239	8.799109	1.643128	29.072032	1.032672	1.502626	0	0	0.643964	2.971095	7	13.150717	5	14.734783	18.610509	20.911352	10	8.85	4.957895	8.8	1.95	42.203526	1	2	0	0	1	3
L3_chr12_-_116021605	chr12	116021600	116021607	-	54997	TESC	FLJ20607,TSC,CHP3	12.631644	9.669849	0	0.975531	11.283674	3.712866	1.398909	1.178254	1.580632	5.839886	5.135961	8.302506	1.032672	1.485082	4.318297	0	0.643964	4.035976	14.260163	16.130081	0	1	11	5	2	2	2	5.775	6	12	1	2	7	0	1	4.059222
L3_chr22_+_28445974	chr22	28445973	28445974	+	164633	CABP7	MGC57793	11.318897	7.986067	6.809521	1.901646	3.978961	1.319795	3.768114	6.393086	1.580632	0	8.624601	2.156844	0	1.645027	0.451204	2.078239	0.590215	7.820595	12.628571	13.441591	3.885714	1.942857	3.885714	1.942857	5	9	2	0	9.846154	3	0	2.186235	0.923077	3.40081	0.923077	8.016194
L3_chr1_+_170077250	chr1	170077240	170077250	+	26052	DNM3	DynaIII,KIAA0820,MGC70433,Dyna III	11.051815	2.420552	1.591957	6.875077	2.043806	0	0	0	1.580632	0	0.84304	1.482306	4.119751	3.005253	3.105303	0.60736	0.643964	0	13	4	1	7	2	0	0	0	2	0	1	2	4	4	5	1	1	0
L3_chr1_-_108172158	chr1	108172158	108172158	-	NA	NA	NA	0	0	0	0	0	0	0	0	0	0	0	0	15.172065	0.742541	0	0.60736	1.36976	0	0	0	0	0	0	0	0	0	0	0	0	0	15	1	0	1	2	0
L3_chr6_+_157722526	chr6	157722500	157722728	+	79683	ZDHHC14	RP3-481C9.1,FLJ20984,NEW1CP	6.257241	5.494509	6.546775	16.287788	11.289698	9.384903	4.013555	8.467441	3.908063	6.55357	9.871244	37.999008	4.905653	3.473166	3.570532	1.295433	1.996783	10.101321	7.647934	9.071461	4.015897	16.625949	11.058709	13.290705	6.064928	13.960432	4.970412	6.87026	11.546064	54.780272	4.757245	4.681818	7.013783	2.131498	2.977273	10.14891
L3_chr10_-_66862579	chr10	66862579	66862579	-	NA	NA	NA	0	0	0	0	0	0.638107	14.153649	0	0	0	0	0	1.032672	0	0	0	0	0	0	0	0	0	0	1	17	0	0	0	0	0	1	0	0	0	0	0
L3_chr9_+_76893249	chr9	76893239	76893292	+	26578	OSTF1	FLJ20559,OSF,SH3P2,bA235O14.1	1.608488	2.43277	1.591957	3.908924	0	0	1.32216	2.259167	2.318315	1.87559	0.84304	5.596458	12.311534	2.227622	8.208341	27.005031	11.820974	7.007489	2	4	1	4	0	0	2	4	3	2	1	7.733333	12	3	14	44	17	7
L3_chr19_+_12995304	chr19	12995303	12995305	+	4784	NFIX	NF1A	3.413301	2.406191	0	2.701971	0	2.123056	0	0	0	0	0	0	11.842304	24.344003	7.653062	20.662033	22.929251	6.639458	4	4	0	2.764706	0	3	0	0	0	0	0	0	11.623318	31.246637	11.90583	33.529148	28.387629	6.717489
L3_chr11_-_74654056	chr11	74654056	74654057	-	NA	NA	NA	0.804244	3.611079	0	0	0	0	1.32216	4.052413	0	0.937795	0.84304	2.156844	13.163545	6.09231	1.090837	3.677067	12.042453	23.025233	1	6	0	0	0	0	2	6	0	1	1	3	13	7.971015	2	6	15	24
L3_chr20_+_21034179	chr20	21034179	21034180	+	NA	NA	NA	5.217488	4.77729	3.343982	2.942775	6.152218	0	2.960227	13.412299	5.761294	8.204045	3.464574	6.276676	7.154502	10.036213	3.823916	4.293231	4.539659	14.549623	6.012097	8	2	3	6	0	4	18.038081	7	8	4	9	7	13	6	7	6.019665	15
L3_chr6_+_32515641	chr6	32515641	32515668	+	3122	HLA-DRA	HLA-DRA1,DASS-397D15.1	0	0.610418	0	0	0	0	0	0.540457	0.772772	1.93233	0	0	15.338459	15.320402	17.689167	7.344333	5.00285	0	0	1	0	0	0	0	0	1	1	2	0	0	14.967033	20	27	12	7	0
L3_chr1_+_201148218	chr1	201148216	201148218	+	NA	NA	NA	0	0	0	0	0	0	0	0	0	0	0	0	15.350791	2.263378	0.398315	0.502165	0.524048	0	0	0	0	0	0	0	0	0	0	0	0	0	15.10936	3.026601	0.827586	0.827586	0.827586	0
L3_chr3_+_123223664	chr3	123223663	123223667	+	NA	NA	NA	0	0.001372	0	1.206346	0	0	1.398909	0.017861	0.772772	0.937795	0	0	13.987597	13.477572	4.767166	13.460613	22.012435	4.739847	0	0.002107	0	1.235294	0	0	2	0.048193	1	1	0	0	13.7618	17.503962	7.650033	21.894636	26.67046	4.814998
L3_chr18_+_41158906	chr18	41158906	41158909	+	NA	NA	NA	15.431749	13.040161	1.591957	0	0	2.123056	0	0	0	0	0	0	0	0.742541	0	1.832151	0	1.993043	17	22	1	0	0	3	0	0	0	0	0	0	0	1	0	3	0	2
L3_chr4_+_42745838	chr4	42745838	42745839	+	NA	NA	NA	15.431749	1.810134	0	2.942775	7.180999	4.532625	0	0	0	0.937795	3.464574	0.741153	0	0	0.494381	0.60736	0	1.007135	17	3	0	3	7	6	0	0	0	1	4	1	0	0	1	1	0	1
L3_chr20_+_39199560	chr20	39199547	39199596	+	5335	PLCG1	PLC-II,PLC1,PLC148,PLCgamma1	10.655329	5.989494	0	4.162068	2.039444	0.638107	0.66108	1.806817	0	0	1.68608	2.908258	4.119751	8.305679	1.566449	11.503368	4.671411	10.935411	12.853659	9.853659	0	4.251613	2	1	1	3.3	0	0	2	4	4	11	2.966667	18.837634	7	11
L3_chr1_+_26310920	chr1	26310889	26310933	+	149420	PDIK1L	CLIK1L,RP11-96L14.4	2.412732	2.523457	1.591957	2.701971	0	0.638107	1.398909	0.595787	0	0.937795	2.195524	2.936435	11.780091	5.480322	4.431995	15.429578	9.772342	1.884776	3	4.143902	1	2.764706	0	1	2	1.131737	0	1	2.598403	4	11.488801	7.373253	8.594059	25.220609	13.982163	1.869565
L3_chr10_+_45432796	chr10	45432795	45432796	+	NA	NA	NA	0	0	0	0	0	0	1.398909	0	0	0	1.709028	1.454129	14.196217	0	0	0.60736	0	0	0	0	0	0	0	0	2	0	0	0	2	2	14	0	0	1	0	0
L3_chr3_+_18483626	chr3	18483626	18483626	+	NA	NA	NA	0.039489	0.610418	0	0.975531	0	0	1.398909	4.819352	0.772772	1.93233	0	2.852977	14.16808	15.86858	13.208651	1.218951	0.752545	2.971095	0.055556	1	0	1	0	0	2	7	1	2	0	4	14	20.307692	17.769231	2	1.153846	3
L3_chr18_+_8695200	chr18	8695197	8695314	+	NA	NA	NA	12.880842	0.880639	4.93594	9.80103	3.069543	1.276213	0.66108	1.718711	1.545543	0.624731	16.725264	0.741153	2.065344	2.091144	0	0.887411	1.645139	1.007135	15.250891	1.438849	3	10.002156	3	2	1	3	2	0.677419	18.916903	1	2	2.812995	0	1.458333	2.458333	1
L3_chr14_+_64242072	chr14	64242071	64242073	+	NA	NA	NA	10.827947	1.297555	3.600374	3.50637	3.216173	1.3843	4.826132	0.99075	2.120852	1.360411	1.460484	1.171282	0	0.242949	0.141031	1.011443	0.194687	0	12.571429	2.142857	2.142857	3.571429	3.142857	2.142857	6.285714	1.714286	2.714286	1.428571	1.714286	1.571429	0	0.333333	0.333333	1.666667	0.333333	0
L3_chrX_-_152876077	chrX	152876077	152876084	-	NA	NA	NA	0	0	0	0	0	0	13.641948	6.933543	15.274928	2.94947	7.023452	4.915947	2.065344	0.742541	0.494381	2.446396	0.643964	2.971095	0	0	0	0	0	0	17	10	18	3	8	7	2	1	1	4	1	3
L3_chrX_-_54226384	chrX	54226376	54226388	-	54954	FAM120C	RP11-161N3.2,CXorf17,FLJ20506,ORF34,FLJ43676	2.461087	8.37811	7.024196	15.71636	5.116077	0	7.115038	11.385407	1.580632	6.931043	1.68608	2.852977	6.132767	1.485082	1.585219	2.433671	2.773991	6.906359	3	14	4	16	5	0	9	16	2	7	2	4	6	2	3	4	4	7
L3_chr11_-_1264094	chr11	1264094	1264095	-	NA	NA	NA	15.820671	4.77729	0	3.929369	3.387756	4.532625	0	0.391093	1.580632	0.937795	0	0	0	0.742541	2.4069	0.60736	0	1.007135	17.560976	8	0	4	3.31	6	0	0.75	2	1	0	0	0	1	4	1	0	1
L3_chr6_-_9507172	chr6	9507172	9507172	-	NA	NA	NA	6.117836	4.77729	1.591957	0	0	0	0.66108	5.600086	5.761294	7.137442	0	9.645004	9.13893	6.93636	36.229136	17.292793	11.398489	5.879572	7	8	1	0	0	0	1	8	7	7	0	14	9	9	43	28	14	6
L3_chr5_-_76541906	chr5	76541904	76541908	-	NA	NA	NA	4.676356	11.493555	6.748417	16.35363	18.988802	11.215395	11.27216	8.895305	5.180364	4.369107	6.835049	24.502692	0	2.43952	5.805131	2.446396	0	3.944081	5.47352	19.302882	3.99676	16.572482	18.47352	14.038385	14.42089	12.142857	6.419861	4.428571	7.839721	36.216028	0	3.234694	9	4	0	4
L3_chr7_-_112545849	chr7	112545847	112545883	-	NA	NA	NA	0	0	0	0.975531	0	0	0.66108	0	0.772772	0	0	3.677588	15.361256	8.384041	3.370089	8.553213	8.741598	2.014269	0	0	0	1	0	0	1	0	1	0	0	5	15	11	5.954545	14	11.954545	2
L3_chr4_-_119965308	chr4	119965306	119965309	-	NA	NA	NA	0	0	3.343982	0	1.019722	0	1.98324	3.746974	4.070608	0	1.709028	0	14.108147	8.422839	9.753037	4.230528	9.824398	1.007135	0	0	2	0	1	0	3	6	5	0	2	0	13.84375	11	15	6.921875	12.921875	1
L3_chr3_-_143780266	chr3	143780255	143780314	-	545	ATR	FRP1,MEC1,SCKL,SCKL1	0.804244	0.610418	0	1.951062	0	0	1.98324	2.906085	3.863858	1.849865	4.238148	5.739538	13.4138	12.746422	20.359927	16.487638	17.220926	9.965662	1	1	0	2	0	0	3	4.944444	5	1.973684	5	8	13	17	34	27	24.935897	10
L3_chrX_-_55204321	chrX	55204318	55204348	-	90736	FAM104B	RP11-266I3.4,CXorf44,FLJ20434	0	1.220836	1.591957	0	0	0	0	1.718711	3.126175	2.870125	0	0.741153	16.201647	12.581925	6.109343	4.25575	6.297065	6.949325	0	2	1	0	0	0	0	3	4	3	0	1	15.801802	16.603604	10.801802	7	9	7
L3_chr13_-_98757655	chr13	98757650	98757671	-	1880	EBI2	RP11-461N23.2	0	0	0	0	0	0	0	0.540457	5.761294	2.94947	0	1.454129	16.278941	46.321423	21.853565	20.952523	10.668335	4.985364	0	0	0	0	0	0	0	1	7	3	0	2	16	58.989189	32.989189	34	13.989189	5
L3_chr4_+_74123125	chr4	74123124	74123125	+	NA	NA	NA	0	0	0	0	0	0	2.16878	1.178254	0.772772	1.93233	1.709028	1.454129	14.16808	6.153361	28.202846	7.997947	7.901921	7.805037	0	0	0	0	0	0	3	2	1	2	2	2	14	8	35	13	10	8
L3_chr7_-_148519070	chr7	148519070	148519071	-	NA	NA	NA	0	0	0	0	0	0	0	0	0	0	0	0	16.380779	1.375378	0.856162	2.674978	0.585753	2.520431	0	0	0	0	0	0	0	0	0	0	0	0	16.147436	1.833333	1.762821	4.371795	0.916667	2.538462
L3_chr13_-_72531527	chr13	72531527	72531527	-	NA	NA	NA	1.410827	0	1.591957	0	0	0	14.998919	2.559465	0	1.93233	5.238118	29.142378	0	0	0	0	0	3.944081	1.714286	0	1	0	0	0	17.936765	3.987179	0	2	6	43.654135	0	0	0	0	0	4
L3_chr19_+_55853557	chr19	55853556	55853570	+	NA	NA	NA	5.209432	7.827689	0	2.942775	1.019722	1.362328	0	0.540457	0.772772	0	0	0	11.253059	2.245167	0.494381	1.218951	1.36976	0	6	12.973684	0	3	1	2	0	1	1	0	0	0	11	3	1	2	2	0
L3_chr8_+_62127171	chr8	62127170	62127172	+	NA	NA	NA	0.804244	0.610418	0	0.975531	4.096355	3.485384	6.527917	0	2.323597	0.937795	2.552068	2.897997	9.187151	3.012019	16.35533	13.081772	29.324955	14.365444	1	1	0	1	4	5	9	0	2.904762	1	3	4	9	4	22.793909	21.279279	34.990991	14.731962
L3_chr13_+_44168549	chr13	44168549	44168550	+	NA	NA	NA	1.257939	4.748817	3.343982	0.520971	1.019722	0	5.282389	2.571528	0	4.908537	1.709028	0.741153	10.02587	7.671768	5.730687	1.19981	2.89089	3.442044	1.535714	7.951665	2	0.535714	1	0	6.833333	4.009298	0	4.888889	2	1	9.880169	9.9375	8.551411	1.96875	3.973919	3.483477
L3_chr12_+_8126136	chr12	8126108	8126148	+	25977	NECAP1	DKFZP566B183,MGC131900	0.804244	3.653606	0	3.918306	0	0.638107	3.49426	1.080913	2.545808	3.80792	2.552068	2.195282	12.370191	27.511013	12.036659	19.006848	17.007448	7.007489	1	6	0	4	0	1	5.00748	2	3.283951	4	3	3	12	36	19	30.984496	23	7
L3_chr6_+_28321897	chr6	28321897	28321897	+	NA	NA	NA	16.669637	11.481408	1.591957	6.895737	2.791324	1.362328	0	0.540457	1.580632	0	0	0.03241	0	0	0	0	0.643964	0	18.305712	19.407407	1	7	2.72888	2	0	1	2	0	0	0.04	0	0	0	0	1	0
L3_chr20_+_43874675	chr20	43874674	43874691	+	11065	UBE2C	UBCH10,dJ447F3.2,RP3-447F3.1	6.826601	3.632486	3.183914	13.778873	6.14369	2.123056	0.66108	0	0	1.87559	0.84304	0.741153	9.213517	20.735328	10.084345	6.73615	4.283342	0	8	6	2	14	6	3	1	0	0	2	1	1	9	27	16.923077	11	6	0
L3_chr16_+_2052859	chr16	2052858	2052859	+	7249	TSC2	LAM,FLJ43106,TSC4	7.031822	1.211934	1.591957	0	4.096355	2.000434	9.711508	1.178254	0.772772	3.887265	1.709028	12.314731	0	0	0.494381	0	1.36976	0	8	2	1	0	4	3	12	2	1	4	2	18	0	0	1	0	2	0
L3_chr2_+_170968290	chr2	170968288	170968291	+	NA	NA	NA	3.361821	0	0	3.02225	0.172003	1.362328	2.344264	2.491486	0.023476	2.10271	0.918075	0.762012	11.042753	15.435105	3.689674	9.404242	7.125804	10.192674	4.041152	0	0	3.082496	0.169849	2	3.262399	3.892857	0.033898	2.194915	1.09322	1.025424	10.83067	19.983828	6.035858	15.282812	9.39263	10.356252
L3_chr16_-_70475585	chr16	70475554	70475591	-	55565	LOC55565		11.639977	9.310969	0	6.858498	2.043806	1.91432	2.059989	2.161827	0.772772	0.937795	2.583893	2.223458	3.098016	5.616147	0.988763	0.60736	0	1.083924	13.982143	15.379455	0	7	2	3	3	4	1	1	3	3	3	7.512821	2	1	0	1.07326
L3_chr16_+_696683	chr16	696683	696684	+	NA	NA	NA	1.656842	4.006676	0	1.892277	2.043806	0	10.198619	8.835049	3.977254	0.937795	1.709028	0	5.059605	5.996954	10.074137	0.582946	0	0	2	6.666667	0	1.933333	2	0	12.555556	12.555556	4.888889	1	2	0	4.96	7.8	14.88	0.96	0	0
L3_chr16_+_711146	chr16	711145	711162	+	65990	C16orf24	LA16c-444G9.1,MGC2494	14.288049	12.658057	0	18.67271	10.226699	6.099039	0.66108	4.658437	4.913659	5.913903	8.545763	1.482306	2.065344	2.987708	14.095338	9.126196	3.383483	6.007994	17	21	0	19	10	9	1	8	6	6	10	2	2	4	23	14.910256	5	5.986301
L3_chrX_-_125514475	chrX	125514473	125514509	-	139170	WDR40B	KIAA1892L	8.474763	6.624838	0	0.975531	3.063528	0	1.398909	2.896964	0	0.937795	0	0.741153	7.174135	12.848093	3.812648	1.214719	0.643964	1.007135	10	11	0	1	3	0	2	5	0	1	0	1	7	17	7	2	1	1
L3_chr5_-_137638242	chr5	137638238	137638244	-	2676	GFRA3		3.265331	2.929648	5.161982	7.85999	9.221761	30.548883	13.80604	12.238381	4.140182	27.46653	29.910664	85.277491	0	0	0	0	0.643964	7.554093	4	4.845238	3	8	9	36.683645	18.244993	17.868394	5.258685	26.555573	33.64026	128.385369	0	0	0	0	1	7.566667
L3_chr2_+_183922185	chr2	183922185	183922185	+	NA	NA	NA	7.950715	7.334999	7.024196	8.877138	2.043806	0.638107	0	2.56872	0	0	2.583893	2.852977	9.13893	21.20007	10.061021	10.472942	10.514831	13.542489	9	12.33945	4	9	2	1	0	4	0	0	3	4	9	27	14	17	13	14
L3_chr1_+_110554443	chr1	110554420	110554461	+	NA	NA	NA	7.378572	9.043791	0	2.933393	5.09861	6.884653	6.649338	9.350183	7.131983	6.6025	0.84304	15.688502	3.087079	2.245167	0.494381	2.429439	2.013723	6.978407	8.971429	14.971429	0	3	5	10	9	15	9	6.980769	1	21.961538	3	3	1	4	3	7
L3_chr8_+_145568538	chr8	145568526	145568549	+	203054	ADCK5	FLJ35454,MGC126708	7.286552	6.687891	1.591957	0.975531	3.063528	0.638107	0.66108	0.540457	0.772772	0	0	0.741153	9.261238	1.485082	10.537845	7.325457	1.277147	6.978407	9	11	1	1	3	1	1	1	1	0	0	1	9	2	18	12	1.984615	7
L3_chr21_+_46342457	chr21	46342454	46342498	+	1292	COL6A2	DKFZp586E1322,PP3610	7.670518	10.837744	3.183914	29.578234	19.443539	19.304996	1.32216	9.037508	5.55135	4.919368	7.688029	26.267231	8.239502	2.987708	25.182754	23.230742	18.73972	154.067554	9	17.983784	2	29.989362	19	26	2	14	7	5	9	37	8	4	41.975921	38	26	159.782258
L3_chr2_-_16710583	chr2	16710565	16710588	-	81553	FAM49A	DKFZP566A1524,FLJ11080,FLJ33961	4.989785	1.822352	11.960135	2.926593	4.078888	0.041677	8.432908	2.56872	2.318315	11.153515	4.261095	8.068152	3.819769	4.490335	0.988763	5.491659	6.157474	7.934719	6	3	7	3	4	0.082609	11	4	3	11	5	11	3.705882	6	2	9	9	8
L3_chr5_+_167477477	chr5	167477476	167477479	+	57451	ODZ2	DKFZp686A1568,TEN-M2,TNM2	10.502259	2.406191	3.343982	2.942775	1.019722	2.123056	3.700246	1.178254	0	0	0.84304	2.852977	3.087079	0.742541	0	1.985627	2.913582	0	11.888889	4	2	3	1	3	4.916667	2	0	0	1	4	3	1	0	3.25	4	0
L3_chr5_+_2804697	chr5	2804694	2804703	+	153571	C5orf38	CEI,IRX2NB,MGC126657,MGC126683	11.765563	5.892461	2.800708	4.734324	4.66663	0.297567	2.405456	2.281266	3.459368	1.333512	2.159769	2.117049	3.127226	0.784703	4.055817	4.637099	0.790647	1.836762	13.616796	9.772638	1.750093	4.832341	4.564741	0.528042	3.455148	4.188649	4.365652	1.443101	2.552345	2.864569	3.020986	1.074206	6.784993	7.566948	1.289515	1.815097
L3_chr11_-_46406847	chr11	46406847	46406847	-	NA	NA	NA	0	0	0	0	0	0	0	0	0	0	0	0	17.30615	7.649465	6.542596	23.595908	7.923434	8.764874	0	0	0	0	0	0	0	0	0	0	0	0	17.127273	9.909091	9.603676	38.146591	10.025	9
L3_chr10_+_102420816	chr10	102420816	102420816	+	NA	NA	NA	9.801225	9.680399	3.343982	12.84622	2.043806	4.257824	1.398909	5.600086	5.761294	2.321422	0	2.156844	6.111572	2.709753	7.63944	2.446396	1.053419	1.007135	11	16.333333	2	13	2	5.666667	2	8	7	2.384615	0	3	6	3.571429	11	4	1.571429	1
L3_chr4_-_65085532	chr4	65085532	65085532	-	NA	NA	NA	0	0	0	0	0	1.362328	11.440348	14.519363	3.171244	7.650227	13.834975	22.806724	6.111572	3.815345	0.494381	5.526834	9.6372	1.993043	0	0	0	0	0	2	13.962963	18.666667	3.925926	7.481481	15.555556	33.925926	6	5	1	9	12	2
L3_chr22_-_21381535	chr22	21381535	21381538	-	NA	NA	NA	0	0	0	0	0	0	4.280349	2.167347	0.051953	0.192864	1.207261	0.705976	13.301139	4.519089	0.438348	2.54088	3.31227	1.796629	0	0	0	0	0	0	5.898588	3.439024	0.073171	0.219512	1.439024	0.95122	13.036066	5.95	0.9	4.168033	4.5	1.8
L3_chr8_+_86041648	chr8	86041646	86041648	+	NA	NA	NA	2.528698	1.810134	1.591957	3.929369	1.019722	0	15.05611	15.690551	12.556962	9.276411	9.660645	11.723336	0	0	1.090837	0.60736	0	1.007135	3	3	1	4	1	0	18	20	15	9	11	17	0	0	2	1	0	1
L3_chr9_-_20210296	chr9	20210296	20210296	-	NA	NA	NA	1.656842	0	0	0	0	0	15.962664	1.858813	0.772772	0	0	0	0	0	0	0	0.643964	0	2	0	0	0	0	0	19	3	1	0	0	0	0	0	0	0	1	0
L3_chr2_-_27352248	chr2	27352248	27352249	-	NA	NA	NA	12.266624	11.762159	9.398386	6.661807	0.764114	0.465784	5.421853	2.68007	2.353404	1.494837	2.583893	0.995834	0	0	0	0	0	0	13.785714	19.887097	5.25	6.763699	0.75	0.75	7	4.153846	3	1.6	3	1.333333	0	0	0	0	0	0
L3_chr1_-_44174484	chr1	44174484	44174485	-	NA	NA	NA	5.746606	3.593868	4.93594	13.839538	3.069543	5.559256	2.960227	5.017412	1.580632	2.94947	1.709028	4.168007	9.032856	7.822243	1.733047	1.218951	3.082514	2.892006	6.592129	6	3	14	3	7.230769	4	7.833333	2	3	2	5.907152	8.894737	10.2125	3	2	4.2125	2.918919
L3_chr11_-_44929011	chr11	44928973	44929019	-	9537	TP53I11	PIG11	12.71611	4.146754	6.753939	19.621067	2.043806	11.716821	2.960227	5.605787	3.898947	9.013033	1.62785	6.45515	2.065344	0.742541	4.384425	1.214719	2.985902	4.007312	15	6.863636	4	20	2	16	4	9	5	9	1.932203	9	2	1	8	2	4.45977	4
L3_chr15_-_31621592	chr15	31621592	31621592	-	NA	NA	NA	16.379456	11.242904	10.842991	21.797236	24.714255	1.362328	1.398909	0	2.402289	8.204045	1.709028	0	0	0.742541	2.4069	1.218951	0	0	18	19	6	22	24	2	2	0	3	8	2	0	0	1	4	2	0	0
L3_chr14_-_34253540	chr14	34253522	34253614	-	1073	CFL2	NEM7	4.02122	6.638314	0	7.817847	4.078888	2.000434	3.458898	1.080913	5.528465	17.637902	5.924229	8.086066	10.300759	6.724723	6.742177	9.612067	18.481204	9.013903	5	10.903226	0	8	4	3	5	2	7	18.012455	7	11	10	9	12.763636	15.745455	25.989899	9
L3_chr7_+_27102280	chr7	27102233	27102317	+	NA	NA	NA	14.055142	7.286092	14.967887	91.625021	31.751924	8.903834	0.66108	8.636315	38.464339	31.712787	53.747672	32.93134	3.087079	5.999727	16.148405	18.9197	13.77065	9.949503	17	12	9	92.989362	31	13	1	15	47	32	62	46	3	8	27	31	20	10
L3_chr14_+_104870221	chr14	104870221	104870221	+	NA	NA	NA	0	0	0	0	0	0	0.66108	0	0	0	0	0	17.178529	9.293672	6.851756	1.218951	2.130027	0	0	0	0	0	0	0	1	0	0	0	0	0	17	12	10	2	3	0
L3_chr19_-_17275209	chr19	17275207	17275211	-	79575	ABHD8	FLJ11743,MGC14280,MGC2512	5.070143	10.708293	8.919993	2.926593	3.063528	2.724655	3.621307	0.540457	0.772772	0	1.709028	0.741153	9.163498	1.502626	1.733047	3.053756	5.043609	7.850494	6	18	5	3	3	4	5	1	1	0	2	1	9	2	3	5	7	8
L3_chr5_-_142336353	chr5	142336353	142336354	-	NA	NA	NA	14.136851	7.491322	0	5.906061	2.043806	0	0.66108	0	2.353404	0.937795	3.464574	0	3.072054	0	3.105303	1.218951	11.398489	0	15.868421	12.605263	0	6	2	0	1	0	3	1	4	0	3	0	5	2	14	0
L3_chr20_-_35507373	chr20	35507366	35507373	-	NA	NA	NA	3.573571	3.484622	3.33706	3.925476	2.451783	1.323653	1.751084	2.638397	0.957521	1.920268	1.174718	0.906959	12.62911	14.058093	13.091019	17.434517	14.462215	15.485271	4.307772	5.8	2.107772	4	2.4	2	2.461538	4.304419	1.230769	2.042881	1.384615	1.230769	12.447535	18.165265	18.977181	28.297416	17.821244	15.868901
L3_chr3_+_54977248	chr3	54977230	54977250	+	NA	NA	NA	0	0	0	0	0	0	0.66108	1.080913	0.772772	0	0	0	17.3231	5.281497	0.494381	0	0	4.028538	0	0	0	0	0	0	1	2	1	0	0	0	16.974359	7	1	0	0	4
L3_chr22_+_40639940	chr22	40639937	40639944	+	NA	NA	NA	8.776777	9.315496	2.801413	8.412924	13.884567	6.362348	9.231226	3.420913	1.686012	0	5.696417	27.261207	0	0.147004	0.456209	0.577145	0.609329	2.788595	10.507382	15.461624	1.732183	8.599399	13.567904	9.337874	12.477547	5.974359	2.175561	0	6.696486	38.888036	0	0.20339	0.932039	0.950495	0.950495	2.765417
L3_chr6_+_30142976	chr6	30142951	30142985	+	6992	PPP1R11	HCG-V,HCGV,MGC125741,MGC125742,MGC125743,TCTE5,TCTEX5,DAAP-65D20.5	2.564805	0.03838	0.020849	0.366341	1.063759	0.016227	2.076695	3.109177	8.011615	1.87559	3.47571	4.882707	13.36777	4.516962	7.136954	4.692751	3.261439	15.74466	3.052326	0.061047	0.017442	0.377949	1.043605	0.034884	3.033333	5	10	2	4.1	6.688618	13.070504	6.035252	13.174056	7.711111	5.070504	16
L3_chrX_-_138842832	chrX	138842804	138842871	-	NA	NA	NA	14.270723	9.709959	18.471736	9.79189	1.019722	2.000434	0.66108	1.62137	3.091086	0.937795	7.719854	2.936435	3.098016	7.604598	5.397867	1.822079	3.945615	3.021404	17	16	11	10	1	3	1	3	4	1	9	4	3	10	10	3	6	3
L3_chr1_+_152014521	chr1	152014483	152014523	+	11000	SLC27A3	ACSVL3,FATP3,MGC4365,VLCS-3	14.300796	1.220836	0	7.82043	5.102972	2.000434	0.66108	3.649634	0.772772	0	0	0	3.098016	0.742541	2.227429	2.437903	2.013723	2.014269	17	2	0	8	5	3	1	6	1	0	0	0	3	1	4	4	3	2
L3_chr5_+_36912632	chr5	36912624	36912633	+	25836	NIPBL	CDLS,CDLS1,DKFZp434L1319,FLJ11203,FLJ12597,FLJ13354,FLJ13648,FLJ44854,IDN3,IDN3-B,DELANGIN	0.804244	0	0	6.881592	1.019722	0	0	2.39927	12.461773	10.214206	3.426933	8.37014	17.268271	3.747794	7.346137	3.664301	11.540041	2.014269	1	0	0	7	1	0	0	4	15	10	4	12	17	5	11	6	15	2
L3_chr4_+_184014011	chr4	184014011	184014012	+	NA	NA	NA	5.490337	11.406994	12.263975	13.36242	10.82588	6.768032	9.516329	22.862125	5.264044	5.913903	7.838565	21.1344	3.087079	3.012019	0	1.622224	2.130027	2.182868	6.471097	19.144766	7	13.566565	10.561879	9.144766	12.40708	30.108434	6.554217	6	9	30.757757	3	4	0	2.666667	3	2.170213
L3_chr2_+_238732299	chr2	238732275	238732309	+	NA	NA	NA	11.101397	4.856637	4.775871	0	0	0.638107	4.966598	1.718711	0.772772	4.82506	0.84304	1.482306	2.054407	0.742541	0.494381	0.60736	0.643964	2.014269	13	8	3	0	0	1	7	3	1	5	1	2	2	1	1	1	1	2
L3_chr9_+_126094057	chr9	126094017	126094123	+	NA	NA	NA	0.804244	0.610418	3.183914	10.75124	8.170863	1.276214	6.103217	10.813919	64.637034	102.739953	145.903294	158.386889	11.281506	10.525565	35.756731	74.256439	96.862553	79.367945	1	1	2	11	8	2	9	18	78.968851	99.998336	165.987327	227.985646	11	14	59.983495	120.98577	125.988207	80.978806
L3_chr2_-_73364926	chr2	73364897	73365120	-	NA	NA	NA	5.678063	7.869931	4.775871	7.831493	4.08325	2.000434	7.502127	17.576482	34.826013	11.760904	5.947176	30.439523	5.119728	2.227622	0.988762	6.706378	1.931891	1.007135	7	13	3	8	4	3	11	29	43	12	7	42.951389	5	3	2	11	3	1
L3_chr2_+_177478025	chr2	177478025	177478025	+	NA	NA	NA	5.209432	1.810134	10.842991	17.81615	17.487332	14.166282	9.217807	4.886719	6.464512	22.70058	9.208619	9.971281	3.875776	1.311827	1.487986	6.530171	7.794429	5.275979	6	3	6	18	17	17	11.434783	7.086957	7.826087	21.226449	10.434783	14.487319	3.791667	1.75	2.625	10.625	9.875	5.375
L3_chr2_-_55053722	chr2	55053722	55053733	-	NA	NA	NA	0	0	0	0	1.019722	0	0	0	0	0	0	0.741153	18.364607	24.637957	70.634731	29.478195	16.073257	27.430154	0	0	0	0	1	0	0	0	0	0	0	1	18	32	88	48	22	28
L3_chr12_-_41163041	chr12	41163040	41163042	-	144165	PRICKLE1	FLJ31627,FLJ31937,MGC138902,MGC138903,RILP	15.540421	11.146744	5.288598	6.381036	19.062041	15.317243	2.801175	2.208374	0	0.985586	1.683876	4.136909	0.039959	0.598433	0.376728	0	0	2.260048	17.609815	18.835768	3.07873	6.493912	18.5543	19.364114	3.923867	3.904952	0	1.04881	1.971126	5.77475	0.037736	0.808829	0.788168	0	0	2.25
L3_chr8_-_125454087	chr8	125454084	125454124	-	157378	TMEM65		4.73071	3.027963	0	6.853614	3.974631	0.066475	1.347597	1.542848	2.476631	1.535107	2.210455	2.63174	12.327476	5.0268	4.281699	5.359896	8.60064	25.935718	5.683119	4.960266	0	7.011271	3.898057	0.12657	1.935696	2.75019	3.216766	1.66428	2.623937	3.59941	12.059886	6.594508	7.344445	8.803142	11.26184	26.651412
L3_chr17_-_34603609	chr17	34603577	34603614	-	782	CACNB1	CAB1,CACNLB1,CCHLB1,MGC41896	0.804244	0	0	0	0	0.638107	15.551129	2.161827	5.563554	8.769065	5.970123	1.482306	2.054407	0.742541	0.494381	2.429439	0.643964	1.993043	1	0	0	0	0	1	21	4	7	9	7	2	2	1	1	4	1	2
L3_chr15_-_73773112	chr15	73773087	73773665	-	NA	NA	NA	4.02122	1.220836	11.689878	37.185085	48.093742	5.829074	6.288758	4.518335	110.079321	166.010533	120.523594	77.295617	8.21354	4.455245	71.536991	70.22698	58.628971	44.819263	5	2	7	38	46.966667	9	9	8	135.070508	164.726307	137.957143	108.965878	8	6	114.198687	114.814545	79	44.983344
L3_chr1_+_210848725	chr1	210848722	210848780	+	467	ATF3		0	61.223415	17.536146	58.436897	65.976763	15.257477	1.32216	35.255561	22.398378	42.672304	75.804459	45.139392	17.255159	76.731759	78.825116	98.0759	233.866754	170.389897	0	104	10	58.985185	64	19	2	45	27	39.748649	83.99278	66	17	97	93.995049	157.992537	237.987627	179.849931
L3_chr6_+_33530330	chr6	33530309	33530364	+	221504	ZBTB9	DASS-97D12.7,MGC23166	4.941431	4.826743	9.829551	13.718724	8.172516	1.362328	3.382149	2.259167	4.706807	8.776128	0.84304	2.195282	10.278885	8.220583	4.653582	4.867341	4.671411	8.03585	6	8	5.941176	14	8	2	5	4	6	9	1	3	10	11	9	8	7	8
L3_chr13_+_102296423	chr13	102296382	102296434	+	2073	ERCC5	RP11-484I6.5,COFS3,ERCM2,UVDR,XPG,XPGC	4.021221	0	1.591957	0	0	0	1.32216	21.276356	4.706807	2.813385	5.113014	1.482306	13.291824	13.506508	3.216192	9.13477	14.155738	1.007135	5	0	1	0	0	0	2	32	6	3	6	2	13	18	6	15	20	1
L3_chr2_+_85676378	chr2	85676355	85676393	+	51255	RNF181	HSPC238	1.656842	1.211934	0	3.908924	0	0	0.66108	5.600086	1.580632	0	2.529121	0	16.359788	19.068519	14.3188	12.835293	11.416219	16.783723	2	2	0	4	0	0	1	8	2	0	3	0	15.991304	24.982609	22.991304	21	16	16.991304
L3_chr9_-_123961860	chr9	123961848	123961882	-	4702	NDUFA8	CI-19KD,CI-PGIV,MGC793,PGIV	4.663901	4.272927	3.183914	6.844899	4.08325	2.552427	0.66108	2.259168	4.005807	0.937795	2.552068	0	13.35923	16.694674	11.75113	23.309235	21.311903	18.850479	5.7	7	2	7	4	4	1	4	5	1	3	0	13	22	21	38	30	19
L3_chr1_-_181653260	chr1	181653258	181653260	-	23057	NMNAT2	RP11-181K3.3,C1orf15,KIAA0479,MGC2756,PNAT-2,PNAT2	0	2.986793	8.919993	1.951062	1.019722	1.362328	18.70499	4.819352	8.326049	0.937795	0	1.454129	0	0	0.494381	0	2.130027	3.000177	0	4.941176	5	2	1	2	22	7	10	1	0	2	0	0	1	0	3	3
L3_chr13_+_50694503	chr13	50694470	50694503	+	220108	FAM124A	FLJ30707	11.023038	5.936122	6.664353	1.072603	4.096355	1.276213	5.751952	3.98071	7.096894	1.879672	2.319277	10.221324	1.974893	0.952142	2.0796	1.251293	0.138784	4.99322	13.100826	9.793842	4.100826	1.10066	4	2	8.514077	7.24935	9	2.017842	2.731343	13.978679	1.911765	1.288288	4	2.061069	0.244275	5
L3_chr7_-_47943396	chr7	47943395	47943397	-	NA	NA	NA	7.003606	7.972171	5.777867	17.075175	9.55606	12.676861	11.830733	2.256178	4.513542	2.94947	6.989465	23.724858	0	0.742541	1.286705	0	0	0	8.178634	13.369718	3.466667	17.255039	9.31719	16.183802	14.403003	3.564103	5.526128	3	7.962025	35.196718	0	1	2.444444	0	0	0
L3_chrX_-_149817754	chrX	149817743	149817783	-	83692	CD99L2	CD99B,DKFZp761H2024,MIC2L1	3.216976	1.220836	3.343982	8.82614	2.039444	5.399703	8.603964	2.39927	3.126175	1.87559	3.372161	21.552519	7.154502	12.12779	19.259704	15.290836	17.439659	44.127915	4	2	2	9	2	8	11.881188	4	4	2	4	31	7	16	31	25	23	44.866495
L3_chr7_-_6030840	chr7	6030838	6030842	-	NA	NA	NA	0.804244	1.211934	1.591957	0	0	0	0	1.718711	0	0	0	0	18.259145	1.502626	5.054164	8.605307	6.002725	0	1	2	1	0	0	0	0	3	0	0	0	0	18	2	8	14	8	0
L3_chr11_+_123491366	chr11	123491361	123491374	+	4013	LOH11CR2A	BCSC-1,BCSC1	0.804244	0	0	0	0	0.638107	9.04316	5.71377	7.139312	21.338107	63.787118	26.00828	9.216163	10.732857	2.17399	6.112523	22.728571	13.814292	1	0	0	0	0	1	12	8.924419	8.848837	20.988095	71	37.622093	9	14	3.987654	10	29	14
L3_chr4_-_6357595	chr4	6357594	6357596	-	NA	NA	NA	0.016433	0	0	0.998476	1.019722	5.894953	7.998405	6.060712	17.037493	15.621308	13.414118	16.015224	11.191596	10.212708	24.858078	27.621415	29.589774	18.918981	0.023965	0	0	1.023965	1	8	10.047871	9.095335	20.219164	15.145495	15.210619	23.137955	11.036775	13.288851	33.582897	44.71354	35.377585	19.578866
L3_chr4_-_9696957	chr4	9696956	9696959	-	NA	NA	NA	4.307503	1.211934	0	2.942775	1.019722	1.362328	12.87731	18.673656	4.013427	4.919368	15.145857	22.560272	2.065344	2.269478	3.497737	0.60736	3.714923	2.971095	5	2	0	3	1	2	16.011397	25.011397	5.011397	5	17	33.059453	2	3	6	1	5	3
L3_chr17_-_76393108	chr17	76393108	76393108	-	NA	NA	NA	13.157164	4.333921	4.181583	3.259737	0.472324	0.129092	0.312405	1.013988	0.377808	0.220882	0	0.192538	5.834051	4.76052	7.701663	3.966968	4.927093	1.491706	14.589286	7.25	2.464286	3.321429	0.464286	0.232143	0.5	1.75	0.5	0.25	0	0.25	5.72549	6.215686	11.078431	6.470588	6.480392	1.490196
L3_chr2_+_42649275	chr2	42649274	42649285	+	57504	MTA3	hCG_1783907,KIAA1266	9.173814	3.052091	1.591957	1.957861	2.039444	0	6.705497	0.052734	0.772772	0	1.707048	10.525964	3.45663	0	0.494381	0.60736	0.643964	3.299595	10.96	5	1	2	2	0	8.971963	0.126225	1	0	2.02439	15	3.344444	0	1	1	1	3.302548
L3_chr5_+_133164582	chr5	133164579	133164582	+	NA	NA	NA	5.806236	6.885083	2.159301	17.029887	20.805276	12.917491	13.321374	21.377069	6.582329	21.381651	18.962327	64.35449	0.216463	0.435795	0.564614	0.657459	0.559739	3.660523	6.888276	11.501063	1.377096	17.261217	20.232137	16.153271	17.146715	28.274014	8.194559	20.573015	21.536825	97.221448	0.206109	0.59549	1.191859	1.083552	0.907793	3.694266
L3_chr6_+_32970514	chr6	32970500	32970515	+	NA	NA	NA	3.216977	3.03097	0	1.951062	0	0	2.16878	14.293943	1.580632	2.870125	0	1.482306	14.288489	4.525839	1.568847	4.271661	7.290652	1.993043	4	5	0	2	0	0	3	20	2	3	0	2	14	6	2.973684	7	10	2
L3_chr8_-_134156365	chr8	134156363	134156456	-	6503	SLA	SLA1,SLAP	2.528698	0	0	3.908924	0	0	0	0.540457	1.545543	3.75118	1.68608	1.454129	17.332022	2.970164	4.812678	15.930005	6.941029	21.375514	3	0	0	4	0	0	0	1	2	4	2	2	16.994083	4	8	26	10	21.994083
L3_chr6_-_148746198	chr6	148746197	148746198	-	NA	NA	NA	5.209432	3.000661	1.591957	7.886126	4.096355	0	10.589577	11.354216	4.070608	2.94947	2.583893	1.454129	4.087056	6.93636	1.733047	4.293231	1.36976	1.007135	6	5	1	8	4	0	13	15	5	3	3	2	4	9	3	7	2	1
L3_chr12_+_119617142	chr12	119617139	119617144	+	NA	NA	NA	0	0	0	0	0	0	0.66108	2.39927	0	0	0	0	19.288108	20.292018	12.962302	15.972265	12.287476	9.864763	0	0	0	0	0	0	1	4	0	0	0	0	18.982906	26	19	26	15.991525	10
L3_chr2_+_203485242	chr2	203485232	203485259	+	79800	ALS2CR8	CARF,DKFZp667N246,FLJ21579,NYD-SP24,FLJ12675	4.307503	3.635801	1.591957	4.884455	5.108987	0	3.382149	6.58936	3.175061	3.75118	6.878726	11.980094	12.296668	5.232875	5.051314	6.715651	7.022153	4.007312	5	6	1	5	5	0	5	11	4	4	8	17	12	7	9	11	9.984615	4
L3_chr10_-_27429428	chr10	27429418	27429436	-	22852	ANKRD26	MGC163325,bA145E8.1	10.482478	5.404001	3.343982	10.804446	1.019722	0.638107	1.32216	5.70055	4.913659	6.70065	3.464574	3.63915	8.191782	2.269478	2.676056	7.956272	3.557546	1.007135	12	9	2	11	1	1	2	9	6	7	4	5	8	3	5	13	5	1
L3_chr10_+_132999568	chr10	132999567	132999569	+	NA	NA	NA	11.638048	2.828667	4.608528	5.768681	1.523913	0.575115	2.826087	1.755334	5.276789	2.546299	3.901217	6.983425	5.562873	3.344423	1.639109	0.869808	6.043243	0.804798	13.27872	4.677826	2.770611	5.879602	1.495532	0.909385	4.03174	3.077978	6.618781	2.661536	4.530869	9.855958	5.437231	4.443386	2.905509	1.429548	8.27161	0.791374
L3_chr19_+_17442292	chr19	17442287	17442353	+	376497	SLC27A1	ACSVL5,FATP,FATP1,FLJ00336,MGC71751	9.970597	5.458282	1.965233	25.843877	32.794102	12.203192	6.026468	2.259168	3.126176	8.806633	2.529121	16.19844	4.119751	2.987708	2.227428	6.723937	19.176166	7.983132	11.982143	9	1.258065	26.258065	32	17.379665	9	4	4	9	3	22.961039	4	4	4	11	25	7.968254
L3_chr2_+_210345197	chr2	210345197	210345197	+	285175	C2orf21	FLJ33496	8.982034	3.992334	6.410648	5.906061	3.069543	2.129506	9.480243	4.695118	19.821716	15.450963	24.411616	7.947728	1.698626	3.877268	1.24118	1.832151	0	0	10.116735	6.672727	3.672727	6	3	3.008328	11.73551	6.839286	23.167784	14.678571	27.151014	11.472946	1.651216	5.079787	2.23946	3	0	0
L3_chr9_+_131467678	chr9	131467677	131467678	+	51450	PRRX2	MGC19843,PMX2,PRX2	7.031822	2.406191	1.591957	0.975531	0	0	2.020514	4.744501	1.554319	0	1.139672	9.69397	11.152647	7.443281	0.494381	0	5.539084	9.472351	8	4	1	1	0	0	2.809847	6.903226	1.967742	0	1.344086	13.967742	11	9.646392	1	0	7.216032	9.738182
L3_chr1_+_62675290	chr1	62675287	62675291	+	7398	USP1	UBP	17.257461	6.634735	4.93594	0	1.019722	0	2.960227	3.109177	0	0	0.84304	1.454129	0	1.485082	3.890044	1.826311	0.643964	0	20	11	3	0	1	0	4	5	0	0	1	2	0	2	7	3	1	0
L3_chr11_+_7491781	chr11	7491743	7491782	+	8495	PPFIBP2	Cclp1,DKFZp781K06126,MGC42541	14.229119	3.03097	1.591957	0.975531	1.019722	0	3.966479	2.161827	1.580632	16.038384	0	4.285408	2.054407	1.485082	1.585219	0	0.643964	0	17	5	1	1	1	0	6	4	2	16	0	6	2	2	3	0	1	0
L3_chr21_-_34520905	chr21	34520905	34520905	-	NA	NA	NA	0	0	0	0	0	0	7.115038	10.506705	6.612874	18.007872	13.33141	6.953769	13.163545	12.452114	37.19267	27.236086	28.039867	14.494517	0	0	0	0	0	0	9	14	8	17	15	10	13	16	44	44	32	15
L3_chr2_-_239669547	chr2	239669546	239669548	-	NA	NA	NA	10.445122	5.404001	8.505964	13.792187	9.221761	10.776523	9.845809	9.562773	5.542158	9.14184	0.84304	19.32056	0	3.553695	0.645847	1.218951	0.643964	2.014269	12	9	5	14	9	14	12.944444	13.944444	6.944444	9	1	27.944444	0	4.733333	1.354839	2	1	2
L3_chr3_+_115149452	chr3	115149434	115149462	+	254887	ZDHHC23	MGC42530,NIDD	0.804244	4.814704	0	4.900636	0	0.638107	6.256716	8.997868	0	0	0	1.482306	13.280887	10.684154	1.470893	0	0.643964	1.007135	1	8	0	5	0	1	9	15	0	0	0	2	13	14	2.978261	0	1	1
L3_chr20_+_56687629	chr20	56687627	56687646	+	NA	NA	NA	0	0	0	0	0	0	0	0	0	0	0	0	20.371958	2.970163	1.988565	5.478933	1.287928	1.968125	0	0	0	0	0	0	0	0	0	0	0	0	20	4	3.836735	9	2	1.953488
L3_chr7_-_154379563	chr7	154379563	154379564	-	NA	NA	NA	1.656842	12.984155	0	3.929369	0	0.638107	10.589577	14.811213	18.791089	9.276411	0	0	8.130826	14.036613	19.504993	4.293231	0	1.007135	2	21.882353	0	4	0	1	13	19	22	9	0	0	8	18	25	7	0	1
L3_chr5_-_3016073	chr5	3016072	3016073	-	NA	NA	NA	0.804244	2.161011	0	0	0	0	0.66108	0	0.772772	0	2.583893	0	19.183182	8.698929	54.263879	12.595513	9.741704	8.589115	1	3.571429	0	0	0	0	1	0	1	0	3	0	19	11.311189	63.25564	20.437063	12.622378	8.748252
L3_chr2_+_74563715	chr2	74563701	74563723	+	64427	TTC31	FLJ12788,FLJ33201,MGC120200	5.057397	1.822352	0	0	1.019722	0	8.457538	6.538062	8.053529	13.829318	8.65722	4.41874	7.185072	11.321155	12.196346	8.556513	6.454442	8.014624	6	3	0	0	1	0	12	10	10	14	10	6	7	15	20	14	9	8
L3_chr1_-_6402165	chr1	6402163	6402167	-	54626	HES2		3.357909	2.420552	5.161982	5.534763	4.089265	6.875648	10.18869	3.109177	1.545543	1.93233	0	15.039546	7.15911	0	6.230816	0	0.643964	1.007135	4.0284	4	3	5.644068	4	9.525424	13.052223	5	2	2	0	21.880952	7	0	10	0	1	1
L3_chr6_+_26212139	chr6	26212137	26212142	+	8364	HIST1H4C	H4/g,H4FG,dJ221C16.1	3.332943	1.220836	4.93594	3.915723	0	0	2.059989	0.540457	4.913659	1.87559	0.84304	2.195282	15.326651	4.514645	2.227429	3.061421	1.36976	4.964138	4	2	3	4	0	0	3	1	6	2	1	3	15	6	4	5	2	5
L3_chr3_-_162305772	chr3	162305768	162305811	-	8706	B3GALNT1	p1,P,B3GALT3,GLCT3,GLOB,Gb4Cer,beta3Gal-T3,galT3	9.05936	6.675673	1.591957	1.951062	1.019722	0.638107	0.66108	1.080913	0	0	2.556674	0.741153	11.322494	14.280125	3.170438	3.64839	9.304376	11.929623	11	11	1	2	1	1	1	2	0	0	3.006037	1	11	19	6	6	13	12
L3_chr1_+_224803025	chr1	224803021	224803481	+	375057	C1orf95	RP11-9C4.1,DKFZp761P211	8.529339	18.258623	11.390406	38.885834	50.459877	28.102587	10.545523	8.878296	6.324496	22.644185	56.057778	84.009915	2.054407	0.551226	8.798335	7.582551	20.335156	27.311133	9.754927	30.968527	6.696167	39.426086	49.190903	35.959783	12.949981	12.471418	7.923327	22.932673	63.837878	121.474194	2	0.746045	13.58998	12.439514	27.066268	28.020597
L3_chr10_+_102113160	chr10	102113152	102113161	+	NA	NA	NA	0	0	0	0	0	0	0	0	0	0	0	0	21.217562	14.679736	5.805131	2.43951	0.643964	10.679818	0	0	0	0	0	0	0	0	0	0	0	0	21	19	9	4	1	11
L3_chr16_+_30569599	chr16	30569598	30569803	+	78994	PRR14	DKFZp781A13198,MGC3121	7.238197	2.441672	1.591957	5.828677	24.572759	3.31576	11.896096	19.784779	29.523498	3.75118	1.68608	8.566974	2.083702	2.987708	1.585218	2.433671	4.671411	4.007313	9	4	1	5.975	24	4.936842	16	29	35	4	2	12	2.017233	4	3	4	7	4
L3_chr6_-_107917983	chr6	107917983	107918277	-	NA	NA	NA	9.678234	5.978189	7.024196	7.863922	5.113349	2.761163	3.567689	13.610496	6.534066	3.985704	0.84304	8.385929	8.154425	18.64535	5.805131	13.523648	8.113162	32.595913	11	10	4	8	5	4	5	18	8	4.003979	1	11.929825	8	24	9	22	10.745614	34
L3_chr21_-_35174865	chr21	35174865	35174870	-	861	RUNX1	AML1-EVI-1,EVI-1,AML1,AMLCR1,CBFA2,PEBP2aB	20.091352	8.979626	8.616153	4.900636	1.019722	0	1.32216	5.01999	0.772772	0	1.709028	0	0	3.005253	1.585219	1.214719	0.643964	0	23	15	5	5	1	0	2	8	1	0	2	0	0	4	3	2	1	0
L3_chr1_-_222111785	chr1	222111772	222111787	-	NA	NA	NA	1.781315	1.103208	1.437667	2.215386	1.968101	0.304506	4.931398	2.878251	1.730673	25.670126	2.265073	3.961904	14.745188	11.273579	9.415018	12.312136	13.123812	18.807499	2.238095	1.8	0.933333	2.266667	1.933333	0.533333	6.863252	5.087029	2.266177	24.69066	2.672501	5.458628	14.422939	14.812802	15.04961	20.093269	17.011844	19.226519
L3_chr9_-_129719125	chr9	129719092	129719143	-	27090	ST6GALNAC4	SIAT3C,SIAT7D,ST6GALNACIV	5.047655	13.748663	3.343982	15.018335	40.750342	7.820881	2.16878	0.292762	4.005807	16.426185	5.113014	5.735304	14.284206	1.485082	0.494381	3.645686	20.674618	23.862709	6.168367	22.810219	2	15.338415	39.810219	11.810219	3	0.57971	5	16	6	7.898551	13.977011	2	1	5.988636	28	23.956044
L3_chr2_+_119697858	chr2	119697858	119697882	+	55240	STEAP3	STMP3,TSAP6,dudlin-2	9.040102	3.627028	0	6.861081	2.043806	1.91432	1.398909	2.161827	3.175061	3.80792	5.167786	5.767714	11.293887	18.525642	1.977526	3.652622	1.931891	7.982118	11	6	0	7	2	3	2	4	4	4	6	8	11	23.952381	4	6	3	7.988506
L3_chr1_-_33109126	chr1	33109126	33109127	-	252995	FNDC5	FRCP2	9.584887	6.242391	0.684348	6.836889	4.510818	4.083737	10.57443	17.168197	12.48147	6.351539	11.898016	12.79053	1.583492	1.620246	4.603111	1.808544	3.404853	0.707569	10.767045	10.481283	0.454545	6.940559	4.403409	5.454545	12.982804	21.666667	14.801673	6.259259	13.481481	18.715651	1.538462	2.153846	7.453846	2.961538	4.615385	0.698718
L3_chr1_+_3360829	chr1	3360826	3360837	+	NA	NA	NA	15.579632	2.380195	0.420916	2.5458	1.079858	0.035936	1.583249	0.918388	0.515837	0.041047	1.093803	0.338807	4.603869	1.121596	1.570979	1.970258	0.850131	0.665542	18.170196	3.923359	0.288699	2.597185	1.058787	0.076365	2.242553	1.732516	0.677651	0.049796	1.291582	0.445576	4.472647	1.518411	2.799309	3.23596	1.349481	0.655263
L3_chrX_-_13942980	chrX	13942980	13942980	-	NA	NA	NA	10.732074	8.89816	8.919993	1.957861	5.123968	4.532625	7.973695	3.30128	2.402289	1.93233	0	3.544256	3.072054	2.269478	0	0	0	1.007135	12	15	5	2	5	6	10	5	3	2	0	5	3	3	0	0	0	1
L3_chr21_-_26345306	chr21	26345305	26345307	-	NA	NA	NA	0.804244	0.610418	0	0	0	0	0.66108	0	0	0	0	0	20.339797	13.800038	20.545682	7.347741	14.469752	8.908219	1	1	0	0	0	0	1	0	0	0	0	0	20	17.992754	28.992754	12	19	9
L3_chr8_-_66857229	chr8	66857224	66857234	-	NA	NA	NA	1.656842	0	0	0	0	0	0	0	0	6.077393	0	0.741153	20.18489	4.592579	4.914753	3.677067	1.287928	1.007135	2	0	0	0	0	0	0	0	0	6	0	1	20	6	8	6	2	1
L3_chr18_+_2561579	chr18	2561542	2561594	+	10403	NDC80	HEC,HEC1,KNTC2,TID3,hsNDC80	0.804244	1.220836	0	1.957861	0	0	4.589349	1.62137	7.939844	0	0	0	16.459892	21.407559	18.058268	11.003378	2.657687	4.028539	1	2	0	2	0	0	6	3	10	0	0	0	16	27.991071	27	17.991071	4	4
L3_chr6_-_26140307	chr6	26140303	26140311	-	8358	HIST1H3B	H3/l,H3FL	16.004706	17.129521	14.081975	4.9049	2.043806	1.362328	2.797818	0.540457	3.091086	7.137442	0	0	3.087079	5.33512	3.318266	1.826311	0	2.014269	18	29	8	5	2	2	4	1	4	7	0	0	3	7	6	3	0	2
L3_chr2_-_227372719	chr2	227372710	227372829	-	NA	NA	NA	13.822446	16.689553	6.527897	5.866785	3.063528	1.276213	2.059989	3.037067	0.772772	1.87559	17.592505	4.380303	6.029473	2.970163	4.08758	2.43951	4.202503	3.97823	16	27.898305	4	6	3	2	3	5	1	2	20	6	5.897959	4	7.83347	4	5.897959	4
L3_chr12_-_130960109	chr12	130960109	130960109	-	NA	NA	NA	21.983188	10.122349	1.591957	0	0.441857	0	0	0.540457	0	0	0	0	0	0	0	0	0	0	23.868594	17.087156	1	0	0.434426	0	0	1	0	0	0	0	0	0	0	0	0	0
L3_chr14_-_35348181	chr14	35348170	35348248	-	253959	GARNL1	DKFZp566D133,DKFZp667F074,GRIPE,KIAA0884,TULIP1	4.873819	6.059798	6.753939	5.876167	9.207218	2.761163	6.873089	9.080269	16.386757	10.007568	10.448675	19.863742	10.26386	8.280399	4.634329	6.719103	3.301651	1.007135	6	10	4	6	9	4	10	14	20	10	12	28	10	11	8	11	5	1
L3_chr3_+_25806594	chr3	25806552	25806614	+	54995	OXSM	FASN2D,FLJ20604,KS	4.069575	0.610418	0	5.869368	0	0	0.66108	1.178254	1.545543	0	2.552068	2.156844	17.455261	12.831518	8.650998	14.666519	12.74522	3.986086	5	1	0	6	0	0	1	2	2	0	3	3	17	17	15	24	18	4
L3_chr8_-_143482449	chr8	143482435	143482452	-	203062	TSNARE1	FLJ31164,MGC142116	14.548988	11.460068	4.93594	3.918306	8.183134	2.123056	3.567689	4.117981	1.545543	0.937795	2.583893	1.482306	4.130688	5.992961	4.755657	9.161356	2.657687	3.021404	17	19	3	4	8	3	5	7	2	1	3	2	4	8	9	15	4	3
L3_chr16_-_1954800	chr16	1954777	1954832	-	6187	RPS2	LLREP3,MGC102851,MGC117344,MGC117345	11.97112	9.153279	3.343982	14.74171	5.203114	11.221255	0	13.645561	0.742106	0.098269	0.045849	0	10.300759	12.175083	5.250038	0.643934	0	3.000178	14.149138	15.197815	2	15.027715	5.098907	14.813084	0	18.0575	0.961538	0.115	0.0575	0	10	16.061069	10	1.061069	0	3
L3_chrX_+_83329739	chrX	83329737	83329741	+	NA	NA	NA	7.499888	4.514643	3.519328	10.814451	1.822053	6.164378	10.626851	6.722251	5.411492	4.000151	6.052117	9.666962	4.156023	1.298661	4.533874	2.557564	5.310577	7.6591	8.793399	7.48878	2.159161	11.006739	1.79	8.307072	14.09116	10.205947	6.797912	4.196267	6.987933	13.520091	4.036991	1.75662	7.778889	4.197374	7.444718	7.720591
L3_chr7_-_87343578	chr7	87343576	87343620	-	55972	SLC25A40	MCFP	0	0.610418	0	9.816599	1.019722	0.638107	0	4.258083	9.583158	7.789493	6.859682	12.206123	22.442308	17.544889	12.719519	30.07153	46.940408	9.92042	0	1	0	10	1	1	0	7	12	8	8	17	22	23	22	48.987952	59	10
L3_chr1_+_31658646	chr1	31658646	31658649	+	347735	SERINC2	FKSG84,MGC90340,PRO0899,TDE2,TDE2L	9.25669	2.874085	1.908499	2.942775	3.871355	0	13.255501	5.124982	2.402289	0.937795	4.339859	5.009821	0	6.114563	1.733047	1.218951	0.752952	0	10.786885	4.786885	1.221239	3	3.786885	0	16	7.989011	3	1	4.989011	7	0	8	3	2	1.195652	0
L3_chr4_-_41848895	chr4	41848879	41848895	-	389206	CCDC4	FLJ35632,FLJ43965,MGC157807,MGC157808	15.394691	4.264024	0	2.942775	0	2.123056	0	0	0	0	0.84304	0	7.144245	0.742541	0	0	0	2.971095	17.983051	7	0	3	0	3	0	0	0	0	1	0	7	1	0	0	0	3
L3_chr4_-_100069295	chr4	100069288	100069325	-	1977	EIF4E	CBP,EIF4F,EIF4E1,EIF4EL1,MGC111573	6.768589	2.420552	4.935939	2.795915	3.063528	0	0.66108	5.019991	8.88747	6.678045	3.37216	2.156844	15.340115	11.1082	59.305971	35.44482	37.214808	32.031663	8	4	3	2.866667	3	0	1	8	11	7	4	3	15	14.679157	85.8363	57.8363	49.685714	32.842857
L3_chr5_+_72958175	chr5	72958174	72958175	+	64283	RGNEF	DKFZp686P12164,FLJ21817,KIAA1998	9.766167	5.639978	5.161982	17.340853	8.901132	0.006374	2.960227	21.423866	4.730344	12.002993	0.84304	4.892798	10.068723	9.571566	7.39332	8.924949	7.6546	11.512109	10.962264	9.461395	3	17.522165	8.671053	0.014851	4	26.383051	5.783051	11.522287	1	6.966102	9.923077	12.35275	10.688979	14.498824	9.712186	11.817143
L3_chr16_+_4361849	chr16	4361844	4361853	+	114990	VASN	SLITL2	12.582869	3.611079	12.788907	30.493391	9.224805	17.081011	5.421853	5.359808	4.913659	13.152402	3.464574	10.45935	5.100095	6.93636	6.039341	3.061421	4.530728	5.879572	13.978022	6	7	30.72549	9	21	7	8	6	12.716981	4	15	5	9	8.953488	5	6	6
L3_chrX_-_15263567	chrX	15263567	15263582	-	5277	PIGA	GPI3,PIG-A	0.804244	0	0	0	0	0	1.98324	11.051524	1.545543	5.842942	1.68608	1.74211	20.342239	19.061428	10.259989	4.891787	5.900487	6.949325	1	0	0	0	0	0	3	17	2	5.986301	2	2.378238	20	25	17	8	8	7
L3_chr1_+_149370583	chr1	149370583	149370583	+	NA	NA	NA	19.167436	13.606795	8.919993	18.81104	16.45559	1.362328	2.960227	1.858813	2.426664	2.925627	14.263774	4.50193	1.032672	4.592579	8.742529	7.402885	8.766051	2.364749	20.928571	23.041747	5	19	16	2	4	3	3.02948	2.976744	16.028321	6.394426	1	6	12.37931	12.03742	11	2.37931
L3_chr12_-_33483250	chr12	33483250	33483252	-	341359	SYT10	MGC119436,MGC119437	8.87399	6.546722	3.343982	5.892747	1.019722	0	6.264127	21.074439	24.103463	9.276411	14.036377	9.645004	8.082798	14.036613	18.616762	9.223737	7.045449	4.951215	10	11	2	6	1	0	8	26	28	9	15.886792	14	7.952381	18	24	15	9	5
L3_chr16_+_84010913	chr16	84010912	84010913	+	NA	NA	NA	17.164049	4.762139	0	6.895737	4.096355	0.638107	0	0	0	0.937795	0	0	6.111572	10.870975	7.319625	6.741231	5.862611	4.913316	18.826087	7.974359	0	7	4	1	0	0	0	1	0	0	6	14	10.966102	10.966667	7.949153	5
L3_chr6_+_126153798	chr6	126153754	126153854	+	135112	NCOA7	RP1-187J11.1,ERAP140,ESNA1,FLJ45605,MGC88425,Nbla00052,Nbla10993,dJ187J11.3	1.608488	0.610418	10.085285	90.606073	44.060631	3.276648	15.523989	22.848646	39.955146	94.321017	110.547376	52.822282	6.1524	6.726146	18.704777	70.030004	71.568729	15.001335	2	1	5.934641	91.884373	42.980263	5	20.990025	32.997475	48.938389	91.967862	124.982849	74.849689	6	8.964664	30.992727	113.938951	93	15
L3_chr4_-_111053312	chr4	111053312	111053313	-	NA	NA	NA	20.191736	6.411612	13.442081	22.156911	3.411712	1.362328	1.971218	1.40014	1.309438	0.775394	0.70004	2.427219	1.442019	1.045501	2.066552	1.280212	0	0.708848	22	10.727273	7.333333	22.380254	3.333333	2	2.882353	2.5	1.666667	0.833333	0.833333	3.333333	1.4	1.4	3.5	2.1	0	0.7
L3_chr7_-_101749064	chr7	101749064	101749064	-	NA	NA	NA	1.656842	5.957558	8.919993	5.906061	2.043806	2.123056	0	0.540457	2.402289	0	0	2.156844	22.187175	5.372022	17.733764	7.379756	7.045449	9.723079	2	10	5	6	2	3	0	1	3	0	0	3	22	7	23	12	9	10
L3_chr5_+_2055528	chr5	2055527	2055528	+	NA	NA	NA	0.501112	1.160953	2.898466	0	0	0	5.151538	1.542992	5.812356	3.15086	0	2.416811	18.201779	5.941975	4.879931	2.028655	2.430443	4.194059	0.635281	1.909091	1.75	0	0	0	7.02673	2.731132	7.147799	3.235063	0	3.314465	17.926387	7.816383	8.094016	3.331416	3.548351	4.222368
L3_chr8_-_96030780	chr8	96030764	96030802	-	94241	TP53INP1	SIP,DKFZp434M1317,FLJ22139,TP53DINP1,TP53INP1A,TP53INP1B,Teap,p53DINP1	4.137187	8.395415	1.591957	6.868278	8.191662	2.724655	4.429194	5.436337	1.580632	6.836735	10.488026	31.568625	15.325664	20.051759	1.585219	4.8835	4.787714	19.667189	5	14	1	7	8	4	6	9	2	7	12	45	14.988235	26	3	8	7	20
L3_chr10_-_59697661	chr10	59697636	59697670	-	253430	IPMK		7.622164	16.1878	1.591957	1.951062	0	0	0	13.014219	1.545543	0	0.84304	0	16.30507	9.20592	3.170438	4.271661	8.732237	1.007135	9	27	1	2	0	0	0	19	2	0	1	0	16	12	6	7	12	1
L3_chr3_-_189286472	chr3	189286472	189286472	-	NA	NA	NA	2.528698	3.000661	0	1.957861	2.043806	0.638107	21.478019	10.506705	16.151794	3.981573	18.786849	18.923333	0	0.742541	1.090837	0	0	1.007135	3	5	0	2	2	1	25	14	19	4	21	28	0	1	2	0	0	1
L3_chr11_+_126378519	chr11	126378518	126378523	+	283165	PRR10	FLJ40224	5.145408	6.024915	3.211403	1.99275	6.116077	4.239524	15.745542	3.435377	12.783313	2.174477	5.279693	7.693124	3.117796	8.718256	8.137343	1.878468	1.255941	6.945841	6.041522	10.027273	2.016935	2.036403	5.977835	5.994694	19.039596	5.309693	15.309683	2.276687	6.052804	11.079203	3.029542	11.389223	12.010704	3.077321	1.959562	7.056253
L3_chr17_-_35337384	chr17	35337351	35337384	-	94103	ORMDL3		11.139625	2.43277	5.161982	3.929369	3.059166	1.276213	0.66108	1.080913	0.772772	1.93233	2.529121	2.223458	12.276876	9.072531	18.999682	9.780658	4.027447	27.550264	13	4	3	4	3	2	1	2	1	2	3	3	12	12	29	16	6	28
L3_chr16_+_45475790	chr16	45475764	45475804	+	84706	GPT2	ALT2	11.86192	3.03097	1.591957	0.975531	1.019722	2.000434	4.123471	0.540457	2.097662	0	0	0	8.097095	8.040918	0.494381	1.214719	0.458292	1.007135	14.385631	5	1	1	1	3	5.96	1	2.685714	0	0	0	7.861111	10.714286	1	2	0.731707	1
L3_chrX_-_39842156	chrX	39842154	39842159	-	54880	BCOR	ANOP2,FLJ20285,FLJ38041,KIAA1575,MAA2,MCOPS2,MGC131961,MGC71031	19.449211	6.579704	0	4.824559	0	0.638107	3.621307	9.787342	0.772772	0.937795	0.072527	2.223458	1.032672	3.005253	0	1.153332	0.643964	0	21.9375	11	0	4.90625	0	1	5	15	1	1	0.090164	3	1	4	0	1.892857	1	0
L3_chr4_+_138367641	chr4	138367640	138367642	+	NA	NA	NA	18.749924	15.641815	7.775496	11.493951	9.676842	3.454033	3.327667	2.930204	2.395735	6.917594	3.464574	4.552167	2.054407	1.235834	0.869771	1.832151	0.643964	0	21.077068	26.387153	4.508647	11.692074	9.451625	4.957895	4.680488	4.837838	3.045639	6.9	4	6.305656	2	1.665025	1.785714	3	1	0
L3_chr12_+_75682025	chr12	75682008	75682164	+	23390	ZDHHC17	HIP14,HIP3,HSPC294,HYPH,KIAA0946	6.395427	10.249932	11.781989	15.681697	10.228352	2.000434	1.32216	6.960367	3.126176	1.87559	11.092015	1.482306	16.431285	11.999454	13.006759	10.953904	41.1546	9.923209	7.824	17	6.990385	15.990476	10	3	2	12	4	2	13	2	16	16	22	17.971779	53.985714	10
L3_chr18_+_11841412	chr18	11841388	11841417	+	57132	CHMP1B	C10orf2,C18-ORF2,C18orf2,CHMP1.5,Vps46-2	5.678063	1.822352	1.591957	4.893837	0	0	0	0.540457	0.772772	0.937795	0	0.741153	18.477401	18.982763	14.901424	12.238774	23.506429	11.852159	7	3	1	5	0	0	0	1	1	1	0	1	18	24.993333	24.914065	20	33	11.993333
L3_chr4_+_174667361	chr4	174667354	174667379	+	NA	NA	NA	21.257782	10.771637	3.183914	24.436753	19.519119	6.727742	0	0	0.772772	0.937795	0	0	2.984104	2.245167	2.573982	4.259982	2.130027	1.007135	24	17.95	2	24.85	19	9	0	0	1	1	0	0	2.888889	3	5	7	3	1
L3_chr15_+_28123934	chr15	28123934	28123937	+	NA	NA	NA	17.975082	10.950982	1.591957	5.22908	13.977046	12.537504	2.960227	0	0.349303	0	6.129538	2.852977	3.315533	2.324744	2.465925	0.795072	0.7288	1.168202	19.929078	18.446809	1	5.321513	13.607565	15.321513	4	0	0.463415	0	7	4	3.233161	3.07772	4.15544	1.310881	1.15544	1.15544
L3_chr4_-_170770312	chr4	170770312	170770318	-	4750	NEK1	DKFZp686D06121,DKFZp686K12169,KIAA1901,MGC138800,NY-REN-55	0	0	0	0	0	0	24.278334	0.540457	0	0.937795	0	0	0	0	0	0.60736	0	0	0	0	0	0	0	0	28	1	0	1	0	0	0	0	0	1	0	0
L3_chr12_-_26877345	chr12	26877339	26877414	-	3709	ITPR2	IP3R2	11.404481	8.142836	1.591957	26.853821	8.154336	6.467181	4.704308	20.474573	7.060211	24.174399	44.325688	32.203033	8.25044	5.232875	7.040108	11.577152	14.468262	5.014447	14	13.423256	1	27.423256	7.967742	10	7	33	9	25	51	45	8	7	12	19	21	5
L3_chr7_+_130891868	chr7	130891868	130891871	+	NA	NA	NA	12.096607	5.759818	1.790132	9.336615	7.217444	5.630061	2.600627	1.47096	1.720402	1.240023	2.504755	1.252394	9.666567	8.743179	5.029682	7.017794	12.984491	4.631524	13.726349	9.610437	1.193031	9.504303	7.047923	7.454138	3.643385	2.553398	2.219729	1.347508	2.935292	1.682548	9.489184	11.362033	7.889025	11.42637	16.142306	4.708074
L3_chr10_+_50487516	chr10	50487510	50487517	+	NA	NA	NA	10.870937	9.769106	13.947277	15.687392	32.695085	30.232558	9.573056	6.381616	1.539208	1.055794	14.440133	38.568651	4.048772	0.925567	1.06232	0.200774	4.349401	4.419842	12.628789	16.253803	8.233908	15.976384	31.832504	37.231256	12.922773	9.767465	1.960711	1.138726	16.491065	57.021409	3.924913	1.25	2.027132	0.333333	6.041667	4.479167
L3_chr22_-_18134669	chr22	18134657	18134674	-	NA	NA	NA	11.857991	3.03097	4.775871	10.771685	5.09861	4.884218	10.665359	19.988519	24.851428	51.121422	9.545733	2.936435	2.065344	0.742541	3.318266	0.60736	0.643964	1.007135	14	5	3	11	5	7	14.979592	30	29.86747	49	11	4	2	1	6	1	1	1
L3_chr15_+_61356856	chr15	61356843	61356868	+	83464	APH1B	APH-1B,DKFZp564D0372,PRO1328,PSFL,TAAV688	8.646535	1.220836	0	3.918306	0	1.362328	0.66108	1.080913	0	0.937795	0.84304	2.195282	15.331419	6.042967	6.500965	17.78907	4.830569	4.951215	10	2	0	4	0	2	1	2	0	1	1	3	15	8	11	28.968421	6.978723	5
L3_chr22_-_17659243	chr22	17659242	17659249	-	8218	CLTCL1	CHC22,CLH22,CLTCL,CLTD,FLJ36032	20.516643	3.03097	6.527897	1.957861	0	3.485384	2.059989	0.540457	3.161264	1.93233	1.709028	0.741153	2.065344	0.742541	0	0.60736	0.643964	1.007135	23	5	4	2	0	5	3	1	4	2	2	1	2	1	0	1	1	1
L3_chr14_-_22596570	chr14	22596562	22596602	-	NA	NA	NA	11.674805	15.583448	1.591957	14.699439	6.135799	4.638976	10.93257	6.738701	6.324122	6.75739	12.877946	34.082803	2.065344	7.545594	3.890043	14.700658	4.061919	7.007489	13.979798	25.979798	1	15	6	7	14.835227	11	8	7	14.98	48.671233	2	10	7	24	6	7
L3_chr10_-_133971445	chr10	133971395	133971473	-	282974	STK32C	MGC23665,PKE,RP11-140A10.1,YANK3	17.655109	19.353575	9.711811	56.008779	70.247498	13.317544	0	0.540457	0.772772	5.626771	1.68608	6.505178	7.165439	4.490335	8.446976	16.508003	18.216418	12.043162	21	32.255114	6	57	68.507615	19	0	1	1	6	2	9.065903	7	6	15	27	25.980198	12
L3_chr3_+_13951516	chr3	13951516	13951516	+	NA	NA	NA	9.801225	9.838785	7.024196	2.942775	1.019722	0	2.960227	0	0	0	0	0	12.158417	10.053643	1.733047	0	0	0	11	16.603448	4	3	1	0	4	0	0	0	0	0	12	12.964286	3	0	0	0
L3_chr1_+_201262271	chr1	201262269	201262304	+	NA	NA	NA	18.419115	1.822352	3.343982	2.933393	0	0.638107	3.49094	2.799624	0	2.813385	0	2.195282	3.087079	2.970163	1.483144	3.04103	0	1.007135	21.693548	3	2	3	0	1	5	5	0	3	0	3	3	4	3	5	0	1
L3_chr5_-_175969764	chr5	175969718	175969778	-	114787	GPRIN1	GRIN1,KIAA1893	10.120929	6.395926	16.711475	7.505757	4.08325	5.180235	5.751354	6.724424	33.278885	8.902475	1.709028	7.124307	9.215833	9.008365	14.316227	2.901803	2.666847	6.970878	12.430832	10.596564	10.173584	7.659757	4	7.86911	8	11.855465	41.122602	9.127952	2	9.744079	9.026678	12.009523	25.237031	4.779172	4.038896	7.018966
L3_chr4_-_48384304	chr4	48384303	48384306	-	NA	NA	NA	7.950715	6.546722	12.788907	14.095187	3.069543	0	0.66108	0.540457	0	0	0	0	16.551714	21.144373	24.513118	14.410613	52.968382	7.850494	9	11	7	14.25731	3	0	1	1	0	0	0	0	16.375	27	31	23.375	57.75	8
L3_chr22_+_18564569	chr22	18564569	18564569	+	NA	NA	NA	0	0	0	0	1.019722	1.362328	25.217351	3.30128	0.772772	3.981573	3.464574	7.628988	0	0	0.494381	0	0	0	0	0	0	0	1	2	29	5	1	4	4	11	0	0	1	0	0	0
L3_chr16_-_84246955	chr16	84246955	84246957	-	NA	NA	NA	18.282272	16.501324	16.348425	21.778342	9.240182	2.123056	2.962336	4.821391	4.070608	1.93233	3.464574	12.979438	4.087056	8.506649	6.573767	10.472942	7.905055	7.806787	20.000915	28.000915	9.000915	22.00122	9.000305	3	4.002634	7.002634	5	2	4	19	4	11	10.005464	17	10.003643	8.001821
L3_chr17_+_76867603	chr17	76867603	76867604	+	NA	NA	NA	21.392622	9.504674	12.434948	9.798369	6.921803	5.365414	0	0.540457	2.353404	0	1.68608	0.741153	4.04085	5.292507	6.892385	5.488759	0.643964	3.944081	23.793103	15.969231	7	9.953846	6.762334	7	0	1	3	0	2	1	3.933333	6.966667	10.9	8.966667	1	4
L3_chr15_+_55379597	chr15	55379586	55379642	+	NA	NA	NA	4.069575	4.856637	1.591957	0	0	0	1.98324	2.939727	4.671718	1.87559	0	0	19.442383	17.591376	15.215431	3.65423	1.287928	1.007135	5	8	1	0	0	0	3	5	6	2	0	0	19	23	25.977273	6	2	1
L3_chr1_+_24702004	chr1	24701987	24702088	+	11123	RCAN3	DSCR1L2,MCIP3,RCN3,hRCN3	8.187504	7.29911	0	5.861032	0.710209	4.037376	16.308202	8.500973	1.545543	1.857143	1.709028	13.532312	1.032672	2.987708	0	0.60736	2.130027	3.021404	10	11.986486	0	5.984615	0.697248	6	20.847328	14.061399	2	1.981132	2	19	1	4	0	1	3	3
L3_chr1_-_27803283	chr1	27803261	27803291	-	27245	AHDC1	CL23945,DJ159A19.3,RP1-159A19.1	6.530662	4.844419	0	8.759191	6.128709	2.761163	16.951145	5.70055	3.947832	7.83127	5.081188	15.084641	2.065344	1.485082	4.307029	6.10325	4.705882	18.702832	8	8	0	8.955556	6	4	22	9	5	8	6	21	2	2	8	10	7	19
L3_chr9_+_130684232	chr9	130684222	130684286	+	56262	LRRC8A	RP11-101E3.3,FLJ10337,KIAA1437,LRRC8,FLJ41617	12.053611	15.107908	18.396286	53.978825	24.555813	10.124794	8.370916	16.766427	21.913859	26.443872	24.281147	42.085652	5.137398	8.322828	17.852723	22.680804	11.29502	42.326013	14	25	10.974194	54.987097	24	15	12.137627	24.971154	27.330855	27	27.942308	59.794585	5	11	30.111006	37.125966	15.993827	42.96319
L3_chr1_-_40140150	chr1	40140133	40140164	-	4610	MYCL1	LMYC,MYCL	14.580992	3.653606	0	1.053075	0	2.552427	8.080289	0.540457	5.65124	0	0	5.121455	3.087079	1.444283	3.422872	1.826311	0.643964	0	17	6	0	1.080501	0	4	11	1	7	0	0	7	3	1.945946	6.078886	3	1	0
L3_chr11_+_43920762	chr11	43920759	43920762	+	387763	LOC387763		7.446472	24.825199	3.343982	0	1.019722	2.123056	10.142476	16.624501	0.967339	0	0.84304	6.683022	8.174112	5.398875	1.090837	7.369184	0.643964	0	8.825	42.071753	2	0	1	3	13	21.948052	1.242991	0	1	9.415118	8	7.115183	2	12	1	0
L3_chr9_-_85775536	chr9	85775536	85775537	-	NA	NA	NA	1.608488	3.022067	3.183914	0	1.019722	0	0	0	0	0	0	0	24.283277	19.483771	31.444092	19.079213	32.570594	12.718352	2	5	2	0	1	0	0	0	0	0	0	0	24	25	41	30.977778	38	13
L3_chr14_-_104338254	chr14	104338253	104338255	-	NA	NA	NA	12.393411	11.242904	5.161982	8.877138	1.019722	3.712866	5.250429	12.224053	4.913659	2.983757	4.349605	18.216731	8.248612	11.783212	18.616762	1.824075	7.045449	10.679818	13.776119	19	3	9	1	5	7	16.041905	6	3.041905	5	26.817073	8.112164	15.224329	24	2.986842	9	11
L3_chr1_-_17318534	chr1	17318526	17318576	-	11240	PADI2	RP1-37C10.6,KIAA0994,PAD-H19,PAD2,PDI2	6.530661	6.08306	14.75466	6.868278	68.90565	69.353374	13.344333	9.558435	4.77858	0.937795	35.295094	95.944723	6.159133	13.7985	0.494381	0.60736	20.369889	56.630937	8	10	8	7	66.994444	78.951403	18	16	6	1	39.93725	144.783333	6	18	1	1	26	58.842105
L3_chr18_+_70626504	chr18	70626504	70626506	+	NA	NA	NA	0	0	0	0	0	0	0	0	0	0	0	0	26.187674	0.742541	0.494381	0	0	0	0	0	0	0	0	0	0	0	0	0	0	0	26	1	1	0	0	0
L3_chr9_-_3515745	chr9	3515745	3516007	-	5991	RFX3	RP11-32F11.1,MGC87155,bA32F11.1	7.968785	27.6282	3.183914	10.515903	2.039444	0.638107	4.119978	2.259168	2.353404	6.64898	4.067718	5.026561	14.163803	5.723061	1.585218	7.789746	24.214648	2.014269	9.382353	46	2	10.735294	2	1	6	4	3	6.888889	4.777778	7	13.781472	7.665809	3	12.786578	32.450549	2
L3_chr3_+_191714568	chr3	191714553	191714610	+	3556	IL1RAP	C3orf13,FLJ37788,IL-1RAcP,IL1R3	0.804244	1.822352	8.616153	0.975531	0	0	2.960227	11.288067	8.812606	0	0	0.741153	22.560369	35.992664	21.554099	1.822079	0.643964	18.472747	1	3	5	1	0	0	4	16	11	0	0	1	22	47	35	3	1	19
L3_chr15_-_99847172	chr15	99847147	99847521	-	5046	PCSK6	PACE4,SPC4	9.513442	10.891392	13.634846	114.256838	123.094796	101.598226	7.621604	7.783555	23.792758	51.96361	180.187787	153.170057	9.354633	5.223518	7.885173	37.769212	103.264565	57.39457	11.344669	18.07481	8.117166	115.434039	119.596739	116.142126	10.875175	12.617289	28.729452	49.855135	198.851705	229.449401	9.085799	7.051843	13.288791	61.393419	120.596535	59.125743
L3_chr5_+_153550485	chr5	153550482	153550501	+	55568	GALNT10	DKFZp586H0623,FLJ00205,FLJ11715,GalNAcT10,pp-GalNAc-T10	9.061175	6.247906	7.876911	10.793383	7.152794	4.189188	13.325547	12.015037	14.027956	3.386104	7.556091	33.105053	4.104726	8.359731	13.623692	9.458183	11.319875	10.463604	10.646288	10.323144	4.646288	11	7	6.274951	18	17.726829	17.501946	3.579365	8.726829	47.174142	4	11	20.836115	15.468425	15	10.530055
L3_chr4_-_84475023	chr4	84475015	84475028	-	10855	HPSE	HPA,HPR1,HPSE1,HSE1	10.266828	6.04758	15.033861	7.831493	2.039444	5.669669	7.405093	5.560447	5.65124	0.937795	6.836111	17.370003	9.209589	16.315087	13.95396	6.108291	6.157473	10.739184	12	10	9	8	2	8	10	9	7	1	8	25	9	21	21	10	9	10.958333
L3_chr11_-_19219470	chr11	19219470	19219472	-	79733	E2F8	FLJ23311	9.291961	7.763945	13.298649	11.717411	11.435317	5.454173	14.872927	16.004574	16.477568	12.832164	7.942048	32.705949	2.736648	0.500626	10.740989	2.392368	4.483135	2.421285	10.688586	13.064299	7.3107	11.880172	11.137638	7.247337	17.797393	20.854329	19.703382	12.284377	9.126582	48.743574	2.655538	0.681256	15.703502	3.928096	6.027501	2.411183
L3_chr6_+_26646566	chr6	26646563	26646611	+	10473	HMGN4	HMG17L3,MGC5145,NHC	2.461087	4.246219	0	4.891254	3.063528	0.638107	1.98324	0.540457	0.772772	0.937795	2.552068	6.530564	22.500806	9.910551	5.790174	9.784091	5.349845	5.992499	3	7	0	5	3	1	3	1	1	1	3	9	22	13	11	16	8	6
L3_chr8_-_60193949	chr8	60193947	60193949	-	9760	TOX	KIAA0808,TOX1	1.656842	1.220836	0	3.929369	5.123968	0	24.278334	1.178254	0	0	1.709028	1.454129	1.032672	2.269478	0.494381	3.677067	0	0	2	2	0	4	5	0	28	2	0	0	2	2	1	3	1	6	0	0
L3_chr3_-_176360925	chr3	176360925	176360926	-	NA	NA	NA	17.899723	11.267673	10.323964	3.929369	2.043806	0	2.960227	0.540457	1.545543	0	0	1.454129	6.111572	3.772105	3.823916	0.60736	0	2.014269	20	19	6	4	2	0	4	1	2	0	0	2	6	5	6	1	0	2
L3_chr11_-_405025	chr11	404998	405034	-	59307	SIGIRR	MGC110992,TIR8	8.622732	1.831254	1.591957	0	2.043806	0	0	0.540457	2.318315	0	0	0	18.370118	7.545594	2.573982	0.60736	0.643964	3.97823	10	3	1	0	2	0	0	1	3	0	0	0	18	10	5	1	1	4
L3_chr1_-_8685906	chr1	8685894	8686111	-	NA	NA	NA	8.44469	4.856637	3.183914	8.786579	5.102972	6.331244	16.514013	11.277146	10.322958	16.775457	14.553409	81.934612	2.065344	1.485082	0.494381	1.127551	0.643964	2.01427	10	8	2	9	5	9.676471	23	19	13	16.980198	16.980198	117.304413	2	2	1	1.857143	1	2
L3_chr22_-_35933056	chr22	35933055	35933056	-	6753	SSTR3		4.307503	7.7234	5.161982	23.78919	19.551368	10.5627	22.719273	44.952279	14.399639	36.90555	14.23808	103.866816	0	0.742541	1.090837	0	0	7.805037	5	13	3	24	19	13	27	51	17	34	16	161	0	1	2	0	0	8
L3_chr5_+_127446987	chr5	127446987	127447338	+	6558	SLC12A2	BSC,BSC2,MGC104233,NKCC1	19.206292	12.541542	35.003662	39.363129	5.141888	2.665731	2.721069	5.73935	25.938544	2.813385	10.271922	11.460713	5.16336	9.794218	19.498918	7.313738	6.934742	6.000355	22.819023	20.786408	21	40	5.033708	3.920792	4	10	32	3	12	15.919643	5	13	32	12	10	6
L3_chr14_-_64638689	chr14	64638684	64639017	-	4149	MAX	MGC10775,MGC11225,MGC18164,MGC34679,MGC36767,orf1	1.656842	3.644704	0	5.876167	1.019722	0	12.201022	9.039193	8.826301	17.404289	0.84304	5.026561	13.274153	7.496002	8.853327	11.001217	10.921115	12.33202	2	6	0	6	1	0	16	14.494845	11	17	1	7	13	10	14.460905	18	16	12.544145
L3_chr17_-_28432943	chr17	28432943	28432944	-	NA	NA	NA	18.942152	7.914717	5.786783	4.074804	1.354952	0	2.760671	1.080913	1.785008	0.220882	0.00074	0	5.554346	3.786898	3.971898	0.76904	0.25108	0.236043	21.200796	13.249454	3.471573	4.158724	1.327586	0	3.75	2	2.25	0.25	0.001004	0	5.428814	5.004657	6.682303	1.26471	0.421053	0.229153
L3_chr12_+_93066425	chr12	93066425	93066664	+	10154	PLXNC1	CD232,PLXN-C1,VESPR	17.303993	12.662655	14.026905	68.640634	34.765483	20.049468	7.971498	2.259167	7.180868	20.513132	23.216535	102.169565	2.065344	0.20703	2.471907	13.442035	15.029302	19.957617	20.616087	20.943681	8	69.9625	34	27.864662	11	4	9	20.905099	27	144.954887	2	0.28481	5	22	21	20
L3_chr1_+_25629974	chr1	25629968	25629985	+	55219	TMEM57	RP3-469D22.2,FLJ10747,FLJ23007,MACOILIN	20.21284	10.752674	19.542846	15.808743	19.551368	2.123056	2.059989	2.161827	2.353404	0.937795	3.418055	2.195282	5.126461	1.502626	5.805131	4.265821	1.36976	3.021404	23	18	11	16	19	3	3	4	3	1	4	3	5	2	9	7	2	3
L3_chr17_+_23686915	chr17	23686883	23686922	+	7126	TNFAIP1	B61,B12,EDP1,MGC2317	0.804244	1.211934	3.343982	4.877655	2.039444	1.245919	22.524218	7.376498	7.074008	4.745715	10.430764	12.76596	4.130688	3.747794	4.384425	4.271661	2.657687	17.786632	1	2	2	5	2	1.956522	30	12	9	5	12	17.962963	4	5	8	7	4	18
L3_chr1_-_199975913	chr1	199975913	199975914	-	NA	NA	NA	1.656842	0.610418	5.161982	0.359511	2.043806	0.335408	11.79073	5.632702	13.721454	0	4.005708	3.544256	14.088554	10.611786	16.077819	1.826311	7.992719	8.777859	2	1	3	0.37037	2	0.555556	14.61194	8.332196	16.223881	0	4.61194	5	13.892857	13.671703	21.802124	3	10.46139	8.964286
L3_chr12_-_48026701	chr12	48026701	48026701	-	NA	NA	NA	2.335576	6.377361	3.656381	13.966583	16.008018	15.947786	24.331136	14.084635	6.719158	24.796372	10.021067	101.737566	0.91299	0.641977	0.936545	0.02979	0.551049	1.818081	2.779919	10.712437	2.173973	14.127874	15.566138	18.943682	28.056307	18.168765	8.124513	23.101891	11.337061	157.922102	0.883264	0.866667	1.749931	0.049793	0.866667	1.821828
L3_chr19_+_56789640	chr19	56789620	56789662	+	NA	NA	NA	19.538773	17.36863	1.591957	12.682462	16.371583	4.184719	3.975104	2.799624	1.545543	0.937795	0.84304	1.454129	4.087056	2.227622	1.585219	2.433671	0	6.000355	23	29	1	12.970297	16	6	5.807692	5	2	1	1	2	4	3	3	4	0	6
L3_chr10_+_102662709	chr10	102662698	102662730	+	55719	C10orf6		4.137187	4.186026	1.591957	4.9049	0	0	9.178699	11.051524	24.606639	12.011965	21.019438	18.969746	14.291353	16.007588	13.607407	19.658401	15.302545	3.000177	5	7	1	5	0	0	12	17	30	12	24	27	14	21	20	32	20	3
L3_chr19_-_59104822	chr19	59104821	59104822	-	NA	NA	NA	15.431749	20.577445	24.814399	52.743769	42.289937	4.532625	11.250657	15.406629	6.612874	5.913903	12.26916	33.015614	1.032672	0	1.733047	0	1.36976	2.971095	17	35	13	53	41	6	14	21	8	6	14	49	1	0	3	0	2	3
L3_chr1_+_22150514	chr1	22150513	22150514	+	NA	NA	NA	24.766764	15.917587	3.343982	5.892747	5.123968	1.362328	0	0	0	0	0	0	2.979664	2.970492	0.886814	1.107608	4.306942	1.993043	26.925926	27	2	6	5	2	0	0	0	0	0	0	2.909091	3.909091	1.818182	1.818182	5.727273	2
L3_chr14_+_104467401	chr14	104467401	104467402	+	NA	NA	NA	27.130642	1.810134	3.343982	5.892747	4.089265	0.638107	0.66108	0	0	0	0	0	0	0	1.090837	0	0	0	30	3	2	6	4	1	1	0	0	0	0	0	0	0	2	0	0	0
L3_chr15_-_65113252	chr15	65113252	65113299	-	NA	NA	NA	21.86799	9.501937	4.935939	14.76934	6.175373	4.929722	3.995413	2.4832	1.545543	10.197462	6.933498	5.026561	2.054407	4.636313	3.145171	5.507951	3.412931	6.000354	24.342678	15.946667	3	15	6.037895	6.914634	5.628768	4.190164	2	9.855072	8	7	2	6.05618	5.05618	9	4.887464	6
L3_chr10_+_96152233	chr10	96152231	96152252	+	23232	TBC1D12	FLJ10339,FLJ12820,KIAA0608	19.774854	9.637548	1.591957	13.715558	4.08325	0	2.059989	13.935847	11.275962	13.609088	9.397056	7.909279	6.185095	19.908074	4.699336	11.598164	18.247117	9.965662	23.433333	16	1	13.977273	4	0	3	21	14	14	11	11	6	26	9	19	24	10
L3_chr2_+_241174823	chr2	241174822	241174845	+	11132	CAPN10		20.379176	6.588607	19.243957	12.755508	22.588662	2.000434	0.66108	3.841737	0	3.86466	0.84304	2.195282	7.165439	6.824055	1.585219	8.594476	8.088273	1.994026	24	11	11	13	22	3	1	6	0	4	1	3	7	9	3	14	11	1.979592
L3_chr9_+_36825568	chr9	36825568	36825568	+	NA	NA	NA	14.486423	16.50079	24.814399	55.738172	25.740547	5.365414	4.589349	21.045961	125.942119	55.42473	45.493796	21.536628	9.13893	3.806864	56.010399	37.16435	17.51424	5.879572	16	28	13	55.993506	24.993506	7	6	25.96875	138.90625	49.953125	50	31.984375	9	4.989071	62.978142	59.946057	20.77049	6
L3_chr6_+_135361524	chr6	135361523	135361524	+	NA	NA	NA	14.486423	1.810134	3.343982	4.917216	5.123968	0	9.711508	6.393086	19.673533	2.94947	4.307614	2.156844	4.087056	4.592579	2.4069	4.293231	10.514831	4.913316	16	3	2	5	5	0	12	9	23	3	5	3	4	6	4	7	13	5
L3_chr11_+_66367487	chr11	66367474	66367497	+	9986	RCE1	FACE2,RCE1A,RCE1B	17.912295	8.421993	6.527897	15.728836	22.533862	7.809272	5.250429	9.212506	3.934036	4.919368	0.84304	2.156844	5.152423	3.75456	5.475263	6.110738	8.502637	3.000177	21	14	4	16	22	11	7	14	5	5	1	3	5	5	10	10	12	3
L3_chr2_-_198061354	chr2	198061354	198061361	-	NA	NA	NA	0	0.610418	0	0	0	0	0	0	0	0	0	0	28.345326	9.144127	7.097421	13.505765	4.183281	4.99322	0	1	0	0	0	0	0	0	0	0	0	0	28	12	12	22	5.977011	5
L3_chr3_+_130728467	chr3	130728465	130728467	+	NA	NA	NA	11.458067	7.15714	18.736874	3.929369	9.220443	13.257042	6.925207	0.540457	1.545543	0	0.84304	0	10.146174	5.372022	1.733047	3.053756	5.174691	16.414362	13	12	10	4	9	16	9	1	2	0	1	0	10	7	3	5	7	16.923077
L3_chr20_-_42335787	chr20	42335787	42335789	-	NA	NA	NA	13.043934	14.718412	51.656312	11.275535	10.517507	3.403312	7.436168	10.55946	79.564527	6.488156	13.448219	11.295671	8.154426	9.223465	27.396682	2.43951	1.36976	7.805037	14.468855	24.945055	26.286184	11.452882	10.250439	4.890493	9.375	14.0625	89.77657	6.388285	15.3125	16.359549	8	12	35.605263	4	2	8
L3_chr17_-_55958339	chr17	55958330	55958366	-	10513	APPBP2	HS.84084,KIAA0228,PAT1	16.80895	3.593868	0	6.895737	1.019722	0.638107	0.66108	3.841737	2.318315	14.274884	8.817605	3.625027	11.208809	7.440029	12.116042	4.272707	9.286192	11.929623	19	6	0	7	1	1	1	6	3	14	10	4.979798	11	9.972891	20.919831	7	13	12
L3_chr11_+_105453584	chr11	105453569	105453612	+	60496	AASDHPPT	AASD-PPT,CGI-80,DKFZp566E2346,LYS2,LYS5	8.255116	3.653606	1.591957	6.881592	2.043806	0.638107	1.98324	2.799624	3.947832	4.745715	3.972059	2.936435	18.448389	18.825896	12.308662	25.558061	27.975891	8.992676	10	6	1	7	2	1	3	5	5	5	4.607843	4	18	25	21.988506	41.864322	37.994253	9
L3_chr18_-_68362718	chr18	68362718	68362718	-	147381	CBLN2		7.670566	10.377041	5.161982	10.472513	12.958203	8.532109	18.274378	4.00498	3.180897	7.004559	5.154689	13.456596	2.987364	3.780075	8.224833	1.750787	2.027735	4.78867	8.695652	17.521739	3	10.608696	12.608696	10.695652	21.53125	5.9375	3.9375	6.875	5.90625	19.71875	2.916667	4.954545	11.734848	2.867424	2.867424	4.871212
L3_chr12_-_41731401	chr12	41731400	41731401	-	NA	NA	NA	15.596793	7.718007	1.629515	0.999249	1.025245	0.000472	5.164553	3.791097	5.718006	0.017698	0.01543	0.001102	8.22542	14.071211	14.758297	3.74271	0.675757	0	17.631101	12.898086	1.022016	1.024768	1.005504	0.001376	7.043866	6.105231	7.081983	0.022228	0.019758	0.001235	8.057827	18.251994	21.341379	6.125852	1.063111	0
L3_chr1_+_165564929	chr1	165564929	165565061	+	5451	POU2F1	OCT1,OTF1	0	0	0	0	0	0	6.489183	12.654041	0	0	0	0	22.50203	4.557886	0.494381	0	0	0	0	0	0	0	0	0	9	20	0	0	0	0	22	6	1	0	0	0
L3_chr8_+_96438800	chr8	96438800	96438803	+	NA	NA	NA	10.699901	13.534776	21.848118	14.476076	9.177493	23.784602	15.273335	11.157087	20.69299	5.776798	9.939682	35.016355	3.087079	3.783298	5.12871	0.60736	0.643964	6.965484	12.434426	22.65625	12.09375	14.6875	8.957189	28.4375	19.5	15.797896	24.47619	5.821705	11.357143	51.391029	3	5	9	1	1	7
L3_chr2_+_200528757	chr2	200528750	200528762	+	79568	C2orf47	DKFZp666A212,FLJ22555	4.137187	3.052091	7.024196	0.975531	1.019722	0	0.66108	11.532536	13.785694	4.82506	1.668543	5.816517	24.389559	18.17925	16.094305	15.884477	19.806373	5.986336	5	5	4	1	1	0	1	16.979592	16.938776	5	1.979592	8	23.977612	23.935394	24.941578	25.942217	26.955694	5.985714
L3_chr1_-_32053059	chr1	32053059	32053060	-	90853	SPOCD1	FLJ25348,FLJ39908,RP11-84A19.1	3.826627	3.24421	1.591957	3.688609	0.297327	0.35515	8.839382	0	0.5413	2.94947	0	2.156844	16.605448	14.590504	13.292118	6.02656	4.530728	4.913316	4.463415	5.41033	1	3.756098	0.292683	0.585366	11	0	0.708333	3	0	3	16.428571	18.835061	17.867538	9.809524	6	5
L3_chr19_+_34789029	chr19	34789026	34789044	+	10775	POP4	RPP29	0.804244	2.420552	1.591957	7.85999	5.108987	2.638541	12.125715	7.392494	4.720604	4.802455	9.508092	4.231691	16.361233	14.474218	15.592848	14.081182	11.142539	31.094053	1	4	1	8	5	4	16	12	6	5	11	6	16	19	26	23	16	32
L3_chr18_+_53253637	chr18	53253600	53253641	+	9480	ONECUT2	MGC120377,MGC120378,OC-2,OC2	10.059648	11.421298	1.591957	1.951062	6.1358	0	12.091476	25.382923	6.252351	10.716358	6.790216	5.159893	7.217768	3.783298	1.044832	1.214719	2.739519	1.007135	11.95	19	1	2	6	0	17	39.96761	8	11	8	7	7	5	1.925926	2	4	1
L3_chr12_-_108231997	chr12	108231996	108232001	-	121643	FOXN4	FLJ35967	12.154968	5.344103	9.885804	14.322245	17.989643	24.039282	13.204847	10.353991	12.234649	3.720552	0.841183	17.065738	4.089249	2.072018	1.579245	0.445018	0.643964	1.002376	13.854037	8.85965	5.761839	14.550688	17.526056	29.976701	17.277932	14.686444	14.945127	3.85687	0.997839	24.648354	3.980806	2.773086	2.990403	0.733848	1	0.995202
L3_chr5_-_107744638	chr5	107744638	107744639	-	64839	FBXL17	DKFZp434C1715,FBXO13,Fbl17,Fbx13,MGC161422,MGC161424	12.574194	2.371704	5.626934	4.522558	7.872468	2.682811	13.191589	2.990603	3.71961	2.566548	7.649204	7.889933	3.700789	0.976951	2.304637	1.501803	4.051195	2.286094	14.249301	3.924674	3.343734	4.615617	7.684742	3.936558	16.373149	4.943819	4.641568	2.625527	8.77047	11.175367	3.619186	1.324487	4.126984	2.470056	5.480931	2.279522
L3_chr7_-_129038702	chr7	129038701	129038736	-	NA	NA	NA	21.136374	4.228543	1.554107	6.844899	0.996992	0.638107	4.2548	0.540457	5.551351	2.870125	5.113014	0.741153	4.105692	3.692986	5.903511	4.852402	26.284345	2.250218	24.866667	7	0.977778	7	0.977778	1	5.965517	1	7	3	6	1	3.97561	4.95122	9.853659	7.97561	33.97561	2.25
L3_chr10_-_95452310	chr10	95452303	95452350	-	118924	C10orf4	F26C11.1-like,FRA10AC1,FRA10A	14.068403	18.678475	11.689879	15.688616	4.08325	2.237136	3.305399	9.307421	4.720604	7.846233	8.539947	13.687357	12.329204	5.982182	3.710573	11.003142	8.136182	3.464352	17	31	7	16	4	3.453744	5	15	6	8	10	19	12	8	7	18	12.182073	3.455378
L3_chr15_+_97923719	chr15	97923702	97923774	+	NA	NA	NA	17.402006	30.699259	30.621922	77.842443	48.230646	9.280168	5.090274	17.265764	27.3443	29.224029	48.237287	66.435515	7.217768	18.246322	47.194025	59.559422	56.348262	33.543921	20.502845	51.463333	17	79	47	13	7	27	34	28.965398	55	95	7	24	71.997059	96.991176	72.979769	33.991228
L3_chr6_-_146177532	chr6	146177532	146177630	-	84085	FBXO30	FBX30,RP11-545I5.4,FLJ41030,MGC21674	10.287401	22.334603	11.480858	12.76489	7.142416	0.638107	4.147982	11.406288	13.521776	1.87559	13.723715	20.021923	15.331419	21.146609	13.937998	15.163047	9.815202	23.674046	12.457912	36.971274	6.915825	13	7	1	5.99435	18.988732	16.99435	2	16	27.965318	15	28	25.112832	24.782222	14.988701	23.98249
L3_chr2_+_83958750	chr2	83958749	83958752	+	NA	NA	NA	9.801225	11.828228	7.024196	13.884059	13.361612	7.063657	6.83794	10.624523	17.014424	5.131611	8.817605	11.055364	13.163545	7.678901	31.367787	4.327961	14.986201	11.635228	11	20	4	14.044813	13	9	9.036034	14.139535	20.124402	5.124402	10	16	13	10	38.07594	7.058003	18	12
L3_chr1_+_66570515	chr1	66570512	66570684	+	5142	PDE4B	RP5-876C12.1,DKFZp686F2182,DPDE4,MGC126529,PDE4B5,PDEIVB	0	0	0	0	0	0	18.655881	24.954581	6.472897	0	5.238118	3.59413	11.217905	4.592579	0.494381	0	0.643964	1.007135	0	0	0	0	0	0	22.97619	32.988095	8	0	6	5	11	6	1	0	1	1
L3_chr12_-_108657456	chr12	108657456	108657456	-	NA	NA	NA	21.149678	20.577445	5.161982	16.821537	12.309931	5.365414	3.768114	8.011285	0.772772	2.94947	0.84304	4.231691	5.100095	3.815345	5.31075	3.677067	7.045449	2.971095	23	35	3	17	11.979798	7	5	11	1	3	1	6	5	5	8	6	9	3
L3_chrX_-_131179596	chrX	131179595	131179822	-	57826	RAP2C	DKFZp313B211	23.935206	18.231208	19.230762	9.837219	8.324561	1.276213	4.119978	2.34809	13.125498	7.128172	11.121775	5.982909	2.136958	2.886646	9.924796	6.76981	4.341886	7.049942	28.373839	30.174542	11.811724	10.066667	8.133333	2	6	4.127444	16.294493	7.309882	12.557257	8.477584	2.067935	3.874273	17.974023	11.105042	6.667935	7
L3_chr19_+_991121	chr19	991114	991154	+	10347	ABCA7	ABCA-SSN,ABCX,FLJ40025	7.38326	6.684576	0	1.951062	2.039444	1.91432	5.517427	10.094774	3.126175	1.87559	4.292921	15.713482	17.353077	3.730249	5.499941	0.60736	2.657687	5.979129	9	11	0	2	2	3	7.768421	17	4	2	5	21.986486	17	5	10	1	4	6
L3_chr8_-_119193257	chr8	119193246	119193317	-	2131	EXT1	EXT,ttv	13.73448	6.608544	1.591957	23.467187	14.303953	5.313589	7.310418	7.627511	8.742326	28.283027	19.164579	20.268063	9.239479	19.651145	16.41001	22.005844	23.383868	10.985719	16	11	1	24	14	8	10	13	11	29	22	28	9	26	29	36	32	11
L3_chr12_+_94708437	chr12	94708435	94708441	+	NA	NA	NA	6.693473	10.734099	2.249323	16.303152	8.373642	13.486992	22.799347	27.752734	19.221452	33.63793	21.332279	71.203691	0.977283	0.210686	4.08243	1.806663	0.08102	2.224109	7.914587	17.929633	1.416579	16.568384	8.187257	17.122084	28.114345	36.228574	23.245221	32.067074	24.207812	105.497816	0.941492	0.29468	7.246179	2.970461	0.149008	2.208742
L3_chrX_+_152561088	chrX	152561081	152561091	+	1852	DUSP9	MKP-4,MKP4	15.728025	11.965613	3.343982	0	0	0	12.741217	6.198244	2.402289	0	0	0	2.065344	10.618397	3.786482	0	0	0	18.376471	19.955224	2	0	0	0	17	10	3	0	0	0	2	14	6.953488	0	0	0
L3_chr1_-_150961511	chr1	150961511	150961511	-	NA	NA	NA	1.741785	1.810134	3.343982	2.942775	0.019793	0	17.745423	17.343825	6.702082	7.118786	2.675696	3.532163	11.088425	3.040757	6.637887	8.418981	2.031521	3.797479	2.098232	3	2	3	0.019646	0	20.954304	21.863679	8.104513	6.982456	3.104513	4.982456	10.93617	4	9.726077	13.680851	2.87234	3.849057
L3_chr8_-_28299613	chr8	28299601	28299759	-	55893	ZNF395	DKFZp434K1210,HDBP2,PBF,PRF-1,PRF1,Si-1-8-14	16.049052	10.272856	1.591957	0.975531	1.019722	0.638107	5.442138	2.799624	1.545544	0.937795	10.560451	0.741153	9.246213	2.245167	0.494381	0	0.643964	1.007135	19	17	1	1	1	1	8	5	2	1	12	1	9	3	1	0	1	1
L3_chr1_+_51215854	chr1	51215838	51215860	+	NA	NA	NA	19.017973	5.449379	0	1.972672	1.019722	0.638107	8.634775	18.21466	14.792216	1.93233	1.022093	4.335282	3.087079	5.26552	3.108403	1.235807	0.643964	1.01982	22.022578	9	0	2.022578	1	1	11	28.027347	18.027347	2	1.218778	6	3	6.972973	5.011769	2.035307	1	1.011769
L3_chr9_-_116307552	chr9	116307545	116307642	-	25861	DFNB31	CIP98,DKFZP434N014,KIAA1526,RP11-9M16.1,USH2D,WHRN,WI	6.579016	43.795369	68.654968	149.922277	86.181722	24.752486	7.741285	26.475234	181.528485	237.763287	276.803646	141.326412	16.43393	14.191399	41.070052	77.623134	45.532968	24.536511	8	73	40	151.96616	83.997579	34.961165	11	42	217.981667	229.807462	310.974528	203.612873	16	18.922006	67.993994	126.589466	62	25
L3_chr15_-_73531081	chr15	73531070	73531092	-	25942	SIN3A	KIAA0700,DKFZP434K2235,FLJ90319	21.273464	10.21424	3.183914	0	0	0	7.387168	12.129265	0.772772	0	0.84304	1.482306	2.116405	8.244894	2.471907	0.60736	0.083019	5.95835	24.918033	16.882319	2	0	0	0	10	18	1	0	1	2	2.058747	11	5	1	0.152381	6
L3_chr9_+_115367157	chr9	115367122	115367163	+	5998	RGS3	C2PA,FLJ20370,FLJ31516,FLJ90496,PDZ-RGS3,RGP3	9.444554	0.610418	0	0.975531	6.133072	0.638107	17.347707	1.080913	5.58644	18.903926	8.587753	2.936435	4.104726	1.485082	0.494381	6.134193	6.462619	8.857628	11	1	0	1	6	1	22	2	7	19	10	4	4	2	1	10	9	9
L3_chr17_+_52689011	chr17	52688991	52689012	+	124540	MSI2	FLJ36569,MGC3245,MSI2H	26.829481	12.571153	3.647258	11.635102	3.059166	2.628333	0	1.38166	1.580632	5.913903	3.426933	1.482306	4.119751	0	8.718126	0	2.657687	1.007135	31	20.921053	2.315789	11.890341	3	3.80791	0	2.59375	2	6	4	2	4	0	13.949153	0	4	1
L3_chr14_-_99842575	chr14	99842533	99842606	-	123096	SLC25A29	C14orf69,CACL,FLJ38975	16.056278	11.468793	20.750043	5.859986	2.039444	4.552861	6.744013	1.080913	0	2.94947	0.717451	2.936435	8.235415	0.677864	0.494381	1.822079	0.643964	3.948947	19	19	11	6	2	7	9	2	0	3	0.853659	4	8	0.914286	1	3	1	3.941176
L3_chr1_+_43167255	chr1	43167254	43167255	+	NA	NA	NA	8.904751	4.106763	1.591957	16.297998	13.674222	7.24085	19.269296	5.841417	9.531381	11.043474	3.464574	33.312697	2.868557	1.502626	2.643938	1.052064	0	3.944081	10.322109	6.816327	1	16.518707	13.322109	9.755102	23.733225	8.948905	11.649635	10.940708	4	49.249472	2.785714	2	4.572881	1.733333	0	4
L3_chr11_+_64635919	chr11	64635909	64635925	+	7108	TM7SF2	ANG1,DHCR14A	4.005492	5.839653	1.591957	0.926516	5.013357	3.387868	3.768114	1.178254	0.772772	0	2.583893	1.454129	23.33004	6.827364	7.558318	2.437903	2.013723	8.879045	4.85	9.8	1	0.95	4.9	4.8	5	2	1	0	3	2	23	9	12	4	3	8.977273
L3_chr16_-_2767269	chr16	2767257	2767280	-	6923	TCEB2	SIII	7.670518	11.420808	0	13.695382	12.282776	5.829074	0.960676	3.649634	0	4.802455	1.68608	0	22.476917	15.845623	15.798561	14.596874	24.306611	33.532791	9	19	0	13.97619	12	9	1.481013	6	0	5	2	0	21.982022	20.955903	24.99095	23.833962	32.964912	34
L3_chr20_-_13250157	chr20	13250156	13250158	-	NA	NA	NA	4.874235	8.15998	8.923843	6.840436	1.502412	1.166462	16.496251	16.441953	22.165368	11.886165	5.735547	14.478874	9.789192	3.693029	12.928818	8.934916	4.894969	13.67001	5.735297	13.742349	5.002704	6.944423	1.471601	1.736941	19.864859	21.259868	26.073865	11.634754	6.61197	21.253732	9.644357	4.844424	17.464409	14.5163	6.441579	14.042994
L3_chr16_+_2450536	chr16	2450535	2450539	+	80178	C16orf59	FLJ13909	4.607486	10.174027	10.672408	15.051681	16.246101	12.029313	26.484249	11.602299	1.306485	14.249708	14.560745	22.688981	0.088441	2.290175	0.12974	0.697641	0.064284	4.669025	5.410713	17.126708	5.979846	15.236065	15.819467	14.640228	31.584502	16.031337	1.713452	13.668542	16.409058	33.354403	0.084034	3.029586	0.335766	1.150068	0.120482	4.734725
L3_chr5_+_96297539	chr5	96297529	96297582	+	4012	LNPEP	CAP,PLAP,IRAP,P-LAP	7.286551	7.827404	4.775871	6.842316	0	0	1.398909	10.537226	13.176606	6.75739	12.9032	9.378687	22.538249	20.642807	9.389857	16.502127	12.72233	4.007312	9	13	3	7	0	0	2	16	16	7	15	13	22	27	17	27	18	4
L3_chr4_+_113372377	chr4	113372377	113372420	+	55435	C4orf16	2C18,GBAR,PRO0971	11.943869	13.200989	3.183914	15.715077	10.241483	1.362328	7.026587	3.437422	8.829812	10.888623	6.016642	14.927107	12.285731	5.982183	13.070521	17.11374	26.236418	6.021581	14	22	2	16	10	2	10	6	10.971698	11	7	21	12	8	21	28	36	6
L3_chr7_-_55180410	chr7	55180410	55180412	-	NA	NA	NA	19.085761	4.186026	8.919993	18.601973	13.361612	4.532625	9.372604	8.834696	9.186969	13.368414	8.762595	3.544256	3.072054	3.815345	3.105303	3.061421	2.913582	3.500418	21	7	5	18.820988	13	6	12	12	11	13	10	5	3	5	5	5	4	3.543478
L3_chr16_+_88467491	chr16	88467489	88467537	+	22980	TCF25	FKSG26,Hulp1,KIAA1049,NULP1,PRO2620,hKIAA1049	13.088354	10.269991	12.434948	8.795961	8.145148	3.370606	6.31268	13.516042	16.458528	1.92088	3.395108	12.244561	12.348317	21.131908	24.762866	13.413317	17.446907	32.419172	15.975309	16.950617	7	9	7.987654	4.962963	8.988636	19	20	1.988636	4	17	12	27.87963	41.790682	22	24.913876	32.928726
L3_chr18_+_17999084	chr18	17999084	17999086	+	NA	NA	NA	11.536318	20.66966	20.750043	9.852669	19.531139	6.641627	19.186184	9.375153	24.876235	12.52249	12.425918	12.314731	1.032672	2.269478	1.090837	6.761824	5.358761	0	13	35	11	10	19	9	23	13	29	12	14	18	1	3	2	11	7	0
L3_chr3_-_50624210	chr3	50624206	50624210	-	1154	CISH	CIS,CIS-1,G18,SOCS	18.840543	8.347254	8.433746	0.975531	1.019722	0	3.768114	3.577524	0	1.87559	6.081159	2.156844	9.163498	6.93636	1.072541	1.214719	5.358761	0	21	14	4.960784	1	1	0	5	6	0	2	7	3	9	9	1.970588	2	7	0
L3_chr20_+_13924263	chr20	13924262	13924263	+	140733	MACROD2	RP11-189J1.1,C20orf133,dJ631M13.5	17.687598	6.421855	8.973015	11.55175	6.656678	3.161657	0.67878	0.099805	0.02577	1.957262	0.862441	0.087666	13.488862	7.297588	11.203831	0.826067	5.80583	9.134452	19.632342	10.732556	5.189476	11.713223	6.490407	4.317694	1.024735	0.222615	0.037102	2.024735	1.024735	0.111307	13.295903	9.46069	15.787193	1.358062	7.534556	9.385507
L3_chrX_-_63342314	chrX	63342290	63342314	-	139285	FAM123B	RP11-403E24.2,FLJ39827,WTX	18.870555	5.472643	3.343982	12.762023	7.151141	0.638107	4.889849	9.332813	2.353404	6.75739	23.094018	6.442252	8.137277	3.012019	1.977526	0.60736	2.013723	0	22	9	2	13	7	1	7	14	3	7	26	9	7.960784	4	4	1	3	0
L3_chr1_+_67923471	chr1	67923467	67923673	+	1647	GADD45A	RP5-975D15.1,DDIT1,GADD45	24.463634	17.28301	33.071504	11.8363	12.299034	3.546613	1.398909	1.858813	2.402289	1.93233	1.709028	2.908258	6.132767	41.572653	10.829976	6.761824	6.527501	6.927585	27.99115	28.982143	17	12	12	5	2	3	3	2	2	4	6	52.979381	16	11	8.979381	7
L3_chr9_-_134986363	chr9	134986349	134986484	-	5900	RALGDS	FLJ20922,RGF,RalGEF	9.248934	20.632802	19.954463	16.713955	6.118332	0.638107	19.765194	80.273721	56.041408	30.617182	27.217504	21.155892	3.087079	4.497101	7.162428	9.760914	1.366027	1.939845	11	34.535714	11.954545	17	6	1	27.410959	106.935275	67.987055	30	31	30	3	6	13	16	2.144068	1.925
L3_chr18_+_58607961	chr18	58607960	58607961	+	NA	NA	NA	0	0	0	0	0	0	0	0	0	0	0	0	32.17976	1.502626	0.988763	0	0	0	0	0	0	0	0	0	0	0	0	0	0	0	32	2	2	0	0	0
L3_chr1_-_179553396	chr1	179553390	179553399	-	NA	NA	NA	22.559269	16.364505	8.511601	20.166648	41.54103	23.911494	7.634052	2.437945	1.038906	0.468364	12.668694	8.774612	2.156437	0.793016	1.598753	1.295734	0.130974	0.192395	25.473697	27.505164	5.146291	20.428741	40.438102	30.295585	10.629602	4.143459	1.361948	0.528759	14.577178	12.245565	2.087013	1.07109	3.062213	2.128028	0.250679	0.184225
L3_chr19_+_45803163	chr19	45803152	45803200	+	NA	NA	NA	16.542236	4.874442	3.183914	1.957861	5.116077	0	12.742716	25.274191	17.885744	2.813385	6.924199	5.767714	3.098016	2.987708	1.585219	0	0	1.007135	20	8	2	2	5	0	17	38	22	3	8	8	3	4	3	0	0	1
L3_chr21_+_25655981	chr21	25655980	25655982	+	NA	NA	NA	5.209432	1.211934	0	7.886126	0	0.638107	2.960227	1.858813	0	0.937795	0	0	24.271946	9.293672	14.709513	10.472942	7.901921	3.97823	6	2	0	8	0	1	4	3	0	1	0	0	24	12	21	17	10	4
L3_chr8_+_123863074	chr8	123863064	123863090	+	22882	ZHX2	KIAA0854,AFR1,RAF	0	0	0	5.869368	2.039444	0	5.020216	14.791638	9.73905	4.745715	22.028266	6.426973	27.436729	6.052776	5.250038	7.325417	0.643964	3.021405	0	0	0	6	2	0	7	21	12	5	25	9	27	8	10	12	1	3
L3_chr14_+_90352548	chr14	90352536	90352554	+	NA	NA	NA	12.328014	6.840412	32.011071	39.05656	22.761714	8.594749	17.030914	12.30499	27.398339	35.534159	26.851724	21.223849	3.125097	4.101419	6.734613	9.434233	12.370037	7.00007	13.869569	11.451795	16.886213	39.362311	22.137219	11.145471	20.754377	17.028378	32.097056	32.793636	30.122702	31.120607	3.037914	5.399658	10.324772	15.380307	15.727187	7.070697
L3_chr13_+_111768964	chr13	111768958	111768964	+	6656	SOX1		10.999379	7.801286	1.649896	1.973749	3.006145	0.970661	12.060444	21.678587	2.200523	3.644076	7.45904	3.30502	9.54145	2.015994	3.466007	0.760611	1.750396	2.018313	12.39101	13.068647	1.048733	2.017415	2.944516	1.552291	14.704892	27.10894	2.766069	3.690858	8.601311	4.649212	9.384485	2.69954	6.080491	1.254734	2.720831	2.002843
L3_chr16_-_22293440	chr16	22293415	22293450	-	1039	CDR2	CDR62,Yo	19.814226	8.390328	3.183914	19.736142	7.152794	0.638107	3.621307	2.70946	8.079609	5.857163	2.529121	4.362388	9.187098	8.305284	18.390182	9.792564	7.503161	1.007135	23	14	2	20	7	1	5	4.714286	10	6	3	6	9	11	27.977273	16	11	1
L3_chr9_+_118006041	chr9	118006040	118006043	+	NA	NA	NA	8.622732	4.320093	8.505964	14.282933	16.819502	3.945457	14.928614	4.89588	8.166963	9.942053	8.63236	4.550684	9.198652	3.772105	6.787212	2.43951	1.36976	3.000177	10	7.153846	5	14.538462	16.384615	5.769231	19.351648	8	10.03603	10	10	6.351648	9	5	11	4	2	3
L3_chr15_+_42616605	chr15	42616602	42616677	+	8669	EIF3J	EIF3S1,eIF3-alpha,eIF3-p35	15.008335	29.268144	11.915921	27.741418	22.622514	3.500546	6.489183	31.049546	30.042154	19.838541	24.432598	10.068479	11.30062	5.954446	5.679284	8.143829	4.027447	4.000984	17.981941	48.990991	7	28.196078	22.109816	4.936445	9	47.423005	36.958621	19.962069	27.993103	13.989655	11	7.972222	10	13.368932	6	3.972222
L3_chr7_+_20804224	chr7	20804223	20804224	+	NA	NA	NA	12.10649	10.769237	5.799259	4.962805	15.424047	8.798116	9.692484	1.858813	2.402289	1.978548	5.719056	4.886874	11.10234	3.040757	1.569665	3.629528	4.169069	5.807194	13.470111	18.149378	3.344538	5.046124	15	11	11.978261	3	3	2.045842	6.586207	6.957428	10.95	4	2.975	5.922812	5.558673	5.925
L3_chr22_-_23319036	chr22	23319033	23319105	-	388886	C22orf36	MGC131773	22.186896	9.024988	16.85186	21.58423	6.127057	4.184719	2.721069	1.080913	7.025122	3.887265	9.545733	2.156844	8.224478	3.747794	1.483144	4.27614	0	7.850494	26	15	10	22	6	6	4	2	9	4	11	3	8	5	3	7	0	8
L3_chr13_-_41433240	chr13	41433221	41433257	-	23078	RP11-125A7.3	RP11-125A7.3,FLJ21779,KIAA0564	12.32469	11.433516	1.591957	20.574686	13.296483	2.000435	8.542267	30.214419	7.025122	35.190507	25.840626	29.635393	12.305883	8.269205	7.200133	31.818652	21.487464	13.959214	15	19	1	21	13	3	11.990338	42.961165	9	34.933283	29.985714	41.990338	11.988166	11	12.988095	51.94892	30	13.994048
L3_chr5_-_79587622	chr5	79587619	79587631	-	256987	SERINC5	TPO1,C5orf12	15.290667	10.118996	14.380864	21.699192	6.152218	1.362328	9.711508	15.35167	5.68643	1.87559	1.709028	2.852977	8.19587	8.463379	12.965198	7.369184	6.841373	9.823653	17	17	8	22	6	2	12	20	7	2	2	4	8	11	19	12	9	10
L3_chr2_-_218606937	chr2	218606935	218606959	-	NA	NA	NA	20.505356	7.882149	3.343982	0.975531	1.019722	0.638107	7.578876	14.749986	4.070608	2.94947	0	0	5.152423	6.028465	0.988763	0	0	0	23.847826	13	2	1	1	1	11	22	5	3	0	0	5	8	2	0	0	0
L3_chr1_-_153195245	chr1	153195217	153195252	-	57326	PBXIP1	HPIP,RP11-307C12.2	12.139321	1.220836	8.919993	1.957861	2.039444	2.123056	0.66108	7.894149	0	0	0	1.482306	20.447474	8.359731	6.531668	4.885906	3.301651	25.405	14	2	5	2	2	3	1	12	0	0	0	2	19.99	11	10.99	8	5	25.99
L3_chr1_-_198856473	chr1	198856468	198856508	-	9928	KIF14	KIAA0042,MGC142302	4.922173	6.04758	3.343982	5.880431	4.720899	0	2.82986	2.089888	15.494921	4.82506	4.361283	8.84435	25.535804	3.730249	14.535333	14.66375	0.643964	1.007135	6	10	2	6	4.607843	0	4	3.469697	19	5	5.107311	12.454072	24.954545	5	22.862817	23.946237	1	1
L3_chr10_-_106018717	chr10	106018710	106018760	-	NA	NA	NA	14.270723	10.960818	11.689879	10.753822	5.108987	0	0.66108	5.824305	18.449182	2.94947	1.68608	3.63915	18.404703	4.47279	5.642345	3.036799	2.773991	2.971095	17	18	7	11	5	0	1	9.979592	21.93617	3	2	5	18	6	11	5	4	3
L3_chr19_-_53832435	chr19	53832400	53832449	-	1628	DBP	DABP	21.265709	10.242963	1.591957	0	1.019722	2.724655	4.943467	5.13744	0	0.937795	5.192645	1.482306	7.191806	6.857104	0.494381	0	0	0	25	17	1	0	1	4	7	8	0	1	6	2	7	9	1	0	0	0
L3_chr7_+_6621674	chr7	6621674	6621674	+	NA	NA	NA	14.05933	10.647371	6.550251	10.040847	4.278976	1.833044	16.639418	10.584374	8.553586	9.028356	8.317549	9.342944	2.818091	3.531884	3.560233	2.526	2.168858	2.236859	15.547338	17.983128	3.747368	10.173555	4.177765	2.623158	19.743716	14.092005	10.264599	8.76913	9.443431	13.54927	2.75016	4.634483	5.636032	4.129496	3.050191	2.248691
L3_chr17_-_17667644	chr17	17667642	17667662	-	6720	SREBF1	SREBP1	10.954131	1.220836	0	0	0	0.638107	3.49094	9.723768	0	0	0	0	19.128886	16.796026	3.8956	0	0.643964	2.014269	13	2	0	0	0	1	5	16	0	0	0	0	18.71831	22	6.859155	0	1	2
L3_chr1_-_210939940	chr1	210939929	210939946	-	55509	SNFT	BATF3,JUNDM1,JDP1,SNFT	23.365839	9.081865	5.161982	3.918306	1.019722	0	0	0.540457	0	0	0	0.741153	10.220387	3.75456	3.823916	1.218951	3.417954	2.014269	27	15	3	4	1	0	0	1	0	0	0	1	10	5	6	2	5	2
L3_chr2_-_98713989	chr2	98713965	98714042	-	11320	MGAT4A	GNT-IV,GNT-IVA	5.56007	2.470809	3.183914	4.736228	1.019722	0	3.813911	11.098758	1.580632	0.390502	5.113013	4.447554	24.425197	12.870311	6.970315	11.430333	20.754667	25.757323	6.807018	4.046208	2	4.855666	1	0	5.694836	16.015239	2	0.431718	6	6.035443	23.846847	16.994792	12.979111	18.743083	28.656256	25.984429
L3_chr3_-_199062259	chr3	199062259	199062261	-	NA	NA	NA	11.198762	13.332706	4.246508	16.821537	6.049367	1.362328	5.988258	5.600086	7.467917	3.887265	10.560451	8.97447	16.659814	12.44888	14.902405	20.036657	17.669628	7.970303	12.5	22.5	2.5	17	5.9	2	8	8	9	4	12	13	16.424632	16.056698	19.749753	32.455926	20.939667	8.101654
L3_chr4_+_14541667	chr4	14541664	14541669	+	NA	NA	NA	7.729204	1.215988	4.958488	2.954965	0	0.650796	5.024541	1.861588	1.548529	0.951693	2.559146	1.462043	21.10502	1.521393	9.476494	7.938624	2.665173	7.880293	9.012592	2.006296	3.012592	3.012587	0	1.025184	7.101201	3.0092	2.0046	1.0184	3.0092	2.0092	20.855927	2.049069	14.955957	12.981961	4.01277	7.985339
L3_chr10_+_71482607	chr10	71482607	71482628	+	55506	H2AFY2	macroH2A2,RP11-367H5.3	16.094911	4.221497	1.591957	0.975531	3.069543	2.908506	8.634775	4.427533	1.580632	1.93233	3.464574	3.63915	9.176161	12.309432	2.823885	2.433671	8.415208	5.92045	18	7	1	1	3	4	11	7	2	2	4	5	9	16	5	4	11	6
L3_chr20_+_56701289	chr20	56701233	56701292	+	79716	NPEPL1	FLJ11583,FLJ42065,bA261P9.2	19.461265	14.977541	10.20811	7.794541	13.305011	6.63941	4.277487	2.799624	3.044202	4.8818	3.395108	2.936435	10.289822	1.454887	2.054727	6.713866	3.417954	5.992499	22.970874	24.838983	6	7.990099	13	10	5.923077	5	3.941176	5	4	4	10	1.96	3.96	11	5	6
L3_chr7_-_148952726	chr7	148952715	148952766	-	79970	ZNF767	FLJ12700,FLJ42870,MGC51818	14.975352	9.599319	14.99508	5.869368	8.175244	0	10.91015	16.806706	13.581994	4.82506	7.708918	5.121455	8.224478	5.215331	4.736001	5.474701	7.561705	4.934399	18	15.947893	8.916667	6	8	0	15	23.961905	17	5	8.980769	7	8	7	8.883117	9	11	4.969697
L3_chr15_+_76419749	chr15	76419695	76419749	+	1381	CRABP1	CRABP,CRABP-I,CRABPI,RBP5	16.078149	4.522423	13.855933	7.827229	2.039444	0	2.82986	1.62137	0.110145	1.93233	0	0	15.256433	10.69092	8.486607	2.43951	4.358886	1.007135	19	7.490741	8	8	2	0	4	3	0.151515	2	0	0	15	14	13.705263	4	6	1
L3_chr1_-_3635958	chr1	3635955	3635958	-	NA	NA	NA	2.46419	0.606777	0.005947	4.763149	0.985628	0.004487	2.188225	3.726704	1.631938	0	0.84304	1.454129	29.522446	15.737334	19.784126	7.508479	9.678136	10.806655	2.932363	0.993606	0.005405	4.844109	0.966667	0.010776	3.038356	5.844749	2.073875	0	1	2	29.297731	20.154658	25.449929	12.213353	12.061221	11.1232
L3_chr16_+_4683719	chr16	4683698	4683740	+	84309	NUDT16L1	MGC11275,SDOS	25.952981	12.544848	3.183914	14.637532	27.64606	7.897586	0	5.133327	0	0	16.821973	0	8.239503	12.278724	5.801441	6.714872	7.272468	24.428639	30	21	2	14.922414	27	11	0	8	0	0	19	0	8	16	10	11	10	25
L3_chr3_+_127596557	chr3	127596556	127596557	+	348807	CCDC37	FLJ40083,MGC120558	32.220066	15.853465	8.506652	25.338716	37.512765	46.896826	2.00013	3.185904	3.939842	5.835819	5.891271	36.158927	0	0	0.527721	0	0	5.540184	34.439628	26.844376	4.783282	25.555203	36.381941	51.410623	2.92057	4.844285	4.844338	5.771144	6.733002	53.894535	0	0	1.058824	0	0	5.588235
L3_chr9_-_36248446	chr9	36248445	36248485	-	10020	GNE	DMRV,GLCNE,IBM2,NM,Uae1	5.874387	6.043849	0	7.836612	4.096355	6.209524	10.033684	8.011285	1.580632	4.919368	5.238118	13.365034	18.374812	13.003749	2.823885	3.665348	5.571269	8.97145	7	10	0	8	4	8	13	11	2	5	6	19	18	17	5	6	8	9
L3_chr12_+_42341317	chr12	42341312	42341323	+	NA	NA	NA	0	0	0	0	0	0	0	0	0	0	0	0	34.284815	16.946645	29.630014	19.838653	13.765636	11.390678	0	0	0	0	0	0	0	0	0	0	0	0	34	21.833333	37.933333	32.2	17.033333	11.666667
L3_chr1_-_46842509	chr1	46842508	46842530	-	8569	MKNK1	MNK1,RP11-49P4.3	12.101964	11.992609	3.183914	7.838293	5.102972	4.037377	4.889849	9.554318	11.338644	16.979846	9.394132	17.876202	17.306987	18.356414	8.234012	20.824561	33.902288	31.291961	14	20	2	8	5	6	7	16	14	17	10.944	26	17	24	14	34	42	32
L3_chr20_-_60415737	chr20	60415732	60415749	-	81928	CABLES2	RP5-908M14.2,C20orf150,dJ908M14.2,ik3-2	12.838072	12.584699	0	7.850608	5.108987	0.638107	11.317691	4.427533	3.982921	0.937795	5.150655	4.335282	10.19617	0.742541	5.431296	0.60736	0	1.007135	15	21	0	8	5	1	15	7	5	1	6	6	10	1	8.885714	1	0	1
L3_chr5_-_132140833	chr5	132140826	132140863	-	23176	8-Sep	SEP2,KIAA0202	15.837607	13.276498	18.714074	4.893837	3.059166	0.638107	6.179967	2.799624	6.301236	1.93233	0.84304	12.281538	12.344229	14.360613	5.373188	8.53773	9.592429	11.891723	19	22	11	5	3	1	9	5	8	2	1	17	12	18.918367	10	14	14	12
L3_chr20_+_48781243	chr20	48781240	48781318	+	84612	PARD6B	PAR6B	25.522703	9.709959	13.552092	3.902124	19.46497	1.276214	4.943467	0.540457	0	0	11.251278	1.482306	4.119751	5.274731	0.988763	1.214719	6.544451	2.01427	30	16	8	4	19	2	7	1	0	0	13	2	4	7	2	2	9	2
L3_chr12_+_13088359	chr12	13088359	13088601	+	57613	KIAA1467	DKFZp781O012	8.354732	3.053734	18.327963	71.734217	28.636863	6.639409	22.440813	22.925315	148.52173	265.251562	76.845966	86.294893	4.119751	13.641227	53.691413	61.32181	49.905357	35.550304	10	5.016544	11	72.861748	28	10	30	34	173.986273	248.126275	88	124.187499	4	18	75.983051	99.943997	66	36
L3_chr22_+_42358017	chr22	42358016	42358017	+	NA	NA	NA	15.265633	8.280204	10.447824	15.754363	1.019722	0.638107	15.613265	22.368327	20.929385	14.527656	7.023798	4.931693	4.105499	0	11.393552	7.975482	3.714923	1.034189	16.973482	13.946965	5.959984	15.926716	1	1	18.615106	27.825072	24.545995	13.838237	8.000386	7.023061	4.01819	0	16.016381	12.963666	5	1.027285
L3_chr9_-_97119795	chr9	97119789	97119827	-	2176	FANCC	RP11-80I15.2,FA3,FAC,FACC,FLJ14675	10.986135	5.428259	7.024196	0.975531	0	0	10.899371	4.02064	3.92628	8.918968	1.68608	0.741153	13.32934	17.894968	8.966967	5.478933	0.643964	7.870974	13	9	4	1	0	0	14	7	4.972973	8.972973	2	1	13	23.520834	15.747475	9	1	7.917188
L3_chr1_-_165112126	chr1	165112119	165112163	-	117143	TADA1L	KIAA0764,RP1-9E21.4,STAF42	9.158975	1.220836	10.51195	2.926593	0	0	2.721069	0.540457	1.545544	0.937795	0	1.482306	23.367936	5.300426	7.860807	4.247032	3.383483	0	11	2	6	3	0	0	4	1	2	1	0	2	23	7	12.969388	6.969388	5	0
L3_chr21_-_32573209	chr21	32573202	32573230	-	54069	C21orf45	B28,C21orf46,FASP1,MIS18alpha	13.17477	9.709959	1.591957	2.926593	0	2.724655	0.66108	0.540457	0	0	0	1.482306	21.464095	5.274731	15.976213	6.09374	0.643964	3.021404	15.851064	16	1	3	0	4	1	1	0	0	0	2	21	7	26	10	1	3
L3_chr1_-_23999832	chr1	23999830	23999835	-	2582	GALE	RP5-886K2.6	13.066556	5.978189	3.343982	29.600254	33.904306	5.365414	5.167023	7.668027	13.839119	14.301395	13.028556	7.111229	17.250194	7.638733	6.879253	16.603958	17.568635	15.660203	15	10	2	29.992063	33	7	7	10.913978	16.936842	13.968421	14.906512	10	16.977941	9.977941	10.977941	26.977941	21.985507	16
L3_chr9_+_91123245	chr9	91123232	91123249	+	79048	SECISBP2	RP11-89K14.1,DKFZp686C09169,SBP2	13.744744	13.178454	11.960135	8.848836	7.157156	0.638107	1.398909	7.894149	7.303643	0.937795	4.307614	5.121455	20.352674	12.356057	27.198743	16.581233	15.302545	1.993043	16	22	7	9	7	1	2	12	9	1	5	7	20	16	38	27	20	2
L3_chr1_+_109828083	chr1	109828031	109828125	+	127002	ATXN7L2	FLJ00381,MGC46534	5.750821	10.831155	3.343982	7.477168	8.183149	2.552427	15.678577	17.848973	24.890582	14.919975	12.957972	30.59984	14.300896	19.503784	31.791399	11.498631	12.500594	4.187766	7.007869	17.924831	2	7.652174	8.007869	4	22	30	31.204585	15.495274	15	43.040917	14	25.698726	50.845238	18.88125	17.047754	4.172865
L3_chr9_-_99656562	chr9	99656562	99656563	-	NA	NA	NA	14.496259	4.989769	9.527718	10.528538	10.856067	5.040507	11.513021	8.684046	17.335099	2.441809	9.445945	8.034212	9.773657	3.482958	15.019212	8.988421	1.948782	6.852044	16.074406	8.359697	5.31744	10.665164	10.569006	6.611571	14.044965	11.920748	20.346789	2.503057	10.754752	11.558623	9.623649	4.595821	19.88527	14.60142	2.790634	6.952645
L3_chr2_-_3583755	chr2	3583753	3583799	-	246243	RNASEH1	H1RNA	13.514833	21.522891	24.395083	15.672321	12.279489	3.362762	7.023752	7.859254	28.531539	4.82506	12.979506	8.730768	15.309	10.587353	36.511951	15.902562	18.972327	11.992853	16	36	14	16	12	5	9.953846	12	35.022067	5	15	12.03794	15	14	56.966346	26	26	12
L3_chr5_+_87600529	chr5	87600485	87600615	+	NA	NA	NA	2.461086	3.043188	1.591957	3.918306	1.019722	0	0.66108	4.449217	17.213518	11.503106	5.958976	5.872869	32.734419	9.771831	12.841841	16.477185	18.794521	2.014269	3	5	1	4	1	0	1	7.885417	21	12	6.977011	8	32	13	23	27	27	2
L3_chr2_-_162883457	chr2	162883388	162883481	-	64135	IFIH1	Hlcd,IDDM19,MDA-5,MDA5,MGC133047	27.273115	22.291057	8.119854	52.99901	29.691632	4.716324	8.632578	7.937064	10.200183	38.95775	21.40491	23.925225	0	1.485082	7.375392	17.148089	5.280454	5.976511	32	37	5	54	29	6.988235	12	13	13	38.992806	24.971008	32.992647	0	2	14	27.983607	7.953125	5.983607
L3_chr17_+_35772629	chr17	35772624	35772636	+	NA	NA	NA	20.711644	4.838962	0	7.838293	4.08325	1.276213	11.173207	5.771124	1.545544	0.937795	12.327844	2.195282	4.119751	3.75456	0.494381	3.04687	4.787714	1.007135	24	8	0	8	4	2	15	9	2	1	14	3	4	5	1	5	7	1
L3_chr1_+_1233850	chr1	1233834	1233878	+	126789	PUSL1	FLJ90811	25.727286	11.996102	5.161982	10.777201	12.083794	2.000434	0	2.161827	0	1.87559	1.709028	2.156844	10.289822	13.488963	8.446976	2.429439	1.931891	13.894129	30	20	3	11	11.811966	3	0	4	0	2	2	3	10	18	15	4	3	13.94898
L3_chr5_-_172130805	chr5	172130803	172130808	-	1843	DUSP1	CL100,HVH1,MKP-1,MKP1,PTPN10	0.804244	173.685605	0	2.933393	8.200721	12.45942	2.82986	10.752088	0	0	3.426933	5.7011	32.396279	12.278753	0.494381	2.446396	10.760371	11.756675	1	299.237293	0	3	8	16	4	15.707317	0	0	4	8	31.98913	16	1	4	14	12
L3_chr3_-_15876323	chr3	15876314	15876326	-	23243	ANKRD28	KIAA0379,PITK	25.655431	12.564003	3.183914	10.804661	0	2.123056	4.282387	4.382193	0.772772	2.870125	9.462619	4.972844	6.132767	6.820202	6.793894	2.433671	2.013723	2.971095	29	21	2	11	0	3	6	7	1	3	11	7	6	9	11	4	3	3
L3_chr14_-_76913203	chr14	76913151	76913211	-	283578	TMED8	FAM15B,MGC126559	19.910786	11.510904	3.343982	13.671033	8.166501	1.276213	4.043228	7.509501	10.079812	7.502361	14.811062	3.677588	12.333292	9.036057	9.895635	11.578512	5.959338	3.021404	24	19	2	14	8	2	6	12.930556	12.731183	8	17	5	12	12	17	19	9	3
L3_chr22_-_24008545	chr22	24008545	24008546	-	NA	NA	NA	10.620837	5.305945	14.75466	7.886126	2.043806	1.362328	19.675038	20.697101	23.215265	3.981573	10.632616	7.628988	6.111572	0	11.391073	1.832151	4.358886	6.843359	11.880693	8.895238	8	8	2	2	23.05302	25.985816	27	4	12.01771	11	6	0	16.019628	3	6	7
L3_chr19_+_52469478	chr19	52469478	52469538	+	255783	LOC255783		21.641237	21.676904	6.527897	0.975531	4.05467	1.276213	2.721069	3.340081	3.934036	0	0	17.82434	12.326559	3.747793	9.389985	0.60736	1.287928	3.021404	26	35.98913	4	1	3.966292	2	4	6	5	0	0	26	12	5	17	1	2	3
L3_chr5_-_50715064	chr5	50715063	50715064	-	NA	NA	NA	23.126361	16.460423	7.474164	4.055452	1.019722	0.909942	4.67941	6.465679	2.449443	0.045013	0.253405	0.258151	8.990511	9.205187	2.595355	1.900183	0.974158	0.141731	25.063048	27.930772	4.238809	4.127698	1	1.383094	6.1088	9.090831	3.057022	0.0544	0.30845	0.33547	8.852719	11.944906	4.273016	3.110831	1.4625	0.136508
L3_chr2_-_189569121	chr2	189569121	189569121	-	NA	NA	NA	25.99483	7.15361	7.024196	9.868704	4.096355	0.638107	0	0.540457	10.91623	0.937795	0	2.22339	11.166761	10.882053	4.559783	7.414439	4.530728	2.971095	28.031088	12.031088	4	10	4	1	0	1	13	1	0	3.095238	11.014029	14.014029	7	12.056114	6	3
L3_chr2_-_131899570	chr2	131899570	131899575	-	NA	NA	NA	26.880055	5.551673	10.757032	2.262829	0	0	0.725173	6.975147	1.580632	3.22481	0.84304	6.949544	9.577898	9.3692	7.966157	3.835019	1.472221	1.993043	29.232635	9.311692	5.955566	2.312717	0	0	1.089337	10.05207	2	3.268012	1	9.99375	9.410959	12.09589	11.410959	6.275482	2.136986	2
L3_chr16_-_1205334	chr16	1205334	1205335	-	NA	NA	NA	9.801225	5.367771	1.591957	6.895737	5.123968	4.532625	12.361914	7.197145	19.56386	3.981573	4.349605	2.995954	15.172065	3.815345	26.779955	7.363125	4.530728	5.879572	11	9	1	7	5	6	15	10	23	4	5	4.206313	15	5	33	12	6	6
L3_chr10_-_42930963	chr10	42930963	42930963	-	NA	NA	NA	17.329417	8.376262	1.216363	14.491911	1.816057	2.556811	3.120608	0.540457	1.580632	1.93233	0	0.741153	17.090786	10.022662	39.388184	12.542681	9.593484	4.913316	19	14.111111	0.777778	14.656566	1.777778	3.555556	4.2	1	2	2	0	1	16.9125	12.925	46.266754	20.341341	11.95	5
L3_chr17_-_46298715	chr17	46298714	46298719	-	NA	NA	NA	8.754959	12.413242	0	14.833212	3.069543	4.184719	9.711508	5.600086	4.005807	0.937795	7.023452	6.398252	19.213741	6.153361	2.901281	9.853888	7.045449	9.843536	10	21	0	15	3	6	12	8	5	1	8	9	19	8	5	16	9	10
L3_chr6_-_44333228	chr6	44333223	44333255	-	347734	SLC35B2	RP1-302G2.3,PAPST1,SLL,UGTrel4	16.000698	11.426753	1.788888	6.862762	6.131418	5.363197	5.550929	2.161826	4.778579	34.821929	5.993695	7.896382	16.35259	9.04822	9.79725	11.02598	6.191945	9.90243	19	18.99187	1.142026	7	6	8	8	4	6	33	7	11	16	12	16	18	9	10
L3_chr18_+_44319407	chr18	44319370	44319413	+	9811	KIAA0427	Gm672	3.265331	0.610418	0	2.933393	1.399563	0.884183	21.454297	17.075035	5.479579	16.748965	25.030788	10.860993	13.361876	8.963124	1.977526	4.867341	6.859197	6.999633	4	1	0	3	1.373626	1.418605	29	28	7	16.984127	29	15	13	12	4	8	10	7
L3_chr18_-_22382402	chr18	22382402	22382402	-	284252	KCTD1	C18orf5	1.656842	0	0	0	0.018653	0	36.472224	4.819352	4.91125	13.780381	3.464574	5.597492	0	0	1.104794	0	2.130027	3.944081	2	0	0	0	0.018519	0	40.794026	7	5.997151	13.153401	4	8	0	0	2.022394	0	3	4
L3_chr5_-_176833232	chr5	176833208	176833284	-	1627	DBN1	D0S117E,DKFZp434D064	24.372175	13.953119	11.646145	144.408507	351.15423	116.401056	1.46468	6.060857	7.427327	13.772392	39.450117	35.651005	12.302437	8.326918	20.440842	61.356403	93.895198	136.091454	28.464886	23.193926	6.853318	146.077634	341.023024	141.385549	2.155483	10.191098	9.258348	13.910526	45.006075	51.128337	11.997669	10.981492	32.006483	99.657003	113.367135	141.014593
L3_chr9_+_138680040	chr9	138680014	138680058	+	51162	EGFL7	MGC111117,RP11-251M1.2,ZNEU1,VE-STATIN	22.070293	8.500606	10.246745	13.018131	13.229044	4.193206	5.305238	4.518335	1.69941	1.93233	0	0	10.85437	2.987708	2.845696	1.941642	3.027577	19.386754	26.331818	14.027769	6.259091	13.295455	12.944444	6.4711	7.1	8	2.209451	2	0	0	10.600985	4	5.297561	3.183275	4.600985	19.763302
L3_chr2_+_149118768	chr2	149118765	149118790	+	26122	EPC2	DKFZP566F2124,EPC-LIKE	10.635923	15.284314	8.010638	23.783211	6.008516	1.18681	16.813077	21.933606	15.945211	5.921451	12.254254	24.10252	11.087134	6.730107	32.523833	10.405571	34.212975	1.993043	12.743119	25.486239	4.93578	24.165138	5.87156	1.87156	21	31.826108	19.297746	5.957746	13.915493	34.948444	10.836653	8.951691	43.927536	16.975845	40.951691	2
L3_chr17_+_7405959	chr17	7405955	7406045	+	26168	SENP3	DKFZP586K0919,DKFZp762A152,SMT3IP1,SSP3	16.850355	16.534446	6.694636	27.85499	18.323464	9.136533	11.589653	17.921684	6.844671	10.801501	27.460885	17.321374	10.408289	15.056937	16.141364	7.252877	7.659717	20.626283	19.831223	27.394534	4.231485	28.433857	17.915075	13.616471	16.415322	27.808624	8.695868	11.272221	31.423047	24.150966	10.151938	19.816637	26.797362	11.921201	11.155692	20.799246
L3_chr4_+_159909585	chr4	159909559	159909682	+	57600	KIAA1450	KIAA1450	22.847714	17.482342	98.140641	196.043734	80.957452	8.388348	6.907474	39.460856	87.03521	171.094423	135.709923	88.300816	9.272174	13.59837	35.268922	109.271519	85.950985	24.812631	27	29	56	198.326409	78.916877	12	9.940594	56.987393	105	164.479809	153.960263	125.879298	9	18	57.978378	177.732406	110.997245	24.99726
L3_chr2_-_202024424	chr2	202024421	202024520	-	66008	TRAK2	ALS2CR3,CALS-C,GRIF-1,GRIF1,KIAA0549,OIP98	19.906389	11.2744	4.93594	16.720754	2.039444	3.276647	3.382149	17.636149	22.139263	14.569488	28.731913	51.42662	16.278168	27.025831	24.741509	16.473424	28.344437	25.6569	23	18.850467	3	17	2	5	5	27.934986	27.155999	15	33	73.975309	16	35	38.897159	26.943396	36.92963	25.952191
L3_chr3_+_9065127	chr3	9065124	9065127	+	NA	NA	NA	30.964893	26.231541	13.722742	36.925066	15.183702	1.362328	0.66108	22.735767	12.465736	7.902475	7.858943	9.659938	7.999265	8.309079	10.994916	6.279902	31.716769	4.746738	33.151929	44.680818	7.663001	37.1934	14.766975	2	1	28.217519	14.783599	7.837468	8.932432	13.917048	7.869565	10.748729	15.131856	10.219791	35.834006	4.827899
L3_chr18_+_30875372	chr18	30875353	30875413	+	10982	MAPRE2	EB1,EB2,RP1	10.896176	8.997678	9.987128	0	5.108987	0.638107	5.442137	15.242662	8.019823	7.997584	2.529121	14.44379	23.544773	20.340528	15.063936	6.685571	14.450142	16.949718	13	14.980769	5.882353	0	5	1	8	24.34874	10.235713	7.987952	3	20	22.976308	26.968254	24.920441	10.984127	20.984127	16.984127
L3_chr7_-_143975066	chr7	143975066	143975174	-	NA	NA	NA	0	0	0	0	0	0	0	0	0	0	0	0	39.892288	16.93741	33.806315	24.102343	13.408213	12.905057	0	0	0	0	0	0	0	0	0	0	0	0	39.5	21.833333	45.033333	39.2	16.533333	13.166667
L3_chr12_-_46786076	chr12	46786068	46786107	-	29843	SENP1	SuPr-2	6.646628	4.463187	0	5.866785	1.019722	1.362328	16.902894	7.722274	16.077448	23.7878	12.052327	15.77592	16.435775	5.975416	13.625014	9.16184	6.835909	3.97823	8	7.342391	0	6	1	2	22.994764	13	20	23.186957	14	22	15.993789	8	22.418488	15	10	4
L3_chr2_-_99472885	chr2	99472884	99472897	-	51455	REV1	FLJ21523,MGC163283,MGC26225,REV1L	15.386553	6.649095	1.591957	3.902124	6.029412	1.362328	6.256716	13.508725	9.69533	3.80792	2.529121	7.924558	18.380982	12.886095	16.294102	8.560568	8.732237	5.971273	18	11	1	4	5.880597	2	9	20	12	4	3	11	18	17	26	14	12	6
L3_chr1_-_227544907	chr1	227544893	227544927	-	126731	C1orf96	RP4-803J11.3,FLJ37296,FLJ41471	21.645954	13.816638	3.183914	12.764891	1.019722	1.276213	4.043228	9.279469	5.58644	4.919368	1.68608	7.188259	14.340138	2.987708	2.227429	7.322231	5.818655	8.03585	25.816004	23	2	13	1	2	6	14.957746	7	5	2	10	14	4	4	12	8	8
L3_chr19_+_41298212	chr19	41298209	41298537	+	1155	TBCB	CG22,CKAP1,CKAPI,MGC14625	29.897062	10.926074	24.692513	9.789355	11.237696	12.267111	1.98324	8.111797	0	0.937795	1.709028	2.223459	8.222217	6.785508	9.315757	7.338494	6.646689	5.035673	35.779141	17.992126	14	10	11	17.946207	3	12	0	1	2	3	7.987013	9	16.96	12	9	5
L3_chr6_+_33697076	chr6	33697068	33697105	+	3710	ITPR3	IP3R,FLJ36205,IP3R3	21.250942	25.085977	9.937853	10.779387	7.163412	0	10.778261	26.70357	41.063819	28.129251	4.238148	7.221843	8.198111	10.609851	7.804766	3.64839	3.383483	5.95835	25	42	6	11	7	0	15	39	49	27	5	10	8	14	14	6	5	6
L3_chr1_+_15123188	chr1	15123186	15123244	+	23254	KIAA1026	RP1-21O18.1,MGC126686,FLJ10199,DKFZp686D08115,FLJ32593,FLJ43398,FLJ43806,KIAA1026,MGC142181	19.160893	20.394121	8.086086	21.551072	11.242059	1.276213	15.032381	5.271004	2.318315	1.87559	2.529121	2.964611	6.132767	3.669066	2.644433	3.616593	1.896397	2.283894	23	34	4.981132	22	11	2	21	9	3	2	3	4	6	4.918919	4.882353	5.941176	2.842105	2.262295
L3_chr3_+_61522284	chr3	61522280	61522287	+	5793	PTPRG	HPTPG,PTPG,R-PTP-GAMMA,RPTPG	28.467358	21.929141	14.081975	73.508396	43.230959	14.027914	5.828103	11.048352	9.870206	30.645058	27.32848	19.956654	6.144109	12.976621	17.470784	42.569847	48.634299	36.644096	32	36.991453	8	73.982906	42	18	8	16	12	29	31	29	6	17	26	69	57	38
L3_chr17_-_70827877	chr17	70827875	70828162	-	2885	GRB2	ASH,EGFRBP-GRB2,Grb3-3,MST084,MSTP084	7.031822	2.420552	1.591957	0	0	0	0	0.540457	0	0	0	0	33.487795	43.831249	37.034839	46.259925	35.489213	14.708444	8	4	1	0	0	0	0	1	0	0	0	0	33	56	47.995392	74.995392	44	15
L3_chr2_-_3172591	chr2	3172590	3172592	-	NA	NA	NA	18.572161	22.306451	12.270411	104.69373	84.22016	71.184747	19.440035	25.400059	9.097922	51.059464	27.562091	117.740642	2.591501	1.586395	4.164647	3.208955	1.751704	8.429783	20.304835	37.932159	6.734597	104.870693	81.508538	74.339023	22.798283	31.11443	10.896708	46.174695	30.583929	183.373256	2.527397	2.109589	6.465753	5.239726	2.506849	8.650685
L3_chr2_-_144405613	chr2	144405613	144405616	-	NA	NA	NA	18.451929	4.201629	1.591957	2.99475	3.063528	14.925015	7.481842	8.871764	8.163583	4.802455	3.472829	11.913479	14.721935	5.765413	6.554682	11.764567	8.365787	12.223552	20.886792	7.022589	1	3.062572	3	18.924528	10	13	10	5	4.052259	17	14.454545	7.590909	10.766151	19.181818	11.045455	12.493423
L3_chr18_-_24011957	chr18	24011919	24011999	-	1000	CDH2	CDHN,CDw325,NCAD,CD325	26.781443	15.618858	21.662427	44.879274	11.276358	7.652293	7.326401	15.36659	23.681885	30.300958	4.510185	11.041439	6.60166	2.498347	8.363255	9.774276	2.897732	1.89938	31.204381	25.834035	12.797445	45.704312	11.036577	10.489713	10.525901	23.756555	29.572324	30.318717	5.329744	14.973232	6.417762	3.347132	15.756326	16.042631	4.337718	1.884217
L3_chr22_-_22440129	chr22	22440120	22440161	-	400916	C22orf16	MGC70831,N27C7-4	28.573688	13.526998	8.505964	13.560076	20.936489	6.784527	6.301086	1.969867	1.478748	0.337151	7.258165	2.069413	6.170071	8.819287	2.536071	4.069654	13.080868	13.905926	33.395604	22.598901	5	13.796703	20.395604	9.796703	8.75	3.375	1.875	0.375	8.375	2.875	6	11.676471	4.558824	6.676471	17.705882	14.117647
L3_chr11_+_63758631	chr11	63758570	63758691	+	7423	VEGFB	VEGFL,VRF	27.096208	14.227616	15.144049	41.510933	25.5996	27.896479	3.065377	5.154589	1.580632	2.313779	3.110933	4.903424	10.970876	8.951063	4.679695	10.213957	4.574907	19.789775	31.685088	23.568976	9	42.186293	25	37.977901	4.297534	8.796935	2	2.482143	3.637733	6.821429	10.682359	11.840909	8.965116	16.773941	6.460852	19.940476
L3_chr5_+_140326300	chr5	140326273	140326304	+	56134	PCDHAC2	MGC71598,PCDH-ALPHA-C2	16.92743	13.763019	1.591957	3.908924	9.207218	2.908506	4.857807	8.940167	2.353404	0.937795	2.583893	0.741153	19.376423	5.300426	0.494381	3.004782	3.499786	1.007135	20	23	1	4	9	4	7	14	3	1	3	1	19	7	1	4.924528	5	1
L3_chr16_-_53520241	chr16	53520232	53520282	-	NA	NA	NA	23.769064	17.433284	12.434948	10.793383	0	0.638107	2.059989	0.540457	3.161264	0	1.68608	8.407899	15.336027	8.297943	4.384425	16.536204	4.705882	1.007135	28	29	7	11	0	1	3	1	4	0	2	12	15	11	8	27	7	1
L3_chr7_+_73341702	chr7	73341662	73341744	+	7461	CLIP2	CLIP,CLIP-115,CYLN2,KIAA0291,MGC11333,WBSCR4,WSCR4	24.998297	22.660912	65.720033	133.897907	87.141219	26.249342	9.251132	13.591254	124.080712	145.562924	153.650227	117.234112	7.202743	4.525839	45.545493	25.675845	43.482627	37.403563	29.872218	37.85974	37.705802	135.767305	84.994565	35.991758	13.428571	21.428571	145.545624	139.011298	172.272029	170.578315	7	6	66.894418	41.972973	57.671245	37.929433
L3_chr19_-_14089549	chr19	14089513	14089583	-	5566	PRKACA	MGC102831,MGC48865,PKACA	9.32736	6.043849	17.433529	24.533279	15.362562	6.82326	23.26896	18.227383	27.457986	24.53186	19.932462	42.930663	9.261237	0.742541	10.727901	5.474701	4.1637	11.891723	11	10	9.932886	25	15	10	31	28	34	24.996503	23	61	9	1	16	9	5.945946	12
L3_chr19_+_18655430	chr19	18655429	18655503	+	23373	CRTC1	FLJ14027,KIAA0616,MECT1,TORC1,WAMTP1	21.666309	10.030843	4.060917	11.785276	16.353442	5.128653	7.614539	6.130305	9.050448	9.837365	13.038089	20.010398	12.756216	14.430636	13.147219	11.891349	18.311209	12.767849	24.913384	16.727321	2.576886	11.981383	15.970414	7.470132	11.146066	10.403279	11.359146	10.072107	15.11423	28.528594	12.469051	18.726879	20.976831	19.438008	23.751928	13.027838
L3_chr6_-_70555452	chr6	70555451	70555453	-	NA	NA	NA	0	0.610418	0	0.986248	0	0	2.78791	0.540457	4.913659	3.70654	1.635552	3.551704	39.338752	13.084565	43.851782	9.20307	13.306982	6.989267	0	1	0	1.011236	0	0	3.941176	1	6	3.823529	1.941176	4.941176	39	16.993421	55.066729	15	17.075988	7.075988
L3_chr11_-_110088097	chr11	110088097	110088097	-	57569	ARHGAP20	KIAA1391,RARHOGAP	6.117836	3.000661	1.591957	10.860769	7.180999	8.798116	29.950492	13.070039	27.666207	74.111684	34.390727	40.346542	6.111572	0.742541	2.4069	0	8.766051	7.805037	7	5	1	11	7	11	34	17	32	66	38	61	6	1	4	0	11	8
L3_chr5_+_96023721	chr5	96023674	96023749	+	831	CAST	BS-17,MGC9402	24.58085	13.27876	11.529811	19.56715	4.078888	1.362328	10.462354	17.869723	23.247418	6.836735	21.899008	16.682363	7.174135	13.630416	12.865613	3.032375	16.913175	8.941854	29	22	7	19.973154	4	2	15	27.931429	28	7	25	23	7	18	22	4.992754	23	9
L3_chr1_-_21544585	chr1	21544584	21544588	-	NA	NA	NA	16.824704	7.797105	12.263975	2.942775	5.116077	4.532625	13.197971	17.556659	18.202132	0	6.933498	28.008993	12.200582	4.506952	11.047896	8.578619	6.628505	3.000177	19	13	7	3	5	6	17	23.863746	22	0	8	40.984536	12	5.99	17	14	9	3
L3_chr11_-_59193066	chr11	59193058	59193074	-	NA	NA	NA	16.600314	6.597877	3.183914	2.926593	2.039444	0	10.379437	2.161827	1.545543	0.937795	7.744713	14.231096	15.311694	4.592579	9.250305	2.433671	11.448468	7.850494	19	10.985294	2	3	2	0	14	4	2	1	9	20	15	6	15	4	16	8
L3_chr9_+_9080875	chr9	9080870	9080875	+	NA	NA	NA	7.720804	4.186026	12.263975	12.806507	3.063528	4.350973	8.432908	1.858813	8.919466	17.656195	1.709028	3.59413	26.383118	24.084083	38.834048	28.39174	34.296644	27.055001	9	7	7	13	3	6	11	3	11	17	2	5	26	30.995496	50	46	41	28
L3_chr5_+_140790257	chr5	140790256	140790611	+	26025	PCDHGA12	CDH21,FIB3,KIAA0588,PCDH-GAMMA-A12	9.181322	8.434091	8.279922	45.182205	36.81971	23.262769	25.189622	25.703653	155.015458	262.184198	176.537233	294.499806	8.191782	7.484809	34.158231	56.82209	54.076321	88.571265	11	14	5	46	36	33	34	40	185.992105	251.986431	200	431.9965	8	10	56	92.777035	72.994034	89.96778
L3_chr1_-_153491852	chr1	153491849	153491900	-	10712	C1orf2	COTE1,cote 1	16.838175	12.061583	6.753939	13.74009	16.333667	11.315358	19.630746	20.56413	3.982921	5.683511	10.248763	10.92771	6.170071	27.943162	0.988763	4.873181	3.219819	14.980108	20	20	4	14	15.971698	15.955357	27	31.96	5	6	11.983607	15	6	36.86789	2	8	5	15
L3_chr1_+_17817458	chr1	17817447	17817496	+	55160	ARHGEF10L	FLJ10521,GrinchGEF,KIAA1626,RP11-473A10.1	20.995313	10.245824	0	11.745535	6.133072	4.037376	3.382149	2.799624	0	3.75118	3.395108	1.454129	18.317101	9.00498	5.784998	3.65423	8.948465	25.71219	24.986111	17	0	12	6	6	5	5	0	4	4	2	17.923077	12	10.990826	6	13	25.981566
L3_chr7_-_158495942	chr7	158495942	158495943	-	NA	NA	NA	30.541439	19.185715	18.736874	23.498329	10.269854	1.362328	3.768114	9.1797	7.409788	2.94947	3.956454	11.414459	8.519423	8.438987	12.117622	6.144174	12.809254	3.944081	32.717023	32.608438	10	23.772854	10	2	5	12.448531	8.932135	3	4.562252	16.532656	8.385366	11	16.476905	10	15.823856	4
L3_chr6_+_143813634	chr6	143813633	143813744	+	8504	PEX3	TRG18	18.402593	5.433431	1.591957	7.847675	1.019722	0.638107	7.003456	15.048498	7.196783	22.432845	10.328606	2.897997	17.45302	15.211405	6.770122	23.626765	14.643025	1.993043	21	9	1	8	1	1	10	22.971014	9	22	12	4	17	20	12	38.552941	19.512125	2
L3_chr5_+_133889258	chr5	133889243	133889261	+	23338	PHF15	JADE2,KIAA0239	13.985737	1.822352	0	1.957861	4.096355	5.894953	24.783813	5.900265	4.005807	5.857163	6.016642	15.747748	4.104726	3.005253	2.227429	1.826311	2.130027	2.014269	16	3	0	2	4	8	31	9	5	6	7	22.938776	4	4	4	3	3	2
L3_chr1_+_27521307	chr1	27521301	27521342	+	NA	NA	NA	25.010846	9.051556	19.128103	8.825112	14.297808	4.116531	3.621307	2.799624	7.916957	38.502921	3.395108	4.352126	14.258658	12.813973	15.028132	12.045646	11.046219	11.802862	28.539511	15	11	8.992308	13.962687	6.164439	5	5	10	37	4	6	14	17	24	19.667845	15.837963	11.837963
L3_chr17_+_35472674	chr17	35472643	35472761	+	7067	THRA	AR7,EAR7,ERB-T-1,ERBA,ERBA1,MGC000261,MGC43240,NR1A1,THRA1,THRA2,c-ERBA-1	12.567082	14.462077	23.100556	3.898612	16.360864	5.993154	24.303606	22.730546	2.353404	8.734133	10.185324	15.605597	6.163221	5.694424	0.622644	6.751534	6.50778	13.242508	15.223799	23.89718	13	3.989846	16	8.94	33.891026	35	3	9.241379	12	21.945578	6	7.594059	1.306748	11	8.8	13.306748
L3_chr19_-_51912180	chr19	51912179	51912212	-	25865	PRKD2	HSPC187,PKD2	18.09497	6.649095	6.622718	8.877138	9.131658	3.39927	19.999514	27.911004	16.21624	8.912212	24.702206	17.712996	5.117021	19.240921	15.233885	19.026132	11.894029	15.823395	20.925	11	3.927011	9	8.925	5	25	38	20	9	28	25	4.976	25	22	31	15.962025	16
L3_chr9_-_138150485	chr9	138150479	138150553	-	90120	C9orf69	bA83N9.1	26.282194	14.260563	6.527896	28.37565	64.926822	18.733659	4.889849	12.927707	0.772772	14.88209	8.508122	2.195282	12.277118	16.603839	6.664688	14.618936	16.446208	21.761737	31.525925	23.525128	4	28.95952	63.349246	27.498723	7	21	1	15	10	3	11.934524	21.994048	11.994048	23.982143	23.983947	21.922757
L3_chr1_-_148936255	chr1	148936250	148936258	-	55204	GOLPH3L	FLJ10687,GPP34R	0	2.406191	0	0	0	0	8.897122	6.410457	1.580632	9.964658	7.757495	2.852977	34.560175	25.387623	25.611813	9.788323	14.198986	6.915176	0	4	0	0	0	0	12	10	2	10	9	4	34	33	36	16	19	7
L3_chr7_-_1465633	chr7	1465631	1465634	-	79778	MICALL2	FLJ23471,FLJ44858,JRAB,MGC46023,MICAL-L2,FLJ41996,FLJ45410,UNQ5811	42.266305	17.111208	26.682128	15.808743	21.616074	3.712866	1.398909	11.894673	11.631063	3.887265	2.583893	4.915947	0	3.012019	11.935091	1.805621	5.818655	3.97823	44.861785	29	13.911602	16	21	5	2	16	14	4	3	7	0	4	18	2.966102	8	4
L3_chr8_-_23371106	chr8	23371086	23371158	-	9583	ENTPD4	KIAA0392,LALP70,LAP70,LYSAL1,NTPDase-4,UDPase	14.669745	12.791187	20.639105	18.312233	23.637469	3.846527	10.223337	11.28046	10.888533	12.032968	11.241112	13.328537	18.835932	26.747068	23.476331	17.19638	19.022517	13.276167	17.414538	21.077161	11.840864	18.677587	23.042371	6.093108	13.886792	17.481132	13.367925	12.091861	13	18.70692	18.36734	34.716515	34.536892	28.132733	26.042028	13.423345
L3_chr9_+_97948080	chr9	97948080	97948086	+	NA	NA	NA	0.237974	2.497318	0.223733	0.975531	0.50256	0	11.707416	12.884424	12.957004	10.107416	10.166345	5.7439	31.784333	20.529174	19.48332	19.533342	33.844093	15.976465	0.32	4.12	0.16	1	0.493913	0	15.137192	18.506341	15.695775	10.068852	11.720894	8.025278	31.422977	26.561988	27.835415	31.726715	40.387995	16.367089
L3_chr7_+_106596683	chr7	106596659	106596689	+	26959	HBP1	FLJ16340	0.804244	0.610418	1.591957	0.975531	1.019722	0.638107	4.429194	2.939727	7.303643	3.80792	2.529121	8.533927	38.63904	37.603043	40.119632	41.872158	40.454901	30.442358	1	1	1	1	1	1	6	5	9	4	3	12	38	49	55	68	51	31
L3_chr8_-_145725259	chr8	145725240	145725285	-	414919	MGC70857		34.355762	17.462582	1.591957	14.702306	3.046724	5.365414	1.32216	2.465697	3.126175	0.937795	6.129538	1.454129	8.218905	4.47279	4.409104	1.214719	3.219819	2.014269	40	28.97541	1	15	2.983607	7	2	4.430474	4	1	7	2	7.969231	6	8	2	5	2
L3_chr6_-_135860551	chr6	135860539	135860594	-	54806	AHI1	orf1,AHI-1,DKFZp686J1653,FLJ14023,FLJ20069,JBTS3,dJ71N10.1,JOUBERIN	4.02122	16.82779	6.367828	4.884455	1.019722	0	18.423005	19.86064	51.65148	14.690031	13.736496	16.521272	21.537708	14.349338	15.799817	7.33003	8.263427	4.985364	5	28	4	5	1	0	24	31	61.763158	15	16	23	21	18.986755	25.993377	12	12	5
L3_chr22_-_31138235	chr22	31138222	31138243	-	51493	C22orf28	DJ149A16.6,HSPC117,RP1-149A16.6	10.235765	5.475958	1.591957	3.25365	2.039444	0	1.32216	0.540457	7.916957	2.94947	6.822041	2.936435	32.614089	36.042266	46.557616	35.630389	42.565984	36.215558	12	9	1	3.333333	2	0	2	1	10	3	8	4	31.986442	46.98374	67	57.98916	55	36.92509
L3_chr16_-_1427674	chr16	1427674	1427674	-	NA	NA	NA	5.598013	10.154997	6.221507	2.801956	0	0	30.045645	38.782633	29.788551	4.371657	2.693699	0.469288	8.534177	11.819231	12.87511	4.169961	0.78538	0	6.428571	17.142857	3.571429	2.857143	0	0	34.099874	44.724874	34.375	4.375	3.125	0.625	8.4	15.2	17.37561	6.8	1.2	0
L3_chr17_+_35531751	chr17	35531750	35531754	+	339287	MSL-1	DKFZp686J17211,MGC141861	25.663652	11.967521	1.591957	5.876167	3.063528	2.000434	12.509326	15.35167	2.353404	6.957278	1.68608	5.6571	6.132767	3.005253	5.230784	3.045262	3.417954	1.993043	29	20	1	6	3	3	16	20	3	7	2	8	6	4	9	5	5	2
L3_chr20_-_45418849	chr20	45418818	45418901	-	23613	ZMYND8	RP5-890O15.1,MGC31836,PRKCBP1,PRO2893,RACK7	0	0.610418	0	0	0	0	23.058034	18.348878	40.082934	104.317251	62.168396	38.695531	21.48136	14.370651	12.083004	47.237622	35.138739	11.00982	0	1	0	0	0	0	31	29.997118	49	101	71	55	21	19	21	76.995	47.995	10.994924
L3_chr16_-_360540	chr16	360517	360555	-	10573	MRPL28	P15,MAAT1,MGC8499	12.921242	4.228543	0	0.975531	2.039444	3.399269	0	0.540457	0	0	0	0.741153	31.880127	20.810899	15.187774	21.859654	9.172022	23.774068	15	7	0	1	2	5	0	1	0	0	0	1	31.212516	27.421149	25.718533	35.613452	13.404819	24.037734
L3_chr7_-_156090299	chr7	156090299	156090300	-	NA	NA	NA	8.106666	4.77729	1.591957	0.975531	1.019722	0.638107	4.589349	3.30128	6.612874	0	4.307614	1.482306	32.17976	12.452114	15.118189	2.446396	2.913582	7.805037	9.169231	8	1	1	1	1	6	5	8	0	5	2	32	16	20	4	4	8
L3_chr15_+_61583844	chr15	61583840	61583904	+	9960	USP3	UBP,MGC129878,MGC129879,SIH003	16.749136	23.434871	16.132889	25.506752	15.347499	3.276648	7.64296	10.804681	7.939843	12.576985	7.721765	10.124693	20.533366	22.004634	31.063563	34.311591	33.437201	9.978585	20	39	9	26	15	5	11	18	10	13	9	14	20	29	45.993884	56	45	10
L3_chr8_+_143528078	chr8	143528078	143528331	+	NA	NA	NA	27.273558	14.685165	32.997415	44.992636	36.709158	15.019177	8.734799	16.000551	22.6513	15.698665	45.817612	21.830635	9.250646	6.243293	8.535168	8.113216	20.561196	10.33172	30.463988	24.641528	17.720388	45.394678	35.67919	19.24546	11.460097	21.903473	26.905039	15.294504	50.77695	31.786362	9.085069	8.199418	13.051735	13.230903	25.466948	10.550197
L3_chr19_-_18842199	chr19	18842198	18842200	-	NA	NA	NA	16.379456	10.657255	8.919993	2.942775	1.019722	9.436953	25.193643	17.442179	17.905682	12.506085	13.268112	10.397928	3.910689	7.720838	5.313684	3.677067	3.719768	2.983193	18	18	5	3	1	12.002049	28.996842	21.973913	20.998947	11.996842	14.999474	15.016339	3.826087	10	8.011215	6	5.011215	3.011215
L3_chr4_-_17122787	chr4	17122777	17122834	-	5860	QDPR	DHPR,FLJ42391,PKU2	30.978606	14.761389	4.935939	44.278043	15.705098	3.71129	1.900545	4.90177	3.970685	1.902668	6.518374	15.060992	12.650368	5.861365	8.241771	19.371494	18.613817	12.732028	35.731559	24.473861	3	45.074081	15.361195	5.575385	2.904703	8.753821	5.102173	2.041579	7.624054	21.483155	12.322239	7.778261	15.267101	31.718789	25.813236	12.773906
L3_chr7_-_27167043	chr7	27167042	27167044	-	NA	NA	NA	40.094229	12.214866	16.737923	11.826566	10.25959	11.454907	4.429194	1.080913	3.175061	1.93233	3.426933	0	1.032672	2.245167	7.105205	7.330962	2.130027	6.843359	43	20.47541	9	12	10	14	6	2	4	2	4	0	1	3	10.921053	11.921053	3	7
L3_chr9_-_15500969	chr9	15500960	15500994	-	11168	PSIP1	DFS70,LEDGF,MGC74712,PAIP,PSIP2,p52,p75	20.857912	26.769987	12.788907	34.563062	1.019722	0.638107	9.372604	15.234754	15.623037	10.214206	3.395108	7.852381	15.339498	13.71552	3.664819	6.111744	2.013723	1.993043	23.935065	45	7	35	1	1	12	22	19	10	4	11	15	17.955882	7	10	3	2
L3_chr18_-_60568611	chr18	60568610	60568611	-	NA	NA	NA	25.93887	17.666543	11.527766	17.81615	9.239868	3.750801	4.589349	0.540457	4.036992	0.937795	3.464574	4.915947	15.15219	13.243968	19.972107	3.677067	15.620851	11.682171	27.973214	30	6.45481	18	9	5.075802	6	1	4.96	1	4	7	14.980198	17	25.969388	6	18.698874	12.044444
L3_chr3_-_137953908	chr3	137953899	137953914	-	10274	STAG1	DKFZp781D1416,SA1	12.872888	13.786449	17.392374	16.705958	7.17194	1.362328	9.488144	10.833142	10.618681	6.75739	2.552068	5.099934	23.367617	23.657066	29.57625	23.198343	32.520888	11.701342	15	23	10	17	7	2	13	15.977528	13	7	3	6.955056	22.916063	30.91716	42.786982	37.798817	40.833278	11.964497
L3_chr16_-_30445354	chr16	30445353	30445427	-	79724	ZNF768	FLJ23436	32.734605	18.230441	15.259904	19.642724	19.448216	11.525846	1.98324	0	0.772772	0	0.84304	7.017829	11.311557	5.26838	0.494381	1.822079	2.913582	6.364751	38	30.435294	9	20	19	16	3	0	1	0	1	10	11	7	1	3	4	6.360393
L3_chr11_-_900811	chr11	900803	900845	-	66005	CHID1	FLJ42707,GL008,MGC3234,SI-CLP	12.446653	9.598947	1.591957	3.902124	5.09861	4.037377	1.98324	5.156132	0.772772	8.832868	4.261096	5.834432	31.661443	23.648132	29.617615	24.513576	23.795352	38.330079	15	16	1	4	5	6	3	9	1	9	5	8	30.983402	31	47	40	32	39
L3_chr14_+_92188337	chr14	92188305	92188345	+	79890	RIN3	DKFZp762H1613,FLJ11700,FLJ22439	13.144638	9.680065	0	0	8.191662	2.000434	17.661552	12.987996	3.161264	0.937795	5.104136	9.904598	15.372246	12.123671	0.494381	0	1.931891	3.000177	15.716981	16	0	0	8	3	23	19.987952	4	1	6	14	15	16	1	0	3	3
L3_chr12_+_6745835	chr12	6745812	6746007	+	5763	PTMS		33.475481	14.841354	26.081908	78.421633	37.125963	36.202839	5.784307	5.331459	10.13028	10.067074	4.621061	7.185054	7.463289	0.820961	9.481898	18.889212	8.807812	26.699405	39.870744	24.561881	15.982578	79.698497	36.267552	49.149402	8.381809	9.28387	12.95634	10.443889	5.488204	9.687257	7.235131	1.109641	17.282158	30.890164	13.186494	27
L3_chrX_-_152517784	chrX	152517777	152517807	-	92002	FAM58A	STAR,MGC29729	29.083765	22.05144	3.183914	34.520601	42.123778	16.272647	1.32216	2.56872	3.175061	3.80792	2.552068	1.482306	16.393981	6.857104	5.781359	20.257251	22.463496	23.330919	33	37	2	35	41	22	2	4	4	4	3	2	16	9	10	32.981481	28.501597	24
L3_chr4_-_78216151	chr4	78216150	78216169	-	10983	CCNI	CYC1,CYI	11.952816	8.20531	2.836967	4.9049	6.131419	2.504444	10.836474	10.538303	24.10669	10.81867	17.985137	14.000973	24.028468	14.644254	11.351607	8.777195	14.2979	18.125382	13.666667	13.666667	1.794872	5	6	3.666667	14.977629	15.618458	29.281557	10.975315	20.639601	19.637237	23.580986	19.23943	18.761062	14.371681	19.775676	18.371681
L3_chr1_+_202308863	chr1	202308841	202308882	+	9580	SOX13	RP11-74C13.1,ICA12,MGC117216,SRY-box13,Sox-13,SRY-box 13	26.01628	15.620899	31.264876	48.353291	26.662349	6.909375	16.874717	6.614591	16.229417	31.8829	32.438874	18.094339	4.104726	2.987708	5.565194	11.021401	9.189848	2.014269	30	26	18	49	26	10	21	11	20	30.987342	37	25.974684	4	4	9.983051	18	12	2
L3_chr8_+_104102486	chr8	104102450	104102515	+	528	ATP6V1C1	VMA5,ATP6C,ATP6D,FLJ20057,VATC	5.726417	2.43277	8.279922	9.773689	3.059166	0	1.32216	23.037721	11.289759	13.167307	17.227945	14.267952	40.764084	35.967005	73.555856	76.262345	104.319295	46.964394	7	4	5	9.967742	3	0	2	32	14	13	20	20	40	47	105.975303	123.922226	130.984877	47.988636
L3_chr5_+_180582907	chr5	180582905	180583342	+	90933	TRIM41	MGC1127,MGC31991,RINCK	11.857991	8.455498	9.486695	6.835517	3.063528	1.91432	24.839649	15.279692	5.44449	4.478579	4.215201	3.677588	11.289799	9.747521	2.573981	5.98536	34.117375	5.80197	14	14	5.732558	7	3	3	32	25.193548	7	4.677419	5	5	11	13	5	9.827586	41.482759	5.827586
L3_chr19_-_1352532	chr19	1352524	1352546	-	2593	GAMT	PIG2,TP53I2	26.763136	19.54945	12.103907	3.915723	5.108987	2.638541	2.059989	0.540457	0.772772	1.93233	0	1.482306	19.206215	6.042967	1.977526	0.60736	1.287928	4.007312	30.624506	32.639232	7	4	5	4	3	1	1	2	0	2	18.833333	8	4	1	2	4
L3_chr21_-_42172513	chr21	42172476	42172534	-	63977	PRDM15	C21orf83,PFM15,ZNF298	11.747545	9.653665	1.591957	12.729547	2.039444	0.638107	11.893305	13.923258	29.179134	26.354131	31.250933	18.555915	24.570773	10.490062	18.69204	9.135816	29.905906	18.841064	14	16	1	13	2	1	17	22	36	26.7	36	26	24	14	31	15	39.35732	19
L3_chr1_+_109963981	chr1	109963975	109964030	+	271	AMPD2		27.385744	4.874442	1.591957	10.778485	14.34284	4.552861	5.550929	3.880538	0	0	5.113013	11.424917	15.431308	11.40915	3.216192	1.822079	4.20151	30.533062	31	8	1	11	14	7	8	7	0	0	6	16	15	15	6	3	6	30.775693
L3_chr10_-_25052688	chr10	25052681	25052857	-	57584	ARHGAP21	DKFZP761L0424,RP11-324E23.2,ARHGAP10,FLJ33323	18.292368	16.586143	34.683431	11.425191	7.57718	7.531402	19.98094	47.088259	79.360688	43.318814	37.485293	53.989986	10.289822	41.512765	25.897202	20.617242	7.363569	7.985542	21.626777	27.557908	20.103156	11.685185	7.410412	10.053751	25.637835	66.989022	95.879293	42.268231	42.824944	78.439631	10	54	39.682292	33.682292	11	8
L3_chr19_-_37435767	chr19	37435767	37435769	-	NA	NA	NA	2.943948	1.683337	0.206111	1.064681	0.666583	0.549797	11.135856	7.934236	6.032273	2.285186	5.15198	6.903039	34.54037	19.801754	26.881281	10.955759	7.678521	29.212254	3.570926	2.768182	0.148199	1.090909	0.654545	0.872727	14.313744	11.685854	7.46704	2.447954	5.903205	9.676389	34.187737	25.538679	36.384019	17.820283	10.163336	30.243396
L3_chr10_-_131652541	chr10	131652519	131652563	-	253738	EBF3	RP11-234G16.3,COE3,O/E-2	36.003201	23.299217	1.591957	0	0	0	0.66108	4.287431	0.772772	0	0	0	12.265534	9.886667	1.977525	0	0	0	40.990196	39	1	0	0	0	1	7	1	0	0	0	12	13	4	0	0	0
L3_chr2_-_241149131	chr2	241149126	241149182	-	NA	NA	NA	22.949418	23.340604	4.775871	35.438903	21.562925	10.079672	16.835272	45.399557	23.869058	15.819886	26.537964	42.983832	9.239479	21.353902	12.690754	16.134793	37.868412	14.878977	27	38.993151	3	36	21	14	23	64	29	16	30.830325	61	9	28	20	26.382132	48	15
L3_chr3_+_58198304	chr3	58198282	58198594	+	57406	ABHD6		24.77935	17.495567	4.93594	59.410669	46.01561	16.979661	21.440369	2.161827	15.079574	21.350728	26.562346	15.427721	2.999206	4.031089	8.039461	22.59291	38.858263	37.007519	29.745236	28.98	3	60.442655	45	24.96	28.568	4	18.977639	21.819277	31.044192	21.215027	2.903614	5.378802	15.39196	36.99	53.950698	37.352486
L3_chr10_-_127575038	chr10	127575012	127575057	-	NA	NA	NA	25.164968	20.454877	1.591957	10.763205	5.102972	3.276648	9.756566	15.697769	3.934036	6.678045	13.74624	10.182108	14.306262	6.042967	4.633656	6.701099	3.407509	7.00749	30	34	1	11	5	5	14	25	5	7	16	13.979592	13.986486	8	8.489796	11	4.986486	7
L3_chr6_-_41855624	chr6	41855609	41855627	-	NA	NA	NA	17.379335	13.752284	1.591957	13.683328	13.218005	8.003955	20.569	11.301688	1.545543	4.71564	4.292921	23.520512	11.28519	1.502626	3.700506	3.036798	3.301651	6.927585	20.88785	22.850467	1	13.962617	12.916384	11	28	18.583365	2	4.969231	5	32.992126	11	2	6.982143	5	5	7
L3_chr6_-_26379621	chr6	26379620	26379624	-	8355	HIST1H3G	H3/h,H3FH	28.23168	14.867606	4.93594	0.975531	3.048262	1.362328	14.948379	10.982391	8.114106	3.887265	6.081159	1.482306	6.144109	3.005253	3.447263	1.826311	1.287928	9.743667	31.893333	24.893333	3	1	2.985075	2	18.983607	15.769231	9.967742	4	7	2	6	4	5.971429	3	2	9.971429
L3_chr7_+_1050701	chr7	1050698	1050750	+	NA	NA	NA	27.869053	2.43277	3.183914	4.891254	0	1.276214	2.059989	16.326772	3.800957	4.82506	5.947175	2.195282	19.428752	6.153361	1.585219	1.214719	0	0	32.713029	4	2	5	0	2	3	23	4.921053	5	7	3	19	8	3	2	0	0
L3_chr10_-_102737036	chr10	102737034	102737252	-	84545	MRPL43	RP11-108L7.13,MGC17989,MGC48892,bMRP36a	10.053178	4.251806	0	9.789355	7.159884	2.123056	2.721069	0	0.772772	0.937795	3.464574	2.936435	36.610243	17.521408	27.454577	27.58881	19.627398	17.837464	12	7	0	10	7	3	4	0	1	1	4	4	36	23	43	45	27	17.941176
L3_chr4_-_184075407	chr4	184075402	184075542	-	1635	DCTD	MGC111062	38.769848	29.900492	9.937853	52.821964	27.411786	7.227908	1.398909	7.048254	5.528465	8.68972	5.021041	7.243541	9.219846	5.232875	11.882649	19.587198	19.968059	17.862482	44	50	6	53.771657	26.784	11	2	11	7	9	5.903226	10	9	7	19.833387	32	27.870165	18
L3_chr11_-_133877170	chr11	133877170	133877174	-	NA	NA	NA	45.480406	24.645443	14.75466	11.8363	7.167301	0	2.16878	4.052413	2.402289	0	0	0	2.054407	0.742541	3.823916	1.218951	0	0	49.30303	42	8	12	6.995465	0	3	6	3	0	0	0	2	1	6	2	0	0
L3_chr2_+_177965733	chr2	177965730	177965751	+	8540	AGPS	ADAP-S,ADAS,ADHAPS,ADPS,ALDHPSY	28.392061	10.187411	20.576288	16.680614	21.518134	2.552427	4.943467	5.9658	6.324122	0.937795	5.192645	3.677588	16.383044	10.581923	1.483144	4.873181	4.061918	3.021404	33	17	12	17	21	4	7	9.933333	8	1	6	5	16	14	3	8	6	3
L3_chr5_-_3157947	chr5	3157947	3157948	-	NA	NA	NA	27.09952	5.649824	6.687965	21.770205	2.043806	2.145234	19.736435	21.400283	17.030157	15.174609	17.859162	11.191491	2.910109	6.431278	11.089103	3.720784	0.99562	13.354329	29.556774	9.47809	4	22.00618	2	3.028627	23.600042	28.006258	20	14.570825	19.982377	16.203646	2.840665	8.355169	15.656726	6.070975	1.492063	13.746032
L3_chr13_-_32822739	chr13	32822735	32822851	-	NA	NA	NA	20.037574	6.684833	1.591957	99.988765	51.023266	7.314024	7.150263	11.912559	21.880132	49.880346	80.045354	70.851175	22.57535	10.46913	30.093489	101.657378	167.387433	54.339896	23.960976	10.980198	1	101.770052	49.907933	11	10	19.978115	27	51	92.414543	99.852672	21.979029	13.980781	48.966517	165.887612	209.826391	54.992366
L3_chr7_-_115458056	chr7	115458010	115458064	-	22797	TFEC	TCFEC,TFECL	0	0.610418	0	0	0	0	10.040432	20.404285	6.252351	16.445079	32.647006	5.901046	39.763907	19.03893	25.756658	43.581809	38.798793	19.542385	0	1	0	0	0	0	14	32	8	17	37	8	39	25	42	71	50	20
L3_chr10_-_105418424	chr10	105418422	105418527	-	NA	NA	NA	9.126972	7.273874	0	4.956446	2.043806	6.003521	36.597704	21.407339	8.62251	57.078178	34.579813	44.963586	4.119751	4.490335	4.684185	17.081163	27.518582	6.996346	11	12	0	5.067736	2	8	47.253227	33	10.977011	55.996094	39.709945	62.961509	4	6	7.988764	27.943945	36	6.988764
L3_chr14_-_22127962	chr14	22127941	22127994	-	1603	DAD1	OST2	11.216045	11.350427	9.871879	7.827229	6.133072	5.277082	4.043228	8.193199	16.74697	38.178595	17.395821	7.288561	34.661757	18.077511	22.733168	43.462954	33.174042	39.528184	13	19	6	8	6	8	6	14	21	37	20	10	33.990385	24	38	71	46	39.938647
L3_chr16_-_342658	chr16	342641	342709	-	NA	NA	NA	26.558367	16.870063	22.177359	31.448331	23.456079	5.277082	6.13526	8.992266	14.380845	0.937795	10.324256	7.271717	17.481223	15.734883	11.348257	4.26159	6.603302	8.014624	30.994898	27.989899	12.92759	32	22.898527	8	9	14.926768	18	1	12	10	17	20.866197	20	7	10	8
L3_chr11_+_119513316	chr11	119513316	119513316	+	NA	NA	NA	7.950715	12.413242	3.343982	5.906061	3.069543	1.362328	15.931605	22.850722	30.294311	20.203952	12.410451	19.546467	26.372408	13.97997	51.701981	41.461479	25.956386	10.657055	9	21	2	6	3	2	18.965812	27.940171	34.940171	18.982906	13.982906	28.948718	26.184831	17.928571	58.714286	66.8408	29.809524	10.97619
L3_chr16_+_56617158	chr16	56617142	56617189	+	4324	MMP15	MT2-MMP,MTMMP2,SMCP-2	26.139718	13.27863	1.591957	2.933393	5.102972	1.276213	3.768114	3.480183	0	0	0	2.223458	20.459073	12.918543	12.25174	0.938219	3.206543	3.724146	30.919407	22	1	3	5	2	5	6	0	0	0	3	19.98913	17	17.858696	1.541401	4.693878	3.693878
L3_chr1_+_6596377	chr1	6596375	6596431	+	148479	PHF13	MGC43399,PHF5,SPOC1	11.012287	10.265632	14.026905	5.869368	7.167774	4.55286	9.319043	9.795877	14.54734	8.704376	5.104136	5.87287	30.49669	29.862765	48.216046	15.295034	7.701296	29.4168	12.989474	17	8	6	7	7	13	16	18	8.992248	6	8	30	39	70.992308	24.992308	11	30
L3_chrX_-_47374198	chrX	47374197	47374286	-	5199	CFP	PFD,BFD,PFC,PROPERDIN	2.412732	12.070486	3.183914	3.908924	5.546977	5.313589	42.391993	18.783843	8.777416	2.813385	9.453741	30.289798	6.185095	3.730248	10.707804	3.036798	1.36976	9.93658	3	20	2	4	5.433824	8	54	29	11	3	11	43	6	5	17	5	2	10
L3_chr15_-_78003097	chr15	78003059	78003160	-	400410	ST20	HCCS-1	30.544045	31.327112	25.619783	68.067053	37.176867	5.637629	7.106231	13.410673	20.145709	14.634292	33.75805	26.296158	13.513871	15.205514	15.975384	26.128582	41.571017	26.932612	36.062989	51.976526	15.182146	69.332014	36.375249	8.610057	10.663388	22.535972	25.576286	15.354146	39.121622	36.383036	13.136496	20.32198	27.70298	42.829328	58.420334	26.972701
L3_chr13_-_40138729	chr13	40138724	40138783	-	2308	FOXO1	FKH1,FKHR,FOXO1A	20.594305	16.247157	20.195843	75.733081	36.528943	1.914321	23.370389	26.503026	54.036811	66.312018	38.384252	32.896087	7.202742	7.496002	16.736122	11.602356	16.28944	9.965662	24	27	12	76.802529	35.66469	3	30	39	65	64	44	47	7	10	28	19	22.931624	10
L3_chr5_-_172976208	chr5	172976206	172976287	-	91272	FAM44B	BOD1	31.537786	7.255912	8.279922	41.812293	18.061461	13.570211	12.458981	12.51804	12.517334	9.75857	14.173938	16.87729	7.191806	5.232876	23.588257	18.330082	19.651348	3.000177	36.247902	11.972042	5	42.556129	17.646357	19.110739	16.562573	18.356378	15.810059	9.993541	16.297713	24.112528	7	7	37	30	26	3
L3_chr2_+_174968712	chr2	174968701	174968745	+	79634	SCRN3	FLJ23142,MGC149597,SES3	37.142764	17.99702	10.368178	41.394854	11.238772	3.276648	1.32216	11.408765	3.126175	18.003699	11.987389	14.482228	13.291824	6.803053	1.585219	3.64839	26.301307	7.951393	42	30	6	42	11	5	2	17.934783	4	18	14	20	13	9	3	6	35.862069	8
L3_chr5_+_89887928	chr5	89887927	89887928	+	NA	NA	NA	14.486423	7.13532	5.161982	8.877138	3.069543	3.712866	25.217351	28.494092	15.274928	12.52249	7.866493	10.982184	12.158417	11.661098	2.4069	9.235029	13.182356	3.944081	16	12	3	9	3	5	29	34	18	12	9	16	12	15	4	15	16	4
L3_chr10_+_117869493	chr10	117869492	117869493	+	NA	NA	NA	0	0	0	0	0	0	18.70499	8.551742	14.298788	1.93233	2.583893	4.915947	33.212432	14.036613	22.199335	11.080301	12.287779	5.879572	0	0	0	0	0	0	22	12	17	2	3	7	33	18	28	18	15	6
L3_chr12_+_27377035	chr12	27377034	27377136	+	56938	ARNTL2	BMAL2,CLIF,MGC149671,MGC149672,MOP9,PASD9	22.190751	10.257324	62.320345	32.345786	10.205944	4.98908	10.615817	14.370174	29.985924	14.76814	9.41175	25.459569	19.37364	10.540068	42.780035	25.634968	8.690372	17.878917	26	17	35	32.956204	10	7	15	23	36.916084	14.958042	11	35.653846	18.924793	14	67.994792	41.985268	13.104134	17.995169
L3_chr9_-_135213166	chr9	135213154	135213188	-	6834	SURF1		28.965014	17.244912	1.591957	11.766046	31.81511	14.743017	1.32216	0.540457	0.772772	0	7.767239	7.183405	22.453526	6.759813	8.952626	12.220486	15.396563	5.95835	32.992481	29	1	12	31	20	2	1	1	0	9	10	21.990099	9	15	20	20.990099	6
L3_chr7_+_80105893	chr7	80105887	80105924	+	948	CD36	GPIV,CHDS7,FAT,GP3B,GP4,PASIV,SCARB3	3.332942	0	0	9.726061	0	0	2.797818	7.559363	15.61098	45.885605	91.98798	176.601644	46.791112	50.299813	135.31999	678.417919	1157.511337	797.902612	4	0	0	9.9375	0	0	4	12	19	45	103	264.934099	45.99114	64.998811	161.98964	1087.926086	1115.963938	855.945974
L3_chr12_-_52981067	chr12	52981044	52981120	-	NA	NA	NA	0.804244	1.831254	0	0	2.043806	0.638107	8.402365	5.296235	0	0	0	0	43.79335	10.556228	0	0.60736	0	0	1	3	0	0	2	1	12	9	0	0	0	0	43	14	0	1	0	0
L3_chrX_+_102127023	chrX	102127018	102127032	+	NA	NA	NA	3.413301	1.822352	0	3.929369	0	0	15.300001	23.56729	32.63161	11.002103	7.023452	2.897997	34.417842	34.75698	15.843459	12.85028	15.043713	4.913316	4	3	0	4	0	0	18.975155	32.987578	39	11	8	4	33.990338	45	22	21	20	5
L3_chr20_+_60906631	chr20	60906603	60906637	+	11054	OGFR		35.097589	19.535027	7.781044	31.3119	23.941886	9.991153	0.690599	2.354783	0	0.937795	1.68608	3.490968	17.435115	12.892447	7.439457	13.154331	9.762476	25.120192	39.71232	32.677215	4.894737	31.820562	23.342176	13.894737	1.056426	4.214286	0	1	2	4.857143	17.128954	16.991736	12.804478	21.493011	13.282238	25.531419
L3_chr20_+_17498696	chr20	17498696	17498760	+	11034	DSTN	ACTDP,ADF,bA462D18.2	6.665885	7.255782	8.616153	3.908923	2.039444	2.000435	6.212009	2.799624	1.545543	6.678045	11.989827	4.390564	40.826353	21.271902	23.885381	13.447931	16.040268	36.47246	8	12	5	4	2	3	9	5	2	7	14	6	40	28	37	22	23	37
L3_chr1_+_156232307	chr1	156232306	156232308	+	NA	NA	NA	29.111481	13.266631	120.352457	15.799345	1.019722	3.524313	12.89976	39.653012	51.588673	10.865679	10.794975	5.175027	11.797945	36.200079	83.721808	4.921276	3.714923	1.007135	31.246544	22.417217	57.108074	15.971963	1	4.971963	16.031235	45.826554	59.051966	10.658232	12.195233	7.379699	11.599058	45.772698	92.446019	8.018543	5	1
L3_chr20_+_60130925	chr20	60130888	60130952	+	149986	LSM14B	RP5-1005F21.2,C20orf40,FAM61B,FLJ25473,FT005,LSM13,MGC61931,bA11M20.3	25.274184	22.344003	11.800067	25.473707	10.205945	4.761597	6.412434	17.210385	3.175061	4.745715	8.425785	2.897997	22.503095	21.24296	6.012937	19.542602	7.527233	6.042807	30	37	7	26	10	7	9	26.938462	4	5	9.90411	4	22	27.985185	9.786254	31.956835	11	6
L3_chr9_-_99994723	chr9	99994710	99994782	-	7464	CORO2A	CLIPINB,IR10,WDR2	20.676064	10.491581	12.330525	13.298041	5.092039	3.790458	25.227968	18.498047	6.173326	17.384759	22.732318	4.11062	8.720425	5.091755	1.40327	2.922405	4.061918	3.124048	23.95616	17.403387	7.371429	13.601605	4.993133	5.933945	33.437522	28.374882	7.895021	17.433788	26.106013	5.61256	8.501767	6.861931	2.85698	4.8125	6	3.093664
L3_chr18_+_20260606	chr18	20260595	20260677	+	55364	IMPACT	MGC33718	13.299252	10.277352	8.242788	20.638708	15.857579	0.638107	13.729231	7.820456	4.498628	2.813385	15.664268	9.986508	27.646284	16.008178	15.836513	29.243448	21.334671	10.730214	16	16.978261	5.091463	21	15.517007	1	18	12.838095	5.74825	3	18	14	26.994737	21.092848	26	47.751626	29.661535	11
L3_chr8_-_103945534	chr8	103945521	103945576	-	51582	AZIN1	ODC1L,MGC3832,MGC691,OAZI,OAZIN	1.608488	2.357798	6.753939	5.815716	1.019722	0	8.709327	13.927502	3.934036	7.015188	5.238118	13.396701	44.632911	52.630919	56.694058	29.454708	64.637541	54.611608	2	3.875	4	5.941176	1	0	12	19	5	7	6	19	43.975938	67.983914	76.964988	47.975891	77.965117	55.967763
L3_chr18_+_51334134	chr18	51334133	51334134	+	NA	NA	NA	38.066608	17.761486	8.685391	18.602017	11.352697	8.564902	1.265684	6.117257	4.655924	5.877661	0	3.494426	15.895824	17.038643	12.676322	4.174989	1.36976	10.551338	40.833766	30.057885	4.87708	18.809331	11.050985	11	1.823214	8.653819	5.810811	5.810811	0	4.856303	15.721205	21.889114	17.55348	6.808158	2	10.865626
L3_chr17_+_26446070	chr17	26446048	26446125	+	4763	NF1	DKFZp686J1293,NFNS,VRNF,WSS	19.178587	13.272	31.226821	30.423683	4.078888	3.362762	10.126161	22.81904	19.999282	20.574008	15.409795	30.301672	26.093344	18.84782	17.754546	47.874371	28.883976	13.905992	22.985915	22	18	31	4	5	14	33	25	21	18	43	25.594705	25	30.996711	77.996587	39	14
L3_chr17_+_74582615	chr17	74582575	74582653	+	64772	FLJ21865	DKFZp434P174,ENGase	27.07207	19.189362	32.818849	46.274016	28.683365	11.489339	6.841047	9.435027	4.687696	11.152001	7.665081	10.130029	21.516686	12.013103	14.183533	17.733398	11.541019	32.709183	32.03042	32.02499	18	46.954565	28.03042	16	10	15	6.020021	11	9	13.95974	20.985714	15.993007	23.469767	28.952703	15.985714	33
L3_chr1_+_17113132	chr1	17113131	17113175	+	NA	NA	NA	40.459116	28.051995	9.871879	14.687408	10.220684	17.904865	2.059989	8.551742	0.772772	0.937795	4.261095	5.834432	13.200011	5.999727	2.0796	6.100626	7.561705	8.900976	46	47	6	15	10	24	3	12	1	1	5	8	12.982456	8	4	10	11	9
L3_chr22_+_38770720	chr22	38770720	38771140	+	23112	TNRC6B	KIAA1093	3.365861	6.009225	7.213765	6.061186	5.453669	6.231824	41.708912	53.323921	28.346294	22.627213	42.831518	87.022564	10.651951	12.843023	9.131317	10.172687	6.098972	15.928423	4.125724	9.917197	4.445688	6.198135	5.337381	8.72164	55.163801	81.66292	35.471596	23.10297	49.166822	125.085436	10.321884	17.02995	16.345545	16.672066	9.235385	16.055116
L3_chr22_+_18499333	chr22	18499325	18499336	+	29801	ZDHHC8	ZDHHCL1,ZNF378	29.79041	11.435234	5.161982	32.509685	12.297076	8.351841	2.721069	14.282371	7.991891	9.885313	11.233674	39.8049	23.478504	9.895341	10.253306	15.870077	12.078185	15.845234	34	18.943262	3	32.977273	12	12	4	21	9.855422	10	13	58	23	12.895652	17	25.871319	16.265766	16
L3_chr8_-_124355695	chr8	124355669	124355708	-	11244	ZHX1		17.075399	9.610674	8.345896	10.812719	9.20369	1.362328	7.888092	9.744579	18.658515	10.738963	16.33637	11.623843	31.716593	28.580806	32.880068	19.615853	24.916112	12.85798	20	16	5	11	9	2	11	15	23	11	19	16	31.124573	37.333256	47	32	34.23536	13
L3_chr10_+_13891537	chr10	13891537	13891538	+	NA	NA	NA	16.431959	9.374495	5.149862	27.314748	19.839909	20.59253	27.029692	20.967616	19.508883	19.155486	20.52525	43.632055	13.53696	11.345368	20.588383	12.23303	10.212858	18.240665	18.466122	15.778281	2.993421	27.599694	19.311121	24.593115	31.905537	26.433558	23.194828	18.21709	23.076385	65.554069	13.358773	14.738507	27.358773	19.896932	13.103084	18.849163
L3_chr2_-_17798528	chr2	17798525	17798568	-	79677	SMC6	FLJ22116,FLJ35534,SMC6L1	11.668416	21.896127	8.279922	35.476578	8.175244	1.362328	18.076955	23.315865	29.667717	21.713119	6.88263	10.076384	27.516975	15.101998	16.560689	20.251171	18.535117	18.806899	14	36.527474	5	36	8	2	24.751479	35.922078	36	22	8	14	27	20	28	33	25.96319	19
L3_chr1_+_181258991	chr1	181258974	181259206	+	3915	LAMC1	RP11-181K3.1,LAMB2,MGC87297	39.716099	21.073345	19.243863	57.504927	13.295683	6.185153	6.798919	18.726713	13.271843	11.835879	12.792164	12.88259	11.326581	10.542014	20.650975	18.29164	26.417516	20.834091	46.57535	34.904762	11.809524	58.52381	13	9	9.842606	29.903226	16.806452	11.951613	15	17.951613	11	13.988827	33.889935	29.977654	34.988827	21
L3_chr11_-_66877568	chr11	66877539	66877603	-	57804	POLD4	p12,POLDS	7.726324	3.022068	3.183914	20.647642	2.043806	1.91432	3.621307	2.896965	1.555914	0	1.68608	3.544256	46.552279	19.730129	20.465782	33.100539	26.984238	33.380807	9	5	2	21	2	3	5	5	1.969697	0	2	5	46	25.970339	32	53.966102	33.991525	34
L3_chr9_+_129414376	chr9	129414347	129414387	+	6812	STXBP1	RP11-56D16.3,MUNC18-1,UNC18,hUNC18,rbSec1	21.447346	13.240487	12.103907	77.235364	62.716645	12.229368	24.533093	18.773477	15.007566	42.60516	30.034793	32.692607	12.226009	5.257186	12.313121	19.664794	21.579852	30.190077	24	22	7	78	61	16	30	27	18	41	34	47	12	7	19	32	27.986207	31
L3_chr20_+_33506401	chr20	33506381	33506404	+	11190	CEP250	CEP2,RP3-477O4.2,C-NAP1,MGC88542	27.911158	9.044977	1.591957	0.975531	0	1.362328	17.899995	7.392494	4.778579	5.024947	5.993695	8.5171	13.272244	5.33512	3.068363	6.705332	5.00285	9.807071	31.728678	14.989011	1	1	0	2	23	12	6	5	7	12	13	7	6	11	7	9.876543
L3_chr7_+_90731683	chr7	90731671	90731834	+	8321	FZD1	DKFZp564G072	26.556857	20.387149	11.689878	28.280413	36.962108	18.971585	18.423882	13.199755	6.672845	19.422734	16.623732	38.018352	14.822059	12.851166	5.687812	10.365818	14.555512	20.144021	31.930423	33.675714	7	28.871212	36.115757	27.12113	25.677094	21.247533	8.610049	19.742592	19.366054	53.806992	14.424342	17.206349	11.346774	17.020309	21.194466	20.243475
L3_chr14_-_38642136	chr14	38642136	38642203	-	10484	SEC23A	CLSD,MGC26267	22.337205	19.287651	6.527896	19.586761	7.142416	3.276649	17.175014	16.575805	7.939844	47.167858	9.443575	8.637535	20.2923	38.939509	25.400088	22.00557	30.707563	15.920065	26	32	4	20	7	5	22	27	10	45	11	12	19.779553	50.983607	42.779553	35.97541	41.995935	15.995935
L3_chr3_+_123882375	chr3	123882352	123882395	+	54625	PARP14	BAL2,KIAA1268	24.204073	20.933206	8.119854	20.698723	13.288593	4.123491	9.104254	12.91521	17.704575	21.804906	36.68092	20.229701	26.522745	25.131162	94.425747	17.693015	24.345423	9.010739	28	34.873656	5	21.036938	13	6	12.805263	21	22	22	42	28.757143	26	33	122	28.974074	32.935603	8.988889
L3_chr2_+_136005520	chr2	136005503	136005556	+	23518	R3HDM1	FLJ23334,KIAA0029,R3HDM	32.150999	20.569932	9.871879	24.48998	13.290468	1.91432	2.16878	9.045753	10.342133	20.661845	23.135043	13.167849	25.540305	19.712933	24.161744	12.796932	31.541174	17.854569	38	33.987342	6	25	13	3	3	15.866197	13	21	27	17.98374	25	26	40	21	43.994975	17.995025
L3_chr1_+_112100047	chr1	112100038	112100113	+	11218	DDX20	DKFZp434H052,DP103,GEMIN3	38.717079	24.902247	15.640349	12.786762	5.11335	2.724655	5.936895	9.456313	10.560706	9.276411	1.68608	9.208465	15.280393	16.142281	19.029907	8.561573	7.372485	18.468991	43	42	9	13	5	4	8	14	13	9	2	13	15	21	29	14	10	19
L3_chr17_+_34162519	chr17	34162513	34162566	+	5691	PSMB3	HC10-II,MGC4147	5.874388	4.221497	4.808224	10.666405	1.019722	0	7.339285	4.812242	3.721657	6.064959	5.113014	5.026562	46.809274	41.275313	54.971984	38.25891	45.625443	28.882812	7	7	2.928571	10.892857	1	0	10.387097	8.467742	4.774194	6.387097	6	7	45.872807	54.309211	83.140351	62.506579	60.337719	29.070175
L3_chr3_-_180651963	chr3	180651928	180652002	-	59345	GNB4		43.460291	15.839362	14.807819	9.75531	10.214669	1.276213	0.66108	5.836691	3.126175	3.75118	5.113014	5.159893	16.46398	18.740498	12.634251	7.918443	7.561705	5.992499	51.684211	26.179167	9	10	10	2	1	10	4	4	6	7	16	24.951264	22.562698	13	11	6
L3_chr7_-_27206236	chr7	27206234	27206289	-	3209	HOXA13	HOX1,HOX1J	37.874505	25.096002	1.591957	6.868278	3.059166	0	4.8131	9.744579	0	0.937795	1.68608	0.741153	18.273074	3.75456	1.090837	4.900591	1.287928	1.007135	43	41.889137	1	7	3	0	7	15	0	1	2	1	17.9036	5	2	8	2	1
L3_chr10_-_126304269	chr10	126304268	126304269	-	9679	FAM53B	KIAA0140,RP11-12J10.2,bA12J10.2	16.87721	5.283461	7.96836	11.521383	4.0518	1.739086	42.031616	18.384859	6.404015	2.866376	7.313853	12.044976	2.446187	3.397895	4.674379	8.045511	6.392315	2.745907	18.837386	8.857143	4.5	11.675279	3.960993	2.5	46.670157	23.027027	7.805293	2.918919	8.324324	17.535022	2.384615	4.461538	7.153846	13.076923	8.230769	2.769231
L3_chr5_-_179651638	chr5	179651637	179651701	-	NA	NA	NA	31.104166	27.191493	17.671597	22.458237	18.719304	10.05495	18.065188	12.204385	21.820287	13.416264	3.395108	15.10412	12.340141	5.232876	15.702069	12.343154	21.391041	13.951748	36.994681	45	11	22.947005	18.302135	14	24.987552	20	26.816092	14	4	21	12	7	28	20.20202	28.526759	14
L3_chr10_-_32257742	chr10	32257729	32257783	-	94134	ARHGAP12	DKFZp779N2050,FLJ10971,FLJ20737,FLJ21785,FLJ45709	27.42049	29.392324	4.935939	37.336253	29.681656	2.000435	18.060255	25.690115	9.480009	30.826977	26.120163	29.162154	16.288574	15.310944	4.755657	29.984777	26.045005	18.860179	31.99422	49	3	38	29	3	24	34	12	30.970149	29.940299	41.367479	15.994475	20	9	48.973161	34.977901	18.968433
L3_chr1_+_84316332	chr1	84316301	84316352	+	5567	PRKACB	DKFZp781I2452,MGC41879,MGC9320,PKACB,RP11-82H13.1	35.803489	32.367042	4.93594	13.73329	0	1.276213	7.67912	40.031524	3.091086	2.870125	1.68608	2.936435	18.369388	21.948317	5.623091	8.992956	2.628281	2.014269	41.359226	54.006195	3	14	0	2	10.713225	57.973913	4	3	2	4	17.99115	28.586207	10	14.70907	3.957983	2
L3_chr7_+_35807353	chr7	35807348	35807384	+	989	SEPT7	CDC10,CDC3,Nbla02942,SEPT7A	19.42142	6.631102	3.343982	10.780041	1.019722	0.638107	4.15202	6.933543	14.815177	21.702958	23.094019	7.694922	38.455057	34.286815	63.539358	60.410065	54.809013	22.424732	22	10.966667	2	10.966667	1	1	6	10	18	21	26	11	37.947801	43.955412	82.878185	97.786245	62.920528	22.94775
L3_chr1_-_154727033	chr1	154727028	154727111	-	4209	MEF2D	DKFZp686I1536	2.412732	3.653606	0	0	0	0	36.225827	30.608534	15.718226	8.68972	6.035685	6.502388	23.585787	28.952463	5.616824	4.885907	2.013723	4.99322	3	6	0	0	0	0	49	46	19	9	7	9	23	38	9.988889	8	3	5
L3_chr16_+_580071	chr16	580057	580205	+	57799	RAB40C	LA16c-398G5.1,RARL,RASL8C	22.86771	17.811324	6.753939	20.697934	18.511333	3.940454	36.498	14.993477	16.314778	15.301908	45.829075	36.233893	3.098016	6.032171	2.18398	6.553308	7.093454	17.651761	27.032786	29.645851	4	21.061202	18.061202	5.691843	44.598408	22.816	20	15.271281	51.572766	52.508362	3	8.06725	4.323552	10.746118	9.95503	18.089158
L3_chr11_-_119105140	chr11	119105124	119105407	-	5818	PVRL1	CD111,CLPED1,ED4,HIgR,HVEC,MGC142031,MGC16207,OFC7,PRR,PRR1,PVRR,PVRR1,SK-12,nectin-1	52.353187	16.200109	6.527897	12.729547	16.231872	8.729301	9.737654	6.917604	7.122894	26.19923	0	7.896382	0.861763	2.970164	4.653581	1.21472	1.287928	4.007312	60.986092	26.729976	4	13	15.893617	12.988889	13.872478	12	9	25	0	11	0.833333	4	9	2	2	4
L3_chr17_+_77512636	chr17	77512635	77512636	+	NA	NA	NA	7.292052	5.118125	1.714142	9.492367	4.304563	6.745237	52.905651	38.910925	12.612357	16.609688	31.442456	41.847056	2.881475	0.321478	0.652404	0.60736	0.262771	3.235905	8.511194	8.514699	1.071502	9.643926	4.208649	9.15241	60.413868	47.760918	15.254511	16.187156	35.262476	62.112905	2.8125	0.439024	1.376524	1	0.439024	3.251524
L3_chr6_+_116466575	chr6	116466574	116466575	+	NA	NA	NA	4.307503	3.611079	20.750043	0.975531	0	1.362328	0.66108	13.070039	10.728338	0.937795	4.349605	0.741153	58.128098	17.214293	17.717304	6.761824	6.841373	8.812171	5	6	11	1	0	2	1	17	13	1	5	1	58	22	24	11	9	9
L3_chr1_-_43692081	chr1	43692062	43692259	-	81888	HYI	HT036,MGC20767,RP11-506B15.5	52.276089	25.848343	11.52981	16.641053	2.039444	1.91432	0.66108	0.540457	0	1.93233	0.84304	0	10.272151	3.730249	6.338217	4.255749	5.002851	4.007313	61	43	7	17	2	3	1	1	0	2	1	0	10	5	11.926471	7	7	4
L3_chr16_+_5355697	chr16	5355697	5355700	+	NA	NA	NA	4.185541	3.022067	2.987228	5.492424	2.35139	0.170906	3.432055	5.039375	4.378922	2.419583	3.153328	0	55.996156	39.555185	25.289742	38.723799	50.151968	16.924928	5	5	1.8	5.6	2.3	0.3	4.826087	7.826087	5.438735	2.481209	3.695652	0	55.681319	50.434671	34.033313	62.663969	57.654003	17.422227
L3_chr4_+_174326494	chr4	174326492	174326537	+	51809	GALNT7	GALNAC-T7,GalNAcT7	27.92553	3.075101	21.763404	49.802793	11.884378	4.768924	17.591142	7.533149	16.101517	11.394311	14.725717	35.123199	18.516977	1.605421	10.532287	14.859831	19.726914	6.770446	32.390854	5.048427	12.06803	50.607472	11.627	7.032661	22.845942	12.800527	19.965101	11.756329	17.032049	50.01052	18.186616	2.168969	18.880028	24.336042	27.566678	6.758746
L3_chr12_-_54387932	chr12	54387923	54387978	-	3679	ITGA7	FLJ25220	31.062853	23.419326	14.026905	23.585959	25.629255	7.54888	18.659604	11.288067	13.805628	29.966904	15.181533	16.301469	14.315921	16.929159	29.469782	28.199616	13.391358	17.692737	36	39	8	24	25	10.886598	23.867671	16	17	30	17.721925	23	14	21.94105	40.983577	45.989011	18	17.983607
L3_chr10_-_30388488	chr10	30388462	30388523	-	NA	NA	NA	21.930601	13.679681	0.991183	8.467772	15.619516	5.190968	29.550695	22.008581	11.26407	32.898777	32.369121	53.230976	13.313136	22.502599	2.017552	17.309047	14.11293	7.972619	25.775729	22.642424	0.642424	8.667441	15.284848	8	38.829193	35.524193	14.163904	33.060494	37.241437	75.269765	12.968965	29.271795	3.9	28.271795	19.763702	8
L3_chr22_-_42069300	chr22	42069279	42069353	-	80274	SCUBE1		35.195509	37.551555	16.736007	8.823508	10.211959	6.160432	18.303485	11.909441	7.167072	3.887265	26.142683	8.998138	11.304823	5.285924	2.904972	6.730823	0.649995	2.01427	41.55618	63	10	9.031426	10	9	26	19.172956	9	4	30	12.296496	11	7	5.013713	11	1.013713	2
L3_chr1_-_178496161	chr1	178496161	178496162	-	NA	NA	NA	43.570953	25.22597	10.842991	8.877138	13.361612	7.063657	19.626108	6.933543	7.467917	0.937795	19.699325	17.607758	2.054407	3.040757	1.733047	1.218951	1.36976	7.805037	46	43	6	9	13	9	23	10	9	1	22	26	2	4	3	2	2	8
L3_chr6_-_166960619	chr6	166960610	166960796	-	6196	RPS6KA2	HU-2,RSK,MAPKAPK1C,RSK3,S6K-alpha,S6K-alpha2,p90-RSK3,pp90RSK3,RP1-168L15.2	45.429946	16.347014	47.359521	842.287694	491.102465	164.135411	11.807645	12.614193	46.453101	466.646661	369.94294	325.018017	8.06369	8.256088	30.599762	263.682166	305.358297	170.485485	53.386345	27	27.992674	849.273598	477.246137	209.297412	17	22	57.868412	439.737558	416.212081	473.151147	7.828554	11	50.994141	427.862916	377.971146	174.691211
L3_chr6_-_27968943	chr6	27968940	27968945	-	8336	HIST1H2AM	H2A.1,H2A/n,H2AFN,dJ193B12.1	33.399802	17.739939	18.32988	6.895737	10.269854	1.276213	15.71719	25.834327	13.269634	13.224047	4.307614	8.97447	16.222741	26.741991	19.7076	5.510636	5.174691	2.971095	36	30	10	7	10	2	19	32	16	13	5	13	15.989362	34	26	8.989362	7	3
L3_chr2_-_219802311	chr2	219802289	219802609	-	79065	ATG9A	APG9L1,MGD3208	27.067721	26.936548	11.800067	25.568892	12.43732	8.222095	27.535927	10.888386	5.528464	3.818732	10.448675	18.039664	11.003044	8.291177	2.0796	5.474701	9.23661	9.989989	32.468019	44.820937	7	26	12.166107	12	37.788617	18.080283	7	4.080283	12	24.870981	10.705882	11	4	9	13	9.960784
L3_chr19_+_11327104	chr19	11327093	11327152	+	64748	LPPR2	DKFZp761E1121,FLJ13055,PRG-4	17.123035	6.074158	4.775871	5.866785	15.345504	12.835736	35.613841	28.413866	16.444694	14.353051	12.919754	20.893796	13.295912	21.215164	14.733857	11.02424	18.7838	32.337861	20.182898	10	3	6	15	17	46	42	20	13.953917	15	29.707097	13	28	25	18	25	33
L3_chr1_-_11663767	chr1	11663763	11663836	-	10459	MAD2L2	MAD2B,REV7,RP3-330O12.4	40.811935	28.973006	16.305682	13.707661	26.61275	5.829075	5.250429	5.296234	1.545543	0	2.552068	0.741153	20.483683	18.179755	26.784784	9.687233	3.219819	2.014269	48	48	10	14	26	9	7	9	2	0	3	1	20	24	44.769737	15.89313	5	2
L3_chr6_-_41362399	chr6	41362395	41362417	-	54210	TREM1	TREM-1	0	10.767806	0	0	0	0	14.961937	50.439089	7.303643	11.208741	0.84304	2.964611	51.647109	64.892925	11.664435	1.214719	2.013723	1.007135	0	18	0	0	0	0	19	63	9	11	1	4	51	82.921362	18	2	3	1
L3_chr9_-_135847749	chr9	135847724	135847764	-	7410	VAV2		41.88968	34.976089	15.607957	17.201424	10.220684	5.190968	19.115578	20.308544	17.346029	0	6.844989	18.140787	6.174158	7.638443	12.531041	6.136021	6.215233	4.259816	48.633606	58.520476	9	17.519119	10	8	25.633466	29.764423	21.757143	0	8	24.95858	6	10	20	10.03468	9	4.234203
L3_chr9_+_130173449	chr9	130173446	130173477	+	81605	URM1	C9orf74,MGC2668,RP11-339B21.4	6.76859	2.441673	9.937853	0.975531	8.200721	0.638107	21.904196	11.768729	6.217261	10.996761	6.822041	6.46395	38.597785	30.569909	58.650791	28.81524	39.093272	33.269587	8	4	6	1	8	1	29	18	8	11	8	9	37.983444	39.983444	80.950331	46.966887	51	33.950331
L3_chr7_+_148567674	chr7	148567653	148567688	+	7988	ZNF212	C2H2-150,MGC9707,ZNF182,ZNFC150	44.767106	27.495825	17.110679	20.634503	13.303693	5.522325	1.32216	5.368344	1.545543	2.813385	0.84304	5.159893	21.374911	12.960398	13.802544	6.09374	14.621665	10.779143	50.993289	45.986755	9.993289	21	13	8	2	9	2	3	1	7	21	17	23	10	20	11
L3_chrX_+_134640891	chrX	134640891	134640891	+	NA	NA	NA	44.140822	24.528818	16.737923	4.90884	8.210234	1.362328	6.274749	1.127422	4.070608	0.886375	3.464574	7.611241	17.112027	6.946463	6.044356	1.218951	2.130027	0	46.576829	41.799137	9	4.991525	8	2	8.012543	1.923077	5	0.947368	4	10.973684	16.933682	9.01289	8.96	2	3	0
L3_chr7_-_61458111	chr7	61458111	61458115	-	NA	NA	NA	43.76206	53.22413	44.580511	53.715918	46.415374	68.239852	20.773882	25.753173	9.062685	14.343251	15.337319	63.374816	3.805438	5.253831	2.568601	2.434216	1.844917	6.815986	47.45884	90.85905	23.354156	54.173903	45.069847	76.352368	25.375409	33.808279	11.051907	14.033829	17.358282	95.351301	3.722329	6.913061	4.489226	3.990615	2.773891	6.91053
L3_chr6_-_13819935	chr6	13819928	13820063	-	10048	RANBP9	RANBPM	28.463412	15.065512	13.552093	3.908924	4.096355	1.268944	6.451167	34.300848	11.13779	2.813385	1.68608	3.677588	33.715899	33.526909	20.423566	9.160262	5.489437	6.944259	32.940594	25	8	4	4	1.989583	9	48	14	3	2	5	33	44	30.982143	15	8	7
L3_chr14_+_101297858	chr14	101297804	101297938	+	100132532	LOC100132532		45.417601	21.514549	17.265889	54.176133	37.93673	6.185154	9.935265	15.618737	15.811536	20.492993	19.134348	12.033637	13.288353	11.371749	11.554756	10.375159	17.091349	15.958161	49.995238	35.995215	10	55	36.990431	9	13.983051	23	19.618439	20	21.991525	16.991525	13	15	18.721354	17	22.961763	16
L3_chr1_+_177261651	chr1	177261646	177261678	+	9917	FAM20B		33.413511	24.967864	18.714074	9.82233	5.123968	1.91432	8.78833	6.686701	11.212675	1.87559	2.529121	5.118744	26.491663	16.752829	26.801166	29.427452	15.111441	10.863887	38	41.978022	11	10	5	3	12	11	14	2	3	6.981651	26	22	39	47.937255	19.968627	10.992157
L3_chr16_-_88251599	chr16	88251572	88251637	-	5119	CHMP1A	CHMP1,KIAA0047,PCOLN3,PRSM1	25.900463	26.09361	8.345896	19.611139	22.500173	4.000869	3.96648	5.836691	7.074008	5.68351	3.418056	2.936435	38.878527	26.509219	55.887977	24.480048	31.417127	38.482696	30.666667	43.384615	5	20	22	6	6	10	9	6	4	4	38	35	85.914634	39.996667	43	39
L3_chr17_+_27837708	chr17	27837702	27838031	+	8851	CDK5R1	P23,p25,P35,CDK5P35,CDK5R,MGC33831,NCK5A,p35nck5a	27.583287	10.125965	22.521718	3.064482	5.702656	1.404594	25.712302	10.156581	19.69209	2.786965	7.363285	10.714595	15.807304	5.965944	11.716665	1.399703	10.119839	3.327197	30.926782	16.857077	12.237312	3.140594	5.582095	2.230974	33.21802	16.315789	24.321389	2.972973	8.657895	14.972973	15.514488	7.809524	18	2.306383	14.211713	3.298062
L3_chr2_+_238634408	chr2	238634378	238634426	+	51540	SCLY	SCL	41.880272	24.048439	3.183914	22.513414	16.352121	5.104853	12.005905	13.183451	5.528465	3.75118	0.84304	9.204739	15.453182	20.329444	7.142182	7.30262	3.301651	10.985719	49	39.979545	2	22.986301	16	8	16.987654	20.97561	7	4	1	12.987654	15	27	12	12	5	11
L3_chrX_+_119622009	chrX	119622001	119622034	+	28985	MCTS1	MCT1,MCT-1	4.989785	3.586007	12.788907	2.926593	0	0	6.489183	6.902961	1.580632	7.015188	3.376171	11.14643	58.482118	34.009885	54.779699	64.119253	66.841984	19.508963	6	5.923077	7	3	0	0	9	10.934783	2	7	3.978261	15.804348	57.956731	43.956731	68.97599	103.846182	79.872735	20
L3_chr2_+_179053480	chr2	179053449	179053504	+	65977	PLEKHA3	FAPP1,FLJ20067	46.334333	36.079716	26.489753	40.66889	32.745921	4.532666	7.681464	11.705266	6.248856	7.256126	7.370968	19.362606	16.177166	8.89479	10.884936	14.529806	12.676806	6.942546	53.58839	60.405371	15.467375	41.319224	31.956044	6.855056	10.636364	18.454545	7.863636	7.637374	8.636364	27.090909	15.824324	11.878378	19.772404	23.743243	17.837838	6.934538
L3_chr9_+_6403200	chr9	6403183	6403239	+	115426	UHRF2	DKFZp434B0920,DKFZp686G0837,MGC33463,NIRF,RNF107,RP11-472F14.2,URF2	41.035261	17.985215	45.204093	39.466737	24.612636	0	10.787242	30.073058	24.673216	21.210967	16.654501	20.017751	18.417881	31.530697	32.716843	35.642047	15.624028	3.021404	47	30	25	40	24	0	15	42.989899	30	21	19	28	18	41	46	58	21	3
L3_chr11_+_66380588	chr11	66380568	66381169	+	78999	LRFN4	MGC3103,SALM3,FIGLER6,SALM3.	30.536516	48.980006	114.268384	153.27373	91.010059	50.389659	10.385604	28.653504	24.916033	22.257032	21.369752	16.661686	29.510096	44.499052	98.527789	60.46611	43.974127	61.627299	37	81.186339	64.968438	155.92117	88.935037	70.996	15	47	31	23	25	23	28.663866	58.996575	154.853853	98.975991	63	61.979404
L3_chr2_+_143603417	chr2	143603391	143603483	+	55843	ARHGAP15	BM046	0.804244	0.610418	0	0	0	0	4.781058	12.89524	9.511386	11.537241	14.557455	10.21826	65.312381	53.37931	37.592826	34.822966	49.715413	14.980108	1	1	0	0	0	0	7	20	12	12	17	13.990654	63.985898	69.982971	60	56.946346	65.965941	15
L3_chr3_+_4996121	chr3	4996119	4996198	+	8553	BHLHB2	DEC1,SHARP-2,STRA13,Stra14	7.38326	50.291958	32.63079	47.17778	15.332399	6.762032	28.725968	253.009213	48.619298	63.19558	36.7577	22.014733	34.851818	123.937361	44.939806	40.449868	39.107341	28.729827	9	84	19	48	15	10	39	317	59	62	42	30.943038	34	159.954965	67.988478	65.961883	52	29
L3_chr20_+_54477110	chr20	54477089	54477152	+	51507	C20orf43	CDAO5,HSPC164,SHUJUN-3	7.450871	7.264685	4.775871	10.764886	3.063528	1.276214	7.136256	4.827888	7.850915	0	5.058242	3.59413	57.22249	39.262253	64.686743	37.991983	33.175877	41.688861	9	12	3	11	3	2	9.980392	8	9.890909	0	6	5	55.989167	50.994595	97.994609	62	45.997312	41.986631
L3_chr11_+_44073800	chr11	44073784	44073827	+	2132	EXT2	SOTV	30.725204	19.936519	16.740594	56.025551	16.336975	18.705185	6.898232	4.658437	5.479579	20.311983	11.162347	5.18807	34.694801	19.645342	36.921629	31.821061	40.787945	23.784644	35.978723	33	9.973404	57	15.973404	26	9.972603	8	7	20	13	7	34	25.97701	56.980989	52	55	23.992188
L3_chrX_+_153952978	chrX	153952970	153952989	+	79184	BRCC3	RP11-143H17.2,BRCC36,C6.1A,CXorf53	12.895211	7.245153	3.183914	9.834431	7.159884	0.638107	18.763841	29.47743	7.074008	6.621306	19.82782	9.417125	40.819414	25.176802	16.600896	21.445167	12.849408	17.752924	15	12	2	10	7	1	25	42	9	7	23	13	40	33	26	35	17.995305	18
L3_chr11_-_7554519	chr11	7554519	7554520	-	NA	NA	NA	26.256082	36.930868	20.124343	104.501375	68.062707	61.274703	40.296417	63.660373	11.689001	78.823355	54.923313	197.987786	6.111572	6.153361	5.805131	2.43951	2.913582	7.805037	28.762956	62.95086	10.898039	104.791585	66.005762	66.613605	45.296359	71.548682	14	71.315797	60.310105	311.19076	6	8	9	4	4	8
L3_chrX_-_54087093	chrX	54087092	54087587	-	23133	PHF8	RP13-444K19.2,DKFZp686E0868,JHDM1F,KIAA1111,MRXSSD,ZNF422	44.063625	14.398707	16.736006	25.539742	15.355907	2.724656	16.352287	57.903676	22.552463	42.066757	37.738515	32.489742	12.326558	15.112189	24.349068	12.849506	25.644237	10.98572	50	24	10	26	15	4	23	78	28	41.415144	43	46	12	20	38	21	34	11
L3_chr17_-_39632262	chr17	39632259	39632795	-	NA	NA	NA	38.41175	30.03485	15.499861	40.352873	29.155847	30.317766	20.530983	37.144208	22.0022	13.003367	38.118499	43.233994	14.216678	14.316957	23.930125	12.843782	6.215233	14.708357	44.083254	50.44348	9.201551	41.08167	28.484286	41	28	51.928259	27.587882	13.377118	43.546512	61.370952	13.851852	18.945541	37.043355	20.985915	9	15
L3_chr17_+_34114947	chr17	34114943	34115280	+	4302	MLLT6	AF17,FLJ23480	37.908143	21.419341	33.686432	10.577297	6.135799	5.528687	22.795801	15.38375	19.214474	4.745715	10.16841	7.441667	13.303378	8.207218	5.147963	2.658019	4.281896	2.01427	45	35.546606	19.469697	10.830025	6	8.166144	31	26.954545	24.179181	5	11.851964	10.219239	13	10.913043	10	4.371324	6.243243	2
L3_chr22_+_40107889	chr22	40107878	40107904	+	7008	TEF		39.447772	16.690059	8.394691	20.423491	66.845034	33.146374	11.771497	4.89588	3.175061	16.639055	7.822011	9.172852	23.353228	16.80367	11.605747	15.905009	31.442774	61.47599	45	28	4.937778	20.725166	65	42	15	8	4	16	9	12.90625	23	22	17.967442	25.869767	39	64
L3_chr6_+_26641377	chr6	26641376	26641377	+	NA	NA	NA	48.129758	41.370303	8.85723	31.731966	16.421687	0.638107	9.500462	13.904135	5.728616	2.94947	7.919555	5.571324	17.178529	7.720838	11.718007	7.997947	11.398489	4.913316	50.934272	70.835681	4.967136	31.967136	15.967136	1	12	17.961538	6.961538	3	9	7.961538	17	10	16	13	14	5
L3_chr21_-_43671440	chr21	43671413	43671478	-	150094	SNF1LK	MSK,SIK,SIK1	28.010298	150.902796	43.953866	77.132594	82.313656	13.821008	27.807731	144.443285	40.391966	73.663431	59.701177	23.826615	20.144863	21.406486	30.068272	29.630636	21.669233	17.449838	31.994129	256.45067	22.912449	77.931284	79.957295	18.763178	35.529403	162.068687	47.042851	66.892804	65.976905	34.76182	19.742278	27.969849	40.973958	47.984293	27.920508	17.989474
L3_chr14_+_55654881	chr14	55654874	55654947	+	57161	PELI2		27.255358	36.14747	13.695864	3.908924	1.019722	1.362328	12.355828	52.665404	31.062568	1.93233	0.84304	7.079798	36.354799	38.032418	20.988137	6.707986	2.773991	0	32	60.61215	8	4	1	2	16	69	37	2	1	10	35.978313	49	28	11	4	0
L3_chr5_-_81082611	chr5	81082611	81082699	-	23635	SSBP2	DKFZp686F03273,HSPC116	8.274374	3.653606	3.183914	5.859986	0	0.638107	13.865082	15.212105	8.004644	18.364875	14.427943	44.843469	54.204394	47.742544	16.416834	32.192587	27.691162	34.751087	10	6	2	6	0	1	19.983957	25	10	18.983957	16.994872	62.983957	53	62.993355	29.605405	52.78268	37.996633	35
L3_chr2_+_11213013	chr2	11212998	11213053	+	130814	PQLC3	C2orf22,MGC33602	44.914141	17.973569	7.959785	15.714854	1.019722	3.276648	2.059989	2.939727	3.161264	2.813385	0.84304	17.388538	29.492305	3.005252	7.952594	7.931169	3.81794	13.956814	50	30	5	15.992754	1	5	3	5	4	3	1	25	29	4	14	13	5.816327	14
L3_chr9_+_80040803	chr9	80040769	80040845	+	84131	CEP78	RP11-336N8.5,C9orf81,FLJ12643,IP63,MGC135040	54.075123	61.141814	13.778135	44.225907	2.039444	4.822826	3.382149	13.404329	9.592247	22.223176	0	8.675972	19.439616	17.327234	8.818208	15.897894	6.801438	15.886112	62	102	8	44.984375	2	7	5	20.023913	12	22	0	12	19	23	16	26	10	16
L3_chr2_+_69995706	chr2	69995697	69995763	+	4084	MXD1	MAD,MAD1,MGC104659	35.437548	43.654206	17.978274	69.906848	28.660936	13.879626	27.141539	160.560061	50.305111	100.291145	94.482661	116.539672	14.350511	41.326225	20.641191	48.786883	49.714961	32.302852	41	73	10.992481	71	27.992481	19	34.775754	198.633117	61	95	106.680212	171.306667	14	54	34	79.336983	61.623134	33
L3_chr20_-_22978305	chr20	22978305	22978312	-	7056	THBD	TM,CD141,THRM	54.176422	24.863412	33.619213	27.665772	28.800876	2.761163	10.546514	18.120017	3.934036	15.055743	9.523207	10.570336	13.195812	16.910861	10.807316	17.187661	24.757832	10.771542	58	42	18	28	28	4	14	25	5	15	11	15	12.977941	22	16.977941	27.977941	31	10.977941
L3_chr1_+_24842370	chr1	24842352	24842379	+	10250	SRRM1	160-KD,MGC39488,POP101,SRM160	4.922173	5.985763	0	8.801528	11.25519	2.000434	36.299416	52.26233	48.924753	17.736971	17.240656	25.299002	37.597507	47.092099	48.922398	33.119051	22.540953	23.750441	6	9.931034	0	8.965517	11	3	46.9658	67.976074	58.935024	17.996575	19.986301	35.962421	36.974277	60.954984	70.91644	53.935722	29.949283	23.983933
L3_chr5_-_88214758	chr5	88214720	88215027	-	4208	MEF2C		5.794029	3.043188	1.591957	5.866785	2.039444	4.246112	12.95936	28.635198	13.555994	42.196233	25.178648	38.751549	60.631723	24.536386	29.996282	71.429178	38.28645	43.132519	7	5	1	6	2	6	17	41	17	42	28.970553	55	60	32	45.986602	115.975674	50.994652	44
L3_chr20_-_20641285	chr20	20641279	20641312	-	57186	C20orf74	RP11-470C13.2,AS250,FLJ12819,KIAA1272,bA287B20.1,dJ1049G11,dJ1049G11.4	24.968563	17.983326	5.161982	7.843809	2.039444	0	35.335747	17.013163	10.963987	20.124954	8.502275	19.633627	19.359613	9.832221	2.72181	5.484772	13.060057	0	28.952941	29.976471	3	8	2	0	44.35336	25	13.534799	19.979592	9.993197	27.979592	18.97619	13	5	9	18	0
L3_chr4_+_41687288	chr4	41687282	41687304	+	10463	SLC30A9	C4orf1,GAC63,HUEL,ZNT9	38.544947	23.843881	29.366196	17.700344	7.165898	1.362328	4.119978	16.831482	1.580632	5.913903	15.691743	12.722267	37.68045	36.901956	36.296533	33.106319	39.620144	12.908288	43	40	16	18	7	2	6	26	2	6	18	18	37	48	54.993631	54	53	13
L3_chr6_+_155096232	chr6	155096203	155096243	+	22828	RBM16	KIAA1116	24.768999	16.284502	19.243957	10.770004	9.1966	0.638107	13.948728	28.952541	32.82138	19.836141	11.167296	10.11984	41.684595	24.970713	61.525538	22.630215	43.381913	10.922488	28.512545	27	11	11	9	1	18.927835	41	40	20	13	14	41	33	82	37	54	11
L3_chr10_+_115793577	chr10	115793570	115793627	+	153	ADRB1	ADRB1R,B1AR,BETA1AR,RHR	48.37833	49.901713	6.527897	4.900636	4.8185	3.546613	8.91154	10.226297	1.189919	1.93233	0.675678	2.795415	23.267682	18.159297	2.471907	2.433671	0.643964	4.985365	55.920949	83.531026	4	5	4.721366	5	12.924871	16.842105	1.550539	2	0.804878	3.804878	22.768952	24	5	4	1	5
L3_chr2_+_10490342	chr2	10490342	10490344	+	NA	NA	NA	12.189636	28.240686	41.199813	65.367998	46.916219	68.018468	67.466629	48.070227	14.903918	66.320102	46.768992	217.016969	1.04306	3.032389	4.14867	1.832072	1.373901	3.03114	14.05487	47.658436	22.05487	65.943345	45.603567	77.378543	76.323116	58.033779	18.012667	61.059113	52.038001	337.22122	1.009709	4.029126	7.029126	3.009709	2.009709	3.029126
L3_chr19_-_50963894	chr19	50963890	50963968	-	147912	SIX5	BOR2,DMAHP	32.520189	16.994146	7.746897	23.626395	24.372325	12.848988	41.958454	35.338945	19.015809	16.915629	20.430666	32.098628	6.630948	6.879647	5.009373	7.138989	5.613401	13.820865	37.970049	28.280543	4.908488	24.079608	23.799003	18.155645	52.665412	51.600032	23.612927	17.160234	23.670575	45.698321	6.439006	9.175663	9.534708	11.713247	8.49242	14.015883
L3_chr8_+_145743751	chr8	145743748	145743751	+	NA	NA	NA	41.454519	31.366269	42.223193	12.454421	9.133244	1.093431	6.092696	22.85905	30.131576	6.783319	10.033217	8.833643	33.626549	17.788231	49.138008	15.367588	8.970449	10.06263	45.394882	53.195777	22.386525	12.641468	8.915259	1.641908	8.013709	29.701232	35.687476	6.666667	11.451145	12.498243	33.265687	23.025035	61.146953	24.932231	11.746693	10.211875
L3_chr20_+_30409945	chr20	30409942	30410214	+	171023	ASXL1	KIAA0978,MGC117280,MGC71111	25.15396	11.150154	13.387578	29.055558	27.787864	16.827047	39.298573	33.255341	42.854718	28.87499	15.821508	33.544555	16.996705	26.193165	24.174821	17.292416	27.847701	20.287734	30.003319	18.427351	7.754386	29.585586	27.035088	21.38996	50.777778	49.333333	50.922222	27.544444	18.02716	48.357213	16.620093	34.117997	33.7375	28.125	34.7125	20.85625
L3_chr15_-_73447990	chr15	73447979	73448027	-	4123	MAN2C1	MAN6A8,MANA,MANA1,MGC87979,DKFZp686E23167	36.446067	27.054634	8.345896	43.065707	36.811811	10.22253	12.480483	3.577524	5.551351	7.77453	11.958002	16.410681	32.64764	16.609579	17.826832	26.935328	31.30786	22.706609	41.973629	44.984211	5	43.836265	35.973958	15	17	6	7	8	14	22.936709	32	22	30	44	41.969697	22.989796
L3_chr11_-_64658543	chr11	64658533	64658603	-	84447	SYVN1	HRD1,KIAA1810,MGC40372	31.018883	33.081733	20.449803	42.299665	39.89972	15.855854	14.758836	12.775108	6.217263	24.129189	33.641491	34.270814	35.882454	32.656712	24.9941	43.533629	80.543445	52.029058	37	55	12	43	39	23	20.988439	21	8	25	38.982759	48	35	43	39.989276	71	102.963266	52.97858
L3_chr3_-_49178756	chr3	49178753	49178773	-	64925	CCDC71	FLJ12800,FLJ13629	50.014796	39.5133	16.896075	37.318387	42.18377	21.514447	15.894307	29.576695	12.856594	16.720877	18.173287	12.094264	16.375027	7.106206	22.769799	8.011048	4.061918	6.000355	57.245279	66.149034	10	37.989196	41.165563	30	22.115061	39	16	17	20.988889	17	16	9.505051	31.990099	13.13986	6	6
L3_chrX_+_146941223	chrX	146941222	146941228	+	NA	NA	NA	33.085748	44.416567	214.481783	365.948871	211.829176	163.216412	3.322322	19.201349	24.358597	78.202106	50.057337	33.634845	46.482287	74.467425	407.712311	341.467386	368.168185	516.711452	35.665304	75.726359	101.596465	365.062393	204.73388	164.3981	4.45045	25.07575	28.609058	70.973929	55.229439	49.838577	46.148834	93.59706	383.338164	546.070014	352.217845	560.338466
L3_chr9_-_96441615	chr9	96441609	96441888	-	2203	FBP1	FBP	61.141014	37.245888	6.367828	51.162751	192.351272	29.027893	8.581214	2.161827	3.126176	7.137442	19.081035	4.352126	13.370168	15.888225	7.387781	29.497525	100.198411	110.237167	70	62	4	52	187	40	12	4	4	7	22	6	13	20.9941	13	47.99705	116.994065	114
L3_chr17_-_10042649	chr17	10042596	10042950	-	8522	GAS7	MLL/GAS7,KIAA0394,MGC1348	51.137758	39.482018	28.922184	260.49344	129.403015	32.203298	17.967327	26.753906	28.876686	156.320298	170.229782	69.023523	14.365941	13.708763	21.500299	50.876285	55.038193	28.670589	58.957577	65.974419	17	262.96857	125.973077	41.980815	25	39.99	36	149.997506	191.988024	98.964072	14	18	34	82.995	72.940299	28.940299
L3_chr7_-_10946255	chr7	10946248	10946341	-	4697	NDUFA4	CI-MLRQ,FLJ27440,MGC104422,MGC126843,MGC126845,MLRQ	3.332943	2.43277	3.183914	4.893837	0	0.638107	0.66108	3.534761	1.545543	0	0.84304	0	79.565409	65.094198	85.223266	59.45695	74.059135	77.605891	4	4	2	5	0	1	1	6	2	0	1	0	77.991316	85	124.998239	97	95.965177	78.993022
L3_chr8_+_109525050	chr8	109525028	109525060	+	9694	TTC35	KIAA0103	6.76859	1.822352	4.93594	2.933393	2.907667	0.638107	13.088828	24.954102	29.557913	14.911972	14.640643	14.280768	63.703626	52.455292	41.004121	74.445558	64.818448	37.206033	8	3	3	3	2.851852	1	16.993243	36.972591	35.993007	15	16.979021	20	63	67.997821	60.997812	120.926933	78.956841	37.910448
L3_chr10_-_78945983	chr10	78945983	78945983	-	NA	NA	NA	74.55732	60.445316	45.71123	41.770772	16.45559	16.923337	2.174382	2.570445	6.61695	0.001728	3.47301	4.231691	7.131974	2.269478	11.720829	1.832151	4.530728	0	77	104	23	42.022617	16	20	3.007165	4.002388	8.004777	0.002388	4.009553	6	7.010123	3	16.003374	3	6	0
L3_chr6_+_11202052	chr6	11202003	11202056	+	NA	NA	NA	54.615551	33.587756	49.654265	123.464018	21.472717	6.63941	10.880361	16.611971	25.110018	11.589513	11.006724	17.334514	18.455802	15.884997	16.868089	28.192204	15.023015	8.97145	61.980598	56	27.990132	124.986842	20.996711	10	15	26	31	12	12.947368	23.992308	18	21	27.975	46	21	9
L3_chr1_-_210070702	chr1	210070668	210070768	-	9926	LPGAT1	FAM34A,FAM34A1,NET8	50.057345	30.10029	18.057707	54.846688	25.558024	8.44653	8.42515	5.03044	6.459202	12.523145	9.244705	22.947543	25.814105	14.312172	11.935175	28.70303	17.018996	20.922299	57.836139	49.996124	11	55.796812	25	12.85567	11.957143	8.957143	8	12.909774	10.851351	31.774834	25.250927	19	21	46.94184	24.140401	21
L3_chr14_-_34001198	chr14	34001190	34001202	-	171546	C14orf147	MGC24447	38.105701	21.93422	18.32988	15.745223	1.019722	0.638107	2.16878	8.011285	4.070608	0.937795	5.192645	2.156844	44.400181	39.944541	28.526559	25.250815	16.597007	14.653892	40.992063	37	10	16	1	1	3	11	5	1	6	3	43.991304	50.995652	39.995727	40.995652	20.995726	14.995652
L3_chr14_-_22610619	chr14	22610610	22610636	-	22985	ACIN1	ACINUS,ACN,DKFZp667N107,KIAA0670	8.365654	9.782459	11.915921	3.918306	2.043806	4.98908	12.002738	32.29026	33.479632	27.208321	18.970112	26.792803	64.542447	54.401863	119.79316	74.694489	94.760795	86.364837	9.53012	16.325301	7	4	2	7	15.508021	41	39.506667	26.506667	21.860987	39	63.82493	69.64986	136.998319	120.979882	109.823241	89.95168
L3_chr6_+_7335031	chr6	7335030	7335052	+	83732	RIOK1	AD034,FLJ30006,MGC12903,bA288G3.1	12.569369	16.197656	15.25572	17.639565	17.435753	0	22.578745	12.882367	11.927472	18.697288	32.237669	17.094213	49.961135	31.964018	59.267275	28.14845	55.342136	16.859611	15	26.991379	8.983193	18	17	0	28.925532	21	15	19	37	24	48.96363	41.997403	87	45.984628	72.968831	17
L3_chr1_+_3531425	chr1	3531405	3531477	+	127262	FAM79A	es:FLJ21811,RP11-46F15.3,FLJ21811,h-mover,mover,FAM79A	46.220651	29.011981	24.711873	44.290761	43.096975	42.882528	29.523234	10.832758	21.255945	5.685026	12.816748	15.20857	9.706274	17.684599	45.156436	17.662027	64.408687	66.928746	53.249442	48.121487	14.923372	45.115015	42.142338	57.899543	40.381329	18.060233	26.53392	5.92029	14.92029	20.948633	9.427924	23.532112	71.091613	28.907745	83.796126	67.967018
L3_chr11_-_94604013	chr11	94603957	94604047	-	143686	SESN3	MGC29667,SEST3	44.675266	23.670842	23.203958	10.790515	3.063528	0.638107	11.21738	47.165588	5.305582	2.813385	5.238118	0.741153	29.565399	15.06859	7.754552	6.72233	0.643964	3.021404	50.968012	39.512761	12.943038	11	3	1	15.390682	64.236641	6.781888	3	6	1	28.993596	19.9501	12.423165	11	1	3
L3_chr11_-_56849000	chr11	56848983	56849041	-	85456	TNKS1BP1	FLJ45975,KIAA1741,TAB182	50.176005	44.325605	13.798432	44.176952	57.127479	10.605912	18.602151	13.908817	13.615175	9.41971	10.372588	13.707679	17.012721	19.0637	7.629154	18.207968	27.935103	20.749174	56.913875	74.495507	8.299666	44.941815	55.711587	14.976589	24.554987	22.920653	16.981513	9.748428	12.026777	19.052021	16.59498	25.321099	13.947803	29.738097	37.060052	20.939324
L3_chr2_-_86276048	chr2	86276035	86276140	-	10989	IMMT	DKFZp779P1653,HMP,MGC111146,P87,P87/89,P89,PIG4,PIG52	31.494606	22.83289	8.616153	11.722554	7.148431	0.638107	18.749448	8.668088	7.025122	16.732211	6.799094	27.880548	35.666099	51.499497	31.439893	28.733782	54.528713	24.820625	37	37.917808	5	12	7	1	25	14	9	17	8	39	34.997175	67	49	47	71	25
L3_chr2_-_105312601	chr2	105312548	105312633	-	9392	TGFBRAP1	TRAP1,TRAP-1	16.171015	15.509472	17.23313	16.696985	20.309156	3.546613	46.28937	49.697035	31.257709	40.424313	39.475179	39.923226	23.586351	20.259053	17.435491	12.188744	19.111567	23.935515	19	25.711041	9.980769	17.06026	19.869159	5	63	73.735892	38.967647	40.966387	45.32492	56.01014	23	26.94854	28.892286	20	26.974522	23.962025
L3_chr3_-_66633703	chr3	66633703	66634137	-	26018	LRIG1	DKFZP586O1624,LIG-1,LIG1	44.066699	43.50423	21.107877	101.146894	60.529318	88.564157	30.447924	26.663101	9.743099	45.329537	18.452233	94.214802	11.854703	7.87858	5.734757	10.662264	4.952871	7.568178	50.269169	73.318443	12.043062	102.055974	58.813471	97.053055	38.126767	36.504991	12.211036	43.770126	21.066199	140.980201	11.557258	10.525086	10.604877	17.447688	7.193029	7.548391
L3_chrX_+_134895285	chrX	134895259	134895327	+	10479	SLC9A6	RP11-274K13.1,KIAA0267,NHE6	36.349156	16.301034	4.775871	18.840304	8.134013	1.276214	13.424137	13.690098	5.528464	12.698698	11.996544	10.169715	37.69243	12.187	13.199809	16.438436	18.706898	27.851011	42.956358	26.889107	3	19.272947	7.966622	2	19	21.889307	7	13	13.964497	14	36.982558	16.218341	21	27	24.98995	28
L3_chr3_+_51680287	chr3	51680272	51680315	+	51368	TEX264	DKFZp451H0417,FLJ13935,SIG11,ZSIG11	40.329428	25.806449	13.695865	82.622003	67.713188	29.057727	6.527917	6.334386	7.109096	27.946643	11.959914	15.760519	40.871765	12.199386	13.540371	31.709294	47.747789	39.438164	47	43	8	83.866499	66	39	9	11	9	28	14	22	40	16	24	51.75766	60	40
L3_chr17_-_959093	chr17	959036	959502	-	NA	NA	NA	19.677191	14.98787	18.217776	45.06697	28.630848	26.332041	45.067142	34.363452	50.753368	60.799742	49.846137	52.043947	24.507652	14.363377	38.089619	57.255561	20.167484	46.087321	22.935252	25	11	45.861709	28	35	58.996689	49.996689	61.993377	60.996689	56.996743	73.996689	24	18.983806	60.891151	93.409091	28.99177	47
L3_chr16_+_88169666	chr16	88169637	88169697	+	27132	CPNE7	MGC34192	67.9007	53.160084	19.963711	49.279209	25.604054	4.847712	12.253885	10.965595	16.630388	8.63298	7.665082	9.296249	9.294049	5.999727	5.30706	7.928762	3.323871	5.035673	76	89.391535	11.996599	49.989865	24.996599	7	17	17	20.47583	9	9	13	9	8	9	13	5.1875	5
L3_chr2_-_201082904	chr2	201082901	201083093	-	130535	KCTD18	6530404F10Rik,FLJ31322,FLJ37818	58.479829	48.579935	8.345896	41.474073	12.24975	0.94298	7.773327	11.065771	4.764877	14.968171	7.688029	10.113361	23.583662	33.162361	7.375391	14.579687	16.211452	11.916701	67.883732	80.980392	5	42.103334	12	1.509146	11	17	5.940171	15	9	14	23	43	14	23.87037	22	12
L3_chr14_+_23838918	chr14	23838895	23838962	+	161424	C14orf21	KIAA2021	38.267909	19.342937	7.959785	21.577099	15.314932	5.829075	34.214178	49.962299	47.168062	58.328875	39.801413	57.964408	17.417957	24.998046	19.999255	40.460113	21.775202	38.592695	45	31.992908	5	22	15	9	46	73	58	58	46	82	17	33	35	65.991189	31	39
L3_chr13_-_109236932	chr13	109236925	109236967	-	8660	IRS2		21.321977	17.994295	11.689879	24.5867	13.31407	2.552427	43.486288	125.76951	97.551354	106.792181	82.232719	24.239815	26.25984	30.26544	40.97982	28.358264	30.877363	9.819306	24.971429	29.971429	7	25	13	4	53	143.994575	112.992793	100	91	34.98189	26	39	53	46	37	10
L3_chr15_-_71668737	chr15	71668736	71668739	-	NA	NA	NA	2.528698	1.211934	0	2.933393	0	0	2.797818	1.858813	2.353404	0.937795	0.84304	9.141747	85.788217	62.889763	67.893758	25.895888	70.584631	39.268912	3	2	0	3	0	0	4	3	3	1	1	13	85.474265	79.981413	81.737132	42	79.211397	40.737132
L3_chr3_-_130780060	chr3	130780052	130780090	-	NA	NA	NA	21.295524	20.935616	4.935939	1.957861	5.116077	1.914321	34.739579	59.22766	23.93295	26.901271	29.900169	14.291482	35.640387	42.227841	5.577337	15.30644	8.539826	3.000177	23.987342	35	3	2	5	3	44.929178	79.916072	29	26.987342	34	20	35	54.993151	10	25	10.992958	3
L3_chr12_+_111860628	chr12	111860530	111860728	+	4940	OAS3	p100,MGC133260	60.623739	36.063682	26.744291	252.328305	100.42608	18.224267	18.292644	21.844637	76.353566	214.718169	142.736284	142.668899	13.348293	7.46478	10.602851	74.160483	67.682877	48.468424	69.991836	60	15.995885	254.979775	97.992025	27	25.951982	32.996779	91	204.982252	161.986009	204.902072	13	9.973783	19	120.828039	86.883234	49
L3_chr15_+_97009290	chr15	97009270	97009293	+	3480	IGF1R	CD221,IGFIR,JTK13,MGC142170,MGC142172,MGC18216	25.52912	13.335165	5.679739	5.880431	2.039444	1.276213	53.466049	112.827461	26.563018	43.790329	4.269973	13.383131	13.294186	9.584774	5.665725	1.822079	5.615008	2.971095	28.433673	22.412621	3.412621	6	2	2	61.865993	125.352445	31.611175	40.662276	5	19.034867	13	12.519584	9.480398	3	7.306818	3
L3_chr4_+_5763830	chr4	5763802	5763885	+	2121	EVC	DWF-1,EVCL,MGC105107,EVC1	47.288334	38.396796	14.807819	33.150096	14.290848	7.444081	39.600111	22.40396	12.830136	28.776563	37.251885	61.097202	6.170071	2.970164	6.995346	3.021958	4.083186	3.021405	54.906667	64	9	33.762791	14	10.975223	51.941176	36	16	28	42.996732	86.942308	6	4	12	4.959184	5.921569	3
L3_chr6_-_108561809	chr6	108561809	108561809	-	NA	NA	NA	25.964769	35.653793	71.658309	105.85516	99.280363	154.57505	66.407215	41.007818	12.654163	31.432909	33.468297	105.542694	1.032672	3.040757	4.559783	3.061421	3.714923	4.913316	28	61	35	106	96	151	71	47	15	29	37	164	1	4	7	5	5	5
L3_chr3_-_143351028	chr3	143351022	143351079	-	NA	NA	NA	66.148827	42.467099	6.367828	21.622968	5.102972	1.276213	15.180132	27.754977	20.47126	5.857163	5.924228	17.829156	12.311534	20.398162	16.614673	6.706378	3.945615	10.977863	74.960244	70.933014	4	22	5	2	20.992647	42	24.96345	6	7	25	12	26.962617	26.990291	11	6	11
L3_chr2_+_191453791	chr2	191453791	191454055	+	2744	GLS	AAD20,DKFZp686O15119,FLJ10358,GLS1,KIAA0838	66.20327	27.90726	129.002976	140.793628	81.405691	12.160878	1.32216	10.390913	42.278602	10.708458	22.63665	32.006957	26.509731	14.438714	88.5689	39.286655	49.19641	15.864887	70.976077	46.976077	64.904306	141.784689	79	16	2	17	51	11	26	46	26	19	119	63.906201	61.914676	16
L3_chr9_+_5619104	chr9	5619101	5619164	+	NA	NA	NA	56.758762	43.05357	35.472881	69.875526	30.592158	4.123491	13.802643	62.333329	36.242549	85.87763	46.979008	52.846905	23.571441	38.450485	34.68779	41.859107	22.573692	26.54349	65	71.786962	20	71	29.895833	6	19	77.994949	43.997475	81.997475	52.997494	75.951691	23	50	52.938111	68	30.993151	26.972696
L3_chr19_-_43571689	chr19	43571688	43571689	-	NA	NA	NA	21.803466	15.661416	22.001719	14.134742	7.540848	1.092311	0.436432	0.007744	1.594413	0.307185	0.277086	0.75332	71.992306	65.325839	86.568908	62.125435	72.755926	39.138377	23.681423	26.473251	11.801151	14.29712	7.349675	1.634384	0.681142	0.022919	2.016888	0.342984	0.335746	1.016888	71.770257	81.933553	96.590576	100.041387	79.073248	40.912524
L3_chr17_-_20886878	chr17	20886860	20886979	-	23326	USP22	KIAA1063,USP3L	36.668238	27.023819	8.345896	50.194233	18.37846	7.750243	32.801183	40.017006	16.020695	15.639432	29.408833	23.678278	25.612453	28.064132	23.103995	34.969419	21.292287	47.410824	42	44.964614	5	50.973822	18	11	44	57	19.688645	15.947137	34	33	25	37	38.976222	57	30	47.995413
L3_chr1_-_222100243	chr1	222100226	222100338	-	7159	TP53BP2	BBP,53BP2,ASPP2,PPP1R13A,p53BP2	36.900571	43.095263	32.29975	36.270197	13.272387	9.498309	13.026547	27.216016	11.240874	11.52846	41.697112	18.22406	45.64396	18.388062	15.041706	12.855563	34.186484	21.523233	43.990338	71.938022	19	37	12.963636	14	17	40	14	11.988235	47	25.395	44.995074	23.988827	25.490417	21	45.581376	22
L3_chr1_+_109221123	chr1	109221098	109221153	+	29899	GPSM2	LGN,Pins,RP11-475E11.4	63.876624	47.877744	28.455669	40.29961	11.279312	2.000434	5.365388	15.489191	14.46482	9.65012	13.135466	4.390564	27.555438	18.039234	17.479624	16.477002	9.493596	4.985777	71.698696	81	15	40.987705	11	3	8	24	18	10	15	6	26.963415	23.950756	29	26.987952	14	4.971098
L3_chr2_+_9264299	chr2	9264298	9264446	+	8853	DDEF2	PAP,AMAP2,CENTB3,FLJ42910,KIAA0400,PAG3,Pap-alpha,SHAG1,ASAP2	57.45149	29.375499	11.52981	30.480582	25.616603	12.556816	30.968898	18.861477	18.399374	37.800624	43.572579	115.574863	9.239479	14.370651	8.507896	20.717454	36.717001	14.807675	66	48.995192	7	31	25	18	38	29	23	37.570577	50	167.327511	9	19	15.992754	33.873295	45.960784	15
L3_chr20_-_61068447	chr20	61068447	61068448	-	NA	NA	NA	70.602773	37.281097	25.908386	15.309416	6.843931	0	7.329006	2.56872	6.399637	0.6947	0	0	19.763166	14.830005	18.216098	4.131037	1.058908	0.797984	73.078922	63.758621	13.534483	15.479116	6.672414	0	9.25	4	7.75	0.75	0	0	19.578947	19	23.546992	6.736842	1.578947	0.789474
L3_chr3_-_13010624	chr3	13010592	13011245	-	NA	NA	NA	37.009291	29.284166	4.693863	6.769497	6.122694	6.63941	55.215424	66.492988	11.684111	2.813385	19.353225	71.951914	6.16129	5.957872	0.988762	0.60736	2.013724	27.541629	44.355049	48.50416	2.951807	6.923077	6	10	74	98.992188	14.753425	3	22.732206	101.690925	5.966102	8	2	1	3	27.850232
L3_chr19_-_38704521	chr19	38704511	38704538	-	5184	PEPD	MGC10905,PROLIDASE	39.27997	19.772696	22.135855	41.51175	20.484357	24.120453	27.682987	13.204095	13.064938	11.661795	10.969391	25.924673	31.596512	16.50705	11.096634	25.291656	45.55291	41.932991	44.62776	33	13	42.160925	20	32	35.843373	19.476351	16	12	12.777778	37	31	21.80916	18.774225	41.236641	56.427481	42.80916
L3_chr10_+_88506235	chr10	88506227	88506360	+	657	BMPR1A	ACVRLK3,ALK3,CD292	66.843806	39.034529	6.685449	20.462264	34.78784	5.277082	13.000659	28.845782	10.263814	20.470728	25.774313	31.024311	19.295879	9.729976	3.279832	11.060698	10.943887	9.021758	78	64.909957	3.96281	20.932755	33.983264	8	18	43.93589	12.990244	20.829921	29.955882	43.154203	18.76699	13	5.938144	18.179014	15.991079	9
L3_chr4_-_174687145	chr4	174687143	174687147	-	9464	HAND2	HED,DHAND2,FLJ16260,MGC125303,MGC125304,Thing2,dHand	35.468477	45.804268	23.637918	76.115175	67.040618	130.20659	61.831029	91.053603	28.171428	64.235424	47.772425	255.249298	1.843676	2.025043	1.417276	1.979837	0.164777	6.523051	38.879238	77.820869	12.90361	76.620819	65.043742	137.777269	69.577937	102.895139	33.506556	59.284786	53.385668	396.148822	1.788775	2.724055	2.872354	3.251717	0.290917	6.559012
L3_chr15_-_97870294	chr15	97870293	97870295	-	NA	NA	NA	78.281474	69.650149	138.786482	129.704909	65.045347	90.585256	20.103899	55.999142	23.988036	23.564091	15.145857	20.499037	2.054407	6.895902	5.65062	6.761824	6.197409	10.679818	80.889706	119.955882	64.889706	129.889706	62.977941	93.933824	24	64	28	22	17	30.05524	2	9	9	11	8	11
L3_chr19_-_51081238	chr19	51081206	51081257	-	26145	IRF2BP1	DKFZP434M154	55.399087	34.780192	28.533259	32.384428	31.68689	10.114033	29.273865	36.394443	16.331445	9.707655	17.700917	12.047431	16.626807	10.369382	8.51435	4.01536	2.0244	9.156121	63.063545	58.193413	16.067124	32.942878	30.909951	14.94547	40.275279	52.275854	20.326479	10.051568	20.487184	16.688104	16.245142	13.692371	14.273195	6.598777	3.023167	9.149249
L3_chr5_+_10406836	chr5	10406799	10406843	+	10299	MARCH6	KIAA0597,MARCH-VI,RNF176,TEB4	26.415844	11.87714	11.780482	14.695507	7.142103	3.399269	12.912319	33.958811	32.900255	14.490144	17.897473	30.99011	63.052572	53.658477	65.272691	64.528839	47.845468	52.470048	30.927056	19.74472	6.989583	15	6.989583	5	17.98766	50.955	40	15	20.97449	43.979275	61.936441	69.923099	94.973229	104.961052	61.903809	53.63776
L3_chr17_-_72218639	chr17	72218636	72218687	-	439921	MXRA7	FLJ41492,FLJ46603,PS1TP1,TMAP1	46.674601	23.864998	17.830031	49.950513	28.926469	21.199887	16.062674	21.429928	19.653288	8.935471	9.543344	10.567681	39.67755	17.246559	43.651909	21.31579	14.953685	33.4523	53.782332	39.732542	10.611036	50.76262	28.23835	30.067167	21.888466	33.575428	24.423333	9.263182	11.152593	14.497521	38.807098	22.969301	67.020805	34.890286	22.20859	34.178813
L3_chr3_+_31549080	chr3	31549073	31549478	+	201595	STT3B	FLJ90106,SIMP,STT3-B	60.30346	31.928286	75.162721	78.565945	18.380113	4.184719	8.77958	26.917924	56.292415	74.213955	50.104635	35.666854	33.899328	39.215206	30.015321	40.332139	43.913277	30.523765	70.983516	53	41	79.964916	18	6	13	43.987448	69.991525	73	57.991525	49.991525	33	51.930381	50.991701	66	61	31
L3_chr14_-_23106818	chr14	23106802	23106871	-	8906	AP1G2	G2AD	21.826962	13.882558	6.527896	4.884455	3.063528	2.638541	39.852426	44.001836	26.445515	28.870451	24.966271	41.311626	41.910207	25.29068	27.305305	15.884509	7.925701	52.98493	25.973759	22.982379	4	5	3	4	54	66	33	28.989726	29	57.990132	40.9967	33.228895	44	26	12	53.9967
L3_chr8_-_106401220	chr8	106401220	106401221	-	NA	NA	NA	57.895658	57.071612	47.643134	121.018798	113.518102	131.136757	46.43639	57.082073	16.151794	84.889113	45.425729	210.442013	0	0	6.851756	3.298818	1.659737	8.764874	60.610341	98.088874	23.906563	121.185795	109.7395	131.33642	51.331288	63.776191	19	75.746189	50.083518	332.559367	0	0	10	5.385714	2.385714	9
L3_chr8_+_74369000	chr8	74368996	74369396	+	157506	RDH10		65.064346	38.051978	244.961816	232.965286	331.049222	47.839786	29.715851	12.498406	92.478363	43.89817	85.935654	118.865327	10.315783	11.258299	51.360117	48.028632	137.837461	75.734692	76.717391	63	124.90708	234.921655	320.990225	59.717391	41	21.345794	108.17211	44	96.768421	174.670157	10	15	71.919075	78.289941	155.923417	78.894449
L3_chr15_-_22472160	chr15	22472159	22472162	-	NA	NA	NA	48.700842	47.993883	41.291576	64.531353	100.521134	88.024081	56.598655	42.543413	28.524746	54.452489	30.789494	102.953313	1.365652	2.770854	6.46496	2.710665	2.335211	6.240335	51.745895	82.21474	21.333768	64.86699	97.274107	93.072342	62.99071	50.996258	33.506759	49.852273	34.529213	157.730685	1.325301	3.650602	9.864139	4.446484	3.302607	6.312333
L3_chr4_-_105632061	chr4	105632060	105632082	-	80319	CXXC4	IDAX,MGC149872	46.52157	34.011833	25.732029	50.623021	61.233183	32.51462	46.855869	26.53848	24.528656	28.280135	43.891864	60.056189	13.329274	11.593274	20.875345	8.493249	18.317618	24.769128	52.872337	56.862228	14.9111	51.344876	59.654651	42.552355	60.477803	39.765781	30.084095	27.932288	50.184167	86.357575	13.020293	15.327446	32.200627	13.888031	24.719761	25.279281
L3_chr9_-_113286457	chr9	113286420	113286556	-	23392	KIAA0368	ECM29,FLJ22036,KIAA1962,RP11-386D8.2	53.817157	43.849877	54.748768	51.120396	23.502235	12.57087	24.401289	91.505805	58.39417	22.144541	21.537893	36.29016	28.601058	49.308627	74.952231	42.229875	41.271776	28.722043	62.989273	73	31	52	22.960993	18	33	121	71	22	25	50.872123	28	64	106.846484	69	55	29
L3_chr15_+_61127720	chr15	61127693	61127782	+	7168	TPM1	TMSA,C15orf13,HTM-alpha,CMD1Y	79.088247	54.782604	28.717903	89.810625	46.494628	12.727025	19.554464	3.649634	10.979191	25.666949	29.013495	36.727524	8.224478	2.245167	8.727401	18.941658	33.614009	34.212416	87.531325	92.287109	16.731481	91.096105	45.370343	17.99729	26	6	13.691474	25.961957	33.310471	51.722208	8	3	15	31	45.592229	34.952925
L3_chrX_-_129864847	chrX	129864836	129864914	-	10495	ENOX2	RP5-875H3.1,APK1,COVA1,tNOX	59.874231	41.88214	17.564778	74.960334	16.398769	6.823261	18.183355	24.131069	32.455304	11.36702	20.726678	18.671535	29.618538	23.481724	13.026012	20.178109	27.287983	14.958882	67.996124	70	10	76	16	10	25	36.930108	40	12	24	26	29	30.99435	23	33	37	15
L3_chr6_-_135417641	chr6	135417619	135417688	-	10767	HBS1L	DKFZp686L13262,EF-1a,ERFS,HBS1,HSPC276	20.938973	30.081363	6.527897	13.744852	3.059166	0	14.239322	57.279814	72.781775	57.479303	28.172002	22.218067	73.803947	90.155015	91.612189	60.428936	86.868115	29.046814	24	51	4	14	3	0	19	70	86	53	32	32	72.989162	114.965533	118.990893	97.992714	104	30
L3_chr18_-_59137957	chr18	59137952	59138304	-	596	BCL2	Bcl-2	59.958418	33.567846	8.279921	6.842317	2.039444	2.123056	19.398641	20.739475	12.229025	9.655395	15.426582	6.275621	29.732017	21.302665	0.494381	6.691028	4.845474	5.95734	69.992958	55.710059	5	7	2	3	27.902644	33.938282	15	9.990385	17.925699	8.52365	29	28	1	11	7	5.985714
L3_chr6_+_147566536	chr6	147566512	147566832	+	134957	STXBP5	RP11-361F15.4,FLJ30922,LGL3,LLGL3,MGC141942,MGC141968,Nbla04300	41.919123	44.677088	53.398668	42.011861	16.333844	0.638107	22.272217	33.56467	91.087239	54.423439	49.044036	47.866296	45.961159	37.378109	93.044091	28.698472	11.769817	7.028717	50	74.230376	31.906404	42.877928	15.988827	1	32	55.263006	111.095947	53.946544	56.490781	67	45	48.996016	144.960794	46.994505	17	7
L3_chr18_-_802244	chr18	802241	802801	-	7525	YES1	HsT441,P61-YES,Yes,c-yes	49.502367	82.526222	51.795874	64.791916	14.299571	1.276214	12.356751	74.130576	79.159814	27.703043	34.761024	5.121455	49.01281	61.907177	115.434193	28.711126	19.57929	19.731316	58.17316	137.900032	29.906149	65.977578	14	2	16.946058	104.838174	95.784232	28	39.995763	7	47.97151	80.994366	161.91728	46.994366	27.499065	20
L3_chr14_+_104261610	chr14	104261609	104261611	+	122622	ADSSL1	FLJ38602	89.750909	46.901984	18.32988	5.906061	0	0	2.059989	3.841737	5.635325	0.937795	0	0	20.217338	16.221506	15.497552	0.60736	0	0	93	79.943055	10	6	0	0	3	6	7	1	0	0	19.938039	20.893333	20.866667	1	0	0
L3_chr18_-_11139542	chr18	11139531	11139597	-	NA	NA	NA	74.394274	43.139414	20.554802	19.577587	15.234677	5.457745	16.524286	30.585843	8.61955	4.745715	7.679775	40.073539	21.230895	22.754282	16.163006	9.139002	1.253236	17.850073	85.594209	72	12	19.946107	14.908714	7.995434	22.769993	45.967532	11	5	9	55.861624	20.724031	29.820099	27.935484	15	1.950413	18
L3_chr1_-_196010784	chr1	196010757	196011251	-	163486	DENND1B	RP11-53I24.2,FAM31B,MGC27044	52.361471	51.863731	54.252857	44.93216	28.645304	2.638542	27.200606	141.114658	160.484212	100.553432	107.066021	160.215223	32.738671	23.135925	66.392561	45.420292	43.849225	14.477267	61.988701	86.263308	32	45.86522	27.987805	4	38	208.744258	198.499331	100.688107	123.357856	226.349206	31.774194	30.769759	110.399752	74.188337	61.774194	14.46161
L3_chr22_-_48865809	chr22	48865797	48865987	-	23209	MLC1	KIAA0027,LVM,MLC,VL,RP3-355C18.4	7.402518	3.644704	4.93594	1.957861	1.019722	0.638107	51.575035	43.509366	6.990033	11.58245	0.84304	1.482306	54.025933	54.321017	44.811399	21.447395	4.705883	2.01427	9	6	3	2	1	1	68	65	9	12	1	2	53	71	71	35	7	2
L3_chr20_+_60810221	chr20	60810210	60810609	+	4923	NTSR1	NTR	63.359029	40.40398	78.60718	271.912403	309.074902	82.807597	39.779965	55.180272	64.550423	111.075403	97.31074	61.174226	11.307469	10.472517	31.33485	58.602855	47.761625	34.798248	74.857546	66.84686	47	275.451312	300.837723	109.954315	54.916044	85	80	109.984842	111.940591	85.981123	11	14	55.572504	95.830525	64.811591	35
L3_chr17_-_38082539	chr17	38082532	38082587	-	79990	PLEKHH3	FLJ21019	82.522105	40.652336	1.591957	4.9049	5.102972	2.123056	20.71865	25.72555	2.353404	0	0.84304	7.963099	11.289799	8.269205	5.137133	1.214719	0	1.007135	91.953526	67.958996	1	5	5	3	27.977011	39	3	0	1	11	11	11	8.923077	2	0	1
L3_chr1_+_32889369	chr1	32889357	32889487	+	5928	RBBP4	NURF55,RBAP48	18.855353	7.294994	3.183914	9.768909	2.039444	2.724655	15.223813	4.561096	6.301236	0.937795	6.822041	10.057186	80.561655	55.217516	49.039271	32.985668	43.742657	43.489796	23	12	2	10	2	4	21.972603	8	8	1	8	13.829746	78.980716	72.902431	81	54	61.984646	43.994118
L3_chr13_+_52114566	chr13	52114565	52114569	+	144983	RP11-78J21.1	RP11-78J21.1,LOC144983,MGC102957	3.770138	0.019963	1.591957	7.880839	0	0	4.642039	9.557972	5.589454	5.597741	6.139649	8.898952	107.862917	64.00931	130.261491	79.813313	76.699184	23.318517	4.467684	0.031532	1	8.031532	0	0	6.347555	14.491662	6.970669	5.781241	7.073014	12.463302	107.502194	81.095333	150.95238	128.931049	87.939714	23.904032
L3_chr14_+_59785727	chr14	59785644	59785746	+	5494	PPM1A	MGC9201,PP2C-ALPHA,PP2CA	77.536727	60.463857	50.622595	62.791574	33.732022	15.646437	13.384091	10.804681	12.465867	4.745715	5.924229	12.381839	25.603649	24.119365	21.574431	32.582324	15.086607	13.812338	88.996344	100.975726	29	63.910233	32.990018	22.999085	17.72209	18	15.995305	5	7	17	24.967987	31.961353	38.473864	53.330429	21.996875	13.815252
L3_chr3_+_144203082	chr3	144203081	144203157	+	23350	SR140	KIAA0332,MGC133197	7.53123	7.831314	13.215862	4.877655	2.039444	1.276214	64.502314	119.570912	77.063729	63.704357	57.634357	45.088922	44.913605	34.788268	34.716062	30.602555	27.919445	8.014624	9	13	8	5	2	2	82	161.9563	92.945181	63	66	63.987159	43.996154	45.992323	55.992424	49.988549	38.984689	8
L3_chr5_-_118352118	chr5	118352115	118352211	-	285605	DTWD2	FLJ33977,MGC138579,MGC138580	78.341276	62.870733	13.993241	59.958013	21.379817	3.176747	23.54869	35.696554	19.452368	30.608699	40.499458	29.225842	15.363955	36.911454	13.487506	21.464377	28.581498	14.884044	87.624506	105.72332	7.980237	60.841897	20.897897	4.980237	31.987124	51	24	30	46	41	15	48	22	35	38	15
L3_chr3_-_53139479	chr3	53139457	53139525	-	NA	NA	NA	62.357163	20.311892	17.122117	35.662319	26.662819	21.356515	17.677719	19.377986	11.23246	8.712325	8.522375	11.432291	37.8889	31.428027	30.583417	37.374384	33.001206	36.658141	69	34	10	36.139749	26	28	23.990099	29.990099	13.990099	9	9.990099	15.821429	37	41	49.97421	61	44.970696	37
L3_chr16_-_69277458	chr16	69277409	69277475	-	92154	ABBA-1		27.171988	19.179044	12.103907	9.767372	13.307101	6.641627	73.305324	80.448295	48.506316	31.279133	28.161836	33.900787	18.352982	14.384617	7.591803	11.605923	13.035411	7.942209	31.204147	32	7	9.984615	13	9	90.887692	108.126374	57.99022	30.99022	32	48.144012	18	18.972973	13	19	18.106995	7.990741
L3_chr1_+_113018631	chr1	113018569	113019134	+	4343	MOV10	RP11-426L16.2,DKFZp667O1423,FLJ32791,KIAA1631,gb110	13.965183	9.096226	3.183914	5.866784	12.258494	6.9034	22.270719	36.364383	25.977715	24.881802	27.376179	69.985498	82.638196	61.428735	36.536873	29.25747	43.717682	72.362781	17	15	2	6	12	10	31	58	33	26	31.983051	97.95082	80.977535	81	61.98951	48	60.988304	72.988304
L3_chr2_-_127861980	chr2	127861925	127862078	-	NA	NA	NA	41.910245	85.794604	127.091432	165.741758	38.884546	22.565395	14.030043	67.504837	196.265998	79.547539	83.098351	81.371219	63.006668	106.947876	167.048399	120.607582	99.360173	54.185282	48	143.972615	72.509374	167.919499	38	31	20	97.995482	234.990917	77.934489	94.998489	116.998489	62	138.99638	235.897496	196	120.974118	54.995049
L3_chr10_-_101935717	chr10	101935643	101935807	-	10613	ERLIN1	C10orf69,Erlin-1,KE04,KEO4,RP11-316M21.1,SPFH1	36.301935	17.411854	0	13.680415	5.102972	4.123491	18.705052	13.617505	0.772772	5.762855	4.349605	5.028555	66.377722	55.659798	7.15647	16.382689	5.233542	22.60868	42.755725	28.812727	0	14	5	6	26	22	1	6	5	6.857143	64.902439	73	14.088385	26.889412	8	22.902439
L3_chr20_-_24921356	chr20	24921346	24921419	-	57136	C20orf3	APMAP,BSCv	62.52658	37.102827	20.466099	66.064945	24.524637	26.55946	10.957111	15.293412	11.288298	8.62534	14.050809	22.848813	47.968801	54.65473	51.810457	46.592963	51.983108	58.38891	71.990312	62	12	66.990322	24	35.990323	15	23.976744	13.976744	8.992188	16	32	46.976415	70.941371	77.837177	75.952817	66.952841	59.875224
L3_chr4_+_6835280	chr4	6835265	6835430	+	9778	KIAA0232		45.645356	58.741986	36.391091	62.921885	39.922664	20.357658	28.182638	70.159811	65.853387	48.040762	75.453628	63.947353	48.056086	46.512175	50.307655	40.366347	35.271049	30.146157	53	97.804678	21.581459	63.947437	38.936111	26	38	101.589499	79.882473	47.997955	86	90.881667	47	60.99422	77.936711	65.896531	48	30.595536
L3_chr6_-_27948104	chr6	27948095	27948109	-	8354	HIST1H3I	RP1-193B12.1,H3.f,H3/f,H3FF	80.741633	35.093202	27.965108	25.585817	10.231302	8.848065	22.816974	13.159195	12.22361	1.87559	0	3.649411	18.39204	7.598642	13.566063	1.832151	1.287928	4.951215	89	59	16	26	10	12	29	20	15	2	0	5	18	10	21	3	2	5
L3_chr4_+_14613697	chr4	14613697	14614043	+	132864	CPEB2	MGC119575,MGC119576,MGC119577	46.890294	39.904841	64.475862	220.619278	118.823309	26.504942	30.687294	117.712989	249.433715	262.910704	288.519956	247.806174	44.436587	45.605053	134.856807	151.067843	238.726289	70.165749	50.657677	67.734054	32.892207	221.354578	115.268036	33.996219	36.995495	135.812409	277.806565	233.604101	315.305398	376.868739	43.982538	57.98375	152.218239	243.476164	250.551405	72.855219
L3_chr3_-_198509339	chr3	198509313	198509445	-	1739	DLG1	DKFZp761P0818,DKFZp781B0426,DLGH1,SAP97,dJ1061C18.1.1,hdlg	82.519292	70.867227	32.040124	66.907139	13.271125	9.171601	11.094782	11.777264	11.745727	10.47982	6.767269	14.510404	29.749697	17.352929	30.756941	17.650501	17.914402	17.113103	95.775844	118.51565	19	67.965044	13	13	15.990099	19	15	10.970588	8	20	28.978721	23	51.989474	29	26	17.46875
L3_chr14_+_103065273	chr14	103065243	103065324	+	115708	C14orf172	hCG_25505,FLJ40452,GCD14,Gcd14p,TRM61	78.458534	42.227836	91.155257	75.989739	103.758774	50.661726	13.132233	28.159175	49.162345	32.536513	48.150056	23.049594	33.380729	36.759008	74.75886	35.987183	35.747529	59.905159	87.404197	70.873963	48.394172	76.983209	100.842265	64.465218	17.486474	38.495088	58.505223	32.225261	53.901046	32.137932	32.793865	48.050126	98.780273	58.674728	46.385475	61.262613
L3_chr16_+_52295568	chr16	52295545	52295599	+	79068	FTO	KIAA1752,MGC5149	10.864172	4.847864	0	5.876167	4.08325	0.638107	53.685081	57.122901	20.357475	19.27988	24.827811	61.441584	60.824267	44.163717	22.717439	30.680242	47.524477	42.168434	13	8	0	6	4	1	64	78.380645	25	19	28	88.990506	60	57	34	50	61	43
L3_chr1_+_181708160	chr1	181708160	181708275	+	9887	SMG7	RP1-127C7.1,C1orf16,EST1C,FLJ23717,KIAA0250,SGA56M,SMG-7	65.032503	61.725202	35.238118	35.74235	16.062044	3.190533	17.306858	17.780251	20.409206	6.899854	13.174292	15.218705	43.291603	26.177367	36.701766	16.185031	39.557679	15.596295	74.487941	103.622062	20.989104	36.388641	15.71101	5	23.924808	27.893182	25.306467	7.226833	15.352358	21.068617	42.458392	34.38048	59.415165	26.544811	51.184161	15.687196
L3_chr17_-_21058067	chr17	21058067	21058243	-	8834	TMEM11	PMI,C17orf35,PM1	44.232171	22.149028	18.477049	27.346502	23.560435	7.552231	33.105385	38.42495	49.010084	44.535631	20.009404	34.382221	48.705802	22.221098	49.656182	19.635917	51.94078	30.170324	49.987654	37.024471	10.993865	27.789474	23	11.060185	41.113402	54.113402	58	42.995885	23.113402	49.004311	47.98556	29	67	31.99278	59.923358	30.821958
L3_chr7_+_155129908	chr7	155129904	155130173	+	155435	RBM33	hCG_20114,DKFZp434D1319,MGC20460,PRR8	65.125184	75.567904	41.7743	64.958166	26.677811	4.213995	23.764826	98.30688	60.752549	48.894663	40.157185	35.01058	37.325945	46.784876	37.073864	29.993265	19.594501	12.957984	73.95493	126.977465	23.977465	65.977465	26.066628	6.501982	32	134.53765	73.102402	47.250307	45.957491	49.250307	36.567876	60.811458	55.916376	48.989247	27	13
L3_chr2_+_218972821	chr2	218972796	218972983	+	58190	CTDSP1	NLIIF,SCP1	56.009059	44.439875	16.436628	25.342743	28.656967	13.794027	9.172236	19.40002	14.506835	9.665083	8.453349	12.21584	61.147025	63.762156	29.315847	20.783311	16.136981	31.484876	65.962343	73.854478	9.982906	25.848876	28	20	13	30.985507	18	10	10	17	59.980519	82.983051	47.982993	33.987055	22.966102	32
L3_chr1_-_227710685	chr1	227710683	227710745	-	55746	NUP133	FLJ10814,MGC21133,hNUP133	20.35008	19.86561	4.775871	17.652278	10.225065	2.638541	16.835272	35.409096	7.797894	6.70065	17.165341	3.677588	90.217152	99.518546	106.869608	76.133517	62.789554	27.578922	24	33	3	18	10	4	23	51	10	7	20	5	88.774194	128.998462	153	124	82	27.774194
L3_chr14_-_92869055	chr14	92869055	92869161	-	55727	BTBD7	DKFZp686N0544,FUP1,MGC48310	70.41991	67.840653	22.102086	43.25094	10.391303	1.046832	33.219698	24.125363	17.73275	10.271197	10.464938	27.116879	23.833839	10.768545	25.555586	22.218398	17.355639	9.333833	80.343785	114.312663	12.981132	43.876259	10.164913	1.66557	42.409995	36.035416	21.978806	10.54922	12.085562	39.21235	23.316785	14.165117	40.467551	36.157317	22.748309	9.452034
L3_chr16_-_83433426	chr16	83433426	83433426	-	NA	NA	NA	64.51395	40.868526	16.737923	7.886126	7.180999	0.638107	50.383933	47.30448	19.992165	15.804018	27.081472	48.470641	13.33938	13.243968	10.061021	3.692466	10.867595	9.747015	67.02381	70.02381	9	8	7	1	55	53.366667	23.360731	15	30.060731	73.666667	13.175	17	14	6.025	13.4	10.025
L3_chr7_-_130004091	chr7	130004082	130004128	-	26958	COPG2	2-COP,FLJ11781	56.29065	30.789942	22.664544	36.439939	7.146779	4.745302	39.50363	26.960376	31.736063	15.646998	16.42488	16.94004	32.64927	23.584225	26.975492	11.004625	13.583058	10.985719	63	51.674388	13	37	7	6.976636	50.944444	38	38	16	19	24	32	31	42.985782	18	19.305433	11
L3_chr3_+_47819631	chr3	47819621	47819681	+	22907	DHX30	DDX30,FLJ11214,KIAA0890,Ret-CoR	24.674241	15.652136	3.343982	24.580393	30.732262	7.522759	35.38587	37.924883	13.007174	15.590258	13.783881	35.334036	69.201826	54.451544	15.673873	29.369023	51.745588	75.917318	29	26	2	25	30	11	46	56	16	16	16	50	67.997214	71	26	47.988881	65	78
L3_chr9_-_38059225	chr9	38059222	38059273	-	6461	SHB	RP11-3J10.8,RP11-3J10.3,bA3J10.2	93.086276	64.00634	177.999633	317.355758	228.840514	81.228257	13.987396	15.116885	23.783528	46.698973	55.852333	59.732763	22.34167	20.037539	24.813333	58.385299	50.446939	40.749905	102.988179	107.916537	90.572956	318.946113	221.877793	97.608417	19	23	29	45.809876	62.934308	86.62526	21.911585	25.986971	38.365234	94.68656	63.49712	41.687055
L3_chr10_+_121475565	chr10	121475511	121475660	+	22876	INPP5F	FLJ13081,KIAA0966,MGC131851,MGC59773,MSTP007,MSTPO47,SAC2,hSAC2	52.561951	32.980109	78.13527	130.28735	43.114149	12.000395	32.019002	38.493182	59.913756	48.347703	50.133663	30.656262	46.677646	24.340713	33.111688	49.007804	31.307105	8.870154	62.462594	54.617051	44.15102	132.24759	42.10552	16.796409	42.932136	58.955257	73.724551	47.583944	58.109269	42.725313	45.824065	32.123476	55.891513	80.034838	42.14347	8.824027
L3_chr3_+_153444814	chr3	153444812	153444872	+	NA	NA	NA	3.265331	4.847864	0	1.951062	1.019722	0	31.346493	54.883402	14.385423	6.621306	10.328606	12.298381	97.950444	86.226663	23.464325	26.906435	11.70467	11.898119	4	8	0	2	1	0	42	78	17.994444	7	12	17	96	112	37	44	17	11.996855
L3_chr5_+_139467588	chr5	139467527	139467625	+	NA	NA	NA	61.08334	32.499677	14.873793	65.014956	22.383699	7.897585	29.719188	41.609748	14.293677	8.727288	39.940326	28.873762	42.712884	20.944617	14.867004	11.613126	22.018864	8.979753	71.269857	54.269857	9	66	21.815385	11	40	62	18	9	46	40.659026	42	27.381295	25	19	27.988024	9
L3_chr1_+_209499221	chr1	209499219	209499369	+	55758	RCOR3	FLJ10876,FLJ16298,RP11-318L16.1	36.745484	31.811159	16.962049	41.273211	6.122694	3.190534	49.240672	74.48622	44.367648	25.906798	31.246923	64.866437	47.867098	55.34973	25.607276	28.196871	30.897644	21.743563	43	52.985981	10	42	6	5	62	107	54	26	36	93	47	72	40	46	42	22
L3_chr14_-_73323665	chr14	73323629	73323666	-	91748	C14orf43	C14orf117,FLJ00335,LSR68,c14_5541	30.652755	14.269478	8.616153	5.821254	8.179606	2.761163	70.192771	59.573753	47.389672	44.293706	22.3342	37.321812	34.476244	14.533314	5.545695	11.657408	16.887926	9.93658	35	23.904762	5	5.96063	8	4	82.651163	78.534884	56.881329	42.883721	25.883721	52.94186	34	19	10	19	22	10
L3_chr7_+_39955814	chr7	39955812	39956492	+	8621	CDC2L5	CDC2L,CHED,FLJ35215,KIAA1791	89.254889	106.091909	33.091568	56.763823	18.376826	11.208541	11.784514	16.26422	16.522711	7.61584	17.164295	24.457705	35.004242	58.436054	24.83734	23.143065	23.450538	11.057255	105	176.62962	20	57.913043	18	16	17	26.967742	21	8	20	33.983607	34	76.9375	45.716744	37.891667	33.186842	11
L3_chr11_-_67029411	chr11	67029352	67029470	-	9600	PITPNM1	DRES9,FLJ44997,NIR2,PITPNM,RDGB,RDGB1,RDGBA1,Rd9,RDGBA	65.783609	45.678011	34.227938	90.414167	121.936784	87.469354	37.943475	44.917096	18.836381	40.510513	51.258742	60.033777	32.834309	21.002752	17.272147	23.768028	23.683069	70.535398	76.634098	75.972016	20	91.801127	118.942	113.95788	49.957055	66.969287	23.966257	40.996923	58.975451	85.7464	32	27.983264	31	38.946308	33.991632	71.895521
L3_chr3_-_198241055	chr3	198241046	198241153	-	4241	MFI2	CD228,FLJ38863,MAP97,MGC4856,MTF1	83.280301	61.049268	462.813242	427.44243	297.48087	264.042702	36.058381	79.731388	123.477389	102.752053	121.393804	288.799333	17.471826	28.817771	211.70235	113.283206	158.872325	329.715307	97	101.944516	234.95792	430.490585	288.986412	304.978034	48	112.989716	147.976509	99.970092	137.814757	425.944649	16.979592	37.999048	267.804396	183.970493	198.974192	344.896881
L3_chr10_-_71576452	chr10	71576395	71576481	-	219743	TYSND1	FLJ40378,MGC131934,MGC34695	92.889319	30.752653	1.591957	29.365052	11.250828	20.646744	22.865243	16.55311	0	10.738963	3.395108	20.781225	21.537709	12.128777	1.483144	13.409303	8.205668	16.978218	106	51	1	30	11	28	31	24	0	11	4	28.807143	21	16	3	22	12	17
L3_chr9_-_37455334	chr9	37455280	37455450	-	9925	ZBTB5		30.00021	13.897832	12.895725	18.61803	10.228352	1.276213	52.579904	45.298034	24.653453	29.001703	19.692549	30.470445	57.073821	52.217118	19.066005	20.15935	14.047611	14.787791	35	23	8	19	10	2	66	67	30	29	23	43	56	68	31	33	20	15
L3_chr2_+_227409013	chr2	227408980	227409070	+	84236	RHBDD1	DKFZp547E052,MGC117258	65.293134	48.006238	20.079989	69.758539	26.584861	2.638541	32.446312	60.943831	19.04028	46.976304	52.280282	76.424241	41.975972	33.393643	39.00071	55.7752	55.674458	28.758723	76	79.986348	12	71	26	4	43.992208	85.992208	24	46.992208	59.992208	109	40.997126	43.985745	60.991549	90.98585	75.991549	28.997126
L3_chr14_+_103165292	chr14	103165264	103165335	+	3831	KLC1	KLC,KNS2,KNS2A,MGC15245	85.320835	59.466289	56.98716	52.054111	24.369577	7.075628	26.034007	11.706691	30.806657	33.910861	29.385447	38.394172	28.571769	45.238192	41.792783	25.987167	32.157179	32.581152	97.236738	99.672042	32.986842	53	23.821516	10	35	19	38	34.196085	33.992337	53.930223	28	59	65.86503	42.412527	44	33
L3_chr11_+_61204423	chr11	61204392	61204507	+	747	DAGLA	C11orf11,DAGL(ALPHA),DAGLALPHA,NSDDR	63.933802	34.346855	28.076728	131.994538	138.55847	60.509094	54.058732	47.76293	69.598366	158.510247	228.43282	203.593185	22.216413	12.616072	18.934842	49.667392	41.849273	52.641032	74.910619	56.944182	16	133.92104	134.985158	80.53929	71	71	83.99794	152.657523	255.992816	296.980675	21.675637	16.667588	30	81	53.974677	53.67233
L3_chr22_-_45311806	chr22	45311766	45312378	-	9620	CELSR1	ME2,CDHF9,DKFZp434P0729,FMI2,HFMI2	63.350784	51.007008	92.375037	204.895882	210.728881	45.157611	64.786781	114.119961	117.198591	138.067124	138.921816	170.902041	12.326558	13.503361	25.294747	38.918899	55.030149	59.633719	74.436801	84.942102	54.213795	208.403743	205.562375	64.016797	83.858279	165.537502	145.095758	139.061723	160.367526	241.961498	12	18.142721	44.816739	63.789842	77.216774	60.043089
L3_chr6_+_41148690	chr6	41148659	41148690	+	4800	NFYA	CBF-A,CBF-B,HAP2,NF-YA	53.544187	71.737656	72.717173	69.37807	34.919767	19.842173	30.828883	80.798702	64.491017	32.486293	39.925988	31.069697	56.80231	72.791345	124.908089	35.707226	44.646214	37.748592	59	121.984694	38	70	34	25	37.994778	93.994792	75	31	44.989305	44.994792	56	92.998047	151	57.988243	53	38.990196
L3_chr3_-_33456858	chr3	33456858	33456908	-	7342	UBP1	DKFZp686L1745,LBP-1B,LBP-1a,LBP1A,LBP1B	76.305913	47.955139	54.206627	45.210096	31.750139	4.123491	29.109487	34.962016	30.025379	43.433322	40.488923	30.637361	35.764629	22.606806	20.964673	34.950885	25.042181	12.975034	86	79.979566	30.991202	46	31	6	38	53	37	43	46	44	35	30	35	57	33	12.996241
L3_chr1_+_177529499	chr1	177529499	177529609	+	6646	SOAT1	ACAT,RP11-215I23.2,SOAT,RP11-215I23.1,ACACT,ACAT1,STAT	28.542381	27.020024	18.057707	20.555095	7.155522	4.184719	17.884034	50.862181	25.855299	21.943646	28.633845	34.385645	95.567266	76.862278	84.122556	108.727591	116.353461	99.372739	33.947761	45	11	21	7	6	24.956175	75.995851	32	21.995851	33	47.956175	93.993342	99.982984	122.997325	176.98401	144.994663	100.997315
L3_chr13_+_35904631	chr13	35904628	35904632	+	8900	CCNA1		3.413301	3.022067	0	2.942775	1.019722	0	26.30227	7.197145	4.005807	4.919368	10.471622	2.852977	113.01514	56.075269	21.090212	42.71285	87.364717	6.843359	4	5	0	3	1	0	31	10	5	5	12	4	113	71	28	69	95	7
L3_chr1_+_22650930	chr1	22650927	22650937	+	9923	ZBTB40	KIAA0478,MGC133098	13.892515	4.814704	1.591957	2.933393	2.043806	2.055164	69.403097	67.991021	108.257761	116.52373	79.730248	69.192591	60.238524	28.844043	59.845242	83.624452	90.820792	34.778269	16	8	1	3	2	3.105965	77	83	121.988506	105.900079	88	103	60	37	70	134.997748	99	36
L3_chr2_+_237317872	chr2	237317870	237317873	+	NA	NA	NA	65.63139	70.167759	108.825983	135.585551	149.828058	103.249876	72.861614	38.269713	39.980965	52.949475	27.944415	111.452068	5.119728	3.040757	25.109574	6.761824	3.557546	10.679818	70	119.999954	54	135.999954	145	110	79	47	46	48	31	173	5	4	32	11	5	11
L3_chr21_-_45117980	chr21	45117979	45118089	-	754	PTTG1IP	PBF,C21orf1,C21orf3	106.141118	61.898392	31.472531	64.135714	21.465711	11.248377	21.110214	27.749611	20.766573	11.42376	24.909008	19.649876	17.50759	23.426867	20.772327	33.585823	29.867287	53.264947	120	103.98615	18	65	21	15	30	42	26	12	29	27	17	31	36	54.989022	41	54
L3_chr10_-_119796207	chr10	119796185	119796448	-	22841	RAB11FIP2	KIAA0941,Rab11-FIP2,nRip11	87.311339	87.225272	23.578648	35.389833	50.252853	9.710236	38.181733	99.638986	92.627771	56.135335	49.483526	44.612523	19.53563	16.56816	18.917951	17.017659	18.08669	25.677462	98.988732	145.961484	14	35.997207	48.933887	13.994366	50.96007	141.124518	109.956651	55.987124	56.997863	62.987207	19	21.961122	32	27.897975	26.127995	26
L3_chr6_-_30632013	chr6	30632006	30632299	-	2794	GNL1	DASS-205I8.3,HSR1,DADB-87H23.2	87.932577	68.454012	66.441816	66.844175	45.024623	19.149759	21.413561	57.233446	52.800776	20.71065	26.819329	29.424512	39.844027	40.94758	51.065666	18.318181	33.178843	25.614424	100	113.992	38	67.941176	43.996885	27	30	78.989744	63.989583	20.928	30.99115	41	38.970297	54	79	30	45.965217	25.818515
L3_chr19_-_55524068	chr19	55524060	55524157	-	3748	KCNC3	KSHIIID,KV3.3,SCA13	15.473366	30.501486	15.03386	64.19453	56.746594	19.79637	119.865794	147.120758	159.983976	215.02088	374.521101	171.0064	14.38361	9.754287	23.01195	28.163772	32.149112	39.639674	18.658667	50.920272	9	65.183709	55.278848	25.987653	148.819549	188.699689	187.963473	199.898367	415.754078	251.962628	14	13	37	45.995	42	41
L3_chr22_-_49041867	chr22	49041866	49042399	-	6300	MAPK12	ERK3,ERK6,P38GAMMA,PRKM12,SAPK-3,SAPK3	68.229011	52.16207	26.309443	36.262045	15.31764	14.810467	36.800772	52.748555	29.917745	13.435435	23.252047	33.755307	45.049268	21.816649	25.23626	13.42766	20.710587	16.69969	79.991808	86.945624	15.983727	36.966396	15	20.962534	48.654545	81	37	14	26.977578	48	43.974581	28.881579	42.975118	22	29	16.770833
L3_chr14_+_55116716	chr14	55116646	55116758	+	3895	KTN1	CG1,KIAA0004,KNT,MGC133337,MU-RMS-40.19	72.742626	95.693076	80.537626	131.488504	51.671502	21.99104	58.113976	117.518302	91.048755	113.662302	55.752957	87.857271	20.413125	22.139601	25.918632	25.716778	12.544949	7.049942	83.523175	160.998131	44.764511	133.377349	50.47407	30	74.502408	157.989485	109.599577	110.916987	63.982177	125.732365	19.872955	29	39.457552	41.907813	18.179478	7
L3_chr11_+_122031639	chr11	122031635	122031841	+	84959	STS-1	KIAA1959,MGC15437,p70,STS-1	64.291076	55.681507	23.11287	11.766046	48.021118	9.990366	49.309889	51.83978	31.772906	30.769426	79.166147	59.336353	38.656124	17.450436	22.630971	29.422296	45.889335	12.881382	70.956522	93.975904	13	12	46.73994	13.996139	61.868932	72.980198	38.860458	31	88.972973	84.99446	38	22.868313	35	47.98146	58.990741	13
L3_chr17_-_36057609	chr17	36057580	36057642	-	6605	SMARCE1	BAF57	46.706576	52.636841	30.372732	32.962583	11.242324	8.474455	36.107514	40.424558	24.828775	19.917423	18.316291	48.621725	70.94433	54.722027	56.571714	47.16509	34.704393	34.972286	54.589782	87.873288	17.983051	33.622448	10.995781	12.893119	48.720644	59.938724	30.987654	20.445829	21.449944	68.445829	69.542486	71.553096	85.995	77.008618	46.647388	35.454631
L3_chr21_-_45786772	chr21	45786749	45786794	-	6573	SLC19A1	CHMD,FOLT,IFC1,REFC,RFC1	64.296563	44.00863	9.937853	22.592299	18.419436	7.314023	57.467103	44.624065	7.180868	4.784847	3.372161	6.174654	32.500512	45.739374	12.757461	8.547801	15.347322	4.028538	72.903766	74	6	23	18	11	69.994152	62	9	4.982524	4	8.482759	32	59.419525	21	14	21	4
L3_chr13_+_31503306	chr13	31503306	31503921	+	10129	FRY	RP11-37E23.6,13CDNA73,214K23.2,C13orf14,CG003,bA207N4.2,bA37E23.1	12.26598	20.49017	3.183914	19.552532	2.039444	0	70.381136	119.355136	20.130067	45.25606	42.537173	42.25661	72.183303	58.777372	10.09306	39.110704	20.299099	3.021404	14.952381	34	2	19.968254	2	0	90	162.977528	25	44.994444	49	60.994652	71	77	18.942623	63.944	28.989362	3
L3_chr1_+_109593683	chr1	109593654	109593734	+	1952	CELSR2	CDHF10,EGFL2,FLJ34118,FLJ42737,FLJ45143,FLJ45845,Flamingo1,KIAA0279,MEGF3	40.40401	26.577889	23.182261	8.846799	8.686579	5.522326	98.338135	124.964114	73.540895	21.916011	14.470807	43.925176	17.71919	11.789555	4.984105	1.834058	4.027446	2.803309	45.215176	44.521326	12.937888	9	8.490506	8	122.211194	162.896337	86.572002	21.872663	16.896243	63.241377	17.425505	15.527297	9.182947	3.019444	6	2.780488
L3_chr2_+_104838488	chr2	104838488	104838500	+	5455	POU3F3	BRN1,OTF8	51.799298	30.039131	24.889853	44.388871	32.986747	20.230597	92.832476	59.423776	68.335585	54.983283	73.353134	96.361221	11.969014	8.200687	16.811826	4.976523	11.25245	11.479437	57.923114	50.408513	14.218675	45.051208	32.156256	26.884343	106.910623	77.123311	80.313539	52.396486	82.051583	143.955228	11.698299	10.833755	25.788633	8.150392	15.281715	11.618655
L3_chr5_+_14634905	chr5	14634886	14634957	+	54491	FAM105A	FLJ11127	86.114098	59.610324	4.93594	2.926593	2.039444	0	9.287001	9.72119	1.580632	0	5.238118	0.741153	64.188152	21.886503	2.966289	5.497498	8.545885	1.007135	96.071332	100.071332	3	3	2	0	13	16	2	0	6	1	62.983539	28.882353	6	9	11	1
L3_chr12_-_79855618	chr12	79855610	79855861	-	8825	LIN7A	LIN-7A,LIN7,MALS-1,MGC148143,TIP-33,VELI1	25.170898	10.775265	15.618862	14.797282	7.158808	0	51.214412	111.530465	52.102975	29.126095	20.870051	10.456776	84.609721	49.886088	64.157321	49.443924	34.348117	8.857396	28	18	9	15	7	0	58	122.993496	61	28	23.996743	15	84	64	81	80	43	9
L3_chr15_+_79383843	chr15	79383842	79383843	+	NA	NA	NA	87.959457	78.524466	54.933471	67.615798	31.947774	5.365414	16.440371	92.083748	14.986837	31.241054	35.177324	22.28801	58.152031	56.42856	18.589239	32.793877	14.08192	11.756675	90.986072	135	27.902507	67.972145	31	7	19.983806	100	18	29	39	33	58	71	25	53	17	12
L3_chr1_-_149566482	chr1	149566472	149566803	-	NA	NA	NA	114.79786	69.775137	69.353925	108.309071	140.673185	44.235026	21.744352	44.202241	32.827266	10.50857	16.280311	10.817536	26.707408	43.226719	36.476727	30.635316	15.295358	28.858593	131.973072	116.283377	39	110	136.982684	61.963623	30	60.979167	39.940457	11	19	15	26	56.973371	56.975934	49.991935	21.995968	29
L3_chr5_+_153805718	chr5	153805706	153805749	+	79685	SAP30L	FLJ11526,NS4ATP2	110.986867	29.738104	23.105751	47.433883	22.523928	4.18472	25.806074	40.068371	45.423716	17.268205	33.297796	22.931575	27.376696	14.554599	16.575123	10.397265	16.959189	18.694529	122	49.996528	13	48	21.996528	6	32	53	53.985714	17	38	33	27	19	24	17	22	19
L3_chr15_+_64781627	chr15	64781607	64781751	+	4091	SMAD6	HsT17432,MADH6,MADH7	99.165057	69.993775	30.083816	33.417333	23.536647	6.455118	23.48461	66.518546	26.590762	23.208812	23.317404	27.880438	41.825978	55.296136	9.930121	10.38663	9.633187	7.985542	112.996564	117	18	34	23	9	32	94.984674	33	23	27	38.958386	41	72	18	17	14	8
L3_chr6_+_41622113	chr6	41622112	41622352	+	116113	FOXP4	FLJ40908,FLJ44184,hFKHLA	76.450237	56.166427	34.956957	37.948847	27.661931	38.309001	77.787624	123.046416	60.21853	46.372506	51.697691	81.462466	14.374776	13.623254	18.694602	7.55479	5.275971	14.872248	86.735453	94.718499	19.98913	38.648836	27.050078	52.012652	100.741622	167.993056	73.45687	46.793172	58.997199	116.035574	14.024952	18	29.175258	12.393398	7.943662	15
L3_chr4_-_102487570	chr4	102487565	102487774	-	5530	PPP3CA	CCN1,CALN,CALNA,CALNA1,CNA1,PPP2B	98.323758	96.569238	85.230609	134.994257	31.929643	14.517953	24.356529	27.878711	79.630485	35.837527	24.636565	24.638653	46.485364	62.873447	102.000905	48.235624	35.493883	27.223895	114.442221	161.378921	50.459465	137.07868	31.232393	21.155972	33.891062	43.258968	96.643663	35.836866	28.458695	34.019824	45.416944	82.721452	155.006247	78.797123	51.35077	27.338492
L3_chr1_+_37930754	chr1	37930727	37930815	+	55143	CDCA8	BOR,FLJ10468,FLJ12042,BOREALIN	17.374059	10.849482	8.345896	8.767384	1.019722	0.638107	41.023656	22.293661	8.583251	22.842351	2.552068	12.961381	111.696225	88.883004	119.612984	121.496625	23.442848	51.903835	20	18	5	8.966667	1	1	53	34	10.972414	23	3	18	110	115	159.998529	196.992636	32	53
L3_chr5_-_127901452	chr5	127901418	127901838	-	2201	FBN2	CCA,DA9	51.824073	33.486325	11.689879	78.874056	52.270184	14.603848	67.781851	118.193205	109.525978	148.117165	67.43291	64.313849	51.021365	31.298315	52.665603	69.490785	88.824718	20.544581	58.991935	55.963935	7	79.991935	50.95102	20	85.963134	152.985158	128.966543	140.974015	75.953545	94.966543	49.991014	41	79.985507	112.939122	109.963906	21
L3_chr14_-_23810588	chr14	23810564	23810674	-	5875	RABGGTA		104.280553	94.022288	70.356515	107.356786	170.441943	85.002774	31.687553	59.862339	37.790909	31.534885	44.232928	35.549571	34.865328	38.795614	73.677488	45.952151	83.099156	95.20077	117.982929	157.77076	39.981723	109	165.984324	109	43.128057	87.994723	46.752695	32	50.953653	50	34	51	110	75	107	97
L3_chr5_+_64100509	chr5	64100506	64100552	+	10283	SDCCAG10	NY-CO-10	17.930284	20.98983	0	29.523966	5.102972	1.276213	24.022476	41.409624	55.895699	16.802526	57.046047	44.652042	130.212462	119.142815	85.896022	81.81414	60.662031	33.502151	21	34.949153	0	30	5	2	31.993939	59.975974	66.987879	17	64.993939	63.987879	128.912536	151.963557	116.997063	132.995588	78.978134	34
L3_chr16_-_30453415	chr16	30453409	30453797	-	65988	ZNF747	MGC2474	78.574388	47.557024	24.466471	65.814059	62.369173	25.43194	49.458412	39.204288	33.098747	30.152683	18.893412	22.768874	45.182851	21.755543	9.224771	39.195789	21.134087	19.000343	92.986501	78.899225	14	67	60.959459	37	67	63	41	31	22	31.947917	43.993548	28.993548	16.974684	64	29	19
L3_chr22_-_20314265	chr22	20314255	20314368	-	150223	LOC150223	MGC133160	111.505319	55.910384	46.951853	64.877243	55.44962	31.551991	22.954722	19.391336	19.955768	22.916491	24.645487	34.807182	38.795563	35.425399	25.447484	22.62957	19.909798	43.100894	126.081205	93.441351	26.964147	65.950742	54.001553	40.310122	30.911042	28.368477	24.395025	22.841744	27.877759	50.11562	38	45.992157	41.336188	36.930404	26.989979	44.170352
L3_chr11_+_839817	chr11	839808	839817	+	7106	TSPAN4	NAG-2,NAG2,TETRASPAN,TM4SF7,TSPAN-4	135.183367	69.286951	111.83294	63.361771	22.566858	13.203841	22.006511	29.756566	21.150282	13.6128	8.302228	6.708857	18.944624	16.035602	35.258852	15.431217	13.865129	14.494517	136.69383	119.198861	53.333632	63.697441	21.941309	15.941309	25.857254	36.089362	24.882353	13	9.544681	9.544681	18.731522	20.517857	43.112021	25	16.759494	15
L3_chr12_-_45052795	chr12	45052793	45052892	-	54407	SLC38A2	PRO1068,ATA2,KIAA1382,SAT2,SNAT2	43.86574	27.361681	7.959785	29.417216	5.116077	1.91432	63.601361	120.609006	39.169407	70.960019	61.74155	49.11535	70.142788	83.752065	40.374695	74.278168	54.723197	36.470726	48.954872	45.993333	5	29.914634	5	3	77.93571	150.373723	47	67.963758	69.266296	70.93367	68.966561	107.886656	59.967819	120.644971	67.993644	36.991407
L3_chr3_+_51403760	chr3	51403752	51403774	+	29890	RBM15B	HUMAGCGB,OTT3	80.144424	75.439948	35.547818	54.189475	45.761253	36.779469	33.296725	54.278729	24.77261	32.875637	36.038753	37.057278	64.337976	69.516934	48.527441	29.624278	34.711754	67.859452	88.947991	127.005662	20	55	44.621118	47.93911	43.77879	74.989559	29.986038	32.320164	40.996528	52.986038	63.35257	89.992623	71.242695	48.315421	45	69.806481
L3_chr5_-_2613717	chr5	2613717	2613718	-	NA	NA	NA	72.739661	39.60278	19.310671	25.832187	24.184727	11.008026	15.59653	14.878654	7.911441	4.301532	8.969672	8.509424	89.845061	64.144389	100.776679	55.534951	79.953099	67.582066	76.375904	67.641997	10.285714	26.071429	23.5	13.5	19.468896	19.076923	9.615385	4.307692	10.230769	12.307692	89.828428	80.55	107.828261	89.54359	84.703317	71.24136
L3_chr20_-_3715358	chr20	3715324	3715462	-	1059	CENPB		78.700767	63.58362	52.898837	89.969105	112.756814	39.202932	67.488735	69.429287	19.368618	27.096231	48.985141	29.709142	33.781881	39.294105	12.024273	30.232257	17.384826	50.474484	92.689416	105.905131	30	91.575412	109.987887	55.727632	86.994065	99.931232	24.438825	27.908642	56.71875	40.98538	32.875182	51.515939	22.991667	49.485899	26	50.756576
L3_chrX_+_103297789	chrX	103297760	103297888	+	139231	CXorf39	RP1-233G16.2	134.026709	126.273483	45.308088	137.882822	71.857308	14.364492	12.777941	15.966413	20.151249	19.507286	21.307696	23.817069	34.752044	37.28113	16.926044	26.921373	27.591704	27.487937	149.713477	213.461489	25.798445	139.519105	70.057563	20.902691	18	25.958115	25	19.994595	24.893048	33	34	48.920235	29.346055	43.981618	37.899707	27.928934
L3_chr5_+_79021414	chr5	79021387	79021424	+	202333	CMYA5	C5orf10,DKFZp451G182,DKFZp451G223,DTNBP2,SPRYD2,TRIM76	76.967244	67.215981	96.684339	44.325656	19.452534	3.82864	62.063283	168.873507	326.644738	53.114478	16.430847	40.892122	42.627128	76.520588	83.744616	22.732163	8.007533	2.014269	85.994398	112.925161	54	45	19	6	76.995198	207.974086	373.94054	51.998805	19	57.995276	41.997033	98.932166	121.893081	37	12	2
L3_chr8_+_64243704	chr8	64243672	64243759	+	253943	YTHDF3	FLJ31657	75.829434	69.857319	92.536933	89.093677	37.726591	13.671406	24.559271	63.316691	98.434168	51.464297	41.583748	45.360431	85.153154	92.474403	157.581775	107.805906	81.695623	56.058657	86.952132	116.66505	52.825037	90.645064	36.890827	20	34	90.87666	120.59526	50.951271	48	63.777066	83.526501	119.996324	225.266798	175.486361	107.888525	56.875244
L3_chr21_+_31953876	chr21	31953842	31953878	+	6647	SOD1	ALS,ALS1,IPOA,SOD,homodimer	50.419901	21.993979	8.616153	31.639798	19.497412	5.713301	2.16878	9.456313	5.57735	3.887265	9.660645	8.471958	134.451099	83.869044	107.326587	74.346232	98.249039	54.87019	56	37	5	32	19	8	3	14	7	4	11	12	134	106	123	120	107	57
L3_chrX_-_28587403	chrX	28587402	28587662	-	NA	NA	NA	63.896853	49.337568	22.005907	49.952528	19.253151	3.043142	4.340159	5.208751	2.078926	1.181408	1.753019	1.324834	119.120645	88.768987	88.072387	67.178825	87.384486	70.762667	68.820497	83.884423	12.396477	50.433863	18.735271	4.487086	5.944155	7.83753	2.671541	1.280215	2.055215	1.759804	118.567302	112.291558	107.262347	108.626825	98.262343	74.191621
L3_chr7_+_16652294	chr7	16652277	16652341	+	28969	BZW2	HSPC028,MST017,MSTP017	38.04607	22.728714	17.991733	16.680827	6.118332	0.638107	31.237668	38.963122	23.139152	14.02364	19.828866	13.028099	119.868737	125.119198	94.08204	88.63349	102.371292	62.691872	44	38	11	17	6	1	43	59	29	14	23	18	117.998716	160.985872	132.998715	143.992263	126.99871	63.993549
L3_chr2_+_88772305	chr2	88772281	88772473	+	22934	RPIA	RPI	111.380718	64.097567	44.189853	103.301574	51.214417	7.534352	10.404617	16.699329	15.349785	3.80792	15.910681	6.575584	68.525643	55.482343	69.027791	60.995981	74.386172	26.515272	126.845975	107.40647	25.997619	104.794173	49.997619	10.719931	14.653846	26.198974	19	4	18.326923	9	66.964363	72.696851	102.712822	99.38332	100.257772	26.719735
L3_chr11_-_7413497	chr11	7413497	7413497	-	NA	NA	NA	2.528698	1.211934	0	1.957861	0	0	5.421853	1.858813	4.913659	0	0	0	182.619894	167.41486	185.778888	25.369167	20.499051	1.993043	3	2	0	2	0	0	7	3	6	0	0	0	184.049785	206	180	40.998516	24	2
L3_chr16_-_626287	chr16	626285	626374	-	84326	C16orf13	JFP2,MGC13114	119.652632	75.86756	61.571159	67.981917	41.806274	35.671431	8.291504	9.899633	4.828262	7.67258	3.426933	5.6571	63.164141	26.604731	28.401818	37.397515	20.155551	32.379051	134.926169	127.062714	35.71552	69	40.84767	48.706278	11.074369	15.931034	6.130137	8	4	8	62.0731	35	41.989143	60.898683	28.668621	33
L3_chr10_+_75340843	chr10	75340838	75340903	+	5328	PLAU	UPA,ATF,URK,u-PA	71.173239	61.849979	144.206968	88.291664	45.980421	60.612888	58.483019	81.868758	63.202988	42.467736	30.672516	61.415073	61.470924	71.995126	99.998127	40.456857	57.478369	119.80928	79.644333	104.391099	73.244118	89.268226	44.80656	75.988091	71.153688	105.404445	74.878893	41.100943	35.093752	89.381549	60.467552	91.971013	126.720217	65.858996	69.141578	124.444859
L3_chr9_-_138126957	chr9	138126914	138126987	-	138151	BTBD14A	BTBD14,MGC23427	107.858029	47.440178	85.036267	75.366931	57.397033	21.823577	56.894588	62.084439	54.174005	45.280932	74.303147	26.395751	27.627715	14.491844	16.436067	23.209667	30.350547	8.950224	120.995204	79.456683	45	76.561674	55.973961	30	71.975124	87.927704	65.994987	44.952902	84.980296	36.975124	27	19	24.766234	37.967776	40	9
L3_chr4_+_184602782	chr4	184602779	184602904	+	55602	CDKN2AIP	CARF,FLJ20036	103.541848	75.644347	117.569474	100.595845	46.140838	11.355885	12.330634	31.26013	43.789308	23.246942	37.453327	23.260787	79.237211	98.856844	163.564651	68.260661	107.434429	52.959807	114	128	62.99591	101.997942	45	16	17	46	53	23	43	33	77.99865	126.998667	214.842818	110.980625	126.972804	54
L3_chr1_+_39647231	chr1	39647205	39647341	+	643314	KIAA0754	FLJ42354	153.991445	87.067484	13.281836	42.253643	22.506015	13.314812	24.073298	36.405108	15.298848	20.069064	11.187779	50.299615	17.400306	31.194702	10.414501	20.687336	8.312502	22.40972	170.79001	146.511962	8	42.985149	21.985149	19	32.728577	49.952996	18.894288	20	13	71.469198	17	40.929936	17	33.791209	11.986486	22.816212
L3_chr2_-_32089166	chr2	32089099	32089613	-	51072	MEMO1	C2orf4,CGI-27,DKFZp434I0135,FLJ25031,MEMO,NS5ATP7	155.49481	91.0257	41.558259	104.921773	42.160045	7.715661	13.198665	35.786761	30.132635	38.979034	19.190629	22.365992	27.962201	34.527324	42.432922	31.376881	22.671079	10.950754	176.90395	151.569841	24.485042	106.858359	41.232673	11.451991	18.923077	57	37.348032	38.922705	22.390982	31.370375	27.236401	45.756046	77.099741	51.377738	30.889262	10.977778
L3_chr5_-_61735462	chr5	61735461	61735530	-	27292	DIMT1L	DIMT1,HSA9761	99.285378	59.674202	59.086949	89.789231	63.656166	12.268047	41.60591	36.769528	21.696793	33.808029	19.872931	13.80876	55.971914	36.561183	30.322804	28.744914	40.901552	32.565704	112.459632	99.997812	33.276812	91	62	17.699088	53	51.99639	27	33.861111	22.985866	19	54.995157	47.71667	48.987981	47	53.946882	32.995181
L3_chr17_-_16059574	chr17	16059567	16059606	-	9611	NCOR1	TRAC1,KIAA1047,MGC104216,N-CoR,hCIT529I10,hN-CoR	150.713558	130.652953	49.692185	130.241568	65.688498	16.633645	20.089631	64.606256	30.173097	39.454268	44.292559	48.023298	29.655574	27.210512	28.656281	33.625955	26.309264	18.77626	167.913076	220.940205	28.979336	131.971216	63.997375	21.984331	27.997525	93.982908	37	39.848973	50.963855	67.965522	28.972394	35.972299	47.89626	54.992047	34.995951	18.846879
L3_chr17_+_77289718	chr17	77289716	77289797	+	1468	SLC25A10	DIC	94.168435	72.034573	18.169174	15.400062	9.017782	10.98078	19.198333	11.150938	7.95364	3.168667	1.605385	1.892565	91.459649	74.231322	19.275999	13.288673	11.931751	19.630706	108.082477	120.801605	11.085804	15.72209	8.825535	15.72209	26.625117	18.103642	10	3.333726	1.891862	2.582781	89.919003	96.875406	33.293859	21.760091	16.974818	19.77789
L3_chr8_-_145624705	chr8	145624700	145624741	-	51160	VPS28	MGC60323	99.409452	78.427927	31.378152	73.921036	67.758846	46.129806	4.889849	4.117981	2.353404	9.721823	7.655703	3.677588	104.353256	83.530907	97.567519	99.341131	147.911982	150.401661	111.651795	131.77871	17.995798	74.930983	66	60.824895	7	7	3	10	8.923077	5	102.987205	107.960415	131	161.202717	175.917343	155.919671
L3_chr2_+_27128017	chr2	27128013	27128053	+	60509	AGBL5	FLJ21839	122.425791	60.933324	68.595281	73.900184	32.818268	31.691589	54.707555	31.023964	18.740787	8.832868	13.681724	11.995744	33.392671	31.969533	32.748714	17.764305	14.513992	24.702332	132.995204	102.966667	36.938817	74.872464	32	41	68	44	23	9	16	17	32.708904	41.986175	50.972603	28.990783	19.963213	24.981545
L3_chr21_-_32026214	chr21	32026209	32026316	-	57466	SFRS15	DKFZP434E098,FLJ23364,KIAA1172,SCAF4,SRA4	50.884967	29.438135	31.501776	51.067333	32.746353	5.829074	75.409374	121.087575	103.114184	41.037931	81.410754	62.04399	85.427565	68.096515	74.055889	51.9778	33.253191	39.534071	58.882347	49	18.985612	52	32	9	99.662541	162.995455	124.972755	41.991418	92.979879	87.989765	83.951843	88.934043	111.951129	84.946115	46.976716	39.98231
L3_chr4_+_154606961	chr4	154606926	154606981	+	23240	KIAA0922	DKFZp586H1322,FLJ10592,TMEM131L	121.078087	90.021591	11.52981	38.431443	29.697756	6.798538	38.500896	39.803318	10.284157	9.548171	13.730876	64.453051	57.182483	25.801806	18.739717	16.53543	17.311195	29.628869	134	151.9975	7	39	29	10	49	60	13	10	15.992453	92.743929	55.979508	34	30.982533	27	25	30
L3_chr5_+_175807974	chr5	175807956	175808009	+	23197	UBXD8	ETEA,KIAA0887	46.424558	46.539171	34.640435	37.503693	23.590969	4.989079	43.35603	69.551336	89.82163	60.409932	54.206785	44.748201	128.647698	122.768103	140.359979	127.575683	96.623411	76.89494	53	78.158881	19.283019	37.995763	23	7	53.900919	84.813091	103.787695	56.881754	60.98568	64.951038	127.36333	156.20064	171.633458	205.972313	115.337236	79.50115
L3_chr2_+_63131468	chr2	63131466	63131495	+	5013	OTX1	FLJ38361,MGC15736	39.209626	18.915027	5.161982	19.786571	4.096355	0.638107	88.572185	38.490861	61.311254	59.260128	32.20551	48.183829	92.382907	34.422882	37.235608	39.601676	19.012999	26.084595	42	32	3	20	4	1	98	49	71	55	36	71	92	44	50	64	23	27
L3_chr9_-_125070339	chr9	125070339	125070744	-	55342	STRBP	DKFZp434N214,FLJ11307,FLJ14223,FLJ14984,MGC21529,MGC3405,SPNR,p74	111.146843	39.950938	37.682748	37.327392	15.024833	4.437081	55.906938	76.610468	55.747911	31.364687	64.246411	72.250044	54.395544	32.020064	30.962194	18.005074	30.089602	14.870475	125.698709	66.584472	21.877358	37.948649	14.706898	6.316038	68.362781	108.157545	67.216453	31.362868	73.284514	104.002808	53.270059	41.906817	48.945055	29.46813	41.233406	14.940563
L3_chr3_-_100103217	chr3	100103168	100103405	-	131566	DCBLD2	CLCP1,ESDN	115.017896	85.165477	448.650409	366.709447	65.602183	29.950476	54.123787	78.792518	269.559763	93.222757	78.625319	80.215627	52.89746	18.654725	153.442921	61.95868	39.851801	31.180759	131.356225	142.27352	233.911113	369.986714	63.987758	39	71.904994	113.895731	315.44518	90.998736	89.975146	114.992395	51.930618	24.831347	208.272765	100.864082	53	31.61552
L3_chr7_-_140270981	chr7	140270971	140271257	-	673	BRAF	B-raf1,BRAF1,MGC126806,MGC138284,RAFB1,B-raf 1,FLJ95109	111.062617	59.818698	64.651549	92.539693	15.335927	15.573588	66.128008	73.283137	124.511741	90.209801	48.43514	54.318712	44.911238	25.325483	64.083674	27.430293	16.483876	12.035306	127	99.951872	36.996403	93.950249	15	22	87.985606	111.807576	150.859521	88.969346	55.985849	75.995181	43.839854	33.777704	96.461234	44.88827	24	12
L3_chr11_-_92916128	chr11	92916128	92916258	-	56935	C11orf75	FN5	150.423829	94.012068	130.080368	162.02533	140.338893	57.207253	5.486681	7.767614	7.690263	18.009899	15.867334	14.582028	67.769274	44.975786	91.538961	91.225269	149.300136	127.316902	168.754639	157.778311	72.303033	164.268184	136.747257	74.540081	8.025492	13	9.758808	18.16672	18.534742	20.089499	66.57003	58.996732	131.543743	148.322386	187.476387	130.19115
L3_chr10_-_97040747	chr10	97040681	97040821	-	9124	PDLIM1	CLIM1,CLP-36,CLP36,ELFIN,hCLIM1	145.931388	104.102138	61.760941	56.886846	20.474438	5.277082	24.396132	41.44426	21.415581	34.490954	10.319307	3.610973	55.230209	51.470261	27.596219	9.810083	10.273844	7.751673	165.636937	174.853598	35.97286	57.953017	20	8	34	63.994475	26.983333	34.582671	12	5	54	67.854207	48.703506	16.109162	14.995283	7.69281
L3_chr1_+_36394139	chr1	36394138	36394436	+	55700	MAP7D1	FLJ10350,FLJ39022,MGC117315,PARCC1,RPRC1	60.557893	45.571738	72.031549	100.638163	119.788716	74.901349	100.612874	134.780384	106.903877	164.476061	126.469097	225.558621	65.239284	76.817627	140.132418	98.285934	102.892642	259.464203	71	75.861417	41.953561	102.102619	116.686743	98.324995	132.974548	183.505049	128.801139	159.427925	144.256642	328.288007	63.897561	99.870077	197.213173	160.015159	132.354346	266.830504
L3_chr5_+_147743713	chr5	147743682	147743770	+	81545	FBXO38	Fbx38,MOKA,SP329	23.764114	9.006106	11.623904	16.611656	6.118332	2.638541	97.270765	89.60286	71.088941	93.017092	114.677129	101.434577	106.916158	80.248488	88.781053	88.370897	169.785285	69.08094	28.075472	14.94382	7	16.988235	6	4	124	132.996025	86.989418	92	130.997344	144	104.997459	104.998731	133.998729	144	213.992391	70
L3_chr22_-_17546236	chr22	17546234	17546285	-	6576	SLC25A1	CTP,SLC20A3	135.587465	86.670676	38.010318	15.6889	40.80354	17.242389	14.757998	21.765092	9.511386	4.82506	4.269973	4.335283	82.211798	52.744728	40.942517	5.877932	11.299915	21.726369	150	145.997748	21.988839	16	39.841603	24	20	33	12	5	5	6	80.964413	68	60.968095	9.619781	16	21.986348
L3_chr9_+_81376699	chr9	81376669	81377034	+	7091	TLE4	ESG,RP11-79D8.3,BCE-1,E(spI),ESG4,GRG4,BCE1	81.48006	37.947942	26.856727	32.650256	21.535133	6.762032	125.987154	217.217052	125.134926	65.421704	89.01371	177.577216	26.442446	33.981847	24.377173	31.964712	17.222192	22.73596	87.995763	64	15	33	21	10	143	257	145	62.998984	100	262	26	44	37.995413	52	23	22.954545
L3_chr9_-_79836476	chr9	79836453	79836711	-	2776	GNAQ	RP11-494N1.1,G-ALPHA-q,GAQ	126.616167	70.60796	96.112994	88.106694	34.514755	15.022473	42.81045	54.967346	111.755658	57.148215	21.704844	69.448692	64.62373	75.381698	100.935932	60.783994	28.112576	34.767022	146.521041	117.433306	55.781563	89.786903	33.743217	22.029261	59.494337	84.447385	135.891859	58.464062	25.316005	96.580976	63.057822	98.498308	156.624943	99.519885	40.418317	34.828378
L3_chr15_+_41264895	chr15	41264852	41264931	+	23582	CCNDBP1	DIP1,GCIP	95.149499	63.463804	67.543763	69.756759	26.567609	26.840724	24.219519	28.740046	17.190626	30.747951	19.000912	36.952379	116.006633	72.077015	100.225314	68.073247	76.980619	72.846766	108.550411	105.994962	37.997487	70.997519	26	36.994975	32.990741	43	21.476615	31	22	52.127622	114	93.932679	146.990952	111	101.995466	74
L3_chr10_+_18988281	chr10	18988244	18988412	+	221079	ARL5B	ARL8	95.466557	108.669232	82.150565	73.927706	55.922414	12.07562	77.340007	160.148674	131.382573	58.531234	96.05056	54.962847	66.985106	99.140858	66.851356	51.578781	65.574638	18.936241	112.465888	181.238025	47.647732	75.318119	54.668982	18	100.612557	221.662782	159.631475	58.786611	109.484153	77	65.553312	129.90455	109.02358	84.343922	89.400612	18.956312
L3_chr19_+_44595066	chr19	44595025	44595396	+	64857	PLEKHG2	CLG,FLJ00018,FLJ22458,DKFZp667J2325,FLJ38638	84.798936	64.897435	29.201407	37.12033	53.153324	34.250185	125.867086	89.335565	132.422767	73.216374	102.605248	212.978232	32.839573	48.549446	35.852157	34.238373	42.325595	37.941531	98	108	18	37.945698	52	49.988806	157.97108	139.946985	159.997025	73.977919	117.971974	301.971626	31.973289	63.97917	62.937982	56	58.983498	37.969434
L3_chr8_+_9450831	chr8	9450820	9450851	+	8658	TNKS	PARPL,TIN1,PARP-5a,PARP5A,TINF1,TNKS1	70.277594	37.201976	32.918841	32.185002	17.616366	4.21821	110.935116	131.073176	90.833521	55.990689	87.363497	101.71462	67.382756	51.323681	42.990349	36.602653	33.689768	26.763899	78.478828	62.277669	18.37845	32.711641	17.190943	6.177292	134.821002	166.465288	108.33583	55.044831	99.016638	148.358198	66.382089	66.612245	65.3747	59.741497	44.863267	27.435374
L3_chr16_+_65268788	chr16	65268787	65268788	+	NA	NA	NA	150.496929	140.115765	201.681826	190.131223	145.894042	52.871916	10.079713	7.737602	14.399639	24.38038	15.145857	9.645004	89.791499	81.782851	359.604792	123.39787	160.264213	103.401831	152.959276	242.986425	93	190	140.972851	58	12.817391	11	17	23	17	14	90	102	324	197.985	161	110
L3_chr20_-_44033601	chr20	44033580	44034258	-	63925	ZNF335	NIF1	92.822522	59.780725	60.690464	106.194103	126.164106	47.624928	133.971096	141.68335	206.358055	144.13862	110.923762	124.104273	25.660544	30.561921	58.092995	26.893383	30.430962	62.690299	107.9748	99.93469	34.991071	108	122.952703	63.993289	162.98991	193.985369	244.985368	139.984311	125.966383	177.894789	24.992337	40	87.970037	44	41.981203	63.943351
L3_chr2_-_69467822	chr2	69467820	69467911	-	2673	GFPT1	GFA,GFAT,GFAT1,GFAT1m,GFPT	92.662527	100.779487	75.146469	112.265599	39.914188	11.170427	42.558211	35.834472	53.335873	38.930393	65.822493	37.211799	117.563054	84.798599	126.393322	91.71192	154.01882	80.634879	102.980174	170.372788	41.984204	113.700943	38.994048	15.998054	54.953771	54	65	39	75	53	116	109.79558	165.973587	149	185.989679	82.69583
L3_chr6_+_37895217	chr6	37895198	37895563	+	60685	ZFAND3	RP1-295F6.1,FLJ13222,TEX27	83.194751	71.49305	104.589127	111.02527	58.29367	23.681699	105.644677	57.712422	124.750483	82.567392	91.792829	124.87437	65.555789	63.020159	132.799063	64.266248	86.866612	71.167163	97.732909	118.862991	58.993088	112.970282	56.988447	33.995381	132	90	152.990596	83	106	176.538409	64	82.980297	199.933804	104.964734	117.869645	71.938983
L3_chr2_+_27705400	chr2	27705387	27705428	+	11321	XAB1	ATPBD1A,MBDIN,NTPBP,XAB1	73.643893	68.583898	44.773558	62.680526	40.935418	19.703167	59.718109	48.406117	48.228039	42.57556	39.316691	45.497698	127.873866	120.817552	173.856234	101.065433	160.269682	92.869964	84.40101	115.006358	25.994012	63.646838	39.99024	26.976941	77.971568	69.988201	58.922555	41.964602	44.989273	64.701133	125.891103	155.442752	234.165753	163.968806	189.226101	95.371494
L3_chr5_-_32424404	chr5	32424376	32424484	-	51663	ZFR	FLJ41312,ZFR1	2.412732	7.280634	13.552092	0.975531	0	4.532625	33.198477	93.076469	98.90512	15.682013	14.522135	9.367164	229.557856	309.920791	273.205259	102.018812	47.105223	14.963436	3	12	8	1	0	6	44.978292	127.981073	119.98231	15.990911	16.997024	12.964392	226.842895	396.633659	355.873685	165.917299	63.88684	15
L3_chr15_-_70455349	chr15	70455342	70455476	-	3073	HEXA	MGC99608,TSD	101.175757	45.0337	45.191675	42.230453	51.174615	52.502468	18.38824	21.406935	16.990071	27.180222	31.263055	85.822183	148.000502	101.28859	133.871911	138.66322	151.437681	371.005026	114	74.995349	25	42.997674	50	71	24.996403	31.996403	20.989209	27	36	122.996429	145.999217	131	184.988394	224.998434	191.990294	386.970697
L3_chr16_+_639363	chr16	639294	639411	+	197335	WDR90	C16orf15,C16orf16,C16orf17,FLJ36483,FLJ44660,KIAA1924	197.86743	106.070746	67.911451	65.953797	37.938925	19.281253	38.451263	124.773011	65.736396	53.807249	23.301247	68.821136	33.750603	34.391981	29.772615	15.24974	7.165434	17.893653	218.987931	177.986111	39	67	36.998243	26.993068	52	170.971123	80.985706	52.969388	26.99182	97.98364	33	44.85641	49.402105	25	11	18
L3_chr20_-_44468639	chr20	44468625	44469095	-	63916	ELMO2	RP11-394O2.2,CED-12,CED12,ELMO-2,FLJ11656,KIAA1834	72.812784	65.344881	35.814705	198.794331	180.024099	103.543979	144.503551	126.621534	89.761635	278.581057	370.778375	323.967787	54.739643	67.443144	91.295712	181.109788	343.591543	279.53778	84.286892	109.527411	21	201.482184	175.522985	134.908875	177.126761	168.64253	107.769555	264.971776	411.11426	475.394947	53.988644	87.971112	127.979839	293.884781	397.901788	289.278682
L3_chr3_-_135452340	chr3	135452297	135452443	-	6259	RYK	D3S3195,JTK5,JTK5A,RYK1	152.325431	92.178469	51.925853	182.376606	106.06747	14.014991	62.516424	70.833241	54.110683	111.167527	95.084152	81.84971	58.158924	30.087269	17.042056	61.564339	38.676742	22.336077	173.505735	153.830286	31.03136	185.089482	103.465638	20.726342	82.956578	107.557935	67.058717	110.137775	108.776915	116.076463	56.991477	39.977195	31.287282	100.71348	53.978495	22.471835
L3_chr6_-_32203992	chr6	32203961	32204022	-	1388	CREBL1	G13,CREB-RP,FLJ10066,DADB-220I18.4	23.524451	22.99298	13.281836	19.57913	9.207218	9.343115	109.903566	149.240924	75.043441	126.964268	91.869987	102.566176	139.646305	133.529352	131.777959	102.149152	131.7441	120.758745	28.050541	38.169067	8	19.969202	9	12.985075	129.866718	180.982334	89.8842	118.77441	104.326603	150.29558	138.124883	171.075276	180.338786	165.56181	156.079043	125.216019
L3_chrX_+_152565831	chrX	152565813	152565971	+	1852	DUSP9	MKP-4,MKP4	180.228344	127.633035	49.142666	26.509244	30.734349	6.762031	55.983989	57.736058	11.056929	6.013027	7.679775	2.195282	38.827907	30.926216	15.30501	6.0879	7.165434	1.993043	202.976228	214.984143	28	27	30	10	75	89	14	6.306061	9	3	37.952733	40.992308	26.976496	10	11	2
L3_chr9_+_105896422	chr9	105896360	105896701	+	10592	SMC2	CAP-E,CAPE,FLJ10093,SMC2L1,hCAP-E	28.270447	28.696047	20.410191	12.763781	5.107334	2.000435	117.564651	219.934771	143.511654	62.887549	39.146601	118.514716	131.285226	93.429034	93.724629	39.721921	22.833575	30.477336	33.069113	47.862506	11.978495	13	5	3	153.147291	309.07808	174.942589	62.993661	45.44931	169.771529	128.434529	122.941013	149.793472	64.988579	33.333801	30.810832
L3_chr7_-_55607567	chr7	55607546	55608060	-	81552	ECOP	DKFZP564K0822,FLJ20532,GASP	177.544833	103.959295	158.409643	317.259934	190.400366	119.390283	32.906329	52.244118	107.832021	107.296303	64.798024	77.366903	68.423399	57.164532	136.589816	124.38801	127.717874	142.893183	199.954703	173.740923	89.877796	321.594537	185.623516	155.678983	44.879549	77.541958	131.836933	104.784923	74.536555	108.965501	67.092689	74.886269	207.47084	202.705213	163.828656	145.971391
