# Supplementary material for: Core promoter structure and genomic context reflect histone 3 lysine 9 acetylation patterns
Source: BMC Genomics. 2010 Apr 21;11:257. doi: 10.1186/1471-2164-11-257 (PMC2867832; doi:10.1186/1471-2164-11-257)
Supplement: Additional file 1 — Result of the clustering and the extracted subsets of the clusters, filtered by gene expression level [file 1471-2164-11-257-S1.zip › ac_pma_96h/downstream.named]

L3_chr1_+_2818278	chr1	2818278	2818278	+	NA	NA	NA	0	0	0	0	0	0	0	0	0	0	0	0	12.158417	0	0.494381	0	0	0	0	0	0	0	0	0	0	0	0	0	0	0	12	0	1	0	0	0
L3_chr1_+_6562673	chr1	6562667	6562676	+	3104	ZBTB48	HKR3,pp9964	6.013676	6.606578	0	14.757569	4.089265	2.000434	2.960227	1.858813	9.870206	0	4.292921	2.156844	5.119728	6.114563	5.409135	16.624452	12.471186	16.542666	7	11	0	15	4	3	4	3	12	0	5	3	5	8	9	27	17	17
L3_chr1_+_10661128	chr1	10661127	10661133	+	NA	NA	NA	4.307503	7.65253	1.591957	20.01349	1.019722	9.022092	77.230976	29.726906	28.412004	21.781583	10.805749	46.4685	1.032672	4.557885	7.914932	1.832151	0.643964	3.944081	5	12.774648	1	20.247569	1	12.103448	83.711252	36.775843	33.103586	21.120225	12.207171	69.187535	1	6	11.346667	3	1	4
L3_chr1_+_15608970	chr1	15608943	15609063	+	79180	EFHD2	MGC4342,RP3-467K16.3	208.806977	143.60907	364.17147	564.38307	464.930476	168.114256	102.056999	142.645435	262.741449	230.070519	158.821133	152.902626	43.017036	39.549561	168.465661	99.425489	95.995896	114.706992	230.499806	242.238017	186.99163	568.402292	451.463219	205.273332	128.916538	188.292217	311.464885	220.959025	180.799218	221.121302	42	52	235.840965	161.828659	126.738706	116.964493
L3_chr1_+_17738802	chr1	17738764	17738857	+	55160	ARHGEF10L	FLJ10521,GrinchGEF,KIAA1626,RP11-473A10.1	69.227636	42.13853	62.304948	103.396486	94.391401	57.0431	15.190989	22.180032	33.27179	30.70991	58.687841	60.640879	20.316136	5.109561	16.342581	12.206106	19.013108	16.897144	78.822771	70.304174	35.903437	104.855309	91.998195	75	21.683249	34.726477	41.22305	31.473418	67.399177	85.704336	19.77907	6.859756	27.975	19.985294	27	16.986842
L3_chr1_+_22650930	chr1	22650927	22650937	+	9923	ZBTB40	KIAA0478,MGC133098	13.892515	4.814704	1.591957	2.933393	2.043806	2.055164	69.403097	67.991021	108.257761	116.52373	79.730248	69.192591	60.238524	28.844043	59.845242	83.624452	90.820792	34.778269	16	8	1	3	2	3.105965	77	83	121.988506	105.900079	88	103	60	37	70	134.997748	99	36
L3_chr1_+_23942547	chr1	23942545	23942570	+	6924	TCEB3	SIII,TCEB3A	13.600712	5.44938	14.380864	9.805537	5.09861	4.184719	4.196727	4.892969	3.982921	1.87559	4.215201	9.305491	2.771507	8.384041	10.16924	7.954347	12.94553	8.97145	16	9	8	10	5	6	6	7.96	5	2	5	13	2.681818	11	16	13	17	9
L3_chr1_+_24944413	chr1	24944413	24944536	+	25932	CLIC4	H1,CLIC4L,DKFZP566G223,FLJ38640,huH1,p64H1,MTCLIC	30.332678	34.181323	11.652069	16.301427	10.21905	3.399269	26.42832	57.61843	42.432584	37.067781	44.04539	46.059569	114.627056	108.519375	135.347006	106.608967	130.166724	133.19356	36	56.978873	6.978873	16.604348	10	5	35	75.652768	51.939577	36	50	66.934659	112.928618	139.83703	185.87839	172.84993	153.911359	138.983648
L3_chr1_+_32417902	chr1	32417837	32418297	+	200081	TXLNA	DKFZp451J0118,IL14,MGC118870,MGC118871,RP4-622L5.4,TXLN	44.133415	46.956741	29.907654	46.026455	21.384573	12.738283	125.507337	201.332057	164.554942	74.179319	88.098294	129.16185	75.484701	59.460559	64.735571	43.349352	36.138659	51.420918	51.993865	77.915187	18	46.947916	20.942275	18.982876	163.933603	278.941734	198.870527	74.780176	101.343013	184.963379	73.921294	77.981726	101.969459	70.96058	52	51.92701
L3_chr1_+_35506859	chr1	35506847	35507181	+	9202	ZMYM4	MYM,CDIR,DKFZp686B09210,DKFZp686L0547,KIAA0425,ZNF198L3,ZNF262,RP11-181E22.3	51.867194	46.194191	11.52981	45.206167	9.190584	2.000435	33.37837	28.015165	20.519877	9.942053	33.849519	14.446425	40.674533	27.543714	29.732088	39.787758	27.587676	13.838927	60.370808	77	7	46	9	3	44	41	25.589862	10	39	20	39.907349	35.994737	45.537585	65	37.984211	13.952632
L3_chr1_+_39229503	chr1	39229497	39229596	+	79647	C1orf108	FLJ12666,RP11-781D11.2,STRF2	319.358606	264.430871	358.2926	414.852812	202.761375	50.382566	129.855889	154.874174	271.073247	110.460709	194.010433	155.381773	162.330085	146.513783	304.402341	184.283184	261.85932	146.203839	344.728885	448.996419	186.999405	417.99105	196.992858	65	158.994387	203.992782	317.957614	107.990431	217.983218	225.998394	159.986729	188.965112	384.974112	298.972801	310.957522	150.990066
L3_chr1_+_39343677	chr1	39343627	39343694	+	NA	NA	NA	4.941431	1.831254	9.871879	17.626317	4.078888	2.000434	0	0.540457	6.266147	4.745715	0	3.677588	0	1.485082	4.057126	2.429439	6.215233	4.007312	6	3	6	18	4	3	0	1	8	5	0	5	0	2	8	4	9	4
L3_chr1_+_40715451	chr1	40715437	40715593	+	339559	ZNF642	FLJ16030,RP11-656D10.2,Zfp69	140.343165	123.797962	70.361032	65.692119	31.742819	9.026455	47.142331	42.98664	60.371479	49.421651	31.533997	32.426346	93.346427	57.689116	95.752422	41.088892	33.485115	31.463023	156.972636	208.528459	39	66.648855	30.996057	13	61	59	72	48	36	46	91.997788	74.988537	125.943169	66.834362	43.997691	31.997691
L3_chr1_+_41217555	chr1	41217555	41218311	+	1503	CTPS		187.168392	117.877184	123.663702	127.780506	83.589527	38.706259	49.076938	83.856268	55.611984	36.472054	43.731278	29.390494	122.008749	174.445323	257.874889	112.850635	110.65912	119.55869	212.672284	197.445689	68.99639	129.871988	81.657507	51.842105	65.986486	123	68.04594	36.336538	50.61865	40.594118	119.899774	225.458446	343.279579	183.822197	145.306346	121.840406
L3_chr1_+_42619051	chr1	42619029	42619087	+	284716	FAM80A	MGC47816,RP11-157D18.1	55.571043	30.033544	1.591957	8.49357	0	0.638107	20.292388	18.247887	3.863858	3.80792	0	0	19.359256	4.07884	0.988763	0.60736	0	0	63.984127	49.992063	1	8.701015	0	1	27.167795	28.829268	5	4	0	0	18.931034	5.47541	2	1	0	0
L3_chr1_+_44870210	chr1	44870205	44870262	+	55182	C1orf164	RP4-678E16.1,FLJ10597	82.76439	66.145038	50.452028	100.831293	54.389235	22.246991	62.10375	42.309653	28.017819	29.359515	24.434304	21.909756	50.839147	30.615544	40.195957	29.442794	37.187333	17.832598	90.992771	111.935745	27.990407	101.985542	52.992771	29	74.99262	60	34	29	28	31	50	40	59.996324	48	48.985253	18
L3_chr1_+_53435083	chr1	53435059	53435086	+	1376	CPT2	CPT1,CPTASE	42.477254	22.188146	8.919993	30.539819	7.148432	0.638107	3.458898	5.997605	1.580632	0.937795	1.709028	0.741153	16.30507	13.773614	10.213422	15.934443	20.170246	12.906713	48	37	5	31	7	1	5	9	2	1	2	1	16	18	16	26	27	13
L3_chr1_+_53527049	chr1	53527046	53527051	+	NA	NA	NA	7.683421	6.040328	6.527897	18.687845	13.32527	7.628861	1.587732	5.863106	3.054403	1.83453	3.395108	9.021017	0	0.763347	4.19614	0.543043	2.088271	2.024648	9.131955	10.026237	4	19.01876	13.014912	10.729278	2.37896	8.972804	3.911785	1.957983	4	12.498226	0	1.02974	7	0.894605	2.945946	2.02974
L3_chr1_+_78243210	chr1	78243183	78243213	+	11080	DNAJB4	DNAJW,DjB4,HLJ1	0	0	0	0	0	0	0.66108	7.474	3.175061	3.981573	5.173602	0	20.289913	21.35216	22.424786	6.726902	19.196611	4.951215	0	0	0	0	0	0	1	11	4	4	6	0	19.98374	28	30.991803	11	24	5
L3_chr1_+_89870865	chr1	89870849	89871336	+	84230	LRRC8C	AD158,DKFZp586J1119,FAD158,MGC138551	227.841472	221.846042	171.573767	245.214243	105.847887	17.236929	87.865547	198.809227	132.366288	119.720496	119.204392	100.407524	135.16307	186.616252	105.380468	99.090029	63.568386	40.503986	260.789145	372.056527	99.622047	249.13288	103.339239	25	117.624882	288.519075	163.263443	119.693243	136.818534	141.73443	132.356037	244.440155	172.969211	161.952016	89.117163	40.690993
L3_chr1_+_109593683	chr1	109593654	109593734	+	1952	CELSR2	CDHF10,EGFL2,FLJ34118,FLJ42737,FLJ45143,FLJ45845,Flamingo1,KIAA0279,MEGF3	40.40401	26.577889	23.182261	8.846799	8.686579	5.522326	98.338135	124.964114	73.540895	21.916011	14.470807	43.925176	17.71919	11.789555	4.984105	1.834058	4.027446	2.803309	45.215176	44.521326	12.937888	9	8.490506	8	122.211194	162.896337	86.572002	21.872663	16.896243	63.241377	17.425505	15.527297	9.182947	3.019444	6	2.780488
L3_chr1_+_110254993	chr1	110254990	110254996	+	1435	CSF1	MCSF,MGC31930	0	0	12.103907	5.875922	15.389919	50.816749	0.66108	0	4.070608	9.00652	40.183894	223.131447	1.032672	0	4.318297	1.218951	9.713849	159.712792	0	0	7	5.988506	15	58	1	0	5	9	44.974055	345	1	0	7	2	12.995305	168.951985
L3_chr1_+_110328839	chr1	110328839	110329207	+	10768	AHCYL1	DCAL,IRBIT,PRO0233,XPVKONA	1073.87719	613.662643	830.238674	1121.014858	646.084595	154.251069	834.633347	1113.817832	1019.02477	994.003511	1188.261309	814.61529	383.08118	341.04403	689.199728	532.918453	738.458825	464.930093	1109.070932	1051.78494	408.569507	1125.259054	626.147382	188.28976	908.784294	1187.510333	1147.781459	894.688919	1296.103872	1238.721062	380.500142	432.603338	778.598827	860.561212	808.117559	484.685022
L3_chr1_+_111217292	chr1	111217282	111217326	+	963	CD53	MOX44,TSPAN25	0	0.610418	0	11.810531	0	1.276214	1.98324	1.718711	22.296011	30.456481	13.906076	22.62509	13.339597	9.832221	34.400651	88.107342	127.469917	80.522892	0	1	0	12	0	2	3	3	27	30	16	32	13	13	51	143	151	83
L3_chr1_+_116717347	chr1	116717336	116717490	+	476	ATP1A1	MGC3285,MGC51750	206.435039	130.940034	163.065758	231.800186	188.643206	49.075299	382.423004	235.471992	273.19713	177.273365	216.361057	208.377954	508.180254	378.108173	787.624281	312.499287	619.216267	395.454301	232.230764	219.635689	89.129628	235.180307	183.841163	67.226813	403.686422	264.665071	313.948552	168.945192	239.879375	308.347195	507.921201	477.054648	809.694715	506.837383	657.742182	414.91513
L3_chr1_+_144149848	chr1	144149844	144149851	+	10628	TXNIP	EST01027,HHCPA78,THIF,VDUP1	0	0.610418	0	0	0	0	7.188996	4.287431	1.580632	2.870125	2.460732	5.093279	14.294106	3.012019	3.960476	3.651242	10.086137	30.174906	0	1	0	0	0	0	10	7	2	3	2.893617	7	13.989362	4	7	5.978723	13.978723	31
L3_chr1_+_148388700	chr1	148388660	148388949	+	51177	PLEKHO1	CKIP-1,OC120,RP11-458I7.3	81.750597	44.316803	37.694962	179.739982	201.948389	92.382697	2.721069	1.080914	13.679268	18.490888	9.401254	21.074823	18.525421	4.609151	15.982751	37.456674	38.238371	90.099873	95.84653	73.404844	22.992718	182.9602	196.985983	126.487503	4	2	16.946008	19	10.987952	28.977778	18.049193	6.190035	28.597684	61.267885	53.190217	91.515205
L3_chr1_+_152564624	chr1	152564609	152564685	+	57198	ATP8B2	ATPID,DKFZp434M0219,KIAA1137	36.829816	18.096601	35.076607	85.817233	80.94521	40.043609	16.43129	23.19585	15.886511	39.518618	76.498023	65.281095	11.307469	11.256913	11.302376	18.936197	19.235916	48.467671	41.939953	30	20.791866	87	78.867016	53.973179	23	32.990022	20	38.993311	87.565103	92.304171	11	15	20	30.987952	26	49.525641
L3_chr1_+_154350657	chr1	154350656	154351220	+	4000	LMNA	CDCD1,CDDC,CMD1A,CMT2B1,EMD2,FPL,FPLD,HGPS,IDC,LDP1,LFP,LGMD1B,LMN1,LMNC,PRO1,RP11-54H19.1	2773.412177	2572.223904	6052.222661	3203.790855	3072.671865	1544.574568	360.848121	1033.14019	726.430778	558.221547	425.998293	289.006878	1591.232108	3512.274716	13526.208713	1907.569873	4030.316715	2278.321063	2511.945851	4573.917882	2294.91824	3162.931717	2945.956888	1298.918354	347.999107	866.811859	773	469.858894	454.905929	453.952965	1623.964939	4146.911739	8166.849662	3024.951211	3173.923877	2522.957874
L3_chr1_+_158017382	chr1	158017302	158017439	+	54935	DUSP23	DUSP25,FLJ20442,LDP-3,MOSP,RP11-190A12.1,VHZ	136.307748	94.846785	109.854515	170.895946	240.160971	130.195844	13.368963	11.212645	18.158013	8.271781	12.792789	12.276684	40.828246	30.586799	47.018091	57.544736	48.494915	94.274124	151.059667	159.985325	60.94856	172.997893	233.499661	156.988432	19	18.708397	22.962617	8.528571	15	17	39.979042	40	74.990588	93.954303	65.988318	96.365142
L3_chr1_+_158124130	chr1	158124129	158124130	+	NA	NA	NA	0.108204	0.610418	0	1.951062	4.089265	7.801557	4.389501	7.079541	3.652989	9.078864	5.725377	28.354092	0	0	0	0	0.643964	8.857396	0.146067	1	0	2	4	10.401881	5.757989	10.6	4.6	9.042857	6.6	41.705952	0	0	0	0	1	9
L3_chr1_+_164063418	chr1	164063320	164063706	+	7371	UCK2	UMPK,TSA903,UK	286.881089	133.63155	97.253885	141.271368	77.327624	18.104921	81.064681	91.012835	48.864731	44.186153	38.300148	31.055592	160.598632	114.060469	82.424086	133.536069	107.854672	48.922114	321.862803	223.269107	58	143.438743	75.549574	26.987805	106.616546	136.314008	60.263098	45.635565	44.627225	43	157.750006	148.929106	123.301549	217.520088	141.115869	49.403816
L3_chr1_+_165075337	chr1	165075286	165075394	+	57645	POGK	BASS2,KIAA1513,KIAA15131,LST003	341.792555	190.429259	81.449529	205.78649	108.793696	46.073882	157.243414	201.253762	58.120262	92.041856	91.576186	141.601496	52.115673	42.159792	30.85389	30.574932	52.739408	49.367417	369.924185	321.881381	46	207.985739	105.984141	61.99556	189.938721	264.949724	70.962943	91	103.981259	204.930868	50.957627	54.988131	50.933377	49.988338	71.667347	49.96997
L3_chr1_+_165866119	chr1	165866073	165866192	+	92241	RCSD1	CAPZIP,MGC126585,MGC126611,MGC21854,MK2S4,RP3-503M14.1	298.412094	91.858082	21.40169	58.037008	20.478639	9.989071	89.397941	12.360484	11.878587	51.799058	72.00917	101.359668	28.611576	20.441223	1.585218	15.873258	16.393875	13.011546	322.993289	155	13	58.994981	20	15	107	20	15	52	82	145.978033	28	27	3	26	23.97619	12.960938
L3_chr1_+_179324458	chr1	179324458	179324458	+	51278	IER5	MGC102760,SBBI48	73.547949	65.618629	37.254345	51.743656	25.747255	15.080576	3.768114	1.858813	8.326049	2.94947	0.84304	0.741153	11.152647	8.506649	11.718007	1.832151	10.514831	7.805037	76	113	19	52	25	18	5	3	10	3	1	1	11	11	16	3	13	8
L3_chr1_+_190811525	chr1	190811525	190811533	+	5996	RGS1	1R20,BL34,IER1,IR20	0	0	4.93594	0.975531	0	0	0	0.540457	4.913659	1.93233	5.135213	3.544256	1.032672	3.005253	82.05281	90.575931	154.205674	69.329264	0	0	3	1	0	0	0	1	6	2	5.956522	5	1	4	96.943074	145.967653	161	73
L3_chr1_+_191357714	chr1	191357697	191357949	+	79577	CDC73	C1orf28,FLJ23316,HPT-JT,HRPT2	548.37239	450.523979	499.322917	588.498482	300.034884	65.64029	101.757588	180.223055	419.185193	174.847545	202.704388	172.014719	145.20598	142.07387	316.812274	168.794399	227.194976	114.287581	608.303454	760.211044	270.614643	595.340444	292.280769	91.987387	137.633962	262.200079	493.412911	173.351317	230.78522	244.57403	141.823174	186.485534	452.764099	275.219608	291.979579	115.811836
L3_chr1_+_196392785	chr1	196392705	196392868	+	NA	NA	NA	546.05918	418.322673	263.612713	503.948415	214.488434	155.668889	244.214105	433.665278	349.775419	259.334441	346.867348	668.752197	247.58555	170.429996	222.037284	138.425643	240.883018	266.851332	585.739517	710.933246	143.96052	508.795897	208.881878	198.688838	282.955634	528.8762	410.913228	246.992964	388.875767	1000.864184	244.971732	218.989029	302.880767	224.992237	286.838116	275.913018
L3_chr1_+_201541269	chr1	201541265	201541500	+	7832	BTG2	PC3,MGC126063,MGC126064,TIS21	7.73813	31.099308	18.984331	43.47342	43.211726	17.680897	209.985919	397.603625	190.395013	198.427289	135.203571	124.326654	7.174135	37.740654	152.189022	52.850617	32.098298	58.942324	9	52.495413	11	43.97546	42	23	220.115366	386.358386	212.949637	174.489271	147.839708	188.683919	7	48.374088	166.216916	85.530336	39.340436	61.504999
L3_chr1_+_210525374	chr1	210525353	210525925	+	5525	PPP2R5A	B56A,MGC131915,PR61A	169.265205	133.078343	73.740291	135.04874	50.052926	7.743395	21.648372	34.289755	39.586251	37.234133	43.053239	51.810606	91.887048	53.138162	99.840876	83.784637	81.871639	28.906553	192.993534	222.76489	43.628571	137.517623	48.997059	12	30	54	48.703704	37.994709	50	73.983147	89.991694	70	151.964328	136.842399	109.94856	28.989712
L3_chr1_+_242882997	chr1	242882993	242883100	+	51029	C1orf121	CGI-146,FLJ21998,PNAS-4,C1orf121	97.214715	147.837398	53.025524	70.664349	32.725264	5.829074	50.407423	57.365819	62.060473	46.170787	46.551665	39.540819	55.04469	36.281027	32.798399	31.040258	26.771357	17.861424	112	247.954936	31	72	32	9	67.993392	88	76.066667	46	53	55	53.839967	47.906857	55.80083	50.783772	37.873948	17.937759
L3_chr1_+_243199703	chr1	243199690	243200063	+	84288	EFCAB2	FLJ33608,MGC12458,RP11-290P14.1	22.79384	21.630028	8.345896	4.891254	2.039444	0.638107	1.32216	2.799624	1.580632	8.863373	0.84304	0	28.662229	14.368264	6.275741	1.826311	3.863783	0	27	36	5	5	2	1	2	5	2	9	1	0	28	19	11	3	6	0
L3_chr1_-_1300415	chr1	1300415	1300462	-	54998	AURKAIP1	AIP,AKIP,FLJ20608	41.579788	21.094281	41.154065	10.770004	8.172516	12.063558	6.744013	0.540457	0	0.937795	0.84304	0	41.772714	13.495315	11.469586	6.53636	7.74237	11.057254	49	35	23	11	8	17	9	1	0	1	1	0	41	18	21	10.724638	11	11
L3_chr1_-_1811704	chr1	1811701	1812447	-	2782	GNB1		867.510197	528.543561	527.496815	655.745521	379.149635	179.638473	775.52524	564.559983	525.217236	446.751582	471.611883	501.473965	448.465008	371.281365	505.382921	397.684522	470.240449	489.281934	930.74277	898.063772	284.189498	663.429709	369.194762	232.379256	886.439229	685.293866	619.687518	431.357692	531.189396	734.046377	444.22129	475.600517	680.924926	645.880048	564.014485	504.977515
L3_chr1_-_2116072	chr1	2116047	2116078	-	199990	C1orf86	RP11-181G12.3,FLJ31031,FP7162,MGC120153	13.301136	12.087984	0	7.791049	12.268871	8.455553	0.66108	2.274375	0	1.93233	0	0.741153	10.267948	8.263105	0.988763	3.04687	2.683728	8.006768	15.840426	20	0	7.951807	12	12	1	4.041769	0	2	0	1	10	10.953846	2	5	4.052542	8
L3_chr1_-_2447900	chr1	2447891	2447914	-	55229	PANK4	DKFZp547M242,FLJ10782	12.087901	17.374725	6.527897	14.742088	7.152794	4.184719	33.993721	10.537226	12.403835	26.389672	7.725669	7.924558	45.5748	24.59486	14.54055	24.502586	28.958019	49.42778	14	28.973684	4	15	7	6	40	16	15	26	9	11	45	32	23	40	36	50.991304
L3_chr1_-_8406635	chr1	8406619	8406643	-	473	RERE	ARP,ARG,RP11-141M15.2,ATN1L,DNB1,FLJ38775,KIAA0458	0.804244	0.610418	0	7.847675	5.108987	0	2.16878	0.540457	0.772772	14.02364	11.25476	5.806255	0	0	0	2.433671	2.773991	3.000177	1	1	0	8	5	0	3	1	1	14	13	8	0	0	0	4	4	3
L3_chr1_-_9806606	chr1	9806576	9806652	-	22883	CLSTN1	CSTN1,FLJ32258,KIAA0911,PIK3CD,XB31alpha,alcalpha1,alcalpha2,ALC-ALPHA	143.184662	83.276398	36.956489	113.791237	80.11234	41.360721	62.751284	50.434511	33.801019	43.293225	34.983817	53.826222	75.141573	74.001067	43.670408	32.465827	64.99168	92.59858	154	140.998322	21	114.993289	77.998319	53	77	69	40.989305	41	40	77.997333	73.997938	94.997963	61.98778	52.768044	79	95.997959
L3_chr1_-_10677310	chr1	10677295	10677311	-	54897	CASZ1	CST,RP4-734G22.2,FLJ12223,FLJ20321,SRG,ZNF693,dJ734G22.1	1.608488	4.64174	3.183914	10.784001	4.08325	5.345672	1.32216	2.259167	4.755693	13.688433	4.135568	13.326596	2.054407	0	1.090837	3.045262	0.643964	1.007135	2	7.681159	2	11	4	7.728	2	4	6	14	4.880503	19	2	0	2	5	1	1
L3_chr1_-_10779053	chr1	10779053	10779053	-	54897	CASZ1	CST,RP4-734G22.2,FLJ12223,FLJ20321,SRG,ZNF693,dJ734G22.1	0	1.810134	6.642457	16.800435	4.096355	1.414698	0	11.354216	36.60824	8.040953	15.121742	2.156844	0	1.367899	3.811621	6.144174	3.714923	0	0	3	3.79661	16.978781	4	2.070149	0	15	41.972368	7.847458	16.973451	3	0	1.823529	5.9831	10	5	0
L3_chr1_-_25129340	chr1	25129306	25129413	-	864	RUNX3	RP3-398I9.1,AML2,CBFA3,FLJ34510,MGC16070,PEBP2aC	202.329213	93.678865	50.66147	140.120276	94.659795	144.278311	91.443784	138.478958	61.19459	70.376866	125.014435	193.526475	20.450486	20.611371	30.818121	34.449116	34.996026	88.266866	210.992486	158.998748	27	140.976834	91.993688	155.979869	110.994166	167.978938	71.997628	66.259056	137.994069	288.973079	20	27	45	56	44.990066	91
L3_chr1_-_26105498	chr1	26105496	26105530	-	3925	STMN1	PP17,RP1-125I3.5,LAP18,Lag,OP18,PP19,PR22,SMN	51.305321	29.417572	30.992871	12.811831	2.043806	2.000434	63.034347	43.515497	23.64303	12.373879	2.583893	8.302506	859.478312	688.888031	1128.114577	281.070765	121.029346	123.654791	55	50	16	13	2	3	70	50	28	12	3	12	873.977151	833.983505	909.965621	449.987298	123.999682	130.997453
L3_chr1_-_26923078	chr1	26923078	26923079	-	NA	NA	NA	7.950715	6.546722	7.024196	17.797068	23.681388	15.999671	0	1.178254	1.580632	3.981573	0.84304	2.852977	0	0	1.090837	1.832151	0	1.993043	9	11	4	18	23	19	0	2	2	4	1	4	0	0	2	3	0	2
L3_chr1_-_33587880	chr1	33587879	33588091	-	1912	PHC2	EDR2,HPH2,MGC163502,PH2	23.603492	14.338073	24.591236	48.128327	50.900179	40.906932	20.670576	32.190056	37.802957	54.287831	26.144471	62.639708	20.009805	22.875833	39.725269	34.455191	43.015063	57.59556	26.299641	23.915424	13.979275	48.729468	49.463861	48.909852	26.085576	45.586424	45.277341	51.625645	29.539001	92.159179	19.626194	29.636118	53.450549	55.995507	52	59.939716
L3_chr1_-_33669105	chr1	33669105	33669259	-	NA	NA	NA	0.804244	0.610418	28.602948	27.530685	11.257039	5.399704	0	0.540457	7.074008	11.817643	19.287464	2.223458	0	0.742541	5.790173	7.30262	17.046795	4.028538	1	1	16.716312	28	11	8	0	1	9	12	22	3	0	1	11	12	21.773913	4
L3_chr1_-_35957073	chr1	35957030	35957423	-	127703	C1orf216	FLJ38984	36.479898	13.767807	27.397306	44.191292	19.423539	17.20211	0	2.356508	4.633758	0	5.150654	5.806255	23.516342	11.389294	12.458348	22.543167	23.009305	31.440974	43.055317	22.878627	15.994012	45	19	23	0	4	5.952381	0	6	8	23	15	23	36.872731	30	32
L3_chr1_-_38243762	chr1	38243757	38243762	-	2275	FHL3	MGC19547,MGC23614,MGC8696,SLIM2	0	0	12.103907	0.975531	0	0.638107	0.66108	0	9.95974	2.870125	2.552068	1.482306	0	2.245167	13.792824	4.887732	1.287928	1.007135	0	0	7	1	0	1	1	0	12	3	3	2	0	3	21	8	2	1
L3_chr1_-_44593509	chr1	44593487	44593533	-	79033	PRNPIP	RP5-891H21.3,FLJ22943,MGC2683,PINT1	157.419758	75.769651	25.8447	102.770795	81.192137	32.417971	55.603884	94.402274	61.007355	55.788322	48.386242	100.544109	57.765912	56.514143	41.110482	47.43863	57.249415	26.418372	171	128	15	104	79	41	69	120.998249	72.996497	54	54.998249	146.994746	57	73	58.995238	77	71.995249	27
L3_chr1_-_46957374	chr1	46957350	46957399	-	9813	KIAA0494	RP11-8J9.3	73.804233	46.533775	27.551798	28.436616	13.285865	8.848065	11.046684	20.461162	30.478997	8.610375	17.95995	15.209173	16.438019	26.646503	17.037689	10.368273	11.910233	12.987065	84.996241	78	16	28.996212	13	12	16	32.977901	37.988701	9	21	21	16	34.949367	29	17	17.987952	13
L3_chr1_-_47675872	chr1	47675871	47676002	-	NA	NA	NA	69.884411	32.29444	28.8851	57.930797	44.029744	11.646086	68.374922	74.234414	43.354813	56.891137	24.858139	69.601823	18.423106	15.829034	11.094241	10.990805	11.332166	17.916608	79.803468	54	16.814545	58.930645	43.029015	17	84.775553	97.248694	52.99095	56	29	98.947712	18	21	19	18	16	18
L3_chr1_-_48867003	chr1	48867003	48867003	-	NA	NA	NA	10.411409	20.410421	26.513338	37.620391	15.31789	0.622675	1.298336	0.039525	0	0.110285	0.927067	1.654525	0.334373	3.082607	2.912674	0.906316	1.410174	1.204375	11.655931	34.71289	13.829397	37.866997	14.897077	0.977875	1.866667	0.097674	0	0.128449	1.097674	2.284004	0.320988	4.054129	4.727273	1.489244	2.054129	1.199167
L3_chr1_-_51757527	chr1	51757501	51757640	-	2060	EPS15	AF-1P,AF1P,MLLT5	21.052617	11.433149	7.959785	19.581292	5.102972	2.724655	14.403971	28.000886	48.167001	20.461234	35.611984	45.717386	52.914799	53.614486	65.693095	70.338817	70.629837	30.462494	24.967742	18.850467	5	20	5	4	19.976636	42.977778	57.81397	20.988095	41	64.733333	51.96001	69.960411	92.913719	114.469288	90.918445	30.952001
L3_chr1_-_52272051	chr1	52272042	52272086	-	112970	KTI12	MGC20419,RP11-91A18.3,SBBI81,TOT4	10.699852	8.465989	1.591957	7.82043	11.240406	1.276213	2.721069	0.540457	0.772772	0.937795	0.84304	0	22.605444	6.798072	18.270942	6.685188	8.171197	5.035673	13	14	1	8	11	2	4	1	1	1	1	0	22	9.044706	29	11	12	5
L3_chr1_-_53566331	chr1	53566316	53566344	-	7804	LRP8	APOER2,HSZ75190,MCI1	56.242253	31.840321	11.903806	48.590544	34.489511	15.850127	32.036539	32.923277	16.480687	10.848692	9.472987	18.936466	26.409666	24.736399	9.291366	22.076552	19.644975	12.764973	62.971564	53.236202	6.992891	49.331	33.6263	20.986435	39.126834	46.836559	19.995604	10.95914	10.95914	27	25.992727	31.895858	15	35.978261	25	12.992727
L3_chr1_-_113051273	chr1	113051239	113051308	-	389	RHOC	RP11-426L16.4,ARH9,ARHC,H9,MGC1448,MGC61427,RHOH9	23.350191	20.363221	75.887355	55.28118	95.537519	70.104486	4.8131	41.864659	12.092453	9.713923	14.821546	54.599508	17.422512	36.162497	50.512502	18.927765	37.09923	89.390374	26.994382	34	41.793835	55.997183	92.994398	87.974945	7	53	15	10	17	79	17	46.990476	66.962547	30.962727	48	92.115288
L3_chr1_-_115071195	chr1	115071195	115071197	-	7812	CSDE1	UNR,D1S155E,DKFZp779B0247,DKFZp779J1455,FLJ26882,RP5-1000E10.3	0.804244	0	0	0	0	0	0	0	0	0	0	0	15.200752	7.633336	10.022572	8.583684	12.686417	4.951215	1	0	0	0	0	0	0	0	0	0	0	0	15	10	15	14	16	5
L3_chr1_-_115102105	chr1	115102086	115102174	-	7812	CSDE1	UNR,D1S155E,DKFZp779B0247,DKFZp779J1455,FLJ26882,RP5-1000E10.3	185.790043	198.779324	196.550493	238.046752	110.987497	30.096918	210.969563	587.364245	457.480044	364.215558	475.281429	399.744251	709.290947	785.03663	1260.919149	826.526264	1475.100083	623.747736	202.997129	338	103	239.999041	108	40	246.998962	649.956259	521.979381	330.979367	521.939921	601	707.986965	981.979861	1304.878636	1327.943204	1473.960516	658.969047
L3_chr1_-_148474978	chr1	148474951	148475129	-	81611	ANP32E	LANP-L,LANPL,MGC5350,RP4-790G17.1	86.68267	57.801101	25.947323	51.475932	14.381334	2.761163	13.879227	15.752301	6.336325	8.727288	1.709028	13.250646	56.045768	30.488236	40.619574	14.045656	9.222544	17.672585	94.734528	97.926199	13.992481	52	14	4	19.265693	24	8	9	2	19	54.981132	40	59.95244	23	13	17.985149
L3_chr1_-_149213791	chr1	149213781	149214127	-	29956	LASS2	L3,CerS2,FLJ10243,MGC987,SP260,TMSG1	115.203126	64.161364	99.142615	115.405139	64.921521	48.402431	78.626461	39.913745	39.823476	34.682112	63.211069	64.277235	67.545384	44.020536	67.458291	56.119227	71.726047	100.642557	131.526746	106.710641	56.996422	117.2803	63.353499	65.604719	99.905773	56.962222	48.574728	34.997151	71.99542	91.722145	66.125316	57.946486	99.85922	91.52368	92.831233	102.738242
L3_chr1_-_150232931	chr1	150232910	150232970	-	6281	S100A10	p11,p10,42C,ANX2L,ANX2LG,CAL1L,CLP11,Ca[1],GP11,MGC111133	37.229011	74.48237	80.261856	141.212265	33.806596	12.909572	1.32216	76.44022	18.205513	18.12482	8.564186	22.639152	40.662913	91.516428	150.771039	71.98635	31.05483	67.15711	43	125.871056	43	142.928047	32.992908	17.995238	2	97.239649	22	18	9.994737	32.897561	39.998384	117.959904	200.845745	116.95072	41.966792	68.985504
L3_chr1_-_151784907	chr1	151784905	151784910	-	6275	S100A4	MTS1,FSP1,18A2,42A,CAPL,P9KA,PEL98	3.413301	5.957558	3.343982	0	3.069543	8.798116	1.398909	0	3.233036	6.077393	2.583893	2.852977	83.724464	82.589372	118.970583	55.730331	94.550397	159.479541	4	10	2	0	3	11	2	0	4	6	3	4	83.831123	102.827762	122.936893	89.738474	98.800112	170.661864
L3_chr1_-_152797763	chr1	152797716	152798076	-	55585	UBE2Q1	GTAP,NICE-5,PRO3094,UBE2Q	1468.439259	839.354337	591.439307	1150.021687	736.320884	395.167674	446.48784	340.554872	261.27746	304.954555	292.168675	294.479511	209.786838	148.017596	142.646844	180.50307	198.399792	230.606075	1531.203671	1435.604912	301.712579	1156.985579	714.96953	475.72031	533.915371	431.518543	308.463565	293.647121	331.728115	426.10953	206.635256	191.637402	208.554988	293.442002	253.348558	236.250958
L3_chr1_-_154741559	chr1	154741558	154741561	-	NA	NA	NA	0	0	0	1.637296	0	1.195548	1.282914	1.685272	3.710912	7.361139	0	0.741153	6.927579	8.201701	45.530721	12.02316	11.699226	10.196843	0	0	0	1.677778	0	1.775	1.846154	2.951648	4.571429	7.290043	0	1	6.807692	10.806752	56.653028	19.579708	14.580327	10.422369
L3_chr1_-_155282159	chr1	155282141	155282427	-	9826	ARHGEF11	DKFZp667F1223,GTRAP48,KIAA0380,PDZ-RHOGEF	86.210502	43.420788	21.616979	48.748713	24.499502	20.733387	26.395814	20.285871	20.343998	36.076732	25.35295	82.875043	15.442245	15.47082	15.853883	25.460516	7.1716	29.179426	101.659654	72.141228	12.993691	49.74006	24	28.990467	37.71201	33.949371	25.222222	36.668774	29.419792	116.473534	15	20.675171	29	41.767047	10.722467	29.249544
L3_chr1_-_155374782	chr1	155374756	155374828	-	2117	ETV3	METS,PE-1,PE1,bA110J1.4	14.019726	14.524209	8.505964	21.539107	8.1665	4.597158	4.119978	10.954183	14.577013	5.109763	10.390633	4.390564	7.20683	19.242197	7.579542	6.300124	8.948465	10.050119	16.988235	24	5	22	8	6.94382	6	17	18	5.277108	12	6	7	25.378104	14	10.320611	13	10
L3_chr1_-_172258083	chr1	172258055	172258147	-	57238	KIAA0492		120.495647	89.556145	70.534736	98.219406	48.698662	4.382303	91.713642	98.474045	142.275477	87.688488	130.678787	140.087552	65.254911	60.798223	54.284212	36.663687	43.865976	29.685916	139.786976	149.522479	41.636066	99.947048	47.63548	6.878333	122.395254	145.143465	173.315296	87.758584	149.232979	199.898354	63.798124	80.145759	89.077502	60.049483	63.236993	29.803767
L3_chr1_-_181871434	chr1	181871420	181871547	-	10092	ARPC5	RP1-127C7.3,ARC16,dJ127C7.3,p16-Arc	149.81345	79.714098	55.491136	70.684558	41.953263	28.212726	112.88713	67.775675	51.101982	70.122292	69.084273	82.550359	518.130526	336.844684	436.7146	267.871873	504.279241	370.532631	170.982885	132.994249	32.996161	72	40.996161	40	142	99.960937	62.993074	70	78.98613	116	513.90697	431.972912	567.975597	434.975014	590.975084	382.96173
L3_chr1_-_183210209	chr1	183210202	183210269	-	116496	FAM129A	C1orf24,FLJ38228,NIBAN	7.670519	9.024977	6.753939	2.933392	0	1.276213	3.621307	25.330418	24.649414	23.536772	12.116844	33.224941	36.717671	30.117845	28.99919	13.453368	25.753704	20.676186	9	15	4	3	0	2	5	35	30	23	14	47	36	39	45	21.996678	34	20.996678
L3_chr1_-_199704886	chr1	199704869	199705003	-	23612	PHLDA3	TIH1	4.825465	2.441672	10.20811	46.965616	28.656873	24.158089	0	0	1.529267	4.745715	5.058241	21.183116	4.104726	2.227622	10.727693	12.771651	5.233543	19.944246	6	4	6	47.847953	28	35	0	0	1.979592	5	6	29.886364	4	3	17.989796	20.967391	8	20
L3_chr1_-_203867731	chr1	203867730	203867777	-	2005	ELK4	SAP1	30.493285	35.551859	27.502631	29.442183	7.146778	3.39927	16.101003	31.202868	26.262236	16.81442	20.715341	11.492075	10.252518	14.572144	25.270033	13.457911	15.883298	11.672771	35.994595	59.84359	16	29.988889	7	5	22	45	32	17	24	16	10	19	38	22	22	11.712389
L3_chr1_-_207891341	chr1	207891313	207891341	-	3914	LAMB3	RP1-272L16.3,LAMNB1	0	0	1.591957	2.933393	6.152218	0.638107	0	1.178254	0	0	0	2.223458	6.103793	0.742541	2.649023	4.833154	6.191945	17.440675	0	0	1	3	6	1	0	2	0	0	0	3	5.934783	1	4.956522	7.934783	9	17.847826
L3_chr1_-_209819010	chr1	209819008	209819201	-	7779	SLC30A1	ZNT1,ZRC1	262.473077	199.332273	449.045812	614.421429	297.174178	57.508377	122.088458	282.159747	635.53574	358.026631	280.435406	265.391143	79.307627	143.213535	295.519587	193.142985	168.893774	44.472455	287.996807	336.979573	229.990768	618.978259	288.991319	75.997833	145.997771	349.997004	723.22757	325	313.956919	391.961258	78	183.999149	363.957295	312.990703	201.991638	45
L3_chr1_-_224662113	chr1	224662111	224662456	-	142	PARP1	PARP,RP11-125A15.2,ADPRT,ADPRT1,PARP-1,PPOL,pADPRT-1	3022.041577	1533.474604	912.643774	2559.498949	1723.478978	474.432828	1565.260371	1456.644186	709.769582	1119.181167	1348.542772	1252.201152	759.889005	585.345578	616.621962	799.384336	1523.840917	823.776614	3068.979212	2634.902752	466.994072	2562.747991	1667.967337	551.788674	1677.987094	1589.022216	815.994128	1005.999404	1470.333173	1901.838801	755.98658	740.992097	750.205502	1287.977565	1560.976845	866.975011
L3_chr1_-_224993605	chr1	224993603	224993656	-	NA	NA	NA	62.447161	28.190745	82.414108	431.18177	449.755657	162.215554	3.382149	3.577524	46.935897	118.502104	117.521562	170.610316	13.32934	7.460498	27.127034	97.001912	102.498988	93.36419	72	47	45	434	436	189	5	6	57.998258	115.960663	133.982926	247.986129	13	10	46	157.997836	132.99568	95
L3_chr1_-_226661160	chr1	226661089	226661162	-	81559	TRIM11	BIA1,RNF92	28.564665	13.285401	6.753939	11.729354	17.360328	19.27895	2.797818	3.977878	1.545543	11.63919	1.68608	3.677588	24.511455	12.134146	4.878807	6.082061	10.705155	15.735347	33	22	4	12	16.993007	27.971831	4	7	2	12	2	5	24	16	9	10	15	15.992
L3_chr1_-_228628678	chr1	228628642	228628765	-	NA	NA	NA	7.998544	5.818812	55.748782	64.645193	56.080119	26.897704	10.355168	19.857796	70.759124	49.335511	63.211643	81.719951	7.103914	9.022524	36.537806	24.863248	49.890977	37.044962	9.758308	9.581547	31.579407	65.634262	54.693908	37.757404	15.187857	32.980751	85.198734	49.337303	72.527996	117.219161	6.887489	12	59.904316	40.667389	69.081669	37.419535
L3_chr1_-_229070901	chr1	229070885	229070916	-	84886	C1orf198	DKFZp667D152,FLJ14525,FLJ16283,FLJ38847,MGC10710	5.776798	5.729654	13.552092	2.926593	4.08325	3.319295	5.077074	1.080913	7.5691	0.937795	0.84304	9.340249	3.559319	1.694811	1.483144	6.4132	10.524893	9.831777	6.980392	9.441593	8	3	4	5.057143	7.166667	2	9.615385	1	1	13	3.454545	2.288462	3	10.54717	15.186124	9.923077
L3_chr1_-_229242600	chr1	229242595	229242637	-	375061	FAM89A	C1orf153,MGC15887,RP11-423F24.2	14.248701	13.128846	4.935939	38.305063	14.267946	2.000434	7.796459	4.588132	1.418244	4.745715	3.395108	2.936435	7.191806	6.784123	5.892248	8.53569	18.973692	3.009597	16.990909	22	3	38.925926	13.962963	3	11	7.954545	1.84	5	4	4	7	9	11	13.97619	25.988506	2.988095
L3_chr1_-_234096816	chr1	234096787	234096939	-	1130	LYST	CHS,CHS1	342.848762	271.460654	103.849136	176.47748	60.508353	15.956086	132.573425	275.037313	107.369187	123.795357	133.76097	120.130531	332.976119	254.869766	210.662936	209.437644	200.787583	100.872974	383.055357	458.671443	58.395223	179.023035	59.10567	23	168.201138	368.315496	131.043856	119.405206	152.493891	172.108606	328.113257	329.264976	301.734478	340.393021	256.230589	102.565099
L3_chr1_-_234173603	chr1	234173600	234173605	-	NA	NA	NA	0	0	0	0	0	0	1.398909	1.080913	0	0	0	0	10.21977	3.012019	0	1.832151	0	0	0	0	0	0	0	0	2	2	0	0	0	0	10	4	0	3	0	0
L3_chr1_-_244338112	chr1	244338100	244338144	-	NA	NA	NA	0.804244	0.610418	0	0	0	0	0	2.161827	0	0	0.84304	2.908258	12.296668	10.6035	5.193717	3.600051	4.787714	0	1	1	0	0	0	0	0	4	0	0	1	4	12	14	10	5.920792	7	0
L3_chr2_+_3600770	chr2	3600770	3600788	+	6201	RPS7		1.773684	1.069624	1.591957	3.918306	1.019722	0	2.960227	0.540457	0	1.93233	0	1.482306	25.689742	20.957982	16.096037	21.369469	14.245658	11.608462	2.157233	1.75	1	4	1	0	4	1	0	2	0	2	25.155399	26.997085	23.363091	34.729095	19.362801	11.842308
L3_chr2_+_26110456	chr2	26110444	26110524	+	10890	RAB10		61.70142	54.453629	41.503679	60.857352	43.005639	7.314024	23.002831	34.273483	38.203961	25.297286	40.557364	49.820443	31.666217	31.169671	21.829799	37.918074	55.337544	47.587316	72	90.960072	24.984424	61.977594	42	11	31.989593	54	47	25.996504	46.982759	69.996466	30.974026	41	37.996721	61.996721	74.990228	48
L3_chr2_+_27504987	chr2	27504986	27505054	+	29959	NRBP1	MADM,BCON3,FLJ27109,FLJ35541,MUDPNP,NRBP	172.790664	107.282272	127.641572	140.148181	131.515165	49.445404	49.597654	59.032155	63.784868	52.076411	54.812136	57.711644	176.847328	119.657403	276.147343	138.519227	216.195298	242.537371	191	181	69.990208	142	128	65	65.519168	81	77	52	63	82	174.998629	154.806174	352.486351	225.100203	258.928934	250.997258
L3_chr2_+_28827973	chr2	28827973	28828483	+	5500	PPP1CB	MGC3672,PP-1B,PPP1CD	100.623766	68.964442	50.79953	87.442139	51.114632	11.744264	13.786566	25.244134	20.401628	18.473502	35.94683	28.60668	122.028981	68.165813	72.852008	84.825063	116.988769	103.42024	117.242419	114.98389	29.997319	88.991803	49.989276	18	19.994475	40.374537	25.683532	19.411765	41.852056	39.645366	119.655594	89.980401	119.344795	138.506492	158.526976	105.159301
L3_chr2_+_30307903	chr2	30307900	30307906	+	81606	LBH	DKFZP566J091,MGC104312,MGC163287	2.412732	1.220836	3.343982	0.975531	8.191662	7.293787	0.66108	2.356508	0	0	2.529121	14.064998	6.159134	0.742541	2.0796	6.144174	5.51351	33.221375	3	2	2	1	8	10	1	4	0	0	3	20	6	1	4	10	8	34
L3_chr2_+_42128624	chr2	42128598	42128919	+	91461	LOC91461	MGC125960	67.899121	44.411094	81.622925	136.680942	134.909586	189.692353	23.535827	50.758783	94.384248	79.00571	57.727069	143.520361	9.239479	13.00375	54.26918	23.240166	37.960032	64.294673	74.597658	74.821949	43.600716	138.431715	131.207547	208.204489	31	69.886364	110.996575	76.952623	65.65848	215	9	17	73.207373	37.977778	49	66.466295
L3_chr2_+_42249949	chr2	42249927	42250052	+	27436	EML4	C2orf2,DKFZp686P18118,ELP120,FLJ10942,FLJ32318,ROPP120	13.676115	13.308145	9.558517	15.055618	14.296863	3.318823	15.826505	21.582485	37.64563	31.580794	66.628234	34.846529	16.364305	22.515823	47.879036	32.565611	36.497542	18.849298	16.460053	21.983871	5.909774	15.412099	14	5.08351	21.994286	34.874933	46.971603	32.709582	76.521358	48.293564	15.968856	29.904375	75.80424	53.294221	51.735558	18.983871
L3_chr2_+_42649275	chr2	42649274	42649285	+	57504	MTA3	hCG_1783907,KIAA1266	9.173814	3.052091	1.591957	1.957861	2.039444	0	6.705497	0.052734	0.772772	0	1.707048	10.525964	3.45663	0	0.494381	0.60736	0.643964	3.299595	10.96	5	1	2	2	0	8.971963	0.126225	1	0	2.02439	15	3.344444	0	1	1	1	3.302548
L3_chr2_+_43124707	chr2	43124701	43124714	+	NA	NA	NA	7.438807	4.193645	3.133508	7.652501	3.063528	14.315281	15.193369	19.472031	9.698437	9.946646	6.012109	17.305205	4.119751	11.4598	9.205828	0.60736	2.013723	1.007135	8.790379	6.968233	1.970414	7.805172	3	18.898573	19.98708	25.999531	11.972144	9.981704	6.994832	24.976742	4	14.957245	13.976247	1	3	1
L3_chr2_+_62276756	chr2	62276745	62276788	+	10678	B3GNT2	B3GN-T1,B3GN-T2,B3GNT,B3GNT-2,B3GNT1,BETA3GNT	54.936651	33.603587	11.520342	18.42452	9.202615	4.822826	6.785514	7.907717	6.359211	6.931043	3.395108	10.859796	27.579634	13.449339	10.673833	7.685702	13.608339	16.877601	62.799218	56.095975	6.994444	18.764957	9	7	9.984848	13	8	7	4	15.053298	27	17.838635	16.365922	12.594265	19	17
L3_chr2_+_65069602	chr2	65069592	65070059	+	6509	SLC1A4	ASCT1,SATT	88.749268	59.431448	42.474276	359.967827	219.812878	48.900508	44.748061	69.805274	70.829417	248.269641	209.824178	98.685348	46.998265	40.130357	51.408041	142.566131	120.468411	63.19826	102	99	25	363.960171	213.99871	67	60	104.997585	86.953175	236.991615	237.993974	139.934783	46	53	82	231.995122	154.996727	63.993507
L3_chr2_+_70981218	chr2	70981216	70981256	+	25806	VAX2	DRES93	14.197115	11.44849	4.775871	14.699438	6.128709	3.190533	20.666523	17.205066	14.627285	33.450642	10.271922	13.011358	20.433264	5.999727	12.947313	9.789906	8.420805	9.965662	17	18.990566	3	15	6	5	28	27	18	33	12	18	20	8	21	16	12	10
L3_chr2_+_86522012	chr2	86521978	86522034	+	55818	JMJD1A	DKFZp686A24246,DKFZp686P07111,JHMD2A,JMJD1,KIAA0742,TSGA,JHDM2A,KDM3A	49.689743	28.068373	12.103907	8.946359	6.25958	1.392283	12.202464	36.61006	20.303218	9.770663	7.742226	7.852381	27.496741	43.092642	18.075296	25.81658	18.859047	13.776309	56	46.993103	7	9.122176	6.122176	2.061088	16	50	25	10	9.095791	11	27	55.818868	29.094481	42	24.283444	14
L3_chr2_+_96790337	chr2	96790318	96790365	+	26504	CNNM4	ACDP4,KIAA1592,FLJ42791	21.546848	3.640488	1.591957	8.835522	12.309298	7.571852	38.668393	14.827693	4.720604	17.876405	58.874351	25.510589	8.176916	3.012019	1.977525	5.517199	17.934593	7.916714	24	6.012516	1	9	12	10	45	22	6	18	65	36	8	4	4	9	23	7.964286
L3_chr2_+_100803030	chr2	100803010	100803053	+	4862	NPAS2	FLJ23138,MGC71151,MOP4,PASD4	9.882862	7.268416	7.024196	7.811048	6.128709	2.552427	15.06236	5.156131	20.404472	5.68351	8.681606	21.42485	6.003428	2.227623	6.995346	1.21472	2.013724	3.021404	12	12	4	8	6	4	20.980519	9	24.980519	6	10	30	5.836735	3	12	2	3	3
L3_chr2_+_100985186	chr2	100985180	100985190	+	6160	RPL31	MGC88191	2.412732	10.14506	1.591957	2.933393	3.063528	0	0	0.540457	3.175061	2.870125	2.583893	0.741153	58.564807	45.918622	46.286222	53.74071	40.194585	35.979124	3	17	1	3	3	0	0	1	4	3	3	1	57.994334	58.983967	59.940649	86.983724	47.969811	36.991501
L3_chr2_+_101680429	chr2	101680407	101680594	+	9448	MAP4K4	NIK,FLH21957,FLJ10410,FLJ20373,FLJ90111,HGK,KIAA0687	20.79288	7.289407	15.033861	39.523971	16.365227	0	2.059989	6.241007	8.784386	9.964658	11.162347	10.740661	12.326558	7.460498	15.407837	6.699492	8.821635	10.767727	24	12	9	40.270903	16	0	3	10	11	10	13	15	12	10	26	11	12.96	10.988095
L3_chr2_+_105727752	chr2	105727685	105727983	+	8440	NCK2	GRB4,NCKbeta	568.489218	378.049813	184.233844	355.121313	258.108914	232.283797	489.990108	405.761001	371.798221	386.471645	416.876481	758.531734	171.842464	135.500609	123.595036	114.3051	198.179558	190.730034	625.694949	637.468292	104.680811	360.006678	251.593515	298.953722	594.3604	526.57672	441.450161	371.170972	471.734398	1119.93654	168.667593	177.137652	193.460279	186.445415	254.914807	194.187949
L3_chr2_+_105771753	chr2	105771753	105771753	+	NA	NA	NA	0	0	0	0	0	0	0	0	0	0	0	20.236307	0	0.742541	0	0	0	0	0	0	0	0	0	0	0	0	0	0	0	30	0	1	0	0	0	0
L3_chr2_+_112372654	chr2	112372651	112372723	+	10461	MERTK	MER,MGC133349,c-mer,RP38	0	0.610418	0	35.077075	27.597653	6.185154	0.66108	0	1.545544	15.747818	46.928923	63.001728	0	0.742541	0	54.576816	111.441354	84.108111	0	1	0	35.719823	26.987179	9	1	0	2	16	54	88.981595	0	1	0	88.993884	139.946712	85.988304
L3_chr2_+_127130192	chr2	127130147	127130242	+	2995	GYPC	GE,CD236,CD236R,GPC,GYPD,MGC117309,MGC126191,MGC126192	52.523528	19.193168	18.631804	66.920965	108.920642	33.418734	15.390708	20.424083	18.319649	24.699118	36.295419	36.489156	19.443776	28.012649	13.576975	34.183601	44.624325	43.727709	59.997024	31.933333	11	67.985154	106	46	21	32	22.967657	24.995305	42	50.986047	19	36.915234	22.98822	55.888414	59	44
L3_chr2_+_134593975	chr2	134593948	134594006	+	NA	NA	NA	38.799833	12.658057	38.795297	28.368585	15.334052	7.917841	19.659	23.110644	58.8406	40.69329	49.390815	93.562343	19.425888	9.097069	23.344895	17.176756	19.901031	19.687362	45	21	21	28.959064	15	11	25.997403	33.99734	68.986764	39.997429	55.994819	137.986937	19	11.993333	34	27.973421	27	20
L3_chr2_+_134601192	chr2	134601191	134601192	+	NA	NA	NA	0.804244	0	0	0	0	0	0	0	0	11.436084	0	0.741153	1.032672	0.742541	4.559783	1.832151	0.643964	1.993043	1	0	0	0	0	0	0	0	0	11	0	1	1	1	7	3	1	2
L3_chr2_+_136215667	chr2	136215667	136215980	+	23190	UBXD2	FLJ23318,KIAA0242,UBXDC1,erasin,KIAA2042	246.234577	191.399212	151.073711	225.138416	129.060646	30.568202	91.082826	176.771957	148.493682	169.677526	188.932514	172.215502	115.245564	71.122103	104.454933	90.577483	112.373684	60.424007	280.980781	319.998523	87.986627	228.545806	125.985128	44	119.998069	251.910097	180.920274	166.79976	215.922827	245.81184	112.93604	93.984823	157.984134	147.91507	147.983614	60.99844
L3_chr2_+_152899933	chr2	152899837	152900066	+	114793	FMNL2	FHOD2,FLJ37546	8.431576	10.114882	49.223277	353.922506	394.97098	106.697502	5.69556	1.62137	37.949695	177.984158	327.794245	370.762112	0	2.806472	21.16742	94.727294	391.001153	159.41179	10.378995	16.694612	27.938776	356.473061	382.646264	121.402674	7.693688	3	45.996507	164.45515	358.540215	566.495666	0	3.783001	33.990917	153.568182	407.105762	167.100864
L3_chr2_+_159021629	chr2	159021600	159021785	+	8502	PKP4	FLJ31261,FLJ42243,p0071	223.267582	184.002779	86.664811	103.723763	41.45723	12.750061	141.70382	181.703175	96.272156	103.810019	75.800265	66.971449	94.01547	75.718947	52.293369	46.828874	41.985905	27.492093	248.813613	310.591759	49.036126	105.402041	40.514515	18.741521	174.733641	242.201094	116.115851	101.554796	87.170594	94.974232	92.266989	98.453607	81.146081	76.521663	58.151264	27.602313
L3_chr2_+_159533398	chr2	159533394	159533400	+	85461	TANC1	KIAA1728,ROLSB,TANC	37.148038	17.166254	0	12.781138	15.369546	8.245491	21.468043	11.393913	0.772772	3.86466	7.838565	14.046853	9.158985	13.038809	3.914722	9.1767	13.534362	7.762935	40.979592	28.789451	0	13	14.986395	11	26.956204	16.862336	1	4	9	19.85222	8.972222	17	7	14.972222	18	7.875479
L3_chr2_+_160180099	chr2	160180079	160180106	+	NA	NA	NA	18.229781	17.283065	19.431943	7.857123	1.019722	1.276213	14.462878	17.448206	9.618247	10.136375	8.642526	9.914332	28.340717	27.784513	15.329633	25.176173	5.431678	5.95835	20.943396	29	11	8	1	2	19	26	12	10	10	14	28	36	24	41	8	6
L3_chr2_+_160277245	chr2	160277224	160277328	+	64844	MARCH7	AXO,AXOT,DKFZP586F1122,MARCH-VII,RNF177	39.049409	49.588428	28.027844	25.337302	11.22732	6.351408	31.599948	56.456545	45.665236	29.168073	49.859347	24.007304	150.962393	128.341349	172.535424	122.570093	103.169243	35.418905	46	83	15.994924	25.848341	11	9	41	79	55.797297	28.643443	57	33.981013	149	164.920525	221.909616	199	126.96928	36
L3_chr2_+_169634313	chr2	169634311	169634408	+	10170	DHRS9	3alpha-HSD,RDH15,RDHL,RETSDR8	2.412732	5.475958	8.616153	0	0	0	5.751354	32.231195	17.638805	2.94947	2.552068	0.741153	135.812962	96.304613	83.323708	28.162103	18.430524	5.014446	3	9	5	0	0	0	8	50	22	3	3	1	134	124.99811	126.990021	45.994343	26	5
L3_chr2_+_172657714	chr2	172657714	172657736	+	1745	DLX1		12.594623	1.810134	0	2.933393	0	0	0	0	0	0	0	0	0	0.742541	0	0.60736	0	0	15	3	0	3	0	0	0	0	0	0	0	0	0	1	0	1	0	0
L3_chr2_+_173000393	chr2	173000393	173000661	+	3655	ITGA6	CD49f,ITGA6B,VLA-6	7.753988	4.874442	116.385632	116.802249	44.128272	3.276647	1.98324	3.437421	110.91083	81.951515	67.425404	60.003559	3.098016	2.970164	116.102206	134.051452	125.057996	50.118193	9.039491	8	60	118	42.991701	5	3	6	128	77	75.925837	86.814737	3	4	145	217	149.806362	50.997685
L3_chr2_+_173648809	chr2	173648781	173648903	+	51776	ZAK	MLT,MRK,AZK,MLK7,MLTK,mlklak	109.018977	71.144044	26.403603	59.926972	23.527785	2.638541	22.64609	26.066667	28.290974	20.919232	15.422576	20.299815	67.292833	49.87259	24.665134	29.954008	34.516671	12.970907	124	118.997151	16	61	23	4	31	39	35	21	18	28	66	65	43	49	47	13
L3_chr2_+_181553331	chr2	181553297	181553605	+	10477	UBE2E3	UBCH9,UbcM2	97.428398	58.241395	29.524913	107.322431	51.353845	15.116091	27.722601	20.42933	6.301236	17.523759	12.880674	13.641793	24.549446	31.187521	21.514777	29.921132	32.610514	24.984477	108	98	17	108.392435	50	21	37	32.302066	8	18	15	19	23.940789	41.05683	36.072347	48.983051	45	25.341379
L3_chr2_+_183610643	chr2	183610642	183610643	+	NA	NA	NA	10.446087	6.579704	10.563616	13.735768	4.096355	0.650373	2.960227	0	0.772772	0	0.84304	1.245761	2.065344	2.269478	0.932729	0.60736	0.643964	0	11.908398	11	6.027042	13.912281	4	1.027012	4	0	1	0	1	1.705882	2	3	1.9	1	1	0
L3_chr2_+_197878999	chr2	197878999	197878999	+	NA	NA	NA	0	0	0	0	0	0	0	0	3.233036	0.937795	0.84304	3.544256	0	0	2.4069	0	36.726148	1.993043	0	0	0	0	0	0	0	0	4	1	1	5	0	0	4	0	41	2
L3_chr2_+_200879467	chr2	200879458	200879696	+	26010	LOC26010	DKFZp564A2416,DNAPTP6	71.870462	60.222402	114.110446	144.608361	79.942732	19.010609	18.827945	27.213378	94.259636	38.244177	52.972836	82.650018	7.228704	17.310263	33.139908	26.905014	25.114176	13.972974	81.996269	100.991736	63.997093	146.664065	78	26	26.980556	43.543077	113.994135	38	60.969502	116.960769	7	23	54	44	34	14
L3_chr2_+_202949275	chr2	202949236	202949464	+	659	BMPR2	BMPR-II,BMPR3,BMR2,BRK-3,PPH1,T-ALK,TRG10,FLJ76945	21.075042	26.445737	87.921852	65.892717	8.175244	2.552427	11.957415	19.930621	49.862795	38.818732	9.342284	27.447458	8.250439	25.660428	50.33812	20.158311	8.089365	11.920805	24.994505	44	47.918747	66.913394	8	4	16.675241	32	60.965686	38.985849	11	39	8	33.994624	74.983607	33	12	12
L3_chr2_+_206255416	chr2	206255376	206255470	+	8828	NRP2	NP2,MGC126574,NPN2,PRO2714,VEGF165R2	0	3.000661	0	7.843411	6.133071	6.160431	19.176088	13.349468	100.337768	102.971201	150.056725	212.690732	0	13.243968	38.803118	26.527466	34.252519	59.949365	0	5	0	8	6	9	24	19.998661	116	94.998661	164.998661	323.998661	0	17	48	43	42	62
L3_chr2_+_208885205	chr2	208885171	208885211	+	NA	NA	NA	0	0	0	0	1.019722	0	0	0	0	3.80792	15.545643	1.482306	0	0	2.227429	10.40493	33.633815	4.951215	0	0	0	0	1	0	0	0	0	4	18	2	0	0	4	17	44	5
L3_chr2_+_217206388	chr2	217206381	217206402	+	3485	IGFBP2	IBP2,IGF-BP53	9.93159	23.61754	10.617628	19.421878	10.204007	11.49573	10.202852	4.414636	1.526918	1.87559	1.668841	1.407543	4.087834	15.955528	16.033546	6.110738	6.122656	4.007312	11.929674	39.549092	6.219885	19.80252	9.981844	14.963687	13.14649	7.597557	1.934132	2	1.979938	1.934132	3.968858	20.961715	25.138059	10	8.910256	4
L3_chr2_+_231437852	chr2	231437852	231437956	+	81618	ITM2C	BRI3,BRICD2C,E25,E25C,ITM3	368.217241	247.565712	184.976237	197.248665	143.689541	180.331991	117.612207	105.054333	76.732488	55.22466	87.045484	93.700857	284.777118	265.403621	248.058927	121.437081	106.851784	238.271779	399.632519	418.74611	100.989926	199.682088	139.988011	217.987895	149.58317	151	93.976466	54.992894	99.980593	132.988732	280.929404	341.928169	340.939098	197.915246	140.909951	244.952088
L3_chr2_+_232359398	chr2	232359378	232359417	+	64708	COPS7B	FLJ12612,MGC111077	5.678063	1.822352	1.591957	3.908924	1.019722	0.638107	12.352445	4.382193	5.493375	0.937795	0.84304	1.454129	10.257127	8.964169	7.526071	4.265821	5.330636	2.014269	7	3	1	4	1	1	16.632653	7	7	1	1	2	10	11.869048	13	7	7.869048	2
L3_chr2_+_233633295	chr2	233633283	233633356	+	NA	NA	NA	171.602371	83.071631	24.395083	107.934943	97.755891	38.591645	177.207982	120.411768	48.946457	132.618487	109.254276	126.571441	139.026524	115.289611	41.576702	139.279846	167.857436	110.239658	184.955242	140.971522	14	108.985558	94.961415	47.982546	199.994328	154.99773	59	123	121.998864	187	137.992367	146.990203	56.99347	224.984703	185.988016	114.995637
L3_chr2_+_237206334	chr2	237206334	237206334	+	NA	NA	NA	0	0	0	0	0	0	2.960227	0	0	1.93233	0	0.741153	0	13.243968	2.4069	0	0.643964	0	0	0	0	0	0	0	4	0	0	2	0	1	0	17	4	0	1	0
L3_chr2_+_238732299	chr2	238732275	238732309	+	NA	NA	NA	11.101397	4.856637	4.775871	0	0	0.638107	4.966598	1.718711	0.772772	4.82506	0.84304	1.482306	2.054407	0.742541	0.494381	0.60736	0.643964	2.014269	13	8	3	0	0	1	7	3	1	5	1	2	2	1	1	1	1	2
L3_chr2_-_8895195	chr2	8895177	8895212	-	57498	KIDINS220	ARMS,MGC163482	32.807463	45.194765	47.359709	30.486817	10.244527	4.638975	18.566799	36.085208	25.407682	35.977794	52.768783	38.39596	58.045352	36.608089	50.647376	34.906989	61.71327	17.951204	38	76	27	31	10	7	24.992278	52	31	35	59.996139	53.996154	56.98249	47.964998	75.988338	56.982558	79.959226	18
L3_chr2_-_11402192	chr2	11402169	11402278	-	9475	ROCK2	KIAA0619	66.521291	58.186782	29.892488	64.278716	33.846509	2.638541	2.64432	23.471477	18.328137	13.267752	14.375238	19.598109	15.050941	22.656398	24.463633	14.5443	30.71134	12.413118	76.687801	97.289451	17.991101	65.36629	33.07098	4	4	37.246727	22.993939	13.904223	16.801248	27.139818	14.654412	30	41.720077	23.798505	41.426752	12.421557
L3_chr2_-_24996270	chr2	24996196	24996633	-	109	ADCY3	AC3,KIAA0511	166.361197	105.384428	179.956886	501.837339	431.264835	222.904768	108.821664	101.84864	158.914328	109.983113	267.382264	245.919576	29.64718	37.9466	76.307239	66.171919	75.572176	108.77564	186.818883	176.942811	99.881129	506.815966	418.795773	269.996351	132.924442	144.938889	188.953697	109.952531	300.853935	356.918071	29	49.964978	118.904908	108	99.04707	110.946313
L3_chr2_-_32089166	chr2	32089099	32089613	-	51072	MEMO1	C2orf4,CGI-27,DKFZp434I0135,FLJ25031,MEMO,NS5ATP7	155.49481	91.0257	41.558259	104.921773	42.160045	7.715661	13.198665	35.786761	30.132635	38.979034	19.190629	22.365992	27.962201	34.527324	42.432922	31.376881	22.671079	10.950754	176.90395	151.569841	24.485042	106.858359	41.232673	11.451991	18.923077	57	37.348032	38.922705	22.390982	31.370375	27.236401	45.756046	77.099741	51.377738	30.889262	10.977778
L3_chr2_-_40533121	chr2	40533114	40533123	-	NA	NA	NA	0.804244	0	0	4.877655	0	0	0	0	0	0	0.84304	2.852977	13.207054	2.245167	1.585219	5.503378	2.773991	1.007135	1	0	0	5	0	0	0	0	0	0	1	4	13	3	3	9	4	1
L3_chr2_-_47644294	chr2	47644293	47644294	-	NA	NA	NA	5.111747	3.611079	3.343982	1.957861	7.180999	0.638107	0	0	0	0	0	1.454129	33.212432	47.493636	30.806141	27.816486	41.252878	21.134551	6	6	2	2	7	1	0	0	0	0	0	2	33	60	38.991803	45	46.995902	22
L3_chr2_-_55500497	chr2	55500464	55500539	-	55704	CCDC88A	APE,DKFZp686D0630,GIV,GRDN,HkRP1,KIAA1212,GIRDIN	0.804244	1.220836	0	28.534491	1.019722	1.276214	6.412433	11.747917	3.934036	13.688433	16.256738	11.659433	23.534139	4.47279	14.035581	30.67567	26.072928	14.828901	1	2	0	29	1	2	9	19	5	14	19	16.118564	23	6	24	50	35.954082	15
L3_chr2_-_64225059	chr2	64225055	64225066	-	NA	NA	NA	0.804244	3.01661	1.591957	0.975531	5.123968	0	3.768114	2.161827	1.580632	1.93233	0	1.482306	15.230471	5.325012	9.027125	1.218951	3.714923	1.993043	1	5	1	1	5	0	5	4	2	2	0	2	15	6.939759	13.879518	2	5	2
L3_chr2_-_64944268	chr2	64944214	64944276	-	NA	NA	NA	0	0.610418	0	3.915723	0	0	2.721069	0.540457	22.161835	44.754739	51.344373	22.538273	0	2.987708	23.724615	22.671539	33.511328	7.007489	0	1	0	4	0	0	4	1	26.988636	44	58.965517	32	0	4	36.951769	37	44.965131	7
L3_chr2_-_65013078	chr2	65013075	65013162	-	NA	NA	NA	0	0	0	0	0	0	0.66108	0	0.772772	1.87559	26.997328	14.156214	0	0	0	0	0.643964	1.993043	0	0	0	0	0	0	1	0	1	2	31	20	0	0	0	0	1	2
L3_chr2_-_65447270	chr2	65447267	65447377	-	NA	NA	NA	0	0	21.134803	7.827229	1.019722	0.638107	0	27.810347	98.78104	85.291531	78.447072	36.881959	0	27.558965	124.437239	96.63533	102.092363	18.615879	0	0	12	8	1	1	0	38	116.950472	82.845705	88.990035	52.652932	0	35.94501	162.456269	156.746027	122.842448	18.991525
L3_chr2_-_74111983	chr2	74111980	74111984	-	NA	NA	NA	5.209432	5.081035	1.591957	8.940474	20.434603	11.189179	2.16878	3.30128	0.772772	0.937795	0	2.195282	0	0	0	1.832151	0.643964	0	6	8.472222	1	9.091816	19.911111	13.983333	3	5	1	1	0	3	0	0	0	3	1	0
L3_chr2_-_86704468	chr2	86704467	86704481	-	7844	RNF103	KF1,MGC102815,MGC41857,ZFP103,hkf-1	10.335381	19.598353	14.380864	4.917216	8.191662	1.362328	19.366069	13.927501	6.408097	1.87559	2.552068	2.195282	19.309566	9.948379	8.383699	3.053756	5.358761	10.888339	12	33	8	5	8	2	23	19	8	2	3	3	19	13	13	5	7	11
L3_chr2_-_96174907	chr2	96174897	96174955	-	1844	DUSP2	PAC1,PAC-1	101.818483	919.505463	476.582547	570.240211	961.578987	281.95148	161.599431	1013.026901	164.857753	212.674231	393.259482	196.970449	52.282389	419.637907	270.448223	142.811878	559.459582	256.114047	106.998666	1610.997868	218	568.998666	925.997331	289	172	922.998631	185	188	421.99545	301.999544	52	516	272.995736	229.997868	528	274
L3_chr2_-_97978827	chr2	97978815	97978848	-	23505	TMEM131	CC28,KIAA0257,PRO1048,RW1,YR-23	70.739741	55.252763	36.21211	69.980536	17.388262	28.698061	18.979661	73.940444	27.725918	42.719362	56.925208	56.052015	29.623528	41.506546	44.748641	27.008074	50.609458	22.855702	80	92.997006	20.997006	71	17	36	25	101.994924	34	42	64.962121	79.989848	29	54	65.980132	44	63.980132	23
L3_chr2_-_101291514	chr2	101291503	101291619	-	284996	RNF149	DNAPTP2,FLJ90504	24.48706	15.083197	12.434948	39.318207	9.190584	7.997538	5.550929	4.518335	0	9.964658	3.426933	11.498538	17.326805	19.702139	8.412363	28.438179	48.872123	26.629676	28.985714	25	7	40	9	11.941597	8	8	0	10	4	16	17	26	14	46.347095	62	27
L3_chr2_-_106177153	chr2	106177150	106177194	-	80146	UXS1	UGD,FLJ23591	106.460171	100.546135	137.254832	172.531144	62.907368	10.687958	76.30826	135.654528	115.073667	97.203583	43.811851	38.637305	112.514538	80.084717	164.451242	130.349853	117.168274	39.510596	113	171.972261	68	172.977401	60.998565	14	87.989615	151.998512	130.988203	89	49	57	111.959375	101.996487	188.951558	209.987121	128.979289	40.998824
L3_chr2_-_113310828	chr2	113310825	113310835	-	3553	IL1B	IL-1,IL1-BETA,IL1F2	0	0	20.328831	25.747052	16.443769	0.638107	0.66108	26.936776	84.39538	107.053676	59.767551	28.318414	7.121753	75.495548	425.2691	401.431155	542.693817	237.39254	0	0	11	26	16	1	1	34	95	94.994118	66	42	7	95	398	641	498.999479	255
L3_chr2_-_128792913	chr2	128792907	128792921	-	9394	HS6ST1	DKFZp547H098,FLJ25392,HS6ST,MGC116899,MGC116901	12.972687	7.158902	0	9.786356	20.374889	2.606169	0.66108	0	2.279285	0	0.80399	0	0	2.704658	0	0	0.643964	0.874761	14.773988	11.934783	0	9.956522	19.847826	3.956522	1	0	2.909091	0	0.954545	0	0	3.6	0	0	1	0.866667
L3_chr2_-_144806507	chr2	144806504	144806614	-	NA	NA	NA	0	0	12.403975	0	0	0	0	0	12.654163	0	0	0	1.032672	0	0	1.21472	0.643964	0	0	0	6.981818	0	0	0	0	0	15	0	0	0	1	0	0	2	1	0
L3_chr2_-_151052428	chr2	151052425	151052429	-	390	RND3	ARHE,Rho8,RhoE,memB	1.656842	3.611079	18.736874	22.719338	13.324688	0.638107	0	3.746974	41.13362	34.640812	48.261066	33.704463	0	6.785508	44.335627	57.520319	71.416348	35.769956	2	6	10	23	13	1	0	6	48	33	54	49	0	9	56	93	81	37
L3_chr2_-_158008848	chr2	158008840	158008857	-	9595	PSCDBP	CASP,HE,B3-1,CYBR,CYTIP	0	0	0	0	0	0	0	0	0	0	1.709028	1.482306	0	0.742541	0	3.652622	3.301651	11.910506	0	0	0	0	0	0	0	0	0	0	2	2	0	1	0	6	5	11.972222
L3_chr2_-_160469462	chr2	160469453	160469517	-	4065	LY75	CD205,CLEC13B,DEC-205,GP200-MR6	42.495986	28.828585	13.121768	2.926593	4.08325	4.270834	6.873089	24.831805	20.206681	5.74025	7.636555	10.15287	35.502182	35.705989	35.882522	10.935158	5.980337	14.876327	48.986395	47.986395	8	3	4	6	10	37.984733	24.976859	6	8.977444	14	34.683583	46.900194	56.897554	17.94356	8.980769	14.923077
L3_chr2_-_160972649	chr2	160972633	160972649	-	NA	NA	NA	1.656842	0	14.75466	0	4.089265	0	0	0.540457	0.014558	0.937795	0.84304	0.741153	0.75567	2.488031	1.061737	3.053756	0.643964	0	2	0	8	0	4	0	0	1	0.021338	1	1	1	0.73	3.31746	2.187179	5	1	0
L3_chr2_-_176718389	chr2	176718389	176718389	-	NA	NA	NA	16.379456	9.484904	16.737923	6.895737	7.180999	1.362328	0.66108	0	1.580632	0	0	2.156844	0	1.502626	6.075174	0.60736	0.643964	1.007135	18	16	9	7	7	2	1	0	2	0	0	3	0	2	9	1	1	1
L3_chr2_-_196744525	chr2	196744525	196744557	-	9262	STK17B	DRAK2	16.115209	29.219352	6.367828	10.764886	14.381334	2.495884	6.419125	9.255421	11.319681	8.553636	6.001949	6.530564	46.815037	24.416927	10.844934	22.676025	24.823832	10.007667	19	48.899402	4	11	14	3.918699	9	15	14	9	7	9	46	32	18	37	33	10
L3_chr2_-_197883656	chr2	197883623	197883864	-	NA	NA	NA	103.915249	54.954419	40.268823	129.890877	66.541902	6.087419	33.690278	53.981974	29.694634	76.20017	153.930629	119.954253	87.622606	37.242945	51.524521	89.289618	122.665586	60.913049	119.024097	91.61961	23.791949	132.082344	65.03159	9	46	81.715803	36.487849	74.920617	175.748359	171.034985	85.992976	48.998214	76.844328	145.414634	159.32727	61.979905
L3_chr2_-_207739925	chr2	207739925	207739925	-	NA	NA	NA	1.619128	0.948229	0	2.368619	0.782289	2.491553	1.054571	1.735601	0	1.730631	21.741475	0	0.483551	3.07399	0.393151	0.066007	0.517566	0.474349	1.956319	1.560727	0	2.417298	0.767784	3.472527	1.540118	2.822479	0	1.799397	24.23488	0	0.465517	4.042985	0.818182	0.10989	0.818182	0.465517
L3_chr2_-_224410528	chr2	224410524	224410544	-	130340	AP1S3		56.565736	11.908772	14.186973	16.727746	1.019722	0	25.946908	3.480183	11.144615	5.74025	0.84304	0.741153	23.410912	16.949214	25.47944	9.798495	6.539376	3.021404	62	20	8	17	1	0	32	6	14	6	1	1	23	22	36	16	8.993827	3
L3_chr2_-_224612248	chr2	224612245	224612301	-	5270	SERPINE2	GDN,PI7,PN1,PNI	16.225088	7.25682	14.048391	79.882162	197.892375	91.655461	16.439766	7.859254	16.299632	45.072551	168.488505	295.880355	15.228889	17.956834	21.914173	61.865809	346.11535	325.484132	19	11.995475	8	80.964912	191.91116	108.9752	21	12	20	43	183.998649	459.948187	15	23	33.998856	99.998858	349.983091	346.988603
L3_chr2_-_225158264	chr2	225158264	225158379	-	8452	CUL3		56.999498	65.701653	72.944704	80.778755	33.651381	9.541941	12.647103	38.948233	100.155849	57.295536	33.898804	43.778284	42.90863	52.818997	172.209501	70.105877	66.052555	30.442548	65.751695	109.861883	40.992248	81.968992	32.883693	14	18.129771	55.782443	118.775108	55.992665	39	61.983118	41.986907	69	209.993361	113.959056	82.986325	30.815968
L3_chr2_-_225615380	chr2	225615366	225615681	-	55619	DOCK10	DKFZp781A1532,DRIP2,Nbla10300,ZIZ3	48.865806	32.442643	20.063692	68.349725	24.543783	4.44872	105.321796	191.258228	162.427849	150.217499	193.312723	86.527869	42.925526	34.739636	51.210542	45.857275	69.479262	28.514386	56.850729	53.92823	12	69.557279	24	6.743119	132.960741	257.873331	193.922537	146.702536	218.600794	122.700099	41.989247	45.842541	83.238298	74.996774	90.967033	28.958053
L3_chr2_-_229753788	chr2	229753786	229753957	-	NA	NA	NA	15.662866	14.322688	3.343982	7.836612	26.703079	21.195527	139.618965	32.844008	36.511211	42.281809	56.848439	82.863821	5.100095	6.052776	4.409103	3.041031	4.283342	15.819661	18	24	2	8	26	28	161	45	44	41	64	122	5	8	8	5	6	16
L3_chr2_-_233452778	chr2	233452778	233452778	-	NA	NA	NA	25.903288	5.88253	5.162614	9.237647	4.525998	6.116931	6.087383	4.094942	7.928639	1.18723	3.500822	2.1751	54.794962	34.217199	50.454736	26.157527	29.385425	40.364778	27.936413	9.872727	3.000343	9.363636	4.418182	7.890909	7.791045	6.05597	9.537313	1.253731	4.041045	3.026119	54.713208	43.232147	57.471841	42.266109	33.407547	42.441795
L3_chr2_-_234427916	chr2	234427879	234427931	-	55355	DKFZp762E1312	hFLEG1,DKFZp762E1312,FAKTS,URLC9	24.385517	13.908787	5.161982	22.613103	1.019722	1.276213	29.389095	6.933543	14.617618	6.678045	0.84304	2.195282	24.655922	37.868054	26.594181	20.773049	6.834535	8.979754	29	23	3	23	1	2	37	10	18	7	1	3	24	50	43	33.990196	8.990244	9
L3_chr2_-_238008221	chr2	238008201	238008224	-	NA	NA	NA	0	0	0	0	1.019722	1.362328	0.66108	0	8.765873	16.821698	61.872533	52.86738	0	0	21.971121	22.716251	35.813402	45.735908	0	0	0	0	1	2	1	0	10.969849	17	69.98	75.909548	0	0	34	37	45	46.931034
L3_chr2_-_238813419	chr2	238813365	238813429	-	55502	HES6		77.106295	46.905972	9.937853	36.132655	29.354837	15.512974	15.852854	5.198894	2.402289	0	1.709028	1.428201	29.652259	16.573974	7.957575	7.950869	5.300162	12.888737	85.668154	79	6	36.683673	28.662893	22.618893	20	9	3	0	2	1.925	28.96	21.918367	13.961165	13	7.979592	12.989796
L3_chr2_-_240634431	chr2	240634431	240634431	-	150681	OR6B3	OR6B3P,OR6B3Q	0.804244	0.610418	0	0	0	0	1.398909	12.208791	0.772772	0	0.84304	2.156844	2.054407	0.742541	5.31075	0	0	1.007135	1	1	0	0	0	0	2	16	1	0	1	3	2	1	8	0	0	1
L3_chr2_-_241652248	chr2	241652248	241652248	-	NA	NA	NA	0	0	0	0	0	0	26.159008	23.274005	9.486341	7.137442	14.250508	25.030939	2.054407	0	0	0	0	0	0	0	0	0	0	0	30	28.4	11.347032	7	16.013699	37.333333	2	0	0	0	0	0
L3_chr2_-_241860889	chr2	241860888	241860981	-	3069	HDLBP	Hbp,FLJ16432,PRO2900,VGL	442.384511	301.105807	511.251985	424.86175	285.981224	81.531107	92.308918	107.291314	190.888957	94.653263	144.265839	120.980916	117.344989	101.192678	347.996429	142.237717	222.707384	160.672068	451.795344	517.899644	243.936052	425.875436	276.932593	97.987385	107.906096	129.895082	218.926542	87.892917	159.930055	180.965027	116.59038	128.82526	368.406216	229.638412	241.663203	167.60078
L3_chr3_+_5204342	chr3	5204338	5204498	+	9695	EDEM1	EDEM,KIAA0212	1129.845878	581.144915	340.093856	228.857772	74.634129	45.705768	1782.112095	2968.139561	1114.383724	450.335065	391.062165	278.111703	1287.425638	1144.11793	1090.208405	287.365214	289.210976	136.147238	1134.61049	1000.364403	169.972495	230.936631	72.755271	57	1693.660277	2553.387877	1213.759123	408.952288	429.885723	409.769713	1299.699432	1399.697637	1024.55543	463.872133	320.866452	139.939364
L3_chr3_+_6878150	chr3	6878150	6878150	+	2917	GRM7	GLUR7,FLJ40498,GPRC1G,MGLUR7,mGlu7	0	0.006985	1.591957	0	0	0	3.768114	0.037976	10.213483	0.079863	0.875353	0.944208	0	0	0.494381	0	0.643964	0	0	0.010909	1	0	0	0	5	0.094262	12.188525	0.094262	1.037582	1.282787	0	0	1	0	1	0
L3_chr3_+_9748428	chr3	9748420	9748497	+	7862	BRPF1	BR140	28.436823	14.087492	16.418898	34.541882	21.440858	5.347314	59.869843	72.048461	36.301362	81.714514	81.314842	69.051173	19.107186	30.638045	18.852571	19.74408	26.248894	21.046844	32.867048	23.4695	9.487434	35.136819	20.961119	7.924694	74.799659	98.982962	44.671074	79.761723	92.210202	99.165323	18.686124	39.92868	30.659487	32.283658	34.930736	21.268398
L3_chr3_+_14419076	chr3	14419076	14419232	+	6533	SLC6A6	MGC10619,MGC131729,TAUT	9.195001	19.763408	56.987889	48.373208	28.691695	4.18472	18.965319	37.359766	88.353194	82.252868	49.821973	30.405057	9.239479	13.645655	82.621124	61.00608	27.690554	30.509332	10.985294	33	32	49	28	6	26	51.975676	103.997283	78.997283	56.997283	43	9	18	108.984443	98.984443	36	31
L3_chr3_+_16901252	chr3	16901225	16901501	+	NA	NA	NA	19.16418	14.515582	3.183914	21.335453	7.142416	3.914755	4.043229	8.002156	5.44449	4.724581	10.388773	29.966369	1.094358	1.485082	3.068363	1.826311	0.643964	8.014624	22.917647	24	2	21.779064	7	6	6	14.005985	7	5.043449	12	41.853333	1.060209	2	6	3	1	8
L3_chr3_+_23822417	chr3	23822417	23822511	+	7324	UBE2E1	UBCH6	36.585562	24.124501	21.897988	49.120821	21.461134	5.104854	1.98324	1.718711	5.528465	1.87559	4.261096	22.080649	51.037103	19.567974	25.478725	26.231527	34.25219	24.690862	43	40	13	50	21	8	3	3	7	2	5	32	49.99	26	40.980066	43	47	24.988962
L3_chr3_+_43303093	chr3	43303071	43303094	+	54861	SNRK	DKFZp779A1866,FLJ20224,HSNFRK,KIAA0096	8.255116	1.831254	0	1.957861	4.089265	0	0	6.681	0.772772	0	1.68608	1.482306	15.328561	7.502353	9.279096	4.265821	3.945615	2.014269	10	3	0	2	4	0	0	10	1	0	2	2	15	10	16	7	6	2
L3_chr3_+_48482645	chr3	48482642	48482657	+	11277	TREX1	AGS1,AGS5,CHBL,CREN,DKFZp434J0310,DRN3,HERNS,CRV	0.804244	0.610418	0	0	0	0	2.03899	3.340081	2.353404	0	0.84304	5.713997	2.054407	2.245167	2.181675	1.214719	32.261777	0	1	1	0	0	0	0	2.972222	6	3	0	1	8	2	3	4	2	38	0
L3_chr3_+_49815678	chr3	49815647	49815710	+	389119	C3orf54	MGC20416	21.416128	12.24241	2.088533	29.444021	28.479626	12.282476	4.768222	5.535243	7.331795	12.988693	21.182153	12.754377	8.358845	2.928444	5.024755	5.455671	5.789449	3.477789	25.289957	20.311396	1.288598	30.037084	27.827363	17.401434	6.603518	8.966035	9.253329	12.999649	24.386797	17.851816	8.111156	3.932155	8.740344	8.953671	8.58444	3.447619
L3_chr3_+_57717041	chr3	57717025	57717076	+	NA	NA	NA	4.873819	10.286753	3.183914	14.696791	3.063528	0	2.721069	11.279571	4.720604	13.866886	15.524734	21.96138	36.816381	16.70687	17.359269	12.21526	23.249382	6.021582	6	17	2	15	3	0	4	18	6	14	18	31	36	22	28	19.981221	32	6
L3_chr3_+_85090829	chr3	85090809	85090843	+	NA	NA	NA	5.209432	3.03097	0	0	2.039444	0.638107	2.721069	0	0.772772	0	0	12.09617	3.087079	3.040757	0.988763	0	0.643964	7.007489	6	5	0	0	2	1	4	0	1	0	0	16.8125	3	4	2	0	1	7
L3_chr3_+_103051047	chr3	103051043	103051048	+	64332	NFKBIZ	FLJ30225,FLJ34463,IKBZ,INAP,MAIL	98.729866	319.03561	57.611387	180.818208	95.01201	92.918077	56.41798	158.155605	57.343084	52.374494	77.556119	85.833764	49.302549	69.933032	55.544257	60.170755	60.142625	40.145549	102	555.951514	28.997235	180.985257	92	97	62	164.989358	65.998208	48.996416	85	130	49	88	65	96.988345	67	42
L3_chr3_+_112273313	chr3	112273312	112273321	+	25945	PVRL3	CDw113,DKFZP566B0846,FLJ90624,PPR3,PRR3,PVRR3,nectin-3,CD113	3.272548	1.966745	0.296944	9.505797	6.72481	0.828569	7.384198	3.081348	13.814241	8.037003	3.477914	19.130493	1.776776	5.451809	7.439584	2.760416	4.981638	5.59539	4.01513	3.232036	0.214163	9.705665	6.577066	1.33303	10.337191	5.668155	17.107498	8.132475	4.143304	27.494141	1.712359	7.286137	13.177451	4.545843	7.598926	5.554366
L3_chr3_+_124114966	chr3	124114966	124114966	+	NA	NA	NA	3.413301	4.77729	12.788907	22.793105	2.043806	2.123056	11.473167	2.054332	10.050431	1.93233	1.709028	6.276676	0	0.742541	2.4069	2.446396	0.643964	1.993043	4	8	7	23	2	3	14	3.27907	12	2	2	9	0	1	4	4	1	2
L3_chr3_+_129253818	chr3	129253816	129254039	+	29927	SEC61A1	HSEC61,SEC61,SEC61A	227.640744	176.353272	173.987406	263.742208	247.368085	90.065269	239.343911	322.40875	181.142582	171.332687	228.189022	205.340298	383.184466	407.66626	433.385057	281.86067	538.474383	425.301644	253.537833	297.187252	96	266.961392	240.709754	119.736364	292.834733	404.723771	215.964546	167.851251	258.236821	295.509456	378.696109	520.803841	529.410113	457.244122	624.475718	440.525567
L3_chr3_+_129927664	chr3	129927654	129927758	+	7879	RAB7A	FLJ20819,PRO2706,RAB7	259.689037	296.695322	225.610651	339.300485	130.839228	37.859454	127.970804	268.216794	219.685085	88.797596	121.04248	127.580755	140.043653	140.133699	209.435215	138.734479	199.188743	103.927534	289.643099	502.470796	124.418683	342.913292	127.484974	53.001015	163.297821	345.647288	262.553014	87.66204	137.660482	181.83755	137.909342	181.633976	287.981147	225.881502	247.721043	105.818681
L3_chr3_+_134775177	chr3	134775177	134775245	+	55573	CDV3	H41	12.824534	13.236518	18.962844	47.232728	16.420019	2.908506	4.043229	5.368344	12.522488	11.423761	12.870509	21.152061	10.982843	2.227623	7.549812	7.92453	3.417955	4.951216	15	22	11	48	16	4	6	9	15.811111	12	15	29.559809	10.686118	3	12.868056	13	5	5
L3_chr3_+_137167274	chr3	137167273	137167298	+	5523	PPP2R3A	PPP2R3,PR130,PR72	0	0	12.434948	0	1.019722	0	2.16878	1.718711	4.070608	0	14.17445	2.936435	0	0	0	0.60736	0.643964	1.007135	0	0	7	0	1	0	3	3	5	0	16	4	0	0	0	1	1	1
L3_chr3_+_138132036	chr3	138132012	138132043	+	NA	NA	NA	0	0	0	0.975531	0	0	0	0	0	0	0.84304	2.195282	0	0	0	4.873181	6.488913	13.842519	0	0	0	1	0	0	0	0	0	0	1	3	0	0	0	8	9	13.969697
L3_chr3_+_139388832	chr3	139388828	139389073	+	25852	ARMC8	HSPC056,MGC10058,MGC4880,S863-2	17.71189	27.005879	11.541033	22.550196	15.363028	1.276213	43.38526	59.512768	55.369999	36.606266	35.207719	24.706244	62.28665	70.707524	63.188522	54.700831	55.350549	29.568286	21	45	6.862069	23	15	2	55.984556	83.968627	67.976439	36	41	34.992126	60.994277	91.985649	93.946946	88.946014	71.966364	29.99422
L3_chr3_+_157875091	chr3	157875091	157875129	+	25976	TIPARP	PARP-1,DDF1,DKFZP434J214,DKFZp686N0351,DKFZp686P1838,FLJ40466,PARP-7,PARP7	3.265331	23.3495	5.161982	21.651284	7.152794	2.123056	2.721069	7.08948	0	2.813385	1.68608	11.490511	21.510185	13.676504	2.573981	5.495092	5.233543	2.014269	4	38.981651	3	22	7	3	4	11	0	3	2	16	21	17.989796	5	9	8	2
L3_chr3_+_171167281	chr3	171167268	171167304	+	7095	TLOC1	Dtrp1,FLJ32803,HTP1,SEC62,TLOC1,TP-1	8.28712	12.011408	13.375929	12.745847	3.059166	2.638541	24.389372	110.190799	77.69513	65.450744	97.628866	58.397498	32.549266	23.399583	38.365755	25.120814	19.866959	17.809195	10	20	8	12.983051	3	4	30.915937	141.966725	92.63027	64	109.905977	83.809908	31.929538	30.911698	55.953661	41	27	18
L3_chr3_+_180763407	chr3	180763380	180763480	+	86	ACTL6A	ACTL6,BAF53A,MGC5382	44.661354	28.726464	21.897989	13.671033	8.168153	4.761598	26.840515	33.694385	34.812735	24.92341	27.207279	18.149215	373.624952	317.966683	334.396519	246.369838	234.948126	133.780295	51	48	13	14	8	7	37	49.985294	43	25	31	24.985294	370.991552	404.990598	418.989606	398.973456	279.991077	137.995066
L3_chr3_+_185355811	chr3	185355791	185356057	+	1857	DVL3	KIAA0208	86.728094	47.833356	29.681612	81.962266	67.12381	47.601027	143.343016	108.805552	105.916587	120.936696	125.630381	189.180988	28.055734	32.124617	27.437017	37.853292	40.356855	56.972646	101.988557	79.210461	18	83.413072	65.646403	65.161829	189.789484	162.444476	130.663625	119.889585	144.074526	267.427871	27.340645	42.790018	50.310897	61.958359	58	57.297199
L3_chr3_+_185375278	chr3	185375266	185375411	+	1173	AP2M1	AP50,CLAPM1,mu2	1297.089497	729.794796	723.519324	1160.160674	950.684035	622.01718	1350.187567	1161.398648	674.064068	851.743474	799.754765	756.889367	628.249064	572.350975	986.525458	616.623624	723.664936	954.002357	1351.653306	1247.403583	365.943168	1165.807045	922.205515	721.673305	1450.848802	1280.899327	774.841304	773.885454	882.603851	1134.919828	624.957628	725.768716	1116.792798	995.708457	810.808913	1004.790914
L3_chr3_+_188130979	chr3	188130979	188131053	+	6480	ST6GAL1	CD75,MGC48859,SIAT1,ST6GalI,ST6Gal I,ST6N	6.993447	20.208599	3.183914	5.869368	5.113349	3.799197	32.972963	17.054475	9.563983	40.761126	42.000059	36.371481	16.241919	2.970163	7.097421	10.376899	18.830694	19.792293	8.52381	34	2	6	5	5.957746	41	27	12	40	47.991561	51.991561	15.88	4	12	17	25	20
L3_chr3_+_195342055	chr3	195342054	195342055	+	NA	NA	NA	6.996909	1.819391	3.335376	11.788782	16.359762	0	21.99624	1.858813	9.121344	26.533451	27.137413	23.55043	3.596159	2.239114	15.319584	13.824145	22.923155	14.817007	7.961905	2.995098	1.995192	11.961905	15.90711	0	25.557289	3	10.923881	24.651361	30.121637	34.929832	3.516084	2.960526	20.23316	22.408695	26.594394	15.338974
L3_chr3_-_22389383	chr3	22389360	22389384	-	NA	NA	NA	0	0	5.161982	6.604746	1.019722	0	0	0	8.326049	8.075238	21.097959	5.739538	1.032672	0	19.207247	16.609349	15.114248	3.000177	0	0	3	6.733333	1	0	0	0	10	8	24	8	1	0	28	27	19	3
L3_chr3_-_25660238	chr3	25660234	25660239	-	NA	NA	NA	2.461087	0	0	0	0	0	0	0.540457	0	0	0	0	11.252442	12.175075	12.531168	9.779271	4.14375	0	3	0	0	0	0	0	0	1	0	0	0	0	11	16	20	16	6	0
L3_chr3_-_25681281	chr3	25681281	25681473	-	7155	TOP2B	TOPIIB,top2beta	1538.419984	1138.427662	780.931407	806.089945	386.937089	79.60456	786.116506	1948.935186	1371.021443	817.241098	957.579888	529.103203	528.748954	446.794774	657.480628	397.334381	458.815803	111.377513	1549.954282	1968.982792	381.990828	807.996688	374.999033	97.995927	821.9997	1853.97421	1506.984108	716.99475	1033.974838	813.987537	527.970563	559.995026	713.975726	639.989912	481.999344	114.992028
L3_chr3_-_39124115	chr3	39124093	39124126	-	64689	GORASP1	FLJ23443,GOLPH5,GRASP65,MGC118894,MGC118897,P65	24.810432	22.704937	35.129556	36.418314	8.176878	3.485384	12.325467	16.088452	18.232825	12.882514	5.104136	2.964611	19.407413	15.278546	26.326901	9.181063	15.578152	3.021404	28	38	20	37	8	5	16.600985	24	22	13	6	4	19	20	38.994709	15	22	3
L3_chr3_-_39170057	chr3	39170038	39170097	-	64651	AXUD1	DKFZp566F164,FAM130B,TAIP-3,URAX1	12.733224	41.355228	52.389626	45.294322	37.023402	9.03243	4.359136	74.195329	43.735711	44.906132	22.402776	11.369955	5.137399	48.964042	18.889748	5.495933	16.927852	20.358342	14.863971	70.080763	28	46	36.100004	13	6	89.741333	50.989324	41.936027	25.478648	16	5	62.87681	28.530436	8.994737	22	20.895735
L3_chr3_-_46224808	chr3	46224802	46224892	-	1230	CCR1	CD191,CKR-1,CMKBR1,HM145,MIP1aR,SCYAR1	0	0	5.161982	0	0	0	7.310418	16.186668	55.009172	41.338014	19.127795	10.690771	21.363973	54.667667	121.687931	45.516789	39.799156	8.907454	0	0	3	0	0	0	10	23	64	41	22	15	21	69.983871	148.992806	73.997955	51	8.956422
L3_chr3_-_48204904	chr3	48204870	48204937	-	993	CDC25A	CDC25A2	41.279404	18.498443	15.972821	5.869368	6.152218	1.276213	20.560772	28.876538	19.598919	3.887265	2.552068	6.575584	22.589347	35.562103	26.622276	11.028146	7.188415	16.638168	47	31	9	6	6	2	28	40	24	4	3	9	22.190765	45.993671	40	18	10	17
L3_chr3_-_48698353	chr3	48698297	48698355	-	51517	NCKIPSD	DIP,DIP1,orf1,AF3P21,MGC23891,SPIN90,WASLBP,WISH	21.88998	13.874994	4.775871	12.704885	2.039444	0.618465	18.67682	3.340081	0.772772	5.962743	2.529121	15.749291	14.319864	12.80278	11.809015	9.149321	15.714293	24.878788	26	23	3	13	2	0.971831	26	6	1	6	3	22	13.969697	17	20.217905	15	22	25
L3_chr3_-_49133245	chr3	49133212	49133393	-	10869	USP19	ZMYND9	212.372839	134.494268	69.101945	153.709749	95.440053	84.773155	169.542244	211.316805	68.176058	123.890753	129.44684	139.119302	66.487878	47.892552	66.701301	43.918232	53.453371	64.721951	238.137617	226.29501	39.982709	155.905398	93.154908	110.34539	211.328609	274.201392	83.90247	121.946657	147.910316	200.835972	65.375879	62.835042	101.271342	71.722777	70.768434	65.980788
L3_chr3_-_50371924	chr3	50371920	50371977	-	11070	TMEM115	PL6	4.989784	4.242904	1.591957	21.685673	11.234391	9.670537	8.066172	7.489834	3.175061	26.675237	6.081158	18.033741	21.41634	17.505277	19.610352	23.335469	16.397057	45.981142	6	7	1	22	11	14	11	12	4	26	7	26	21	23	29	38	21	47
L3_chr3_-_51716127	chr3	51716127	51716127	-	NA	NA	NA	3.413301	7.7234	1.591957	0.975531	1.019722	0	9.711508	13.556777	7.467917	7.137442	2.583893	3.544256	1.032672	0	3.105303	1.218951	1.36976	5.879572	4	13	1	1	1	0	12	17.561905	9	7	3	5	1	0	5	2	2	6
L3_chr3_-_52906587	chr3	52906586	52906655	-	375346	TMEM110	DKFZp667E1121,MGC52022	103.703875	59.456469	29.170954	116.527203	89.986349	74.081843	42.958738	31.787423	30.109786	41.022624	33.10501	68.293695	41.616233	26.553005	25.585697	57.147472	70.672673	90.670586	114.935612	100.07651	17	117.933911	87.581331	90.682403	54.856356	48	36.979519	39.997283	38	97.984043	40.938596	35	40.924803	92.979118	89.941048	92.997674
L3_chr3_-_53890984	chr3	53890984	53890984	-	93973	ACTR8	ARP8,FLJ12934,FLJ22579	2.528698	4.849279	0	2.07776	1.019722	2.908506	0.135391	11.443419	3.36149	0	1.709028	7.564757	1.032672	0	0.014223	0.60736	0.007135	1.007135	3	8.121849	0	2.121849	1	4	0.230769	15.104762	4.153846	0	2	10.904762	1	0	0.044693	1	0.016	1
L3_chr3_-_56692306	chr3	56692292	56692353	-	NA	NA	NA	26.083498	27.121959	12.895725	17.611546	18.223276	0.638107	5.518887	12.555164	9.378526	2.94947	8.522191	5.80708	15.442245	13.615914	6.733182	15.814142	13.810919	7.007489	31	45	8	17.99187	17.797386	1	8	20	12	3	10	7.984848	15	18	13	25.955752	19.990826	7
L3_chr3_-_57653811	chr3	57653808	57653904	-	201627	FAM116A	FLJ34969	289.879624	178.728968	65.419796	145.741365	82.033675	29.550493	92.216677	166.470162	60.337227	64.813784	88.457022	92.488819	60.391427	45.960662	32.114875	52.735387	55.316119	38.691636	319.991684	301.887342	37.997932	147.816026	80	42	117.996217	219.585259	73.795523	63.996212	101	131.187187	59.186957	60.390045	53.03135	86.182081	72.779964	39.202337
L3_chr3_-_69212205	chr3	69212192	69212214	-	9039	UBE1C	DKFZp566J164,MGC22384,UBA3,hUba3,UBE1C	1.608488	4.204286	14.75466	1.951062	0	0	7.150263	4.615675	7.131983	9.801168	15.708809	12.186644	16.420348	10.613985	28.811988	20.796472	25.574976	23.749529	2	7	8	2	0	0	10	8	9	10	17.940594	17	16	13.990868	44	33.990868	34.990868	24
L3_chr3_-_72578955	chr3	72578955	72578959	-	23429	RYBP	AAP1,DEDAF,YEAF1	4.217545	1.822352	0	1.951062	8.196024	0	1.32216	13.289704	8.89658	4.82506	4.292921	9.925767	2.054407	3.815345	3.105303	3.665348	2.013723	2.014269	5	3	0	2	8	0	2	18	11	5	5	14	2	5	5	6	3	2
L3_chr3_-_79151300	chr3	79151296	79151323	-	6091	ROBO1	DUTT1,FLJ21882,MGC131599,MGC133277,SAX3	2.412732	3.644703	0	2.926593	0	0	2.16878	1.080913	0	2.870125	0.84304	12.347081	3.072054	1.502626	1.090837	0	1.287928	1.993043	3	6	0	3	0	0	3	2	0	3	1	17	3	2	2	0	2	2
L3_chr3_-_99724460	chr3	99724411	99724499	-	56650	CLDND1	C3orf4,GENX-3745,MGC111162,MGC3316,MGC9861	35.099788	34.902882	26.714427	28.377206	16.362739	4.12349	25.275387	41.197427	27.594688	18.728344	7.633256	35.471252	66.367328	59.618484	107.70191	63.06342	58.156612	27.816612	42	58	15.994536	29	16	6	34	60.995413	34	19	9	50	64.998113	78.614678	163.990392	102.992308	78.994223	27.992344
L3_chr3_-_128420101	chr3	128420092	128420110	-	NA	NA	NA	3.332943	5.327453	0	0	1.019722	0	77.054755	21.069448	2.353404	3.887265	35.90301	13.501177	35.646554	6.010262	10.284949	0.60736	14.11162	3.000177	4	8.809524	0	0	1	0	92	30	3	4	41	19	35	7.990826	17	1	19	3
L3_chr3_-_129024719	chr3	129024719	129024719	-	11343	MGLL	HU-K5,MGL	0	0.610418	10.842991	17.81615	4.096355	5.365414	1.398909	1.178254	5.761294	23.564091	9.717411	18.923333	0	1.502626	9.244758	6.761824	6.197409	9.723079	0	1	6	18	4	7	2	2	7	22	11	28	0	2	13	11	8	10
L3_chr3_-_130517820	chr3	130517819	130517821	-	8971	H1FX	H1X,MGC15959,MGC8350	249.972404	239.842178	48.258966	82.570246	39.130252	36.294216	52.166637	20.219411	6.534066	0	4.349605	11.155483	189.038855	212.264766	107.511308	24.101272	33.680137	44.005224	248.975595	416.894704	24.991111	82.991111	37.991111	42	57.991304	26	8	0	5	16	189.989095	262.434142	116.993206	38.998634	39.998634	45.998634
L3_chr3_-_133923913	chr3	133923906	133923941	-	27031	NPHP3	NPH3,DKFZp667K242,DKFZp781K1312,FLJ30691,FLJ36696,KIAA2000	8.335474	10.260638	3.183914	18.624544	5.116077	0.638107	1.98324	3.037067	3.863858	7.83127	5.150655	8.001537	6.174158	2.987708	10.289062	3.64839	6.471128	2.014269	10	17	2	19	5	1	3	5	5	8	6	11	6	4	18	6	9	2
L3_chr3_-_178397646	chr3	178397621	178398097	-	79718	TBL1XR1	C21,DC42,FLJ12894,IRA1,TBLR1	38.924482	27.785043	25.76107	19.538428	9.192237	4.595661	23.845795	45.384361	32.366959	44.805077	32.008365	13.151169	40.081171	44.758439	19.672213	48.338942	67.533352	23.037186	45.690476	46	14	19.9815	9	6.937843	32	65.977778	40	44	36.986175	18	38.996825	59	34.960961	78.996825	91	23
L3_chr3_-_184180994	chr3	184180991	184181084	-	54165	DCUN1D1	DCUN1L1,RP42,SCCRO,SCRO,Tes3	4.448751	3.973551	1.644008	1.415266	0.387552	0.197443	4.429563	6.069194	26.642388	18.587588	10.563842	6.040599	42.010282	43.212741	38.448127	40.28922	37.569631	25.720008	5.500253	6.53798	1.042044	1.453469	0.381188	0.361959	6.61595	10.482335	33.122641	19.074512	12.322173	8.292038	41.022268	56.860425	58.840348	65.730261	51.874589	25.869734
L3_chr3_-_185912503	chr3	185912492	185912550	-	64110	MAGEF1	MGC19617	35.36028	15.613928	0	5.859986	8.176878	3.362762	4.282387	1.595021	1.580632	4.802455	3.426933	1.482306	22.524623	16.038632	2.043251	14.681248	11.737472	16.869439	41	25.966304	0	6	8	5	6	2.956522	2	5	4	2	22	21	3.664835	24	15.98374	16.967213
L3_chr3_-_186699485	chr3	186699467	186699493	-	90407	TMEM41A	2900010K02Rik,MGC15397	4.069575	9.596314	0	0.975531	7.163412	0.638107	4.15202	2.799624	3.126175	1.87559	3.682696	5.87287	11.311557	1.485082	2.181675	4.873181	3.945615	5.942191	5	16	0	1	7	1	6	5	4	2	4.32961	8	11	2	4	8	6	6
L3_chr3_-_187309573	chr3	187309552	187309619	-	2119	ETV5	ERM	81.986888	35.592877	45.987478	167.749391	109.732135	80.725708	27.405524	36.418391	26.764935	62.780695	101.158166	115.012548	48.564345	31.569294	26.669674	108.996457	138.751466	124.020846	89	59.960701	24.946429	168.973182	106.526325	93	35	45.983122	31.983122	59	112.951508	171.86361	47.960912	40.80456	36.921824	175.869578	154.648208	129.726384
L3_chr3_-_188945951	chr3	188945950	188945955	-	604	BCL6	BCL5,BCL6A,LAZ3,ZBTB27,ZNF51	0.804244	0	0	5.887231	3.063528	0	0	1.718711	7.303643	4.82506	6.878726	2.908258	0	1.485082	7.538179	8.568766	18.664486	10.821589	1	0	0	6	3	0	0	3	9	5	8	4	0	2	12	13.992	23.992	11
L3_chr3_-_197293359	chr3	197293349	197293418	-	7037	TFRC	CD71,TFR,TFR1,TRFR	29.802078	23.308557	39.912864	24.683848	16.392661	4.350973	205.574694	237.897155	97.284813	70.731573	106.195927	120.448157	296.395053	236.763741	195.369527	91.591885	148.722701	133.49628	34	39	21	25	16	6	227.997971	257.998986	113	66	117.996959	181	295.99084	297.994655	231	148	169.983397	138.968843
L3_chr3_-_197566546	chr3	197566546	197566548	-	NA	NA	NA	0	0	0	0	0	0	0	0	0	0	0.84304	0	0	0	12.212389	0.60736	0.643964	0	0	0	0	0	0	0	0	0	0	0	1	0	0	0	17	1	1	0
L3_chr3_-_198767237	chr3	198767234	198767264	-	622	BDH1	BDH,MGC2723,MGC4347,MGC9788	49.145068	50.772753	16.346617	9.837188	10.237317	2.123056	31.820733	30.014927	0.772772	0.937795	7.702722	9.428561	50.623948	37.928685	7.39035	17.153948	6.841373	10.871897	56	85.945946	9	10	10	3	40	41	1	1	9	13	50	49	12	28	9	11
L3_chr4_+_689572	chr4	689557	689585	+	10336	PCGF3	DKFZp686D20235,DONG1,FLJ36550,FLJ43813,MGC129615,MGC40413,RNF3,RNF3A	11.857991	4.264024	6.527897	6.851698	3.059166	0	0.66108	1.718711	1.580632	0.937795	6.081159	2.195282	1.032672	2.245167	2.0796	1.826311	4.14375	4.99322	14	7	4	7	3	0	1	3	2	1	7	3	1	3	4	3	6	5
L3_chr4_+_2764592	chr4	2764516	2764611	+	NA	NA	NA	126.372008	93.437432	123.416244	178.902266	152.532365	41.668688	13.721416	10.908907	24.638864	13.953944	18.297181	22.675836	14.455818	22.064949	44.537103	33.116626	23.991452	56.773077	139.801042	156.657114	66.872254	181.089074	148.489272	57.611089	19.252513	19.120459	30.551438	14.390169	21.330508	31.36388	14.002019	29.216275	70.837442	54.213453	34.115214	57.412797
L3_chr4_+_6835280	chr4	6835265	6835430	+	9778	KIAA0232		45.645356	58.741986	36.391091	62.921885	39.922664	20.357658	28.182638	70.159811	65.853387	48.040762	75.453628	63.947353	48.056086	46.512175	50.307655	40.366347	35.271049	30.146157	53	97.804678	21.581459	63.947437	38.936111	26	38	101.589499	79.882473	47.997955	86	90.881667	47	60.99422	77.936711	65.896531	48	30.595536
L3_chr4_+_6962093	chr4	6962091	6962515	+	57533	TBC1D14	FLJ32400,KIAA1322	719.401315	370.120611	51.207596	445.749453	163.09644	40.239195	170.136364	152.319316	33.991172	123.45202	125.678229	90.635927	216.022145	89.858757	28.472691	115.927226	130.893751	64.255403	774.574852	626.342555	29	450.671926	158.996156	57.964764	213.95896	212.935819	41.998791	122.439746	143.998791	127.998791	212.990335	117.981342	47.733281	188.891065	169.748427	64.884409
L3_chr4_+_7096012	chr4	7095996	7096123	+	93624	MGC21874	ADA2(beta),ADA2B	37.583856	16.628366	19.957759	37.608545	27.081688	6.353673	10.430156	13.351004	15.00134	17.305296	7.786461	13.239081	15.371529	2.063496	12.259767	11.799654	7.830435	25.57201	43.73047	27.569342	11.9878	38.284003	26.461906	9.47433	14.262393	22.000111	18.725679	17.850762	9.123983	18.401331	15.001309	2.790674	21.503927	19.328251	11.537084	25.787995
L3_chr4_+_37569414	chr4	37569410	37569416	+	23216	TBC1D1	KIAA1108,TBC,TBC1	20.448295	21.828123	15.883648	18.680282	22.268195	19.992085	9.069821	15.251671	6.341186	4.965146	10.436829	23.509235	0	0	1.090837	1.783697	0	3.000177	22.901729	36.835792	8.967794	18.964488	21.682568	24.820448	11.966148	19.88587	7.919787	4.942935	11.862721	34.484706	0	0	2	2.921053	0	3
L3_chr4_+_47182076	chr4	47182012	47182116	+	57205	ATP10D	ATPVD,KIAA1487	1.656842	0	0	2.926593	2.106302	0.638107	5.365388	12.148271	2.402289	34.563407	20.564495	63.817954	6.196033	8.256088	2.537188	10.957895	17.595984	17.0073	2	0	0	3	2.066116	1	8	20	3	33	23.978495	89.846965	6	11	4.664	18	25.953212	17
L3_chr4_+_48180103	chr4	48180087	48180269	+	201780	SLC10A4	MGC29802,P4	80.400099	83.070983	18.283749	32.343768	12.247041	2.638541	6.873089	7.087055	1.545544	2.813385	2.52912	2.936435	30.698679	27.482516	14.569465	20.082209	11.530607	17.884223	91.980892	138.939024	11	33	12	4	10	12	2	3	3	4	30	36	24.954545	32.878947	17	18
L3_chr4_+_52404075	chr4	52404061	52404113	+	23142	DCUN1D4	FLJ42355,KIAA0276	18.003893	6.031631	4.775871	2.933393	1.019722	0	3.567689	5.657788	3.898947	1.93233	1.68608	2.964611	12.291901	9.836074	5.152448	3.65423	2.657687	5.916322	21	10	3	3	1	0	5	9	5	2	2	4	12	13	9.24911	6	4	5.943662
L3_chr4_+_53273398	chr4	53273394	53273429	+	NA	NA	NA	15.360546	8.921419	3.183914	14.815069	20.546498	5.460933	16.37827	9.375153	5.761294	14.706725	13.95695	4.285409	28.445875	36.559911	39.628323	31.472555	45.363101	48.248874	18	15	2	15	20	8	20	13	7	14	16	6	27.990596	46.990596	50.984306	51	53	50
L3_chr4_+_55907165	chr4	55907151	55907260	+	79644	SRD5A2L	FLJ13352,SRD5A2L	14.439108	10.830041	1.591957	30.447277	10.220684	3.821371	0.66108	0.540457	4.843379	2.870125	5.081188	9.29625	14.324496	3.730249	8.122527	6.07896	16.005797	6.042807	17	18	1	31	10	5.989583	1	1	6	3	6	13	14	5	14	9.978495	23	6
L3_chr4_+_55956576	chr4	55956543	55956911	+	55858	TMEM165	TMPT27,TPARL	154.287512	78.21536	64.108487	161.058908	75.892919	16.518413	18.660394	35.32294	37.449519	41.599701	23.572094	24.154946	107.746079	127.681197	107.378635	114.579048	179.676943	114.792061	170.852418	130.817801	34.717599	162.951339	74	21.932474	26	51	44.981132	40.977778	27.258097	34	106.223015	164.881353	143.887319	186	208.993277	117.916358
L3_chr4_+_78089876	chr4	78089866	78089982	+	55752	SEPT11		59.455682	38.35302	20.72006	72.959828	23.579587	8.018009	56.600751	88.635051	95.740019	57.487094	41.081588	33.116022	60.003562	36.229106	71.093144	52.952586	31.781727	20.796449	67.279527	64.129483	12	74	23	11	71.081042	107.996403	113	55.777624	47	47.172258	59	47	97	85.993658	40	21
L3_chr4_+_80402691	chr4	80402691	80402692	+	NA	NA	NA	44.559078	0	0	0	0	0	0	0	0	0	0	0	0	0	0	0.60736	0	0	47	0	0	0	0	0	0	0	0	0	0	0	0	0	0	1	0	0
L3_chr4_+_103641519	chr4	103641498	103641635	+	4790	NFKB1	DKFZp686C01211,EBP-1,KBF1,MGC54151,NF-kappa-B,NFKB-p105,NFKB-p50	141.601534	65.339678	196.837382	197.844431	78.787176	14.051171	25.341759	39.514393	151.483127	52.193109	46.520823	46.899445	46.081151	32.478132	178.962778	71.084872	51.609533	60.321094	162.947215	108.980302	109.957929	200.964442	76.978638	21	35	60.998035	182.998095	53	53.997959	65.994016	44.988405	42.990125	252.924337	115.964771	71.9866	60.978373
L3_chr4_+_119419359	chr4	119419354	119419368	+	100093630	SNHG8		3.332943	1.211934	0	0	2.039444	0	1.398909	2.259167	5.616151	1.93233	0	0	18.3006	6.874649	6.725197	6.72233	5.844949	2.971095	4	2	0	0	2	0	2	4	7	2	0	0	18	9	11	11	8	3
L3_chr4_+_123873366	chr4	123873366	123873366	+	166379	BBS12	C4orf24,FLJ35630,FLJ41559	0	0	5.161982	0.975531	1.019722	0	1.398909	0	0.772772	0.937795	5.238118	0	11.152647	6.153361	16.856191	5.526834	3.714923	1.97361	0	0	3	1	1	0	2	0	1	1	6	0	11	8	22	9	5	1.980198
L3_chr4_+_144325519	chr4	144325517	144325533	+	84640	USP38	FLJ35970,HP43.8KD,KIAA1891	2.528698	4.186026	28.923418	0	6.14369	0	0.66108	5.230667	0	0.937795	0	1.466287	1.032672	1.485082	1.585219	1.218951	0	1.993043	3	7	15	0	6	0	1	8	0	1	0	1.977778	1	2	3	2	0	2
L3_chr4_+_148637467	chr4	148637466	148637467	+	NA	NA	NA	2.528698	2.406191	7.024196	11.8363	0	0	0.66108	1.858813	0.772772	1.93233	0	0.741153	2.054407	0.742541	3.105303	0.60736	1.36976	1.007135	3	4	4	12	0	0	1	3	1	2	0	1	2	1	5	1	2	1
L3_chr4_+_148757997	chr4	148757975	148758366	+	55751	TMEM34	FLJ10846	3.1717	6.026637	3.183914	9.817852	2.039444	4.675483	28.763953	59.722229	80.704963	22.414637	47.99614	106.4728	85.136266	62.580726	100.023745	110.334527	136.043572	200.485314	3.945946	10	2	10	2	7	37	82.997748	95.975039	22.988794	54.995444	150.997748	83.998812	80.995268	138.977673	178.997639	167.992974	205.990646
L3_chr4_+_157044297	chr4	157044295	157044339	+	6999	TDO2	TDO,TPH2,TRPO	0	0	0	4.9049	3.059166	2.123056	0.66108	0	18.682715	8.890778	64.358954	178.052118	1.032672	0	2.4069	279.455716	468.161425	881.949977	0	0	0	5	3	3	1	0	22	9	70.962637	274.840585	1	0	4	447.97687	448.602883	958.380662
L3_chr4_+_159909585	chr4	159909559	159909682	+	57600	KIAA1450	KIAA1450	22.847714	17.482342	98.140641	196.043734	80.957452	8.388348	6.907474	39.460856	87.03521	171.094423	135.709923	88.300816	9.272174	13.59837	35.268922	109.271519	85.950985	24.812631	27	29	56	198.326409	78.916877	12	9.940594	56.987393	105	164.479809	153.960263	125.879298	9	18	57.978378	177.732406	110.997245	24.99726
L3_chr4_-_2213644	chr4	2213641	2213654	-	79441	C4orf15	DKFZp686I1868,IT1,MGC4701	17.673643	4.216325	6.687965	4.312757	2.039444	0	0.66108	5.963674	3.175061	3.422979	1.225279	8.224617	7.15911	9.119816	13.546591	4.674276	3.714923	16.452711	20	7	4	4.415789	2	0	1	8.460317	4	3.460317	1.460317	11.460317	7	12	19	7.629169	5	17
L3_chr4_-_2618393	chr4	2618392	2618393	-	NA	NA	NA	11.866667	8.544702	8.944468	1.025434	0	1.362328	4.72029	19.582428	10.15632	2.97845	4.390269	2.908739	2.085451	0.747652	1.741978	0.001997	0.645278	1.007135	13.21778	14.332986	5.012811	1.051235	0	2	6.169528	25.301381	12.122443	3.028256	5.047091	4.075341	2.030457	1.006768	3.013536	0.003383	1.003383	1
L3_chr4_-_5879530	chr4	5879526	5879530	-	NA	NA	NA	2.507955	0.610418	0	3.89325	1.025403	0.002218	0	0.540457	2.353404	0	0	0.741153	2.908733	3.153546	5.016998	10.12584	2.034191	2.201317	3.065476	1	0	3.977106	1.00566	0.00566	0	1	3	0	0	1	2.826087	4.194569	8.652174	16.478261	3.014949	2.188862
L3_chr4_-_6672320	chr4	6672320	6672321	-	NA	NA	NA	0.33088	1.341991	0.625513	0.258422	0.053896	0.693233	0.11598	0.009922	0.233935	0	0	0	0.809697	4.030545	12.271249	0.870328	0.797781	1.136369	0.426667	2.200796	0.436423	0.266667	0.053333	1.106667	0.2	0.028571	0.314286	0	0	0	0.782609	5.335631	18.07634	1.434783	1.217391	1.130435
L3_chr4_-_7992351	chr4	7992335	7992507	-	60312	AFAP1	AFAP,AFAP-110	33.231631	14.855166	16.46575	74.767195	46.088289	28.108884	25.072026	25.206134	30.31223	22.828759	77.582247	174.105643	13.321547	4.514645	16.19003	13.417616	24.659974	34.538781	36.996656	24.606925	10	75.858285	45	39.996656	32	36.998	37	23	88	250.974111	12.988439	6	25.629559	21.993902	32.628225	35
L3_chr4_-_8633442	chr4	8633440	8633442	-	NA	NA	NA	36.273661	35.624404	18.215049	58.267313	46.003311	75.859438	633.13253	620.85749	335.271969	245.453009	210.401088	1145.740268	25.151165	12.607535	39.092434	29.413974	5.684206	48.96628	39.694886	60.376767	10.184452	58.778011	44.696414	83.837961	600.435249	565.26745	367.189752	214.379505	227.857918	1867.254253	24.829981	16.395313	50.748252	47.639367	7.791113	51.018702
L3_chr4_-_25473560	chr4	25473560	25473742	-	23231	KIAA0746	DKFZp781J1697,FLJ21629,FLJ41299	202.277245	123.62171	33.209759	23.496119	4.205021	2.464102	71.973781	33.171135	18.394284	9.730599	1.238415	10.640352	54.589732	37.685322	22.278334	10.308635	8.033762	20.427172	220.908093	208.821691	18.190599	24.00177	4.127954	3.795821	90.25267	48.744285	22.556768	10.182708	1.4812	14.517111	53.572074	49.15953	35.917282	16.886233	11.84905	20.548193
L3_chr4_-_39655674	chr4	39655671	39655925	-	23244	PDS5A	DKFZp686B19246,FLJ41012,KIAA0648,MGC131948,MGC161503,PIG54,SCC-112	26.002034	30.644771	12.895725	40.870596	13.053493	3.264955	29.945524	29.475339	16.090726	17.83411	15.704992	24.089536	8.223964	18.241391	8.739028	19.846097	13.91916	2.925681	31.081534	51.120732	8	41.616556	12.780253	4.983944	39	43.744984	19.973568	18.386364	18.386364	33.470485	7.988827	24.239011	16.136699	32.471794	19.733146	2.903553
L3_chr4_-_40326530	chr4	40326530	40326641	-	54502	FLJ20273	DKFZp686F02235,FLJ21344,FLJ21643,FLJ20273	0	0.610418	1.591957	29.507643	11.25519	0.638107	0	0	13.234544	9.950828	9.508092	2.936435	1.032672	0.742541	2.227429	16.519805	9.222544	6.886707	0	1	1	30	11	1	0	0	16	10	11	4	1	1	4	27	13	7
L3_chr4_-_54625522	chr4	54625520	54625581	-	26511	CHIC2	BTL,MGC21173	50.707135	60.463381	54.780215	60.223578	16.38984	2.000434	10.863991	19.879248	11.021061	23.167145	17.352059	16.958288	35.63129	43.339985	62.089448	48.44186	47.633392	27.415797	56.933031	101.989247	29.940199	60.936615	16	3	15	29	13.849398	23	20	23.692129	34.956534	56.583237	86.780612	78.847906	61.758123	27.997455
L3_chr4_-_77301254	chr4	77301254	77301259	-	950	SCARB2	CD36L2,HLGP85,LIMPII,SR-BII	0	0	0	0.975531	0	0	0	0	3.233036	0.937795	5.238118	0	0	0	3.812648	30.80007	24.353576	2.014269	0	0	0	1	0	0	0	0	4	1	6	0	0	0	7	50	30	2
L3_chr4_-_99798804	chr4	99798763	99798848	-	10098	TSPAN5	NET-4,TM4SF9,TSPAN-5	95.045608	50.827149	30.752007	27.50147	14.303934	1.276213	12.123518	11.042127	8.640843	6.70065	9.374109	5.131717	17.47069	11.268106	6.295823	4.26159	5.877506	6.986263	108.502276	85	18	28	14	2	17	18	11	7	11	7	17	15	11	7	9	7
L3_chr4_-_103967795	chr4	103967793	103968221	-	7323	UBE2D3	UBC4/5,E2(17)KB3,MGC43926,MGC5416,UBCH5C	62.403278	60.892591	67.996732	73.009332	26.25434	4.257319	15.438751	24.416989	19.554725	15.591035	8.382486	15.04035	96.219243	76.161587	78.332985	88.192528	83.377844	36.931475	72.951063	101.136311	39.501712	74.245375	25.675648	6.572097	21.630102	39.547619	24.717687	15.833333	9.917517	20.794218	94.097298	99.696826	122.473451	143.841862	111.231121	37.198878
L3_chr4_-_120441161	chr4	120441144	120441240	-	401152	LOC401152		4.825465	3.052091	1.591957	2.933392	0	1.362328	2.059989	3.037067	3.126176	0.937795	0.84304	0.741153	67.316348	51.19807	46.341195	31.187775	41.696518	40.287858	6	5	1	3	0	2	3	5	4	1	1	1	66	66.997312	72	51	55	41
L3_chr4_-_122964402	chr4	122964371	122964545	-	890	CCNA2	CCN1,CCNA	324.173581	247.190703	94.238044	168.533455	18.480022	6.113736	193.762564	278.701346	136.397168	99.100252	18.060511	58.294564	187.268742	185.462121	118.839535	83.989904	41.425267	30.092749	357.556176	417.506288	53.256781	170.970795	18.097667	9.364792	238.348492	354.093324	164.319212	97.998989	21.106404	82.106404	184.505257	238.998814	179.362448	136.998801	54.998801	30.278625
L3_chr4_-_129428400	chr4	129428400	129428421	-	10424	PGRMC2	DG6,PMBP	220.453213	130.484191	33.546531	111.981759	48.294877	25.057533	30.73481	22.569168	12.91891	6.931043	37.100173	26.528069	82.907232	61.05885	43.291672	33.00319	54.121292	51.692328	232.76963	221.946097	19	112.994342	47	32.990178	37.98539	33	15.995146	7	42	37.985577	82	78	60.847679	53.755736	66.953431	53
L3_chr4_-_140224913	chr4	140224913	140224938	-	1998	ELF2	EU32,NERF,NERF-1A,NERF-1B,b,NERF-2	15.88596	23.374371	4.775871	18.699062	6.122694	0	0.66108	3.340081	3.898947	1.93233	5.150654	1.482306	2.065344	5.995233	10.190462	6.092133	5.225249	21.314914	19	39	3	19	6	0	1	6	5	2	6	2	2	7.994048	18	10	7.988166	22
L3_chr4_-_141294789	chr4	141294780	141294857	-	55534	MAML3	GDN,CAGH3,ERDA3,MAM-2,MAM2,TNRC3	8.474763	1.08019	0	4.891254	4.08325	2.552427	1.32216	5.465685	2.353404	4.802455	21.634488	20.867926	1.032672	1.502626	0	0.931494	1.287928	6.021582	10	1.767442	0	5	4	4	2	9	3	5	24.991843	29.12832	1	2	0	1.535354	2	6
L3_chr4_-_146320809	chr4	146320760	146321180	-	54726	OTUD4	DKFZp434I0721,HIN1,HSHIN1,KIAA1046,DUBA6	21.388254	11.507588	27.098128	41.238453	9.187876	2.552426	13.335512	5.082756	27.806752	17.126842	8.405535	7.221843	6.159133	2.970164	30.689137	17.071996	6.52147	4.028539	25	19	16.258013	42	9	4	17.989583	8.878788	34.698137	17.395722	9.88057	10	6	4	48	28	10	4
L3_chr4_-_149585646	chr4	149585646	149585646	-	NA	NA	NA	0	0	0	0	0	0	0	0	10.91623	1.93233	0	0	0	0	0	11.247014	0	1.007135	0	0	0	0	0	0	0	0	13	2	0	0	0	0	0	18.25	0	1
L3_chr4_-_158112299	chr4	158112299	158112419	-	56034	PDGFC	SCDGF,FALLOTEIN	9.126971	4.853322	8.279922	55.006832	25.548696	3.82864	4.043229	2.896964	5.479579	25.206502	40.025927	28.403481	1.032672	0.742541	7.159181	19.531118	14.560493	12.01408	11	8	5	55.993865	24.974128	6	6	5	7	26	46	40	1	1	13.978612	32	21	12
L3_chr4_-_164307434	chr4	164307431	164307536	-	92345	LOC92345		25.75	54.429001	34.106894	51.261297	17.381386	1.91432	10.854976	32.249151	30.90138	21.706919	13.889677	22.067057	27.600663	44.320085	19.67367	25.675217	24.104078	4.973832	30	91	20	52	17	3	15	50.995475	38	21	16	31	27	57.996063	32	41.996094	34	4.988372
L3_chr4_-_167014723	chr4	167014722	167014723	-	NA	NA	NA	44.919666	18.551473	12.788907	33.699179	44.333744	40.028546	3.567689	2.39927	1.580632	1.87559	3.426933	3.544256	1.032672	0.742541	1.090837	2.446396	1.36976	1.007135	48	31.412574	7	34	43	45	5	4	2	2	4	5	1	1	2	4	2	1
L3_chr4_-_170428683	chr4	170428681	170428901	-	57630	SH3RF1	FLJ21602,KIAA1494,POSH,RNF142,SH3MD2	35.155514	29.379932	189.311323	132.009196	97.275284	17.886764	12.317287	13.402597	126.208981	27.768323	62.868366	43.308307	16.401395	31.402432	202.496677	74.13804	77.557714	41.613659	41	48.962237	102.995992	133.991968	94.871287	25.958395	17	21	150.987158	27.972327	70.98205	60.997416	16	40.990881	258.921446	120.845078	99.859132	41.987823
L3_chr5_+_374822	chr5	374793	374881	+	NA	NA	NA	120.82447	77.555808	17.675305	149.883178	50.175011	13.007089	44.632489	49.094332	13.53321	70.425831	48.807183	39.713127	44.957994	29.42403	12.719392	68.557767	51.151472	40.44819	136.636883	129.817403	10.822684	151.992248	48.965385	18	59	71.969529	17	68.922865	56	56	44	38.849105	22	111.831318	67.991018	40.938286
L3_chr5_+_1485066	chr5	1485065	1485066	+	NA	NA	NA	24.569646	9.723836	12.434948	15.385398	11.709294	3.592661	5.988258	2.478639	0.772772	0.937795	1.600198	0.650911	3.087079	6.095206	13.404686	4.293231	8.766051	15.560515	26.555556	16.407407	7	15.555556	11.407407	4.851852	8	3.875	1	1	1.875	0.875	3	8	18	7	11	16
L3_chr5_+_1498920	chr5	1498918	1498920	+	NA	NA	NA	0	1.810134	0	0	0	0	10.933922	0.540457	5.65124	1.93233	0	0	0	0.742541	1.733047	0	0	0	0	3	0	0	0	0	14	1	7	2	0	0	0	1	3	0	0	0
L3_chr5_+_1940054	chr5	1940052	1940054	+	NA	NA	NA	0	3.669544	5.997707	3.686237	0	0.638107	0	2.801188	0.524872	0.937795	2.364553	27.189564	1.032672	0.483827	5.720194	5.017157	3.79574	4.252322	0	6.127706	3.587446	3.772727	0	1	0	4.658929	0.6875	1	2.75	39.9375	1	0.65625	9.230263	8.202303	5.341346	4.28125
L3_chr5_+_17270679	chr5	17270667	17270746	+	10409	BASP1	CAP-23,CAP23,MGC8555,NAP-22,NAP22	711.076093	431.617034	534.451647	785.636093	165.514309	70.462599	60.029579	70.659355	66.125689	45.362259	27.768023	22.935881	82.597725	76.925899	131.243987	90.851808	56.157083	30.804518	716.956429	744.378093	251.358938	785.12612	160.689727	82.059266	76.231685	97.261115	79.56288	45.373898	32.096004	31.876479	81.434199	99.892914	182.25456	147.460565	72.78707	31.113706
L3_chr5_+_34692263	chr5	34692199	34692274	+	26064	RAI14	DKFZp564G013,KIAA1334,NORPEG,RAI13	2.504733	1.220836	48.671685	61.969014	15.330746	2.000434	2.098895	7.16159	21.074846	19.685783	8.954474	17.269507	5.440092	2.973615	45.640915	17.721916	35.639057	20.79766	2.972727	2	27.938558	62.899149	15	3	3.07284	11	25.889655	19.922436	10.469091	24	5.286402	3.981481	64.783951	28.950617	46.856914	20.912067
L3_chr5_+_40715773	chr5	40715752	40715823	+	5734	PTGER4	EP4,EP4R,MGC126583	136.198785	261.036921	113.526434	213.304076	81.210143	23.933158	90.14991	353.223039	120.433008	126.530004	116.149949	81.896123	155.890586	164.558317	187.528483	104.699169	94.861235	65.671137	148.998037	445.998031	61.993139	214.996068	79	32	111.994545	416.936406	143.987292	120.988211	130.687329	117.995514	153.98444	210.964952	245.980504	169.947571	117.974737	66.99233
L3_chr5_+_41940202	chr5	41940184	41940216	+	285636	LOC285636		2.461086	3.052091	0	9.808185	0	0	2.721069	14.77203	6.388923	18.039895	12.9032	27.648285	17.42313	5.999727	3.216192	15.888949	18.823175	6.021582	3	5	0	10	0	0	4	22	8	18	15	40	17	8	6	26	26	6
L3_chr5_+_53849345	chr5	53849288	53849394	+	112574	SNAG1	MGC150827,MGC150829,SH3PX2,SH3PXD3B,SNX18,FLJ11997,FLJ32560,SNAG1	335.667661	218.224125	404.948868	599.612922	238.406261	59.906477	133.651756	119.928159	312.953207	177.970809	200.216153	189.391614	46.562716	43.395628	74.084869	79.837612	82.541396	45.970249	368.761683	368.743321	209.996821	603.980986	231.96571	76.963197	164.941219	169.596677	365.918061	171.917616	226.073697	275.997877	45.557252	56.97611	111.601137	129.935183	108.838567	46.254494
L3_chr5_+_56147132	chr5	56147123	56147162	+	4214	MAP3K1	MAPKKK1,MEKK,MEKK1	94.137575	41.219515	13.501146	40.38371	13.314071	3.116521	19.375764	28.215322	13.09004	21.67828	14.162908	29.999978	29.834619	18.318412	4.900697	10.984012	9.163395	7.339418	105.220128	69.17569	8.22094	41	13	4.865874	26.732794	42.902858	16.534483	21.98895	16.264317	42.568505	29.201786	24	9.245119	18.042539	13.30132	7.399313
L3_chr5_+_56505637	chr5	56505605	56505693	+	65056	GPBP1	GPBP,DKFZp761C169,MGC126339,VASCULIN	10.864172	6.637056	6.527897	10.75124	3.967475	0	12.023672	13.891987	15.903355	26.353602	17.993688	17.281487	49.051204	56.417151	25.054055	31.168493	20.131964	12.999989	13	11	4	11	3.886792	0	17	22.969697	19.992593	26.930556	21	24	47.996269	73.9082	43.796928	50.930314	28.978261	13
L3_chr5_+_60663841	chr5	60663827	60663932	+	NA	NA	NA	299.114285	330.444498	430.344462	451.546484	185.932588	43.074026	315.955035	861.317519	1049.694882	593.910143	541.990197	391.595161	138.865157	187.384458	434.423284	214.112777	253.805202	76.028628	299.792723	574.929028	196.554713	450.540442	179.696881	49.770713	311.173198	739.49704	1097.981209	497.354279	574.580213	623.471585	139.031347	232.398111	407.668923	343.682111	255.9142	79.993254
L3_chr5_+_61637789	chr5	61637788	61638050	+	3796	KIF2A	HK2,KIF2	16.914397	16.328332	7.970478	14.692925	7.15863	2.552426	13.946956	32.540716	25.39053	29.110291	29.250933	16.622331	21.084239	17.222763	11.982032	38.47371	34.235798	15.908465	20	27.029077	4.912088	15	7.005815	4	19.028209	50.919355	31.837307	29.951613	34	23	20.524324	22.940291	22.465082	62.924279	46.96	16
L3_chr5_+_65927945	chr5	65927935	65927982	+	375449	MAST4	DKFZp686E18148,DKFZp686N1467,FLJ16540,FLJ33039,KIAA0303	4.069575	5.387708	9.937853	32.44595	21.479617	1.91432	2.059989	2.259167	9.392322	6.621306	22.610785	14.382946	4.119751	0	5.846494	7.924283	12.354882	4.007312	5	9	6	33	21	3	3	4	12	7	26	20	4	0	11	13	17	4
L3_chr5_+_67547337	chr5	67547334	67547366	+	NA	NA	NA	36.12628	27.607666	13.855933	25.468029	24.464474	9.735662	12.963942	18.390501	25.327253	28.364653	28.687971	51.928337	19.496606	28.288718	49.486575	18.931961	26.979209	20.730594	41.982979	45.919866	8	25.969828	23.893004	13.978485	17.961089	28.880033	30.953244	28	32.957692	74.487896	19	36.893213	71.932693	30.962687	36.893769	21
L3_chr5_+_73233193	chr5	73233192	73233193	+	NA	NA	NA	2.482599	4.547574	1.598874	8.242121	10.999087	14.799521	6.150701	11.783586	2.107184	9.394324	3.184021	33.82815	0	0.742541	0.58009	0.621305	0	0.445723	3.024897	7.611317	1.006224	8.359292	10.707814	17.69317	8.261799	15.869409	2.697448	9.304898	3.682032	50.554928	0	1	1.150306	1.023398	0	0.437002
L3_chr5_+_78567689	chr5	78567674	78567758	+	NA	NA	NA	68.960626	58.716573	37.571921	87.623997	46.070185	10.590671	54.039504	100.599651	36.395171	55.798514	85.010089	66.837973	24.56064	18.790904	21.158632	23.199482	19.629848	7.993397	79.994609	98	22	89	45	16	70.625	141	45	55	97	95	24	24.994118	36.256732	37.993902	27.988304	8
L3_chr5_+_86599462	chr5	86599437	86600565	+	5921	RASA1	CM-AVM,CMAVM,DKFZp434N071,GAP,PKWS,RASA,RASGAP,p120GAP,p120RASGAP	77.113605	53.496367	107.58287	606.330962	398.879614	62.531144	36.157862	71.298706	172.567816	536.53608	697.912441	736.593732	48.030708	46.216141	113.865041	322.957732	616.893054	297.405896	90.401247	88.984967	61.967495	613.906237	388.573425	86.072755	49.5823	106.519793	209.864507	511.819826	784.453578	1077.151863	47	60.968145	175.819123	525.332214	744.654653	303.949795
L3_chr5_+_95092617	chr5	95092606	95092896	+	22836	RHOBTB3	KIAA0878	31.85186	31.217974	145.788144	417.688112	103.10516	36.812441	32.494765	49.303498	118.368008	257.515591	179.999574	169.505104	51.45374	60.472287	82.478925	191.817165	248.535971	192.456943	37.931873	51.947093	82.189906	422.419538	100.660292	50.794471	44.814632	75.899886	143.723341	247.113069	203.62606	243.274426	50.889145	77.307463	114.306494	310.190491	265.254473	201.536389
L3_chr5_+_134394798	chr5	134394798	134394798	+	NA	NA	NA	0.804244	0	0	0.975531	0	0	0	0	0	10.353922	0	0.741153	0	0	0	0	0	0	1	0	0	1	0	0	0	0	0	10	0	1	0	0	0	0	0	0
L3_chr5_+_135392575	chr5	135392506	135392640	+	7045	TGFBI	CSD,BIGH3,CDB1,CDG2,CDGG1,CSD1,CSD2,CSD3,EBMD,LCD1	416.286312	271.811938	172.465369	425.34876	263.199037	738.374403	170.486424	171.006991	103.712098	166.844221	138.739448	473.153972	194.268132	172.019961	344.736511	227.558746	277.263443	792.676378	430.941876	466.88977	87	426.806513	254.958358	737.80516	190.996784	202.988513	120.998065	153	153.998069	733.980865	192.990457	217.993923	385.981317	366.994355	300.990457	846.963539
L3_chr5_+_137716283	chr5	137716247	137716344	+	51780	JMJD1B	5qNCA,C5orf7,KIAA1082,KDM3B	112.613872	80.222195	21.602616	44.803866	23.429606	12.06852	74.534935	51.451995	52.127473	59.390518	26.650187	55.642788	83.410404	50.985614	29.937358	29.137909	48.72243	31.666415	129.718572	133.705959	12.985258	45.679062	22.933301	17.160523	98.854858	80.940954	64.823056	58.835665	31.02886	77.831228	81.527085	66.96777	53.709031	47.787001	67.05379	31.977723
L3_chr5_+_138117005	chr5	138116972	138117069	+	1495	CTNNA1	CAP102,FLJ36832	9.766895	7.54018	14.972995	15.633542	11.288756	0.668184	23.047281	19.2462	47.884695	48.605836	56.18314	82.748634	52.125756	61.392739	161.328753	142.67573	155.661462	194.084104	12	12.404114	9.120516	15.988235	11.036053	1.061314	32	31.311242	59.295227	49.048698	64.94353	117.704338	51	80.516816	228.879201	231.872145	195.425862	199.727215
L3_chr5_+_140772709	chr5	140772708	140772851	+	56106	PCDHGA10	PCDH-GAMMA-A10	0	2.406191	1.591957	1.951062	0	0.638107	4.781058	2.939727	15.01385	19.454918	31.169509	61.863593	4.119751	1.485082	4.204954	7.90998	7.973062	14.001997	0	4	1	2	0	1	7	5	19	20	36	87	4	2	8	13	12	13.965517
L3_chr5_+_140871108	chr5	140871107	140871109	+	5098	PCDHGC3	PC43,PCDH-GAMMA-C3,PCDH2	0	0	3.343982	10.782827	1.019722	1.961255	0	1.178254	1.580632	0	4.349605	0.741153	5.100095	0	2.901281	4.284427	4.927305	4.913316	0	0	2	10.947368	1	2.947368	0	2	2	0	5	1	5	0	5	7	7	5
L3_chr5_+_141468527	chr5	141468507	141468574	+	80762	NDFIP1	MGC10924,N4WBP5	83.673077	78.042941	38.478926	63.467284	49.177755	12.428083	13.158817	32.885446	10.826896	14.660363	13.006825	27.005619	58.590278	41.521744	23.649521	36.054128	44.083448	42.704804	92.995146	131.969137	20.995146	64.386165	47.962931	17.995146	17.994286	47	13.247143	15	15	38	57.743902	53.966682	37.820231	58.761468	57.021717	43.515012
L3_chr5_+_148501263	chr5	148501246	148501267	+	22885	ABLIM3	HMFN1661	0	0	0	1.957861	0	1.276213	0	0.540457	0	4.82506	2.552068	25.281069	0	0	0	1.218951	4.14375	17.582918	0	0	0	2	0	2	0	1	0	5	3	36	0	0	0	2	6	17.725
L3_chr5_+_149984469	chr5	149984453	149984469	+	NA	NA	NA	0	0.610418	0	0	0	0	11.008163	0	0	0.937795	0	0	0	0	0	0	0	0	0	1	0	0	0	0	14	0	0	1	0	0	0	0	0	0	0	0
L3_chr5_+_150138511	chr5	150138510	150138513	+	85027	MST150	MGC117221,MGC126887,MGC126889,NID67	13.407744	4.186026	6.687965	10.860769	8.210234	5.365414	2.960227	4.819352	2.402289	3.981573	8.817605	4.915947	12.158417	6.114563	14.747092	16.635444	22.31028	23.025233	15	7	4	11	8	7	4	7	3	4	10	7	12	8	19.990196	26.975962	27	24
L3_chr5_+_162797184	chr5	162797142	162797218	+	900	CCNG1	CCNG	26.781126	26.310293	16.625818	25.606847	8.176878	4.98908	22.877548	33.603992	35.597163	35.172385	28.91338	25.067393	127.231165	130.38684	124.175853	96.134803	119.282645	87.279577	31	43.879195	10	26	8	7	28	47	41.991379	34	33	35.966387	125.997742	165.996622	162.996622	155.998871	144	90
L3_chr5_+_170810819	chr5	170810818	170810819	+	NA	NA	NA	1.656842	1.322229	0	0	3.063528	2.123056	0	2.799956	1.580632	1.93233	0.338137	0	2.054407	1.524208	2.36054	3.061421	0.643964	10.111115	2	2.177419	0	0	3	3	0	4.318698	2	2	0.408163	0	2	2.028243	4.200881	5	1	10.405405
L3_chr5_+_172343415	chr5	172343400	172343455	+	8992	ATP6V0E1	ATP6H,ATP6V0E,M9.2,Vma21,Vma21p	16.780164	9.096225	11.52981	25.56054	13.271126	19.282063	7.50698	5.058791	3.858586	4.688976	12.031357	8.74269	28.611331	37.288982	38.427077	48.397951	37.677495	59.017346	20	15	7	26	13	27	10.904762	9	4.949367	5	13.949367	12	27.913669	48.994723	62.989467	78.989549	51.997361	59.992112
L3_chr5_+_172415960	chr5	172415958	172416002	+	153222	LOC153222	DKFZp313F2319,DKFZp686G2059	0.804244	2.43277	0	0.975531	0	0	12.134247	6.31158	3.126175	6.70065	9.407846	20.713586	15.298063	9.118418	5.373188	5.484773	3.417954	3.021404	1	4	0	1	0	0	15	10	4	7	11	28.988235	15	12	10	9	5	3
L3_chr5_+_175017628	chr5	175017616	175017719	+	NA	NA	NA	6.482307	14.437864	1.591957	8.813824	4.078888	1.91432	52.408247	46.244626	17.212691	29.642889	15.489426	19.902701	17.50074	10.5188	11.281301	5.480541	3.309993	6.949325	8	23.914346	1	9	4	3	69.463918	70.988327	21.918149	30	18	27.976471	17	14	20	9	4.901235	7
L3_chr5_+_176493275	chr5	176493233	176493783	+	64324	NSD1	ARA267,DKFZp666C163,FLJ22263,FLJ44628,SOTOS,STO,FLJ10684,KMT3B	308.795688	179.850082	54.630467	119.533279	68.194457	10.996053	133.216468	323.287807	86.160007	148.665838	206.820535	180.902628	65.504045	43.574713	30.119281	50.307437	36.401742	25.327168	345.582249	302.205388	32.58042	121.581706	66.613485	16.57791	175.71688	434.57863	106.304125	147.351175	235.833508	258.987486	63.980146	57.625194	53.179985	82.322713	51.96	25.410191
L3_chr5_+_176786282	chr5	176786269	176786349	+	2870	GRK6	FLJ32135,GPRK6	87.397247	48.823996	47.756724	78.673992	56.495549	65.413189	56.082746	59.877022	37.17939	37.506709	34.4751	56.67135	50.981064	21.210292	35.729819	33.231063	25.917424	70.767869	98.990654	81.332854	27	79.844952	55.168946	83.841267	72.994624	88.446613	45.97832	38.491813	40.028372	80.118785	49.900082	27.993548	57.744463	54.350797	36.274542	71.834833
L3_chr5_+_177564136	chr5	177564102	177564139	+	3182	HNRPAB	ABBP1,FLJ40338,HNRPAB	60.821531	34.404691	56.272259	53.427517	28.723835	15.895583	72.106682	31.379605	49.293547	38.969319	12.364729	23.089284	53.25735	40.181309	77.835262	30.226678	33.686681	45.904265	65.984756	58	30	54	27.984756	20	78.966667	38.983333	57	36.983333	14	34	53	50.975871	87.975871	49	40	48
L3_chr5_+_179058533	chr5	179058517	179058689	+	821	CANX	CNX,FLJ26570,IP90,P90	3622.586563	2293.517267	1987.704301	2363.359713	1230.690364	318.189066	1966.345462	2656.149679	1756.523347	1287.326282	1756.373204	1283.386514	2504.966235	2209.554616	3156.287419	1929.738083	2919.885883	1296.572577	3640.883457	3965.91754	954.978469	2369.940664	1192.975403	385.944502	2084.948242	2763.945864	1980.933629	1177.99519	1929.978782	1930.935572	2512.923653	2751.931765	3206.888659	3105.865416	3073.912448	1358.937216
L3_chr5_+_179092437	chr5	179092423	179092443	+	9794	MAML1	KIAA0200,Mam-1,Mam1	29.553142	16.660472	7.024196	14.753159	12.2995	2.761163	26.192155	13.508434	30.526666	23.859792	10.429393	16.833263	18.37469	16.812175	11.472186	13.503158	15.318886	16.586443	33	28	4	15	12	4	33	19	36.993671	23	11.951515	24	17.993789	21.993197	17	22	20.986395	17
L3_chr5_-_39255423	chr5	39255400	39255437	-	2533	FYB	ADAP,PRO0823,SLAP-130	0	0.610418	0	1.957861	1.019722	0	18.355822	21.170459	11.595974	13.460285	30.973129	62.939933	26.353218	8.322828	4.094066	15.345823	27.744698	23.531547	0	1	0	2	1	0	23.995763	30.991561	14	13	35	92.991525	26	11	7	24.992701	34.970803	23.985609
L3_chr5_-_39460728	chr5	39460725	39461095	-	1601	DAB2	DOC-2,DOC2,FLJ26626	6.013676	6.684576	28.039774	116.115223	60.376281	38.745879	11.631016	31.273532	116.116943	207.478298	320.379746	523.826358	14.391564	27.247316	97.558216	181.56202	304.467876	355.802403	7	11	17	117.960223	58.946237	52.864787	17	47.998134	140.992354	199.986102	359.98974	774.848917	13.997089	35.981308	144.978193	294.995455	367.946488	368.949117
L3_chr5_-_40834037	chr5	40834026	40834052	-	5562	PRKAA1	AMPK,AMPKa1,MGC33776,MGC57364	31.126817	20.355961	13.695865	7.850608	0	4.532625	57.759963	116.745962	97.488533	47.655187	44.327849	65.683521	112.895719	109.72466	160.99061	59.739924	68.153478	88.407039	36	34	8	8	0	6	68.979388	141.998095	112.923198	46	49.963504	95.983198	111.944666	139.981292	193.960171	96.995951	82	91.952386
L3_chr5_-_56283710	chr5	56283695	56283712	-	166968	MIER3	DKFZP781I1119,DKFZp686L09111,DKFZp781G1119,FLJ35954	0	0.610418	0	6.862762	0	0	0	2.39927	5.58644	15.102616	0.84304	0	6.174158	2.987708	8.829476	1.822079	1.931891	2.014269	0	1	0	7	0	0	0	4	7	14.932331	1	0	6	4	15	3	3	2
L3_chr5_-_57877709	chr5	57877709	57877714	-	NA	NA	NA	0	0	0	0	0	0	0.66108	13.937616	0	0	0	0	0	0	0	0	0	0	0	0	0	0	0	0	1	18	0	0	0	0	0	0	0	0	0	0
L3_chr5_-_83716434	chr5	83716434	83716442	-	10085	EDIL3	DEL1,MGC26287	0	0	0	1.951062	1.019722	0	2.16878	0.540457	4.804578	0.937795	0	0	0	0.742541	0	4.278547	12.644858	0	0	0	0	2	1	0	3	1	6	1	0	0	0	1	0	7	16	0
L3_chr5_-_93045275	chr5	93045271	93045282	-	NA	NA	NA	11.21843	13.366216	7.91608	14.034221	5.920545	1.362328	3.567689	1.858813	1.415654	0.560188	14.757274	7.330793	45.419959	41.899208	48.046847	33.349539	56.587618	19.341651	12.590708	22.38466	4.678571	14.222689	5.785714	2	5	3	1.836735	0.610169	16.674419	10.370114	44.946516	53.831314	62.660113	54.117202	66.821298	19.756642
L3_chr5_-_93815869	chr5	93815868	93815869	-	NA	NA	NA	0.804244	0.610418	0	0.975531	0.064196	0	0.66108	3.30128	0	8.204045	3.464574	15.167708	0	0	1.090837	1.218951	0	0	1	1	0	1	0.063492	0	1	5	0	8	4	22	0	0	2	2	0	0
L3_chr5_-_95323312	chr5	95323274	95323330	-	22936	ELL2		3.265331	25.134333	52.118696	48.870771	30.690402	5.34846	16.543452	39.234834	47.490643	46.143484	42.781697	48.442337	16.385724	16.655414	103.292815	58.943211	82.614735	47.656483	4	41.82988	29.918173	49.711252	29.914246	7.978873	20.946996	55.975961	56.959817	45.904619	48.929256	69.937612	15.985294	21.971433	133.795976	95.884244	102.825061	48.987421
L3_chr5_-_100266867	chr5	100266865	100266889	-	7903	ST8SIA4	PST,MGC34450,MGC61459,PST1,SIAT8D,ST8SIA-IV	2.461087	2.43277	0	1.951062	1.019722	0	3.49094	6.146244	18.114626	8.806633	9.552573	13.395785	20.317776	20.089389	5.545695	36.930947	22.207218	5.937124	3	4	0	2	1	0	5	10	21.961905	9	11	19	20	26	10	60	29	6
L3_chr5_-_114908275	chr5	114908241	114908342	-	56929	FEM1C	EUROIMAGE686608,EUROIMAGE783647,FEM1A,KIAA1785	22.218506	25.156459	29.953785	32.439521	26.642171	2.552426	15.621904	25.365335	20.213724	23.303682	18.283897	20.836562	29.582082	15.965732	17.863009	14.737156	18.287852	11.765051	26	42	17	32.990868	26	4	21	38	25	23	21	30	29	21	26	24	23	12
L3_chr5_-_126394146	chr5	126394142	126394150	-	115123	MARCH3	MARCH-III,MGC48332,RNF173	6.646628	7.264971	0	2.933393	6.1358	0	4.228769	14.497912	10.595795	9.069773	6.933498	2.908258	7.191806	13.712396	28.828698	11.017446	6.297065	1.007135	8	12	0	3	6	0	6	21	13	9	8	4	7	18	40	18	9	1
L3_chr5_-_131854365	chr5	131854363	131854407	-	3659	IRF1	IRF-1,MAR	35.198124	18.570711	8.345896	21.632454	20.501617	19.081445	3.382149	7.078518	9.415255	15.074842	4.307614	8.51303	9.164826	14.456258	15.192627	17.116449	14.505223	14.884044	41	30.972527	5	22	20	24	5	11	11.985294	15	5	11.971014	8.9375	19	23	27.96	20	15
L3_chr5_-_137396616	chr5	137396586	137396702	-	51306	C5orf5	DKFZp667F249,KHCHP,MGC57159,N61,FLJ26735	66.771458	81.900331	12.561138	119.341044	49.100277	13.928098	84.223849	78.587636	46.81749	84.156298	113.855107	66.12992	84.331029	100.447086	77.836008	106.524896	160.776797	57.378623	76.99768	136.949277	7.802239	120.929295	47.963387	19	99	109.945458	57.878831	82	128.884774	93.940299	83	129.98714	111.827192	172.99741	191.996119	58.998708
L3_chr5_-_137869799	chr5	137869798	137869800	-	NA	NA	NA	0	0	0	0	0	0	0	0	0	0	0	0	10.231165	6.895902	10.225504	5.512183	0	0	0	0	0	0	0	0	0	0	0	0	0	0	10	9	16	9	0	0
L3_chr5_-_139706373	chr5	139706369	139706378	-	1839	HBEGF	DTR,DTS,DTSF,HEGFL	0	19.64912	10.031947	24.636422	10.232955	5.669668	0.66108	63.73575	27.413731	12.019242	6.035686	23.636816	0	21.489911	17.21667	11.655897	10.457462	25.404051	0	33	6	25	10	8	1	81	33	12	7	34	0	28	26	19	14	26
L3_chr5_-_140978678	chr5	140978671	140978803	-	1729	DIAPH1	DIA1,DFNA1,DRF1,FLJ25265,LFHL1,hDIA1	118.498058	92.192069	74.309013	133.944414	85.048361	35.095904	108.099872	88.629111	78.117027	80.845351	78.521919	70.060936	96.309306	87.562243	121.866773	80.402367	91.849754	58.391241	135.1052	154.790511	42.561947	136.008583	83	48.998418	138.257748	129.141831	95.878358	80.460445	90.239151	98.584994	94.63199	113.822205	184.508041	131.27226	122.303561	58.997303
L3_chr5_-_143530335	chr5	143530332	143530426	-	81555	YIPF5	DKFZp313L2216,FinGER5,SB140,SMAP-5,SMAP5,YIP1A	0	1.822352	0	0.975531	1.019722	0	15.506422	13.285299	5.44449	7.626804	7.665082	8.05789	33.743065	30.455534	54.243751	35.546412	49.384986	29.665432	0	3	0	1	1	0	21	22	7	7.988095	9	11	33	39.993865	79.987691	58	63.996933	30
L3_chr5_-_148911128	chr5	148911117	148911276	-	1452	CSNK1A1	CK1,HLCDGP1,PRO2975	129.599039	160.743937	171.894955	152.06317	74.227847	22.778647	14.032286	41.752616	56.97765	57.285259	42.473333	55.353318	136.115759	127.391479	209.967317	91.509209	160.778287	100.175535	146.620632	271.960922	92.803638	153.939494	72.37962	31.689314	19.771621	62.293792	70.093271	57.245662	49.454589	78.191842	134.029615	164.905443	288.751827	148.992883	197.56818	102.406821
L3_chr5_-_158569016	chr5	158569016	158569140	-	NA	NA	NA	33.438746	14.270731	6.753939	23.509561	21.558562	8.774705	5.454905	5.524385	10.144043	3.887265	8.923454	7.102392	4.104726	8.347139	6.904604	16.381735	7.485337	20.244766	37.983607	23.697674	4	23.895522	21	11.91358	7.039451	8.745763	12.723958	4	10.230746	10.027601	4	11	11.871795	26.615385	10	20.871795
L3_chr5_-_169657266	chr5	169657224	169657871	-	3937	LCP2	SLP-76,SLP76	26.961725	25.319984	51.649959	19.590627	16.342132	6.265293	476.765616	941.624981	937.782587	522.59473	1070.900827	807.998171	316.79329	402.741956	471.541709	231.30157	456.75581	284.196862	31.938221	42	28.844961	20	15.992857	9	556.957409	1083.910246	1078.85889	491.892975	1175.860371	1202.899095	312.98477	514.921413	615.944566	375.931527	536.94133	292.986459
L3_chr5_-_177592172	chr5	177592171	177592442	-	85007	AGXT2L2	MGC117348,MGC15875,MGC45484	64.76978	29.52293	26.59159	47.213684	31.760708	10.990383	29.738723	48.249882	61.928759	50.897099	63.972435	26.892999	22.457708	22.08195	27.703993	22.033922	14.163916	27.479633	73.995614	49	16	48	31	16	38.991202	74	75.341414	50	73	38	22	29	42	36	20	27.928429
L3_chr5_-_177986638	chr5	177986622	177986703	-	57396	CLK4	DKFZp686A20267	18.369395	8.489123	7.959786	30.413709	9.187876	1.276214	19.015668	60.546317	52.837536	33.26112	48.574084	35.769057	54.616191	71.334799	126.107994	62.989026	85.9187	29.328442	22	14	5	31	9	2	26.58042	84.574554	65	33	56.057793	50.58042	53.608764	92.765258	182.608764	102.608764	110.605517	29.683764
L3_chr5_-_179431349	chr5	179431309	179431771	-	55819	RNF130	G1RZFP,GOLIATH,GP,MGC117241,MGC138647,MGC99542	86.270412	56.23891	42.521243	255.304928	105.286628	17.47981	11.255357	31.427138	29.084512	53.787596	56.963867	29.437706	34.854187	33.570503	50.384966	130.066248	94.80648	52.544184	100.729908	94.029179	24.991051	258.681375	102.773025	25	16	47.042988	35.937504	54	65.511732	40.984252	33.958338	44.338093	77.987768	211.41962	126.183007	53.236851
L3_chr5_-_179651638	chr5	179651637	179651701	-	NA	NA	NA	31.104166	27.191493	17.671597	22.458237	18.719304	10.05495	18.065188	12.204385	21.820287	13.416264	3.395108	15.10412	12.340141	5.232876	15.702069	12.343154	21.391041	13.951748	36.994681	45	11	22.947005	18.302135	14	24.987552	20	26.816092	14	4	21	12	7	28	20.20202	28.526759	14
L3_chr6_+_5029785	chr6	5029765	5029951	+	NA	NA	NA	43.998777	16.306723	0	13.657165	6.081782	3.276648	1.398909	1.660843	0.772772	0	0	0	11.30747	4.47279	2.0796	1.826311	1.287928	6.021581	51.722877	26.96	0	13.96	5.96	5	2	3.097561	1	0	0	0	11	6	4	3	2	6
L3_chr6_+_10995089	chr6	10995089	10995090	+	221711	SYCP2L	C6orf177,NO145,dJ62D2.1	0	0.610418	0	0	0	0	0	10.506705	0	0	0	0	0	0	0	0	0	0	0	1	0	0	0	0	0	14	0	0	0	0	0	0	0	0	0	0
L3_chr6_+_16237295	chr6	16237289	16237300	+	29116	MYLIP	MIR,RP1-13D10.1	170.805438	87.57598	23.925127	10.835	16.425141	6.209524	121.12139	97.981282	20.336632	8.204045	22.213782	33.60038	54.350173	38.652625	15.843459	12.331159	6.002725	14.656631	176	150	12.994819	11	16	8	130	105.997199	24	8	25	50	53.988571	49	22	20	8	15
L3_chr6_+_24234398	chr6	24234351	24234454	+	140767	NRSN1	p24,VMP,RP11-176J5.1	0.974938	1.174067	6.565209	40.697578	26.031251	4.995127	0.665565	0.899097	2.163296	16.758417	16.473234	22.025176	1.534894	1.339399	5.681143	26.504383	39.5998	30.833229	1.249553	1.922061	3.995568	41.483892	25.456338	7.094536	1.069844	1.821146	2.818821	17.451798	19.291407	30.488413	1.48321	1.80677	10.670581	43.452304	54.335713	31.003286
L3_chr6_+_28217639	chr6	28217592	28217668	+	7745	ZNF192	LD5-1,ZKSCAN8	4.922173	4.242904	1.591957	8.846799	10.225065	0	24.503769	45.227916	39.934014	38.485751	53.09227	54.352937	23.395012	12.131835	37.108326	23.25833	29.039885	14.901331	6	7	1	9	10	0	32	69	49	37.988006	61	76.997006	22.874396	16	56	38	38.994898	15
L3_chr6_+_29925897	chr6	29925896	29925899	+	NA	NA	NA	140.161427	109.260824	129.893623	168.991318	308.108421	154.198842	45.128467	88.873229	19.56386	43.959384	49.2071	60.449058	6.111572	3.815345	10.061021	3.061421	1.36976	6.843359	141.983957	188.99287	60.998217	168.99287	296.970622	152.977721	50	94	23	40	54	92	6	5	14	5	2	7
L3_chr6_+_35289777	chr6	35289774	35289777	+	222663	SCUBE3	CEGF3,DKFZp686B09105,DKFZp686B1223,DKFZp686D20108,FLJ34743	0	1.220836	0	0	0	0	0.66108	0	15.274928	0	0	0	0	0	0	0	0	0	0	2	0	0	0	0	1	0	18	0	0	0	0	0	0	0	0	0
L3_chr6_+_35373410	chr6	35373410	35373656	+	50619	DEF6	IBP,RP3-329A5.5,SLAT	124.823493	50.566923	28.13427	44.234443	63.264082	18.756587	40.24319	72.771796	15.465179	24.577727	20.564671	41.415342	174.329144	81.206466	64.749391	49.689024	58.699	89.478684	140.472022	84.239669	16.873887	44.959698	61.751614	26.936387	53.441827	104.627375	19.591605	24.900406	23.940141	57.880282	172.072033	105.609118	96.842732	81.194437	77.109192	91.429435
L3_chr6_+_35436947	chr6	35436947	35437179	+	NA	NA	NA	0	1.220836	0	0	0	0	0	0	0	0	0.84304	0	1.032672	0	17.788467	16.501382	5.635685	6.886707	0	2	0	0	0	0	0	0	0	0	1	0	1	0	26.464492	26.90542	8.109369	7
L3_chr6_+_35544157	chr6	35544154	35544160	+	4736	RPL10A	Csa-19,NEDD6	12.206103	4.334855	2.918773	10.768147	8.426001	0.377151	3.774487	6.747786	1.580632	1.93233	0	0.238428	49.106191	45.449928	57.118638	54.192036	37.694943	36.491609	14.232267	7.146175	1.836964	10.973989	8.242855	0.618421	5.245902	10.155738	2	2	0	0.311475	48.614191	58.265009	76.591336	87.763359	44.74702	37.65128
L3_chr6_+_36103514	chr6	36103489	36103567	+	1432	MAPK14	p38,CSBP1,CSBP2,CSPB1,EXIP,Mxi2,PRKM14,PRKM15,RK,SAPK2A,p38ALPHA,RP1-179N16.5	97.234245	51.552429	8.345896	44.108578	40.89057	10.266161	18.39816	46.512208	17.626602	25.863888	25.076336	34.446567	49.009695	21.822481	25.082126	34.205667	49.556956	36.742835	112.988201	85.976401	5	44.976401	39.982301	15	26	68.996283	22	26	29	49	47.974277	28.996785	42.996785	55.987138	68.990473	36.996785
L3_chr6_+_37245931	chr6	37245884	37245994	+	5292	PIM1	PIM	33.273093	36.162544	50.213685	189.192023	268.44025	155.304064	25.179499	46.699086	43.718988	135.464765	165.985435	175.351281	18.250641	18.57603	23.850017	42.86872	116.611431	148.291216	39.627441	59.921544	30	191.836621	261.244602	196.437541	35.057198	71.216672	54.474666	133.227907	187.995843	251.989324	17.749736	24.842011	41.341571	70.005453	150.096875	151.515457
L3_chr6_+_39390088	chr6	39390087	39390089	+	NA	NA	NA	8.027982	6.796812	0.108172	4.917216	17.693847	4.647722	9.917877	21.705217	9.855799	3.334284	11.222133	17.321701	9.301967	6.968367	0.494381	0.244908	4.530728	3.392379	9.115073	11.405819	0.081164	5	17.201712	6.227619	12.688941	27.80496	11.774834	3.425687	12.720239	25.507114	9.135701	9.101449	1	0.405067	6	3.409041
L3_chr6_+_42639744	chr6	42639701	42639963	+	23304	UBR2	C6orf133,DKFZp686C08114,KIAA0349,MGC71112,RP3-392M17.3,bA49A4.1,dJ242G1.1,dJ392M17.3	92.661773	67.138645	63.234377	156.657696	64.506836	9.437079	57.554624	115.766251	142.286064	132.154013	207.681977	125.176215	109.945882	74.522067	186.720778	180.229681	208.857082	95.813882	106.992907	112	36.995294	158.980392	63	14	72.99883	150.99883	171.925136	129.994129	234.998801	179.913514	107.989041	96.993027	257.464464	292.994971	253.951497	97.996984
L3_chr6_+_43257896	chr6	43257871	43257945	+	23113	PARC	DKFZp686G1042,DKFZp686P2024,H7AP1,RP3-330M21.2	30.697114	16.845826	6.527897	15.68722	16.343378	7.26141	41.520466	23.975196	3.898947	35.063415	11.973844	16.079286	16.378537	13.402467	6.173666	6.493524	3.301651	6.966153	35.981818	28	4	16	16	10.92437	52.927796	38.994152	5	35	13.899471	21.988235	15.916634	17.932432	11	10.650943	5	6.958333
L3_chr6_+_43553282	chr6	43553279	43553300	+	93643	TJAP1	RP3-337H4.1,DKFZp686F06131,PILT,TJP4	68.560047	33.910715	31.751752	46.218732	21.491069	20.716826	37.36521	49.576838	34.509959	38.397178	28.678697	26.82746	32.468659	19.572818	37.973724	13.386292	23.797122	15.835805	78	56.849315	18	46.917689	21	28	47.935185	66.95073	41.853044	37.891975	32.975385	37.978395	31.888412	25.761092	56.354146	21.888412	31.46639	16
L3_chr6_+_44322780	chr6	44322780	44322862	+	3326	HSP90AB1	D6S182,FLJ26984,HSP90-BETA,HSP90B,HSPC2,HSPCB,RP1-302G2.1	18.705983	16.092252	15.618862	22.646084	14.352938	2.724655	292.033264	421.1351	245.199132	217.548	249.913384	167.817971	256.297967	231.636323	270.162642	366.555786	480.053528	237.432952	22	27	9	23	14	4	312	436.998289	277.997726	197	274	252.99943	254.985968	291.995937	314.997743	589.997737	497.995031	248.999549
L3_chr6_+_53038147	chr6	53038147	53038231	+	26268	FBXO9	KIAA0936,DKFZp434C0118,FBX9,NY-REN-57,VCIA1,dJ341E18.2	393.455816	207.96932	177.163196	359.885886	177.67283	56.987885	106.158591	75.841184	113.133522	71.397179	108.384493	89.327661	185.451166	145.622815	286.411463	215.244612	381.473859	156.271052	417.56619	353.677689	94.896659	362.529566	172.715284	72.915438	127.820228	101.926108	133.871921	68.921182	121.876847	130.844828	183.834681	184.839022	320.662617	347.643119	402.590986	162.849388
L3_chr6_+_64403665	chr6	64403665	64403990	+	NA	NA	NA	66.019071	49.053745	3.183914	27.423238	14.295328	3.914754	15.223896	48.577165	30.126676	17.402045	33.769011	20.782091	38.798588	19.473873	19.042972	13.514777	15.617729	5.17441	76.097427	81.969565	2	27.991503	13.995851	6	21	70.059562	36.889145	18	38.982979	28.995868	38	25.957639	28.992806	22.168609	22	5.182895
L3_chr6_+_86235210	chr6	86235208	86235212	+	NA	NA	NA	1.656842	0	0	0	1.019722	1.362328	0.66108	2.56872	4.660924	0	11.461856	4.285408	0	0	0	0	0	1.007135	2	0	0	0	1	2	1	4	5.8125	0	13	6	0	0	0	0	0	1
L3_chr6_+_117910498	chr6	117910476	117910559	+	285761	DCBLD1	RP1-94G16.1,DKFZp686L21135,MGC46341,dJ94G16.1	25.317482	11.700602	30.566618	17.606037	13.645115	3.276648	2.82986	1.178254	7.074008	6.711588	12.165223	12.242945	3.087079	25.953616	23.027204	18.778289	6.801437	5.035673	30	19.343436	16.95704	17.948843	13.352674	5	4	2	9	6.953125	14	17	3	34	37	30.710526	10	5
L3_chr6_+_122762495	chr6	122762475	122762518	+	3298	HSF2	MGC117376,MGC156196,MGC75048	13.755498	20.384556	4.775871	18.563605	5.107334	0	17.299324	15.092112	6.266147	14.45254	14.705687	20.075324	38.671479	26.085081	16.607784	28.61134	33.24602	20.587966	16.677556	33.931774	3	18.965763	5	0	24.550802	25	8	14.771277	17	27.962562	37.747159	34.494318	27.79661	46.743414	45.680991	20.731001
L3_chr6_+_123152101	chr6	123152100	123152139	+	10924	SMPDL3A	ASM3A,ASML3a,FLJ20177,yR36GH4.1	14.347863	8.944236	5.161982	17.729046	23.64717	0.638107	4.429194	0.540457	0.772772	3.981573	4.307614	10.044409	23.302933	15.343765	6.131353	22.831271	32.008213	17.687395	16	15	3	18	23	1	6	1	1	4	5	14	23	20	9.980603	37	37.993506	18
L3_chr6_+_125325173	chr6	125325166	125325173	+	NA	NA	NA	0	0	0	0	0	0	14.153649	0	0	0.937795	0.84304	0	0	0.742541	0	0	0.643964	0	0	0	0	0	0	0	17	0	0	1	1	0	0	1	0	0	1	0
L3_chr6_+_144040805	chr6	144040770	144040867	+	9749	PHACTR2	RP3-468K18.3,C6orf56,DKFZp686F18175,KIAA0680,MGC176642	15.016232	13.184683	22.372801	58.15141	20.491161	5.993553	19.689763	28.462101	79.837523	59.094337	53.079261	37.059157	12.217609	5.215331	23.625361	18.961969	17.573692	3.000177	17	21.926175	13	58.913907	20	7.985714	28	46	96.974576	57.99711	61.54546	51.99711	11.991803	7	41.991803	31	25	3
L3_chr6_+_144647615	chr6	144647583	144648164	+	NA	NA	NA	75.906787	65.555142	23.423971	76.319773	14.198742	5.915189	14.185177	44.340686	23.018596	17.839288	38.199333	48.764271	34.584432	21.331106	18.478329	38.759788	22.088042	17.771573	88.198505	109.285751	14	77.811765	13.905882	9	19.52439	68.376802	29	18.790812	44	68.52439	33.754386	28.404289	34.121285	63.537624	32	17.813935
L3_chr6_+_149929054	chr6	149929034	149929240	+	116254	C6orf72	dJ12G14.2,RP1-12G14.8	74.413383	42.473757	41.651382	54.961431	13.282578	13.297308	4.429194	5.058792	9.669352	1.87559	7.790186	10.151799	46.932421	72.294603	103.211219	49.516373	43.237907	21.044142	84.931315	70.945205	23.982829	55.973696	13	18	6	9	12	2	9	14	45.919444	93.967302	137.010309	80.886746	57.945765	21
L3_chr6_+_150304855	chr6	150304833	150304858	+	80328	ULBP2	N2DL2,RAET1H	0	0.610418	0	0	0	0	0	2.56872	3.161264	0	1.709028	1.454129	0	3.005253	21.635051	5.507951	5.547981	7.028716	0	1	0	0	0	0	0	4	4	0	2	2	0	4	30.967213	9	8	7
L3_chr6_+_158164216	chr6	158164168	158164305	+	51429	SNX9	SDP1,RP11-266C7.10,MST155,MSTP155,SH3PX1,SH3PXD3A,WISP	39.358234	56.231107	111.674529	129.261187	99.888415	9.723592	23.459869	14.978627	65.63765	39.622725	102.726451	78.587912	33.648278	21.864987	58.993823	89.185479	119.846688	47.861973	46	94.954733	61.930085	130.946276	97.365962	14	31	24	79.895913	39.971459	116.993258	111.873572	32.977143	28.973282	86.948504	144.916319	149.926911	48.996116
L3_chr6_+_158322843	chr6	158322817	158322968	+	8871	SYNJ2	INPP5H,KIAA0348,MGC44422,RP11-266C7.2	190.149037	123.057254	917.888871	453.358728	296.710411	39.321462	81.517201	153.024201	817.803453	276.348905	474.899102	292.483969	59.294361	84.740094	553.285743	135.561471	213.321757	129.800775	212.839868	207.365672	439.842106	456.554917	288.047642	53	104.742487	195.754896	920.217664	256.690426	523.512076	430.701731	58.069435	109.58922	635.440956	219.931406	249.185072	133.783078
L3_chr6_+_165995639	chr6	165995638	165995639	+	NA	NA	NA	1.67113	0.220744	0	0.42522	1.019722	0.910982	11.318363	0.61839	0.87406	4.215248	2.025752	1.166417	1.847702	0	0.757719	0.605297	0.124456	0	2.016537	0.357724	0	0.438742	1	1.384538	13.825233	1.127273	1.12671	4.322959	2.362952	1.594242	1.797297	0	1.45353	0.996622	0.221012	0
L3_chr6_+_167279835	chr6	167279834	167279835	+	NA	NA	NA	4.307503	0.610418	0	4.442912	2.043806	0.638107	6.67667	0.540457	3.950594	11.436084	0	7.232842	20.215854	0	0	0.60736	0.643964	1.007135	5	1	0	4.52	2	1	8.807821	1	4.857143	11	0	10.412987	20	0	0	1	1	1
L3_chr6_+_168511009	chr6	168511009	168511009	+	NA	NA	NA	0	0	0	7.225793	0	0	0	0	0	24.165946	0	0	0	0	0	1.218951	0	0	0	0	0	7.333333	0	0	0	0	0	22.538462	0	0	0	0	0	2	0	0
L3_chr6_+_170441858	chr6	170441858	170441858	+	NA	NA	NA	0	0	0	0	0	0	0	0	11.78419	3.981573	1.709028	2.852977	0	0	0.494381	0	0.643964	0	0	0	0	0	0	0	0	0	14	4	2	4	0	0	1	0	1	0
L3_chr6_-_6265895	chr6	6265884	6265895	-	2162	F13A1	RP11-232H4.1,F13A	4.989785	10.772262	3.183914	0	0	0	9.283818	5.359808	4.843379	0	0	0	55.489047	27.13109	24.844631	0	1.36976	1.007135	6	18	2	0	0	0	12	8	6	0	0	0	55	34.985294	35.992593	0	2	1
L3_chr6_-_7856021	chr6	7855985	7856117	-	81567	TXNDC5	ERP46,EndoPDI,MGC3178,UNQ364	229.267354	169.047576	90.852543	268.716374	145.825638	73.228673	329.048253	336.013473	172.109385	321.357199	256.01824	230.76198	41.925434	51.780737	48.046678	54.222213	61.341881	55.447019	251.763069	286.513937	51.581792	270.95372	141.884719	95.344218	367.502659	385.126166	201.773738	289.342321	283.727147	338.850428	40.97586	67.64923	71.971155	88.429469	79.788066	56.267181
L3_chr6_-_13595789	chr6	13595751	13595822	-	54438	GFOD1		9.531137	2.390321	9.871879	54.260454	29.508572	5.485818	5.86816	7.580504	12.501713	32.198086	35.149107	60.284499	5.526025	2.313694	9.906975	16.574238	25.038395	19.077023	11	3.949367	6	54.943237	28.814508	8	8.201317	12.201317	15.996255	31.998355	40.603951	86	5.384096	3.096024	17.288072	27.089357	34.189501	19.288072
L3_chr6_-_16869678	chr6	16869654	16869710	-	6310	ATXN1	ATX1,D6S504E,SCA1	0.804244	0.610418	0	5.876167	2.039444	0	12.722812	8.669624	15.237591	3.80792	5.947176	5.87287	6.141463	11.281224	3.562744	7.926937	4.507746	0	1	1	0	6	2	0	16.908046	14	19	4	7	8	6	15	7	13	7	0
L3_chr6_-_28999696	chr6	28999661	28999751	-	5987	TRIM27	DASS-46L4.6,RFP,RNF76,DAAP-182E11.3	88.479157	31.256119	23.153715	48.169305	46.162101	22.095405	43.35401	44.472389	22.335175	21.341841	34.668802	25.255554	35.842583	30.312041	37.405787	44.019529	42.601347	33.596933	101	52	14	49	45	30	57	65.996441	27.996441	22	40	34.996416	34.994169	39.991279	59.994169	72	57	33.988338
L3_chr6_-_31736512	chr6	31736499	31736532	-	57827	C6orf47	D6S53E,G4,NG34,DAMA-236L13.9	25.889316	6.033219	6.527897	10.793383	9.190585	3.399269	9.579304	14.75071	15.085835	7.559101	15.616605	9.456737	8.206807	5.25042	4.551507	3.64839	5.924955	16.774636	29.988372	10	4	11	9	5	13.557213	21.834034	18.941105	8	17.991525	13	8	7	9	6	8.953846	16.907692
L3_chr6_-_34468338	chr6	34468314	34468527	-	11165	NUDT3	DIPP,DIPP1	394.186821	163.773858	125.812935	241.006614	161.377412	22.149679	143.647392	197.466647	143.172979	116.337483	176.072882	169.677194	100.128585	98.132301	106.271458	127.443181	128.401512	51.147513	411.630109	278.952503	66.994149	243.280277	157	30	169.682071	242.651305	169.677282	113.482131	197.912165	243.698551	98.555995	126.41519	150.975226	207.09689	162	52
L3_chr6_-_37773430	chr6	37773412	37773783	-	266727	MDGA1	DKFZp686K0262,DKFZp686L0262,FLJ45018,GPIM,MAMDC3	6.072294	9.058198	151.842342	242.94985	71.8576	56.73446	2.64432	7.161656	209.042036	297.896539	162.728398	212.942655	3.087079	5.231561	58.448071	54.50462	26.277353	31.613692	7.565675	14.986239	86.946959	245.98875	70.123866	78.963095	4	12.961426	249.245571	280.706539	183.572779	307.457771	3	6.911243	88	88.956475	36	32
L3_chr6_-_39305230	chr6	39305228	39305233	-	8645	KCNK5	FLJ11035,K2p5.1,TASK-2,TASK2	12.470492	3.000661	1.591957	5.892747	4.096355	0	5.421853	10.506705	3.233036	0	0.84304	0	23.256945	10.82435	15.612571	9.842389	2.130027	6.843359	14	5	1	6	4	0	7	14	4	0	1	0	23	14	21	16	3	7
L3_chr6_-_43445183	chr6	43445171	43445369	-	24149	ZNF318	FLJ21852,HRIHFB2436,TZF,ZFP318	43.598381	19.789352	1.591957	36.324934	18.453448	6.133996	18.398676	25.535987	2.137855	11.676758	11.162347	18.012378	8.05648	7.528049	2.72181	10.850189	5.319946	3.021404	51.961945	32.745017	1	36.986928	18	8.926471	25.476868	39.875533	2.728507	12	13	25	7.820513	10	5	17.824051	7.896155	3
L3_chr6_-_43704896	chr6	43704892	43705004	-	54676	GTPBP2	MGC74725,RP11-22I24.2	42.34814	26.705692	61.575187	28.366508	19.359858	7.469589	24.143324	51.327245	31.926273	58.870689	20.761851	24.002544	23.630211	9.626986	7.57954	16.440136	10.825489	12.936757	49.833326	44.424566	34	28.932516	18.933665	11.131737	33	75.843107	39.561555	59.553146	24.110084	32.994302	23.195202	12.864904	14	26.893224	15.885417	13
L3_chr6_-_44389052	chr6	44389045	44389065	-	57505	AARS2	RP11-444E17.1,AARSL,KIAA1270,bA444E17.1,MT-ALARS	168.751425	78.815655	34.191947	82.097524	34.868151	25.235654	41.123511	57.695753	24.543996	15.752639	20.170631	12.1449	95.355957	80.037451	63.987159	73.534737	77.781744	54.745744	177.996255	134	19	83	34	33	49	71	30	16	23	17	95	101	77	118.983193	87	57
L3_chr6_-_46091557	chr6	46091551	46091557	-	53405	CLIC5	RP11-546O15.1,CLIC5B,FLJ90663,MST130,MSTP130,dJ447E21.4	0	0	0	0.975531	0	0	0	0	10.050431	0	0	0	0	0.742541	0	0	1.36976	0	0	0	0	1	0	0	0	0	12	0	0	0	0	1	0	0	2	0
L3_chr6_-_47385586	chr6	47385557	47385672	-	27242	TNFRSF21	BM-018,DR6,MGC31965	36.670283	28.170334	365.980429	597.068517	289.873427	43.222592	82.202431	86.248975	491.991907	237.246346	273.343971	213.875434	24.527212	31.054514	226.347213	103.45326	198.715842	104.470863	42	46.994319	180.995111	597.978824	280.978024	54.952168	105	119.997669	565.949614	224.990059	305.98498	312.981289	24	41	294.996771	167.980848	238	106.973325
L3_chr6_-_81802496	chr6	81802496	81802496	-	NA	NA	NA	3.286286	9.065842	1.34973	3.647343	2.043806	0.539063	0	1.178254	1.580632	1.93233	1.59669	12.314731	3.072054	0.742541	0.494381	0	1.287107	1.007135	3.857143	15.285714	0.857143	3.714286	2	0.857143	0	2	2	2	1.870968	18	3	1	1	0	1.888889	1
L3_chr6_-_90119082	chr6	90119055	90119353	-	51465	UBE2J1	CGI-76,HSPC153,HSPC205,HSU93243,MGC12555,NCUBE1,Ubc6p	665.109461	480.491406	272.936534	721.044366	369.331228	93.137234	215.568161	334.690621	226.073484	417.966465	435.637852	256.362882	300.907859	231.175687	234.14885	405.606413	418.04372	184.283927	724.693499	814.804538	148.99336	726.813569	358.994059	121.500437	270.936377	440.06976	271.815017	391.961971	486.720533	371.972448	296.829414	298.710726	323.967465	657.585897	488.956476	188.98898
L3_chr6_-_91062673	chr6	91062673	91062673	-	60468	BACH2		0.814885	0	0.250169	0.024297	1.045673	0	0	0	0	0	16.054676	0	0	0.061533	0.066591	0	0.044745	0	1.012685	0	0.17759	0.02537	1.02537	0	0	0	0	0	18	0	0	0.086379	0.172757	0	0.086379	0
L3_chr6_-_106880227	chr6	106880191	106880371	-	9474	ATG5	ASP,APG5,APG5L,hAPG5	117.680428	84.899795	79.35416	94.448794	34.792035	5.915188	33.574831	46.830948	77.579881	63.825822	58.91803	34.014959	149.424175	88.841649	172.30583	115.861008	179.15806	58.433892	134	141.988	46	95.924913	34	9	46	73	95	63.992629	67.988448	47	146.910332	116	249.983063	188.998355	225.993031	58.993031
L3_chr6_-_114398995	chr6	114398984	114399176	-	3066	HDAC2	RPD3,YAF1	136.045849	112.945455	51.625464	106.095358	58.004708	10.541868	21.802614	59.805814	54.281909	16.485359	33.496572	25.778157	160.740222	97.116715	150.125834	111.076649	103.601661	34.514644	154.238804	190.186008	29.327383	107.797969	56.581835	14.749568	29.876712	82.938356	66.284178	16.979452	38.793284	35.759762	158.597538	125.877533	207.717773	180.708036	133.804587	34.942531
L3_chr6_-_130073001	chr6	130072997	130073036	-	93663	ARHGAP18	FLJ25728,MGC126757,MGC138145,MacGAP,bA307O14.2	0	0	3.343982	0.975531	0	0	0.66108	10.493135	33.418389	23.068837	33.347042	20.659042	5.163361	6.721226	13.711032	43.034488	37.567899	7.993397	0	0	2	1	0	0	1	16	40	22.994475	38	29	5	8.995455	22	70	50	8
L3_chr6_-_138470281	chr6	138470281	138470350	-	64065	PERP	KCP1,KRTCAP1,PIGPC1,RP3-496H19.1,THW,dJ496H19.1	64.945351	38.110888	24.100933	31.557878	11.246422	4.270834	6.524187	7.324498	6.275836	3.80792	10.476236	1.482306	78.938673	72.431958	85.663868	48.688897	62.742811	48.716712	72.792925	63.964567	13.835206	32	11	6	9.336207	12	7.897727	4	12	2	78	92.978261	110.958297	78.974522	76	50
L3_chr7_+_1870938	chr7	1870936	1870938	+	NA	NA	NA	3.413301	0	10.842991	0	1.019722	0	2.16878	7.163435	16.047699	6.077393	4.349605	2.852977	15.172065	15.572546	24.934981	12.318946	11.158795	8.764874	4	0	6	0	1	0	3	9.958333	19	6	5	4	15	20	31	20	14	9
L3_chr7_+_2638105	chr7	2638083	2638376	+	80727	TTYH3	KIAA1691	133.26399	84.512258	275.011513	337.683392	330.936406	161.07835	108.191036	139.957417	227.213531	273.276938	196.255792	218.990822	26.064247	36.961448	66.529852	59.826396	75.961285	75.380564	149.895664	141.535308	143.723319	340.995547	321.401735	191.389778	134.760371	185.852037	266.22441	255.408194	220.11834	318.832686	25.453986	48.420696	94.200778	97.383805	95.434607	77.248498
L3_chr7_+_8442832	chr7	8442832	8442832	+	NA	NA	NA	0	0	0	0	0	0	0	0	0	0	0	0	0	0	0.497808	0.618472	0.005269	12.64138	0	0	0	0	0	0	0	0	0	0	0	0	0	0	1.006068	1.018204	0.012111	13.054489
L3_chr7_+_17304757	chr7	17304756	17304801	+	196	AHR		1.602898	39.663143	19.351308	42.251346	9.314573	1.995466	2.721069	13.986888	22.384024	17.925868	26.462974	10.695416	10.21905	47.150912	26.462158	9.663869	11.323425	7.945345	1.993333	66.897959	11.267857	42.897959	9.121306	2.993333	4	20	27	18	30	15	9.988024	60.956522	38	15.828283	15.987915	7.993902
L3_chr7_+_18501886	chr7	18501876	18501918	+	9734	HDAC9	HDAC7,DKFZp779K1053,HD7,HDAC,HDAC7B,HDAC9B,HDAC9FL,HDRP,KIAA0744,MITR	0	0	0	4.893837	2.835779	0.800875	1.131664	1.606923	5.452835	14.705322	46.318772	65.308643	5.15309	2.982657	25.840887	52.156244	105.692641	40.319944	0	0	0	5	2.777778	1.230769	1.73029	2.97619	6.949163	14.952381	52.833333	93.368512	4.989978	3.993311	36.938754	84.909658	129.785242	40.950779
L3_chr7_+_20791548	chr7	20791548	20791548	+	NA	NA	NA	0	0	0	0.975531	2.043806	0	0	0	11.78419	0	0	0	0	0	0	0	0.643964	0	0	0	0	1	2	0	0	0	14	0	0	0	0	0	0	0	1	0
L3_chr7_+_23252857	chr7	23252817	23252967	+	10457	GPNMB	HGFIN,NMB	1.608488	0	1.591957	25.593377	27.673555	5.894953	24.94786	32.283585	47.232682	325.048581	538.475357	557.08914	35.576793	51.023216	88.275581	531.202691	1309.446992	710.05655	2	0	1	26	27	8	31	43	57	287.976074	580.970801	859.860344	34.998708	66	111.999021	852.96597	1262.946033	757.968546
L3_chr7_+_23305482	chr7	23305456	23305486	+	115416	C7orf30		26.196444	7.259513	12.103907	17.693351	7.152794	7.917841	0.66108	1.178254	2.402289	0	0.84304	1.454129	19.350758	10.596506	4.318297	17.21018	9.962405	8.900976	30	12	7	18	7	11	1	2	3	0	1	2	19	13.989247	7	28	14	9
L3_chr7_+_27029859	chr7	27029858	27029859	+	NA	NA	NA	0.804244	2.406191	8.919993	8.877138	4.096355	1.362328	0.66108	0.540457	6.612874	7.137442	11.521689	2.852977	9.071186	4.557885	17.947029	21.542682	20.499051	13.542489	1	4	5	9	4	2	1	1	8	7	13	4	8.932773	6	24	34.865546	24	14
L3_chr7_+_36395896	chr7	36395896	36396017	+	54443	ANLN	ANILLIN,DKFZp779A055,Scraps,scra	25.849459	12.652679	1.591957	10.781068	6.135799	2.123056	16.738096	39.224426	12.912407	22.143166	3.395108	11.311488	118.842329	130.902999	74.325797	59.109189	27.097933	16.836209	29.967033	21	1	11	6	3	22	53	16	21.993007	4	16	117.985428	166.968281	98.992714	95.996357	34.996357	17
L3_chr7_+_55680652	chr7	55680651	55680652	+	NA	NA	NA	8.87399	10.095322	3.343982	13.839538	4.096355	6.84763	420.040179	638.599514	292.616662	270.1824	131.583963	195.716357	94.802295	166.543319	150.221142	92.12781	70.435184	120.048248	10	17	2	14	4	9	395.049805	547.776223	315.229113	228.891898	141.978988	308.87453	94.986503	205.646305	152.194581	148.038464	74.934961	127.996259
L3_chr7_+_89870697	chr7	89870695	89870718	+	9069	CLDN12		0	0.610418	1.591957	0	0	1.362328	3.458898	5.605787	8.861491	0.937795	1.709028	0.741153	22.363784	17.647718	18.173873	11.031906	18.027829	5.95835	0	1	1	0	0	2	5	9	11	1	2	1	21.958333	23	27	18	23	6
L3_chr7_+_90063251	chr7	90063233	90063260	+	NA	NA	NA	4.137187	9.065916	1.591957	0	0	0	4.429194	15.87371	13.765161	0	1.709028	0	2.38786	2.245167	0.950029	0	0.643964	5.014447	5	15	1	0	0	0	6	24	16.966292	0	2	0	2.315068	3	1.931034	0	1	5
L3_chr7_+_102725130	chr7	102725116	102725137	+	9512	PMPCB	MPP11,Beta-MPP,MPPB,MPPP52	8.274374	5.424528	6.367829	15.68722	2.043806	3.399269	2.015549	7.611965	0	2.870125	1.709028	0.741153	7.176781	12.747053	10.536346	27.582538	11.731371	14.913972	10	9	4	16	2	5	2.941176	11.875	0	3	2	1	7	16.868613	17.967742	44.919355	16	14.983871
L3_chr7_+_111877750	chr7	111877747	111877750	+	3475	IFRD1	PC4,TIS7	73.547949	80.577502	76.051551	74.767584	32.981574	6.84763	25.677243	63.178804	26.774093	15.804018	26.950611	50.308018	27.187032	42.02826	76.201976	34.067831	63.337353	25.018276	76	139	37	75	32	9	30	71	31	15	30	76	27	53	83	55	68	26
L3_chr7_+_114349458	chr7	114349458	114350233	+	29969	MDFIC	HIC	32.309839	18.209573	78.196103	222.801019	37.963381	4.582769	13.473672	20.378122	53.519526	140.968464	60.847478	19.765191	24.581102	15.743269	43.605059	152.271733	48.549609	12.039098	38.667715	30.121997	44.994203	225.347636	37.121997	7.060999	18.667208	32.943941	64.864342	136.349783	69.961078	27	24	20.994792	70.995444	247.600781	66.651127	11.995902
L3_chr7_+_115637850	chr7	115637848	115637860	+	26136	TES	DKFZP586B2022,MGC1146,TESS,TESS-2,TESTIN	1.608488	6.594528	8.505964	3.67373	6.128709	0	0	1.080913	0	2.94947	0.84304	3.974419	2.065344	10.684154	4.4865	2.433671	2.130027	2.014269	2	11	5	3.76087	6	0	0	2	0	3	1	5.503448	2	14	8	4	3	2
L3_chr7_+_128166631	chr7	128166608	128166700	+	813	CALU	FLJ90608	130.933784	71.764652	55.974648	164.278006	66.693011	21.658572	63.987966	82.233713	114.762089	90.278996	162.548843	140.343781	127.31455	124.571791	156.306182	181.30689	290.63106	179.36844	147.99646	119.972028	32	165.996466	65	30	84.976228	120	138.972677	89.995237	183.992867	201.970468	124.963785	161.547146	228.98176	294.989047	354.97593	183.895118
L3_chr7_+_128365224	chr7	128365221	128365224	+	3663	IRF5		2.528698	0.610418	1.591957	10.844235	0	2.761163	6.565932	5.600086	0	1.93233	3.464574	3.59413	8.154426	2.987708	7.281593	5.517198	2.013723	1.007135	3	1	1	11	0	4	9	8	0	2	4	5	8	4	12	9	3	1
L3_chr7_+_131472198	chr7	131472197	131472198	+	NA	NA	NA	11.445903	1.810134	23.762119	0	19.520403	16.772224	8.432908	1.178254	1.580632	0	3.464574	2.156844	2.065344	0.742541	0.988763	0	0	0	12.985915	3	13	0	19	21	11	2	2	0	4	3	2	1	2	0	0	0
L3_chr7_+_142205368	chr7	142205367	142205376	+	NA	NA	NA	20.893991	16.697524	26.04255	10.487618	4.087814	3.402926	5.935974	1.699801	11.314483	1.93233	15.988897	2.156844	26.646545	38.805139	113.141197	6.464929	27.081722	27.973954	23.467303	28.064689	14.832692	10.660606	3.999211	4.893333	7.840032	2.971429	13.687285	2	18	3	26.244206	49.718463	129.326652	10.569181	32.824752	28.822887
L3_chr7_+_142695565	chr7	142695553	142695659	+	835	CASP2	CASP-2,ICH-1L,ICH-1L/1S,ICH1,NEDD2	107.850039	68.198894	28.041692	48.106685	33.744812	30.542411	73.042631	78.933348	61.281953	35.455107	48.07587	78.583603	107.890573	65.675781	47.20711	34.872611	45.98835	79.068172	123.966019	113.972151	16	48.994949	32.995	43	95.986391	110.978529	73.988372	35.984584	54.988372	110.871504	106	85.986589	76.996124	56.998062	63	79.996124
L3_chr7_+_151456854	chr7	151456853	151456855	+	NA	NA	NA	8.721712	4.664496	5.555994	15.443106	3.434515	2.246789	0.006756	0.550991	0.013758	0.004337	0.0112	0.745312	0.015107	0.011995	0.004813	0.013124	0.006243	0.005156	9.963904	7.808839	3.21333	15.632076	3.355545	3.16093	0.01443	1.017316	0.020202	0.005772	0.01443	1.005772	0.014159	0.017304	0.017302	0.022026	0.014153	0.004717
L3_chr7_+_156491224	chr7	156491223	156491224	+	NA	NA	NA	0.804244	1.591365	2.568903	13.717625	25.78253	8.520316	1.850748	0.523599	0	5.11337	8.568375	4.231691	0	0.084434	0	2.05564	0.734354	9.565989	1	2.633803	1.633803	13.878253	25.047267	10.682141	2.714286	0.972211	0	5.142857	9.724078	6	0	0.117904	0	3.364013	1.128205	9.83426
L3_chr7_+_156893015	chr7	156893011	156893016	+	NA	NA	NA	338.654566	280.740424	366.789597	490.134917	686.517498	452.170508	51.433294	58.596397	28.861051	28.871658	35.880983	51.59705	5.100095	10.036213	16.851237	12.305092	28.943386	11.686953	330.833195	489.573422	162.91688	487.620293	660.471411	410.77554	56.647059	65.733838	33.766363	26.881748	39.84866	77.525435	5	13	23	20	32.945736	12
L3_chr7_-_992914	chr7	992914	992914	-	NA	NA	NA	1.656842	2.406191	0	4.917216	4.096355	4.532625	6.264127	0.540457	0.772772	5.024947	5.238118	12.979438	0	0	0	0	0.643964	1.007135	2	4	0	5	4	6	8	1	1	5	6	19	0	0	0	0	1	1
L3_chr7_-_6065300	chr7	6065262	6065388	-	27102	EIF2AK1	HRI,KIAA1369	706.479115	356.555108	294.72812	303.125237	208.902063	54.798277	762.814446	792.745441	348.161544	326.850311	436.176658	381.222722	326.69394	225.086395	202.462089	176.213076	191.604882	124.9145	739.600843	607.482357	151.924083	305.811436	202.999531	68.988168	841.179159	887.782811	406.9642	305.861501	484.956924	560.319927	323.345247	289.604385	268.223526	285.988581	235.998715	127.88064
L3_chr7_-_6278767	chr7	6278757	6278814	-	9265	PSCD3	ARNO3,GRP1	13.81542	5.868604	6.137076	14.665329	5.108987	2.000435	1.398909	2.259167	6.534066	0.937795	6.129538	0.741153	4.947095	1.286852	2.901281	1.21472	5.687573	0	16	9.780822	3.780822	15	5	3	2	4	8	1	7	1	4.823529	1.736842	5	2	8	0
L3_chr7_-_8268330	chr7	8268306	8268340	-	3382	ICA1	ICA69,ICAp69	9.20733	15.635465	4.93594	14.715953	9.211384	0.638107	2.721069	0.540457	0.772772	0	0	0.741153	5.100095	3.012019	2.72181	3.658462	7.759056	3.97823	11	26	3	15	9	1	4	1	1	0	0	1	5	4	5	6	11	4
L3_chr7_-_11643247	chr7	11643217	11643254	-	221981	THSD7A	KIAA0960	5.209432	1.211934	0	0	1.019722	2.123056	19.357784	161.745702	42.178976	12.893785	19.247358	40.771394	35.545929	29.153768	27.822426	8.562974	12.861922	3.97823	6	2	0	0	1	3	25	196.977887	50	13	22	59	35	38	38	14	18	4
L3_chr7_-_19123786	chr7	19123778	19123786	-	7291	TWIST1	ACS3,BPES2,BPES3,SCS,TWIST	8.646535	2.420552	1.591957	0.975531	2.039444	0	5.129007	1.718711	8.326049	2.94947	13.33141	0	1.032672	4.525839	0.988763	2.446396	0	1.007135	10	4	1	1	2	0	7	3	10	3	15	0	1	6	2	4	0	1
L3_chr7_-_21175624	chr7	21175624	21175624	-	NA	NA	NA	10.732074	3.593868	0	0	0	0	0	0	0	0	0	0	0	0	0	0	0	0	12	6	0	0	0	0	0	0	0	0	0	0	0	0	0	0	0	0
L3_chr7_-_21952004	chr7	21951990	21952068	-	55536	CDCA7L	DKFZp762L0311,JPO2,R1,RAM2	174.659011	73.672675	45.249307	39.312248	16.388217	1.276214	54.347458	39.160544	27.033496	4.919368	6.767268	12.826639	102.823626	77.489115	46.554149	19.573789	12.620093	21.775075	191.911565	124	25.911565	39.990196	16	2	71	57.990741	32.972727	5	8	18	100.994521	101	75	31.99726	18	21.99726
L3_chr7_-_35260226	chr7	35260224	35260226	-	57057	TBX20	ASD4	0.804244	4.823013	3.183914	9.852669	0	0	5.936895	12.797232	5.68643	7.015188	0.84304	7.730805	3.087079	3.783298	2.901281	2.446396	14.725884	0	1	8	2	10	0	0	8	18	7	7	1	11	3	5	5	4	18	0
L3_chr7_-_44088608	chr7	44088608	44088630	-	27434	POLM	Tdt-N	12.258218	0.610418	1.591957	0.975531	5.108987	0.638107	16.322429	0.540457	3.982921	3.80792	1.68608	0	51.373907	1.502626	3.318265	3.041031	9.228433	1.007135	14	1	1	1	5	1	20	1	5	4	2	0	51	2	6	5	13	1
L3_chr7_-_45927397	chr7	45927392	45927399	-	3486	IGFBP3	tcag7.703,BP-53,IBP3	0.804244	0.610418	3.343982	5.887231	4.096355	48.736747	0	0	0	0	3.464574	35.812491	0	2.227622	7.840519	4.271661	7.372484	118.323976	1	1	2	6	4	54.985714	0	0	0	0	4	52.949153	0	3	12	7	10	124.986577
L3_chr7_-_47587813	chr7	47587803	47588384	-	NA	NA	NA	144.016843	97.888757	89.704454	265.238247	122.903291	41.324501	39.254988	104.256039	92.671309	103.517876	144.834335	108.614936	60.905827	51.134641	96.548935	137.014754	117.992445	110.096503	165.57721	163.969826	52.020932	268.806139	119.95058	57	55.080365	140.025407	113.145782	101.983914	165.024807	156.026788	59.609823	67.044696	148.157038	222.844046	154.657584	112.976676
L3_chr7_-_50828308	chr7	50828308	50828665	-	2887	GRB10	GRB-IR,IRBP,KIAA0207,MEG1,RSS,Grb-10	12.440442	13.054434	34.400307	7.647885	6.133071	0	9.107149	25.372384	42.931859	14.092009	8.815156	7.412141	6.579219	17.388339	19.553991	7.205564	2.657688	4.951216	14.992593	21.689245	20.125796	7.794872	6	0	12.307855	39.547742	51.426534	14.336021	10.330028	10.317382	6.393382	22.88128	32.12894	11.735139	4	5
L3_chr7_-_72676789	chr7	72676774	72676843	-	51085	MLXIPL	CHREBP,MIO,MONDOB,WBSCR14,WS-bHLH	82.822678	51.242699	34.176786	364.745433	246.789039	57.816424	39.864718	57.105883	25.47775	195.411957	158.345436	210.829833	23.320277	16.03774	18.231557	48.691536	63.680015	26.391616	89.986223	86.99536	18	365.939018	238.97337	69.989569	49.974247	76.984028	30.828343	177.97786	175.952707	318.881589	22.975904	21	26.932352	78.951807	75.875565	26.996047
L3_chr7_-_95789317	chr7	95789309	95789328	-	10165	SLC25A13	ARALAR2,CITRIN,CTLN2	12.087722	5.989223	6.753939	4.763159	6.894485	0	2.059989	1.0453	5.639547	0.937795	0.792512	4.231691	6.992973	8.189593	1.483144	4.272707	5.498762	3.000521	14.066667	10	4	4.866667	6.733333	0	3	1.941176	6.941176	1	0.941176	6	6.841584	10.857634	3	7	7.978947	2.978947
L3_chr7_-_109304767	chr7	109304767	109304767	-	NA	NA	NA	0	0	0	0	0	0	19.626108	10.506705	2.402289	1.93233	3.464574	3.544256	1.032672	0	1.733047	0	0	0	0	0	0	0	0	0	23	14	3	2	4	5	1	0	3	0	0	0
L3_chr7_-_127771098	chr7	127771098	127771190	-	55131	RBM28	FLJ10377	10.844391	11.502131	3.183914	10.763205	3.059166	0	34.784146	38.264312	34.667117	16.708218	24.918485	24.978616	17.45302	22.014443	29.43223	12.207102	17.322835	19.542844	12.952381	19	2	11	3	0	45.985185	57	43	17	29	35	17	29	47	20	24.984375	20
L3_chr7_-_148212273	chr7	148212264	148212366	-	2146	EZH2	ENX-1,EZH1,MGC9169,KMT6	247.771704	142.239067	113.266511	104.003263	50.225822	10.554164	81.268593	120.920411	78.887092	44.91001	34.410038	31.755889	102.934451	68.084866	60.297713	39.136892	36.645526	25.827311	275.782853	238.989747	64.437084	105.714018	49	16	104.008798	163.998081	95.998035	44.752199	39.998081	44.892174	101	89	92.508874	63.876235	47.986486	26
L3_chr7_-_148825728	chr7	148825692	148825846	-	155061	ZNF746	FLJ31413	126.220679	93.367788	97.669299	123.953751	97.318027	38.595478	45.060409	57.208209	62.377861	55.736574	43.202014	71.733743	37.956452	21.034556	26.807886	27.517908	27.968401	24.724272	145.413235	155.960498	55.892517	125.941014	94.98059	53.52832	61.677656	83.781527	76.995423	55	50	101.498304	36.980695	28	44.969215	45.092752	39.980695	24.809162
L3_chr7_-_148952726	chr7	148952715	148952766	-	79970	ZNF767	FLJ12700,FLJ42870,MGC51818	14.975352	9.599319	14.99508	5.869368	8.175244	0	10.91015	16.806706	13.581994	4.82506	7.708918	5.121455	8.224478	5.215331	4.736001	5.474701	7.561705	4.934399	18	15.947893	8.916667	6	8	0	15	23.961905	17	5	8.980769	7	8	7	8.883117	9	11	4.969697
L3_chr7_-_151205388	chr7	151205377	151205428	-	51422	PRKAG2	AAKG,AAKG2,CMH6,H91620p,WPWS	19.610322	9.704501	0	2.933392	0	0	3.3054	12.217136	0	2.870125	0.84304	0.741153	6.185095	5.257186	0	0	1.287928	1.007135	23	16	0	3	0	0	5	18	0	3	1	1	6	7	0	0	2	1
L3_chr7_-_156046434	chr7	156046433	156046434	-	NA	NA	NA	3.936868	1.906072	0.233414	0	1.779636	0.638107	0	0.001855	0	0.004854	0	0	0	33.499565	0.494381	0.682492	0.643964	3.944081	4.624685	3.138714	0.166456	0	1.742986	1	0	0.006431	0	0.006431	0	0	0	42.375	1	1.125	1	4
L3_chr7_-_157176310	chr7	157176298	157176430	-	NA	NA	NA	51.705405	29.535017	10.51195	12.718483	6.318313	2.21991	21.848797	35.295045	14.735824	9.608343	10.367685	8.754023	45.900991	10.525566	11.222283	7.61514	9.608071	2.192379	60.167079	49.157597	6	13	6.188525	3.377049	30	50.964706	18.241135	10	12	12	45.137068	14	17	12.506667	14.013333	2.172156
L3_chr7_-_158314940	chr7	158314919	158315028	-	57488	FAM62B	CHR2SYT,ESYT2,KIAA1228	127.76474	111.285586	45.533656	82.259546	49.642383	14.291566	93.169844	99.146826	44.061855	43.116645	61.586302	50.555161	81.969654	79.941847	52.134814	61.202815	56.800124	20.70672	143.54375	187.726249	26.824129	83.614564	48.481893	20	112.340689	125.186307	52.899801	42.958372	69.710271	71.755966	80.878678	103.628918	75.722936	99.653643	74.40525	20.982183
L3_chr8_+_1614077	chr8	1614077	1614077	+	NA	NA	NA	0	0	1.591957	0	0	0	0.66108	0	2.402289	0.937795	2.583893	2.852977	3.072054	0.742541	4.559783	8.616377	11.398489	3.944081	0	0	1	0	0	0	1	0	3	1	3	4	3	1	7	14	14	4
L3_chr8_+_17824578	chr8	17824578	17824816	+	5108	PCM1	PTC4	69.126254	58.78837	28.267733	87.075197	53.454506	8.44738	55.284415	145.175267	109.633981	157.225374	185.128624	139.211654	35.2545	37.081815	49.076676	102.590085	146.918075	51.178047	78.987462	99	16	88.368822	52.186061	12	70.997717	181.986301	129.98502	149	207.981798	204.980758	34.563054	47.984762	70.682047	166.369114	178.945145	51.998131
L3_chr8_+_19841043	chr8	19841010	19841215	+	4023	LPL	LIPD,HDLCQ11	0.804244	0	5.161982	19.738112	11.25519	3.712866	5.421853	12.225416	46.31783	160.838624	218.384345	247.76374	8.198111	7.599645	168.148067	264.768189	598.630266	566.830013	1	0	3	20	11	5	7	17	53.996351	146.979741	237.994975	379.978761	8	10	190.998161	425.984683	589.984844	606.980965
L3_chr8_+_20099140	chr8	20099140	20099192	+	526	ATP6V1B2	VATB,VMA2,VPP3,ATP6B1B2,ATP6B2,HO57	267.527301	95.309376	85.695814	212.697683	116.368088	79.510277	113.57125	47.919763	47.464959	58.264134	49.226176	73.166264	124.163463	76.925103	90.992423	108.388733	142.837327	162.658968	278.937212	161.983784	45.964211	213.923212	113	92	129.933326	63.956436	56.993852	56	55.952329	107.93728	122.956732	98.985538	120.991068	175.643676	166.903551	169.920307
L3_chr8_+_22518089	chr8	22518074	22518536	+	57805	KIAA1967	DBC-1,DBC1	698.31833	429.366464	453.829196	452.384848	555.092543	282.353955	207.13854	214.328461	189.104883	105.458728	132.163942	165.240256	337.467006	279.78844	372.546421	230.516024	271.681101	290.56971	733.144198	732.042498	234.100864	456.379495	538.495978	330.774445	255.542325	283.219705	225.712694	103.474425	150.37982	238.933479	335.127745	358.14203	464.199186	373.417624	325.649843	300.818692
L3_chr8_+_22617309	chr8	22617307	22617310	+	NA	NA	NA	0.804244	0.610418	1.591957	0.975531	5.116077	4.350973	12.134247	0.540457	0.772772	2.870125	4.307614	14.59962	0	0	0	0	0	0	1	1	1	1	5	6	15	1	1	3	5	21	0	0	0	0	0	0
L3_chr8_+_22913005	chr8	22913005	22913360	+	23221	RHOBTB2	DBC2,KIAA0717	4.217545	7.8662	4.93594	13.780667	5.123968	2.724655	5.790087	2.39927	22.665637	6.957277	0	16.520705	15.230471	4.514646	6.225303	11.651391	5.174691	6.944259	5	13	3	13.988372	5	4	8	4	27	7	0	23.880597	15	6	9.992424	19	7	7
L3_chr8_+_25098000	chr8	25097983	25098276	+	80005	DOCK5	DKFZp451J181,DKFZp779M164,DKFZp781J211	128.837722	100.989542	77.251072	239.676715	124.537432	26.513335	149.822188	289.759147	315.622237	448.416652	385.182074	493.942608	65.390531	53.583041	104.386653	135.54204	208.544207	81.74072	148.569436	168.586686	45.293372	243.031371	121.483977	37.767109	192.357318	382.850421	374.29488	424.853619	434.599291	720.938577	63.957307	70.853438	164.224043	220.847472	263.952784	82.891245
L3_chr8_+_26296500	chr8	26296463	26296522	+	665	BNIP3L	BNIP3a,NIX	13.276905	32.380216	9.937853	7.834029	2.039444	0.638107	8.479074	15.948782	7.710714	0.937795	5.901281	5.834432	104.280082	66.199764	46.386903	19.576274	22.25693	27.322514	16	54	6	8	2	1	11.985294	26	9.828947	1	7	8	102.600795	85.598025	69	32	30.792209	27.606335
L3_chr8_+_37773530	chr8	37773487	37773769	+	25960	GPR124	DKFZp434C211,DKFZp434J0911,FLJ14390,KIAA1531,TEM5	617.186403	389.405705	228.985825	233.350724	164.882991	47.417463	853.73085	1083.256799	315.453631	246.988058	178.854842	194.956437	102.296017	94.735088	85.046654	56.649859	51.462721	34.564813	660.714945	662.652824	121.24547	235.886389	160.366762	64.757055	928.381081	1145.642667	365.592867	229.968063	202.094271	284.747884	100.760384	122.864649	116.263535	92.252316	69.283375	35.247532
L3_chr8_+_38763839	chr8	38763818	38764060	+	6867	TACC1	DKFZp686K18126,Ga55,KIAA1103	54.046542	39.338923	16.501101	71.38079	53.557977	13.152829	14.69403	41.952318	39.416955	49.609228	79.882788	69.122429	24.569796	20.88838	32.826381	39.233227	36.116158	18.751845	62.571172	66.085385	9.812105	72.5066	52.265493	17.807692	20.640569	60.739906	47.62362	48.81862	90.965776	99.844916	23.981735	27.451327	47.627273	64.051045	48.807172	18.854545
L3_chr8_+_38877950	chr8	38877891	38878020	+	59339	PLEKHA2	FLJ25921,TAPP2	41.545157	24.171883	21.621372	63.779537	61.239759	21.396926	8.235878	8.795782	6.247457	29.358114	20.556629	48.251463	12.326559	5.232875	4.699336	11.552031	16.751376	12.879206	48.955645	39.992727	12.996269	64.981818	59.822483	31	11.981818	14.987805	7.993865	29.993421	23.952717	67	12	7	9	18.955056	22.987805	13
L3_chr8_+_55534774	chr8	55534774	55534775	+	NA	NA	NA	3.416205	0.653853	0	0.006785	0	0	10.264695	3.30128	0.772772	0.047206	0.0113	0	3.087079	1.513195	0.631659	0.60736	0.209119	0	4.003264	1.071942	0	0.00713	0	0	12.654983	5	1	0.057848	0.014556	0	3	2.015278	1.239394	1	0.363889	0
L3_chr8_+_56954917	chr8	56954899	56955001	+	4067	LYN	FLJ26625,JTK8	316.913543	245.670905	104.970188	237.407656	221.366785	124.364726	247.66891	374.219489	167.749749	280.585661	325.633282	257.356775	110.13566	99.210128	61.850026	90.702694	168.503261	140.150739	332.991389	420.977283	55.995787	238.997152	214.65871	145.963977	275.996307	407.986393	191.997353	254.982182	356.984269	386.994707	108.998791	126.965497	87	147	194	145.985663
L3_chr8_+_59069673	chr8	59069630	59069691	+	90362	FAM110B	C8orf72,MGC39325	0.804244	2.43277	4.775871	9.814984	2.039444	17.240117	1.32216	2.56872	3.126175	1.93233	3.395108	26.196671	3.087079	3.747794	4.588447	3.045262	7.188415	18.56109	1	4	3	10	2	22.970149	2	4	4	2	4	37	3	5	8	5	10	18.92437
L3_chr8_+_61592046	chr8	61592019	61592308	+	5862	RAB2A	RAB2	787.775583	510.872844	444.711748	584.069202	330.14866	70.387713	178.260595	304.903433	284.159963	187.697006	240.030076	241.324964	427.181598	362.514919	502.835303	365.746241	532.505635	256.595584	837.87125	869.900654	233.89933	588.911164	320.898425	91	215.395123	376.744755	332.440325	181.106654	270.468288	351.503288	423.149042	462.601715	620.623165	592.416448	605.419409	265.842518
L3_chr8_+_81561019	chr8	81560985	81561019	+	65986	ZBTB10	RINZF,FLJ12752	13.412128	9.078134	0	2.933393	2.043806	0	1.32216	3.109177	1.580632	3.86466	0	4.285408	15.324025	4.497101	2.0796	1.787204	1.287928	0	16	15	0	3	2	0	2	5	2	4	0	6	15	6	4	2.942857	2	0
L3_chr8_+_82355323	chr8	82355321	82355332	+	2171	FABP5	E-FABP,EFABP,PA-FABP,PAFABP	0	1.211934	1.591957	12.774338	4.089265	1.276213	0	0	1.580632	0	0	0	0	2.987708	3.710573	36.340276	46.035743	21.4315	0	2	1	13	4	2	0	0	2	0	0	0	0	4	7	59	56	21.778626
L3_chr8_+_96215292	chr8	96215290	96215295	+	79666	PLEKHF2	FLJ13187,PHAFIN2,ZFYVE18	0	0	1.591957	0	0	0	0	0	0	21.160723	0	0.741153	1.032672	0	0.494381	0.427516	0	0	0	0	1	0	0	0	0	0	0	20	0	1	1	0	1	0.705128	0	0
L3_chr8_+_97575054	chr8	97575002	97575691	+	6383	SDC2	HSPG,HSPG1,SYND2	258.191232	166.740834	196.206239	738.395717	512.925987	153.685286	118.398993	115.598473	169.857495	392.996087	523.615769	527.073264	244.23351	233.300886	946.657766	1274.321649	2185.39236	994.017658	269.060184	283.757366	97.998368	739.753141	495.95596	169.197331	126.998004	128.775252	189.985283	346.3365	563.454915	817.066706	243.978778	290.662123	848.326146	2032.153568	1905.19061	1078.78994
L3_chr8_+_101294529	chr8	101294498	101294535	+	NA	NA	NA	12.54952	4.831915	1.591957	4.884455	0.792503	1.362328	0	0	0.146704	0	0	0	3.087079	0.742541	0	0	0.643964	1.007135	14.984375	8	1	5	0.777778	2	0	0	0.2	0	0	0	3	1	0	0	1	1
L3_chr8_+_107351609	chr8	107351576	107351652	+	346887	LOC346887		0.804244	1.220836	0	23.54176	12.070369	0.638107	0	0	0	6.794958	31.273117	11.662281	0	1.485082	0.988763	16.482511	27.699432	8.992676	1	2	0	24	11.809144	1	0	0	0	7	36	16	0	2	2	27	36.863248	9
L3_chr8_+_107739290	chr8	107739257	107739304	+	55074	OXR1	FLJ10125,FLJ38829,FLJ41673,FLJ42450,FLJ45656,Nbla00307	50.512071	57.044036	40.635031	53.098287	12.258494	1.273628	6.873089	34.322717	27.825647	5.68351	9.374109	16.380917	64.174171	51.428746	36.826909	17.723824	19.420439	14.958883	57.974074	95.839344	22.996552	53.95832	12	1.996296	10	50.987952	34	6	11	23	63	67	56	29	27	15
L3_chr8_+_124849859	chr8	124849853	124849945	+	157769	FAM91A1	DKFZp666B104,FLJ23790	34.627279	28.711735	29.7918	62.903717	13.26511	2.552427	6.944875	18.454846	14.256994	21.994273	9.500259	17.281487	14.41613	18.960582	24.576448	35.518275	32.799524	21.678394	41	48	18	64	13	4	9.993056	31	18	21.993056	11	24	13.995726	25	42	58	44	21.991416
L3_chr8_+_126511763	chr8	126511752	126511829	+	10221	TRIB1	C8FW,GIG2,SKIP1	4.922173	113.25783	125.682694	90.842745	87.26668	11.7322	1.32216	192.982088	122.760699	82.792135	76.888208	41.725184	23.46418	201.383925	161.869958	70.715954	107.561845	78.668443	6	192	64	92	84.995927	17	2	234	142	79.982354	87	58.99839	23	255	187.99877	114.98896	127.980631	80.990206
L3_chr8_+_128875975	chr8	128875948	128875979	+	5820	PVT1	MGC21751	56.282638	25.789958	13.552092	23.568228	23.598875	0.638107	12.400692	11.230266	6.350122	3.80792	1.68608	1.482306	16.416419	17.356546	8.997551	18.346034	13.951785	4.028538	62.989418	42.994681	8	24	23	1	17	19	8	4	2	2	16	23	16	30	20	4
L3_chr8_+_142510648	chr8	142510646	142510648	+	NA	NA	NA	4.738036	2.652952	6.777444	4.623545	12.368026	4.093474	0	0	0	0	0	0	0	0	0	0	0	0	5.478319	4.396042	3.868617	4.717186	12.049561	5.87327	0	0	0	0	0	0	0	0	0	0	0	0
L3_chr8_+_145568538	chr8	145568526	145568549	+	203054	ADCK5	FLJ35454,MGC126708	7.286552	6.687891	1.591957	0.975531	3.063528	0.638107	0.66108	0.540457	0.772772	0	0	0.741153	9.261238	1.485082	10.537845	7.325457	1.277147	6.978407	9	11	1	1	3	1	1	1	1	0	0	1	9	2	18	12	1.984615	7
L3_chr8_-_671184	chr8	671170	671225	-	157697	ERICH1	HSPC319	22.363171	15.630671	19.530531	23.4999	6.122694	1.276214	9.293657	32.95769	55.606775	18.748686	12.005809	10.787965	22.518525	6.017271	32.560458	9.771853	7.613734	5.979129	25.896552	26	11	23.922487	6	2	13	48	67.981651	19	14	14.990826	22	8	45.98	16	10.96	6
L3_chr8_-_8242260	chr8	8242242	8242260	-	NA	NA	NA	8.87399	4.204286	0	12.828818	3.069543	2.123056	0	3.649634	0.772772	1.87559	1.709028	4.390564	8.170848	9.24919	1.061234	1.793016	0.643964	3.000177	10	7	0	13	3	3	0	6	1	2	2	6	7.983871	12	1.952381	2.952381	1	3
L3_chr8_-_17547019	chr8	17547018	17547020	-	57509	MTUS1	MP44,ATIP,DKFZp586D1519,DKFZp686F20243,FLJ14295,KIAA1288,MTSG1	0	0	0	0	0	0	0	0	0	0	0	0	0	0	0	3.658462	11.398489	1.993043	0	0	0	0	0	0	0	0	0	0	0	0	0	0	0	6	14	2
L3_chr8_-_18986620	chr8	18986594	18986622	-	NA	NA	NA	0	0	0	0	0	0.638107	0	0	0	0	0.84304	2.195282	0	0	0.494381	3.652622	14.80233	2.014269	0	0	0	0	0	1	0	0	0	0	1	3	0	0	1	6	20	2
L3_chr8_-_20637673	chr8	20637673	20637674	-	NA	NA	NA	0	0	8.919993	0	1.019722	0.638107	4.589349	1.178254	2.402289	0.937795	1.709028	1.454129	6.111572	1.502626	15.289109	5.526834	3.714923	1.007135	0	0	5	0	1	1	6	2	3	1	2	2	6	2	22	9	5	1
L3_chr8_-_29264110	chr8	29264078	29264275	-	1846	DUSP4	HVH2,MKP-2,MKP2,TYP	21.284966	23.245329	145.454071	352.094018	229.707885	145.824989	16.265698	50.394169	66.975533	176.242905	140.78562	131.223729	4.101957	22.153832	28.95503	83.192704	63.992442	47.778273	25	38.880976	75.046512	353.990328	222.998938	165.990364	22	68	81	165.997238	157.991713	192.982379	3.997275	28.99458	43.994609	134.98642	79.989153	48.989218
L3_chr8_-_30060027	chr8	30060027	30060177	-	51669	TMEM66	FLJ22274,FOAP-7,HSPC035,MGC8721,XTP3	71.430333	29.340412	14.79476	37.346348	34.808361	20.602901	2.16878	22.20556	10.391018	0	7.744713	7.879538	104.025215	103.431179	129.225547	91.390162	113.313199	75.924055	81	49	8.992337	38	34	26	3	31	13	0	9	11	102.981308	133	163.998817	147.995179	136	78
L3_chr8_-_37687568	chr8	37687566	37687571	-	NA	NA	NA	2.461087	0.610418	0	0	0	0	3.726971	1.552038	1.580632	1.93233	0.84304	11.007657	2.054407	0.742541	0	0	0	1.007135	3	1	0	0	0	0	4.949495	2.885057	2	2	1	15.613917	2	1	0	0	0	1
L3_chr8_-_38445283	chr8	38445263	38445314	-	2260	FGFR1	BFGFR,CD331,CEK,FGFBR,FLG,FLT2,HBGFR,KAL2,N-SAM	23.421196	7.800541	5.161982	82.398541	54.581657	27.249618	11.464635	17.125339	17.531824	69.853803	51.572797	72.471061	8.154426	9.16538	11.324358	26.478382	31.34318	60.853765	26	13	3	83	53	34	15	24	21	65	58	107	8	12	17	43	38	63.184896
L3_chr8_-_42028663	chr8	42028660	42028674	-	7994	MYST3	MGC167033,MOZ,RUNXBP2,ZNF220,KAT6A	12.892146	14.862513	7.024196	20.67345	8.210234	1.362328	24.910311	38.526852	41.036886	36.002408	41.643884	30.777049	39.231835	78.505442	69.984723	38.677645	60.380466	20.265405	15	25	4	21	8	2	28.673333	47.836667	47.836667	33.673333	46	45.51	39	98.72928	81.027665	62.680389	68.461098	20.731818
L3_chr8_-_48932343	chr8	48932338	48932343	-	NA	NA	NA	0	0	0	0	0	0	0	0.540457	0	0	0	0	0	0	0	11.699537	0	0	0	0	0	0	0	0	0	1	0	0	0	0	0	0	0	19	0	0
L3_chr8_-_57149620	chr8	57149620	57149624	-	6224	RPS20	FLJ27451,MGC102930	2.461087	4.814704	5.161982	9.868704	7.159884	2.123056	2.059989	2.39927	2.353404	1.93233	1.709028	1.454129	86.385885	53.376483	87.829305	78.618926	77.107068	46.127638	3	8	3	10	7	3	3	4	3	2	2	2	85.921637	67.980566	101.975034	126.93698	86.919777	47.9713
L3_chr8_-_66916742	chr8	66916737	66917510	-	5150	PDE7A	HCP1,PDE7	2441.965738	1310.288636	1125.989167	834.808558	208.65451	26.242946	885.618648	1369.327837	853.607675	384.84633	213.968185	132.266784	627.226403	429.369832	782.807947	291.41313	255.540399	68.571584	2464.586797	2254.194144	558.852906	839.989346	202.991378	35.99556	942.075248	1389.586153	955.760702	350.975316	239.938499	190.998006	623.927156	544.928984	876.910821	471.983043	295.994163	69.997054
L3_chr8_-_82186811	chr8	82186811	82186907	-	55824	PAG1	CBP,PAG,FLJ37858,MGC138364	21.649152	17.427064	3.183914	44.720886	11.236044	7.809272	4.704308	2.259167	4.843379	15.48839	27.167012	19.764383	14.304984	9.141069	13.610826	30.087758	38.415917	9.886884	24.971223	28.971223	2	45.467446	11	11	7	4	6	15	30.920956	28	14	12	21.982247	48.994012	48	10
L3_chr8_-_95343724	chr8	95343716	95343755	-	2669	GEM	KIR,MGC26294	1.908914	3.098602	237.839207	83.402534	37.27316	4.147989	0.725657	2.703576	15.803969	6.894456	24.058263	7.268972	0.29135	16.057515	220.546495	78.561222	95.183561	45.664612	2.328688	5.131475	114.988593	84.162992	36.26295	6.054331	1.116378	4.290945	19.290945	7.116378	27.26185	10.203661	0.279389	20.834603	241.133992	126.834603	107.838168	46.992307
L3_chr8_-_95976606	chr8	95976604	95976607	-	9134	CCNE2	CYCE2	1.608488	0.610418	0	0	0	0	0	6.140543	1.580632	0	0	2.852977	12.217882	5.285924	5.31075	1.214719	0.643964	1.993043	2	1	0	0	0	0	0	9	2	0	0	4	12	7	8	2	1	2
L3_chr8_-_101391324	chr8	101391311	101391527	-	NA	NA	NA	43.879744	64.900228	36.664962	77.827358	22.504655	5.460932	24.018883	198.312004	96.045877	87.564017	60.567606	77.17102	93.760754	144.294131	115.356731	92.201027	130.960293	52.877329	51	108.950103	21	79	22	8	33	241.790254	114.450941	85.970992	69	111.793547	91.928885	185.986979	158.993209	149.850603	158.327511	54
L3_chr8_-_103320318	chr8	103320314	103320352	-	50484	RRM2B	DKFZp686M05248,MGC102856,MGC42116,p53R2	0	1.831254	3.183914	0	0	0	2.059989	1.080913	0.772772	2.94947	0	1.482306	8.217744	7.495587	11.120222	8.538528	9.846102	4.028538	0	3	2	0	0	0	3	2	1	3	0	2	8	10	17.99187	14	14	4
L3_chr8_-_116750377	chr8	116750374	116750380	-	7227	TRPS1	GC79,MGC134928	0.804244	1.822352	3.343982	0.975531	0	0	0	3.841737	7.341926	0.937795	5.238118	3.544256	16.233424	20.346654	8.584803	5.517198	13.82632	7.884411	1	3	2	1	0	0	0	6	9	1	6	5	16	26	13	9	17	8
L3_chr8_-_121893271	chr8	121893233	121893948	-	6641	SNTB1	SNT2,59-DAP,A1B,BSYN2,DAPA1B,FLJ22442,MGC111389,SNT2B1,TIP-43	232.022074	198.236614	33.004052	125.96883	92.914656	71.185638	90.754033	234.250951	62.006164	154.145829	188.417841	293.294637	83.83085	70.437822	41.463134	45.954529	76.309844	122.506965	256.125274	334.251043	19.572712	128.043675	90.584015	93.417852	117.771784	311.440942	76.246851	148.420505	213.906619	427.155404	82.18552	92.325214	67.44365	75.04887	101.231515	125.556924
L3_chr8_-_125454087	chr8	125454084	125454124	-	157378	TMEM65		4.73071	3.027963	0	6.853614	3.974631	0.066475	1.347597	1.542848	2.476631	1.535107	2.210455	2.63174	12.327476	5.0268	4.281699	5.359896	8.60064	25.935718	5.683119	4.960266	0	7.011271	3.898057	0.12657	1.935696	2.75019	3.216766	1.66428	2.623937	3.59941	12.059886	6.594508	7.344445	8.803142	11.26184	26.651412
L3_chr8_-_132122950	chr8	132122944	132122989	-	NA	NA	NA	0	0	1.591957	16.684545	7.148432	0.638107	0	0	1.545543	5.962743	2.552068	12.216385	0	0	2.227429	13.430315	11.902806	6.000355	0	0	1	17	7	1	0	0	2	6	3	17	0	0	4	22	17	6
L3_chr8_-_133561871	chr8	133561871	133561930	-	3786	KCNQ3	BFNC2,EBN2,KV7.3	1.656842	8.385837	10.842991	11.8363	9.30336	11.454907	2.960227	18.076317	4.005808	4.919368	7.89599	9.861975	1.032672	0.742541	1.013762	0.60736	2.013724	4.913316	2	14.088496	6	12	9.061654	14	4	24.681392	5	5	9.065895	14.210779	1	1	2.044154	1	3	5
L3_chr8_-_139689519	chr8	139689475	139689584	-	NA	NA	NA	0	0	0	1.957861	0	0.638107	0	0	0	5.024947	0	10.757385	0	0	2.0796	6.092133	3.916048	97.230879	0	0	0	2	0	1	0	0	0	5	0	15	0	0	4	10	5.960317	99
L3_chr8_-_141599826	chr8	141599826	141599826	-	NA	NA	NA	0	0	0	0	0	0	0	0	0	0	0	0	0	0.742541	0	0	10.514831	0	0	0	0	0	0	0	0	0	0	0	0	0	0	1	0	0	13	0
L3_chr8_-_144762877	chr8	144762868	144762928	-	65263	PYCRL	FLJ13852	56.832284	41.948163	29.396997	25.446349	51.094688	22.766932	15.930365	35.557558	5.58644	21.565106	14.811299	3.677588	14.351075	15.016381	6.91795	3.041031	13.139575	13.41073	66	69.996441	17	26	49.917241	30.951049	22	52	7	20.971014	17	5	14	19.934275	12	5	19	13.565854
L3_chr8_-_144969825	chr8	144969822	144969933	-	23513	SCRIB	CRIB1,SCRB1,SCRIB1,Vartul	76.04174	41.413853	12.859459	34.326925	41.93439	29.052139	19.69848	35.264241	10.283563	11.591348	21.097762	8.739683	11.316388	30.436744	8.094997	19.546583	16.797644	35.540483	86.933391	68.958963	7.845227	34.984091	40.997701	39	27	54.332399	12.970814	11.806732	24	11.956001	10.99	39.989848	15	31.977011	23.979695	35.975069
L3_chr8_-_145951654	chr8	145951654	145951656	-	90987	ZNF251	FLJ34319	0	0	0	0.975531	0	0	0.66108	0	10.050431	0	0	0	1.032672	0	1.733047	0	0	0	0	0	0	1	0	0	1	0	12	0	0	0	1	0	3	0	0	0
L3_chr8_-_145988557	chr8	145988520	145988640	-	6132	RPL8		869.568896	506.460674	471.096203	721.097816	474.513855	213.96521	40.925281	69.224918	47.014255	36.472966	31.056898	19.597057	817.168889	817.548819	1359.505232	698.339042	1023.468597	686.445964	875.121639	873.349871	230.999708	721	459	240	50.152587	82.286142	56.111303	35.019077	35.019077	28.019077	820.796377	1011.53002	1255.520907	1119.628396	1000.999664	728.898273
L3_chr9_+_262934	chr9	262888	263081	+	81704	DOCK8	RP11-165F24.2,FLJ00026,FLJ00152,FLJ00346,ZIR8,MRD2	2.528698	7.820477	1.591957	8.823206	2.039444	1.362328	180.113675	414.045478	196.680237	381.548214	316.572141	193.82319	96.902486	103.887663	58.880988	115.477402	169.340575	52.674973	3	13	1	9	2	2	208.990977	434.980275	224.998181	339.962974	344.984328	286.989248	95.997093	132.992718	83.988359	186.978043	196.992713	53.976378
L3_chr9_+_2611536	chr9	2611536	2612162	+	7436	VLDLR	FLJ35024,VLDLRCH,RP11-320E16.1	544.204044	262.863053	90.104416	135.107031	58.445253	2.000434	420.553289	342.459067	83.388827	114.27876	75.0924	53.172322	240.575775	191.568353	49.761997	50.514075	50.123203	15.417735	574.681507	447.783988	48.70558	136.651972	57	3	463.847627	413.923291	99.996268	109.596696	85.310434	75.610272	237.72269	245.422586	73.183213	82.146101	66.395699	15.4
L3_chr9_+_19220510	chr9	19220465	19220801	+	NA	NA	NA	24.273532	17.524915	13.152867	48.637328	25.61402	5.378786	6.274169	7.056898	19.600873	11.503106	13.614142	11.630321	14.42051	20.395215	10.891622	27.130531	21.875129	19.089247	28.847256	29.129901	8.073359	49.50026	25	7.987044	9.112343	12.30175	24	12	16.013877	16	14	27	20.086775	44.372705	31.209854	19.178962
L3_chr9_+_34636631	chr9	34636610	34636643	+	2592	GALT		17.926409	9.747743	3.183914	8.773744	4.096355	2.606138	17.675842	2.76702	4.671718	4.82506	10.149213	17.089415	52.019931	13.551818	11.840332	7.277605	13.687098	18.353228	21.099548	16.103492	2	8.953488	4	3.953488	23.852113	4.950704	6	5	11.72043	23.959077	51.036457	17.947917	18.973958	11.947917	19.580818	18.480107
L3_chr9_+_36126731	chr9	36126710	36126768	+	152007	C9orf19	GAPR-1,GLIPR2,RP11-421H8.5	9.248934	27.968368	3.183914	5.876167	36.899238	6.351407	3.382149	2.939727	1.545543	6.900538	33.128452	26.48583	9.228681	8.185494	10.347676	17.693413	47.602668	21.542753	11	46.874875	2	6	36	9	5	5	2	7	37.780303	36.928571	8.972222	11	16.944444	28.900256	61	22
L3_chr9_+_36180919	chr9	36180875	36180978	+	1211	CLTA	LCA	1309.728121	836.016304	883.183227	1494.983439	784.051477	506.802138	75.523396	71.620266	94.453625	75.367596	78.723266	71.683472	278.928961	255.435888	462.12952	321.540084	473.761223	365.760738	1339.813643	1435.891284	437.925985	1498.859536	759.888374	569.974132	98.921875	100.984375	113.90625	74.967058	89.869941	101.967058	275.959885	327.976685	582.923522	520.895381	550.89643	379.950747
L3_chr9_+_74956600	chr9	74956597	74956632	+	301	ANXA1	ANX1,LPC1	0.804244	14.844837	25.960137	6.895737	0	0.638107	10.899371	78.071616	37.882753	49.281082	23.356993	17.285459	263.605771	363.903516	577.748488	153.569369	159.341468	62.871602	1	25	14	7	0	1	14	86.940711	44	45.964427	26	24.934066	264.918919	447.735678	521.237336	246.768643	164.91982	65.993469
L3_chr9_+_94766402	chr9	94766380	94766429	+	89846	FGD3	RP11-274J16.4,FLJ00004,MGC117260,ZFYVE5	2.412732	1.220836	0	3.908924	1.019722	0.638107	7.41921	13.627542	3.126175	10.644655	11.242551	17.083951	26.47786	7.460498	4.307029	18.965953	23.616884	15.793589	3	2	0	4	1	1	10	21	4	11	13	24	26	10	8	31	31	16
L3_chr9_+_94898346	chr9	94898296	94898370	+	84270	C9orf89	BinCARD,MGC110898,MGC11115,bA370F5.1	5.874387	13.812841	29.496281	53.096873	67.734798	27.639364	1.32216	2.39927	3.898947	1.87559	6.822041	6.575584	1.032672	3.730249	10.958028	27.516867	28.915763	26.787606	7	22.981818	17	53.96875	65.995434	38	2	4	5	2	8	9	1	5	18.954248	44.979866	39	27
L3_chr9_+_95968350	chr9	95968349	95968412	+	NA	NA	NA	35.823044	34.762674	22.993647	31.402749	15.328037	0.638107	9.801274	36.121483	26.433375	16.708218	11.291715	6.614022	6.1524	4.525839	7.847178	7.32301	2.773991	2.014269	41.86	58	14	32	15	1	14	53	31.993671	17	13	9	6	6	13.168044	12	4	2
L3_chr9_+_97948080	chr9	97948080	97948086	+	NA	NA	NA	0.237974	2.497318	0.223733	0.975531	0.50256	0	11.707416	12.884424	12.957004	10.107416	10.166345	5.7439	31.784333	20.529174	19.48332	19.533342	33.844093	15.976465	0.32	4.12	0.16	1	0.493913	0	15.137192	18.506341	15.695775	10.068852	11.720894	8.025278	31.422977	26.561988	27.835415	31.726715	40.387995	16.367089
L3_chr9_+_111850773	chr9	111850770	111850800	+	11217	AKAP2	RP11-470J20.3,AKAPKL,PALM2,PRKA2	98.646633	38.309764	3.183914	18.74753	8.185621	3.399269	52.933471	88.711827	23.64303	38.451753	24.884035	32.019184	70.312888	30.416989	14.619288	16.612178	30.298897	12.708955	104.911214	64.911214	2	18.986842	8	5	61.997015	101.997015	28	36	28	47	69.9657	38.995614	21	27	37	13
L3_chr9_+_113433414	chr9	113433410	113433469	+	NA	NA	NA	41.956136	60.934845	56.64687	72.940579	31.759213	6.823261	11.61819	53.757767	28.803108	20.644946	30.379484	32.675615	18.371659	12.12977	9.802998	19.580786	25.17889	11.929623	48	102.9625	32	73.990625	30.993711	10	16	73.985714	34.943311	21	34.989474	46	17.902578	15.988304	17.993976	31.982035	33	12
L3_chr9_+_113463715	chr9	113463711	113463726	+	2790	GNG10		5.736385	6.008378	2.750929	0.975531	0	0	0	0	0	9.276411	1.709028	0	5.119728	9.101269	3.105303	10.919551	11.616843	3.944081	6.666667	10	1.666667	1	0	0	0	0	0	9	2	0	5	12	5	17.85	15	4
L3_chr9_+_114953071	chr9	114953048	114953122	+	1318	SLC31A2	COPT2,CTR2,hCTR2,RP11-9H12.2	19.743079	19.884687	24.745672	75.756513	40.976814	13.331598	1.98324	6.546598	20.10991	13.416264	33.716765	11.662281	19.511631	36.520707	37.55968	97.459158	124.925561	92.596584	23	32.998647	15	77	40	19	3	11	24.927835	14	39	16	19	48	60.992296	158.437142	153.958001	94.953357
L3_chr9_+_124172632	chr9	124172624	124173172	+	5742	PTGS1	COX1,COX3,PCOX1,PGG/HS,PGHS-1,PGHS1,PHS1,PTGHS,RP11-542K23.6	29.067254	23.9793	55.704996	864.365957	730.536527	696.647743	17.591041	26.600113	153.737038	1089.282768	1336.357795	1653.360656	44.121096	29.459453	313.69953	1276.966843	1989.72652	2215.650257	34	39.975062	30.999584	865.958576	706.96109	722.807351	25	42.967916	181.986271	964.520849	1442.842056	2592.757455	42.999364	38.994916	397.979153	2050.945481	1965.937413	2383.796889
L3_chr9_+_128662522	chr9	128662499	128662798	+	403341	ZBTB34	FLJ22470,KIAA1993,MGC24652,RP11-106H5.1	159.961973	98.831976	52.568132	101.967653	66.169783	14.659036	49.648499	49.852455	80.70934	55.240661	79.962273	49.983161	58.98582	27.214993	35.490871	36.561515	56.243763	34.607467	182.327311	165.085761	31.46717	103.669206	64.651904	21.624176	67.742838	78.727186	99.934055	56.304604	91.696804	69.727458	57.633315	36.136422	61.589398	59.895107	74.747445	34.997336
L3_chr9_+_131974251	chr9	131974245	131974558	+	23413	FREQ	DKFZp761L1223,FLUP,NCS-1,NCS1	157.182318	104.96617	311.103928	548.18282	328.537801	125.554926	57.835769	46.219334	120.064355	130.988235	61.082868	75.428632	37.60898	46.560481	119.88788	103.64926	128.693321	80.177063	180.02952	175.692739	170.016875	553.462405	319.573629	163.410588	78.207936	70.925325	145.297513	125.431513	70.456022	106.909191	36.766989	61.157033	169.327325	168.396185	154.960047	81.844256
L3_chr9_+_132310136	chr9	132310126	132310173	+	445	ASS1	ASS,CTLN1,RP11-618A20.2	12.020289	14.96605	8.919993	8.835521	7.155522	22.335322	12.95936	5.338997	3.175061	2.813385	6.035685	2.195282	30.518913	42.45899	36.084746	11.01426	10.146475	23.519502	14	25	5	9	7	28	17	9	4	3	7	3	30	54.985222	53	18	14	23.995025
L3_chr9_+_134931959	chr9	134931958	134931959	+	NA	NA	NA	14.486423	8.311001	12.788907	16.821537	11.289576	1.362328	2.960227	7.197145	4.070608	1.93233	8.817605	8.97447	8.130826	2.269478	2.4069	4.909839	7.901921	8.764874	16	14	7	17	11	2	4	10	5	2	10	13	8	3	4	8	10	9
L3_chr9_+_138822197	chr9	138822187	138822228	+	55684	C9orf86	FLJ10101,FLJ13045,Parf,RP11-216L13.9,bA216L13.9,pp8875,RBEL1	231.214421	131.661731	86.040726	160.081812	118.647104	47.771669	28.312472	18.238705	26.080292	14.695915	23.129531	16.337124	70.120079	62.534675	72.748341	59.691401	35.40355	65.594243	249.963942	222.329273	47.418745	161.969198	115.44053	62.357636	36.019884	27.945205	32.054472	14.965753	26.601055	22.978622	68.992079	80.996055	98.318962	96.98026	45.998028	67.161647
L3_chr9_+_139176382	chr9	139176381	139176382	+	NA	NA	NA	0.368218	4.975279	0	0.437921	11.076326	3.087318	2.569632	4.471572	0	0	2.235063	4.005389	0	3.912035	0	0	0	3.537958	0.472739	8.273782	0	0.450704	10.804633	4.481476	3.62963	7.060932	0	0	2.62963	5.670251	0	5.134715	0	0	0	3.544192
L3_chr9_+_139619926	chr9	139619883	139619968	+	92714	ARRDC1	MGC40555,RP11-48C7.5	364.013408	236.041184	133.984543	135.082514	66.467703	97.622469	56.968303	44.628393	16.515664	30.728005	11.914794	54.994679	140.003114	80.390723	53.957494	33.146777	35.693044	57.286533	394.602031	400.420281	72.907771	136.654005	64.865052	123.841451	72.708241	63.986755	20.680536	30	13.986755	77.99122	137.996198	104.98287	82.996233	54.141087	48.223022	58.24739
L3_chr9_-_4290028	chr9	4290028	4290028	-	169792	GLIS3	FLJ38999,FLJ90578,MGC33662,ZNF515	0	0	0	0	14.392716	0	0	0	0	0	0	0	0	0	0	0	0.643964	0	0	0	0	0	14	0	0	0	0	0	0	0	0	0	0	0	1	0
L3_chr9_-_5823053	chr9	5823008	5823138	-	79956	ERMP1	FXNA,KIAA1815,bA207C16.3	104.729832	57.156535	28.421015	229.32854	184.010348	31.900767	61.301426	42.876941	65.848935	173.818341	283.912126	159.508958	69.090851	69.452943	70.649221	250.56285	332.910542	178.695461	118.463599	95.753687	16.997143	232.286801	179.205397	44.398986	78.189366	68.266889	81.300518	169.845239	321.235812	229.384737	67.817886	90.700438	114.595756	407.157985	409.834764	182.504111
L3_chr9_-_5998491	chr9	5998451	5998508	-	158358	KIAA2026		16.877848	7.252467	4.775871	20.596599	27.646217	1.91432	14.005412	26.942825	36.883756	32.581668	59.582098	32.031384	3.098016	9.048982	10.289062	17.150715	10.559911	7.993398	20	12	3	21	27	3	19	39	44.977099	33	68	44.642857	3	11.930233	18	28	14.953756	8
L3_chr9_-_34448578	chr9	34448577	34448580	-	203259	C9orf25	RP11-573M23.5,FLJ39031,bA573M23.5	5.111747	4.796445	1.591957	16.743781	3.069543	1.276213	2.059989	1.080913	0	2.870125	4.349605	4.231691	3.072054	10.82435	1.090837	3.061421	1.287928	1.993043	6	8	1	17	3	2	3	2	0	3	5	6	3	14	2	5	2	2
L3_chr9_-_35062592	chr9	35062566	35062680	-	7415	VCP	p97,TERA,IBMPFD,MGC131997,MGC148092,MGC8560	179.252043	115.948417	135.999137	156.62489	140.887779	72.030217	37.332393	61.203644	69.924852	70.797615	33.533951	54.426779	165.837932	166.814479	335.561576	206.9483	244.202492	247.873876	200.061193	195.294164	71.676898	158.762583	137.081277	91.404605	48.508015	83.997625	83.327588	69.765121	38.571629	78.286517	163.951359	214.021194	402.532147	335.299103	287.457677	257.041564
L3_chr9_-_35655193	chr9	35655163	35655226	-	84904	C9orf100	FLJ14642,MGC44886,RP11-331F9.7	115.824857	45.315962	8.119854	32.409154	10.205945	2.638541	98.276394	64.504845	35.774148	39.874999	10.328606	10.091664	163.456249	73.401904	40.720031	99.761741	25.675836	20.645567	128.992754	76	5	33	10	4	120	90.994203	43	39	12	14	161.982413	95	59.996504	161.991225	33.996479	21
L3_chr9_-_35805018	chr9	35804998	35805040	-	84681	HINT2	HIT-17	12.521015	4.874442	3.183914	5.859986	4.08325	0.638107	0.66108	0	0	0	0.84304	0	16.390298	4.525839	0.494381	2.433671	2.739519	3.000177	15	8	2	6	4	1	1	0	0	0	1	0	16	6	1	4	4	3
L3_chr9_-_36477593	chr9	36477591	36477596	-	NA	NA	NA	0.804244	0.610418	0	0	1.019722	0	0	0.540457	3.830477	1.87559	0.84304	0.741153	6.141463	13.194654	0.494381	1.218951	0.643964	0	1	1	0	0	1	0	0	1	4.7897	2	1	1	6	17	1	2	1	0
L3_chr9_-_76832994	chr9	76832994	76833172	-	NA	NA	NA	118.251312	86.540695	51.805643	71.776044	42.988363	13.644126	15.000339	35.547761	34.686635	15.541418	21.396704	24.124994	45.029517	31.661378	24.541821	29.34693	17.350354	18.907068	135.99449	144.798087	31	73	42	19.996337	21	53	41.988166	16	24.964497	34	44	42	43	48	26	19
L3_chr9_-_79836476	chr9	79836453	79836711	-	2776	GNAQ	RP11-494N1.1,G-ALPHA-q,GAQ	126.616167	70.60796	96.112994	88.106694	34.514755	15.022473	42.81045	54.967346	111.755658	57.148215	21.704844	69.448692	64.62373	75.381698	100.935932	60.783994	28.112576	34.767022	146.521041	117.433306	55.781563	89.786903	33.743217	22.029261	59.494337	84.447385	135.891859	58.464062	25.316005	96.580976	63.057822	98.498308	156.624943	99.519885	40.418317	34.828378
L3_chr9_-_90872937	chr9	90872937	90872939	-	NA	NA	NA	0.804244	0	0	0	0	0	2.168947	3.30128	2.402289	11.436084	20.542365	9.757066	1.033618	0	2.227429	1.833201	10.717522	4.913316	1	0	0	0	0	0	3.00047	5	3	11	23	14.00047	1.000893	0	4	3.001785	14	5
L3_chr9_-_94936355	chr9	94936345	94936688	-	4814	NINJ1	NIN1,NINJURIN	33.536253	17.345135	78.182583	35.289614	58.553812	29.176956	10.386867	7.32078	11.130819	10.3028	16.482685	7.758982	26.487711	16.907358	30.555856	22.119582	16.661381	36.32187	38	29	41.913793	35.854554	57	37.940092	14.00631	11.161885	14	10.431193	19	11	26	22	44.820896	36	22.954802	37.227716
L3_chr9_-_98185787	chr9	98185784	98185829	-	11046	SLC35D2	HFRC1,MGC117215,MGC142139,SQV7L,UGTrel8,hfrc	8.474763	1.831254	3.343982	19.593276	5.102972	1.362328	0.66108	0.540457	0	0.937795	5.979001	2.156844	7.165439	0.742541	1.483144	8.550208	9.042331	4.964138	10	3	2	20	5	2	1	1	0	1	7	3	7	1	3	14	12.9	5
L3_chr9_-_98220426	chr9	98220424	98220528	-	195828	ZNF367	RP11-172F4.6,CDC14B,FLJ33970,ZFF29	317.954796	330.109794	74.95587	42.376129	8.177661	15.366557	138.162443	351.941974	72.793213	25.615343	10.250396	58.678849	187.058779	254.698556	62.931864	16.519128	17.5519	34.259929	336.742757	565.369345	41.980225	42.955154	7.998099	20.993264	161.944831	395.755756	86.993784	24.992424	11.994956	84.988677	185.797167	320.751227	88.93094	26.979943	23.987179	34.862136
L3_chr9_-_110815601	chr9	110815596	110815622	-	8727	CTNNAL1	RP11-115J22.1,CLLP,alpha-CATU	12.710589	10.242379	4.775871	0.975531	0	0	2.82986	2.39927	9.01346	10.079635	0	0.741153	13.344206	15.322138	13.811594	4.887732	0	3.944081	15	17	3	1	0	0	4	4	11	10	0	1	13	20	22.878049	8	0	4
L3_chr9_-_112058609	chr9	112058601	112058755	-	7295	TXN	TRX1,TRX,DKFZp686B1993,MGC61975,RP11-427L11.1	89.35213	66.310968	11.102521	67.636999	12.2691	6.03781	7.753165	11.537241	6.301236	2.813385	5.150654	5.789411	271.958205	184.121984	254.696738	230.837844	256.193254	106.761254	102.835863	110.848428	6.887363	68.897485	11.996774	9	10.928571	19	8	3	6	8	269.821973	235.56904	309.700517	372.813012	282.721828	110.855245
L3_chr9_-_128301924	chr9	128301924	128301927	-	NA	NA	NA	7.73813	3.611079	3.343982	8.597706	8.690845	8.172589	16.704524	5.91346	3.927929	10.54002	7.198118	38.173441	0.556299	0	1.179637	1.585008	0.879197	8.522702	9	6	2	8.758721	8.47886	10.911743	20.333134	8.710834	4.929466	10.290927	8.334041	56.259192	0.536132	0	2.33103	2.605848	1.33103	8.657454
L3_chr9_-_129371087	chr9	129371061	129371262	-	64855	FAM129B	C9orf88,DKFZP434H0820,FLJ13518,FLJ22151,FLJ22298,MEG-3,OC58,RP11-356B19.6,bA356B19.6	40.654733	18.826029	199.926617	247.80335	288.192162	132.484344	12.268372	22.639467	38.90291	54.932546	40.121782	39.79501	14.405024	20.311966	140.490398	89.266976	95.93089	201.86099	48.97789	30.997872	112.374178	251.763689	280.894496	176.96613	17.996997	37.990991	49.13882	55.997024	46.997024	54.985266	13.974217	26.986338	216.512231	145.965569	130.956062	205.704432
L3_chr9_-_129656626	chr9	129656621	129656830	-	2022	ENG	RP11-228B15.2,CD105,END,FLJ41744,HHT1,ORW,ORW1	63.480686	53.521166	23.28775	190.259124	281.317391	291.283164	348.109515	349.519736	102.509289	507.789571	535.268292	793.581687	104.531627	129.846511	71.476186	208.595467	367.552113	557.353386	70.987237	89.989542	12.9933	191.971264	272.966499	330.952404	361.910297	357.909309	117.95125	446.92653	581.881173	1222.778409	103.96454	163.98094	91.991423	335.939609	375.924192	590.874248
L3_chr9_-_129739941	chr9	129739939	129739986	-	8818	DPM2	MGC111193,MGC21559,RP11-203J24.2	36.545892	15.557614	25.738269	19.626037	35.882829	12.57087	7.90525	7.36726	11.978555	5.962743	14.8028	8.670565	17.330712	6.742267	13.455259	7.32301	10.434528	36.15639	41.98895	25.98895	15	20	35	18	11	12	15	6	17.083448	12	17	9	23	12	15	37
L3_chr9_-_136852647	chr9	136852646	136852650	-	NA	NA	NA	0	0.610418	0	0.276976	3.472899	0	0.66108	0.540457	1.580632	3.981573	1.621953	0	1.032672	0	3.105303	5.511781	10.114648	4.429111	0	1	0	0.285714	3.4	0	1	1	2	4	1.9	0	1	0	5	8.97561	12.97561	4.5
L3_chr9_-_138454088	chr9	138454071	138454165	-	56623	INPP5E	MGC117201,PPI5PIV	64.52473	49.232881	27.916926	60.60663	44.190181	20.34582	42.568709	45.209765	15.694196	24.551029	21.683828	39.287463	21.097844	21.329807	20.725756	6.996518	9.545396	32.883971	74.935788	82.133849	16.432213	61.70014	43.145283	29.529912	57.267858	69.78598	19.989404	25.450667	25.329801	55.189847	20.575323	28.083524	35.555077	11.507763	14.12738	33.1224
L3_chr9_-_138560124	chr9	138560075	138560353	-	4851	NOTCH1	TAN1,hN1	196.322693	94.904078	138.500395	507.530599	446.187911	327.321121	395.918744	390.988154	435.381895	791.687273	785.965776	1174.627726	36.717878	45.46936	97.071301	114.078847	131.747429	217.257492	210.635405	159.824871	75.840382	511.002128	432.609187	368.455903	433.823517	441.918488	493.991833	701.899474	851.68192	1828.704844	36	58.97418	130.92253	184.984402	155.933129	226.898138
L3_chr9_-_138701328	chr9	138701326	138701752	-	10555	AGPAT2	1-AGPAT2,BSCL,BSCL1,LPAAB,LPAAT-beta	623.214736	299.931223	252.009122	198.812582	235.118905	129.89505	55.152725	90.335592	66.79821	48.300261	33.919082	37.784774	126.029853	140.977979	207.384154	73.935766	63.511748	108.605477	680.219194	505.960537	138.599131	201.789569	228.94402	167.255562	74.519541	133.583723	82.179243	48.749697	39.21125	52.590639	123.539283	183.313648	288.138068	120.544448	85.909962	110.971152
L3_chr9_-_138958837	chr9	138958804	138959062	-	54461	FBXW5	DKFZP434B205,Fbw5,MGC20962,RP11-229P13.10	188.064411	100.598201	115.2352	108.959595	171.61112	62.011406	20.507427	41.356378	8.535576	23.031913	28.390284	27.140476	55.214556	62.112346	52.73108	48.843089	60.36584	79.254628	215.217909	167.820613	66.973807	110.965047	167.315976	86.805586	28.784701	66.014215	11	23.945122	32.890411	37.415317	53.942553	81.922284	89.86585	79.99568	80.730069	80.249153
L3_chr10_+_3099691	chr10	3099680	3099768	+	5214	PFKP	RP11-298E9.2,FLJ40226,PFK-C,PFKF	289.052168	179.780002	132.550679	159.110923	116.337831	74.780362	430.671419	425.364226	283.33277	277.636875	199.392226	283.596854	303.873293	247.298616	467.143331	193.585141	257.974532	318.344144	312.600921	304.354505	72.991273	160.993892	113.320827	96	464.872592	468.683178	322.97341	253.772227	219.993822	428.930999	303.987163	309.990475	481.867528	311.898245	274.992389	338.977122
L3_chr10_+_6226880	chr10	6226846	6226927	+	NA	NA	NA	19.436604	40.051122	16.736006	46.740759	27.592527	8.160865	7.888092	15.961895	25.099997	11.42376	11.09783	16.745298	21.476425	38.153423	46.096484	44.165553	54.353005	49.119952	22.934212	66.615437	10	47.591301	27	12	11	26.976378	31	12	13	23	21	50	70.994169	71.977077	71	50
L3_chr10_+_6284900	chr10	6284899	6284901	+	5209	PFKFB3	RP11-298K24.3,IPFK2,PFK2	1.656842	5.957558	0	2.933393	0	4.350973	7.973695	27.553515	1.580632	0.937795	3.464574	10.961959	0	0.742541	0	0	0	0	2	10	0	3	0	6	10	33	2	1	4	15.969697	0	1	0	0	0	0
L3_chr10_+_11905360	chr10	11905359	11905398	+	254427	C10orf47	MGC35403	17.720478	7.284621	1.591957	3.929435	3.063528	0	25.604019	3.480183	14.910366	2.449586	1.709028	2.195282	4.130688	3.75456	1.439125	5.263093	0.058859	1.007135	20.906667	12.042059	1	4.021919	3	0	33	6	18	2.580645	2	3	4	5	2.921569	8.626667	0.111111	1
L3_chr10_+_23521286	chr10	23521283	23521288	+	256297	PTF1A	PTF1-p48	5.999467	5.09218	3.343982	6.881592	10.765107	7.429844	2.662071	1.925063	10.231307	12.832967	17.604733	25.518887	3.246382	3.363554	3.46789	3.410147	3.889923	3.352342	6.983051	8.5	2	7	10.5	9.682836	3.921875	3.094907	12.314815	12.423032	19.777199	37.34838	3.156326	4.417196	5.956522	5.595261	5.417196	3.391304
L3_chr10_+_27833246	chr10	27833233	27833285	+	22931	RAB18	RAB18LI1,RP11-148B2.1	9.175745	11.810358	6.465429	15.206915	10.945374	1.91432	6.719549	10.114588	14.902046	14.18174	19.446149	17.986724	28.595716	18.505585	48.673157	44.164567	16.794237	18.238418	11.114286	19.575188	4.057143	15.528571	10.7	3	9.37037	16.45679	18.441639	14.37037	22.45679	25.071547	27.98357	24.5093	74.022556	72.007733	23.510352	18.489772
L3_chr10_+_31647457	chr10	31647442	31647459	+	6935	ZEB1	RP11-472N13.4,AREB6,BZP,MGC133261,NIL-2-A,NIL-2A,TCF8,ZEB,ZFHEP,ZFHX1A,DELTA-EF1	6.665885	3.632486	15.920862	9.798737	9.205343	3.362762	0	1.178254	3.175061	0.937795	2.529121	0.741153	0	0.742541	2.227429	1.214719	2.130027	0	8	6	8.956522	10	9	5	0	2	4	1	3	1	0	1	4	2	3	0
L3_chr10_+_42892522	chr10	42892506	42892530	+	5979	RET	PTC,CDHF12,HSCR1,MEN2A,MEN2B,MTC1,RET-ELE1,RET51	161.296552	80.033968	52.857375	29.576272	11.268295	2.000434	97.103728	57.627466	17.632675	6.957278	2.583893	4.972844	68.640252	66.923128	37.567416	5.512183	3.714923	23.087341	170	136	28	30	11	3	106	68	21	7	3	7	68	85	51	9	5	24
L3_chr10_+_48012266	chr10	48012264	48012269	+	NA	NA	NA	83.828881	27.789104	13.85281	13.637849	7.156276	12.077142	41.762267	82.118682	41.852874	14.66075	64.511618	39.041386	8.983863	10.385734	6.203269	5.518141	5.605451	19.735845	87.869578	46.985461	8.103796	13.858725	6.982809	15.747323	48.221101	92.613976	48.851782	14.460615	71.173893	57.649383	8.776121	13.562483	10.004146	9.026058	7.705612	20.307745
L3_chr10_+_59764771	chr10	59764755	59764773	+	7321	UBE2D1	E2(17)KB1,SFT,UBC4/5,UBCH5,UBCH5A	7.031822	10.095322	0	54.592255	23.653185	8.564902	4.589349	12.208791	10.91623	14.39808	8.442632	7.694922	11.152647	7.678901	20.026629	27.16324	15.451169	11.686953	8	17	0	55	23	11	6	16	13	14	9.75	11	11	10	28	44	19.702811	12
L3_chr10_+_59942595	chr10	59942546	59942875	+	80114	BICC1		84.523583	54.092112	24.450153	36.391325	15.286848	6.481565	44.650076	29.741614	47.742711	12.171791	13.21783	20.313386	22.206288	9.246682	8.68264	1.826311	2.768355	2.883393	96.406863	90.65762	14	36.830986	14.9	9.069726	60.026624	46.985401	56.661654	12.217908	15.353085	28.724867	21.64	12.177866	15	3	4.038633	2.882353
L3_chr10_+_62208241	chr10	62208241	62208298	+	983	CDC2	CDC28A,CDK1,DKFZp686L20222,MGC111195	14.50672	6.618786	1.591957	10.79045	0	0	22.531732	52.512425	39.153317	27.037675	8.6107	18.795422	166.781956	157.548453	254.831035	171.396805	49.671977	34.871523	17	11	1	11	0	0	27.995074	68	46	27	10	27	166.833556	198.74545	269.682791	275.639828	59.973057	35.986528
L3_chr10_+_70517866	chr10	70517846	70517948	+	5552	SRGN	PRG,FLJ12930,MGC9289,PPG,PRG1	41.260353	45.438538	21.175647	22.54873	6.128709	0.638107	125.674101	126.686546	103.115216	33.928792	8.56871	6.537146	2010.109811	1803.896222	2023.173228	599.787113	348.621919	70.439962	48	75.982249	13	23	6	1	150.993877	160.989812	122.997959	33.997947	10	9	2029.356469	2213.628554	1900.269551	964.621273	379.914143	71.999208
L3_chr10_+_71833885	chr10	71833879	71833940	+	1979	EIF4EBP2	4EBP2	191.604441	145.01421	105.35322	160.606758	105.939918	59.184116	413.929755	407.628849	245.991933	169.949945	167.001168	275.391554	231.763973	147.611703	258.44921	170.831781	195.459083	161.509699	206.221133	246.209218	54.974221	162.25986	103.075093	71.792795	443.347026	451.026933	280.99216	158.412567	185.406163	415.077121	230.610643	188.084154	308.00172	276.420225	225.521819	167.87304
L3_chr10_+_71908528	chr10	71908525	71908748	+	27143	KIAA1274	RP11-710A11.1,PALD	10.847555	8.498025	9.711811	14.695507	34.804038	10.676785	28.40512	23.089812	13.455772	17.533921	20.756044	46.661043	13.343632	15.041108	10.349956	21.382566	17.582485	25.66551	12.902439	14	6	15	33.973684	16	36	36	16.902778	18	24	65.731132	12.976937	19.972414	18	35	24.992958	25.992857
L3_chr10_+_72245675	chr10	72245630	72245840	+	8879	SGPL1	FLJ13811,KIAA1252,SPL	8.090796	4.874442	13.281836	25.47911	18.358745	10.352276	0.66108	10.062668	3.126175	21.782301	10.31844	10.169714	1.032672	5.239641	5.74442	9.137424	13.684707	20.63576	10	8	8	26	17.957668	15	1	16	4	22	12	14	1	7	11	15	20	21
L3_chr10_+_72642332	chr10	72642274	72642340	+	219699	UNC5B	RP11-58O1.1,UNC5H2,p53RDL1	6.613286	2.43277	6.753939	51.24837	29.976217	20.435554	5.604547	4.658437	27.238846	14.603623	21.599499	66.036082	3.087079	8.340373	16.817275	17.966961	25.575508	31.113307	7.97973	4	4	51.979866	29.259793	27.98	8	8	34	15	25	93.848783	3	11	28	29.379714	33	32
L3_chr10_+_72826682	chr10	72826656	72826728	+	64072	CDH23	RP11-472K8.4,DFNB12,DKFZp434P2350,FLJ00233,FLJ36499,KIAA1774,KIAA1812,MGC102761,USH1D	65.412858	42.960185	39.017058	186.949048	154.053173	72.58161	34.571853	9.933469	17.271886	60.684149	76.876898	101.524666	26.916468	28.527879	30.05855	57.20733	77.353545	130.032757	75.603005	71.625091	22.998379	189.377882	150.124434	97.25081	44.322909	16.230094	22.058579	60.271627	87.275132	145.934531	26.340446	37.700658	50.649961	93.310753	100.203813	133.042572
L3_chr10_+_74121906	chr10	74121877	74121918	+	90550	CCDC109A	C10orf42,FLJ46135	71.349095	46.095838	25.95984	36.37151	20.484572	4.675482	117.650656	150.796742	74.807069	94.168722	80.018673	63.825372	66.941449	53.142418	56.044217	39.360669	39.557792	17.770302	78.819549	77.630923	15	36.93985	20	7	138.231551	187.58815	88.936481	88.957378	90.168814	92.024678	65.875204	68.51522	77.986301	64.090061	50.180259	17.991781
L3_chr10_+_75202039	chr10	75202029	75202070	+	170384	FUT11	MGC119338,MGC119339,MGC33202	22.439906	16.821413	3.156656	20.428044	7.146778	3.39927	33.035241	25.992961	7.727716	23.589772	18.949494	31.957013	8.228565	6.771006	16.557444	21.407318	8.944644	24.706654	25.968504	27.991935	1.984	20.82	7	5	43.958182	35.951542	10	23.995392	21.99537	44.981671	8	9	27.951724	35	12.943758	25
L3_chr10_+_80498537	chr10	80498536	80498809	+	NA	NA	NA	198.893194	134.691291	184.669059	484.446211	278.677945	61.575644	209.230955	250.879848	362.456059	616.631828	619.311906	518.860157	81.249486	75.282625	176.920855	165.048887	176.357554	103.943738	222.858555	226.995702	101.997139	489.076212	270.996097	80.995702	256.040389	316.858661	425.298839	561.409878	680.890624	779.769374	79.964138	97.991184	241.316117	267.803794	214.216359	106.780651
L3_chr10_+_80777230	chr10	80777227	80777308	+	10105	PPIF	RP11-342M3.4,CYP3,Cyp-D,FLJ90798,MGC117207	180.829669	102.311801	220.625469	267.222938	175.202149	63.320016	20.777529	36.500712	41.175283	42.016121	33.421177	27.535327	113.396215	113.130705	439.591678	156.136227	225.120269	163.579996	200	171.999022	113.994123	269	170	82	28.91494	54	49	40	37.945652	40	112	145.995819	480.995805	251.983282	245.962074	170.997902
L3_chr10_+_85889290	chr10	85889240	85889311	+	27069	GHITM	DERP2,DKFZp566C0746,FLJ26584,HSPC282,My021,PTD010,TMBIM5	27.370095	31.292349	13.215862	22.552915	13.282578	4.90894	6.451167	7.907717	9.450297	8.947518	7.665081	7.956517	100.753444	69.320715	75.840326	88.378872	64.850791	76.451687	32	52	8	23	13	7	9	13	12	9	9	11	98.99839	91	113.95712	143.964122	86.95873	77.996785
L3_chr10_+_96152233	chr10	96152231	96152252	+	23232	TBC1D12	FLJ10339,FLJ12820,KIAA0608	19.774854	9.637548	1.591957	13.715558	4.08325	0	2.059989	13.935847	11.275962	13.609088	9.397056	7.909279	6.185095	19.908074	4.699336	11.598164	18.247117	9.965662	23.433333	16	1	13.977273	4	0	3	21	14	14	11	11	6	26	9	19	24	10
L3_chr10_+_97793258	chr10	97793251	97793332	+	54619	CCNJ	bA690P14.1	43.342668	17.946407	49.817135	38.268117	16.398769	3.914754	14.725955	30.998439	66.414497	30.252383	45.632253	44.104134	12.311534	18.298653	30.560203	19.48621	19.374907	9.886884	49.989583	30	27	38.916558	16	6	20	44.996774	79.990415	30	51.993443	63	12	24	43.979798	31.864253	27	10
L3_chr10_+_97879461	chr10	97879461	97879813	+	9849	ZNF518	DKFZp781O2147,MGC125707,MGC125710,ZNF518	3.265331	7.255782	0	2.933393	3.063528	1.276214	9.44941	9.11274	23.37679	11.756103	0.84304	5.159894	28.653365	13.586781	7.310384	10.389943	3.863783	1.007135	4	12	0	3	3	2	13	15	29	12	1	7	28	18	13	17	6	1
L3_chr10_+_99175881	chr10	99175853	99176054	+	5223	PGAM1	RP11-452K12.8,PGAMA	2247.602656	1084.354416	645.219852	862.888988	805.87567	414.438832	601.733432	633.129304	219.824232	267.550459	270.149403	252.09661	1716.351756	1441.759947	1475.346426	896.927537	1378.384665	1365.735335	2273.42189	1865.527236	323.431573	868.011903	781.096032	477.851522	666.289619	700.436502	257.685237	252.342131	301.352654	371.05596	1724.429666	1789.453373	1501.009408	1442.654711	1399.162083	1453.272217
L3_chr10_+_99463445	chr10	99463442	99463522	+	83742	MARVELD1	FLJ22343,FLJ23440,GB14,MARVD1,MGC4415,MRVLDC1,RP11-548K23.8,bA548K23.8	52.854269	33.699414	16.239707	57.889975	40.973661	26.739723	53.300097	39.796126	15.941455	31.933293	11.891133	33.46205	21.015122	8.926746	6.956372	16.918968	12.883821	33.426701	60.798806	55.96056	10	58.943734	40	38	67.809748	56.992806	19.83908	31.892716	13.996255	46.8659	20.521475	11.887324	12.959459	27.691304	17.940299	33.754102
L3_chr10_+_99486874	chr10	99486847	99486957	+	118813	ZFYVE27	RP11-459F3.2,SPG33,PROTRUDIN	30.229805	27.536383	28.20176	28.473072	28.749527	10.159812	18.67682	19.040887	32.224309	25.982967	26.271825	17.416557	52.700007	25.96279	130.911238	52.159778	62.081566	51.19811	35	46	16	29.051509	28.051509	14	26	29	39	26	30	24.202366	52	34	169	85	80	51.998175
L3_chr10_+_102096827	chr10	102096827	102097103	+	6319	SCD	FADS5,MSTP008,PRO0998,SCD1	120.347269	41.152873	20.802672	2.545748	1.019722	5.783872	144.077961	142.461166	60.049056	3.80792	9.009153	39.562026	510.315274	382.153924	355.37823	7.059923	12.371077	232.544845	132.975561	68.836046	11.90404	2.611111	1	8.222222	175.057112	186.767329	73.102102	4	10.520337	55.351351	509.673904	481.134363	404.284287	11.557692	17.605147	241.416335
L3_chr10_+_103995267	chr10	103995265	103995311	+	8729	GBF1	FLJ21263,FLJ21500,KIAA0248,MGC134877,MGC134878	3.265331	1.211934	1.591957	4.884454	4.08325	0	134.549886	250.396491	100.296936	124.012689	158.05828	129.711813	99.975555	86.346791	107.440146	65.468256	61.425806	103.570664	4	2	1	5	4	0	152	277	116	115	174	194.999046	99	110	130.996885	105.996885	75	108
L3_chr10_+_105716856	chr10	105716848	105716983	+	9748	SLK	KIAA0204,STK2,MGC133067,bA16H23.1,se20-9,LOSK	117.348752	112.336809	117.622442	104.727197	86.091965	9.672311	19.110412	49.94156	53.075565	32.043098	39.55279	41.266447	41.821336	28.276974	32.554532	23.526226	30.216001	15.239826	131.211983	189.650848	61.795412	106.04012	83.767227	14.35751	25.969798	74.220286	65.698005	32.457444	45.430004	57.595573	40.888446	37.491628	55.429433	38.594681	41.923777	15.29408
L3_chr10_+_111957371	chr10	111957334	111957384	+	4601	MXI1	MAD2,MGC43220,MXD2,MXI,RP11-549L6.1	20.464587	12.568502	3.343982	0.975531	0	0	6.179967	4.59287	6.459202	0	0.84304	1.454129	8.228566	2.189883	3.170438	1.214719	0.643964	0	23.954545	20.984848	2	1	0	0	9	7	8	0	1	2	8	2.95	6	2	1	0
L3_chr10_+_117869493	chr10	117869492	117869493	+	NA	NA	NA	0	0	0	0	0	0	18.70499	8.551742	14.298788	1.93233	2.583893	4.915947	33.212432	14.036613	22.199335	11.080301	12.287779	5.879572	0	0	0	0	0	0	22	12	17	2	3	7	33	18	28	18	15	6
L3_chr10_+_123862257	chr10	123862257	123862258	+	10579	TACC2	AZU-1,ECTACC	1.656842	0	0	3.929369	1.019722	2.000434	0	0	2.402289	0.937795	0.84304	3.59413	0	1.502626	0.494381	6.134193	2.913582	10.679818	2	0	0	4	1	3	0	0	3	1	1	5	0	2	1	10	4	11
L3_chr10_+_124903873	chr10	124903862	124903931	+	9184	BUB3	BUB3L,hBUB3	1964.435372	1038.468156	793.3536	1010.230302	370.694359	73.662686	233.01014	292.249001	224.57375	115.077674	126.826223	103.357728	366.642613	408.201219	543.21083	305.965507	254.461345	153.481075	1876.422184	1814.099895	357.697175	1008.152462	358.789318	90.984336	265.952971	334.022297	260.25473	109.718965	142.559738	148.490562	364.968344	514.17681	587.855347	493.73457	290.118001	158.13066
L3_chr10_+_129735870	chr10	129735865	129735872	+	5791	PTPRE	DKFZp313F1310,HPTPE,PTPE,R-PTP-EPSILON	0	0	0	1.951062	0	0	0.66108	3.577524	4.805407	1.87559	6.924199	2.936435	1.032672	0	1.483144	10.36383	8.272343	1.007135	0	0	0	2	0	0	1	6	5.990099	2	8	4	1	0	3	16.935996	11	1
L3_chr10_+_131657352	chr10	131657351	131657354	+	NA	NA	NA	0	0	0	0	0	0	0.66108	0	0.693125	0.98201	0.608072	13.510504	0	2.288155	1.069457	0.769599	1.1476	0	0	0	0	0	0	0	1	0	0.9	1.045161	0.725806	19.8	0	3.05625	1.965625	1.265625	1.7	0
L3_chr10_+_134016724	chr10	134016724	134016724	+	NA	NA	NA	0	0	0	2.942775	1.019722	0	0	0	0	3.981573	2.583893	1.454129	0	0	1.090837	1.218951	2.130027	18.217659	0	0	0	3	1	0	0	0	0	4	3	2	0	0	2	2	3	18.92
L3_chr10_+_135057620	chr10	135057597	135057708	+	92170	MTG1	GTP,GTPBP7,RP11-108K14.2	56.442737	11.475423	18.824263	38.312977	11.231681	2.000435	7.776118	11.660919	2.318315	8.68972	4.269973	6.530564	12.250577	9.016173	8.941357	11.593064	19.258504	9.898681	64	19	11	39	11	3	10	17	3	9	5	9	12	12	16	19	25	10
L3_chr10_-_3817355	chr10	3817345	3817508	-	1316	KLF6	RP11-184A2.1,BCD1,COPEB,CPBP,DKFZp686N0199,GBF,PAC1,ST12,ZF9	229.980622	1970.230255	389.73332	496.07978	369.164715	151.687212	232.914641	1065.928577	367.837478	421.595798	516.896373	569.549859	306.558918	421.25296	257.226345	136.447508	265.059655	146.88271	250.999797	3451.99392	185.999797	497.997768	357.999391	175.982921	279.995552	1075.986414	416.997507	384.992238	566.985588	873.977034	304.995595	526.975847	279.998341	220.997785	296.997232	152.998894
L3_chr10_-_22332606	chr10	22332593	22332696	-	64215	DNAJC1	DNAJL1,ERdj1,HTJ1,MGC131954	121.56838	115.687236	78.63351	121.482935	39.936002	9.870417	21.306829	44.810236	39.724294	19.39319	10.208272	13.038965	59.094044	56.657255	25.801657	45.974894	26.795097	13.840017	136.998201	194.985795	44	122.994636	39	13.996454	29	63.848457	48.969431	19.995049	12	17.975845	57.968631	73.996689	41.756926	75	37	13.914894
L3_chr10_-_24023608	chr10	24023608	24023608	-	NA	NA	NA	12.6035	0	0	0.975531	0	0	0	0	0	0	0	0	0	0	0	0	0	0	14	0	0	1	0	0	0	0	0	0	0	0	0	0	0	0	0	0
L3_chr10_-_27189889	chr10	27189803	27189923	-	10006	ABI1	RP13-16H11.4,ABI-1,E3B1,NAP1BP,SSH3BP,SSH3BP1	3.265331	9.581007	0	13.71446	2.039444	1.276213	13.971726	21.04831	17.718371	9.491431	19.209717	20.948588	81.317387	95.134129	103.122776	130.076549	195.274949	59.845717	4	16	0	14	2	2	18	31	22	10	22	29	79.981065	121.998874	141	211	232.983778	61
L3_chr10_-_30064763	chr10	30064755	30064884	-	6840	SVIL	RP11-534G20.1,DKFZp686A17191	20.161057	25.731029	9.306782	7.843411	3.059166	2.000434	18.7662	7.243105	20.671632	6.678045	10.213508	5.834432	6.170071	4.45122	6.378645	0.60736	1.893034	1.007135	23.644689	42.882816	5.85584	8	3	3	26	12.689394	25.902655	7	11.95579	8	6	5.971429	11.532035	1	2.944444	1
L3_chr10_-_30388488	chr10	30388462	30388523	-	NA	NA	NA	21.930601	13.679681	0.991183	8.467772	15.619516	5.190968	29.550695	22.008581	11.26407	32.898777	32.369121	53.230976	13.313136	22.502599	2.017552	17.309047	14.11293	7.972619	25.775729	22.642424	0.642424	8.667441	15.284848	8	38.829193	35.524193	14.163904	33.060494	37.241437	75.269765	12.968965	29.271795	3.9	28.271795	19.763702	8
L3_chr10_-_32138800	chr10	32138800	32138800	-	94134	ARHGAP12	DKFZp779N2050,FLJ10971,FLJ20737,FLJ21785,FLJ45709	0	0	0	0	0	0	0	0	0	0	0	0	0	0	0	0	3.714923	13.542489	0	0	0	0	0	0	0	0	0	0	0	0	0	0	0	0	5	14
L3_chr10_-_71663154	chr10	71663150	71663195	-	5464	PPA1	IOPPP,MGC111556,PP,PP1,SID6-8061	81.943118	35.226798	21.282556	43.408022	19.462092	10.978412	6.489183	7.19781	11.978556	3.887265	7.656204	7.221843	76.073349	45.271918	34.397926	57.226168	42.819103	29.43744	91	58.984848	12	44	19	15	9	12	15	4	9	10	75	59	53	93	56	30
L3_chr10_-_73784684	chr10	73784676	73784768	-	54788	DNAJB12	DJ10,DKFZp586B2023	41.058892	37.09227	20.418396	28.470402	32.756851	8.946317	46.315392	34.46804	46.21041	25.883808	34.020447	36.888765	48.829822	53.955974	73.108656	52.305049	56.710402	69.186789	47.986957	61.933729	11.915966	29	32	13	58	54	56	26	39	53	48	69.975104	95.974843	84.981366	71.931573	70.950207
L3_chr10_-_75151637	chr10	75151636	75151639	-	NA	NA	NA	6.165693	1.888132	19.349443	5.040225	2.607304	1.391204	3.561971	1.203882	0.212013	0.523143	1.015252	0.971035	0.469891	0.242949	0.248353	0.143133	0.091528	0.074899	7.183983	3.113377	10.395763	5.153214	2.557143	2.119669	4.871429	2.2	0.285714	0.571429	1.2	1.3	0.450739	0.333333	0.571429	0.238095	0.166667	0.071429
L3_chr10_-_75241585	chr10	75241582	75241599	-	NA	NA	NA	0.804244	1.822352	1.591957	2.933393	11.270264	3.712866	0.66108	26.86133	0	1.93233	0.84304	11.980094	0	0	3.105303	0	1.36976	6.886707	1	3	1	3	11	5	1	33	0	2	1	17	0	0	5	0	2	7
L3_chr10_-_78945983	chr10	78945983	78945983	-	NA	NA	NA	74.55732	60.445316	45.71123	41.770772	16.45559	16.923337	2.174382	2.570445	6.61695	0.001728	3.47301	4.231691	7.131974	2.269478	11.720829	1.832151	4.530728	0	77	104	23	42.022617	16	20	3.007165	4.002388	8.004777	0.002388	4.009553	6	7.010123	3	16.003374	3	6	0
L3_chr10_-_80875387	chr10	80875367	80875419	-	219654	C10orf56	FLJ90798,RP11-342M3.6	21.402477	26.935459	20.878843	71.489945	58.728615	18.251941	33.618578	47.056356	72.728106	124.247304	150.321873	103.979974	5.327627	14.300829	19.331678	17.467856	34.20503	14.156543	24.597871	45.358591	11.719212	72.105639	57.090101	24.707124	40.187645	61.455702	84.794449	114.1661	165.663825	154.635445	5.192357	18.634538	29.167665	28.384713	41.098371	14.384713
L3_chr10_-_92608064	chr10	92608063	92608077	-	3363	HTR7	5-HT7	0	0	0	7.85999	5.09861	1.362328	0	0	0	0.937795	0.84304	9.833394	0	0	0.494381	3.053756	10.011988	3.97823	0	0	0	8	5	2	0	0	0	1	1	13.92	0	0	1	5	14	4
L3_chr10_-_100140919	chr10	100140912	100140921	-	84795	C10orf33	FLJ23849,MGC13047	0	0.610418	0	0	0	0	0	0	0	0	0	0	1.032672	0	0	1.826311	3.375039	10.871665	0	1	0	0	0	0	0	0	0	0	0	0	1	0	0	3	4.944444	11
L3_chr10_-_105202156	chr10	105202139	105202167	-	51063	FAM26B		0	0	1.591957	2.942775	1.019722	0.638107	0.66108	0	0.772772	1.87559	2.583893	8.69767	3.072054	0.742541	1.977526	12.24196	5.646814	6.968077	0	0	1	3	1	1	1	0	1	2	3	12	3	1	4	20	8	6.989474
L3_chr10_-_112828330	chr10	112828329	112828331	-	NA	NA	NA	2.127829	1.473113	3.811327	44.744183	40.712255	14.265732	9.91414	11.38166	14.720252	31.136328	23.310454	27.911669	2.334856	2.503834	7.67865	10.161712	7.150912	15.341274	2.61094	2.43131	2.355792	45.24531	39.586687	18.612281	13.067716	16.120244	17.94799	30.054046	26.416063	40.550722	2.265341	3.321737	12.035279	16.569255	9.933107	15.637418
L3_chr10_-_118884181	chr10	118884180	118884182	-	NA	NA	NA	0	0.610418	0	1.217723	2.039444	0	0	0	0	0	0	0.920735	0.997331	3.014101	2.33596	0.60736	7.705518	11.265953	0	1	0	1.25	2	0	0	0	0	0	0	1.25	0.965517	3.965517	3.896552	1	10.280342	11.529996
L3_chr10_-_119124919	chr10	119124912	119124954	-	118987	PDZD8	FLJ25412,FLJ34427,PDZK8,bA129M16.2	14.06554	16.098692	13.712161	28.503876	8.17853	6.008033	10.778261	25.591293	16.609396	13.815488	3.395108	8.704149	15.340115	17.426503	13.389217	3.053756	5.233543	8.006768	16.982456	26.678788	8	29	8	8.957265	15	40.635294	20.948718	14	4	12	15	23	22.711409	5	8	8
L3_chr10_-_119292662	chr10	119292658	119292665	-	196047	EMX2OS	FLJ41539	8.400479	4.873441	1.858726	11.466355	5.216134	4.139908	0	0	0	0	0	0	0	0	0	0	0	0	9.904362	8.059822	1.188571	11.655722	5.104869	5.972468	0	0	0	0	0	0	0	0	0	0	0	0
L3_chr10_-_121292207	chr10	121292158	121292217	-	6001	RGS10		2.412732	4.221497	13.552092	21.558483	9.198253	2.000434	3.49094	32.223599	13.818458	2.152569	6.035686	5.713997	7.191806	18.321721	15.030765	18.93469	7.916432	12.987065	3	7	8	22	9	3	5	44.968085	16.98913	2.31058	7	8	7	24	25.991935	30.984	11	13
L3_chr10_-_121419652	chr10	121419652	121419653	-	NA	NA	NA	11.200468	1.810134	1.889322	2.942775	1.370586	1.080443	9.711508	1.178254	5.761294	9.276411	3.464574	0	3.072054	5.16376	0.500324	1.599986	0.383741	1.993043	12.717195	3	1.208696	3	1.342857	1.717195	12	2	7	9	4	0	3	6.733059	1.020811	2.621622	0.621622	2
L3_chr10_-_129814608	chr10	129814581	129814752	-	4288	MKI67	KIA,Ki-67	1263.866889	1022.765847	598.673632	853.648044	101.457904	50.198296	874.363615	2165.120382	1854.82308	1148.457911	368.756617	635.026462	350.620441	341.905228	373.382744	286.9921	90.4546	97.311161	1323.885533	1750.460763	311.983251	859.965905	99	69.372438	995.972029	2325.864581	2101.466276	1055.269712	414.99143	939.790372	345.886671	439.976408	506.658302	465.950491	118.983567	99
L3_chr10_-_133904660	chr10	133904660	133904661	-	NA	NA	NA	0.804244	0	0	0	0	0.638107	3.621307	4.052413	5.761294	11.436084	5.192645	6.276676	3.072054	0.742541	0.988763	2.446396	2.130027	5.879572	1	0	0	0	0	1	5	6	7	11	6	9	3	1	2	4	3	6
L3_chr10_-_133995323	chr10	133995279	133995357	-	NA	NA	NA	52.719052	13.317723	13.386847	41.177601	18.381763	7.363631	33.806673	55.786389	38.80802	36.76364	36.523158	26.354837	11.278861	12.109979	9.717284	17.094751	17.163048	17.792521	60.760331	22	7.969231	41.99422	17.994681	11	44	80	47	36	41.99375	36.99375	11	16	17	27.992908	24	18
L3_chr10_-_135021182	chr10	135021170	135021521	-	282969	C10orf125	RP11-122K13.9,FLJ26016,MGC149258	13.610837	9.508578	11.463837	23.586051	22.542459	6.82326	1.398909	5.696589	24.17038	2.870125	0.84304	3.63915	32.653772	7.555402	24.507391	20.583857	28.69777	7.950093	16	16	7	24	22	10	2	10	29	3	1	5	32	10	38.985507	33.64435	37.917435	7.985507
L3_chr11_+_809571	chr11	809560	809853	+	57104	PNPLA2	1110001C14Rik,ATGL,DKFZp667M109,FP17548,PEDF-R,TTS-2.2,TTS2,DESNUTRIN	353.269169	176.166098	216.799909	223.80855	269.4437	141.474453	196.142099	336.664563	176.34321	224.593121	187.175983	152.184164	160.357551	186.801427	202.43531	107.755778	155.714622	129.60131	355	303	107	225	261	157	205.997004	342.997004	198.960931	201	205	229.976346	159.999049	233.998093	229	174.069589	174.999047	135.865313
L3_chr11_+_915876	chr11	915816	915941	+	161	AP2A2	ADTAB,CLAPA2,HIP9,HYPJ	123.586014	79.967855	54.307927	145.969308	171.260484	92.167962	78.558836	70.621522	65.567287	98.840349	81.768974	115.896581	45.015124	30.962746	60.19425	45.906933	59.632581	101.05162	141.997368	133.989583	32	147.998632	166.995907	121.990724	104.39283	103.969834	79.986938	94.98494	93.97462	165.987537	43.988972	40.977273	90	75	79.858883	102.826542
L3_chr11_+_1925149	chr11	1925115	1925165	+	6150	MRPL23	rpL23,L23MRP,RPL23L,FLJ45387	176.172369	61.708279	27.05997	81.872545	57.534261	32.449561	13.838023	5.368344	6.534066	12.497641	5.113014	14.19425	31.43383	14.337896	34.928218	16.449664	20.294726	18.543725	190.689106	103.957606	16	83	55.996094	41.977055	18	9	8	13	6	19.97561	30.805254	18.994681	53	26.810573	28	18.881155
L3_chr11_+_1996038	chr11	1996037	1996038	+	NA	NA	NA	0.804244	1.211934	0	0.975531	0	0	7.663037	4.59287	4.005807	6.077393	0.84304	1.454129	15.200752	10.82435	21.722065	7.97323	3.557546	2.014269	1	2	0	1	0	0	10	7	5	6	1	2	15	14	29	13	5	2
L3_chr11_+_2355115	chr11	2355113	2355134	+	975	CD81	S5.7,TAPA1,TSPAN28	242.472432	147.211673	114.579582	488.334539	663.824504	552.071395	62.375513	65.91865	24.547699	48.18413	91.872974	142.808514	161.834822	137.980613	229.379226	160.735925	432.947461	767.221185	251.937985	251.997337	60	488.820619	640.980974	552.94912	72.998221	81.77394	29.789694	45.782701	101.998246	215.987502	162	172.982134	245.97837	258.963838	432.970642	830.936339
L3_chr11_+_9736452	chr11	9736448	9736469	+	283104	LOC283104		0.804244	1.822352	3.183914	4.884455	1.019722	0.638107	1.398909	0.540457	5.65124	5.962743	1.68608	2.223458	3.034517	2.269478	11.015256	4.873181	2.013723	0	1	3	2	5	1	1	2	1	7	6	2	3	2.948718	3	17.986111	8	3	0
L3_chr11_+_10434178	chr11	10434173	10434179	+	272	AMPD3		0	0	0	0	0	0	1.398909	2.56872	0.772772	0.937795	1.709028	4.915947	0	0.742541	0	7.976543	10.281163	22.141685	0	0	0	0	0	0	2	4	1	1	2	7	0	1	0	13	13	23
L3_chr11_+_17454931	chr11	17454914	17454932	+	NA	NA	NA	11.402688	4.216325	3.183914	39.248201	24.041485	6.508165	1.835773	3.19571	8.680731	39.647814	16.680563	7.888025	5.126461	2.245167	7.808222	6.761824	4.20151	6.886707	13	7	2	39.621906	23.399254	8.964286	2.571429	5.428571	10.519481	37	18.857143	11.285714	5	3	12	11	6	7
L3_chr11_+_18372659	chr11	18372654	18372738	+	3939	LDHA	LDH-M,LDH1,PIG19	2799.873089	1533.667412	1137.785574	426.7202	154.874698	130.331666	7637.270608	8576.242229	2651.696715	1102.025917	724.748214	1426.336478	6015.742973	5001.829091	10092.173389	1314.637796	2182.826337	1988.093562	2593.601388	2701.801897	493.726748	426.801993	149.947921	137.988136	6093.282847	5954.796934	2733.634721	906.690958	773.597903	2324.184131	6179.535978	5913.400858	6604.454574	2094.230603	1895.090828	2188.709435
L3_chr11_+_34417056	chr11	34417032	34417142	+	847	CAT	MGC138422,MGC138424	31.370971	22.321304	11.960136	0.975531	2.039444	0.638107	9.794582	5.879454	11.237679	0	3.464574	0	216.425249	152.442962	73.447293	25.601729	17.933114	18.675319	37	37	7	1	2	1	14	10	14	0	4	0	213.971534	196.99841	108.985727	41.924876	24.99841	18.993661
L3_chr11_+_35186290	chr11	35186290	35186290	+	NA	NA	NA	0	0	12.788907	0	0	0	0	0	0	0	0	0	0	0	0	0.60736	0	0	0	0	7	0	0	0	0	0	0	0	0	0	0	0	0	1	0	0
L3_chr11_+_36354507	chr11	36354494	36354576	+	79899	FLJ14213	MGC16218,PROTOR2	0	0.610418	0	4.9049	5.108987	8.639844	0	0	3.947832	0	5.173602	10.170174	0	0	3.068363	2.429439	5.315374	21.697031	0	1	0	5	5	13	0	0	5	0	6	13.977273	0	0	6	4	8	21.7258
L3_chr11_+_45825584	chr11	45825582	45825617	+	1408	CRY2	FLJ10332,HCRY2,KIAA0658,PHLL2	9.992316	7.89651	10.20811	19.633383	16.337854	0.630985	4.228769	4.59287	5.616151	0.937795	6.058633	5.048259	20.366378	15.202724	15.232517	4.880067	15.005217	17.680216	12	13	6	20	15.97	0.989796	6	7	7	1	7	7	20	19.971014	24.897998	8	18.97037	17.985294
L3_chr11_+_63205547	chr11	63205518	63205562	+	10313	RTN3	ASYIP,HAP,NSPL2,NSPLII,RTN3-A1	105.032914	71.579811	50.853998	59.829367	51.544345	10.13236	18.989648	35.296344	13.664327	12.696847	16.374584	11.393213	39.979634	39.892522	35.053673	37.280467	23.414997	21.247997	112.884578	121.555556	27.555556	60.555556	50.111111	13.555556	23.917526	47.649695	16.917526	12.886598	18.907217	15.979382	39.242575	51.574258	52.752475	60.707921	31.554456	21.59901
L3_chr11_+_63362987	chr11	63362922	63363230	+	2011	MARK2	EMK1,MGC99619,PAR-1,Par1b	287.489395	226.459652	187.272056	293.322476	291.01944	135.526474	257.104572	219.821443	176.018198	170.49331	150.381874	184.5848	84.454012	90.996935	60.585338	77.781909	78.68058	89.231917	320.883026	382.126528	103.974265	296.917375	283.169792	171.953009	309.831355	288.975421	209.981892	164.915362	170.951196	266.361209	82.95024	117.975989	96.969276	126.794645	101.766468	90.940457
L3_chr11_+_63561387	chr11	63561386	63561387	+	NA	NA	NA	4.307503	3.593868	0	0.975531	0	0.638107	2.16878	1.178254	0.772772	0	0	0.741153	4.104726	2.269478	5.31075	0.60736	5.358761	21.134551	5	6	0	1	0	1	3	2	1	0	0	1	4	3	8	1	7	22
L3_chr11_+_63829544	chr11	63829535	63829662	+	2101	ESRRA	ERR1,ERRa,ERRalpha,ESRL1,NR3B1	523.539375	290.744911	184.358445	523.732658	602.972892	205.451947	54.953667	58.633885	35.488505	48.973085	75.676448	49.679762	103.68019	93.790193	72.836452	147.095389	194.777617	150.971879	558.970047	492.992503	102.996851	527.965318	584.964007	251.989701	70.99522	85.990361	43.992736	48.995181	86.995226	70	101.997986	121.992946	110.99397	238.995965	242.981853	154.998987
L3_chr11_+_65485779	chr11	65485760	65485816	+	9092	SART1	Ara1,HOMS1,MGC2038,SART1259,Snu66	18.734423	13.866724	10.20811	16.672705	9.1966	6.82326	1.98324	5.01999	1.580632	1.93233	3.418055	2.223458	14.366085	9.758714	14.948669	14.053834	16.063916	25.747665	21.99115	23	6	17	9	10	3	8	2	2	4	3	13.985401	13	24	23	22	26
L3_chr11_+_65990957	chr11	65990943	65990990	+	246330	PELI3	MGC35521	28.495078	21.009356	12.434948	22.500184	8.172516	5.748968	3.663958	13.4611	2.318315	8.947518	0	1.482306	10.266971	27.528108	4.705858	3.658462	2.575855	7.526029	32.775758	35	7	22.933824	8	8.775758	5.454545	21.240465	3	9	0	2	9.967033	36.176471	7.852941	6	4	7.529412
L3_chr11_+_66643142	chr11	66643142	66643333	+	22992	FBXL11	CXXC8,DKFZP434M1735,FBL11,FBL7,FLJ00115,FLJ46431,JHDM1A,KIAA1004,LILINA,KDM2A	1237.768541	623.566243	245.855869	485.437578	211.983358	109.478032	391.665102	496.046095	217.172948	213.845794	237.788529	306.314957	208.922169	100.718294	102.211458	99.826888	94.81211	73.957137	1247.908911	1073.981525	127.978287	487.987099	205.988568	132.997947	440.962628	549.992867	254.982684	202.9893	264.976994	457.953967	206.865772	129.994305	139.933685	161.989765	116.996568	76
L3_chr11_+_66764060	chr11	66764060	66764150	+	100131150	LOC100131150		0.804244	3.611079	0	0.975531	8.924619	0	4.813099	6.100904	11.957854	7.789493	12.033284	21.488897	2.065344	5.975416	5.892248	6.099018	27.45892	11.014801	1	6	0	1	8.71875	0	7	10	15	8	14	29.982456	2	8	11	10	33.981981	11
L3_chr11_+_66790431	chr11	66790420	66790753	+	156	ADRBK1	BARK1,BETA-ARK1,FLJ16718,GRK2	822.358901	474.041957	301.148564	394.206377	412.682411	146.902364	371.96646	430.013732	171.090927	227.4343	262.80355	163.789378	235.380209	218.783295	149.57612	152.470108	141.404152	133.057597	862.96588	809.993744	154.833899	397.297938	400.498592	180.379901	429.986041	492.506719	200.830403	213.133021	294.537198	238.726697	232.694201	281.08864	200.183626	247.089315	169.880943	136.872575
L3_chr11_+_66827603	chr11	66827564	66827613	+	54961	SSH3	FLJ10928,FLJ20515,SSH-3	106.474986	76.562287	24.697709	20.615874	30.765781	20.84103	4.889849	6.641361	2.318315	0.937795	5.947176	1.482306	17.466198	26.08399	4.812679	6.703724	6.144395	3.021404	113.909033	129.997403	14	21	30	27	7	11	3	1	7	2	17	33.991071	8	11	8.982456	3
L3_chr11_+_68818197	chr11	68818183	68818203	+	26579	MYEOV	OCIM	0	0	0	0	0	2.123056	0	0	1.545543	4.802455	6.972578	19.026323	0	0	1.090837	2.433671	11.203572	25.563863	0	0	0	0	0	3	0	0	2	5	8	27	0	0	2	4	15	26
L3_chr11_+_72765119	chr11	72765111	72765331	+	84957	RELT	FLJ14993,TNFRSF19L	21.355718	40.351102	19.033488	23.260632	20.471375	9.882268	5.157898	13.821964	3.922761	6.599268	2.619772	10.47798	7.15911	6.077661	6.586997	4.238655	4.283342	16.837039	23.817893	68.051835	11.070743	23.686358	19.975038	13.948522	7.555873	20.977095	4.968558	6.950761	3.084279	14.685269	7	8	10.053435	6.925	6	17.10687
L3_chr11_+_74539799	chr11	74539757	74539800	+	11309	SLCO2B1	DKFZp686E0517,KIAA0880,OATP-B,OATP2B1,OATPB,SLC21A9	0	0.610418	0	0.975531	1.019722	0	0	0	0	0.937795	12.838683	5.121455	0	0	0	0.60736	8.954752	18.80838	0	1	0	1	1	0	0	0	0	1	15	7	0	0	0	1	13	18.970588
L3_chr11_+_91598728	chr11	91598728	91598728	+	NA	NA	NA	23.648489	25.574218	20.750043	49.346164	80.613682	37.913289	4.589349	8.216297	1.580632	6.077393	9.267299	6.953769	0	0	0	0	0	0	25.6	43.6	11	49.602381	78	41.8	6	11.25	2	6	10.5	10	0	0	0	0	0	0
L3_chr11_+_93916734	chr11	93916721	93917280	+	2526	FUT4	CD15,ELFT,FCT3A,FUC-TIV	77.578682	63.161303	29.953819	42.123176	9.18186	5.742959	20.864398	30.101466	12.835302	16.365734	13.898794	3.677588	20.536011	60.034086	13.177955	23.195339	6.719606	8.006769	90.972764	104.985641	17.989247	43	9	9	30	49.311953	16	17	16	5	20	79	24	38	10	8
L3_chr11_+_94141176	chr11	94141160	94141207	+	154810	AMOTL1	JEAP	11.995054	5.475958	0	1.951062	2.043806	0	13.800356	9.814569	5.493375	2.870125	4.269973	7.111229	34.779992	21.346175	12.147548	3.652622	2.013723	11.942031	13.972603	9	0	2	2	0	18	17	7	3	5	10	33.91247	28	20	6	3	12
L3_chr11_+_109468734	chr11	109468729	109468743	+	85463	ZC3H12C	KIAA1726,MCPIP3	0	6.61174	9.937853	12.795444	9.181992	0.638107	0.66108	7.197145	22.370228	2.870125	20.315771	12.002028	0	9.886668	24.668264	8.583684	7.689413	1.007135	0	11	6	13	8.983051	1	1	10	27	3	23	17	0	13	32.968531	14	10	1
L3_chr11_+_118483263	chr11	118483247	118483314	+	9854	TMEM24	DLNB23,KIAA0285,TMEM24	70.388666	48.797557	13.116547	90.69972	139.557949	164.739804	33.909439	35.87153	20.943713	62.593059	97.014854	135.195347	28.598284	19.841496	13.381976	19.428485	30.959079	95.001199	80	81.990812	7.996937	91.977286	135.797584	192.99235	44.975752	54.996303	26	60.836524	109.976321	197.949082	27.993399	26	24	31.684685	42	97.9875
L3_chr11_+_119712264	chr11	119712263	119712267	+	23365	ARHGEF12	DKFZp686O2372,KIAA0382,LARG,PRO2792	6.903671	4.186026	3.343982	16.802749	8.210234	0.638107	0	0.540457	0.772772	8.204045	1.709028	0	0	2.245167	1.090837	3.658462	1.287928	2.971095	7.979798	7	2	17	8	1	0	1	1	8	2	0	0	3	2	6	2	3
L3_chr11_+_120827797	chr11	120827792	120828345	+	6653	SORL1	LRP9,LR11,SORLA,SorLA-1,gp250,C11orf32,FLJ21930,FLJ39258	403.232237	255.677485	192.274711	544.921354	314.085035	164.68066	294.149	575.891671	443.541851	309.885887	366.126552	728.721255	125.159476	103.228642	162.172767	193.102502	184.742692	148.228578	439.287654	432.976649	104.990909	550.559344	305.821131	209.108409	351.686859	683.084967	521.545576	295.989499	412.597038	1084.575495	123.35035	134	225.391597	313.891037	234.311392	151.406644
L3_chr11_+_128069003	chr11	128068987	128069245	+	2313	FLI1	EWSR2,SIC-1	798.449938	533.741377	131.238401	268.193806	195.476635	68.204464	508.142715	690.842822	170.601708	331.166738	318.113394	226.00637	221.986629	154.432033	71.920335	111.559835	151.963147	97.353709	813.94394	917.969113	71	270	190	84	538.797616	706.972746	200.850746	302.999169	349.789602	334.984461	219.789694	196.992882	96	180.928002	176.966926	100
L3_chr11_+_129534789	chr11	129534780	129535027	+	6768	ST14	HAI,MT-SP1,MTSP-1,MTSP1,PRSS14,SNC19,TADG-15	729.588951	457.626571	344.642081	1357.504511	1815.055825	1238.572839	609.643316	707.067097	330.136483	683.125063	865.843281	832.832092	339.992324	251.330473	264.938817	352.004331	509.460416	644.025366	772.620388	779.251153	181.942061	1361.753444	1755.296868	1319.978138	689.391346	825.306242	386.521836	620.647986	953.231626	1254.660198	336.801317	321.368488	349.378587	569.91669	582.701773	674.324364
L3_chr11_-_2081904	chr11	2081904	2081905	-	NA	NA	NA	3.425296	2.852172	1.702178	0.688722	1.380405	2.123056	0	0.592615	0	0	0	0	4.587969	7.251626	10.17407	5.607337	4.73967	12.220588	4.129032	4.75	1.064516	0.709677	1.354839	3	0	1.125	0	0	0	0	4.494253	9.482759	15.16092	9.160569	6.416667	12.5
L3_chr11_-_3035218	chr11	3035201	3035243	-	833	CARS	CARS1,CYSRS,MGC:11246	9.232169	6.645958	1.591957	8.835521	2.039444	0.638107	4.282387	3.577524	1.545543	7.789493	7.838565	0.741153	24.59991	19.730478	22.03162	11.604004	8.931464	15.886626	10.98	11	1	9	2	1	6	6	2	8	9	1	24	26	34	19	13	16
L3_chr11_-_6597189	chr11	6597189	6597263	-	1200	TPP1	CLN2,GIG1,LPIC,MGC21297,TPPI,TPP I	96.552182	73.375929	50.606701	128.270373	223.231345	93.387526	884.946898	1117.467865	520.961488	884.588983	1524.122692	2088.176778	265.281492	277.750115	376.83291	370.537089	840.259057	673.899786	104	124.980396	27	129	215.998599	102.995787	860.998659	976.997931	573.999147	741.997568	1596.994646	3417.991598	264.999051	345.996206	400.996503	594.999365	802.995242	721.996504
L3_chr11_-_10487311	chr11	10487310	10487312	-	NA	NA	NA	1.441219	6.320761	0.386615	8.60945	4.781353	2.039053	6.728151	24.033389	14.149972	11.568506	9.69123	11.5289	10.943512	24.732547	27.209367	53.543699	24.331135	31.112701	1.749686	10.616352	0.266667	8.729942	4.666667	2.933333	8.546512	29.222646	16.829457	11.122093	10.97093	16.819767	10.792151	31.611293	33.463	86.222678	28.090868	32.581722
L3_chr11_-_27450899	chr11	27450893	27450912	-	55366	LGR4	GPR48	7.622164	16.123773	1.591957	12.811831	0	0	1.32216	3.340081	0	0.937795	0.781692	3.677588	11.22648	9.08968	3.105303	1.826311	0.643964	0	9	26.964912	1	13	0	0	2	6	0	1	0.928571	5	11	12	5	3	1	0
L3_chr11_-_33752631	chr11	33752631	33752650	-	26273	FBXO3	DKFZp564B092,FBA,FBX3	5.794029	4.886761	2.080778	5.114726	2.156324	1.362328	7.586287	13.728096	8.295568	0.439317	0	0.741153	25.81352	18.68479	11.956993	9.103268	13.891278	10.412523	7	8.115385	1.346154	5.230769	2.115385	2	10	19.020408	10.483333	0.483333	0	1	25.233553	24.572254	20.284539	14.899671	19.233553	10.467105
L3_chr11_-_33847978	chr11	33847940	33848065	-	4005	LMO2	RBTN2,RBTNL1,RHOM2,TTG2	125.119518	37.932728	68.127868	123.863316	62.356701	16.4631	30.015068	18.018271	37.815414	43.50899	33.951271	48.225378	13.298265	31.838455	41.635929	38.311512	32.508655	27.584858	144.610195	62.99108	39	125.730674	60.879902	24	39.98895	29	46.838416	44	39.66627	67.720549	12.912621	41.982249	69.955782	62.716708	45.989437	27.907229
L3_chr11_-_36488396	chr11	36488391	36488399	-	7189	TRAF6	MGC:3310,RNF85	5.799756	1.822352	1.52387	6.594744	6.133072	2.541384	0.66108	3.109177	7.215957	2.870125	5.113014	6.338645	4.961688	4.46769	8.557461	16.839114	10.285472	9.580908	6.84	3	0.96	6.737778	6	3.865946	1	5	9	3	6	9	4.844156	5.961039	12.532468	27.407772	13.883117	9.727273
L3_chr11_-_45837960	chr11	45837958	45837960	-	NA	NA	NA	0.522482	3.281899	0	1.096243	0.967158	0	3.031741	3.039125	12.980887	0.070139	0.851657	4.770014	0.041597	0.963027	3.498539	1.125856	0	0.156858	0.661241	5.42619	0	1.127081	0.949919	0	4.307421	4.667912	15.409324	0.08323	1.027238	6.667912	0.039294	1.306834	6.03138	1.851039	0	0.151316
L3_chr11_-_47531259	chr11	47531237	47531305	-	10658	CUGBP1	BRUNOL2,CUG-BP,CUGBP,NAB50,hNab50	195.241904	89.945307	133.80786	154.164542	66.777049	12.955116	36.82367	77.716078	105.622776	55.094508	99.600916	102.911925	96.607368	61.11863	96.240957	86.26106	120.959865	64.505402	210.328907	152.495485	71	155.562562	65.065774	18.495485	48.21921	108.669477	125.355051	54.127663	112.896864	148.992164	95.283717	79.424958	131.269448	140.104942	148.998567	66
L3_chr11_-_56951136	chr11	56951132	56951226	-	29015	SLC43A3	DKFZp762A227,EEG1,FOAP-13,PRO1659,SEEEG-1	55.778874	49.59285	76.56118	183.708668	99.576074	18.926491	32.526705	57.182116	38.019309	54.899392	51.590148	70.906173	50.007973	43.242554	76.096184	87.796342	101.024503	94.544598	64.928627	82.923016	42.970537	185.910046	96.992958	26.421559	42.988426	82	45.957589	53.9722	58.955285	100.953768	48.98125	56.717042	104.749028	142.884975	126.850601	96.880769
L3_chr11_-_57091722	chr11	57091703	57091757	-	9246	UBE2L6	UBCH8,MGC40331,RIG-B	4.117929	0.610418	0	0	1.019722	3.362762	0	0	0.772772	1.87559	0	6.398252	4.119751	4.543383	2.72181	3.64839	6.363625	27.846391	5	1	0	0	1	5	0	0	1	2	0	9	4	6	5	6	8.987179	28
L3_chr11_-_61340880	chr11	61340877	61340954	-	3992	FADS1	D5D,FADS6,FADSD5,FLJ38956,FLJ90273,LLCDL1,TU12	70.056465	36.904707	30.426752	1.957861	3.063528	1.91432	45.966776	85.940286	43.252895	1.93233	1.68608	6.508867	75.498362	75.352607	74.768318	7.353144	1.931892	12.041411	78	62	17	2	3	3	57	99	50.985965	2	2	9	74.991525	96	90.980226	12	3	12.317369
L3_chr11_-_62125713	chr11	62125691	62125978	-	9219	MTA2	DKFZp686F2281,MTA1L1,PID	106.293108	52.935852	118.38613	69.745901	50.142257	22.369064	19.308639	23.416879	15.314587	7.413608	51.305707	11.295943	29.834148	35.442637	38.80806	28.053967	11.869216	28.923378	124	87.784543	67	70.997361	49	31.994723	27.768889	38	19.416211	7.768889	58.306667	15.537778	29	46.979839	63.865938	45.995902	17.933621	28.986111
L3_chr11_-_62136594	chr11	62136578	62136822	-	256364	EML3	ELP95,FLJ35827,MGC111422	15.081717	6.592158	0	9.837188	3.063528	6.03781	4.8131	2.300265	1.545543	3.80792	3.395108	2.964612	1.032672	11.051897	6.042927	4.259982	6.331537	38.832371	18	10.860759	0	10	3	9	7	4.101124	2	4	4	4	1	14.637931	10	7	9	40
L3_chr11_-_63770928	chr11	63770928	63771018	-	26472	PPP1R14B	PHI-1,PLCB3N,PNG,SOM172	45.684181	46.069276	17.567748	50.350287	54.696108	15.312214	2.56203	1.394243	0.724468	0.937795	1.588948	0.711644	17.968051	12.552619	10.825849	13.425058	18.430323	17.70164	54.169964	77.586886	10.754328	51.211021	53.378449	21.868179	3.643103	2.622727	0.939394	1	1.862069	0.956517	17.460727	16.579779	19.721345	22.010541	25.903176	17.755525
L3_chr11_-_64402610	chr11	64402560	64402674	-	10938	EHD1	FLJ42622,FLJ44618,H-PAST,HPAST1,PAST,PAST1	103.73571	56.815713	76.219759	62.144528	88.367496	40.907161	64.648359	84.093027	51.54689	37.920202	49.72184	57.308422	43.967068	42.027299	40.400277	10.380998	26.998636	67.403243	116.892113	94.987654	41.950617	63	85.987654	54.987654	83.88426	117.326115	61	37.995708	56.997904	81.993652	43	54.967066	56	17	36	69
L3_chr11_-_65244559	chr11	65244538	65244883	-	84153	RNASEH2C	AGS3,AYP1,FLJ20974,MGC22934	59.2012	15.34003	13.547908	28.518434	27.148843	29.855394	14.936442	11.736956	8.668436	4.802455	6.859682	15.248571	19.421902	10.567996	6.098492	15.025764	13.64223	16.855347	64.994792	25.671922	7.838565	28.979798	26.515695	36	19.779221	19	11	5	8	21.558442	19	14	10.966292	24.615385	20.576923	17
L3_chr11_-_65305000	chr11	65304987	65305010	-	91056	DKFZp761E198	PP1030	15.605893	7.82938	1.591957	4.884455	22.519413	5.363197	15.712471	2.702284	0.772772	2.813385	2.552068	11.169752	6.170071	2.227622	1.483144	6.134193	0	3.000177	18	13	1	5	22	8	21	5	1	3	3	16	6	3	3	10	0	3
L3_chr11_-_65871677	chr11	65871677	65871707	-	11041	B3GNT1	B3GN-T1,B3GNT6,BETA3GNTI,iGAT,iGNT	0	1.822352	1.591957	0.975531	2.039444	4.98908	0	1.178254	0	0	0.84304	0	7.121753	2.987708	0	1.826311	3.417954	11.901153	0	3	1	1	2	7	0	2	0	0	1	0	7	4	0	3	5	12
L3_chr11_-_66070115	chr11	66070093	66070118	-	254359	ZDHHC24		19.742149	10.789626	1.591957	23.672599	13.316798	10.340305	2.721069	0.540457	0	0	0	1.482306	5.137399	1.485082	0.988763	3.665348	1.287928	9.864531	22	18	1	24	13	14	4	1	0	0	0	2	5	2	2	6	2	10
L3_chr11_-_67329387	chr11	67329364	67329387	-	645332	LOC645332	FLJ31209	7.139041	8.734434	4.057437	25.126662	12.447397	6.142807	13.380374	12.570907	8.792638	16.883411	12.786664	13.350317	15.198844	8.000592	7.856597	16.093906	12.817838	14.743961	8.632057	14.483471	2.596723	25.51104	12.165117	8.840955	17.836034	19.565894	10.991621	17.028627	14.804861	18.977412	14.847744	10.582396	13.798025	26.261529	17.808044	14.96412
L3_chr11_-_67645432	chr11	67645420	67645445	-	1119	CHKA	CHK,CKI	35.685599	22.770869	12.263975	34.552239	13.180169	9.716387	13.332815	12.563661	8.887469	15.804018	4.307614	4.337108	10.216299	11.434858	19.047822	4.271661	12.747394	5.851666	40.707457	38	7	35	12.860215	13	17	18	11	15	5	5.979167	10	15	29.937984	7	17	5.858156
L3_chr11_-_67737688	chr11	67737629	67737703	-	51111	SUV420H1	CGI-85,CGI85,MGC118906,MGC118909,MGC21161,MGC703,KMT5B	15.797815	12.668374	11.52981	31.922843	5.102972	6.533059	2.059989	3.345754	7.071989	6.952969	9.342284	7.182535	7.180938	2.897616	14.084501	12.236645	8.989224	5.014447	19.338676	20.981982	7	32.557343	5	9	3	6.017378	9.017378	7.30837	11	10.017378	6.978723	3.903846	24.767241	20	13	5
L3_chr11_-_68365884	chr11	68365883	68365973	-	1374	CPT1A	CPT1,CPT1-L,L-CPT1	165.069037	103.912495	78.763073	142.844943	76.829462	10.884031	39.196729	55.818114	24.344115	32.743756	38.89284	17.418605	73.224955	52.204939	34.047886	58.903737	50.724848	28.639127	183.975873	174.943922	42.998658	144.718542	74.930458	15	51	82.977273	30	33	44.996656	24.125731	71.965974	67.993478	53.993478	95.995825	68.987578	29
L3_chr11_-_71822938	chr11	71822927	71823259	-	81570	CLPB	FLJ13152,HSP78,SKD3	108.116644	80.244642	31.066752	113.592378	73.808603	21.086315	253.830366	299.165106	169.620809	217.191908	226.744499	110.754161	135.360052	80.854427	119.992531	141.901877	137.475328	107.64163	121.935485	134.965366	18	115	71.994208	29.998062	292.922849	361.974127	199.963219	204.896306	252.973049	161.954298	133.855735	104.942939	159.949146	229.971896	166.938781	110.963137
L3_chr11_-_72530760	chr11	72530739	72531089	-	9873	FCHSD2	KIAA0769,NWK,SH3MD3	12.727915	8.510243	0	4.590574	0	0.638107	2.059989	1.718711	0.772772	11.01743	3.395108	2.777597	4.119751	0.742541	2.0796	9.16982	4.027447	1.993043	15	14	0	4.7	0	1	3	3	1	11	4	3.833333	4	1	4	15	6	2
L3_chr11_-_74914538	chr11	74914523	74914649	-	81544	GDPD5	GDE2,PP1665	64.170338	33.078165	28.971769	89.299293	92.938547	54.222971	42.051472	31.239506	10.217194	37.812557	54.322559	89.741259	23.865475	33.938539	16.245574	36.376469	36.997562	58.406791	75.801204	54.907149	17.61739	90.89929	90.804343	75.764764	58.936646	50.98324	12.977839	38.953091	62.994511	126.788099	23.210248	45.008624	30.181324	59.551338	51.788765	58.913487
L3_chr11_-_85053795	chr11	85053774	85053826	-	58487	CREBZF	ZF	164.74381	115.615738	58.150262	81.130023	35.928751	15.154865	21.546648	45.051577	36.593188	7.502361	23.222061	37.157602	127.470411	58.076542	54.466388	45.986286	49.00706	30.532126	175.751564	196.822091	32.973154	81.973154	35	21	29	64	45	8	27	53	126	75.247508	83	75	65	31
L3_chr11_-_85199833	chr11	85199827	85199835	-	NA	NA	NA	0	0	0	0	1.019722	0	0	0	0	10.353922	11.461856	2.897997	0	0	0.494381	2.446396	0	1.993043	0	0	0	0	1	0	0	0	0	10	13	4	0	0	1	4	0	2
L3_chr11_-_107874322	chr11	107874300	107874517	-	143888	KDELC2	MGC33424	103.73955	69.35522	37.276699	57.812349	23.125409	6.446945	50.943689	37.304846	21.300449	30.838394	12.783911	24.917338	29.544306	32.438873	14.89265	21.29452	12.676011	9.942291	118.890049	116.279355	21.94645	58.907662	22.607787	9	64.961702	57.884449	26.182058	30.878431	15	34.325681	28.857143	42.773136	26	34.857143	18.468553	9.963415
L3_chr11_-_118471386	chr11	118471386	118471391	-	3014	H2AFX	H2A.X,H2A/X,H2AX	84.138706	48.099615	26.120204	50.57861	12.306056	30.477665	34.218263	32.330627	12.374168	29.299589	6.929148	11.099133	75.196747	60.021185	36.414629	38.935995	7.304718	28.034995	89	82	14	51	11.996743	36	40	41	15	28	8	16	75	76	47	63	10	29
L3_chr11_-_120127564	chr11	120127564	120127564	-	NA	NA	NA	0	0	0	0	0	0	0	0	0	0	0	0	10.146174	0	0.494381	0	0	0	0	0	0	0	0	0	0	0	0	0	0	0	10	0	1	0	0	0
L3_chr11_-_124175496	chr11	124175492	124175528	-	79684	C11orf61	FLJ23342	5.678063	19.172701	1.715491	27.58872	9.186222	3.31255	6.341656	12.47889	21.819568	15.921471	10.187377	5.834432	5.137398	2.987708	4.700901	7.326464	13.570022	4.951216	7	32	1.072289	28	9	4.927835	8.859649	19	27	16	11.859649	8	5	4	9.128079	12	18.380531	5
L3_chr11_-_125833134	chr11	125833134	125833135	-	NA	NA	NA	3.413301	3.611405	1.591957	10.860769	7.236911	2.921095	4.429194	8.011285	0.772772	0.955977	0.860903	3.544256	2.054407	3.815345	0	0.60736	1.36976	3.961723	4	6.027661	1	11	7.055323	4.027661	6	11	1	1.02281	1.02281	5	2	5	0	1	2	4.016451
L3_chr11_-_133500101	chr11	133500098	133500102	-	NA	NA	NA	1.656842	0	1.591957	0.779551	0	0.638107	4.589349	1.178254	10.91623	19.114077	5.238118	1.482306	18.181069	14.036613	55.897888	8.616377	6.197409	13.542489	2	0	1	0.8	0	1	6	2	13	18	6	2	18	18	65	14	8	14
L3_chr11_-_133877170	chr11	133877170	133877174	-	NA	NA	NA	45.480406	24.645443	14.75466	11.8363	7.167301	0	2.16878	4.052413	2.402289	0	0	0	2.054407	0.742541	3.823916	1.218951	0	0	49.30303	42	8	12	6.995465	0	3	6	3	0	0	0	2	1	6	2	0	0
L3_chr12_+_732005	chr12	731994	732031	+	65125	WNK1	KDP,KIAA0344,PHA2C,PRKWNK1,PSK	36.635832	32.331149	17.039847	30.427484	8.1665	6.848146	4.043229	8.09982	12.845967	13.829318	6.859682	28.312057	31.666083	26.776442	27.316327	15.904901	25.459723	40.872907	42	53.994565	10	31	8	10	6	13	15.993631	14	8	40	31	35	43	26	33.99251	42
L3_chr12_+_6179812	chr12	6179753	6179842	+	928	CD9	GIG2,p24,5H9,BA2,BTCC-1,DRAP-27,MIC3,MRP-1,TSPAN29	4.217545	0	1.591957	15.654459	23.551377	0	0	0	1.580632	7.751925	13.91418	6.514887	0	2.245167	11.819594	52.857173	74.73568	44.08691	5	0	1	16	23	0	0	0	2	8	15.928571	8.953488	0	3	20	86	96	45
L3_chr12_+_6513944	chr12	6513944	6513950	+	2597	GAPDH	G3PD,GAPD,MGC88685	11.364478	5.517318	0.521947	2.314456	0.586146	1.049997	14.042387	19.848359	12.360297	17.806344	17.89901	20.866244	34.171282	25.271969	52.000166	39.85698	43.95317	47.866207	12.794118	9.159997	0.352941	2.370404	0.576287	1.670279	18.308201	27.914927	14.931647	17.288385	20.305308	30.562231	33.811752	32.521157	64.127601	64.47951	51.318084	50.15528
L3_chr12_+_6846955	chr12	6846953	6847019	+	7167	TPI1	MGC88108,TPI	183.779454	108.941561	55.939426	41.224269	36.869215	21.743022	191.663047	186.446843	68.834986	15.323349	35.837714	16.289376	537.52417	661.274085	596.464331	163.55513	223.194951	237.624058	186.035076	187.64126	28.410395	41.623403	35.821109	26.409756	195.657487	187.180723	77.791738	15	39.731497	24	544.169811	800.587116	521.478379	262.386122	220.057332	254.577592
L3_chr12_+_6923441	chr12	6923438	6923479	+	113246	C12orf57	C10,GRCC10	0.804244	2.43277	0.02289	3.908924	2.039444	2.000435	2.721069	2.56872	0.772772	0.937795	1.68608	2.957129	43.858246	12.039819	14.929425	10.367003	9.20436	7.934719	1	4	0.019031	4	2	3	4	4	1	1	2	4.13289	43	15.992308	24	16.984496	13	8
L3_chr12_+_11693819	chr12	11693819	11694062	+	2120	ETV6	TEL,TEL/ABL	27.607075	11.488057	4.935939	8.832654	4.078888	4.037377	12.991714	12.862292	11.034073	8.57624	11.369672	12.907663	9.261237	8.991089	3.216191	4.883253	8.228956	9.760626	32	19	3	9	4	6	18	21	13.793103	9	13	18	9	11.981818	6	8	12	9.766423
L3_chr12_+_14818569	chr12	14818567	14818610	+	55766	H2AFJ	FLJ10903,MGC921	19.596432	5.957558	0	0.975531	3.063528	3.712866	1.32216	0.540457	0	0.937795	0.84304	0	5.119728	3.75456	5.409134	5.507951	5.728646	14.658048	22	10	0	1	3	5	2	1	0	1	1	0	5	5	9	9	8	15
L3_chr12_+_16391852	chr12	16391835	16391891	+	4257	MGST1	GST12,MGC14525,MGST,MGST-I	26.906173	15.460713	8.345896	22.68998	9.149325	0	14.194236	5.911226	3.233036	15.48839	4.307614	2.223459	51.67531	46.119332	66.946048	67.742864	50.724552	16.390807	30	26	5	23	8.943396	0	18	9	4	15	5	3	51	59	90.633234	110	63	16.736475
L3_chr12_+_22090391	chr12	22090371	22090506	+	55907	CMAS		164.450229	91.982096	48.937718	140.679628	58.334482	18.820324	13.477754	3.649634	16.770375	7.695185	5.135961	20.802376	91.68874	66.243871	110.24231	81.32527	60.452046	59.907154	187.564716	153.808526	28.918523	142.967729	56.970921	25	19	6	20.858333	8	6	30	90.088703	86.910525	157.319115	132.606602	82.445791	60.929702
L3_chr12_+_27824185	chr12	27824185	27824502	+	57542	KLHDC5	KIAA1340,MGC131714	37.925715	42.067496	23.914909	31.105573	12.243777	4.080389	4.62756	14.211576	10.223069	6.851698	7.140432	27.390962	16.485855	20.578583	20.39811	11.450134	11.765021	13.929555	44.94152	69.878149	14.6	31.781189	11.988304	5.99115	7	22.735632	13	7	8.42246	38	16	26.97037	38.243352	18.772399	17.729203	13.900451
L3_chr12_+_28234642	chr12	28234623	28234699	+	NA	NA	NA	10.551882	27.065808	23.605799	41.205685	18.387185	1.276214	4.8131	17.917808	12.928365	9.548171	15.35311	26.391318	16.431285	14.238269	30.749959	24.465813	22.285078	7.00749	13	45	14	42	18	2	7	28	16	10	18	37	16	19	49.993939	40	32	7
L3_chr12_+_32150997	chr12	32150997	32151040	+	636	BICD1	BICD	4.778467	2.505369	3.183914	19.516304	3.059166	0.638107	2.059989	2.161827	7.180868	1.87559	6.790216	1.454129	7.976754	2.968595	4.659498	9.096903	4.95762	1.007135	5.833333	4.166667	2	19.897849	3	1	3	4	9	2	8	2	7.824035	3.974684	8.937873	14.940593	7.47486	1
L3_chr12_+_32723477	chr12	32723475	32723520	+	10059	DNM1L	DLP1,DRP1,DVLP,DYMPLE,HDYNIV,VPS1	77.129067	38.000141	41.706509	39.405258	14.312764	2.552427	3.96648	37.903191	28.112709	12.418295	35.772291	29.092372	47.999343	53.624858	59.246328	72.457198	86.828269	17.357562	86.484238	63.517484	23.953947	40.027547	13.989726	4	6	56.382995	34.979933	13	41.352067	40.784126	46.942809	69.940157	89.522983	117.922718	108.91056	17.537072
L3_chr12_+_47945131	chr12	47945129	47945235	+	84790	TUBA1C	MGC10851,MGC14580,TUBA6,bcm948	5.826033	2.420552	12.788907	4.891254	2.043806	3.712866	50.903791	57.392638	43.079354	59.503075	49.35938	24.712745	104.020486	105.725949	300.888418	185.139265	153.23842	157.22129	7	4	7	5	2	5	56.993366	66.996753	49.993421	53.996711	55	36	103.97003	131.968032	288.936068	296.898106	155.956044	166.958042
L3_chr12_+_51932212	chr12	51932203	51932275	+	84975	MFSD5	MGC11308	12.667755	7.202636	0	11.719971	8.1665	0.638107	1.32216	1.178254	0	1.87559	2.552068	6.502388	3.087079	3.730248	3.890044	10.990183	10.053978	28.385655	15	12	0	12	8	1	2	2	0	2	3	9	3	5	7	18	13	29
L3_chr12_+_54784550	chr12	54784550	54784666	+	5036	PA2G4	EBP1,HG4-1,p38-2G4	55.392354	25.792868	31.736933	27.447798	7.142416	8.447378	199.295067	114.196537	81.238099	59.299539	57.400372	68.777346	179.645049	130.57512	171.69428	146.462317	146.063219	113.387063	62.971887	42.980583	17.991304	27.972144	7	12	234.53127	152.813274	97.53962	58.73538	65.866833	97.763909	177.657962	167.749647	216.548591	237.646083	175.747088	116.45194
L3_chr12_+_55808532	chr12	55808514	55808724	+	4035	LRP1	LRP,A2MR,APOER,APR,CD91,FLJ16451,MGC88725,TGFBR5,IGFBP3R	0	0	0	1.951062	10.220684	15.708347	1.398909	1.080913	1.580632	3.981573	19.819566	114.314444	1.032672	0.742541	0	4.880067	8.907392	64.675506	0	0	0	2	10	23	2	2	2	4	23	165.884817	1	1	0	8	13	66
L3_chr12_+_61240613	chr12	61240611	61240614	+	23041	MON2	KIAA1040,MGC35493	11.898238	9.283011	5.251082	8.146729	2.317327	1.362328	0.773461	1.282248	0	0.270579	0.84304	0.121913	26.506272	35.465761	33.746757	12.777752	34.85798	11.295275	13.401275	15.601913	3.067717	8.268354	2.268354	2	1.15625	2.15625	0	0.3125	1	0.15625	26.250345	45.094545	42.915024	20.772228	40.203014	11.570169
L3_chr12_+_62524097	chr12	62524094	62524099	+	57522	SRGAP1	ARHGAP13,FLJ22166,KIAA1304	0	0.610418	0	0.975531	2.039444	0.638107	0	0	0.772772	0	13.268959	1.454129	0	0	0	0	2.130027	1.007135	0	1	0	1	2	1	0	0	1	0	15	2	0	0	0	0	3	1
L3_chr12_+_63849618	chr12	63849598	63849882	+	23592	LEMD3	MAN1	38.742259	26.868569	14.601094	35.441143	18.428979	7.812764	5.828103	4.779967	12.408291	7.83127	9.420628	19.712185	6.17007	12.184716	9.505211	8.554334	3.826554	4.007312	44.065127	44.917046	8.972603	36.048881	18	11.008566	8	7.655376	15.466843	8	11	28.094481	6	16.137767	17.304856	14.023259	5.828826	4
L3_chr12_+_63958542	chr12	63958539	63958785	+	253827	MSRB3	DKFZp686C1178,FLJ36866	189.095997	179.985551	98.202095	34.303972	13.197432	2.549071	61.034234	77.631349	42.354335	7.495527	1.654259	8.009562	65.681186	52.020666	46.523804	14.04064	1.287928	7.972619	216.936288	302.174951	56.849411	34.986789	12.90393	3.995192	81.73054	114.217616	52.701174	7.853588	1.962963	10.877408	64.205597	68.822261	78.419906	23	2	8
L3_chr12_+_66328767	chr12	66328765	66328832	+	8445	DYRK2	FLJ21217,FLJ21365	22.13294	17.334168	15.44789	60.881157	21.615351	0.638107	3.325605	3.967112	12.709333	27.767377	17.895963	16.134962	17.382968	5.718485	14.417645	24.272354	6.11029	13.734382	25.92377	28.774996	9	61.888562	21.153191	1	5.039742	6.98374	16	27.917293	20.67415	22.568306	17	7.663212	25.935735	39.597283	9.263874	13.802548
L3_chr12_+_67426222	chr12	67426186	67426236	+	55508	SLC35E3	BLOV1	0	2.420552	0	2.933393	1.019722	0	0.66108	5.739351	1.580632	0	2.552068	2.156844	15.420487	12.855018	3.068363	14.705498	8.476342	6.978407	0	4	0	3	1	0	1	10	2	0	3	3	15	17	6	24	12	7
L3_chr12_+_68150437	chr12	68150435	68150475	+	10818	FRS2	FRS2A,FRS2alpha,SNT,SNT-1,SNT1	25.924411	15.03925	3.183914	14.483295	5.116077	0.638107	1.98324	14.15384	15.089686	3.80792	5.956054	5.87287	9.224455	5.257186	12.61758	4.880067	6.290778	2.014269	30	24.93985	2	14.759398	5	1	3	20	18.989796	4	7	8	9	7	20.957895	8	9	2
L3_chr12_+_68418920	chr12	68418905	68418927	+	117177	RAB3IP	FLJ14660,FLJ22548,MGC71495,RABIN3	4.117929	3.644703	0	5.880431	2.039444	0.638107	4.15202	11.846794	3.126175	7.77453	4.238148	2.897997	5.152423	12.238184	3.170438	19.022835	4.787714	1.007135	5	6	0	6	2	1	6	19	4	8	5	4	5	16	6	31	7	1
L3_chr12_+_70434892	chr12	70434877	70434942	+	23011	RAB21	KIAA0118	128.243313	113.036311	87.149801	127.358355	75.88611	10.388783	19.690826	34.795717	43.724359	15.533518	34.592744	20.064983	43.803694	58.220303	74.007079	60.754563	45.408052	34.479742	142	190.992038	49	129	73.993559	15	26	54	53.992032	16	39.996016	27.996016	43	76	111	99.096462	58.997817	35
L3_chr12_+_86953445	chr12	86953419	86953448	+	91298	C12orf29	DKFZp313K0436,DKFZp434N2030,DKFZp686L04169,FLJ38158,MGC102978	3.216977	15.009108	4.93594	2.933393	0	0.638107	0.66108	2.356508	3.947832	1.87559	1.68608	0.741153	15.431308	3.730249	9.7535	4.875835	9.831323	9.021759	4	25	3	3	0	1	1	4	5	2	2	1	15	5	17	8	14	9
L3_chr12_+_92295832	chr12	92295815	92295835	+	11163	NUDT4	DIPP2,DIPP2alpha,DIPP2beta,DKFZp686I1281,HDCMB47P,KIAA0487	105.931983	64.780907	28.743009	28.596526	11.251141	10.202293	32.567738	65.327947	22.488358	28.896599	13.028304	28.273629	35.293751	32.546031	14.703377	17.780964	18.545345	20.573425	113.86634	109.994253	15.949153	28.983099	10.994253	14	40.941781	83	27	28	15	41	34.798477	42	22	28.987288	24	21
L3_chr12_+_93066425	chr12	93066425	93066664	+	10154	PLXNC1	CD232,PLXN-C1,VESPR	17.303993	12.662655	14.026905	68.640634	34.765483	20.049468	7.971498	2.259167	7.180868	20.513132	23.216535	102.169565	2.065344	0.20703	2.471907	13.442035	15.029302	19.957617	20.616087	20.943681	8	69.9625	34	27.864662	11	4	9	20.905099	27	144.954887	2	0.28481	5	22	21	20
L3_chr12_+_94776860	chr12	94776836	94776890	+	6636	SNRPF	SMF	10.955107	2.441673	0	4.893837	1.019722	0	1.32216	0.540457	0.772772	0	0	0.741153	21.542881	27.607161	24.130307	11.605789	18.144601	4.007312	13	4	0	5	1	0	2	1	1	0	0	1	21	36	37	19	25	4
L3_chr12_+_95112234	chr12	95112195	95112390	+	2004	ELK3	ERP,NET,SAP2	5.397339	8.164755	6.367828	32.349481	7.146778	0.638107	5.604547	6.229434	23.095378	17.580498	5.956053	5.076707	4.119751	18.483609	24.544633	21.433525	11.75133	4.007313	6.6625	13.415459	4	32.988506	7	1	8	10.988506	28	18	7	6.977011	4	24	37.908163	34.987342	16	4
L3_chr12_+_99491586	chr12	99491585	99491672	+	283431	GAS2L3		0.804244	2.85177	1.591957	10.819518	0	0.638107	0.66108	7.274569	17.361589	44.082711	27.649744	9.501758	3.098016	17.716759	27.107161	21.364694	16.649761	3.021405	1	4.7	1	11	0	1	1	12.764706	21.747639	43	32	13	3	23	41	34.926886	24	3
L3_chr12_+_103374635	chr12	103374621	103375119	+	50515	CHST11	C4ST,C4ST-1,C4ST1,HSA269537	1074.272056	477.616598	579.556726	1262.019709	512.959741	145.299412	207.0367	444.230357	394.098252	396.53451	444.126873	322.521574	171.646569	179.213521	221.780545	309.577994	300.446062	132.097688	1085.552164	823.949531	277.706881	1260.204958	496.508892	165.502371	238.897601	492.16942	451.499255	360.522188	487.776945	487.875378	169.860637	228.785488	282.734259	500.187408	338.692079	136.919704
L3_chr12_+_104025638	chr12	104025615	104025693	+	23325	KIAA1033		14.885393	9.709958	11.52981	29.397043	11.225666	4.552861	11.354402	24.426255	43.969566	46.441063	34.646051	30.46684	49.985823	33.466517	78.205063	57.603627	77.041733	45.31883	18	16	7	29.981481	11	7	15	36.978947	52.985714	46	39.978748	43	48.968088	43.990432	112.816266	93.886275	100.890351	45.988679
L3_chr12_+_104248770	chr12	104248770	104248876	+	387882	OCC-1	MGC148100,MGC149157	0.068286	0	14.762856	0.00037	0	0.002796	0.007755	0	0	10.353922	2.740889	0.067653	0	0.001961	0.013955	0.029725	0.011679	1.007135	0.093937	0	8.007388	0.000395	0	0.006993	0.016393	0	0	10	3.217224	0.08511	0	0.002915	0.043956	0.049818	0.025157	1
L3_chr12_+_119609334	chr12	119609263	119609720	+	9761	KIAA0152		4280.787892	2108.356751	1384.395474	2052.45248	1045.406188	479.311449	3362.011808	3013.313506	1211.82135	887.997156	925.701343	911.756304	403.406849	299.294159	277.744202	286.968038	285.088107	242.991583	4210.71371	3653.746045	663.966633	2054.913311	1012.957888	543.960505	3290.758834	2864.747385	1353.895813	801.918123	1014.943909	1386.935949	399.962565	380.938809	349.978375	464.981099	339.985689	251.995408
L3_chr12_+_119632643	chr12	119632636	119632660	+	84747	UNC119B	MGC5139	4.137187	6.043849	4.775871	11.754016	7.151141	3.362762	2.16878	4.117981	6.28744	8.075238	0.84304	1.482306	3.087079	5.999727	1.483144	9.767592	6.273777	0	5	10	3	12	7	5	3	7	8	8	1	2	3	8	3	16	9	0
L3_chr12_+_120548830	chr12	120548815	120548830	+	84876	ORAI1	CRACM1,FLJ14466,TMEM142A,ORAT1	16.688036	5.421213	16.737923	8.820623	11.259767	1.276213	9.646276	5.296234	1.580632	6.851698	6.790216	0.741153	4.108814	6.024038	1.585219	1.826311	5.646814	5.014447	19	9	9	9	11	2	13	9	2	7	8	1	4	8	3	3	8	5
L3_chr12_+_121885956	chr12	121885934	121886006	+	9026	HIP1R	HIP3,ILWEQ,FLJ14000,HIP12,KIAA0655,MGC47513	27.952655	5.553463	42.019471	26.579145	50.246881	52.930105	3.382149	6.820264	15.802537	10.682223	1.68608	36.880068	7.20683	7.519231	49.946076	9.738915	5.959338	39.563563	32	9.152866	23.444444	27	49	69.987654	5	12	20	11	2	52	7	9.988636	74	16	9	39.977528
L3_chr12_+_130004459	chr12	130004451	130004462	+	283383	GPR133	DKFZp434B1272,FLJ16770,MGC138512,MGC138514,PGR25	0	0	0	0	0	0	0.66108	0	0	0.937795	0	10.592919	1.032672	0.742541	0	0	0.643964	4.951215	0	0	0	0	0	0	1	0	0	1	0	15	1	1	0	0	1	5
L3_chr12_+_130878899	chr12	130878886	130878919	+	4326	MMP17	MT4-MMP	19.591893	14.979059	0	11.632219	27.262907	10.024056	4.043228	4.19009	2.353404	1.93233	4.820642	1.482306	7.881318	5.268379	0.494381	3.04103	1.817712	11.62535	22.963964	24.873628	0	11.900901	26.624746	14.486156	6	7	3	2	5.658537	2	7.659574	7	1	5	2.718652	11.677342
L3_chr12_-_6321425	chr12	6321423	6321539	-	7132	TNFRSF1A	P60,p55,TBP1,CD120a,FPF,MGC19588,TNF-R,TNF-R-I,TNF-R55,TNFAR,TNFR1,TNFR55,TNFR60,p55-R	18.130253	8.398741	26.120204	33.549973	18.424832	7.670104	41.959275	36.644454	52.853455	69.06324	60.399769	47.052146	90.048735	82.376987	121.63412	129.873942	165.690727	102.309463	20.991453	14	14	34	17.950413	11	52.995169	50	61.971391	65.997549	67.987745	69	88.994411	105	150.986592	209.992231	185.98111	105.989944
L3_chr12_-_6535511	chr12	6535492	6535511	-	25900	HOM-TES-103	DKFZP586I2223,FLJ20703,MGC117359,HOM-TES-103	14.837526	10.161844	24.814399	23.680011	5.11335	3.485384	2.70784	1.178254	2.353404	0	0	0	0	0.742541	0	1.826311	1.287928	6.761764	16.84252	17	13	24	5	5	3.981481	2	3	0	0	0	0	1	0	3	2	6.771429
L3_chr12_-_6668795	chr12	6668793	6668938	-	171017	ZNF384	NP,CAGH1,CAGH1A,CIZ,ERDA2,NMP4,TNRC1	1.45801	0.610418	0	0	0	0.638107	11.250657	0.540457	0	2.870125	0.84304	4.915947	2.065344	10.870975	1.733047	3.051102	1.287928	1.953785	1.769231	1	0	0	0	1	14	1	0	3	1	7	2	14	3	5	2	1.96
L3_chr12_-_15005793	chr12	15005758	15005820	-	397	ARHGDIB	D4,GDIA2,GDID4,LYGDI,Ly-GDI,RAP1GN1	11.691739	9.623621	4.775871	6.872144	1.019722	1.276214	50.534152	29.597901	31.055266	23.130794	34.804097	41.843794	185.181204	130.673432	195.809023	119.202362	186.004167	118.389579	14	15.952381	3	7	1	2	61.916376	41	37	23	39	59.98855	183.936027	165.981533	234.976023	192.944598	211.946686	122.922722
L3_chr12_-_21701999	chr12	21701999	21702061	-	3945	LDHB	LDH-H,TRG-5	399.116529	176.323265	142.345034	142.229387	55.565267	46.445535	53.500909	27.758873	21.792181	7.695185	51.817397	51.632553	567.685741	411.58738	514.280561	394.897775	671.454336	389.572856	401	303	70	143	53.99422	56	67	43	26.996491	8	58.955287	73.958042	565.987896	518.985503	582.979067	636.987539	716.983369	408.987588
L3_chr12_-_24993220	chr12	24993217	24993543	-	586	BCAT1	BCT1,DKFZp686E12175,ECA39,MECA39,PNAS-121,PP18	34.818459	22.938865	46.606251	77.674592	29.646117	1.362328	13.844502	43.163078	90.43471	115.365215	269.147466	188.514492	92.925525	85.303718	284.117971	301.489298	517.526682	194.714556	40.98773	37.98773	26.993939	78.987805	29	2	20	65	107.994975	113	301.22805	272.969849	90.994792	111.994303	359.840454	488.962833	602.98082	199.994792
L3_chr12_-_25295089	chr12	25295076	25295157	-	3845	KRAS	C-K-RAS,K-RAS2A,K-RAS2B,K-RAS4A,K-RAS4B,KI-RAS,KRAS1,KRAS2,NS3,RASK2	28.802858	15.305064	20.466099	27.485062	8.823258	0.638107	19.601121	17.583395	19.133182	17.41116	12.25186	13.738948	8.961726	11.177009	29.334304	13.458879	24.952067	10.584976	34.181949	25.332055	12	28.001839	8.635597	1	26.031496	28.706442	23.674473	17.795329	14.261324	18.823859	8.676787	14.894126	45.475716	22.024011	33.570792	10.6079
L3_chr12_-_29827781	chr12	29827781	29828193	-	83857	TMTC1	ARG99,FLJ31400,FLJ41625,OLF	71.726711	45.362012	51.083961	135.172501	80.329722	13.656581	23.368742	41.293966	66.676078	112.144835	51.084196	77.814291	26.454679	18.106753	36.889885	78.669029	68.623007	26.60383	81.689657	75.728234	29.872428	136.882604	78.280255	18.853515	31.567891	61.519417	80.645155	107.170391	58.764209	112.002086	25.941372	23.994429	54.3208	127.87301	86.804991	27
L3_chr12_-_38786115	chr12	38786102	38786173	-	114134	SLC2A13	HMIT,MGC48624	14.122753	25.919362	21.627732	39.818333	10.205945	1.91432	7.643573	18.484515	17.806936	11.883158	23.788134	21.213209	13.344206	5.192978	5.373188	15.248162	15.91675	9.021759	17	42.959361	13	40.630435	10	3	10.898601	28.944056	22	12	27.507987	29.505038	13	6.970394	10	25	22.902853	9
L3_chr12_-_44948787	chr12	44948787	44949179	-	81539	SLC38A1	SAT1,ATA1,NAT2,SNAT1	27.464362	19.335179	29.42745	21.505062	4.078888	2.638541	34.694511	81.917099	58.570197	52.507377	50.982654	77.092077	65.624874	68.16088	87.895808	77.010773	57.981503	28.907327	33	31.958904	18	22	4	4	47	123.99373	73.83489	53	58.972477	107.819165	63.994911	89.983918	149.481536	125.980011	80.953836	29
L3_chr12_-_46585045	chr12	46585032	46585092	-	7421	VDR	NR1I1	57.235191	17.997934	74.279101	45.236246	23.602369	3.270831	29.450473	19.038649	125.526141	32.021573	35.618372	30.353253	11.259205	12.016999	54.782179	21.444659	13.345888	7.951393	64.229147	30	40.991667	45.995833	23	4.991667	39.963446	30	149	32	41	43	10.989305	16	79.994624	35	19	8
L3_chr12_-_47740047	chr12	47740047	47741098	-	NA	NA	NA	278.354622	118.913144	88.963639	176.659436	155.217719	73.680232	336.141009	387.762322	264.627831	330.44232	262.365772	350.91388	57.877612	41.7597	43.684897	53.302845	49.267033	57.568512	304.421735	199.826064	48.95043	178.801317	151	95	401.216148	502.929732	315.31974	312.074649	295.957692	510.609726	56.59322	55	70.893896	86.939351	65	58.524598
L3_chr12_-_47811446	chr12	47811438	47811449	-	10376	TUBA1B	K-ALPHA-1	84.902064	42.203722	63.938943	31.651346	14.381334	6.003521	323.048068	329.348429	151.982586	134.531102	54.777961	92.365787	634.42523	482.624492	921.308855	321.68072	205.207769	265.807186	89	72	32	32	14	8	321	323.997418	170.997421	121	61	140	641.996729	590.997381	800.991722	514.99407	207.998697	283.998036
L3_chr12_-_48387313	chr12	48387271	48387666	-	91010	FMNL3	DKFZp762B245,FHOD3,FLJ45265,MGC45819,WBP3	44.655633	30.286612	185.70315	292.313044	200.073609	95.2153	67.95571	51.656969	374.161675	256.65453	282.74159	382.855027	17.358929	11.234052	152.701792	102.223186	71.995065	136.940477	53.628198	50.181373	102.959354	296.691454	195.167195	128.998152	93.779954	82.884978	434.865134	251.412182	322.720565	548.062415	16.872218	14.991124	208.716065	166.876354	99.409262	138.981306
L3_chr12_-_50695105	chr12	50695103	50695106	-	NA	NA	NA	2.681404	4.717545	3.343982	6.868278	2.039444	0	1.398909	5.121421	0.696912	3.46386	0	2.195282	3.987682	5.861118	1.80452	8.714823	12.636272	5.784647	3.203252	7.866667	2	7	2	0	2	8.165289	0.904762	3.645161	0	3	3.884973	7.656499	3.183801	14.177114	15.943427	5.901639
L3_chr12_-_51900404	chr12	51900388	51900435	-	5916	RARG	NR1B3,RARC	0	0	6.527897	41.402246	62.597884	22.877768	0.66108	0	21.996126	55.007808	48.406081	54.271533	0	2.269478	6.861757	12.246927	9.117322	14.774868	0	0	4	42	61	31	1	0	27	54	55	78.995475	0	3	12	20	12.985507	15
L3_chr12_-_52306031	chr12	52306018	52306467	-	11016	ATF7	ATFA,MGC57182	9.040102	7.899824	3.183914	5.892747	2.039444	3.276648	80.894241	72.102382	82.284333	49.375518	63.806416	116.204227	36.862071	20.985465	21.392423	25.625446	41.781341	28.01523	11	13	2	6	2	5	102.907126	104.97293	100	49.995565	73.917615	164.979487	35.950495	27.984027	38.990654	41.979167	57.867171	27.979592
L3_chr12_-_54387932	chr12	54387923	54387978	-	3679	ITGA7	FLJ25220	31.062853	23.419326	14.026905	23.585959	25.629255	7.54888	18.659604	11.288067	13.805628	29.966904	15.181533	16.301469	14.315921	16.929159	29.469782	28.199616	13.391358	17.692737	36	39	8	24	25	10.886598	23.867671	16	17	30	17.721925	23	14	21.94105	40.983577	45.989011	18	17.983607
L3_chr12_-_54869525	chr12	54869518	54869745	-	6601	SMARCC2	Rsc8,BAF170,CRACC2	210.738804	117.819693	84.038825	120.700086	65.553888	31.098291	313.453196	208.745167	177.966734	151.48133	144.135814	226.795004	76.835866	42.987172	37.992585	47.1958	37.219409	60.909063	241.620247	196.738135	48.729458	122.992293	64.093956	45.545039	387.963976	291.199035	216.188682	149.715316	165.039874	323.959482	75.11069	56.984882	63.866587	77.106255	52.540972	61.648661
L3_chr12_-_55316400	chr12	55316386	55316416	-	11176	BAZ2A	DKFZp781B109,FLJ13768,FLJ13780,FLJ45876,KIAA0314,TIP5,WALp3	0	0	0	0.975531	0	0	4.15202	3.577524	2.353404	7.895073	1.68608	2.223458	14.315921	1.502626	2.181675	0	2.130027	1.007135	0	0	0	1	0	0	6	6	3	8	2	3	14	2	4	0	3	1
L3_chr12_-_56227228	chr12	56227213	56227254	-	10540	DCTN2	DCTN50,DYNAMITIN,RBP50	7.53123	3.03097	4.775871	10.797647	4.08325	2.552427	8.157039	1.178254	1.545543	2.870125	2.583893	0	23.439952	9.80791	4.755657	12.848236	22.459148	26.678178	9	5	3	11	4	4	11	2	2	3	3	0	22.972222	13	9	21	31	27
L3_chr12_-_56526710	chr12	56526705	56526798	-	10106	CTDSP2	OS4,PSR2,SCP2	73.959269	61.279598	44.989098	77.42725	69.079422	43.623128	65.428723	38.597217	52.337017	40.063662	65.642821	87.925098	47.733224	40.964515	82.229487	34.399579	50.741653	46.269789	83.846809	103	26	78.595287	67.311901	56	80.995708	55	63.03317	40.033172	74	128.11521	47	52.997416	108.992248	56	64	47.259921
L3_chr12_-_61614720	chr12	61614720	61615207	-	57460	PPM1H	ARHCL1,FLJ13253,KIAA1157,URCC2	43.367005	16.241251	1.591957	20.542708	30.648128	13.769142	18.108104	26.29585	3.091086	17.303529	35.636061	66.004232	15.398613	12.837474	3.890043	21.997776	66.014487	39.546479	50.003699	26.96	1	20.996706	29.972789	20	25	39.967442	4	18	41.070402	93.937046	15	17	7	36	86	39.935626
L3_chr12_-_74342672	chr12	74342669	74342672	-	NA	NA	NA	0	0	0	0	0	0	0	0	0	0	1.68608	13.972855	0	0	0	1.832151	1.287928	1.007135	0	0	0	0	0	0	0	0	0	0	2	20	0	0	0	3	2	1
L3_chr12_-_75983465	chr12	75983437	75983501	-	144455	E2F7	FLJ12981	145.309483	116.055254	211.348712	87.805696	23.566338	3.276648	150.260712	151.527665	188.615996	53.856688	35.712011	56.916314	44.971164	35.063232	75.312466	24.465762	16.211452	11.972322	160.993305	196	110	89	23	5	182.998711	197.997423	221.998731	52.989691	41	80.996176	44	46	111	39.989655	22	11.978947
L3_chr12_-_80677099	chr12	80677092	80677105	-	8499	PPFIA2	FLJ41378,MGC132572	11.920846	11.045359	14.75466	13.205731	14.502407	19.121026	28.547787	7.8955	16.005173	10.116856	15.494856	58.773366	1.032672	1.530652	8.133822	0.60736	0.643964	2.920788	13.331847	18.553764	8	13.37037	14.122705	22.815438	33.991956	11.802967	18.951456	10.021181	17.548463	88.575507	1	2.039861	12	1	1	2.92
L3_chr12_-_88269913	chr12	88269912	88270456	-	1848	DUSP6	MKP3,PYST1	57.307987	148.36378	474.89609	846.494308	396.394976	57.021116	146.885738	446.980202	1562.078118	1648.578508	1599.219714	832.827093	236.326367	436.129942	2442.362211	1253.366434	2374.071437	568.190147	65.997744	249.992086	243.987563	849.966031	384.98436	76.993799	175.978513	498.971504	1724.700078	1414.878013	1720.761078	1272.885542	234.9539	549.948914	2315.734867	2010.708388	2257.639657	594.950576
L3_chr12_-_91063753	chr12	91063752	91063761	-	694	BTG1		7.518484	16.75233	10.20811	39.437628	23.591039	22.733775	0.66108	6.621133	16.383752	16.741813	15.988897	46.509978	13.291824	10.638589	27.3177	25.198768	41.533674	71.405929	9	28	6	39.972789	23	30	1	10	20	16	18	68	13	14	39.991561	41	51	73.991561
L3_chr12_-_104154028	chr12	104154015	104154035	-	55198	APPL2	DIP13B,FLJ10659	4.117929	0	10.842991	4.884455	2.039444	1.276213	0	1.718711	0	0.937795	2.583893	1.482306	2.065344	3.012019	0.494381	6.082626	6.9755	2.014269	5	0	6	5	2	2	0	3	0	1	3	2	2	4	1	9.946667	10	2
L3_chr12_-_106762465	chr12	106762461	106762465	-	NA	NA	NA	0.804244	0	26.863712	0	1.019722	0	0	0.000316	0.001124	0.000939	0	0.742338	1.032672	0.064816	0	0	0	1.007135	1	0	14	0	1	0	0	0.001332	0.001786	0.001332	0	1.001332	1	0.090909	0	0	0	1
L3_chr12_-_109505499	chr12	109505494	109505514	-	160760	PPTC7	DKFZp686M07120,MGC133072,TA-PP2C	21.587779	21.221984	25.937713	16.41872	9.040742	3.598808	15.031308	18.427558	23.332177	7.030005	20.1567	11.887089	32.917225	22.420639	34.665059	36.856271	33.668543	17.050623	25.479775	35.479455	15.390099	16.736755	8.856053	5.345619	20.360365	26.996505	28.65737	7.305886	23.127423	16.696469	32.351865	29.332226	53.709671	59.959399	44.169189	17.158279
L3_chr12_-_109664976	chr12	109664955	109665134	-	5501	PPP1CC	PPP1G	1762.655258	903.624564	478.029369	728.54269	393.493725	140.191135	471.087635	560.127199	267.366939	250.66708	152.34266	194.414245	593.197241	505.344135	455.475683	428.023131	530.59441	213.32619	1726.533603	1566.426299	230.945437	729.31614	380.885624	161.898258	497.886155	580.847341	305.930028	229.965519	169.427411	289.936287	592.761028	629.859632	497.795266	688.556209	554.740926	222.887489
L3_chr12_-_110521475	chr12	110521475	110521532	-	6311	ATXN2	SCA2,ATX2,FLJ46772,TNRC13	68.256035	46.617093	38.50569	102.104834	33.80075	26.243908	34.362642	56.561821	41.793893	76.483242	66.540724	75.023992	34.858288	34.554833	30.080508	42.27182	28.294223	40.434677	77.890511	78	22	103.644514	33	34.99458	44.974895	78.987552	50.977413	75	76	106.953388	33.993243	44.99661	43.97973	68.965636	38	40.99661
L3_chr12_-_115660251	chr12	115660226	115660278	-	79794	C12orf49	FLJ21415	32.20807	7.882813	16.827264	23.520062	10.21196	8.590237	10.255237	5.696588	11.125559	19.062928	10.273834	13.85378	10.326721	24.865091	35.571377	25.015714	29.311019	21.864825	38	12.992063	9.961538	24	10	13	15	10	14.02343	19	12	19	10	33	57	41	41	21.963801
L3_chr12_-_116112660	chr12	116112651	116112681	-	23014	FBXO21	DKFZp434G058,FBX21,FLJ90233,KIAA0875,MGC26682	122.557308	49.951216	46.445255	54.597501	25.327108	18.019526	27.953539	35.566312	41.802192	21.170546	16.784165	29.613404	36.480625	30.179972	64.612683	22.806797	38.279745	29.854687	128.805825	85.27923	25.245841	55.163916	24.640919	22.932584	33.729268	47.257782	49.392286	20.329553	18.956938	44	36.099765	38.56154	77.441899	37.019892	44.37284	30.763829
L3_chr12_-_119826530	chr12	119826514	119826547	-	121665	UNQ1887	IMP2,UNQ1887,DKFZp586C1324,MDHV1887,MGC126674,MGC126676,MGC90402,PRO4332,PSL4,SPPL3	15.453006	3.657598	0	14.712086	5.09861	2.000434	0.66108	0	1.580632	2.870125	0.84304	2.223458	3.087079	2.227622	0.494381	1.214719	2.773991	1.007135	18	5.99187	0	15	5	3	1	0	2	3	1	3	3	3	1	2	4	1
L3_chr12_-_120389245	chr12	120389232	120389596	-	84678	FBXL10	CXXC2,Fbl10,JHDM1B,PCCX2,KDM2B	266.134308	195.218983	161.206452	475.982346	249.999979	72.802157	88.079971	114.34136	96.039569	146.439403	84.247645	76.206263	47.013274	48.862696	78.71679	99.441787	77.520629	61.671017	294.11281	329.530206	90.909114	480.545686	243.43966	96.776888	112.156017	152.848924	115.705784	143.301503	96.350079	109.436958	45.948037	63.947962	118.833694	161.850938	102.67507	62.895665
L3_chr12_-_121276538	chr12	121276525	121276556	-	56616	DIABLO	DIABLO-S,FLJ10537,FLJ25049,SMAC,SMAC3	10.783814	9.680243	10.842991	7.847675	10.22694	0	4.228769	2.799624	5.528465	5.962743	2.552068	2.223458	25.581484	13.572674	25.523329	7.334128	24.732438	9.000532	13	16	6	8	10	0	6	5	7	6	3	3	25	18	40	12	34	9
L3_chr12_-_121946574	chr12	121946566	121946634	-	79720	VPS37B	FLJ12750	19.036859	15.965545	25.840279	99.574912	51.186576	21.165756	16.06082	20.693785	38.484061	55.68459	46.110708	36.963769	36.408527	50.53441	134.446836	76.657804	55.700177	78.966261	22.997531	26.530846	14.997531	100.977717	50	29.809136	22.971182	34	47.641173	55	52.99115	51.65804	35.629283	65.822785	188.219978	124.903766	75.501536	80.390692
L3_chr12_-_123914297	chr12	123914297	123914427	-	949	SCARB1	CD36L1,CLA-1,CLA1,MGC138242,SR-BI,SRB1	114.659878	80.167545	25.826972	97.028593	170.835047	150.845805	188.334936	236.517645	56.70916	128.023832	164.750276	145.590055	89.855808	104.737074	87.372048	79.560321	218.003878	200.509924	126	134.997468	15	98	165.923118	172.998733	216.987116	273.971946	68	119.999133	182.992267	215.986303	88.997947	132.96432	111.999001	128.943853	243.965902	210.960112
L3_chr12_-_123965150	chr12	123965144	123965154	-	7316	UBC	HMG20	287.670172	244.289475	193.321482	294.702483	168.675884	166.786573	97.550138	135.684321	83.154236	176.6435	89.30836	91.465671	637.177907	869.177168	1299.615807	604.693113	931.987838	935.828646	282.994425	425	89	293.986049	162.994425	166	108	148	95	157	98	138	643.977316	1055.954631	1098	965.945692	855	1018.971356
L3_chr12_-_126963071	chr12	126963071	126963072	-	NA	NA	NA	12.6035	0.610418	0	0	0	0	0	0	0	0	0	0	0	0	0	0	0	0	14	1	0	0	0	0	0	0	0	0	0	0	0	0	0	0	0	0
L3_chr12_-_130082611	chr12	130082611	130082611	-	NA	NA	NA	0	11.828228	0	0	0	0	1.282914	7.197145	0	0	0	0	0	0	0	0	0	1.007135	0	20	0	0	0	0	1.846154	10	0	0	0	0	0	0	0	0	0	1
L3_chr13_+_19430834	chr13	19430822	19431001	+	7750	ZMYM2	RAMP,FIM,MYM,SCLL,ZNF198	19.896074	22.72118	22.05262	30.698142	4.595274	2.310902	14.888328	27.041787	61.351871	27.494672	39.108338	27.898297	35.545131	25.36693	53.645025	48.139264	38.776603	11.584651	23.522293	37.809482	13.006369	31.235436	4.503185	3.515924	20.526891	41.703021	73.725409	28.215561	44.721507	39.105565	34.920792	33.482897	81.538731	78.462168	51.195215	11.640264
L3_chr13_+_25726240	chr13	25726238	25726244	+	1024	CDK8	K35,MGC126074,MGC126075	0.804244	0	0	0	0	0	0.66108	0	0	2.870125	0.84304	6.388535	2.054407	0	0.494381	1.832151	12.432648	11.635228	1	0	0	0	0	0	1	0	0	3	1	9	2	0	1	3	16	12
L3_chr13_+_30672057	chr13	30672055	30672119	+	145173	B3GALTL	RP11-367C11.1,B3GTL,B3Glc-T,Gal-T,beta3Glc-T	67.368854	34.160476	46.188062	53.07224	24.622091	8.909809	19.907574	36.229134	76.901615	22.744711	39.880021	20.952817	33.733118	20.798734	55.582804	35.576774	31.143526	8.979754	77.949637	57	26.759174	53.987654	24	13	26	53.863131	91.770522	22.865546	45.575209	29.731092	32.956178	27.530684	79.975945	57.954457	41.636364	9
L3_chr13_+_33290253	chr13	33290253	33290333	+	5983	RFC3	MGC5276,RFC38	0.804244	6.661313	3.183914	0.975531	0	0	7.850076	29.094148	15.127537	16.582315	6.878726	10.124694	81.301623	72.090397	79.463194	18.965914	13.636397	9.999811	1	11	2	1	0	0	11	43	19	16	8	14	80	94	113.983741	31	18.990783	10
L3_chr13_+_44937048	chr13	44937025	44937092	+	83548	COG3	SEC34	11.690763	10.810984	3.183914	9.778292	14.34284	0.638107	4.15202	3.34008	10.393238	12.834783	12.037213	2.936435	9.198651	23.606875	13.000938	23.22606	11.258841	11.006945	14	17.985075	2	10	14	1	6	6	13	13	14	4	9	31	22	38	16	11
L3_chr13_+_50279896	chr13	50279887	50279935	+	NA	NA	NA	0	0.610418	0	0	0	1.276213	10.442069	17.61633	5.563554	2.813385	0	0	22.47444	7.599645	1.585219	0	0	0	0	1	0	0	0	2	14	27	7	3	0	0	22	10	3	0	0	0
L3_chr13_+_77169852	chr13	77169821	77169857	+	122060	SLAIN1	C13orf32,FLJ30046,MGC131899,RP11-188A23.1	93.040558	65.902569	9.871879	23.566684	9.1966	2.000434	120.341769	90.33397	24.383195	15.510913	20.753974	22.877309	48.962378	50.72705	12.841549	10.371872	8.016448	23.524316	104	111	6	24	9	3	142.982143	124	29.989886	16	24	32	47.994872	65.95949	22	16.989744	11	24
L3_chr13_-_19335745	chr13	19335744	19335790	-	9205	ZMYM5	MYM,RP11-61K9.1,HSPC050,ZNF198L1,ZNF237	9.248934	6.180969	1.591957	5.165721	1.019722	0.638107	0.729424	1.858813	4.913659	3.992355	1.808273	5.134886	10.257127	19.062847	9.304513	4.509455	3.301651	1.007135	11	10.238411	1	5.280488	1	1	1.122642	3	6	4.122642	2.122642	7.122642	10	25	16.401177	7.400758	5	1
L3_chr13_-_20931417	chr13	20931400	20931594	-	253832	ZDHHC20	FLJ25952,MGC126005	111.608095	101.643178	64.608999	86.327666	50.684691	5.91519	23.006571	57.456665	43.151912	28.063867	55.240133	54.559733	57.007358	50.436464	56.029685	60.997396	57.310027	24.946322	127.83757	170.108712	37.944798	87.840289	49.580338	9	31.891302	89.355512	53.802703	28.74645	63.983113	75.509896	55.737861	66.810827	94.04413	99.749848	80.116704	24.936826
L3_chr13_-_21076308	chr13	21076291	21076310	-	221154	EFHA1	1110008L20Rik,FLJ25016,FLJ34588	28.009784	24.707926	14.023172	11.28958	14.735423	1.91432	0.691604	12.936513	5.479579	1.87559	4.261095	2.223458	8.176917	4.490335	2.855101	13.515779	10.998885	4.111641	32	41.355198	8.174185	11.522966	14.348371	3	1.058201	19	7	2	5	3	8	6	5.088972	22.083847	15.167694	4.083847
L3_chr13_-_24759573	chr13	24759572	24759587	-	9107	MTMR6	RP11-271M24.1	2.412732	12.022798	3.183914	5.859986	1.019722	0	2.721069	3.340081	8.004745	1.87559	3.395108	1.482306	14.353562	10.609851	11.005228	16.510244	0.643964	4.007312	3	20	2	6	1	0	4	6	10	2	4	2	14	14	18.920014	26.965909	1	4
L3_chr13_-_29937980	chr13	29937979	29938081	-	3146	HMGB1	DKFZp686A04236,HMG1,HMG3,SBP-1	17.632762	12.08869	13.855932	8.688828	7.159883	1.91432	15.429125	35.434684	19.498142	9.24903	9.064267	3.60464	123.482816	88.411113	100.686592	75.237984	37.205871	29.482854	21	19.954545	8	8.893333	7	3	21.173602	50.560559	23.875	9.592391	10.560465	4.859783	121.489216	114.6531	145.124622	122.452941	49.667272	29.87263
L3_chr13_-_32822739	chr13	32822735	32822851	-	NA	NA	NA	20.037574	6.684833	1.591957	99.988765	51.023266	7.314024	7.150263	11.912559	21.880132	49.880346	80.045354	70.851175	22.57535	10.46913	30.093489	101.657378	167.387433	54.339896	23.960976	10.980198	1	101.770052	49.907933	11	10	19.978115	27	51	92.414543	99.852672	21.979029	13.980781	48.966517	165.887612	209.826391	54.992366
L3_chr13_-_43908962	chr13	43908953	43908998	-	8848	TSC22D1	DKFZp686O19206,MGC17597,RP11-269C23.2,TGFB1I4,TSC22	0.804244	1.831254	23.715988	50.283125	24.573623	6.989514	0.66108	0.540457	16.930417	20.213477	29.924758	44.063913	22.452326	15.167736	293.730649	378.236923	510.266181	362.617164	1	3	14	51	24	10	1	1	21	20.202247	34	64	22	20	340.945548	608.912909	528.846043	382.960756
L3_chr13_-_44049289	chr13	44049267	44049444	-	8848	TSC22D1	DKFZp686O19206,MGC17597,RP11-269C23.2,TGFB1I4,TSC22	4.941431	2.441673	0	3.902124	1.019722	0.638107	11.232225	17.1185	1.545544	3.887265	2.52912	18.740633	3.098016	1.485082	0.494381	4.255749	0.643964	2.01427	6	4	0	4	1	1	16	27	2	4	3	26	3	2	1	7	1	2
L3_chr13_-_45654279	chr13	45654276	45654396	-	3936	LCP1	CP64,DKFZp781A23186,FLJ25423,FLJ26114,FLJ39956,L-PLASTIN,LC64P,PLS2,LPL	10.091932	10.871056	6.527897	11.721789	6.122694	0.638107	542.33173	891.62036	905.020779	728.032225	1451.13783	1299.052089	586.180688	565.269061	1069.932916	589.835325	1433.962555	1024.051166	12	18	4	11.981132	6	1	597.974989	968.874938	1015.92114	657.944627	1570.820671	2011.820826	584.944409	709.866891	1088.864294	950.889271	1444.831646	1090.816992
L3_chr13_-_47567240	chr13	47567220	47567258	-	29079	MED4	DRIP36,FLJ10956,HSPC126,RP11-90M2.2,TRAP36,VDRIP	29.343864	18.093036	18.857846	14.683144	17.413924	0.638107	27.504503	29.875176	58.952308	34.43186	39.868786	36.045746	53.007675	42.656447	63.874099	34.287144	43.806076	19.102583	34.101064	30	11	15	17	1	36.989726	46.249094	70.962688	34.704682	45.996564	50.996552	52	56	92.96862	55.980016	58.99711	19.212817
L3_chr13_-_47885251	chr13	47885218	47885264	-	10161	P2RY5	MGC120358,P2Y5,LAH3	0	0	0	0	0	0	0	0	0	0.937795	0.84304	11.868462	1.032672	0	4.318297	18.470649	40.230898	44.07785	0	0	0	0	0	0	0	0	0	1	1	17	1	0	7	29.992647	49	45.977941
L3_chr13_-_49462018	chr13	49462017	49462018	-	NA	NA	NA	0	0	0	0	0	0	0	0	0	0	0	0	0	2.269478	0	10.461248	0	1.993043	0	0	0	0	0	0	0	0	0	0	0	0	0	3	0	17	0	2
L3_chr13_-_51922771	chr13	51922750	51922790	-	51028	VPS36	C13orf9,CGI-145,DKFZp781E0871,EAP45	4.7873	4.251806	1.591957	3.915723	5.289192	0.638107	0	4.075218	4.139443	1.840685	7.702722	8.661196	11.053969	3.066103	13.938623	8.505495	6.76189	4.930869	5.769231	7	1	4	5.183575	1	0	7	5.314869	1.964286	9	11.887097	10.771739	4.070288	23.924147	13.956755	9.946906	4.915761
L3_chr13_-_76358432	chr13	76358428	76358433	-	115207	KCTD12	C13orf2,FLJ33073,KIAA1778,PFET1,PFETIN	23.934713	30.934372	14.743897	8.109446	18.849515	3.345908	3.901717	30.791401	22.803904	5.784878	18.287893	16.904573	3.811651	7.016751	8.494729	2.573126	4.089309	2.121014	26.207926	52.695876	8.171072	8.251828	18.357771	4.809311	5.539369	38.032389	26.636509	5.722836	20.712394	24.908641	3.707771	9.164941	12.439452	4.20615	5.625945	2.114121
L3_chr13_-_95094962	chr13	95094960	95094979	-	22873	DZIP1	DZIP,DZIPt1,KIAA0996,RP11-23E3.3	10.297152	12.46374	17.564778	9.837188	9.212433	3.546613	2.694631	4.052413	2.353404	1.93233	1.709028	0	4.119751	5.266112	4.079888	5.493266	1.931891	6.886707	12	21	10	10	9	5	3.962963	6	3	2	2	0	4	6.98	6.98	9	3	7
L3_chr13_-_98027310	chr13	98027310	98027438	-	8428	STK24	RP11-111L24.5,MST-3,MST3,MST3B,STK3,STE20	63.277389	54.563543	82.418084	119.768095	44.966751	25.74597	57.781848	79.0787	101.994541	88.212226	87.853006	80.990645	20.375075	28.249341	50.770907	47.134015	39.775072	42.205389	71.237644	91.624123	44.944228	120.998198	43.899387	34	73.088673	111.691771	121.340733	86	100.582296	115.58621	19.883905	36.982336	78.813628	76.840132	51.93815	42.933107
L3_chr13_-_110365294	chr13	110365291	110365429	-	55608	ANKRD10	DKFZp686B07190,FLJ20093	60.766199	53.069971	66.907302	185.82885	37.87962	11.584858	20.883616	28.259861	93.32026	75.958636	69.648818	64.547765	51.986438	31.162206	188.582116	134.685792	107.281786	42.629814	68.967793	88.988479	38.95589	187.967805	37	17	29	43.986239	112.96498	74.993119	79.993119	92	51	41	258.96481	218.950627	137.992025	42.991837
L3_chr13_-_113916107	chr13	113916091	113916204	-	22821	RASA3	GAP1IP4BP,GAPIII,MGC46517,MGC47588,RP11-245B11.3	49.401176	47.342799	106.609345	136.970351	105.514633	19.455523	45.156591	75.594006	106.992222	84.261958	74.66817	67.486596	25.572964	31.093009	81.632324	59.071161	96.749743	53.28485	57.947901	78.923556	59.971645	138.872721	102.949238	28	58	110	128.834043	81.984286	85.967742	95.750704	24.945017	41	124.865044	96.505247	126.888894	53.998188
L3_chr14_+_20527984	chr14	20527977	20527997	+	64745	METT11D1	FLJ20859	4.941431	7.827869	3.343982	14.678928	5.102972	1.276213	1.32216	0.540457	2.318315	0.937795	4.349605	4.390564	23.542718	21.006331	23.336533	23.450993	39.07112	19.742217	6	13	2	15	5	2	2	1	3	1	5	6	23	27.580381	37	38.27621	50	20
L3_chr14_+_22375628	chr14	22375579	22375764	+	4323	MMP14	MMP-X1,MT1-MMP,MTMMP1	21.17089	13.88417	44.787351	272.058054	279.879518	181.438095	7.64296	12.846187	45.81797	109.720173	73.139886	111.159592	19.53167	21.766577	91.233031	185.183761	222.497554	345.438968	24.976161	22.967662	26.255255	275.915498	272.558382	232.912645	11	19.928058	57.239147	108.688763	84.829121	158.98126	18.970409	28.95253	146.86906	301.567665	281.832416	354.875729
L3_chr14_+_22860502	chr14	22860500	22860511	+	8106	PABPN1	OPMD,PAB2,PABP2	116.517272	66.799553	61.852347	91.510654	59.975445	12.263996	82.166854	24.094153	10.594092	15.583138	11.017655	20.279755	38.720274	30.671463	35.45814	49.807046	36.389426	17.510058	123.653138	113.136547	33	92.319771	58.216146	16.520037	93.826083	33.894114	13	15.492438	12.507424	29.058037	38.217741	39.462735	49.120944	80.804882	45.370741	17.833753
L3_chr14_+_23938070	chr14	23938043	23938092	+	57523	KIAA1305	FLJ11811	32.265417	27.041074	1.591957	2.926593	2.043806	0.638107	16.430328	23.413826	2.318315	0.937795	5.135961	0.741153	7.206831	4.455245	0.494381	0.60736	0.643964	0	37	45	1	3	2	1	22	35	3	1	6	1	7	6	1	1	1	0
L3_chr14_+_52266469	chr14	52266469	52266701	+	6815	STYX		10.282544	11.687346	3.455548	15.815756	8.956159	15.391112	8.050501	9.595736	7.049432	3.827052	10.292805	4.464836	22.619026	24.961956	38.041941	26.876251	24.194086	11.984037	12.54945	19.45972	2.199556	16.062724	8.743154	18.338442	11	16.034014	8.986486	4.023952	12.162475	6.105585	22	32.986726	60	44	34	11.991111
L3_chr14_+_54665722	chr14	54665719	54665731	+	3958	LGALS3	CBP35,GAL3,GALBP,GALIG,LGALS2,MAC2	2.461087	4.810795	41.161016	37.548434	14.350396	2.761163	0	5.13744	24.144698	30.105376	36.366856	24.685256	4.087056	16.170049	115.42081	141.46146	125.877182	88.534094	3	8	22	38	14	4	0	8	29	29	40.993377	35.921095	4	20.990881	134.778758	227.858993	137.858993	92.826886
L3_chr14_+_54807850	chr14	54807835	54807925	+	55030	FBXO34	CGI-301,DKFZp547C162,FLJ20725,Fbx34,MGC126434,MGC126435	58.977497	110.838424	13.50051	36.256741	9.170942	3.362762	17.845871	43.436396	11.882298	4.067798	10.910594	14.219079	37.866739	37.802896	15.977637	12.793232	10.400057	20.586859	68.916063	185.682949	7.972561	37	8.975	5	25	64.97527	15	4.353075	12.70615	19.70615	37	49.886274	26.917526	21	15	20.994382
L3_chr14_+_55654881	chr14	55654874	55654947	+	57161	PELI2		27.255358	36.14747	13.695864	3.908924	1.019722	1.362328	12.355828	52.665404	31.062568	1.93233	0.84304	7.079798	36.354799	38.032418	20.988137	6.707986	2.773991	0	32	60.61215	8	4	1	2	16	69	37	2	1	10	35.978313	49	28	11	4	0
L3_chr14_+_58725139	chr14	58725127	58725203	+	23002	DAAM1	FLJ41657,KIAA0666	0.804244	6.074158	0	1.951062	1.019722	0	0	4.730547	1.545543	2.870125	8.600535	9.241287	18.407551	20.481792	4.878807	1.822079	4.061918	2.014269	1	10	0	2	1	0	0	8	2	3	10	13	18	27	9	3	6	2
L3_chr14_+_60051525	chr14	60051521	60051525	+	NA	NA	NA	7.062669	4.111312	7.975331	6.972177	12.650677	12.012439	6.538976	3.51491	0.896563	4.233371	8.057249	29.408801	0.25411	0.959711	0.777004	0	0.492168	2.880056	8.281437	6.848837	4.503676	7.077206	12.327849	15.545602	8.324062	5.454903	1.17978	4.304308	9.226018	43.581193	0.243421	1.286957	1.485881	0	0.813795	2.89645
L3_chr14_+_61231988	chr14	61231981	61232025	+	3091	HIF1A	HIF-1alpha,HIF1,HIF1-ALPHA,MOP1,PASD8	4.922173	4.230686	0	1.951062	2.043806	3.546613	6.315837	20.247585	14.552717	18.336621	17.4442	23.455926	13.32934	4.497101	10.035045	7.306852	15.163344	8.97145	6	7	0	2	2	5	8.993056	30	18	18	20	33	13	6	17	12	21	9
L3_chr14_+_69148065	chr14	69148064	69148222	+	9766	KIAA0247		17.010075	16.096226	3.183914	41.235293	30.68835	8.092204	10.022442	9.733167	12.865224	35.96283	26.111269	40.904233	16.393928	16.057225	18.404323	36.267315	31.194412	49.283362	20	27	2	42	29.987879	11.989583	13.987342	15	16	35	30	58.975	16	21	28	58.974872	41	50.994872
L3_chr14_+_75114712	chr14	75114692	75114726	+	55640	FLVCR2	C14orf58,CCT,FLJ20371,FLVCRL14q	2.528698	1.220836	0	6.842316	1.019722	1.276213	9.167311	0.540457	0.772772	0.937795	0.84304	0	10.185233	2.227622	4.307029	9.028397	1.931891	1.007135	3	2	0	7	1	2	11.863636	1	1	1	1	0	10	3	8	14.818182	3	1
L3_chr14_+_85163176	chr14	85163176	85163176	+	NA	NA	NA	0	0	0	0	0	0	0	0	0	0	0	0	11.152647	0	0	1.218951	2.130027	0	0	0	0	0	0	0	0	0	0	0	0	0	11	0	0	2	3	0
L3_chr14_+_92224281	chr14	92224280	92224281	+	NA	NA	NA	16.266398	1.810134	1.591957	15.751212	9.754819	3.712866	14.153649	0.540457	3.159941	0.937795	3.627111	3.551902	14.342151	2.223784	4.963885	4.415488	16.623411	12.589419	17.880831	3	1	15.953052	9.5	5	17	1	3.912371	1	4.183985	5.011094	14.173342	2.940594	7.878462	7.198327	19.798211	13
L3_chr14_+_101855835	chr14	101855817	101855894	+	55778	C14orf131	FLJ11132	66.103791	42.90073	3.406225	35.841985	10.3237	8.679121	14.613133	17.654776	29.14362	8.645607	5.646985	21.93436	40.487634	23.694807	19.201344	15.904198	16.439058	31.405402	73.857143	72.122366	2.04844	36.456501	10.10369	12.110529	19.663052	27.060994	35.397513	9.035992	6.680084	30.9792	39.81735	30.959682	31.233714	26.018323	22.740738	32.221399
L3_chr14_+_103973100	chr14	103973099	103973100	+	NA	NA	NA	4.307503	2.406191	8.919993	11.853287	10.269854	5.031562	1.398909	0.540457	0	0	0	0	0	0	0	0	0	0	5	4	5	12	10	7	2	1	0	0	0	0	0	0	0	0	0	0
L3_chr14_+_104227002	chr14	104226950	104227040	+	64423	C14orf173	hCG_2029577,C14orf151,DKFZp762A0214,FLJ22056,INF2,MGC13251,pp9484,C14orf173	736.674552	413.91892	387.689098	670.992893	565.423936	398.690698	384.612634	474.005325	238.644201	665.252606	490.61142	555.996616	65.972149	50.995731	81.123412	70.843285	69.447847	141.693631	765.71673	707.457276	198.729006	674.55666	548.477384	445.394252	446.888003	565.010897	283.886677	619.3092	545.628719	828.667333	64.863481	66.846078	115.328699	115.479549	90.626577	145.421996
L3_chr14_+_104402649	chr14	104402618	104402696	+	283638	KIAA0284	FAM68C,MGC131679	69.521053	30.376252	300.526848	92.90303	59.556921	45.531155	41.199746	57.397962	214.932467	77.491711	38.590108	102.557778	3.098016	9.036057	76.232145	10.414227	9.128815	15.816152	77.952569	50.988048	150.98606	93.994036	58	58.955002	53	80	247.978843	74.898423	44	150	3	12	105.956044	17	13	16
L3_chr14_+_104630657	chr14	104630649	104630708	+	NA	NA	NA	7.434521	3.273784	0	14.498611	6.905913	6.370742	22.251567	12.645781	4.072757	23.605735	22.601881	28.316436	4.119751	2.245167	0.494381	0	0	1.446058	9	5.382488	0	14.764977	6.764977	8.764977	27.909506	18.455479	5.091013	23.090702	25.817871	41.001661	4	3	1	0	0	1.430233
L3_chr14_-_19999434	chr14	19999401	19999480	-	90809	TMEM55B	C14orf9,DKFZp434M0519,MGC26684	57.407129	42.055715	16.309446	33.97954	22.215517	8.027543	3.060507	12.314814	3.623577	2.044942	3.028013	10.660159	44.318878	31.881692	42.965441	16.162898	20.965186	29.786009	66.275937	70.130346	9.670301	34.617562	21.709774	11.70765	4.68605	19.939471	4.632509	2.21104	3.55328	14.654865	43.454583	41.79964	65.120023	26.4498	28.474504	29.896655
L3_chr14_-_22458190	chr14	22458187	22458244	-	55147	RBM23	CAPERbeta,FLJ10482,MGC4458,PP239,RNPC4	39.22699	9.623188	18.631804	20.693895	16.399752	4.184719	222.761631	235.402118	219.840718	122.809197	177.253786	97.643312	157.619242	105.782789	185.347347	124.593365	122.452125	115.62015	43	16	11	21	16	6	239.910222	262.90594	253.863035	113.959698	196.927761	142.906025	156.801184	134.852546	222.810317	201.827973	143.942869	119.955889
L3_chr14_-_30746443	chr14	30746443	30746678	-	25831	HECTD1	FLJ38315,KIAA1131	20.639399	14.494179	6.157909	10.793383	5.108987	0.638107	0	3.480183	6.534066	1.93233	7.738685	14.191026	8.206807	4.481656	11.168786	1.218951	1.287928	2.01427	23.853211	23.95283	3.876289	11	5	1	0	6	8	2	9.000272	20	8	5.988506	20	2	2	2
L3_chr14_-_37137322	chr14	37137322	37137326	-	NA	NA	NA	43.997374	21.466057	10.775698	16.683179	29.628843	12.29047	21.189126	12.954833	6.537031	3.935442	5.198564	9.600344	9.13893	6.93636	1.733047	3.677067	4.530728	10.679818	46.617391	36.478261	5.965217	16.86087	28.756522	14.930435	24.688889	16.866667	7.911111	3.955556	5.955556	13.933333	9	9	3	6	6	11
L3_chr14_-_49122845	chr14	49122844	49122861	-	6235	RPS29		9.678234	4.212594	5.161982	5.887231	1.019722	1.362328	10.033684	4.59287	12.36203	10.049895	1.709028	2.936435	152.415437	108.600905	203.537574	145.094269	150.71068	69.969585	11	7	3	6	1	2	13	7	15	10	2	4	152.45025	136.128468	211.047378	233.552379	156.202241	73.293233
L3_chr14_-_49653041	chr14	49653027	49653041	-	79609	C14orf138	FLJ13920	4.970528	1.831254	6.687965	5.869368	3.063528	0	1.32216	14.348442	9.634263	5.857163	6.016642	6.397232	6.170071	9.065765	20.47689	5.507951	9.502511	8.97145	6	3	4	6	3	0	2	20	12	6	7	9	6	12	30.977528	9	13	9
L3_chr14_-_50204775	chr14	50204765	50204820	-	60485	SAV1	Wwp4,SAV,WW45	52.039925	26.999809	31.149022	63.889324	10.222337	6.185154	8.824286	14.385478	33.063555	9.025177	21.654272	10.892492	48.883309	21.914827	61.256733	27.682916	35.863916	11.938742	60.903614	44.844828	18	64.969957	10	9	13	24.232773	41	9.493475	25	15.077591	47.828561	29	91.578432	45.204638	49.027118	11.916168
L3_chr14_-_50367602	chr14	50367589	50367641	-	51199	NIN	KIAA1565	49.580819	32.385005	17.232305	46.312979	10.22694	4.675482	13.824987	10.173111	5.479579	5.33945	10.857438	20.928936	21.400444	11.363586	7.831792	11.002525	19.26465	7.958489	56.855012	54.259299	10	46.984126	10	7	19	15	7	5.645161	12.632911	29.961905	21	15	13.972727	18	25.973214	7.972727
L3_chr14_-_52328076	chr14	52328076	52328171	-	64841	GNPNAT1	FLJ10607,GNPNAT,Gpnat1	34.074407	16.768779	18.824263	61.872534	20.470936	3.190534	7.080205	12.52711	6.252351	17.426757	22.498363	35.362916	8.198111	8.364684	8.580287	13.376494	15.51921	17.708534	39.934343	27.840909	11	63	20	5	10	20.934911	8	17.96	26	49.779277	8	11	15.983871	21.920557	22	18
L3_chr14_-_52689676	chr14	52689664	52689789	-	80821	DDHD1		24.835816	13.237702	4.935939	47.366165	8.162138	4.638975	21.306483	19.693478	8.605755	6.70065	15.377969	17.33784	15.245496	3.712705	4.159199	7.922705	7.057333	22.342145	29	22	3	48	8	7	28	30	11	7	18	24	15	5	8	13	10	22.952756
L3_chr14_-_67051915	chr14	67051912	67051922	-	161145	C14orf83	FLJ33387	20.419882	2.315701	1.591957	2.138091	0.196125	0.225577	2.868195	4.58504	3.167579	3.543381	4.491403	4.365279	2.065344	0.742541	3.170032	2.927762	1.338322	1.102376	23.833333	3.824427	1	2.193309	0.193309	0.386617	4.075661	7.233891	3.990621	3.737337	5.227275	6.035427	2	1	5.091168	4.78554	2.131265	1.091168
L3_chr14_-_67211084	chr14	67211074	67211117	-	10490	VTI1B	VTI1,VTI1L,VTI2	23.418047	14.448024	14.766642	25.541377	9.202856	12.041331	3.382149	5.01999	3.197401	0.145496	14.780369	10.208152	16.396627	15.152886	15.735278	30.018561	19.224177	14.186312	27.992248	23.992248	8.976623	26	9	17	5	8	4.099327	0.167534	17	14	16	19.994083	26.982456	49	26.965511	14.306422
L3_chr14_-_68353264	chr14	68353246	68353298	-	NA	NA	NA	23.384868	16.055058	15.874743	11.777044	17.412383	4.638975	21.099559	3.977878	12.036552	8.947518	7.665081	6.524528	6.170071	2.245167	2.0796	2.43951	0	2.014269	27.859649	26.771075	8.963636	12	17	7	28.876033	7	15	9	9	8.876033	6	3	4	4	0	2
L3_chr14_-_73250813	chr14	73250810	73250842	-	9240	PNMA1	MA1	39.037535	53.964043	31.639583	56.324002	31.84395	16.235258	45.044691	55.233228	28.378045	25.780474	25.796644	35.67998	72.367662	94.523713	90.281423	50.091158	97.015174	92.999622	44	91	17	57	31	22	52	65	34	25	29	52	72	119	110.998478	81	108	98
L3_chr14_-_73296401	chr14	73296401	73296766	-	91748	C14orf43	C14orf117,FLJ00335,LSR68,c14_5541	193.519659	306.740133	100.240002	518.570366	354.895722	57.968976	139.129566	405.706731	347.581288	334.08879	337.477663	277.701726	32.949684	72.453954	67.274334	96.118921	73.166675	54.347401	219.981481	518.328365	58	523.269027	344.988078	78.88447	172.270291	521.681022	409.857892	318.850638	381.499437	401.815053	31.995842	94.584127	106.608769	156.567244	97.649429	54.997881
L3_chr14_-_76348958	chr14	76348905	76348996	-	23357	ANGEL1	KIAA0759	4.069574	6.695022	10.51195	12.353854	18.407674	8.676351	15.378078	14.019173	11.404003	10.818537	15.624481	27.310964	15.573102	15.275854	11.118115	10.912314	19.499988	41.436541	5	11.050562	6	12.62069	17.977778	13	21	22.04582	14.090406	11.252004	17.855556	38.192578	15.203177	20	19.852792	17.877846	27	42.137516
L3_chr14_-_80756971	chr14	80756966	80757072	-	2957	GTF2A1	MGC129969,MGC129970,TF2A1,TFIIA	19.278361	9.0066	38.089644	43.385193	8.183968	3.546613	6.212009	8.199717	38.426737	29.938636	6.816681	13.508462	11.178846	6.795317	48.473268	34.852273	21.791947	13.040126	21.995763	14.995763	20.995763	43.974962	8	5	9	13.074897	46	29.993763	7.993763	19	11	9	70.982986	56.846109	28.697738	13.147166
L3_chr14_-_81069938	chr14	81069905	81069966	-	6400	SEL1L	IBD2,PRO1063,SEL1-LIKE	40.253616	32.809903	26.058428	55.50718	33.788827	3.388566	9.646276	30.585536	34.04479	35.100657	21.656342	45.036023	22.552179	41.678175	62.701839	48.505304	63.97655	27.527523	45.990741	54.914259	15	56.243609	32.995305	4.986175	13	44.873482	40.9869	35	24.89275	64.991304	21.99439	53.983239	83.925838	78.991549	79.988669	28
L3_chr14_-_88329042	chr14	88329041	88329047	-	161436	EML5	DKFZp781D1122,EMAP-2,HuEMAP-2	4.137187	0	12.788907	0	0	0	0.66108	0	0	1.93233	0	0.741153	0	0	0	0	0	0	5	0	7	0	0	0	1	0	0	2	0	1	0	0	0	0	0	0
L3_chr14_-_98781505	chr14	98781505	98781505	-	NA	NA	NA	0	0	0	0	0	0	7.973695	0	0	0	0	0	16.175538	0	0.494381	0.60736	0	0	0	0	0	0	0	0	10	0	0	0	0	0	16	0	1	1	0	0
L3_chr14_-_99125939	chr14	99125939	99125940	-	NA	NA	NA	12.6035	4.77729	1.591957	2.933393	1.019722	1.362328	0.66108	0	4.070608	0	0	0.037155	0	3.040757	0	0	0	0	14	8	1	3	1	2	1	0	5	0	0	0.046036	0	4	0	0	0	0
L3_chr14_-_104096366	chr14	104096365	104096367	-	NA	NA	NA	6.432276	4.620545	4.93594	4.176225	0.779143	1.08545	7.297116	11.749703	4.64577	1.873091	2.449636	2.771355	20.046174	10.633481	10.009767	4.865158	10.446826	2.971095	7.625	7.6875	3	4.25	0.764706	1.625	9.705882	16.267802	5.764706	1.941176	2.882353	3.882353	19.755307	13.890035	15.912146	7.96875	13.816622	3
L3_chr14_-_104602813	chr14	104602809	104602828	-	29933	GPR132	G2A,MGC99642	2.461087	10.856242	3.183914	0	2.039444	0.638107	2.82986	10.87262	5.57735	0	8.665052	4.285408	5.100095	16.210929	4.094066	3.053756	6.841373	10.792073	3	18	2	0	2	1	4	16	7	0	10	6	5	20.940299	7	5	9	10.940299
L3_chr15_+_29386345	chr15	29386344	29386346	+	NA	NA	NA	3.182628	0.610418	0	1.951062	2.043806	0	0	0.540457	0.772772	0	5.192645	1.482306	13.191089	0.742541	0.494381	0.60736	0	0	3.901166	1	0	2	2	0	0	1	1	0	6	2	13	1	1	1	0	0
L3_chr15_+_34692896	chr15	34692894	34692896	+	NA	NA	NA	52.901831	34.829531	23.055926	25.074481	19.487416	4.612108	29.457854	19.638345	17.312781	12.465585	17.838149	14.185662	79.960333	66.367078	113.866715	52.86629	71.325046	34.605098	55.920291	59.474863	12.137571	25.349705	18.957626	6.149026	34.741461	24.880985	20.58918	11.947712	20.154367	20.799689	79.887261	83.142366	121.541869	85.282217	78.199284	36.22632
L3_chr15_+_36331845	chr15	36331816	36331856	+	161742	SPRED1	FLJ33903,NFLS	0	0	0	1.951062	5.102972	1.91432	0	0	0	0.937795	0	6.587378	0	0	0	3.04687	2.657687	11.89464	0	0	0	2	5	3	0	0	0	1	0	8.977273	0	0	0	5	4	11.921569
L3_chr15_+_36632035	chr15	36632035	36632035	+	NA	NA	NA	1.656842	1.810134	1.591957	2.942775	1.019722	0.638107	5.421853	3.30128	1.580632	0	2.583893	1.454129	1.032672	19.604114	6.851756	1.832151	2.913582	3.944081	2	3	1	3	1	1	7	5	2	0	3	2	1	25	10	3	4	4
L3_chr15_+_38403114	chr15	38403107	38403211	+	NA	NA	NA	89.682537	65.047335	53.102505	249.708563	119.303101	64.11905	41.810357	50.727558	44.497404	79.063373	140.63189	131.530146	20.548747	18.112073	27.48465	68.867659	76.635506	93.627719	104.423363	108.480235	30.942664	252.543153	116.278896	86.504608	55.938584	70.9304	54.721563	78.417536	159.52712	189.246661	19.984513	23.929314	46.78314	112.19982	99.891645	95.400381
L3_chr15_+_39008829	chr15	39008822	39008829	+	54567	DLL4	MGC126344,hdelta2	9.394973	1.220836	4.93594	4.9049	1.019722	1.276213	10.899371	5.230667	0	0	1.709028	0.741153	2.065344	0	0.494381	1.214719	0.643964	1.007135	11	2	3	5	1	2	14	8	0	0	2	1	2	0	1	2	1	1
L3_chr15_+_39739920	chr15	39739891	39739955	+	23269	MGA	FLJ12634,KIAA0518,MAD5,MXD5	5.745675	4.853322	1.591957	9.775709	0	0.638107	6.103217	34.604176	26.375381	14.595723	17.989337	15.902772	29.632156	15.135955	10.69505	26.889825	18.433975	6.659387	7	8	1	10	0	1	9	48	33	15	21	22	29	19.99359	17.860257	44	26	6.675325
L3_chr15_+_49909141	chr15	49909118	49909197	+	29766	TMOD3	UTMOD	367.480432	278.329127	297.815719	353.467681	152.979911	36.039548	184.96954	374.421365	369.785243	267.107043	306.276571	252.191089	166.779706	150.293915	195.115707	129.930391	150.17678	70.246949	390.893935	473.990641	156.997488	356.610571	148.999378	48	217.99764	431.991006	425.959064	249.989614	341.973696	371.860281	164.982729	192.990335	259.975067	210.997368	183.996497	71.998243
L3_chr15_+_55786203	chr15	55786180	55786214	+	81488	GRINL1A	DKFZp586F1918	70.031242	23.184905	10.15763	51.053286	15.325059	4.083568	5.613638	7.502011	3.827561	11.002103	9.795521	7.11368	83.773492	28.776244	37.75267	42.414729	23.774526	11.664699	76.703704	38.703704	5.97037	51.718518	14.940741	5.945846	7.773585	11.622642	4.849056	11	11.396226	9.924528	82.789809	37.375796	53.66242	68.88535	30.640167	11.821656
L3_chr15_+_65145233	chr15	65145220	65145254	+	4088	SMAD3	DKFZP586N0721,DKFZp686J10186,HSPC193,HsT17436,JV15-2,MADH3,MGC60396,Smad3,Smad 3	14.801649	9.611164	1.591957	13.896158	10.25959	7.485737	15.181758	37.068053	2.402289	28.01088	24.57356	26.707888	10.261214	6.114563	3.318266	2.429439	11.972754	1.007135	17	16	1	14.113117	10	10	20	47	3	27	27.701639	38.67541	10	8	6	4	16	1
L3_chr15_+_67239958	chr15	67239936	67240051	+	26035	GLCE	HSEPI,KIAA0836	27.766706	9.660316	21.815718	24.521489	0	1.362328	1.98324	8.16539	43.720773	1.87559	14.700737	8.642388	13.325107	5.232875	19.590608	26.088701	17.482317	7.922311	31.989362	15.978723	13	25	0	2	3	14	53.982906	2	17	12	12.987805	7	34.616019	42.685583	24.987654	8
L3_chr15_+_67532211	chr15	67532210	67532249	+	6176	RPLP1	p1,FLJ27448,MGC5215,RPP1	314.042508	216.331911	200.3075	354.253191	183.468761	48.808115	8.996697	10.522313	8.146695	22.451954	12.091752	3.63915	1131.088288	1087.553523	1688.82856	1535.668343	2649.975816	816.054569	319.355371	373.290745	98.530034	354.59408	177.660089	57.877563	11.730769	15.682576	10	21.820513	13.910256	5	1147.345702	1316.900704	1389.237461	2442.402335	2237.015496	886.661363
L3_chr15_+_72861472	chr15	72861470	72861542	+	1445	CSK	MGC117393	21.374305	19.696275	6.908129	18.631676	12.474065	10.431265	7.610918	10.264914	9.190857	14.460371	10.609871	10.615512	36.936161	36.122033	17.689901	12.631836	20.361077	35.124382	25.176747	32.7088	4.313776	19	12.1875	15	11	17.001135	11.500568	14.333712	12.300237	14.811207	36.186078	47	29.660947	20.660947	28.325423	35.66436
L3_chr15_+_73281273	chr15	73281272	73281297	+	56905	C15orf39	DKFZP434H132,FLJ46337,MGC117209	36.47445	25.180489	8.616153	36.43695	58.610334	24.696115	55.096663	104.582212	32.112699	58.831349	50.038445	58.691899	21.337332	17.701851	8.449826	10.426627	6.488913	16.701486	40.839307	42.446809	5	36.947598	57	29.842378	65.980673	113.67547	38.258808	54.976367	55.984444	85.879607	20.976	22.959871	14	17	9	17
L3_chr15_+_74416122	chr15	74416119	74416200	+	64843	ISL2	FLJ10160	54.376691	44.249028	18.857846	49.251988	43.083198	12.389218	15.636034	10.306987	4.005808	11.654153	7.614111	15.865251	25.566053	5.232876	10.071156	10.981472	8.089365	6.021581	63	74	11	50	42	18	22	17	5	12	8.978022	22	25	7	17.938144	18	12	6
L3_chr15_+_75074775	chr15	75074775	75074837	+	9051	PSTPIP1	CD2BP1,CD2BP1L,CD2BP1S,H-PIP,PAPAS,PSTPIP	5.745675	1.220836	1.591957	15.71453	17.399929	4.98908	0.66108	0	0.772772	11.676758	11.167296	2.936435	3.098016	3.005253	3.068363	20.272161	17.444737	9.978585	7	2	1	16	17	7	1	0	1	12	13	4	3	4	6	32.975309	22.938272	10
L3_chr15_+_76367547	chr15	76367546	76367548	+	NA	NA	NA	0	0.610418	10.520367	0	0	0	0	0	0	0	0	0	0	0	0	0	0	0	0	1	6.004937	0	0	0	0	0	0	0	0	0	0	0	0	0	0	0
L3_chr15_+_78139101	chr15	78139062	78139363	+	54469	ZFAND6	AWP1,ZA20D3,ZFAND5B	61.256122	69.971801	32.303837	77.773541	33.748489	1.914321	19.206514	31.285793	27.167247	23.922998	32.940267	15.456942	17.433387	31.729802	32.947204	42.378248	48.747891	25.818374	71.852148	116.385734	18.996	79.145582	33	3	26	48.53125	34	24.843137	38.172122	21.163162	17	41.981087	55.952802	69.324122	68.067891	25.990521
L3_chr15_+_81567400	chr15	81567383	81567413	+	53346	TM6SF1		1.608488	0	0	2.942775	2.039444	0.638107	0.66108	0.575713	0	0	0.84304	5.471036	1.032672	1.485082	0	1.392282	9.502511	11.978104	2	0	0	3	2	1	1	1.088235	0	0	1	7.5	1	2	0	2.290698	13	12.179188
L3_chr15_+_83325677	chr15	83325663	83325943	+	5151	PDE8A	FLJ16150,HsT19550	16.067207	12.334182	14.547056	11.964211	4.804099	0.307309	6.673986	5.361712	2.98101	15.500306	5.676548	7.413309	6.403445	4.668228	3.2388	4.594862	7.080172	5.605741	18.651654	20.494416	8.674888	12.204482	4.711931	0.512863	9.365808	9.344023	3.8617	15.665039	6.710921	10.134248	6.223412	6.245345	6.130427	7.553139	10.620779	5.561052
L3_chr15_+_87706743	chr15	87706739	87706751	+	NA	NA	NA	55.625318	12.022798	3.343982	0	0	0	6.820762	10.553407	0	0	0	0	4.108814	2.227622	0	0	0	0	60.1552	20	2	0	0	0	9	15	0	0	0	0	4	3	0	0	0	0
L3_chr15_+_87723690	chr15	87723689	87723690	+	NA	NA	NA	0.804244	0	0	6.895737	10.796417	3.712866	2.16878	0	0	6.082939	15.145857	11.805126	0	0	0	0	0	1.007135	1	0	0	7	10.511111	5	3	0	0	6.00525	17	17.055024	0	0	0	0	0	1
L3_chr15_+_91226928	chr15	91226892	91227103	+	NA	NA	NA	231.522811	346.303525	283.975939	374.561748	100.73614	16.161367	33.944272	199.548888	81.664204	87.971764	69.3075	48.11149	102.036314	157.432122	171.536045	117.249549	89.293594	36.037687	253.401974	593.718348	147.439195	375.638597	97.946537	21.980279	41	218.343694	94.998249	81.499511	77.717713	70.983819	100.9336	198.594544	210.065623	189.634129	107.135053	36.914717
L3_chr15_+_91244557	chr15	91244553	91244559	+	1106	CHD2	DKFZp547I1315,DKFZp686E01200,DKFZp781D1727,FLJ38614	1.656842	0	3.183914	7.871268	0	0	5.988258	14.060189	13.005299	14.989605	20.208223	8.495489	6.159134	1.485082	6.486745	22.191144	5.174691	4.985364	2	0	2	8	0	0	8	21	15.966216	15	23	12	6	2	10.981818	35.981818	7	5
L3_chr15_+_96304943	chr15	96304942	96304960	+	91947	ARRDC4	FLJ36045	4.922173	15.638436	1.591957	10.784001	4.078888	0.638107	2.82986	0.540457	0.772772	2.870125	32.968107	2.852977	3.087079	6.077661	13.899067	3.053756	3.557546	1.007135	6	26	1	11	4	1	4	1	1	3	37	4	3	8	19	5	5	1
L3_chr15_-_23479915	chr15	23479915	23479919	-	NA	NA	NA	0.804244	1.211934	1.591957	7.140373	10.250542	9.691655	3.768114	5.900265	0.78212	1.93233	1.709028	2.056914	0.098765	0.742541	1.180991	5.101353	0.851937	2.971095	1	2	1	7.269565	10	12.586207	5	9	1.013895	2	2	2.857143	0.093923	1	2.333333	8.333333	1.354167	3
L3_chr15_-_23659526	chr15	23659369	23659779	-	57194	ATP10A	ATP10C,ATPVA,ATPVC,KIAA0566	357.913335	176.76639	657.143175	675.523913	307.858364	42.323654	80.62336	110.231931	408.616772	327.521473	191.042212	94.092515	41.052139	49.250473	152.846407	77.257732	85.249832	22.980336	402.285071	296.883785	325.989019	680.617117	299.434569	57.99944	106.998466	159.934865	476.736841	310.493273	216.839647	132.95503	39.996396	64.99635	219.474499	125.965621	111.955636	22.980098
L3_chr15_-_32417430	chr15	32417421	32417488	-	9990	SLC12A6	ACCPN,DKFZP434D2135,KCC3,KCC3A,KCC3B	9.751174	6.0687	9.551743	48.803133	25.4969	2.724655	1.98324	1.62137	30.071426	21.856991	25.797943	25.698327	4.119751	3.730249	9.320076	14.560807	32.211971	14.84465	11.923535	10	6	49.68562	24.917437	4	3	3	37.839287	22.483815	30	36	4	5	16.936246	23.83099	44.760684	14.899737
L3_chr15_-_32517207	chr15	32517198	32517336	-	NA	NA	NA	108.287889	65.397277	46.715823	77.241367	51.599121	9.28727	16.897299	52.008398	29.498694	19.047869	17.086357	27.198862	43.716983	15.057756	20.223573	21.481577	20.299055	14.705488	122.487023	109.190962	26.707981	78.519477	50.351197	13.817102	24.159836	75.026667	37.043046	19.697674	19.953586	37.771197	42.753086	20	35.244312	35.127507	29.200519	14.709877
L3_chr15_-_32663129	chr15	32663129	32663148	-	NA	NA	NA	15.851788	6.008378	3.343982	11.853287	1.019722	0.638107	2.059989	18.00592	12.461774	0	3.426933	4.352126	7.185072	0.742541	1.090837	11.068608	3.417955	0	18	10	2	12	1	1	3	23	15	0	4	6	7	1	2	18	5	0
L3_chr15_-_38188368	chr15	38188342	38188414	-	90427	BMF	FLJ00065	11.286722	11.996102	0	17.668681	29.694397	19.475145	2.059989	3.977878	0.772772	13.492176	25.408123	32.857807	2.054407	2.987708	2.0796	5.480541	8.674478	19.750593	13	20	0	18	29	27	3	7	1	14	29	47	2	4	4	9	12	20
L3_chr15_-_40816610	chr15	40816610	40816627	-	146059	CDAN1	CDA-I,CDA1,CDAI,PRO1295,codanin,DLT	177.145183	64.249657	66.524617	99.805482	48.288353	33.041623	66.97361	81.942545	56.046074	42.721204	22.865347	28.313748	49.525497	8.412779	26.35043	15.338158	15.68981	4.99322	187.956005	108.934269	35.994671	100.789554	47	42	78.933649	99.974987	65.8394	41	26	41	49	11	40	24.994652	20.973822	5
L3_chr15_-_50648491	chr15	50648472	50648657	-	10776	ARPP-19	ARPP-16,ARPP16,ARPP19,FLJ41622	130.999141	102.63813	48.710501	59.267286	42.536797	10.093933	17.958313	38.724643	37.261891	24.654689	24.080241	43.224805	73.34179	50.891162	64.473662	40.985779	55.444267	25.857355	148.66782	172.030415	28	60.386968	41.577558	15	25	58.963579	46	25	28	60.866031	72	66.854811	102.860956	66.938044	75.796704	26
L3_chr15_-_50758855	chr15	50758847	50758870	-	56204	KIAA1370	FLJ10980,MGC126494,MGC126495	1.656842	6.618796	1.591957	1.951062	1.019722	1.362328	8.432908	2.939727	3.175061	0.937795	12.140364	2.936435	2.054407	5.317971	3.208868	1.826311	0.643964	0	2	11	1	2	1	2	11	5	4	1	14	4	2	7	5.987013	3	1	0
L3_chr15_-_57737007	chr15	57736961	57737019	-	2958	GTF2A2	TFIIA,HsT18745,TF2A2	15.20826	13.333671	6.527897	41.25359	15.32555	3.362762	4.8131	2.39927	8.777415	4.688976	9.365856	3.677588	27.62277	15.021204	12.191761	19.579361	13.057744	12.92794	18	22	4	42	15	5	7	4	11	5	11	5	27	19.969325	21	32	19	13
L3_chr15_-_58477478	chr15	58477464	58477483	-	302	ANXA2	ANX2,ANX2L4,CAL1H,LIP2,LPC2,LPC2D,P36,PAP-IV	5.111747	10.118484	30.207694	39.58347	23.643597	15.718683	2.16878	18.673013	22.325222	59.011578	36.813239	28.424582	14.148328	94.725033	172.408713	177.003488	365.766405	277.251169	6	16.952	16	39.976	22.976	19	3	26	26.675676	55.442186	40.87027	42	13.952342	118.42629	182.494663	283.978427	353.595059	297.936817
L3_chr15_-_63068833	chr15	63068833	63069319	-	51324	SPG21	ACP33,BM-019,GL010,MAST,MASPARDIN	91.264154	51.417247	52.201554	157.137095	106.6722	56.858617	16.704456	22.074594	8.143058	17.702753	23.195848	20.274275	25.608687	26.632798	27.974113	52.291561	66.713298	86.863689	103.382744	85.992661	30	159	103.983486	76.992661	22.993865	32	10.235294	18	26.952381	28	24.990385	35	45.980769	85.570378	92	88
L3_chr15_-_63502313	chr15	63502303	63502339	-	57722	NOPE	DDM36,FLJ42051,KIAA1628	0	0	0	3.908924	1.000319	0	0	0	3.158757	18.704493	6.790216	3.63915	0	0	0.988763	4.255978	1.287928	0	0	0	0	4	0.98103	0	0	0	3.980276	18.805423	8	5	0	0	2	6.993464	2	0
L3_chr15_-_66285477	chr15	66285476	66285490	-	91860	CALML4	MGC4809,NY-BR-20	0	0	0	1.847887	1.019722	0	1.398909	0	0	0.937795	3.298364	0	11.805902	1.468422	6.004095	5.194102	2.594175	6.944202	0	0	0	1.894737	1	0	2	0	0	1	3.888889	0	11.558295	1.955224	9.931034	8.519919	3.91467	6.94361
L3_chr15_-_66309065	chr15	66309061	66309121	-	54982	CLN6	FLJ20561,HsT18960,nclf	89.205207	45.226348	47.95492	46.146246	20.484655	17.812104	37.125275	27.80861	22.026555	19.788613	8.587753	14.388508	83.102264	54.277869	90.31193	37.424773	52.344111	46.827195	99.991501	75.975006	26	46.985883	20	22.997175	47.802825	40.995192	26.980198	20	10	20	81.989911	69.997972	114	60.955091	65.91423	48
L3_chr15_-_68177102	chr15	68177079	68177313	-	7090	TLE3	ESG,ESG3,FLJ39460,GRG3,HsT18976,KIAA1547	382.282395	236.231375	444.059756	562.742283	590.830777	249.678666	736.241154	839.148094	962.846139	1057.584861	1053.307446	698.700416	82.132589	95.17397	153.754429	141.258241	206.993583	149.526788	409.999153	400.973245	227.999582	565.992922	572.992335	302.492197	778.991956	883.960975	1071.980606	925.993448	1143.898563	1057.524963	81	122.969234	209.865233	228.994258	250.995349	152.957933
L3_chr15_-_73817949	chr15	73817949	73818025	-	NA	NA	NA	38.930501	12.611297	24.455506	31.252635	21.791362	18.344965	49.372035	36.547128	66.772228	54.50774	66.443989	29.599595	16.38472	12.978024	45.39629	24.487649	25.880105	14.781448	44.629321	20.888889	13.876543	31.716049	21.284198	23.962963	60.646814	47.556886	78.26358	51.497006	75.659352	41.804652	15.994898	17	61.880591	39.959559	33.989583	14.964437
L3_chr15_-_74283403	chr15	74283397	74283405	-	NA	NA	NA	1.483402	1.662646	1.818584	1.740899	6.13346	3.066146	2.009287	0.878008	0.250878	0.604965	3.181953	10.271446	0.052142	0.189346	0.619995	0	0.087599	0.60027	1.830761	2.727437	1.132353	1.779412	6.005511	4.31948	2.886346	1.588621	0.343585	0.671079	3.703993	14.69898	0.049342	0.26087	1.301192	0	0.166931	0.589091
L3_chr15_-_84139121	chr15	84139121	84139164	-	64410	KLHL25	ENC-2,ENC2,FLJ12587	0.804244	1.831254	1.591957	3.918306	3.063528	4.000869	1.398909	0	2.353404	1.87559	4.307614	24.731578	0	1.485082	12.846457	0.60736	1.287928	10.864937	1	3	1	4	3	6	2	0	3	2	5	35	0	2	20	1	2	11
L3_chr15_-_93956211	chr15	93956211	93956212	-	NA	NA	NA	0	0	0	0	0	0	0	0	0	0	0	0	6.132767	0	10.061021	6.761824	2.130027	1.007135	0	0	0	0	0	0	0	0	0	0	0	0	6	0	14	11	3	1
L3_chr15_-_99847172	chr15	99847147	99847521	-	5046	PCSK6	PACE4,SPC4	9.513442	10.891392	13.634846	114.256838	123.094796	101.598226	7.621604	7.783555	23.792758	51.96361	180.187787	153.170057	9.354633	5.223518	7.885173	37.769212	103.264565	57.39457	11.344669	18.07481	8.117166	115.434039	119.596739	116.142126	10.875175	12.617289	28.729452	49.855135	198.851705	229.449401	9.085799	7.051843	13.288791	61.393419	120.596535	59.125743
L3_chr16_+_68042	chr16	68026	68286	+	4350	MPG	MID1,AAG,APNG,CRA36.1,MDG,PIG11,PIG16,anpg	264.643609	128.814156	100.706451	223.509578	241.420326	76.186291	15.463785	16.659203	19.9009	26.893885	24.163777	25.032085	99.10936	61.376728	62.983915	78.358538	103.811245	52.92604	287.99	217.377679	54.86767	226.249155	234.993659	97	21	25.845745	24.99375	27	28	34.963636	97.780027	80	91.993103	127.39052	132.620838	53.989664
L3_chr16_+_559968	chr16	559962	559971	+	9091	PIGQ	GPI1,MGC12693,c407A10.1,hGPI1	12.98411	11.977124	4.93594	16.748508	9.224805	5.617221	3.621307	3.841737	3.934036	0	0	5.009821	3.072054	0.742541	9.134666	1.826311	1.36976	1.007135	15	20	3	16.990196	9	7.87069	5	6	5	0	0	7	3	1	14	3	2	1
L3_chr16_+_1974206	chr16	1974189	1974216	+	2671	GFER	ALR,ERV1,HERV1,HPO,HPO1,HPO2,HSS	15.001359	3.043188	6.367829	10.770004	6.133072	0	0	0.540457	0	0.937795	0.84304	0.764234	4.119751	0.042444	1.162925	4.249594	2.676458	3.012264	18	5	4	11	6	0	0	1	0	1	1	1.028213	4	0.059952	2.185185	6.966667	4.038898	3.038898
L3_chr16_+_2419312	chr16	2419311	2419465	+	899	CCNF	FBX1,FBXO1	183.522753	156.979265	127.527068	214.104746	245.588239	269.247987	201.448163	162.080686	102.333693	182.154223	75.081104	296.24337	16.136921	20.189956	21.700359	23.638471	12.00955	19.209018	193.872816	269.219567	61.923165	214.950235	237.121481	262.762942	212.331381	179.490743	117.433377	166.210213	82.550731	464.442244	15.74387	26.57472	36.134854	38.665216	16.041364	19.556795
L3_chr16_+_2503945	chr16	2503920	2504000	+	527	ATP6V0C	ATP6C,ATP6L,ATPL,VATL,Vma3	132.977132	79.743428	58.220403	138.178222	174.350714	84.49829	88.903375	69.906578	64.310796	109.753213	112.554597	92.540811	85.19656	77.393402	107.446309	112.929937	122.96848	198.347391	150.847609	133.709331	33.809211	139.87634	169.581558	106.281611	112.013328	98.170932	77.948589	105.78117	126.548729	133.289982	83.717514	100.349176	154.314663	183.500769	151.83862	205.799635
L3_chr16_+_9092963	chr16	9092956	9093048	+	29035	C16orf72	FLJ41272,PRO0149	96.094527	64.266612	179.799466	194.878089	95.646916	14.315917	14.149107	22.252197	50.91483	52.590486	59.276081	34.774943	18.250901	38.9681	78.062562	67.05597	91.398775	45.016774	107.99079	108	90.987842	196.405459	92.996909	19	19	34	62	51	66.973913	50	17.827715	51	109.985772	108.995881	113.99588	46
L3_chr16_+_27368951	chr16	27368951	27368951	+	NA	NA	NA	143.750472	186.334082	149.639165	510.205739	401.602812	500.979622	501.124726	561.121007	200.066791	465.173184	317.357316	1424.150238	24.039001	28.212846	75.321859	27.143367	16.639215	81.585089	144.519208	324.474629	69.61662	506.906806	386.669135	442.273676	460.166924	481.486288	217.480313	384.048497	336.069392	2383.158213	23.850958	35.760656	81.633954	43.850958	19.815497	86.725195
L3_chr16_+_29892693	chr16	29892686	29892734	+	9344	TAOK2	KIAA0881,MAP3K17,PSK,PSK1,TAO1,TAO2	19.452393	18.676987	16.239708	21.632102	30.717831	9.523194	20.974481	26.686518	70.086174	19.629742	42.555712	46.629268	23.618158	21.2823	24.567578	16.443939	17.774753	34.347513	22.80597	30.993865	10	22	30	14	29	42	84.982214	20	48.997033	65.887608	22.995146	28	41	26.916418	24.980583	35
L3_chr16_+_30867889	chr16	30867884	30867940	+	93129	ORAI3	MGC13024,TMEM142C	48.051511	27.032633	3.183914	21.699192	15.31967	21.016484	1.32216	6.58936	2.318315	4.745715	2.552068	7.255335	23.546305	15.124496	7.028839	14.052319	12.002422	12.781764	55	44.973118	2	22	14.994505	29	2	11	3	5	3	9.977273	23	20	13	23	17	12.983193
L3_chr16_+_31143659	chr16	31143659	31143661	+	NA	NA	NA	12.187675	5.989223	22.776222	8.846585	3.063528	0.638107	5.899699	8.951158	3.233036	4.884211	15.790183	3.583621	3.768806	5.38472	3.823916	2.43951	0.711948	0	14	10	12	9	3	1	7.892857	12.986667	4	5.057661	18	4.984848	3.666667	7.09633	6	4	1.096552	0
L3_chr16_+_48446704	chr16	48446697	48446704	+	NA	NA	NA	2.528698	6.567976	6.753939	4.917216	20.163781	8.564902	0.66108	0.540457	0	2.94947	0	0.741153	0	0	0	1.218951	0	0	3	11	4	5	19.613636	11	1	1	0	3	0	1	0	0	0	2	0	0
L3_chr16_+_56327163	chr16	56327141	56327246	+	10300	KATNB1	KAT	28.061165	19.311751	6.367828	20.564875	26.587924	9.952565	9.263037	4.518334	5.44449	11.725597	3.426933	7.316737	37.926855	31.786511	31.880632	32.246539	26.824119	31.702735	33	32	4	21	26	15	12.970588	8	7	12	4	10	36.975669	41.993056	54.758333	52.751034	37.725561	32
L3_chr16_+_65701346	chr16	65701313	65701429	+	80262	C16orf70	LIN-10,C16orf6,FLJ12076,LIN10	2.681422	3.641388	4.775871	22.669823	24.65706	5.16286	3.887913	1.975833	2.55413	5.962742	7.815618	8.500134	10.355035	10.216363	17.192028	11.803055	15.396422	14.105254	3.349442	6	3	23	23.990476	6.990476	5.206081	3.413559	3.20678	6	9	12	10.100592	13.51198	24.366864	19.301505	20.986207	14.366864
L3_chr16_+_65783558	chr16	65783557	65783597	+	1874	E2F4	E2F-4	48.609111	20.229593	16.736007	17.964358	38.935323	14.93952	24.409165	7.360721	9.281091	21.014512	22.051331	4.460918	26.474331	12.971258	12.021715	11.786013	7.528071	16.754191	56.716439	33.720381	10	18.358757	37.996154	21.461756	30.919214	13	11.742754	20.990196	25.237989	6.013487	25.863309	17	20.9532	19.293859	10.724217	16.976974
L3_chr16_+_69271162	chr16	69271158	69271162	+	NA	NA	NA	0	0.610418	0	0.975531	0	2.000434	0	0	0	0	0.84304	0	0	0	0	0	13.182356	0	0	1	0	1	0	3	0	0	0	0	1	0	0	0	0	0	16	0
L3_chr16_+_72888197	chr16	72888161	72888274	+	5713	PSMD7	p40,S12,MOV34	113.17086	96.02457	104.98962	113.249139	61.492582	13.941371	11.225533	9.974981	17.590995	12.720133	8.545763	9.391585	117.960538	89.638461	177.225147	124.654473	156.392521	93.175456	128.95979	161	60	114.998182	60	20	16	16.989362	22	13	10	13	115.829695	116.967526	254.885501	202.92094	192.769899	94.968334
L3_chr16_+_80222080	chr16	80222080	80222081	+	NA	NA	NA	38.466432	58.20577	54.273356	90.768433	115.792256	109.55786	159.700007	335.596499	105.673294	200.186558	156.116101	620.740933	4.087056	13.243968	43.53155	12.311129	8.766051	31.572757	41	100	27	90.989691	111.965863	110.989691	164	308.998965	118	172	167.998965	1010.989648	4	17	51	20	11	33
L3_chr16_+_83967524	chr16	83967523	83967524	+	NA	NA	NA	0	0.610418	3.343982	0	0	0	0	0	0	0	0	0	4.087056	3.815345	14.25824	6.761824	8.415208	6.906359	0	1	2	0	0	0	0	0	0	0	0	0	4	5	19	11	11	7
L3_chr16_-_62630	chr16	62594	62647	-	64285	RHBDF1	C16orf8,Dist1,EGFR-RS,FLJ2235,FLJ22357,gene-89,gene-90,hDist1,gene -89,gene -90	9.966588	9.016669	15.092694	76.990831	70.902474	27.974313	4.119978	4.287431	20.893336	40.661863	85.61933	43.168904	7.191806	0	22.589896	20.831315	35.203384	28.368367	11.977358	15	8.996124	77.93633	69	36.992248	6	7	26	40.908114	96.97482	61.081735	7	0	36.200268	34	48.62194	28.875
L3_chr16_-_342658	chr16	342641	342709	-	NA	NA	NA	26.558367	16.870063	22.177359	31.448331	23.456079	5.277082	6.13526	8.992266	14.380845	0.937795	10.324256	7.271717	17.481223	15.734883	11.348257	4.26159	6.603302	8.014624	30.994898	27.989899	12.92759	32	22.898527	8	9	14.926768	18	1	12	10	17	20.866197	20	7	10	8
L3_chr16_-_960980	chr16	960966	961001	-	64788	TMEM112	LA16c-360B4.1,C16orf26,FLJ12681,FLJ22302,HMFN1876,JFP11,TMEM112A,TMEM112	53.945845	14.935519	4.905654	36.449985	32.805347	8.079238	22.347176	12.128075	5.55135	6.734785	13.919724	16.90929	4.087056	6.077661	4.812678	13.545878	8.674477	10.757917	60	24.968948	2.982222	36.986364	32	11	27	17	7	7	16	24	4	8	8	22	12	11
L3_chr16_-_2330731	chr16	2330720	2330780	-	21	ABCA3	ABC-C,ABC3,EST111653,LBM180,MGC72201,SMDP3,MGC166979	13.416193	6.588607	4.93594	16.717819	8.179606	4.18472	7.855598	5.599248	3.175061	2.870125	5.135961	11.595064	1.032672	6.01092	4.094066	7.939663	0	21.744689	16	11	3	17	8	6	11.398876	10	4	3	6	15.921053	1	8	7	13	0	22
L3_chr16_-_2663416	chr16	2663383	2663446	-	NA	NA	NA	28.556841	1.831254	4.775871	15.924705	5.207343	0.638107	18.576882	24.374101	40.3003	20.644946	24.97952	17.875502	8.235415	6.281788	20.663445	14.534309	15.683017	10.028893	34	3	3	16.267529	5.098056	1	25	37.969472	49.65109	21	29	24.754188	8	8.443282	34.156368	23.807147	22.527897	10
L3_chr16_-_3131372	chr16	3131372	3131373	-	NA	NA	NA	0	1.810134	0	0.975531	0	0.638107	0	0.540457	1.580632	0	0.84304	0.741153	3.072054	11.613516	26.349806	9.235029	9.410014	12.589419	0	3	0	1	0	1	0	1	2	0	1	1	3	15	33	15	12	13
L3_chr16_-_3870473	chr16	3870470	3870716	-	1387	CREBBP	CBP,RSTS,RTS,KAT3A	15.738305	10.639013	12.317659	24.413157	13.408519	3.940258	13.651482	12.824992	20.018085	14.488935	16.349253	34.11589	2.065344	4.080388	5.496485	4.264214	2.767083	0.449057	18.687025	17.681111	6.968421	24.906674	13.110438	5.969863	18.687199	21.114336	24.641058	14.587256	19.092121	48.665853	2	5.479944	10.283602	7	4.211942	0.439877
L3_chr16_-_4792636	chr16	4792617	4792692	-	79641	ROGDI	FLJ22386	84.514845	67.943818	33.119486	26.496145	26.069519	22.18033	16.888726	7.862376	2.402289	6.75739	12.878762	21.520194	44.903491	17.007306	11.872911	6.687093	19.499987	19.826442	97.481536	114.475476	20	27	25.481536	32.481536	23.139442	13	3	7	15	30.022776	44	22.563078	19.993243	10.986667	27	20
L3_chr16_-_11588277	chr16	11588277	11588278	-	9516	LITAF	CMT1C,FLJ38636,MGC116698,MGC116700,MGC116701,MGC125274,MGC125275,MGC125276,PIG7,SIMPLE,TP53I7	0	0.610418	0	4.917216	0	0	4.429194	12.135976	0.772772	1.87559	0.84304	9.608191	7.154502	1.485082	12.618645	11.06718	3.499786	3.944081	0	1	0	5	0	0	6	17	1	2	1	13.686422	7	2	18	18	5	4
L3_chr16_-_11744083	chr16	11744082	11744250	-	51061	TXNDC11	EFP1	41.137675	32.485677	35.351716	25.137586	25.618585	6.725524	20.698076	20.225075	7.957571	13.522959	5.51816	25.650665	18.451034	36.818085	14.256366	17.724399	11.669789	14.17583	48.989583	53.964467	21	25.656566	25.036443	10	29	32.988439	10.063281	14.063281	6.506247	35.994186	18	48.268349	24.987053	29.001519	17.148393	14.142369
L3_chr16_-_11917261	chr16	11917241	11917368	-	2935	GSPT1	551G9.2,ETF3A,GST1,eRF3a	283.36663	192.864309	149.37861	259.425292	126.725262	24.476598	196.92556	206.352165	241.587585	177.184932	197.051659	199.81138	69.165903	79.035887	94.903091	84.313664	89.157264	98.913182	313.785115	325.22652	84.412305	262.550132	123.44288	34.727524	241.623276	277.95995	286.544557	168.64607	223.202084	289.473392	67.757625	103.038862	141.698645	137.392362	117.544946	100.646477
L3_chr16_-_12561601	chr16	12561600	12561601	-	NA	NA	NA	0	0	0	0	0	0	0	1.858813	0	6.931043	11.547768	15.21432	0	0	1.090837	3.679287	23.601839	18.342478	0	0	0	0	0	0	0	3	0	7	13.182371	22.070076	0	0	2	6.022835	28.718571	18.857458
L3_chr16_-_18720371	chr16	18720367	18720374	-	23204	ARL6IP1	AIP1,ARL6IP,ARMER,KIAA0069	62.894872	44.220829	53.941264	56.41781	13.234848	4.90894	57.647206	60.942063	65.497232	46.596148	24.57484	29.617885	488.113135	417.941786	1069.921827	511.072267	427.721006	175.114406	68	74.965068	29	57	12.944238	7	68.798177	77.9375	76.971591	45	27.988406	42.971799	489.983477	518.963527	1007.90619	819.90368	441.9806	183.988307
L3_chr16_-_21439014	chr16	21439002	21439279	-	NA	NA	NA	43.333804	47.788032	30.592649	79.609007	101.649912	49.630709	59.827764	94.708736	58.440236	71.706574	57.867826	48.055252	30.651092	28.254233	39.623696	32.264707	29.368379	24.758045	47.220541	81.415198	15.806958	80.046498	98.492356	55.103107	67.32663	103.275079	67.223333	64.784809	63.893849	71.500084	30.189103	36.419235	50.366544	52.22001	34.590263	25.64414
L3_chr16_-_30253943	chr16	30253935	30253944	-	NA	NA	NA	2.139495	2.531932	0	0	0	0.409462	0	1.178254	17.110435	0	0	2.234595	0.622033	0.893806	4.145875	0.302625	0.302746	1.017861	2.666667	4.166667	0	0	0	0.666667	0	2	21	0	0	3.013333	0.6	1.2	7.874444	0.5	0.5	1
L3_chr16_-_30289287	chr16	30289201	30289337	-	26000	TBC1D10B	DKFZP434P1750,FP2461	57.009741	46.425165	18.151801	42.194281	53.536359	24.545369	34.469967	37.76928	32.867252	27.410164	16.227975	37.393251	14.646006	24.488971	14.13648	9.888221	9.2383	20.154906	67	77.170732	11	42.979557	52.291903	35.079646	47	60	40.935361	28	19	52.968379	14.22148	32.259023	26.164776	16.251331	13.470803	20.259023
L3_chr16_-_45735358	chr16	45735350	45735410	-	81831	NETO2	FLJ10430,FLJ14724,FLJ90456,NEOT2	20.789948	15.987519	13.364125	31.375139	3.041293	1.276213	2.960227	10.222243	15.667975	3.887265	1.68608	5.68582	4.119751	3.012019	6.29751	7.956272	6.474319	3.021404	23.934783	26.706402	7.956522	31.847826	2.978261	2	4	14.983051	19	4	2	8	4	4	10.960985	13	8.979167	3
L3_chr16_-_47201593	chr16	47201587	47201598	-	9683	N4BP1	FLJ31821,KIAA0615,MGC176730	14.347863	5.433431	1.591957	6.855962	0	0.638107	5.758045	5.133326	4.843379	0	2.583893	10.729209	4.104726	1.502626	1.483144	2.433671	4.927305	3.021404	16	9	1	7	0	1	8	8	6	0	3	15	4	2	3	4	7	3
L3_chr16_-_56393831	chr16	56393803	56393908	-	3801	KIFC3	DKFZp686D23201	29.571472	11.603271	31.85857	67.882595	52.761094	18.596002	14.375348	1.621371	24.056063	7.066577	9.374109	15.602137	8.25044	5.197786	20.377451	15.826815	22.20545	19.12733	34.727493	19.124344	19	69.127685	51.569445	27.136861	19.255319	3	29.68141	7.449237	11	21.39319	8	7	36	26	31.322422	19.155508
L3_chr16_-_57325696	chr16	57325683	57325764	-	2806	GOT2	FLJ40994,KAT4,KATIV,mitAAT	47.622403	36.535449	20.835914	60.994825	56.308663	23.377036	77.707691	78.466353	70.09576	80.579292	84.355303	81.489716	36.86476	70.951626	33.775502	73.066457	65.283117	96.300831	56	60.912921	12	62	55	32.987842	98.987461	108.99061	85	78.995313	95.99843	115.987463	36	91.986348	56.314012	118.98958	84.994834	98
L3_chr16_-_65169053	chr16	65169053	65169053	-	NA	NA	NA	0.804244	3.000661	1.591957	0.975531	0	0	1.398909	3.30128	0	0	0	0.741153	10.104222	6.93636	2.378295	0	0	1.993043	1	5	1	1	0	0	2	5	0	0	0	1	9.958333	9	3.958333	0	0	2
L3_chr16_-_65838874	chr16	65838852	65838929	-	29109	FHOD1	FHOS	60.337579	52.49525	412.414666	112.302434	102.747778	54.270778	29.404882	41.202543	350.55492	86.928335	76.173727	36.745742	18.461001	45.664055	502.773187	34.308306	59.04737	63.537643	68	87.998503	206.976228	113.664677	99.998505	66.998503	38.990679	59	398.935803	83.998654	86	51.998658	17.990547	59	551.505889	55.98456	75	64.989399
L3_chr16_-_69392508	chr16	69392443	69392614	-	55697	VAC14	ArPIKfyve,FLJ10305,FLJ36622,MGC149815,MGC149816,TAX1BP2,TRX	483.533881	243.899712	504.441711	1268.563121	1282.80598	575.519715	347.730598	571.64727	560.841001	1102.412233	1149.816088	995.55399	87.325252	140.267051	357.59073	336.730306	518.074692	392.578439	501.997214	417	258	1272	1240.995714	628.987566	386.99678	628.99908	644.998032	995.999071	1261.303659	1505.99849	85.99912	179.99912	473.96322	545.659287	591.996014	407.520052
L3_chr16_-_71549234	chr16	71549225	71549235	-	NA	NA	NA	6.638918	0.724262	0.927004	2.061605	0.675883	0.924936	11.717496	5.300215	7.422653	1.900562	7.422431	20.247837	11.421111	2.061691	4.749106	2.313486	7.724325	9.493743	7.74757	1.183628	0.603491	2.116698	0.663649	1.484442	14.612138	8.067683	9.120534	1.976433	8.554436	29.365023	11.258116	2.762726	7.653225	3.783739	9.889815	9.684898
L3_chr16_-_73843035	chr16	73843011	73843035	-	9564	BCAR1	CAS,CRKAS,P130Cas,CAS1,CASS1	0	1.831254	4.707785	4.884455	3.059166	0.638107	0.66108	2.799624	6.336325	1.87559	0.84304	3.610973	4.119751	3.722843	20.11923	3.04103	3.417954	29.231583	0	3	2.96	5	3	1	1	5	8	2	1	5	4	4.957983	31	5	5	30
L3_chr16_-_73857382	chr16	73857381	73857434	-	NA	NA	NA	0	0.890458	1.788336	12.802096	4.08325	1.276214	0.66108	2.259167	5.554957	2.94947	13.33141	0.396677	1.032672	0	2.113656	0.60736	0	2.014269	0	1.454969	1.114754	13	4	2	1	4	6.962264	3	15	0.525773	1	0	4.096022	1	0	2
L3_chr16_-_86083912	chr16	86083878	86084136	-	23174	ZCCHC14	BDG-29,BDG29,MGC126527,MGC14139	72.543022	45.199638	55.103115	194.914446	141.204995	38.328172	53.88249	123.492733	175.271997	193.405767	287.152191	204.711756	14.376878	27.274476	47.509967	62.568466	86.020957	57.241051	82.889387	75.489432	32	197.266185	137.421453	52.410974	71.455591	166.876852	207.558567	182.52402	321.564818	299.032536	14	35.950617	72.850309	101.909825	105.722273	58.975369
L3_chr16_-_86460613	chr16	86460609	86460616	-	8140	SLC7A5	LAT1,CD98,4F2LC,D16S469E,E16,MPE16,hLAT1	6.66942	8.202857	4.835963	13.867897	17.662868	7.483757	13.71074	21.383803	15.263335	17.85413	14.333125	12.076332	2.864384	6.911745	9.019055	8.789894	8.201714	7.994944	7.751267	13.742693	2.822671	14.058797	17.203928	9.729586	17.214592	27.912879	18.435604	17.178439	16.234006	17.382028	2.789584	9.075505	13.762186	14.315433	11.045987	8.095037
L3_chr16_-_87280375	chr16	87280367	87280383	-	333929	SNAI3	MGC129606,SMUC,SNAIL3,ZNF293,Zfp293	2.461087	1.822352	10.842991	18.858474	16.396911	5.451679	0	0.540457	0	9.554339	11.97472	0.741153	0	5.241771	21.270853	12.210375	13.268357	5.932571	3	3	6	19.173761	16	7.955882	0	1	0	9.735961	13.767442	1	0	6.964756	29.946903	19.964756	17.991379	5.973451
L3_chr16_-_87325673	chr16	87325673	87325673	-	NA	NA	NA	0	10.071262	0	1.957861	0	0.638107	0	1.178254	2.402289	0.937795	0	0	9.13893	8.506649	24.018737	18.534407	9.6372	17.01932	0	17	0	2	0	1	0	2	3	1	0	0	9	11	30	30	12	17.656805
L3_chr16_-_88181163	chr16	88181163	88181165	-	NA	NA	NA	12.718139	5.207707	0	14.860679	6.152218	6.260714	6.688563	9.866646	4.070608	4.611457	3.236841	3.544256	2.054407	0.742541	2.17333	6.761824	0.688638	1.113601	14.1221	8.728805	0	15.045908	6	8.440994	8.5	13.591935	5	4.641654	3.741935	5	2	1	3.657895	11	1.063536	1.107438
L3_chr16_-_88295615	chr16	88295595	88295616	-	124044	SPATA2L	C16orf76,MGC26885,tamo	0.804244	6.618796	6.527897	1.951062	15.359436	3.712866	2.16878	0	0	7.137442	3.395108	0	2.065344	2.227622	2.901281	0.60736	1.36976	3.000177	1	11	4	2	15	5	3	0	0	7	4	0	2	3	5	1	2	3
L3_chr17_+_1892065	chr17	1892046	1892088	+	124641	OVCA2		36.019415	21.525022	13.281836	29.514442	28.718447	14.19677	5.988258	0.540457	0.772772	1.93233	5.173602	1.482306	21.287343	13.719957	8.458244	19.638044	13.217295	21.602681	41	36	8	30	28	19.976879	8	1	1	2	6	2	21	18	14	31.992308	18	22
L3_chr17_+_4348926	chr17	4348892	4348941	+	124976	SPNS2		4.137187	3.043188	3.343982	21.602663	28.669329	13.609662	1.98324	1.080913	7.934465	33.391709	25.332433	24.71699	3.087079	1.485082	2.685947	4.875835	4.14375	11.901154	5	5	2	22	28	19	3	2	10	32.965659	29	35	3	2	4.93617	8	6	12
L3_chr17_+_7357126	chr17	7357124	7357127	+	NA	NA	NA	17.667028	8.951941	3.183914	15.683935	15.387772	8.912027	122.62089	137.952148	59.449381	94.720121	58.669304	63.598389	36.339519	37.523269	42.095576	59.985886	45.595239	73.674452	19.9	14.95	2	15.9	15	12	133.979762	150.979967	68.977833	85.948893	64.989983	94.93678	35.988981	48	54.97787	96.994521	53.977992	76.989026
L3_chr17_+_7416867	chr17	7416866	7416876	+	1973	EIF4A1	DDX2A,EIF-4A,EIF4A	4.307503	9.825654	3.641872	11.030529	4.08325	0	2.285284	9.551624	7.270034	5.024947	3.395108	2.156844	35.138013	47.68752	90.866236	34.252563	28.56632	54.890829	5	16.418079	2.20904	11.20904	4	0	3.369565	13.369565	8.944444	5	4	3	34.780498	60.311439	102.822461	55.577447	33.676232	57.740621
L3_chr17_+_8279936	chr17	8279922	8279996	+	81565	NDEL1	DKFZp451M0318,EOPA,MITAP1,NUDEL	104.251625	92.133635	122.350038	68.507592	52.682696	16.058452	47.611995	59.816587	85.122953	43.855234	55.850362	42.497678	38.736282	57.482868	77.717123	35.460102	26.531199	24.860044	118.309528	154.591201	67.968688	69.714758	51.475408	23	62.923051	89.407498	101.869596	43.915834	63.966402	59.927598	37.987437	74.95265	114.555804	57.893151	36.989848	24.96642
L3_chr17_+_14145122	chr17	14145121	14145406	+	9953	HS3ST3B1	30ST3B1,3OST3B1	7.790605	5.538118	72.276999	40.239468	9.414319	5.509371	3.621307	7.635807	30.00866	23.21792	12.744987	10.530839	2.290054	1.485082	6.882801	6.745723	9.311332	12.313046	9.2	9.153846	38.968992	40.740138	9.2	8.2	5	11.150917	35.991525	22.574561	14.603667	14.603667	2.215054	2	12.430108	11.058824	13.273878	12.430108
L3_chr17_+_22807569	chr17	22807566	22807620	+	NA	NA	NA	106.383499	42.808469	10.097922	32.55506	28.701383	14.009373	123.954109	128.484903	31.604308	38.766547	35.811137	61.073648	14.289959	22.217412	9.271226	6.709811	7.057333	15.852477	115	71.985791	6	33	28	19	144.988484	158	38	38	41	87.988484	14	29	15	11	10	16
L3_chr17_+_23392908	chr17	23392905	23392935	+	51701	NLK	DKFZp761G1211,FLJ21033	33.32595	28.589706	22.295923	37.425573	28.681765	17.985686	7.188996	23.572753	17.9954	21.805998	34.278215	54.192446	4.104726	2.227622	19.272672	11.591974	9.749491	16.742338	38	48	13	38	28	25	10	35	22	22	39	78	4	3	30	18.983051	14	17
L3_chr17_+_24071136	chr17	24071106	24071145	+	6147	RPL23A	FLJ27455,MDA20	0.015926	2.435323	0	5.906061	1.019722	0	0	0	0	2.156782	0	0.072003	18.093181	6.588135	9.576396	9.179176	6.257237	13.514549	0.023256	4.023256	0	6	1	0	0	0	0	2.222222	0	0.090909	17.670307	8.762562	16.435703	15.010127	8.755294	13.704247
L3_chr17_+_25951557	chr17	25951537	25951627	+	NA	NA	NA	103.883935	53.21195	27.241274	99.98701	64.413963	10.528797	50.703903	100.805828	42.1016	57.434035	84.014741	32.879816	13.453605	12.236898	9.504954	20.565473	35.80549	20.363272	112.782275	89.338367	16.392617	101.124319	62.696309	14.928412	60.321716	127.585568	50.321716	56	94.660858	47.319836	13.181019	16	16.066784	33.476274	45.170815	20.59051
L3_chr17_+_26446070	chr17	26446048	26446125	+	4763	NF1	DKFZp686J1293,NFNS,VRNF,WSS	19.178587	13.272	31.226821	30.423683	4.078888	3.362762	10.126161	22.81904	19.999282	20.574008	15.409795	30.301672	26.093344	18.84782	17.754546	47.874371	28.883976	13.905992	22.985915	22	18	31	4	5	14	33	25	21	18	43	25.594705	25	30.996711	77.996587	39	14
L3_chr17_+_27837708	chr17	27837702	27838031	+	8851	CDK5R1	P23,p25,P35,CDK5P35,CDK5R,MGC33831,NCK5A,p35nck5a	27.583287	10.125965	22.521718	3.064482	5.702656	1.404594	25.712302	10.156581	19.69209	2.786965	7.363285	10.714595	15.807304	5.965944	11.716665	1.399703	10.119839	3.327197	30.926782	16.857077	12.237312	3.140594	5.582095	2.230974	33.21802	16.315789	24.321389	2.972973	8.657895	14.972973	15.514488	7.809524	18	2.306383	14.211713	3.298062
L3_chr17_+_35728002	chr17	35727999	35728077	+	5914	RARA	RAR,NR1B1	43.175549	54.487644	62.39321	48.461361	47.281407	18.478323	36.731771	109.312712	134.956269	68.211675	73.082069	71.922216	15.424575	50.81128	79.381762	29.415499	31.304276	34.668565	49	91.977049	32	49	45.993506	25	48	140	159	67	83	103	15	65.994398	114.980769	47.997207	43	35
L3_chr17_+_37372286	chr17	37372280	37372384	+	1267	CNP	CNP1	83.752551	27.814697	27.503982	50.447442	75.18864	20.697886	15.950348	39.418552	19.876138	31.758474	13.851303	18.327081	22.377532	23.152155	23.580257	24.073877	15.954466	20.499124	91	47	15	51	72.997275	25	21.186455	54	24	31	16	26	22	30	34	39	21	21
L3_chr17_+_37864390	chr17	37864366	37864488	+	535	ATP6V0A1	Stv1,Vph1,A1,ATP6N1,ATP6N1A,DKFZp781J1951,VPP1	262.044239	178.301177	270.072806	722.568718	582.649028	337.633937	418.543962	465.726496	593.490218	1237.42457	1278.067216	1037.583883	156.944129	112.882101	193.599976	350.809982	439.062567	375.743199	285.874873	302.51281	140.407447	726.354539	565.166703	385.505263	495.4168	573.940722	690.331149	1122.999568	1407.002095	1556.817531	154.358499	146.995718	279.671057	568.841984	527.678874	388.69214
L3_chr17_+_38719431	chr17	38719371	38719440	+	113277	TMEM106A	MGC20235	1.608488	1.831254	0	1.951062	0	1.276213	2.059989	3.577524	4.778579	10.644655	5.979001	17.155637	5.152423	3.75456	7.878049	9.782583	10.219392	19.893938	2	3	0	2	0	2	3	6	6	11	7	24	5	5	13	16	15	20
L3_chr17_+_44942665	chr17	44942665	44942665	+	NA	NA	NA	0	0	0	0	0	0	0	0	15.980578	15.804018	0	0	0	0	1.090837	2.446396	1.36976	0	0	0	0	0	0	0	0	0	18.804878	15	0	0	0	0	2	4	2	0
L3_chr17_+_46066966	chr17	46066965	46067277	+	8714	ABCC3	ABC31,EST90757,MLP2,MOAT-D,MRP3,cMOAT2	0.804244	0.610418	8.616153	28.556773	6.127056	10.308644	0	0	0.772772	4.8818	7.665081	5.862608	3.321577	0	6.142151	9.263977	4.081135	45.306252	1	1	5	29	6	15	0	0	1	5	9	8	3.238994	0	11	15.224051	6.238994	45.975
L3_chr17_+_46091534	chr17	46091534	46091534	+	NA	NA	NA	0	0	0	0.975531	0	0	0	1.858813	7.467917	1.93233	3.464574	2.156844	0	0.742541	15.118189	0	4.530728	4.913316	0	0	0	1	0	0	0	3	9	2	4	3	0	1	20	0	6	5
L3_chr17_+_51183438	chr17	51183409	51183446	+	58488	PCTP	STARD2	54.652871	40.532732	29.613231	24.618199	18.436189	6.745386	21.199052	6.546598	6.314792	1.87559	6.016642	22.771029	65.459785	29.36205	41.428981	24.501712	35.371445	58.453162	61.972868	68	16.881429	24.996047	18	9.64359	27.973451	11	7.963704	2	7	32.82817	64.506923	38	60.838144	39.990093	47	59.980547
L3_chr17_+_54188204	chr17	54188191	54188228	+	22843	PPM1E	DKFZp781F1422,KIAA1072,POPX1,PP2CH	7.978219	4.841104	0	17.61912	4.08325	0	13.677988	16.867228	11.552595	8.947518	6.813163	11.508278	11.304823	4.490334	2.4069	4.26159	5.233543	5.992499	9.652174	8	0	18	4	0	18	24	13.945578	9	8	15.945578	11	6	4	7	8	6
L3_chr17_+_55270030	chr17	55270028	55270135	+	NA	NA	NA	0	1.220836	0	1.706124	0	0	49.23405	66.373751	26.703034	21.834224	16.271432	13.912844	46.847666	61.315055	43.359207	28.132057	9.831323	14.007123	0	2	0	1.75	0	0	65	90.996429	33	22	19	19	45.985725	79.975909	66.960276	45.975897	14	14
L3_chr17_+_56032335	chr17	56032327	56032397	+	8493	PPM1D	PP2C-DELTA,WIP1	27.37288	7.882149	6.687964	5.866785	3.063528	1.276214	7.687667	16.028753	17.827769	15.315604	12.783286	18.207741	39.621131	10.557613	5.203543	9.728318	5.171086	4.99322	31	13	4	6	3	2	11	25	22	14.992857	15	26	38.992647	14	9.834532	15.932836	7.694611	5
L3_chr17_+_58058483	chr17	58058479	58058843	+	9902	MRC2	CD280,CLEC13E,ENDO180,FLJ35911,KIAA0709,UPARAP	71.067315	52.706929	31.995909	65.918138	31.681199	39.246428	63.690891	110.042446	95.095376	32.46102	51.417341	68.261104	52.105806	54.705567	30.419051	30.662425	28.160918	44.200385	83	87.990798	19	67	31	52	80.79661	159.92381	116.909234	32.981132	59	96.985472	51	71.98951	53	50	38	45
L3_chr17_+_61729164	chr17	61729133	61729198	+	5578	PRKCA	AAG6,MGC129900,MGC129901,PKC-alpha,PKCA,PRKACA	136.166136	67.054225	44.371308	165.184212	63.768326	24.56625	171.673586	207.929477	128.450249	239.521299	238.375476	169.668249	57.415725	45.815221	56.005002	95.98687	155.640163	47.965616	143.991166	113.973498	24	165.973498	61.989421	29.991166	179	220.979457	145	209	257.92434	259	57	59	71	154.899632	164.991267	50
L3_chr17_+_64019756	chr17	64019748	64020500	+	5573	PRKAR1A	CAR,PKR1,CNC,CNC1,DKFZp779L0468,MGC17251,PPNAD1,PRKAR1,TSE1	205.76883	121.30022	126.61742	174.803933	90.273792	24.714567	66.790232	85.662771	58.303827	67.301128	68.659443	96.697309	169.30159	150.168954	191.106229	167.260216	234.361898	133.965862	226.98094	204	69.994859	177	88	35	84.838983	117	71.961905	66.980769	78.958512	137.55814	167.123861	192.958943	257.486818	271.734671	282.989796	136.969072
L3_chr17_+_72036719	chr17	72036717	72036720	+	NA	NA	NA	20.851722	18.431551	14.084324	35.984023	22.123316	45.870439	19.932338	13.612863	9.917801	7.880783	8.782046	21.958431	0.242855	0	1.090837	1.218951	0.918286	5.234814	23.040432	31.018977	7.827204	36.356067	21.525845	52.783058	23.785951	18.226804	12.026898	7.78339	10.004082	32.5126	0.232558	0	2	2	1.385281	5.294372
L3_chr17_+_75598977	chr17	75598976	75598977	+	NA	NA	NA	45.548102	20.577445	24.814399	35.756477	15.424047	9.676941	46.433354	38.076589	41.143817	38.244253	38.085068	39.05974	26.187674	18.806936	44.021299	27.236086	23.009804	13.542489	48	35	13	36	15	12	51	44	47	35	42	59	26	24	51	44	27	14
L3_chr17_+_76133232	chr17	76133215	76133283	+	57521	KIAA1303		5.826033	4.814704	8.345896	9.775709	11.243134	2.000434	12.780886	53.159573	52.189612	30.896465	40.701597	43.553831	49.014887	34.240374	52.104897	52.791445	31.835302	28.659021	7	8	5	10	11	3	17.964286	75.993333	63.964286	31	46.990033	61.996656	48	45	80.958084	86	44	29
L3_chr17_+_78070896	chr17	78070853	78070917	+	3607	FOXK2	ILF,ILF-1,ILF1	21.290037	6.025885	4.93594	10.760439	10.5433	4.12349	29.368625	23.362943	40.107601	32.836129	9.055378	25.064586	6.174158	5.232875	6.949325	9.752201	5.51351	10.759888	25	9.913978	3	10.976471	10.319753	6	39	34.632214	49.425577	33	10.585938	34.935244	6	7	12.758739	16	8	10.746835
L3_chr17_-_602252	chr17	602162	602310	-	50628	GEMIN4	p97,DKFZP434B131,DKFZP434D174,HC56,HCAP1,HHRF-1	95.036917	50.95351	34.843594	40.848502	30.691954	10.841472	43.157893	35.864836	14.290136	5.762855	7.665081	5.076605	43.085986	35.443843	32.638936	24.77321	12.198643	22.042974	108.815287	85	21	41.662252	30	15.867057	57.762986	56	17.980132	6	9	6.884615	41.93256	46.809732	55.869252	40.617844	18	22
L3_chr17_-_829566	chr17	829566	829805	-	64359	NXN	FLJ12614,NRX,TRG-4	100.864282	75.400263	46.734024	186.629309	123.568735	20.91227	94.0687	143.248519	61.744032	209.953803	165.869534	187.960873	12.324579	22.660405	21.703931	34.682669	39.234378	32.533852	114.67827	125.98044	27.988366	189.537147	120.557953	30.714349	121.222453	196.223748	75.862266	201.449385	188.422345	270.035285	11.991453	29.774892	37.991632	56.798309	54.357628	32.947154
L3_chr17_-_959093	chr17	959036	959502	-	NA	NA	NA	19.677191	14.98787	18.217776	45.06697	28.630848	26.332041	45.067142	34.363452	50.753368	60.799742	49.846137	52.043947	24.507652	14.363377	38.089619	57.255561	20.167484	46.087321	22.935252	25	11	45.861709	28	35	58.996689	49.996689	61.993377	60.996689	56.996743	73.996689	24	18.983806	60.891151	93.409091	28.99177	47
L3_chr17_-_1030026	chr17	1030004	1030034	-	29	ABR	FLJ45954,MDB	2.461087	3.611079	0	7.838293	8.179606	3.712866	3.382149	2.939727	2.318315	0.937795	6.822041	10.113361	1.032672	2.987708	0	5.487426	3.499786	10.95157	3	6	0	8	8	5	5	5	3	1	8	14	1	4	0	9	5	11
L3_chr17_-_3766511	chr17	3766504	3766544	-	5023	P2RX1	P2X1	12.262312	8.441138	1.591957	1.951062	0	1.362328	108.132716	107.103039	54.951545	16.143334	27.436103	21.464128	70.559376	59.25336	78.397823	13.488048	16.15644	30.331626	14	14	1	2	0	2	124	127	65	15.979545	31	31	70	75.991429	100.997126	22	21	31
L3_chr17_-_4792573	chr17	4792537	4792612	-	5216	PFN1		426.150067	329.178148	227.203427	269.596424	232.2069	134.890609	73.62027	151.153966	69.831712	65.098398	45.630284	52.477267	129.565887	124.109371	162.379222	96.010592	94.888617	139.362433	454.799379	560.939197	119.976701	271.959961	225.698312	163.907043	91	192.936846	83	62.996473	51.99297	75	127.831973	159.969869	216.84091	155.963754	116.992466	143.993537
L3_chr17_-_8006992	chr17	8006979	8007005	-	6844	VAMP2	FLJ11460,SYB2,VAMP-2	13.69067	1.822352	0	1.951062	2.039444	2.908506	6.264127	1.606389	0	0.937795	1.709028	2.156844	3.072054	0	1.090837	0.60736	2.739519	2.014269	16	3	0	2	2	4	8	2.975309	0	1	2	3	3	0	2	1	4	2
L3_chr17_-_15593711	chr17	15593711	15593712	-	NA	NA	NA	0	0	0	0	0	0	0	0	0	0	0	0	9.163498	7.720838	11.379979	5.512183	6.197409	19.241236	0	0	0	0	0	0	0	0	0	0	0	0	9	10	16	9	8	20
L3_chr17_-_20836774	chr17	20836774	20836774	-	NA	NA	NA	0	0	0	0	0	0	0	0	0	0	0	0	0	0	0	0	0.643964	10.520458	0	0	0	0	0	0	0	0	0	0	0	0	0	0	0	0	1	10.833333
L3_chr17_-_23903743	chr17	23903740	23903763	-	9094	UNC119	HRG4	9.098801	6.021027	0	10.752597	5.111397	8.204875	2.82986	3.480183	0.772772	0.937795	2.583893	5.093279	1.032672	2.987708	0	3.061421	4.787714	1.007135	10.876543	9.925926	0	10.975309	5.012709	11.975309	4	6	1	1	3	7	1	4	0	5	7	1
L3_chr17_-_24302462	chr17	24302462	24302701	-	57649	PHF12	FLJ34122,KIAA1523,MGC131914,PF1	12.943361	8.984091	7.368982	5.16712	16.198711	4.148809	54.570281	43.425712	35.547774	49.472099	29.522273	65.057707	22.181263	15.73206	5.52792	9.537757	7.396223	11.213558	15.603133	14.822157	4.437753	5.286909	15.858711	6.033943	70.090076	65.375834	43.879985	49.083139	34.316089	92.654796	21.637288	20.728814	10.349153	15.637288	11.040243	11.267362
L3_chr17_-_27639894	chr17	27639892	27639894	-	NA	NA	NA	1.656842	0.610418	0	0.975531	1.019722	0.638107	0.66108	0	0	0	0.84304	0	6.132767	1.485082	1.711787	1.826311	2.024671	13.650914	2	1	0	1	1	1	1	0	0	0	1	0	6	2	2.967742	3	3.015601	14
L3_chr17_-_32790153	chr17	32790139	32790193	-	31	ACACA	ACCA,ACAC,ACC,ACC1	20.282719	10.855524	6.753939	7.745545	3.069543	0	17.687689	29.057684	9.498778	1.93233	3.395108	5.159893	33.636829	41.731692	10.957681	9.117898	8.4673	12.978762	24	18	4	7.916667	3	0	23.916311	43.777778	11.980583	2	4	7	32.987097	54.775282	18	14.955451	11.987097	13
L3_chr17_-_37526857	chr17	37526839	37526921	-	2648	GCN5L2	GCN5,MGC102791,PCAF-b,hGCN5,KAT2A	145.244983	68.673036	37.59472	95.932937	71.822602	45.473905	32.173644	32.506198	4.62057	15.042897	12.926147	27.735887	54.841581	60.358309	18.794235	26.402763	49.269911	38.152596	156.888191	116	21	97	69.99619	56	40.994048	45	5.874346	15	15	40	54	77.99361	28.99359	43	58.99359	39
L3_chr17_-_37560512	chr17	37560486	37560551	-	5878	RAB5C	MGC117217,MGC138857,RAB5CL,RABL	31.958301	29.942387	25.705879	32.291295	33.715364	34.406935	19.786554	13.326525	17.963429	15.784253	24.167261	29.235303	37.706261	9.783025	24.378435	32.456875	35.056245	69.326659	36.845679	49.992754	15	32.845679	32.927798	47	27	22	22.460411	16	28	40.961115	36.990712	13	39.885467	52.963169	47.439353	70.978366
L3_chr17_-_39741716	chr17	39741716	39741716	-	NA	NA	NA	0	0	1.591957	9.296583	0	0	0.529752	14.286349	3.233036	0	0.331244	0.601967	0	0	0	0	0	0	0	0	1	9.423077	0	0	0.814815	18.4	4	0	0.4	0.807407	0	0	0	0	0	0
L3_chr17_-_40594689	chr17	40594680	40594690	-	NA	NA	NA	17.844482	9.484904	1.591957	11.819913	4.096355	2.123056	0.66108	2.39927	3.161264	10.136375	0.84304	3.544256	6.141463	1.485082	2.38475	2.437903	1.36976	3.000177	20	16	1	12	4	3	1	4	4	10	1	5	6	2	3.967742	4	2	3
L3_chr17_-_40750170	chr17	40750160	40750214	-	9020	MAP3K14	FTDCR1B,HS,HSNIK,NIK	28.348486	97.379779	109.718247	105.234977	30.663557	10.927172	11.155475	116.1739	77.327518	37.109871	37.203195	28.421898	8.033914	48.041638	28.152017	17.106292	10.571003	11.992854	33	163.649456	61	106.808743	29.961039	15.971922	16	153.582016	94.596837	37.660448	42.973469	39.995511	7.814167	62.924528	45.291598	28	15.919452	12
L3_chr17_-_41626523	chr17	41626520	41626548	-	NA	NA	NA	14.653986	8.432829	8.505964	8.853599	1.019722	0	4.228769	1.858813	10.732512	20.19507	13.135466	5.026561	10.208833	3.005253	5.548546	9.212667	26.450085	1.007135	17	14	5	9	1	0	6	3	13	20	15	7	10	4	9	15	33	1
L3_chr17_-_45196493	chr17	45196491	45196499	-	81558	FAM117A		89.9334	26.165942	6.527897	71.308384	26.719141	7.917841	85.893263	67.007541	16.562769	113.09921	46.427626	33.014249	90.39877	42.242242	18.44141	65.632604	74.843634	29.864111	96.988593	43.996198	4	72	26	11	97.964736	81.989924	20	102.984887	52	47.979849	89.987537	53.995012	25	106	86	31
L3_chr17_-_45427588	chr17	45427581	45427589	-	1747	DLX3	TDO,AI4	0	0	0	7.850608	5.108987	7.365848	0	0	0.772772	14.241187	30.400491	51.580013	0	0	3.823916	31.43321	55.177643	46.982979	0	0	0	8	5	10	0	0	1	14	34	75.992063	0	0	6	50.95858	63.982143	48.952556
L3_chr17_-_46035546	chr17	46035546	46035546	-	NA	NA	NA	0	0.610418	0	0.975531	10.269854	0	0	0	0	0	0	1.454129	0	0	0.494381	0.60736	0	1.007135	0	1	0	1	10	0	0	0	0	0	0	2	0	0	1	1	0	1
L3_chr17_-_46553114	chr17	46553110	46553288	-	9043	SPAG9	HSS,KIAA0516,PIG6,FLJ13450,FLJ14006,FLJ26141,FLJ34602,HLC4,JLP,MGC117291,MGC14967,MGC74461,PHET	183.850525	615.305193	372.360802	316.851478	125.717355	28.279478	333.408234	1221.90776	593.780268	323.802802	386.085849	207.425621	212.757958	381.700734	717.91765	191.501209	273.850684	83.271482	192.985876	1063.978204	180.999458	317.978755	121.988695	35	340.987226	1075.973748	642.977287	283.9944	414.987866	315.991508	212.998495	470.947338	658.740715	307.989545	283.894571	86.994507
L3_chr17_-_53420592	chr17	53420574	53420595	-	7716	VEZF1	DB1,ZNF161	18.937496	9.548393	15.236878	6.291576	4.045593	0	15.152747	19.630998	21.565851	7.015188	12.495569	8.071602	15.271697	18.069897	14.087625	5.537598	18.295319	2.773396	21.773178	15.868088	8.709677	6.411484	3.957447	0	19.806456	26.904807	26	7	14.160832	11.190481	15	23.468343	22.139256	9.093349	23.488021	2.797386
L3_chr17_-_56832309	chr17	56832308	56832309	-	NA	NA	NA	1.673314	3.647466	1.591957	8.985345	7.641883	6.968997	3.025143	1.871299	2.466422	1.079563	1.61243	14.383127	0	0	0.084036	0.638504	0	0.540322	2.024019	6.048862	1	9.134293	7.462418	9.177014	4.116942	3.248344	3.091338	1.14451	1.914255	20.789057	0	0	0.211808	1.052045	0	0.531335
L3_chr17_-_57498054	chr17	57498011	57498119	-	9969	MED13	ARC250,DRIP250,HSPC221,KIAA0593,THRAP1,TRAP240	195.507222	114.390075	141.818015	136.594834	39.991134	12.041331	98.682986	217.491559	270.227499	144.51996	176.542989	150.237744	32.604943	58.751189	91.323182	47.789964	56.846592	32.53899	206.977545	193.98503	76.994012	137.980539	39	17	115.97186	265.975819	314.954658	137.988331	196.980463	217.986609	31.988737	75.965445	128.955375	77.891699	72.975325	32.985143
L3_chr17_-_59131202	chr17	59131199	59131270	-	80774	LIMD2	MGC10986	39.260447	34.367698	53.830283	101.800876	49.53643	27.552671	7.514869	13.07039	36.477077	14.804681	10.418561	13.315523	14.33605	9.096842	33.90822	22.530109	8.44092	41.296689	45.30445	57.30445	29	102.992462	48.30445	35.30445	10.972973	21	44	15	12	18.295082	14	12	51	36.756879	11.949367	41.922726
L3_chr17_-_60483254	chr17	60483248	60483329	-	10672	GNA13	G13,MGC46138	41.431229	37.696628	48.080386	41.296955	38.950452	9.841115	12.155594	31.948394	26.971743	12.778043	11.06019	28.476926	24.6207	15.104453	37.185259	15.879275	23.556415	12.886448	48.229321	63	26.805687	42	38	13	17	46.963947	33.007793	13	13	39.95283	24	20	56.987751	26	32.626168	13
L3_chr17_-_70827877	chr17	70827875	70828162	-	2885	GRB2	ASH,EGFRBP-GRB2,Grb3-3,MST084,MSTP084	7.031822	2.420552	1.591957	0	0	0	0	0.540457	0	0	0	0	33.487795	43.831249	37.034839	46.259925	35.489213	14.708444	8	4	1	0	0	0	0	1	0	0	0	0	33	56	47.995392	74.995392	44	15
L3_chr17_-_72009101	chr17	72009031	72009107	-	79651	RHBDF2	FLJ22341,RHBDL5,RHBDL6	17.425917	9.611164	23.892542	111.354162	84.158827	37.136198	9.558202	8.226508	19.145649	53.366561	97.336548	62.097485	7.180525	8.322828	28.817101	41.658915	37.983931	40.463173	19.996753	16	13.996774	112.993485	81.990249	49.064125	13	13	24	52.996764	109.996774	87.971225	6.995516	11	41.982472	67.961864	51.995516	40.973871
L3_chr17_-_76065003	chr17	76064989	76065006	-	4884	NPTX1	DKFZp686J2446,MGC105123,NP1	21.145874	13.116802	149.552303	286.711855	119.623455	25.28287	11.544232	10.234823	173.805868	161.834357	323.072393	145.833074	12.235552	27.250506	342.364966	162.121358	235.334301	45.500198	24	22	73.996409	286.941799	116	32	15	15	194.996805	143.974907	348.916667	222.978102	12	35	348.866571	260.972062	246.892451	46.973113
L3_chr17_-_76934380	chr17	76934374	76934395	-	NA	NA	NA	13.662099	0.610418	0	4.9049	5.107334	0.638107	0.66108	0.540457	0	1.87559	4.261095	1.454129	3.087079	0.742541	1.090837	2.43951	3.301651	3.000177	16	1	0	5	5	1	1	1	0	2	5	2	3	1	2	4	5	3
L3_chr17_-_77394875	chr17	77394872	77394876	-	NA	NA	NA	0	0	0	0.975531	0	0	0.564159	0.527264	28.192252	0	1.471764	5.597492	1.032672	0	0	0	0	0	0	0	0	1	0	0	0.863636	0.978261	33.160079	0	1.727273	8	1	0	0	0	0	0
L3_chr17_-_77462552	chr17	77462523	77462646	-	5833	PCYT2	ET	437.937864	255.176829	55.965548	144.249835	182.87779	179.283506	214.001517	314.267319	26.523645	49.569916	101.130588	105.518124	104.999296	117.352431	31.716407	24.445072	38.488565	110.333288	464.946813	433.190398	31.976276	145.990621	177.992011	219.075754	244.141209	361.578286	32.663258	48.964	114.941204	152.987753	103.618684	150.847463	49.303455	39.948363	51	112.971493
L3_chr17_-_77824566	chr17	77824564	77824890	-	1453	CSNK1D	HCKID	167.729918	97.512769	86.131817	130.878449	118.830246	53.040513	54.379626	108.181562	112.252804	85.667335	59.120689	71.178847	133.51886	110.435698	191.636067	102.982052	114.324677	120.619817	190.982663	162.989343	49.92953	132.995708	115.916393	73.99308	74.230561	152.785585	136.895992	85.114739	67.984227	100.996875	130.998124	143.949294	275.4295	168	149.805875	122.956757
L3_chr18_+_2645659	chr18	2645656	2645901	+	23347	SMCHD1	DKFZp686O0631,KIAA0650	40.636326	26.943845	22.72676	15.701216	5.102972	2.761163	11.103149	27.428737	13.546905	3.80792	4.269973	14.280768	12.311534	19.035228	4.903485	6.731917	8.228956	3.000178	46.967213	45	13	16	5	4	15	40	17	4	5	20	12	25	9	11	12	3
L3_chr18_+_8599434	chr18	8599426	8599439	+	201475	RAB12	FLJ45927,MGC104724	5.794029	3.627028	5.161982	5.869368	2.039444	1.276213	0	2.88938	3.233036	0.937795	12.995613	2.223458	0	4.490335	4.812679	0	9.152888	10.956637	7	6	3	6	2	2	0	4.775424	4	1	15	3	0	6	8	0	13	11
L3_chr18_+_9698224	chr18	9698217	9698325	+	NA	NA	NA	58.033253	62.887692	251.17006	258.318243	112.996882	23.904271	37.816038	53.18444	178.335412	147.448883	216.339885	150.201263	52.217608	87.636898	241.752795	146.037751	175.659956	184.458743	65.353184	105.943353	124.475028	259.95903	109.843691	31	46.893096	71.538537	205.291329	136.634056	238.893751	224.79539	51.52426	112.611003	273.733678	236.376387	201.82193	192.63536
L3_chr18_+_10516021	chr18	10516021	10516090	+	8774	NAPG	GAMMASNAP	6.914489	9.020193	35.52276	9.798737	4.08325	0.638107	9.910065	7.227157	8.288512	16.045108	16.74553	14.860197	40.368678	26.870854	66.176028	27.264536	45.144417	16.792862	8.223048	15	20	10	4	1	14	12	10.417431	16.461009	19.208716	20.626147	39.5	35.5	97.5	44.5	58	17
L3_chr18_+_30327289	chr18	30327289	30327886	+	1837	DTNA	DRP3,D18S892E,DTN,LVNC1	9.937212	12.758734	25.346699	128.050746	51.163105	8.265727	25.853817	36.521443	133.231603	87.145649	118.427416	49.295169	22.516438	41.975506	32.241678	64.255107	54.683902	21.941844	12	21	14.969072	129.994652	50	12	35	54.991701	160.900262	86.807059	135.983209	68	22	55	56	104.968274	74	22
L3_chr18_+_30811006	chr18	30811006	30811023	+	NA	NA	NA	2.528698	1.220836	0	1.957861	0	0	8.641523	14.084229	6.25235	7.67258	18.305133	2.964611	10.268988	16.044507	9.474536	7.321692	11.341906	9.819306	3	2	0	2	0	0	12	20	8	8	20.998035	4	9.990291	21	15	11.993939	15	10
L3_chr18_+_51394356	chr18	51394355	51394356	+	NA	NA	NA	0	0	0.000534	0.979998	0	0	0.002449	0.003478	10.984515	6.11895	9.768056	4.254902	0	0.748095	9.316592	12.98556	11.503006	5.927581	0	0	0.000569	1.004556	0	0	0.005645	0.011246	13.078762	6.039331	11.056231	6.03385	0	1.007355	13.08843	21.075915	14.11785	6.00737
L3_chr18_+_58341676	chr18	58341642	58341711	+	NA	NA	NA	0	2.420552	0	27.469954	1.019722	0.638107	0.66108	0	6.503573	0.937795	6.859682	0.741153	1.369551	0.742541	0	4.877413	7.914211	0	0	4	0	28	1	1	1	0	8.180451	1	8	1	1.329114	1	0	8	11	0
L3_chr18_+_59788325	chr18	59788311	59788335	+	5271	SERPINB8	CAP2,PI8	23.645398	6.633146	6.527897	7.831493	1.019722	0.638107	7.802161	10.198657	10.333043	4.814073	2.552068	0.741153	21.47749	6.795317	4.4865	9.157608	2.657687	4.99322	27	11	4	8	1	1	10.966292	16	13	4.988764	3	1	21	9	8	15	4	5
L3_chr18_+_65221130	chr18	65221129	65221130	+	NA	NA	NA	0	0.610418	0	0	0	0	0.66108	0.540457	0.772772	0	3.464574	6.276676	12.158417	18.010321	24.018737	13.570763	19.290015	21.134551	0	1	0	0	0	0	1	1	1	0	4	9	12	23	30	22	23	22
L3_chr18_+_66107260	chr18	66107257	66107260	+	9306	SOCS6	CIS4,HSPC060,SOCS4,SSI4,STAI4,STATI4	7.73813	6.567976	4.277707	16.802749	5.123968	1.362328	2.960227	1.178254	15.854798	5.024947	2.552068	2.936435	4.104726	4.514645	14.968569	4.278547	4.186915	8.929445	9	11	2.629758	17	5	2	4	2	19	5	3	4	4	6	21.568455	7	5.979167	9
L3_chr18_-_9604547	chr18	9604537	9604849	-	9989	PPP4R1	PP4(Rmeg),PP4R1	55.916789	35.073867	49.744503	70.959501	15.321188	9.032431	12.816674	20.762649	19.198442	19.466251	9.485566	23.846707	25.621795	16.61922	27.118665	38.057324	35.565546	31.618749	62.988593	58.819438	27.996226	71.988593	15	13	18	32	23.993789	20	11	33	24.996667	21.993289	43.880529	61.98671	47.771177	31.94708
L3_chr18_-_12647962	chr18	12647962	12648067	-	56907	SPIRE1	MGC150621,MGC150622,Spir-1	2.461086	1.220836	17.59693	3.908924	0	0	0	1.178254	1.545543	48.553891	11.401498	3.63915	0	0.742541	1.483144	1.822079	1.931892	3.000177	3	2	10	4	0	0	0	2	2	44	13	5	0	1	3	3	3	3
L3_chr18_-_17434654	chr18	17434654	17434727	-	114799	ESCO1	A930014I12Rik,EFO1,ESO1,KIAA1911,MGC105022	17.058429	17.410542	1.591957	7.811048	3.059166	0	17.301271	16.417931	5.616151	5.857163	8.665052	18.613103	19.472364	19.15911	7.840519	20.27229	24.677028	9.815464	20	29	1	8	3	0	22	23	7	6	10	27	19	25	12	33	32	9.996
L3_chr18_-_26936057	chr18	26936053	26936433	-	1824	DSC2	ARVD11,CDHF2,DG2,DGII/III,DKFZp686I11137,DSC3	64.143411	41.874661	50.725073	37.417162	12.27949	0	7.259054	14.791527	28.426216	11.291717	12.989219	4.390564	25.48165	14.373944	20.064172	9.156	7.445401	0	73	69.96738	28	38	12	0	10	23	33.968504	11	15	6	24.967949	19	31.993548	15	11	0
L3_chr18_-_27519430	chr18	27519429	27519433	-	9331	B4GALT6	B4Gal-T6,beta4Gal-T6	16.094911	8.38438	3.343982	5.906061	6.14369	2.908506	2.960227	25.653675	8.158417	2.94947	6.129538	9.043659	3.072054	6.114563	3.105303	3.668781	1.36976	3.944081	18	14	2	6	6	4	4	33	10	3	7	13	3	8	5	6	2	4
L3_chr18_-_28304820	chr18	28304817	28304851	-	64762	FAM59A	C18orf11,Gm944	6.92208	3.03097	1.591957	3.908924	1.019722	3.914755	3.458898	3.340081	5.65124	1.93233	4.238148	28.303093	0	1.485082	0	1.218951	4.787714	8.900976	8	5	1	4	1	6	5	6	7	2	5	40	0	2	0	2	7	9
L3_chr18_-_45272801	chr18	45272786	45272854	-	6139	RPL17	MGC117162,rpL23	65.34508	66.027208	32.862069	60.180228	33.760157	14.561366	10.014528	11.988219	10.331774	14.911972	9.451459	6.603761	129.543092	106.448272	125.846037	117.554677	138.252531	86.120677	75.678373	110.978011	18.993421	60.996711	32.986842	20	13.935065	19.948052	12.987013	15	10.987013	9	127.687064	137.376631	170.01163	190.848797	166.592256	88.042354
L3_chr18_-_51598619	chr18	51598619	51598622	-	NA	NA	NA	0.806485	0.612154	0	0	0.005362	0	18.349365	3.685698	3.175061	0.937795	1.709028	2.665897	1.032672	0	1.733047	0	1.36976	1.007135	1.002672	1.002672	0	0	0.005344	0	23.109796	6.049907	4	1	2	3.588404	1	0	3	0	2	1
L3_chr18_-_53621546	chr18	53621543	53621557	-	NA	NA	NA	0.804244	0	4.775871	15.694417	1.019722	0	0.66108	0.540457	3.126175	9.885313	1.709028	2.195282	3.087079	0	1.977526	8.558919	4.061918	0	1	0	3	16	1	0	1	1	4	10	2	3	3	0	4	14	6	0
L3_chr18_-_72282830	chr18	72282829	72282830	-	NA	NA	NA	0.072935	4.205761	3.643411	11.91951	30.052848	3.041449	7.973695	11.468959	1.545543	12.669177	3.782325	27.030657	0	0	0	0	0	1.993043	0.100062	7.033354	2.16677	12.066708	29.16677	4.16677	10	15.13474	2	12.13474	4.404221	40.404221	0	0	0	0	0	2
L3_chr18_-_75812620	chr18	75812609	75812663	-	80148	PQLC1	FLJ22378	142.698937	80.782048	38.653444	74.741692	67.873288	56.151755	41.024609	30.667959	10.888363	14.546883	9.476266	15.007611	119.077255	108.612095	83.279884	62.821148	73.548322	97.919304	154	136.430858	22	75.794926	66.132488	70.996124	52.895848	45.134757	13.652968	15	11	21	117.95537	138.933054	115.95537	102	89.91369	100.789262
L3_chr19_+_1018020	chr19	1017979	1018564	+	23526	HMHA1	HA-1,HLA-HA1,KIAA0223	261.42014	163.519377	64.750561	174.630627	286.346467	156.070466	115.254604	106.189882	57.884154	107.146087	108.583153	156.585882	119.528258	126.029018	59.60977	114.524766	185.356392	226.376206	297.933069	273.982325	38.922419	177.506197	278.962031	206.98785	150.979167	157.987265	71.743318	107.775729	124.960425	222.387199	116.958581	164.980857	97.922593	186.99665	242.948691	230.983944
L3_chr19_+_3136896	chr19	3136829	3136988	+	56926	NCLN		1105.977881	600.585792	483.16518	1028.119011	1431.495506	581.192274	502.470639	574.528832	301.489194	393.997462	409.397954	296.866762	201.445574	201.038995	172.690327	220.914243	290.073983	287.000106	1101.797079	1036.91023	234.99613	1027.948858	1381.853203	605.935702	552.889643	624.844766	346.798476	360.891251	452.927241	443.794147	199.929295	255.892267	218.884594	357.587125	333.92536	298.866118
L3_chr19_+_3317562	chr19	3317550	3317642	+	4782	NFIC	CTF,CTF5,MGC20153,NF-I,NFI	182.015708	98.598976	67.904793	89.022338	102.561624	24.322858	167.911159	236.261062	157.575438	113.950332	126.209978	153.747866	32.672233	39.015276	40.701019	34.369781	36.362149	38.569961	203.287529	165.302681	39.385978	90.453007	99.952267	34	202.498187	283.980475	184.9279	109.995708	143.122577	224.624461	31.93578	50.990033	64.915879	55.990033	49.919341	38.952566
L3_chr19_+_5003883	chr19	5003882	5003883	+	NA	NA	NA	3.313685	0.001224	1.595155	12.81863	8.204581	2.000434	5.167023	8.176394	0	2.870125	4.350263	7.090261	0	0	0.494381	0	0	0	4	0.001876	1.001876	13	8.003752	3	7	12.009639	0	3	5.000742	10.008156	0	0	1	0	0	0
L3_chr19_+_7493529	chr19	7493483	7493564	+	57192	MCOLN1	ML4,MLIV,MST080,MSTP080,TRP-ML1,TRPM-L1,TRPML1	57.816057	30.690334	51.538042	153.824354	125.204131	84.991277	30.014007	18.702272	42.205801	59.249619	61.045512	67.606626	8.224478	8.280398	47.275886	50.340144	31.151364	110.912388	67	50.937611	30	155.998162	121.998162	110	40	28	52	58.997151	69.99435	96	8	11	70	81.994012	43	114
L3_chr19_+_10689649	chr19	10689645	10689870	+	1785	DNM2	CMTDI1,CMTDIB,DI-CMTB,DYN2,DYNII	3301.556131	1874.716463	2711.823718	3846.55748	3864.954433	2169.011603	1980.616044	2813.586416	2018.832788	2345.799472	2137.012536	1449.843216	615.233995	560.287268	1556.35749	789.863407	991.937469	893.933163	3192.719024	3264.74234	1205.996144	3827.896065	3721.96586	2036.993106	1936.980451	2535.974264	2184.931902	1982.960502	2281.960469	2261.53547	615.975465	699.806899	1458.652741	1268.790166	994.924694	949.886338
L3_chr19_+_18145600	chr19	18145594	18145636	+	10437	IFI30	GILT,IFI-30,IP30,MGC32056	5.070143	1.220836	11.800067	57.45942	105.253486	88.321386	0	2.565674	23.64155	130.53466	137.060277	124.020041	0	4.514645	25.864154	86.579893	164.095918	222.050041	6	2	7	57.98917	101.98917	96.992831	0	3.995781	27.983122	115.943034	149.955674	188.926358	0	6	35	139.9967	184.99506	234.99835
L3_chr19_+_19377524	chr19	19377451	19377652	+	NA	NA	NA	117.678642	75.102679	143.969161	321.956318	246.137355	71.955004	354.868633	325.45816	363.688736	365.335042	443.510313	360.642346	23.741801	19.598979	52.192944	49.580334	53.931809	51.644996	135.966595	124.939002	80.426893	326.239106	239.913911	101.695694	440.157591	439.473508	432.228545	349.19799	500.115343	521.984114	23.077306	26.11141	86.954767	81.116226	75.997067	51.937962
L3_chr19_+_35124985	chr19	35124963	35125257	+	8725	C19orf2	RMP,NNX3,FLJ10575,URI	44.262018	46.070296	9.295102	20.63841	6.118332	0.638107	11.25935	17.751084	9.557158	0.926291	2.583893	3.56583	13.335905	12.765458	23.5309	12.205484	8.337878	5.014447	50.976744	76.931875	5.649635	21	6	1	15.976744	26.941176	12	0.988235	3	4.884211	12.96	16.961538	38.864078	20	11.990099	5
L3_chr19_+_35731944	chr19	35731930	35731984	+	NA	NA	NA	1.608488	1.822352	1.591957	1.951062	1.019722	0	4.781058	7.087055	10.323832	33.71871	30.600038	14.249614	3.087079	2.970163	2.72181	12.829453	12.020072	6.965484	2	3	1	2	1	0	7	12	12.851351	34	35	20	3	4	5	21	17.98	7
L3_chr19_+_38376995	chr19	38376980	38377084	+	4037	LRP3		56.716942	37.855361	38.244605	46.889104	41.977251	47.826533	16.884518	9.111204	13.378955	10.738963	4.238148	38.60038	18.540262	20.377112	8.771623	9.127323	15.778778	28.486821	65.769081	63	22	47.67402	40.991202	63.991202	23.97191	15	17	11	5	54.97191	18	27	16.844221	15	22	28.564189
L3_chr19_+_40183025	chr19	40183010	40183233	+	57655	GRAMD1A	FLJ22411,FLJ90346,KIAA1533	31.611092	20.596954	6.753939	19.496122	9.18186	6.549476	36.675279	33.220895	23.711757	15.191844	29.28092	16.765821	29.796671	15.184037	11.51854	12.937525	17.579487	31.700803	37.837266	34.094415	4	19.937314	9	9.87037	48.605875	50.275446	29	15.760797	33.970282	23	29.1437	20	20.988372	21.203725	23.05368	32.209677
L3_chr19_+_45811120	chr19	45811118	45811902	+	8425	LTBP4	FLJ46318,FLJ90018,LTBP-4,LTBP-4L	33.006386	22.824219	9.871879	12.722084	31.77758	3.362763	65.57547	65.800907	21.16572	28.102862	25.789561	54.806103	34.787158	27.184026	21.876563	10.342043	10.839284	25.807682	39	37.754178	6	12.984127	31	5	86.981818	98.928571	26.990909	29	29.973451	76.931203	33.909091	35.760174	38	17	16	25.955556
L3_chr19_+_47566299	chr19	47566297	47566304	+	1954	MEGF8	C19orf49,EGFL4,FLJ22365,MGC120684,MGC138147,SBP1	0	0.610418	0	0	0	0	0.66108	0	0	0	0	0	11.217905	3.012019	0.988763	1.214719	0.643964	0	0	1	0	0	0	0	1	0	0	0	0	0	11	4	2	2	1	0
L3_chr19_+_53664384	chr19	53664384	53664444	+	9266	PSCD2	ARNO,CTS18,CTS18.1,PSCD2L,SEC7L,Sec7p-L,Sec7p-like	44.328221	36.037071	93.362303	37.415902	44.06667	15.045519	4.704308	6.048903	5.493375	2.813385	2.529121	7.383352	37.81909	15.843537	23.263272	15.287429	10.60268	28.580714	51.993548	60	52	38	42.990354	22	7	10	7	3	3	10	37	21	39.46074	25	14.994737	29
L3_chr19_+_55579342	chr19	55579342	55579441	+	5424	POLD1	CDC2,POLD	1373.034979	812.362524	443.486864	541.359838	539.961147	233.640856	425.602786	516.026252	297.34538	202.25005	92.413566	173.296219	460.992048	316.228946	399.342084	161.244454	165.491717	213.951744	1408.935824	1394.883098	230.991738	545.967852	523.969409	280.972358	490.990537	599.984444	348.974554	192.995071	105.995076	251.996063	457.988669	402.974443	487.978259	261.994116	203.998032	221.990147
L3_chr19_+_63530213	chr19	63530170	63530513	+	342945	ZSCAN22	HKR2,MGC126679,MGC138482,ZNF50	17.359452	12.019364	16.879778	12.735063	11.230029	4.638976	53.996795	28.919623	37.83904	52.883082	25.854206	39.08	10.251192	19.479203	16.148856	17.094133	12.934839	9.064211	20.987654	20	10	13	11	7	70.989078	46	46.894737	52	30	55	9.947368	25.684564	28.900158	28	19	9
L3_chr19_-_412067	chr19	412047	412069	-	25759	SHC2	SCK,SHCB,SLI	1.608488	3.043188	3.343982	14.685657	14.30995	0	2.82986	4.827887	1.580632	0	0	0	0	0	0.988763	0.60736	0.643964	0	2	5	2	14.959459	14	0	4	8	2	0	0	0	0	0	2	1	1	0
L3_chr19_-_2047054	chr19	2047054	2047561	-	126308	MOBKL2A	moblak	564.198112	351.564723	175.597609	376.631847	507.696696	336.382948	560.181439	442.744696	270.745535	479.63069	589.806914	652.06074	122.045918	59.768798	74.721019	95.171319	148.567937	175.33197	609.648528	595.770003	93.532089	380.62381	493.13062	393.034528	639.338875	541.935572	317.180207	446.714986	653.896942	972.780772	119.970956	77.978752	115.151258	155.05561	183.730667	179.923886
L3_chr19_-_6375561	chr19	6375544	6375865	-	8570	KHSRP	FBP2,FUBP2,KSRP,MGC99676	2837.215664	1402.283384	1544.335748	1551.415121	813.428949	379.009361	4300.889203	4730.394981	3252.924241	2194.455656	1920.911987	1628.708304	677.267403	560.550787	922.678831	534.694581	476.533155	438.730312	2820.506911	2419.942924	725.937226	1555.531618	788.381073	428.99794	4140.396614	4342.156195	3532.327173	1920.036766	2078.429846	2515.018604	675.92102	706.506583	1014.213564	862.913036	537.114442	458.025102
L3_chr19_-_13814733	chr19	13814729	13814734	-	NA	NA	NA	25.531921	264.774596	32.247871	23.657962	23.632611	14.72299	23.906948	66.948861	21.684434	7.895073	5.192645	2.195282	25.393776	41.305221	6.367376	1.218951	1.287928	0	28	457.76278	17.977162	23.995017	23	18.988506	29.943182	82.976744	26	8	6	3	24.991228	52.991228	11	2	2	0
L3_chr19_-_15390814	chr19	15390814	15390842	-	26993	AKAP8L	DKFZp434L0650,HAP95,NAKAP,NAKAP95,HA95	18.417439	9.676334	1.591957	6.844899	3.059166	2.552427	4.119978	7.128045	5.528465	1.87559	7.767661	7.984693	18.44206	10.514372	12.743222	12.20731	10.772255	5.014447	21	16	1	7	3	4	6	11.959184	7	2	9	11	18	14	21	20	15	5
L3_chr19_-_37857913	chr19	37857903	37857951	-	84079	ANKRD27	DKFZP434L0718,FLJ00040,PP12899,VARP	40.103694	23.916176	16.46575	21.605004	12.289122	5.713301	9.054575	5.296234	3.175061	11.540674	9.524646	5.093279	22.746411	30.470277	14.845587	20.151064	22.963568	15.936935	45.885542	40	10	22	12	8	12.298643	9	4	12	11	7	22.214435	40	24.994949	32.980861	31	16
L3_chr19_-_45483058	chr19	45483055	45483195	-	208	AKT2	PKBBETA,PRKBB,RAC-BETA,PKBB	55.416511	36.889581	60.438653	66.474191	45.950567	39.522336	56.783065	51.82791	44.531742	46.230568	42.800748	49.950319	12.26891	9.772223	26.363415	20.710825	12.975911	24.566876	65.142664	61.170695	34.450105	67.62895	44.924453	55.78171	76.101303	81.528378	54.692016	46.473133	49.414767	69.402982	11.922535	13.086733	43.649025	33.912016	19	24.593978
L3_chr19_-_45888404	chr19	45888396	45888407	-	9253	NUMBL	CAG3A,CTG3a,NBL,NUMB-R,NUMBR,TNRC23	10.011574	4.853322	4.93594	11.756599	9.205343	1.362328	0	3.577524	5.616151	2.813385	7.734548	3.610973	1.032672	0.698998	0.988763	3.022935	9.245118	0	12	8	3	12	9	2	0	6	7	3	9	5	1	0.942308	2	4.960784	13	0
L3_chr19_-_47444184	chr19	47444184	47444186	-	NA	NA	NA	11.536318	1.810134	0	3.918306	0	0	0	0	0.772772	0	0	0	3.072054	1.485082	0	1.218951	0.643964	1.007135	13	3	0	4	0	0	0	0	1	0	0	0	3	2	0	2	1	1
L3_chr19_-_48866162	chr19	48866150	48866182	-	5329	PLAUR	CD87,UPAR,URKR	16.600314	32.788464	282.86265	137.788116	96.69731	63.623273	5.790087	122.983014	169.301803	88.73166	80.160786	82.976769	22.323094	300.0998	629.416816	206.563835	234.566024	245.844531	19	54.99631	140.994512	138.981814	93.996354	77.110261	8	145.416199	194.619009	83.603305	89.924647	122.644033	21.856446	376.245833	640.463097	333.188781	256.3791	258.897861
L3_chr19_-_51014582	chr19	51014582	51014582	-	NA	NA	NA	0	0	0	0	0	0	0	0	0.322223	2.657109	10.232313	0.325177	0	0.144513	0.494381	0.485344	1.221294	0.206443	0	0	0	0	0	0	0	0	0.428571	2.714286	11.571429	0.428571	0	0.2	1	0.8	1.8	0.2
L3_chr19_-_51941528	chr19	51941521	51941605	-	29888	STRN4	FLJ35594,ZIN,zinedin	281.902412	140.424152	280.774022	179.202246	251.649292	186.727918	307.215098	504.989152	346.130108	311.23668	283.11067	329.52116	44.49274	22.633643	66.417365	26.243422	49.215354	46.316625	308.765596	236.94535	144.906977	181.461426	244.803494	223.563207	359.967877	592.309154	400.970549	291.098274	315.60231	486.878414	43.64338	29.946425	98.833232	42.874886	64.954739	46.866003
L3_chr19_-_53586621	chr19	53586575	53586638	-	10945	KDELR1	ERD2,ERD2.1,HDEL,PM23	4.069575	2.420552	3.343982	10.737641	7.159884	2.638541	11.631271	5.836691	8.039834	13.910639	11.716345	20.718352	32.776366	29.76562	14.255475	31.828895	38.186893	59.696519	5	4	2	11	7	4	15.979798	10	10	14.259259	13.678445	29	31.996466	38.996429	24.971826	51.978672	51.929301	61
L3_chr19_-_55999663	chr19	55999652	55999716	-	84798	C19orf48	MGC13170	74.987661	57.626696	42.037731	28.582941	25.674828	13.591696	120.924885	208.958897	81.789867	49.089799	45.923407	27.477437	166.30224	155.414946	225.375266	78.648982	76.226501	104.135649	80.951049	97.961707	23	29	25	18	133	221.966009	94	46	51	40	166	195.510823	239	126.915182	85.988347	109
L3_chr20_+_2581275	chr20	2581275	2581287	+	10528	NOL5A	RP4-686C3.1,NOP56	4.989785	6.579704	3.343982	4.900636	5.108987	0	0	2.56872	0	0	0	0	10.226556	4.525839	4.318297	1.826311	2.013723	7.850494	6	11	2	5	5	0	0	4	0	0	0	0	10	6	7	3	3	8
L3_chr20_+_2974675	chr20	2974664	2974708	+	64949	MRPS26	C20orf193,GI008,MRP-S13,MRP-S26,NY-BR-87,RPMS13,dJ534B8.3,MRPS13	42.759938	6.050276	5.161982	18.64499	8.168154	6.884653	2.16878	0	0	0	0	1.482306	7.195894	2.970163	1.483144	7.249048	3.714923	8.958527	48.950196	9.96	3	19	8	10	3	0	0	0	0	2	7	4	3	11.875737	5	9
L3_chr20_+_5934768	chr20	5934700	5934769	+	54675	CRLS1	GCD10,C20orf155,CLS1,dJ967N21.6	189.553633	98.985084	117.386779	220.263804	88.558375	14.477455	19.817029	57.044473	50.99315	51.129232	58.041495	27.913604	106.489088	100.113274	314.673301	165.312271	164.887596	45.939032	205.709497	166.852189	58	221.561673	86	19	26.871233	75	60	48	64.871233	40	105	128.316688	335.35253	266.980889	186.540519	47
L3_chr20_+_17617725	chr20	17617725	17617725	+	NA	NA	NA	1.656842	2.406191	1.591957	4.917216	5.123968	2.908506	2.960227	2.56872	2.402289	10.353922	8.817605	2.852977	0	0	0	0.60736	1.36976	1.993043	2	4	1	5	5	4	4	4	3	10	10	4	0	0	0	1	2	2
L3_chr20_+_25124328	chr20	25124319	25124407	+	955	ENTPD6	CD39L2,DKFZp781G2277,DKFZp781K21102,FLJ36711,IL-6SAG,IL6ST2,NTPDase-6,dJ738P15.3,RP4-738P15.5	140.254525	66.485992	54.866287	113.767212	96.510458	97.074167	24.239559	26.420564	28.999463	28.533001	29.544741	29.786558	44.678634	40.492465	74.316055	34.874586	60.705902	73.281179	155	111.998525	29.998525	115	94	119	32.298627	38	36	28.992278	34	41.996154	44	53	102.960317	56.838517	78	74.983573
L3_chr20_+_32755751	chr20	32755739	32755813	+	58476	TP53INP2	RP5-1181N3.1,C20orf110,DKFZp434B2411,DKFZp434O0827,FLJ21759,FLJ23500,PINH,dJ1181N3.1	4.873819	12.052228	20.306032	15.745224	15.373646	7.627621	41.081338	72.501418	80.981848	16.931333	28.130011	45.216341	9.257149	27.407047	24.333268	6.106683	2.773991	32.65715	6	20	12	16	15	11	53	95	96	17	32	64.232877	9	36	38	10	4	32.985294
L3_chr20_+_36988473	chr20	36988469	36988489	+	81610	FAM83D	C20orf129,FLJ38341,dJ616B8.3	50.860961	22.544216	14.75466	68.414843	14.348242	3.399269	13.268576	22.9023	15.736862	22.867206	7.767239	5.68582	8.172149	15.439822	28.436728	14.138316	2.013723	5.937124	55	38	8	69	14	5	17	31	19	22	9	8	8	20	38	23	3	6
L3_chr20_+_39090914	chr20	39090906	39090915	+	7150	TOP1	RP3-511B24.2,TOPI	0.804244	4.234001	0	2.926593	2.043806	0	0.66108	4.052413	11.570165	1.93233	2.552068	5.065102	1.032672	6.856102	5.338472	4.284427	3.677016	0	1	7	0	3	2	0	1	6	13.970149	2	3	7	1	9	8.902778	7	4.953125	0
L3_chr20_+_39199560	chr20	39199547	39199596	+	5335	PLCG1	PLC-II,PLC1,PLC148,PLCgamma1	10.655329	5.989494	0	4.162068	2.039444	0.638107	0.66108	1.806817	0	0	1.68608	2.908258	4.119751	8.305679	1.566449	11.503368	4.671411	10.935411	12.853659	9.853659	0	4.251613	2	1	1	3.3	0	0	2	4	4	11	2.966667	18.837634	7	11
L3_chr20_+_42947759	chr20	42947702	42947805	+	7529	YWHAB	HS1,GW128,KCIP-1	1418.006565	1026.548418	975.120784	1043.606393	523.128641	300.52694	175.460873	333.155832	238.777555	160.965657	201.957528	160.469618	454.335909	405.009159	683.38494	303.104395	422.564047	309.323276	1427.620157	1774.299849	460.954816	1045.829518	506.886623	336.637694	206.45703	397.656573	275.727644	152.54685	225.898386	234.668295	453.043491	512.8333	763.595576	490.25783	482.551568	323.732842
L3_chr20_+_44370384	chr20	44370383	44370384	+	NA	NA	NA	0	0.610418	0	1.957861	0	0	0.66108	21.614896	1.580632	9.276411	0	10.314211	0	0	1.090837	0	0	4.913316	0	1	0	2	0	0	1	27	2	9	0	15	0	0	2	0	0	5
L3_chr20_+_47862771	chr20	47862770	47862863	+	23315	SLC9A8	RP5-963K23.3,DKFZp686C03237,FLJ42500,KIAA0939,MGC138418,NHE8	5.699018	5.437162	0	1.957861	1.019722	0	17.654121	11.306682	7.161694	3.887265	13.955559	2.965442	21.297062	9.754287	11.900715	4.884299	5.877506	9.80508	6.857143	9	0	2	1	0	24.478261	18.035688	9	4	16	4.035688	20.777778	13	19	8	9	9.945946
L3_chr20_+_48240598	chr20	48240500	48240868	+	1051	CEBPB	C/EBP-beta,CRP2,IL6DBP,LAP,MGC32080,NF-IL6,TCF5	287.214665	349.81297	616.207959	1204.062355	1194.91167	1148.431955	71.143929	124.687416	270.441766	319.856734	333.025613	210.773819	39.652506	74.714199	116.588028	130.834627	156.615134	271.086178	287.981646	608.412785	270.285299	1194.428433	1148.306146	986.367434	82.887078	137.060629	298.795874	276.788062	357.79574	325.59119	39.147249	94.681235	138.98054	210.628055	166.788362	289.307264
L3_chr20_+_54013982	chr20	54013982	54013982	+	NA	NA	NA	2.528698	2.406191	3.343982	0	0	6.209524	10.589577	5.600086	3.233036	0.937795	1.709028	4.915947	0	0	0	0	0	0	3	4	2	0	0	8	13	8	4	1	2	7	0	0	0	0	0	0
L3_chr20_+_55399858	chr20	55399847	55399869	+	55544	RBM38	HSRNASEB,RNPC1,SEB4B,SEB4D,dJ800J21.2	18.300966	16.089191	6.753939	17.700344	16.39767	14.27346	16.430016	9.996769	6.408097	5.765156	4.238148	8.583817	24.339726	7.611694	22.466529	17.170154	12.819974	27.50153	21	26.963964	4	18	15.981982	18.981982	21	15	8	5.945946	5	12	23.928208	9.992958	32.964789	28	16.992958	28
L3_chr20_+_56659744	chr20	56659693	56659758	+	8675	STX16	MGC90328,SYN16,hsyn16	60.123026	38.197061	25.352159	65.071956	22.549488	6.903399	21.133137	43.174892	49.33353	46.248446	69.894238	62.441614	71.236994	40.60703	88.562785	64.980268	66.948956	50.233045	67.996047	64	15	65.988235	22	10	28	60	59	45.927106	78.966321	90	69.99798	52.994048	121.941731	105.839617	83.464483	51
L3_chr20_+_60246968	chr20	60246935	60247011	+	9885	OSBPL2	FLJ20223,KIAA0772,MGC4307,MGC8342,ORP-2,ORP2	38.624869	29.854136	22.201828	44.407208	34.277202	22.506153	4.781058	24.714599	13.39813	12.584275	19.072394	10.179976	25.596177	25.886874	25.927752	30.02493	21.50767	13.901926	44	50.21978	13	45	33.368116	28	7	37	17	12.942149	22	14	25	34	43	49	28	13.949239
L3_chr20_+_60744267	chr20	60744239	60744268	+	28231	SLCO4A1	OATP-E,OATP1,OATP4A1,OATPRP1,POAT,SLC21A12	4.941431	3.01661	6.753939	3.902124	2.043806	2.724655	8.210656	4.427533	0.772772	8.204045	4.238148	3.544256	1.032672	12.305691	1.585219	3.061421	1.36976	1.993043	6	5	4	4	2	4	11	7	1	8	5	5	1	16	3	5	2	2
L3_chr20_+_61277252	chr20	61277251	61277252	+	NA	NA	NA	0	0	0.214532	19.806193	1.019722	0	0	0	0	0	0	0	0	0	0	3.664301	0	0	0	0	0.153846	20	1	0	0	0	0	0	0	0	0	0	0	6	0	0
L3_chr20_+_61463705	chr20	61463705	61463706	+	NA	NA	NA	0.804244	1.220836	1.591957	5.892747	3.069543	0.638508	6.728341	1.725874	2.353969	2.94947	2.583893	13.892294	0	0	0	0	0	1.007135	1	2	1	6	3	1.001187	9	3.011779	3.000693	3	3	20.002771	0	0	0	0	0	1
L3_chr20_+_61512935	chr20	61512935	61512935	+	NA	NA	NA	0	0.610418	7.024196	9.868704	4.096355	2.123056	0	0	0.772772	4.988808	6.129538	10.95917	0	0	0	0	0	1.993043	0	1	4	10	4	3	0	0	1	4.965517	7	15.965517	0	0	0	0	0	2
L3_chr20_-_2399404	chr20	2399401	2399507	-	6628	SNRPB	SNRPB1,COD,SmB/SmB',snRNP-B	206.927386	106.110919	98.180822	100.698861	62.392799	16.096088	67.477763	56.13398	47.313193	36.375806	19.898604	26.757014	479.46699	472.217247	780.189838	323.444381	396.673505	290.992859	221.984924	179.586403	52.996965	101.674332	60.684874	22	84	76	57	36	22.993711	37.955975	478.698534	592.715222	814.175386	521.500247	434.853216	305.668625
L3_chr20_-_3088512	chr20	3088507	3088529	-	NA	NA	NA	10.716203	4.826744	9.871879	0.975531	3.059166	0.638107	1.907528	1.080914	3.126176	0.937795	5.993694	5.054841	9.198652	23.120337	21.468927	5.458984	9.854611	9.864763	13	8	6	1	3	1	2.893617	2	4	1	7	7	9	30	32	8.957746	14	10
L3_chr20_-_3944174	chr20	3944171	3944253	-	11237	RNF24	G1L	26.168224	13.846996	1.591957	7.817848	9.205343	1.276214	50.040679	21.319933	3.091086	5.68351	34.332672	10.832816	11.289799	7.484808	1.977525	1.822079	4.589579	1.007135	30.990291	23	1	8	9	2	64	31.769481	4	6	39	15	11	10	4	3	7	1
L3_chr20_-_4752121	chr20	4752079	4752321	-	9770	RASSF2	DKFZp781O1747,KIAA0168,RASFADIN	49.055785	34.694919	8.345896	7.82043	4.089265	1.91432	138.334181	93.044968	39.700327	28.604035	37.844632	19.43233	39.987586	49.31511	15.955852	10.971153	7.445402	7.007489	57	57.898438	5	8	4	3	176.470002	134.979073	49	29	44	26.983887	39	64.964912	28.909091	18	11	7
L3_chr20_-_4930109	chr20	4930107	4930162	-	9962	SLC23A2	RP1-237C24.1,KIAA0238,NBTL1,SLC23A1,SVCT2,YSPL2	68.698002	29.767631	25.385743	82.853442	35.792071	7.627621	7.188996	15.395964	13.681832	26.00209	15.400916	32.201589	13.370167	5.215331	21.204078	22.666929	17.928188	26.449063	76.916675	49.978811	15	83.95595	34.933236	11	10	24	16.993671	26	18	45.899379	13	7	32.899182	36.965714	24.731206	26.897338
L3_chr20_-_5539598	chr20	5539557	5539653	-	56261	RP5-1022P6.2	RP5-1022P6.2,FLJ11085,KIAA1434,MGC26147,PREI4	28.825322	25.911879	6.527897	10.698775	7.146778	0.638107	9.465082	16.071514	8.703526	6.794958	1.68608	0.741153	31.58051	36.591596	12.216593	17.758224	8.147477	1.007135	34	42.97561	4	10.92562	7	1	13	25	11	7	2	1	30.894737	48	21	28.994444	11.919713	1
L3_chr20_-_6698795	chr20	6698788	6698795	-	NA	NA	NA	0	0	0	55.701838	0	0	0	0	0	30.539479	0	0	0	0	0	8.605307	0	0	0	0	0	56	0	0	0	0	0	29	0	0	0	0	0	14	0	0
L3_chr20_-_23350111	chr20	23350105	23350120	-	63908	NAPB	RP3-322G13.2,MGC26066,MGC48335,SNAP-BETA,SNAPB	27.591882	13.793318	6.527897	20.682884	5.108987	4.350973	2.644319	2.259167	9.641133	14.39808	13.055515	5.009821	4.119751	6.017272	3.710573	4.875835	8.855096	1.007135	32	23	4	21	5	6	4	4	12	14	15	7	4	8	7	8	12	1
L3_chr20_-_30003442	chr20	30003441	30003528	-	81572	PDRG1	RP1-310O13.8,C20orf126,PDRG	41.380399	20.152747	35.924893	30.430592	26.619416	12.885441	1.98324	5.836691	3.091087	14.753282	3.395108	5.903181	20.583732	28.642228	34.255674	15.848873	28.658611	46.498184	49	33.371876	21	31	26	18	3	10	4	15	4	8.086687	20	37.996183	56	25.996183	39	47
L3_chr20_-_33007223	chr20	33007220	33007274	-	2937	GSS	GSHS,MGC14098	61.723251	30.557898	18.057707	55.038281	29.660156	18.495592	24.559199	29.72217	24.132517	21.331679	11.926177	24.227791	87.260021	40.06418	43.349752	64.430641	76.2949	82.1004	69.966264	50.996032	11	55.991642	28.996032	25.969616	33.52437	42.953608	29.989744	22	14	33.669091	85.625521	52.820472	68.897448	104.998066	98.961904	83.570532
L3_chr20_-_34925310	chr20	34925308	34925932	-	NA	NA	NA	776.740598	371.149374	78.630822	462.465991	295.049011	129.237913	405.154704	468.275406	186.172913	365.812367	380.102993	621.028661	91.591397	70.698167	51.14741	112.828936	88.450156	124.346022	846.386139	626.081186	45.878272	467.425361	287.209989	171.216796	484.43873	608.286965	225.632221	350.334187	424.347281	910.922113	89.629829	93.189694	84.977749	183.980923	117.570863	126.664012
L3_chr20_-_38751291	chr20	38751289	38751294	-	9935	MAFB	KRML,MGC43127	2.461087	8.311001	48.529017	127.779418	148.691768	34.32376	1.398909	12.775874	123.580407	182.206835	165.577659	72.531594	6.132767	40.891027	242.048755	172.922496	493.197097	138.35702	3	14	26	128.483954	143.997347	40.997347	2	18	139	162	180	109	6	52	244	278	469	145.782027
L3_chr20_-_39379727	chr20	39379727	39379789	-	NA	NA	NA	69.635236	77.666098	15.144049	67.912054	30.521524	12.468483	134.69979	100.6468	39.127034	72.219322	84.264095	63.470381	31.642974	22.603349	12.024678	15.973915	24.605045	16.555394	79.08158	130.419893	9	69	29.813043	17.997355	164.976469	134.991137	47.975291	71.995502	96	89.980966	31	30	20	26.202884	35	16.681661
L3_chr20_-_42272842	chr20	42272826	42272900	-	51526	C20orf111	HSPC207,dJ1183I21.1,Perit1	11.849795	6.670086	4.935939	1.951062	3.063528	0	6.265626	4.658438	2.353404	0	2.552068	7.262371	23.625737	7.526664	6.611854	6.714043	17.655664	4.964138	14.211321	11	3	2	3	0	9	8	3	0	3	9.962963	23	10	12	11	23	5
L3_chr20_-_47238283	chr20	47238275	47238288	-	6780	STAU1	RP3-470L14.2,FLJ25010,STAU	2.528698	5.442619	3.183914	1.951062	0	0.638107	2.797818	2.799624	7.161694	4.82506	8.610701	5.789411	5.152423	2.245167	17.417129	9.164494	1.931891	2.014269	3	9	2	2	0	1	4	5	9	5	10	8	5	3	27	15	3	2
L3_chr20_-_47965442	chr20	47965434	47965478	-	9825	SPATA2	tamo,PD1,FLJ13167,KIAA0757	13.53216	16.775874	9.87188	6.461836	17.400683	5.547047	19.260102	11.03669	4.84338	4.8818	5.96966	7.183405	19.161448	19.040248	17.477173	7.925754	9.242875	7.888753	16	27.965035	6	6.603524	16.978571	8	23.968085	17.197125	6	5	6.989362	10	18.89916	24.94958	26.801946	12.97479	12.87395	7.97479
L3_chr20_-_49073071	chr20	49073045	49073097	-	3755	KCNG1	RP5-955M13.1,K13,KCNG,KV6.1,MGC12878,kH2	6.665885	0	4.93594	11.598651	3.063528	0	2.82986	1.858813	4.005807	0.937795	0.84304	1.482306	3.087079	0	2.72181	1.822079	1.287928	6.978407	8	0	3	11.84	3	0	4	3	5	1	1	2	3	0	5	3	2	7
L3_chr20_-_49592630	chr20	49592630	49592696	-	4773	NFATC2	KIAA0611,RP5-1009H6.1,NFAT1,NFATP	15.328566	10.241373	8.119854	8.82614	7.152794	2.000435	10.270645	4.615675	12.616632	8.784028	5.947175	18.514683	9.585804	2.501606	8.119677	2.43367	2.657687	5.035673	17.909091	16.909091	5	9	7	3	14	8	15.828571	9	7	25.696945	9.317073	3.377606	15	4	4	5
L3_chr20_-_57051237	chr20	57051205	57051300	-	51012	SLMO2	C20orf45,PRELID3B,dJ543J19.5	5.16974	10.921892	11.800067	14.690365	4.08325	1.276214	4.003601	6.830983	16.945599	10.633014	19.268875	5.862608	74.680496	53.115727	56.871194	74.078601	94.237533	49.974818	6.298913	18	7	15.004466	4	2	5.790476	11.868687	21	10.988095	22.462791	8	73.114616	70.22586	92.256537	121.098176	126.244778	50.510531
L3_chr20_-_61118193	chr20	61118192	61118193	-	NA	NA	NA	1.656842	1.822352	3.183914	2.933393	9.224805	8.564902	0	6.393086	2.353404	3.981573	8.816445	12.534197	3.072054	0.742541	2.4069	4.293231	0.643964	2.014269	2	3	2	3	9	11	0	9	3	4	9.99871	18	3	1	4	7	1	2
L3_chr20_-_62058212	chr20	62058198	62058268	-	54963	UCKL1	RP4-591C20.1,UCK1L,URKL1	27.052013	9.758771	21.975787	35.3083	22.484359	17.346043	7.150263	8.041281	4.96478	16.501818	10.382343	14.291483	16.341673	9.844812	26.44839	11.624659	37.217482	13.067998	32	16.123198	13	35.968085	22	23.436195	10	14	6.390947	17	12.072519	20	16	13	39.119264	18.983051	47.268817	13.125911
L3_chr20_-_62181316	chr20	62181284	62181736	-	10287	RGS19	GAIP,RGSGAIP	29.786657	20.433401	6.367828	19.63186	20.449277	12.450446	12.280426	26.037802	8.076415	11.676758	8.562894	20.11275	12.253036	19.71846	8.821058	8.548848	13.172909	27.57223	35	34	4	19.984615	20	18	16.95122	38.95122	10	12	10	28	12	26	15	14	18	28
L3_chr21_+_16024142	chr21	16024107	16024178	+	29761	USP25	USP21	35.526776	28.252072	30.752007	24.482279	13.239785	2.000435	10.749994	11.927692	22.233255	7.744805	13.761355	4.418741	6.17007	5.197785	9.537686	5.480541	4.705882	6.021582	42	46.966726	18	25	12.946397	3	15	18	27	7.993056	16	6	6	7	17	9	7	6
L3_chr21_+_21292484	chr21	21292481	21292629	+	4685	NCAM2	MGC51008,NCAM21	398.667937	481.122672	273.612265	234.442181	40.963981	9.314458	94.1336	361.123577	146.881991	61.342186	47.982213	33.148825	171.921911	286.674189	193.96487	91.695948	44.635906	18.811458	430.126916	825.188498	141.46532	236.76189	39.995951	14	120.322344	400.606131	171.919159	58.996579	54.635283	47	169.900955	362.429886	240.672524	148.884039	57.945517	18.900999
L3_chr21_+_34367745	chr21	34367708	34367748	+	NA	NA	NA	25.599533	14.833794	51.33632	156.573413	53.623498	4.532625	16.623744	69.978757	44.180954	346.810547	217.91631	96.924472	44.416701	55.890934	185.232763	309.730838	370.680774	129.836311	28	25	27	157	52	6	20	82	51	295	235	147	44	71	193	495.996997	359	136.993994
L3_chr21_+_39099722	chr21	39099719	39099723	+	2114	ETS2	ETS2IT1	96.473439	78.891814	80.518012	37.576819	20.542611	3.399269	16.577836	25.406994	38.921904	4.8818	7.866493	4.352126	62.454326	75.33958	79.853331	31.488006	14.552116	10.805214	101.987053	134.997416	41	37.984536	20	5	21	35	45.995556	5	9	6	62	94.976364	93.994723	50.997361	18	11
L3_chr21_+_43903872	chr21	43903860	43903874	+	23076	RRP1B	KIAA0179,Nnp1,RRP1,NNP1L	44.08749	32.650654	46.626894	56.377933	30.79843	3.399269	4.889849	17.1842	10.355929	11.782338	6.016642	19.715131	8.239503	5.285924	20.597415	20.176386	11.549664	9.970729	49	54.991968	26	57	30	5	7	26	13	12	7	28	8	7	31.904995	32.96	15.95187	10
L3_chr21_+_43963396	chr21	43963388	43963524	+	8566	PDXK	PNK,C21orf124,C21orf97,DKFZp566A071,FLJ31940,FLJ37311,MGC15873,MGC31754,MGC52346,PKH,PRED79	985.702707	517.88276	729.688384	1849.199985	1949.957476	732.892672	309.670486	275.175093	382.371233	538.354904	789.674317	511.630898	173.48849	121.033285	336.240059	322.213568	587.680664	456.540942	1033.954611	883.963728	369.990471	1854.223693	1885.805994	803.963926	369.997576	348.71615	444.994263	502.950371	869.92386	763.531497	170.991855	157.821279	435.814342	521.971919	666.894755	475.93859
L3_chr21_+_44351629	chr21	44351629	44351710	+	5822	PWP2	EHOC-17,PWP2H	181.279886	99.970746	77.840042	147.87752	76.854497	35.45323	27.331887	27.284935	28.196019	18.39658	12.825901	22.947263	73.439609	88.378028	93.44463	84.07337	78.284968	68.643875	200.878416	168.00158	43	149.801641	74.981195	47	36.995	43	34.768656	19	15	32	71.995745	113.997171	136.984173	136.995733	101	69.980052
L3_chr21_+_44795774	chr21	44795773	44795774	+	NA	NA	NA	0.390386	1.220036	0.757877	0.662078	0	0	1.320288	0.852625	0.722961	0	2.80359	1.766684	14.04893	10.720736	12.403038	5.928901	1.630685	2.333452	0.5	2.001429	0.5	0.68	0	0	1.895833	1.5	0.9375	0	3.25	2.425	13.881359	13.809718	16.816327	9.66649	2.347335	2.347335
L3_chr21_+_45318930	chr21	45318891	45318935	+	104	ADARB1	ADAR2,ADAR2a,ADAR2a-L1,ADAR2a-L2,ADAR2a-L3,ADAR2b,ADAR2d,ADAR2g,DRABA2,DRADA2,RED1,ADAR2c	2.396133	1.222378	1.591957	6.699063	7.155522	2.727867	0	0.941677	6.655234	3.80792	18.641009	9.737738	3.77549	2.835297	1.085073	5.489874	2.297294	10.06781	2.922414	2.016384	1	6.844828	7	4.248555	0	1.767248	8.354263	4	21.53503	13.578523	3.6625	3.800063	1.990741	9.022222	3.594286	10.077874
L3_chr21_-_15359173	chr21	15359166	15359257	-	NA	NA	NA	18.699245	27.715472	36.566044	22.288865	12.842754	6.241938	11.869111	52.129533	43.930555	28.642123	40.768046	31.959677	19.470749	19.571465	24.388646	15.218328	13.580692	17.769972	21.838919	46.163121	21.275263	22.728528	12.566315	8.994048	16.996337	75.300363	53.727614	28.759777	46.794195	44.910874	18.982558	25.723438	36.733966	24.934896	19.288299	17.982759
L3_chr21_-_17907048	chr21	17907026	17907108	-	10950	BTG3	ANA,MGC8928,TOB5,TOB55,TOFA	22.522754	45.737497	20.67982	27.557538	4.08325	2.761163	8.985196	14.302534	6.301265	7.695185	0.84304	5.36673	54.631848	19.060145	52.40067	12.793933	11.71686	14.669336	25.947342	76.975755	11.959538	28	4	4	12	21.446139	7.972603	8	1	7.39784	54	24.987342	74.987319	20.934694	16	14.804082
L3_chr21_-_29179559	chr21	29179539	29179580	-	29104	N6AMT1	C21orf127,HEMK2,MGC19995,MTQ2,N6AMT,PRED28	4.117929	4.242904	0	11.772846	1.019722	0.638107	4.429194	1.62137	1.545543	1.87559	3.395108	7.188259	12.344229	4.487663	7.579542	7.322763	16.02155	8.958527	5	7	0	12	1	1	6	3	2	2	4	10	12	5.9875	14	12	22.948052	9
L3_chr21_-_32026214	chr21	32026209	32026316	-	57466	SFRS15	DKFZP434E098,FLJ23364,KIAA1172,SCAF4,SRA4	50.884967	29.438135	31.501776	51.067333	32.746353	5.829074	75.409374	121.087575	103.114184	41.037931	81.410754	62.04399	85.427565	68.096515	74.055889	51.9778	33.253191	39.534071	58.882347	49	18.985612	52	32	9	99.662541	162.995455	124.972755	41.991418	92.979879	87.989765	83.951843	88.934043	111.951129	84.946115	46.976716	39.98231
L3_chr21_-_33022094	chr21	33022081	33022114	-	8867	SYNJ1	INPP5G	9.091364	6.050895	17.199915	9.789355	7.142416	1.268545	0.66108	15.46855	48.134083	14.705573	11.167296	11.623843	5.141486	2.987708	21.955814	10.368095	11.050308	3.986086	11	10	10	10	7	1.989011	1	23.994924	57.952041	15	13	16	5	4	34.964778	17	16	4
L3_chr21_-_34209967	chr21	34209942	34209987	-	539	ATP5O	ATPO,OSCP	7.470129	6.059798	5.161982	8.816359	4.08325	0	0	0	3.175061	2.813385	1.709028	0	68.997047	49.710428	39.259717	52.08659	34.180084	36.397758	9	10	3	9	4	0	0	0	4	3	2	0	67.991254	64.982507	59	84.975676	44.95597	37
L3_chr21_-_34806379	chr21	34806373	34806389	-	3753	KCNE1	ISK,JLNS,JLNS2,LQT5,MGC33114,MinK	0	0	0	0	0	0	5.250429	12.765872	4.005807	9.276411	9.717411	1.482306	9.13893	6.153361	3.105303	12.318946	3.714923	0	0	0	0	0	0	0	7	18	5	9	11	2	9	8	5	20	5	0
L3_chr21_-_34820991	chr21	34820983	34820993	-	1827	RCAN1	DSC1,ADAPT78,CSP1,DSCR1,MCIP1,RCN1	0	0	0	0	1.019722	0	0	0	0	0	6.129538	4.972844	0	0	0.494381	0	4.260053	16.650664	0	0	0	0	1	0	0	0	0	0	7	7	0	0	1	0	6	17
L3_chr21_-_35343227	chr21	35343224	35343478	-	861	RUNX1	AML1-EVI-1,EVI-1,AML1,AMLCR1,CBFA2,PEBP2aB	36.732089	17.544588	6.367828	19.577029	14.295209	1.914321	50.85947	113.499486	63.039562	71.17692	39.806779	85.781048	67.470908	37.960144	13.774409	17.071819	25.112835	10.002334	44	29	4	20	14	3	70	163.998077	78	70	46	121	65.963636	49.993506	25	28	35.993976	9.994624
L3_chr21_-_44485253	chr21	44485249	44485773	-	23308	ICOSLG	B7-H2,B7H2,B7RP-1,B7RP1,CD275,GL50,ICOS-L,ICOSL,KIAA0653,LICOS	34.835807	20.91099	32.362336	53.093048	82.704147	23.388855	62.081045	73.323679	90.509643	122.255532	170.340809	292.861236	15.185826	23.493244	31.784735	34.190294	53.945967	68.2042	40.966667	34.630769	19.341538	53.96	80.658678	31.890621	79.667279	100.600961	108.881446	116.860007	189.501303	435.034305	14.781879	30.932489	49.504481	55.646858	69.729958	69.729876
L3_chr21_-_45062356	chr21	45062351	45062499	-	6612	SUMO3	SMT3A,SMT3H1,SUMO-3	263.220411	222.329685	176.59267	161.852024	86.165385	62.803759	28.569555	22.171985	14.793505	8.921109	5.113014	8.977788	99.984284	125.122478	144.038302	64.51708	104.91492	84.655922	283.444616	377.871395	92.945077	163.599368	83.98816	80	37.078838	33	17.975	8.975	6	12.307002	98.599023	160.586298	191.373007	104.997413	126.997375	86.992208
L3_chr21_-_45786772	chr21	45786749	45786794	-	6573	SLC19A1	CHMD,FOLT,IFC1,REFC,RFC1	64.296563	44.00863	9.937853	22.592299	18.419436	7.314023	57.467103	44.624065	7.180868	4.784847	3.372161	6.174654	32.500512	45.739374	12.757461	8.547801	15.347322	4.028538	72.903766	74	6	23	18	11	69.994152	62	9	4.982524	4	8.482759	32	59.419525	21	14	21	4
L3_chr21_-_46473095	chr21	46473095	46473168	-	4047	LSS	OSC	93.184375	50.55375	17.370888	29.539384	28.69723	14.991684	25.325633	24.808453	10.270361	16.094172	2.529121	6.614023	113.432843	89.170928	31.119181	10.881034	14.358173	44.607238	104.870938	84.922668	10	30	28	19	34.615816	37.979452	13	16	3	9	111.685951	115.98005	51.95443	17.860674	20.726971	44.96
L3_chr22_+_15462377	chr22	15462374	15462379	+	387590	psiTPTE22	MGC104374	9.030975	4.502383	6.090925	8.904405	4.309845	0.085375	1.331962	3.034671	2.509099	1.972443	1.361107	1.161138	3.058041	1.135335	10.348032	3.529737	6.062314	1.941318	10.51794	7.44855	3.619542	9.076265	4.22083	0.159091	2.013704	5.073363	3.143092	2.039789	1.599795	1.586822	2.966244	1.528433	16.079779	5.785309	8.284693	1.926484
L3_chr22_+_16973574	chr22	16973556	16973611	+	51807	TUBA8	TUBAL2	0	1.743256	7.024196	25.569545	40.755709	14.012727	0	3.109177	1.545544	22.810327	11.194594	23.142305	0	0	1.090837	8.113907	7.214686	16.787794	0	2.888	4	25.97619	39.733627	18.991304	0	5	2	22	13	33	0	0	2	13.291873	10.364162	17
L3_chr22_+_20252007	chr22	20251988	20252032	+	7332	UBE2L3	E2-F1,L-UBC,UBCH7,UbcM4	62.977157	50.011559	70.0432	71.696851	33.717358	6.067533	26.906798	12.597927	17.578116	14.584451	23.474076	21.336435	72.476658	44.942436	38.282033	40.35716	55.321641	31.38373	71.770346	83.777891	38.832255	72.786885	32.935135	8.972973	37	20	21.985075	15	27	30	71.230248	58.814427	60.57196	65.792971	71.716356	31.885057
L3_chr22_+_21852678	chr22	21852674	21853079	+	613	BCR	ALL,BCR1,CML,D22S11,D22S662,FLJ16453,PHL	206.394753	122.291091	43.046444	145.087108	180.661923	103.542568	175.798628	147.031095	48.756268	72.766616	87.071392	114.840753	59.10109	32.438939	23.465582	35.413944	29.038372	45.847537	228.399806	205.173599	24.972441	147.130933	175.951903	133.505419	217.803532	202.827495	60.563976	72.929944	100.880391	163.091772	57.965909	42.781394	38.778029	57.973236	42.156584	46.171676
L3_chr22_+_28609132	chr22	28609131	28609203	+	8897	MTMR3	hCG_2011013,FLJ32333,FYVE-DSP1,KIAA0371,ZFYVE10	364.711993	219.704063	252.178479	325.192186	207.61104	91.112836	242.862328	331.995316	253.186516	288.848522	238.959253	253.6209	141.028377	106.325526	192.015753	123.059868	149.598334	132.732765	393.231286	372.47702	134.101765	328.257588	202.063755	116.595125	288.780277	406.516832	296.284057	272.701109	267.68933	372.955181	139.154951	137.470505	251.235866	199.959307	187.372299	136.278535
L3_chr22_+_30670432	chr22	30670432	30670615	+	7533	YWHAH	YWHA1,LL22NC03-44A4.1	136.779644	94.3459	56.03049	62.064346	55.366997	25.161088	23.881091	19.661788	12.611562	9.608344	11.873578	12.528173	81.935051	59.929961	46.333911	28.799848	40.786169	41.544776	152.992218	158.371231	30.973231	63	54	34	33	30.986667	16	10	13.848101	17.351724	80.749892	77.970478	70.21927	47	53.830531	41.994987
L3_chr22_+_35586993	chr22	35586950	35587005	+	4689	NCF4	CTA-833B7.1,MGC3810,NCF,P40PHOX,SH3PXD4	10.887495	3.653606	0	0.975531	6.122694	6.945882	26.602888	21.702865	9.451866	34.277779	45.515807	38.917707	31.673294	10.550846	11.020958	12.789157	21.835589	7.028716	13	6	0	1	6	10	35	31.797049	11.898917	33.988189	51.988095	54.928058	30.96648	14	20	20.988571	30	7
L3_chr22_+_36365421	chr22	36365381	36365781	+	23616	SH3BP1		1074.362237	726.367962	839.199328	2266.064412	2133.12125	938.438343	1433.613172	1647.891599	1658.914577	2467.059634	2327.257589	1577.664865	177.653379	183.986103	427.022347	361.310043	453.991648	382.414806	1129.844401	1240.766381	421.962354	2271.820077	2063.812106	1021.771228	1546.630595	1801.563837	1862.221256	2172.447865	2529.380129	2410.608943	174.919402	237.883102	515.40629	584.683011	526.985643	396.69189
L3_chr22_+_36384697	chr22	36384658	36384697	+	57026	PDXP	PLP,CIN,FLJ32703,dJ37E16.5	65.686723	52.263249	16.132889	31.48989	63.20839	26.097963	23.773819	20.584483	14.41434	8.806633	13.612257	12.824084	22.442308	13.82086	4.445631	14.113258	7.759056	15.201703	73.859296	88.044256	9	32	61.572175	34	30.855505	29.639676	17.639676	9	16	18	22	18.228333	8.459354	23	11	15.314558
L3_chr22_+_36472190	chr22	36472176	36472262	+	11078	TRIOBP	DFNB28,FLJ39315,HRIHFB2122,KIAA1662,TARA,dJ37E16.4	348.393514	185.696093	170.942108	254.414065	97.703756	66.427862	336.165518	283.450049	339.504538	260.926067	201.169979	263.013047	133.365814	90.511657	149.615823	95.495272	65.745505	60.253739	375.843196	313.58186	93.99666	256.927718	95.213295	86.235499	385.346937	346.699239	395.331362	242.681383	225.801787	391.614666	131.433903	117.946551	206.433461	154.988543	85.388019	61.535533
L3_chr22_+_36927942	chr22	36927942	36928045	+	23764	MAFF	CTA-447C4.1,U-MAF	3.265331	26.170586	15.944189	17.676805	37.997311	8.744428	1.398909	5.13744	4.813668	4.745715	5.150655	14.789113	3.087079	18.461744	31.360314	11.655624	44.418418	82.739865	4	44	9	18	37	12	2	8	6	5	6	21	3	24	43.98374	19	54	86
L3_chr22_+_39096540	chr22	39096528	39096610	+	27352	SGSM3	DKFZp761D051,MAP,RUSC3,RUTBC3	315.810167	168.724121	133.574692	229.73676	149.100533	80.337905	46.049067	66.431662	39.095652	52.024731	60.981556	38.433621	148.646994	140.457299	125.834673	97.243648	161.880442	148.758191	335.774749	286.787986	71	231.895436	145	98.998317	57.987113	90.987113	47.981945	51	69	55	146.994141	179.995111	168.978458	157.991185	190.985302	153.996088
L3_chr22_+_39677335	chr22	39677319	39677337	+	9978	RBX1	ROC1,RP11-554C12.1,BA554C12.1,MGC13357,MGC1481,RNF75	4.989785	5.428259	1.591957	8.820623	5.09861	0.638107	1.32216	1.718711	9.870206	2.94947	0.84304	0.741153	71.764124	41.11186	45.475062	38.850901	32.320532	19.458655	6	9	1	9	5	1	2	3	12	3	1	1	70.996914	52.990741	60	63	39.993827	20
L3_chr22_+_42650984	chr22	42650966	42651030	+	80339	PNPLA3	RP4-796I17.1,ADPN,C22orf20,iPLA(2)epsilon	144.637497	57.114816	24.124826	53.149167	29.727981	12.802059	24.916298	30.241945	10.200183	14.682968	19.052832	29.551948	91.980317	47.061768	13.046818	32.504841	32.743478	62.320484	160	96	14	54	29	18	33	44.979381	13	15	22	42	91	61	22	53	44	64
L3_chr22_+_42751495	chr22	42751487	42751509	+	29780	PARVB	RP4-671O14.3,CGI-56	34.021266	15.637336	3.183914	8.812143	8.166501	0.638107	2.82986	0.540457	3.947832	2.870125	5.173602	0.741153	3.087079	2.987708	2.0796	4.265821	4.787714	4.028538	38	25.985401	2	9	8	1	4	1	5	3	6	1	3	4	4	7	7	4
L3_chr22_+_44446377	chr22	44446374	44446604	+	25814	ATXN10	E46L,FLJ37990,SCA10,RP1-37M3.7	98.917947	51.891195	34.0977	62.93068	23.115148	8.209958	4.37027	4.92265	6.24594	17.969762	2.552068	8.008328	17.522615	14.232994	12.845675	21.810405	12.905319	11.119921	107.193456	87.64175	19.16857	63.654087	22.589436	11	6.062044	8	8.035926	18	3	11.197846	17	18.96	23.66146	35.737227	18.84	11.094247
L3_chr22_+_45351402	chr22	45351402	45351746	+	NA	NA	NA	169.333071	69.095945	21.101426	167.581807	131.525891	50.84281	48.674224	42.454275	26.101453	47.336842	52.422671	66.645888	43.759734	29.335694	19.734628	55.472184	71.13606	64.395673	189.527653	115.231508	12.802749	170.147257	128.350234	68.744424	63.916589	65.564343	32.783862	47.396128	60.626185	94.565348	42.718994	39.014181	34.377778	90.701682	96.999288	65.360478
L3_chr22_+_45394757	chr22	45394754	45394775	+	NA	NA	NA	15.851789	9.531838	1.591957	0	3.069543	4.350973	30.109914	20.148558	1.545543	8.075238	12.304896	7.730805	60.661042	56.561494	12.212388	25.90659	81.828526	33.015103	18	16	1	0	3	6	35	28	2	8	14	11	60	72	17	42	94	34
L3_chr22_+_48981588	chr22	48981565	48982177	+	83642	RP3-402G11.5	RP3-402G11.5,MGC131879,SELO	27.724765	19.871201	12.960834	43.712066	27.120788	20.492741	18.589686	16.334386	5.145794	4.966787	15.126954	17.253819	19.240323	20.836735	9.227674	3.04103	17.910596	16.634945	32.610546	32.959038	7.928742	44.429568	26.437239	26.909221	24.487146	25.806321	6.622951	5.311475	17.566338	23.905336	18.804511	27.364988	16.339429	5	24	16.803084
L3_chr22_-_18117717	chr22	18117717	18117718	-	NA	NA	NA	29.461135	10.095322	0	3.929369	7.180999	1.362328	0	1.178254	0	2.94947	0	0.741153	3.072054	2.269478	0	0.60736	0	1.007135	32	17	0	4	7	2	0	2	0	3	0	1	3	3	0	1	0	1
L3_chr22_-_19738812	chr22	19738812	19738813	-	NA	NA	NA	28.872008	10.071262	33.071504	4.917216	4.096355	1.362328	0	0	1.580632	0	0	0	24.188064	2.269478	10.555402	2.446396	1.36976	1.007135	31	17	17	5	4	2	0	0	2	0	0	0	24	3	15	4	2	1
L3_chr22_-_38258712	chr22	38258646	38258776	-	91582	RPS19BP1	RP5-1104E15.4,FLJ21770,MGC52010,S19BP,dJ1104E15.4,AROS	192.888399	98.957207	135.708562	186.443946	166.144822	121.049005	6.397549	1.621371	7.096894	6.621305	5.135961	5.901046	72.682353	27.947063	67.765411	72.436533	87.600375	86.085283	216.933777	165.990144	73.904095	188.988004	161.837161	154.824532	9	3	9	7	6	8	71.372653	36.962963	101.79548	118	113.998255	87.905692
L3_chr22_-_39189373	chr22	39189369	39189387	-	57591	MKL1	Mal,BSAC,MRTF-A	2.528698	0	0	0	0	0.638107	7.549577	5.133326	6.301236	5.024947	5.192645	5.048259	22.39921	8.384042	2.0796	3.045262	1.931892	5.937124	3	0	0	0	0	1	10	8	8	5	6	7	22	11	4	5	3	6
L3_chr22_-_40172750	chr22	40172748	40172815	-	10766	TOB2	TOB4,TOBL,TROB2	34.187202	12.056709	4.93594	23.581542	10.236517	5.363197	34.059053	22.418686	46.046307	39.632426	35.714195	27.453142	27.525557	11.300153	7.232989	12.736242	16.25404	13.662101	39.534757	19.977099	3	24	10	8	43	32	56	38.992453	40.969811	38.988735	27	15	13	20.877707	21.879195	13.775
L3_chr22_-_40996553	chr22	40996540	40996604	-	NA	NA	NA	70.778085	26.855666	16.85186	36.360722	15.35756	8.570001	142.082291	228.302408	162.584751	145.363707	143.56484	146.817142	85.28938	81.475723	91.931511	51.887619	56.494834	27.944722	79	44.982533	10	37	15	12	151.983485	241.554054	182.989551	131.990435	157.979085	220.998253	84.977528	102.977528	111.921891	83.99633	65.988764	28.966418
L3_chr22_-_44015351	chr22	44015351	44015493	-	23313	C22orf9	CTA-268H5.8	775.646606	362.844727	192.283478	730.643896	935.739855	387.407324	439.835857	358.29722	162.624341	419.065889	546.024038	346.637172	372.446697	310.589414	228.199173	465.903237	843.439041	608.071654	821.101411	618.027997	104.501287	734.97593	906.196962	451.375625	513.800623	452.081428	195.797793	389.88288	605.038077	512.125303	369.32474	397.462411	300.163664	752.211922	910.894376	637.388302
L3_chr22_-_47305049	chr22	47305049	47305051	-	NA	NA	NA	6.122661	10.578054	10.842991	5.887231	3.069543	3.546613	58.152891	35.726774	37.828589	20.841738	20.53305	15.755397	10.146174	7.720838	16.674432	6.703345	0.643964	9.678888	7.007399	17.787363	6	6	3	5	65.044019	43.729487	43.864795	19.815165	22.989796	22.815577	10	10	23.318016	10.921588	1	9.953846
L3_chrX_+_9393058	chrX	9393055	9393108	+	6907	TBL1X	EBI,TBL1	7.30792	3.034285	1.591957	1.951062	3.069543	0	2.960227	17.009203	19.778367	1.87559	10.263043	12.785751	1.032672	1.485082	1.585218	1.218951	0	0	8.96875	5	1	2	3	0	4	25	24	2	12	18	1	2	3	2	0	0
L3_chrX_+_13617167	chrX	13617157	13617169	+	9367	RAB9A	RAB9	21.936452	4.841104	3.183914	5.892747	2.039444	1.276214	11.393135	8.111797	9.871592	10.996761	19.238394	5.778889	12.226009	7.563138	10.061021	26.460527	16.851909	3.021404	25	8	2	6	2	2	15	12	12	11	22	7.985401	12	10	14	43	22	3
L3_chrX_+_24077766	chrX	24077754	24078236	+	7543	ZFX		31.418613	17.614941	9.019207	23.799483	9.273765	1.13859	3.702157	3.334433	3.462278	23.358843	6.38959	3.231124	19.844297	15.842719	17.544783	12.106754	19.322797	14.665763	36.389543	29.359513	5.324506	24.205128	9.070017	1.878453	5.374331	5.772979	4.459194	22.367236	7.428571	4.318103	19.41652	20.981602	27.383127	19.834844	26.377398	14.821687
L3_chrX_+_40325146	chrX	40325102	40325208	+	10159	ATP6AP2	APT6M8-9,ATP6IP2,ATP6M8-9,ELDF10,HT028,M8-9,MGC99577,MRXE,MSTP009,XMRE	96.043381	63.633193	77.624414	174.076792	136.641613	45.566746	7.664536	4.117981	15.278678	12.820952	18.198425	27.281997	155.429527	115.50148	214.679972	212.633053	376.798888	280.532918	106.972644	106.996885	43	176	133	58.99843	11	7	19	13	21	38.983333	153.996317	149	265.999385	343.998769	410.999387	292.925615
L3_chrX_+_46656989	chrX	46656969	46656991	+	9767	PHF16	KIAA0215,JADE3,MGC138748,MGC138749	0	0	7.024196	0	1.019722	0	2.16878	0	14.715433	0	0.84304	0	2.065344	0	1.090837	0	0	0	0	0	4	0	1	0	3	0	18	0	1	0	2	0	2	0	0	0
L3_chrX_+_49574014	chrX	49573962	49574021	+	NA	NA	NA	5.021789	3.034285	0	3.918306	1.019722	3.712866	7.259054	11.217785	17.007603	17.646013	18.15206	17.636176	2.065344	1.502626	5.615978	12.20871	5.431678	4.007312	6	5	0	4	1	5	10	17	21	18	20.982906	25	2	2	9.823529	20	8	4
L3_chrX_+_56606754	chrX	56606742	56606773	+	29978	UBQLN2	CHAP1,CHAP1/DSK2,Dsk2,HRIHFB2157,LIC-2,N4BP4,PLIC-2,PLIC2,RIHFB2157	10.851426	12.046051	4.775871	2.933393	3.059166	0	1.32216	8.39971	0.772772	11.934556	4.349605	11.520252	4.119751	3.730249	2.709003	1.822079	1.931891	7.007489	13	20	3	3	3	0	2	13	1	12	5	16	4	5	4.977273	3	3	7
L3_chrX_+_67830205	chrX	67830200	67830235	+	9754	STARD8	DKFZp686H1668,KIAA0189,DLC3,STARTGAP3	8.688664	9.56809	92.357232	41.511516	22.591821	10.474897	9.833316	71.853044	81.54104	44.614819	25.96948	31.711513	7.217767	40.562176	132.262675	32.510348	33.387947	35.334415	10	16	47	42	22	15	14	98	98	44	30	45	7	53	174.779793	53	44	36
L3_chrX_+_67965584	chrX	67965574	67965616	+	1947	EFNB1	RP3-496G1.1,CFND,CFNS,EFL3,EPLG2,Elk-L,LERK2,MGC8782	2.412732	1.831254	0	4.893837	6.122694	7.19825	2.059989	4.052413	5.57735	9.837935	8.600535	12.872464	2.065344	1.485082	0.988763	1.822079	5.547981	10.871665	3	3	0	5	6	10	3	6	7	9.987654	10	18	2	2	2	3	8	11
L3_chrX_+_84385686	chrX	84385684	84385686	+	7552	ZNF711	CMPX1,ZNF4,ZNF5,ZNF6,Zfp711,dJ75N13.1	11.666248	0.610418	0	0	0	0	0	0.540457	0	0	0	0	0	0	0	0	0	0	13	1	0	0	0	0	0	1	0	0	0	0	0	0	0	0	0	0
[truncated: 31 more rows]
