# Supplementary material for: Core promoter structure and genomic context reflect histone 3 lysine 9 acetylation patterns
Source: BMC Genomics. 2010 Apr 21;11:257. doi: 10.1186/1471-2164-11-257 (PMC2867832; doi:10.1186/1471-2164-11-257)
Supplement: Additional file 1 — Result of the clustering and the extracted subsets of the clusters, filtered by gene expression level [file 1471-2164-11-257-S1.zip › ac_pma_96h/GEL_high/high_centered]

L3_chrX_+_46963052	chrX	46963017	46963118	+	5127	PCTK1	FLJ16665,PCTAIRE,PCTAIRE1,PCTGAIRE	91.18822	43.358005	33.31761	45.740242	42.96068	37.29473	145.548277	159.506469	91.316022	87.819337	68.81131	95.730275	45.179689	32.807632	24.589255	25.65627	26.479992	29.893235	105.905852	71.966006	20	46.575065	42	50.985891	186.522768	223.611503	111.702756	87.955552	78.855838	135.930693	44.1316	43.46409	38.992537	41.980989	37	30
L3_chr13_+_32058588	chr13	32058585	32058713	+	23047	PDS5B	APRIN,AS3,CG008,FLJ23236,KIAA0979,RP1-267P19.1	84.465342	38.736392	27.242767	44.478465	12.258475	7.895386	73.706008	182.290769	86.031548	87.829009	87.338243	115.346607	125.503257	103.822066	78.542185	101.137407	68.998531	37.667099	97.334093	64.437612	16	45.337924	12	11	95.997642	249.303322	104.998848	86	98.93671	167.661003	123.22623	135.93281	120.962114	164.796262	92.668106	38.008427
L3_chr14_+_104957241	chr14	104957191	104957263	+	9112	MTA1		165.418313	125.33903	92.358176	119.147522	70.751997	50.101008	97.110527	149.018702	64.46571	88.045048	67.698535	89.150471	21.51393	29.027394	20.258808	44.609584	27.924481	31.120868	183.891258	211.696014	50.832155	120.780879	68.998609	65.994482	123.046963	197.01208	78.617593	85.276341	77.41172	128.016736	20.965041	37.961686	34.28754	72.726415	38.481262	31.458825
L3_chr12_-_2856550	chr12	2856492	2856618	-	2305	FOXM1	FKHL16,FOXM1B,HFH-11,HFH11,HNF-3,INS-1,MPHOSPH2,MPP-2,MPP2,PIG29,TRIDENT,TGT3	84.609393	43.572322	24.222368	66.846784	11.193156	32.202752	163.430582	154.198672	79.818247	97.886547	19.637022	59.998257	36.729163	36.029011	10.992024	29.295011	6.874845	13.980387	95.98386	72.996732	13.993464	67.993464	10.952221	41	202.984781	201.966641	96.993103	94.991724	22.987588	85.300863	35.988701	47.374584	19.994444	47.966102	9.988701	13.994444
L3_chr18_-_46061852	chr18	46061820	46062170	-	4152	MBD1	CXXC3,PCM1,RFT	67.705501	52.993493	24.436061	47.838924	45.493088	15.123296	92.869682	154.041076	95.268202	72.143115	87.810461	60.804165	124.609028	99.403966	108.028145	58.756997	114.055345	68.092996	77.971234	88.533263	14.997623	48.71965	44.454316	22	118.628579	209.164015	115.271191	71	99.931909	86.127488	122.623294	128.981829	158.01947	95.822292	145.444217	69.282071
L3_chr12_+_68923479	chr12	68923477	68923507	+	4848	CNOT2	CDC36,HSPC131,NOT2,NOT2H	5.070143	9.020193	6.753939	8.812143	3.059166	0	67.789041	75.389239	62.592343	55.788189	50.282437	58.670784	212.76564	138.107301	238.248927	140.58801	191.294361	54.228027	6	15	4	9	3	0	81	93.406278	74	53.995604	57	86	212	175	270	227	211	55.998282
L3_chr22_+_16940688	chr22	16940683	16940824	+	55670	PEX26	FLJ20695,PEX26M1T,Pex26pM1T	210.576898	127.219451	78.318376	144.16921	154.960198	62.412499	51.712897	39.250398	39.471759	38.011814	72.12343	60.783475	23.477361	15.826403	23.356958	31.88895	38.179129	39.521892	227.940649	215.673933	42.998878	145.955568	151	81.74596	64.849765	55.98731	47.961929	37.98731	81.97037	85.95768	22.933086	20.921348	38.472349	52	52.9595	40
L3_chr12_-_53064641	chr12	53064638	53064798	-	25946	ZNF385	RZF,DKFZP586G1122,HZF,ZFP385,ZNF385	38.628974	34.845859	25.468013	46.129665	55.247841	22.505376	154.022112	115.370595	100.125419	92.863138	125.497744	134.672587	93.744401	104.767896	117.259312	56.965158	62.547822	166.457589	45	58	15	47	53.988722	31.961975	189.985597	160.960044	120.997755	93	142.977702	192.998878	91.994511	135.995873	174.998723	92.997249	84.995868	170.993243
L3_chr16_+_68016023	chr16	68015990	68016084	+	80777	CYB5B	CYB5-M,DKFZp686M0619,OMB5,CYPB5M	10.78981	9.094083	3.183914	0.975531	1.019722	1.276213	16.998794	13.170588	12.795527	3.231986	7.665081	7.326999	259.797138	209.895186	253.080766	142.726578	166.460862	145.243019	13	15	2	1	1	2	22.989247	21	16	3.424528	9	10	257.504054	268.638302	315.337326	231.828422	202.999303	148.665214
L3_chr13_+_76464213	chr13	76464174	76464321	+	1203	CLN5	FLJ90628,NCL	201.341139	123.542468	90.223021	255.983987	110.831054	46.926597	51.291803	39.662089	83.476412	68.913886	65.881797	88.670217	36.882836	37.236237	52.500657	71.061378	98.034803	43.692956	221.990207	207.980379	50.998909	258.988028	107.998909	62.989139	67.998188	60	101.995338	68	76	126	36	49	81.993658	115.980173	129.997895	43.993658
L3_chr1_+_159438785	chr1	159438760	159438819	+	4720	NDUFS2		138.101621	160.390522	70.080358	187.158498	241.770929	116.877785	8.818118	15.826836	13.942199	15.977061	13.855208	23.06108	143.759948	173.523423	125.17773	165.20639	269.632562	304.091878	151.883988	273.100661	38.749455	188.996131	234.686534	137.388289	12	23	17	16	16	32.50137	142.06574	220.584737	164.924696	267.79547	303.774128	320.266729
L3_chr3_-_121550615	chr3	121550608	121550888	-	116064	LRRC58		151.571667	107.711641	28.381671	161.258812	46.111695	5.627187	71.152009	102.350893	55.312831	60.031511	62.207561	60.284095	69.201954	40.503952	27.619441	52.060692	36.747752	12.992133	165.971148	182	17	162.998525	44.998525	8	89	145	66.99359	60	71	85	67.959036	52.987512	45	84.990074	50	13
L3_chr20_-_33793595	chr20	33793555	33793640	-	9584	RBM39	HCC1,CAPER,CAPERalpha,CC1.3,DKFZp781C0423,FLJ44170,RNPC2,RP11-353C18.2	37.07138	30.021443	12.895725	19.564704	10.220684	0.638107	57.350486	142.573105	153.652291	98.475982	84.562331	85.550494	197.752838	174.598286	259.416705	149.976005	200.516389	92.492429	43	49.970642	8	19.992701	10	1	74	188.99858	182.968379	95.998706	96.997288	121.98245	194.973432	225.961303	346.902563	243.967063	247.93416	93.906051
L3_chr12_-_53153626	chr12	53153615	53153657	-	NA	NA	NA	19.136377	18.48216	6.527897	10.781068	6.140162	0.638107	37.150589	32.794575	10.236742	8.63298	10.319307	8.593534	236.356339	150.932176	110.415423	57.876478	75.823423	27.514611	22	30.962963	4	11	6	1	46	50	12.791045	9	12	12	235.988762	191.996241	138.962844	94	92	28
L3_chr8_+_21833110	chr8	21833094	21833215	+	23039	XPO7	KIAA0745,RANBP16	35.880672	27.64938	15.3712	34.531669	24.648002	11.925571	144.232284	189.407733	127.111019	112.289513	137.007216	212.060094	116.017105	71.017473	55.621051	66.233797	78.358969	91.804201	42.811426	45.890642	9.097153	35.068382	24.107063	17.489718	185.58469	259.776613	154.961535	111.245489	156.610934	304.090888	113.618759	93.002249	88.510462	108.21686	106.74714	92.996939
L3_chr10_-_74055827	chr10	74055798	74055893	-	10367	CBARA1	CALC,DKFZp564C246,EFHA3,FLJ12684	21.038609	13.905471	6.367828	17.611218	10.216322	2.638541	185.882138	183.507282	89.80002	171.659037	129.411405	98.54607	90.767797	93.353415	99.554852	105.646542	90.51833	55.288474	25	23	4	17.976471	10	4	225.988422	242.995152	109	164	147	140.999033	88.998609	122	152.972356	171.997214	120.990307	56
L3_chr6_-_43763445	chr6	43763442	43763536	-	55168	MRPS18A	FLJ10548,HumanS18b,MRP-S18-3,MRPS18-3,S18bmt,RP1-261G23.2	61.494185	56.089567	30.410108	34.401276	56.295917	21.362108	45.073966	66.488867	51.473118	81.255448	77.356426	72.082225	191.532416	158.419079	186.089213	148.298027	232.024902	179.842998	68	94.996656	16.989967	35	54.882943	29	57.992048	85	62	78	86.968821	105	189.988116	200.985788	224.990315	239.911162	262.982327	186.989555
L3_chr1_+_235025182	chr1	235025180	235025419	+	NA	NA	NA	93.881055	61.183374	29.094588	74.68458	19.421665	13.008414	81.67864	137.564771	97.470005	71.129204	43.262861	114.102699	123.02952	63.618038	67.63685	79.776708	46.629967	54.93287	109	102	17	76	19	19	104.973254	185	117.974638	71	49.998473	162.973254	120.956204	82.982249	100.996448	130	63.820175	55.964497
L3_chr7_-_27668962	chr7	27668959	27669146	-	11112	HIBADH	MGC40361,NS5ATP1	176.652799	91.307104	35.039219	110.305498	30.66399	10.002172	38.063739	24.064621	27.470073	25.526745	24.168699	17.475118	91.568096	46.625734	48.650383	59.530359	56.508933	26.751281	195.996132	152.998043	19.998043	111.998043	30	15	50	36.994975	33.979975	26	28	24	89.995536	60.980044	73.861635	97.154438	73.975281	27
L3_chr12_+_54654139	chr12	54654093	54654191	+	5869	RAB5B		27.498522	7.238107	4.93594	12.727866	8.166501	18.94116	161.97793	129.552914	54.337851	102.907825	87.979367	155.247259	117.863238	75.478326	27.742341	65.560423	123.232657	129.752263	32.980198	12	3	13	8	25	196.920331	174.996537	66.783557	100.993114	100.853986	223.991954	116	97.998473	46.983225	106.805455	150.980479	132.966556
L3_chr3_-_61703852	chr3	61703850	61703853	-	NA	NA	NA	16.756454	21.192507	29.78692	24.706127	35.746471	6.274266	23.770291	21.521218	25.882911	8.204045	7.919555	6.830926	268.268063	259.866491	331.709884	308.907359	338.727779	188.347857	18.767733	35.853825	16.163036	25.026011	34.757145	8.381579	28.754098	26.844262	30	8	9	9.688525	270.306784	319.660441	318.268805	494.115141	325.172516	201.293379
L3_chr11_+_8660914	chr11	8660912	8660915	+	6157	RPL27A	MGC87238,FLJ43464,MGC10850,MGC17878	62.838428	53.998749	51.81799	42.480944	19.363094	5.83057	3.555715	26.760642	5.683049	8.833221	13.474052	15.520351	245.093656	216.121979	332.443473	172.843029	234.441459	137.789195	66.56126	92.455997	26.74849	42.842105	18.842105	7.918033	4.907895	34.618421	6.907895	8.815789	15.355263	22.447368	246.148393	267.894771	324.030966	277.73507	237.989479	146.063432
L3_chr9_-_139060364	chr9	139060280	139060494	-	56654	NPDC1	CAB1,CAB,CAB-,CAB-1,DKFZP586J0523,RP11-229P13.1	207.881189	125.459039	51.820835	178.596935	196.142121	283.869118	41.535703	18.271468	22.508264	39.828542	28.635029	47.765139	62.207674	63.639613	50.231375	55.052676	63.84542	132.209636	231.932528	210.987971	30	180.999101	190.996306	333.977779	55	27.914141	28	40	33	66.851468	60.989056	82.985115	76.997403	89.967552	83.932675	134.962547
L3_chr1_+_224317007	chr1	224316994	224317054	+	3020	H3F3A	H3.3A,H3F3,MGC87782,MGC87783	115.232412	80.401501	47.270106	81.661086	29.006597	9.042435	4.172033	11.804093	7.314049	3.828825	12.477966	4.023526	206.034137	168.771261	147.725427	131.481616	168.214093	87.036049	128.996795	135.388357	27.252222	82.763282	28.3033	12.844801	6.159837	17.829363	9.282296	3.959049	14.184049	5.511942	204.005912	216.18741	200.441929	213.102107	197.617885	89.570244
L3_chr8_+_132985521	chr8	132985499	132985896	+	23167	KIAA0143	DKFZp781J0562,KIAA0143	155.178772	148.408825	223.11415	272.082647	93.329453	23.721257	65.905933	221.221028	415.276973	313.404366	224.955944	192.999093	105.470395	163.026197	483.641698	373.532186	355.570323	94.979816	171.384969	250.997914	121.934859	274.972589	91	33	83.937203	272.922093	486.989334	295	253.881657	281.154278	103.995929	209.993017	614.03533	604.982944	428.671842	96.997972
L3_chr2_-_68333134	chr2	68333122	68333225	-	NA	NA	NA	182.101811	97.358211	85.068794	77.715363	63.544095	13.459391	46.77908	114.37231	92.85855	33.488377	69.748799	58.709984	98.559116	79.089325	97.608907	64.265479	63.073365	41.382322	202.988013	163.993162	47	79	61.996546	18.993092	62.996289	159	112	34	80	84	96.996503	102.996581	137.471798	104.92842	83	42
L3_chr1_-_203985669	chr1	203985657	203985984	-	64710	NUCKS1	FLJ21480,JC7,NUCKS,FLJ32016,FLJ38536	208.393142	138.884984	84.978315	131.027363	37.849526	5.190969	52.086493	111.943223	109.882709	86.068347	54.056328	41.647306	70.441116	60.719036	71.581988	83.122274	40.634652	16.830247	234.930445	232.699503	48.989899	132.960396	36.990099	8	67.943957	150.95082	130.934426	84	61.981831	57.992674	68.856306	79.774648	115.761627	135.439044	55.948842	17
L3_chr15_+_75011127	chr15	75011124	75011192	+	5955	RCN2	E6BP,ERC-55,ERC55,TCBP49	228.617277	151.783145	50.224838	162.022931	50.199207	15.21077	7.003456	38.267084	12.045642	7.974417	13.770749	21.690269	100.224808	82.556932	56.035993	76.337896	47.217778	47.691315	249	256.957687	28	163.973911	48.984724	21.998797	10	49	15	8	15.888199	30.268625	98.977548	105.977548	84	124	63.996479	49
L3_chrX_-_152889844	chrX	152889821	152891067	-	3054	HCFC1	CFF,HCF-1,HCF1,HFC1,MGC70925,VCAF	103.29985	66.177114	20.383828	56.643314	73.843679	26.561477	163.481771	274.857758	171.839868	143.644383	146.094806	238.662954	70.65286	55.125617	37.659111	33.107917	28.045309	53.32919	121.273607	110.112041	12	57.571002	72.106102	38.74921	212.053044	366.803611	208.631119	141.139437	166.856713	343.856403	69.145021	73.011136	64.182229	54.277041	39.644433	53.785528
L3_chr5_+_139473867	chr5	139473822	139473945	+	5813	PURA	PUR1,PUR-ALPHA,PURALPHA	208.178016	182.849774	188.181428	181.206676	71.594617	22.075396	73.470376	66.145245	85.737868	58.747628	55.441926	86.144048	62.293947	46.937009	59.374794	42.47053	32.213835	18.715709	234.10983	307.949089	105.998948	183.962261	69.913604	31.995833	96.563991	98.760903	103.633608	59.233391	63.987752	122.78753	60.908578	61.992308	94.467323	69.448555	45.912687	18.702332
L3_chr16_-_73198514	chr16	73198494	73198519	-	2734	GLG1	CFR-1,ESL-1,FLJ23319,FLJ23967,MG-160,MG160	240.063849	83.621373	96.424889	167.575973	57.556017	21.156866	48.35417	37.447184	30.276821	21.507918	58.255505	34.288997	55.838823	46.806521	50.044651	65.221483	55.856792	43.458483	250.968332	142	50	168.976712	56	29	61	51	37	21.967427	65.7343	48.983819	54.997701	60.979684	71.507217	105.993135	70.997701	44.248998
L3_chr7_-_44854179	chr7	44854178	44854269	-	94239	H2AFV	MGC10170,MGC10831,MGC1947,FLJ26479,H2AV	199.537279	136.94913	101.758799	95.526001	22.483359	10.247416	65.034246	66.52847	73.625849	24.587436	18.785859	25.829046	80.116177	90.178069	127.409377	66.908914	39.440037	51.576255	217.898448	231.96175	55	96.969647	21.990541	15	83	92.93578	88.506953	25	22	35.997573	78.878605	116.533537	179.971711	108.888755	52.765417	52.962366
L3_chr1_-_224253651	chr1	224253640	224253730	-	163859	C1orf55	FLJ35382,RP4-671D7.1,dJ671D7.1	135.693582	179.952552	96.545627	169.674844	97.34155	21.55702	69.025487	103.208503	49.165554	42.942961	50.369156	50.267117	140.721377	213.030683	107.00756	132.635869	163.788878	106.437965	154	302.996431	55	172	95	30	88	139	60	43	58	70.997996	138.9974	270.993064	151	215	197.999133	109
L3_chr17_+_38238687	chr17	38238666	38239029	+	10197	PSME3	Ki,PA28-gamma,PA28G,REG-GAMMA	97.292521	56.866807	60.6796	71.003767	55.344667	27.798698	170.748796	143.981252	128.95118	108.685673	108.384722	117.813421	77.644588	76.734854	101.871715	85.665827	111.365904	136.983847	110.968037	95.220096	35	72.094945	54.006318	38.148937	203.355279	184.99576	154.425587	104.222203	122.192212	171.233856	76.365072	99.785	142.989766	139.419733	135.353727	141.9885
L3_chr21_+_36679531	chr21	36679529	36679599	+	8208	CHAF1B	CAF-1,CAF1,CAF-IP60,CAF1A,CAF1P60,MPHOSPH7,MPP7	156.962035	78.561636	30.118263	31.254658	17.422647	21.276076	122.770224	53.600309	45.699841	6.724891	15.557542	24.375419	69.099451	60.07886	56.84839	6.695244	5.315375	55.631533	166.961572	132.183083	16.846154	31.787879	17	29	148.974374	76.25745	55	6.911357	17.708758	33.977528	67.968434	78.472523	87.267092	10.990424	8	57.393954
L3_chr2_+_73314943	chr2	73314919	73315021	+	10574	CCT7	CCT-ETA,Ccth,MGC110985,Nip7-1,TCP-1-eta	77.238205	36.388777	34.178282	55.130084	34.863574	30.608374	44.089326	24.783422	25.244659	32.646349	22.484397	31.483768	231.181102	163.442607	229.747902	153.395463	196.503456	185.827931	86	61	20	55.917392	34	41	54	35	30.995575	31.939655	26	45	229.908408	207.992154	269.995717	247.994283	222.998562	193.999281
L3_chr1_-_231491861	chr1	231491860	231491861	-	NA	NA	NA	31.638027	32.039573	12.788907	22.793105	10.269854	5.365414	15.962664	21.987984	12.486294	9.276411	21.526671	13.643177	305.714755	228.387381	408.042399	311.992005	325.380138	136.257708	33.842767	54.672956	7	23	10	7	19	27	14.91129	9	24	20	309.250704	280.001994	360.904156	498.029752	304	146
L3_chr12_+_129922559	chr12	129922510	129922605	+	5901	RAN	TC4,ARA24,Gsp1	132.194452	93.333397	87.567145	92.053478	60.673096	26.559083	24.992366	50.310987	16.785318	53.330596	25.38842	19.231134	196.598255	233.670097	323.174813	222.388626	224.216259	179.799389	144.978378	158	47	92.996317	58.998214	34	32.995833	67	21	51	29	27	194.996444	295	370.967298	358.983625	247.997041	186.989383
L3_chr5_+_72830008	chr5	72830003	72830035	+	689	BTF3	BETA-NAC,BTF3a,BTF3b,NACB	26.829578	16.159763	28.710177	24.683773	11.257039	2.724655	14.629469	10.427973	3.923838	12.97793	8.600535	7.730805	313.538104	341.981123	459.376443	362.121039	368.974995	212.436739	29.960317	26.92973	16	25	11	4	19	16	4.9875	13	10	11	313.985792	424.600022	480.848638	581.480333	383.980525	223.981708
L3_chr1_+_46041828	chr1	46041828	46041922	+	23139	MAST2	FLJ39200,KIAA0807,MAST205,MTSSK,RP4-533D7.1	154.525437	105.692565	93.53707	154.051299	114.471331	68.868775	145.73052	146.639112	82.541428	171.705249	119.914325	149.995856	55.066592	56.269336	37.896053	40.875015	46.291578	91.529657	170.982943	177.973111	52	155.996345	111.510047	90.997546	176.987725	191.984871	98.983005	163.932191	135.997176	217.673025	54	72.906108	58.993274	66.572862	59.20372	93.967143
L3_chr22_+_38246512	chr22	38246509	38246518	+	468	ATF4	CREB2,CREB-2,TAXREB67,TXREB	28.565917	30.181672	10.097921	34.563933	20.515201	4.184719	20.508343	29.077464	5.68643	14.158211	4.307614	15.463846	309.299187	303.508946	458.033615	146.571442	257.640636	161.453226	32	51	6	35	20	6	25	38	7	14	5	22	310.982481	374.975924	436.974363	235.983591	264.990146	170.979396
L3_chr18_-_21185984	chr18	21185963	21186215	-	25925	ZNF521	DKFZp564D0764,EHZF,Evi3,MGC142182,MGC142208	43.18025	32.59944	11.143699	37.303239	3.059166	1.914321	158.64882	281.944505	97.588733	188.925696	57.158158	103.725451	157.584389	115.426015	68.621617	121.085026	34.72471	27.452238	51	54	7	38	3	3	196.9647	368.97192	119.966091	181.987169	65.996059	147.996059	154.995207	149.99839	107.850337	197	47.9875	28
L3_chr10_+_22645363	chr10	22645315	22645412	+	23412	COMMD3	BUP,C10orf8,DKFZp686K0399,FLJ45471,RP11-573G6.3	36.512712	15.100384	8.345896	24.543196	7.132737	1.91432	10.899371	13.43429	6.19797	5.762855	10.450386	9.295229	313.381214	231.969289	270.459852	150.932046	101.469769	62.000394	42	24.986301	5	24.991228	6.986301	3	14	19.945946	7.875	6	12	13	311.772309	294.823479	321.729527	244.874273	127.954023	62.929512
L3_chr16_+_24458404	chr16	24458349	24458440	+	5930	RBBP6	DKFZp686P0638,DKFZp761B2423,MY038,P2P-R,RBQ-1,PACT,SNAMA	162.732016	164.255294	81.945164	92.76266	31.748797	10.370037	125.603416	265.63267	140.760769	82.776283	115.388155	88.010252	73.320745	79.209431	32.399836	23.849587	37.432827	27.668278	180	277.898106	44.916316	94	31	15	152.908108	333.977195	167.99602	80	130	125.99604	71.991643	103	52.822695	39	50	28
L3_chr14_-_88953175	chr14	88953166	88953338	-	1112	FOXN3	C14orf116,CHES1,PRO1635	113.866368	146.334815	50.508581	75.054849	32.714035	11.88654	113.320119	209.079784	120.735121	75.621338	115.70737	154.672906	138.547092	97.58641	81.593224	43.245342	36.746904	21.917846	131.523287	245.311746	29	76.44036	31.985481	16.982922	145.609377	293.314195	145.968039	75.997004	132.670672	220.188244	136.230028	127.120962	122.241196	70.705502	50.906793	21.997207
L3_chr19_+_1892144	chr19	1892131	1892246	+	1455	CSNK1G2	CK1g2	179.286324	129.205285	76.46888	161.823423	150.77981	54.690261	94.789523	107.245667	70.268385	51.304695	51.082591	78.918167	91.823417	87.615278	112.176735	59.438929	77.320425	79.351909	200.924856	216.808164	43.995499	163.996614	146.952811	74.908816	121.792398	149.953203	86	51.811346	59	111.837911	89.998516	114.273319	163.30872	96.998514	101.655851	80.983797
L3_chr22_+_19666585	chr22	19666575	19666611	+	8216	LZTR1	LZTR-1,MGC21205,TCFL2	206.016087	111.642113	57.14896	201.237513	149.620773	137.169057	89.25457	115.693637	57.594098	116.948774	142.215573	176.221228	75.787969	59.146242	52.951347	73.478073	109.097494	139.914967	215.989773	189.9949	29.986718	201.990761	144.994885	151.970343	104	135.981609	67.997743	109	157.998871	262.996618	74.98743	75.932945	70.99841	118.995253	127.985856	145.990513
L3_chrX_-_129072119	chrX	129072103	129072607	-	2000	ELF4	RP3-510O21.2,ELFR,MEF	128.570398	107.358738	59.433466	70.714563	57.300736	24.977322	191.622756	326.065867	192.736588	190.339239	159.268656	199.052002	53.137968	62.362839	59.384344	42.370658	41.589625	54.894326	147.484589	180.699671	33.527893	71.824675	55.989154	35.12103	240.165335	421.869713	230.046916	183.406304	181.012671	285.505649	51.862318	81.864937	88.928485	68.990881	55.987974	55.521824
L3_chr22_-_49031782	chr22	49031746	49031872	-	83933	HDAC10	RP3-402G11.7,DKFZP761B039,MGC149722	177.636447	120.102504	54.183352	62.862458	72.703439	59.843659	131.213098	127.832081	43.612847	59.692146	38.026244	77.005176	65.473756	67.51917	42.847765	19.526631	26.964089	55.210337	197.786384	201.933189	30.997151	63.994308	71	77.981498	160.994021	177.992593	53.998516	57.995536	44	109.989621	64	87.968197	68.986925	31.978723	36.973374	56
L3_chr3_-_157755588	chr3	157755573	157755671	-	6747	SSR3	SSRgamma,TRAPG,SSR gamma	16.493882	10.897456	9.871879	12.711684	7.142416	2.638541	121.317618	208.638532	175.752656	144.337885	232.160144	205.633894	236.929261	262.030728	233.44457	240.342239	417.0959	193.070744	20	18	6	13	7	4	150.972419	272.974601	209.982036	139.98507	260.98503	300.973119	233.976049	335.831654	317.959177	389.938286	477.926992	198.97496
L3_chr5_+_177490611	chr5	177490582	177490666	+	64777	RMND5B	DKFZp434K0926,FLJ22318	169.337905	79.282935	51.874369	163.205943	129.163144	57.30066	141.085681	140.708233	51.414263	97.681931	95.221509	105.35123	68.997797	91.17073	67.038272	69.890303	74.308574	60.419647	182.952323	134.009848	29	164.795282	125.62119	72.169778	165.9319	171.97829	60.985761	91	106.951098	152.884958	68.029894	116.796581	89.978571	113.409212	88.470504	61.911369
L3_chr6_+_26264534	chr6	26264532	26264536	+	3008	HIST1H1E	H1.4,H1F4,MGC116819,dJ221C16.5	284.112836	181.406185	139.878137	122.371878	49.433548	40.315191	15.76459	22.734029	16.551003	5.941569	1.709028	0.741153	81.429865	78.336976	161.762178	28.960553	9.915644	24.297764	287.971302	312.986819	67.983333	122.996667	47.993333	46.986667	20	31.874892	19.830982	5.979798	2	1	80.967718	98.963718	179.95253	46.967833	13	24.989201
L3_chr3_+_128799942	chr3	128799902	128799982	+	4171	MCM2	BM28,CCNL1,CDCL1,D3S3194,KIAA0030,MGC10606,MITOTIN,cdc19	165.755088	58.189782	49.588372	11.768914	9.194966	10.124279	63.884411	42.869031	19.012687	8.784028	2.52912	6.547408	151.786991	124.719879	69.545176	15.271384	15.796125	53.044379	180	98	26	12	9	14	79	57	24	9	3	9	150	160	101	25	22	54
L3_chrX_-_48699814	chrX	48699762	48700613	-	55593	OTUD5	DKFZp761A052,MGC104871,DUBA	184.03776	124.277208	127.831063	154.618695	115.707305	52.277945	135.026564	172.504264	156.556591	91.081837	93.24126	113.886962	63.432217	59.877942	71.446612	55.013572	54.322362	80.564498	207.990742	208.299189	72.949103	156.91895	112.906244	71	174.079059	234.85159	190.974763	91.181375	106.958855	160.808583	61.964052	78.976589	116.924815	90	76.487863	81.989364
L3_chr3_-_50340624	chr3	50340624	50340688	-	11334	TUSC2	PAP,C3orf11,FUS1,PDAP2	264.163603	145.48932	121.502216	158.111369	151.462147	65.111008	24.318235	26.92357	34.707795	37.379244	42.524324	34.069775	101.494314	58.256307	70.656395	42.026194	76.017506	62.176129	293.029723	244.279474	67.819643	160.2005	147.553516	88.275908	33.856	41.656664	42.954687	37.436759	48.939329	48.444199	99.527699	76.439449	100.979178	68.563033	99.491746	63.022564
L3_chr8_-_74953615	chr8	74953604	74953703	-	55284	UBE2W	FLJ11011,hUBC-16	98.090784	75.722085	46.06822	85.714246	32.742692	3.362762	57.055621	108.507675	82.294194	72.115573	63.323715	86.100786	235.820019	176.709186	190.826577	205.087475	234.226983	135.752455	112	127	25.98005	87	31.997475	5	77	149	100	72	72.994992	122.998328	232.990605	227.98319	260.92601	332.977276	285.985279	138.981229
L3_chr11_-_47154987	chr11	47154987	47155023	-	84364	ZNF289	FLJ14576,FLJ26000,IRZ,Nbla10535,Zfp289,ZNF289	117.002214	94.069157	38.327549	77.199025	43.143529	36.132452	66.184301	67.893618	34.259347	44.588103	38.447817	45.95398	208.072948	169.747453	204.570396	123.194638	174.705137	158.066304	125.984585	159.628847	21	77.996116	41.998047	43.570122	81.994885	91.056429	41.997442	43	43.954291	65.861884	206.87946	217.095222	249.120336	199.60277	199.899965	163.90625
L3_chr15_-_99609343	chr15	99609331	99609748	-	22856	CHSY1	KIAA0990,CSS1	228.393314	198.891359	422.616351	373.975697	134.689785	25.426629	80.066971	164.509742	237.230688	177.326891	89.842159	57.365364	83.236363	119.007188	360.855558	135.564944	135.219442	35.445299	244.999252	339.440016	209.998505	375.814815	130.722222	33	96	205.982982	278	166.972789	102	82	82	152.973856	447.940139	219.973856	166.973856	36
L3_chr10_+_11247014	chr10	11247011	11247521	+	10659	CUGBP2	BRUNOL3,ETR-3,NAPOR	84.927041	45.627957	28.214757	93.382362	30.775851	6.14919	111.799719	277.25134	281.955292	384.90878	549.666543	328.707407	197.359392	181.815776	288.049628	356.758679	362.720685	98.345301	91.671984	77.042454	15.727273	94.439212	30.026738	8.705882	136.882221	347.867554	329.828865	358.941761	609.463729	485.215708	194.993445	232.552968	357.891002	576.978641	423.961557	100.985296
L3_chr17_-_23996279	chr17	23996268	23996351	-	9703	KIAA0100	BCOX,DKFZp686M0843,MGC111488,MGC134981,BCOX1	222.775499	119.352221	65.687744	143.204953	78.812066	75.998255	90.816063	104.945266	26.944603	67.077227	56.681156	69.566467	83.197047	100.406917	39.639605	73.667643	67.717673	100.057908	241.829728	201.991627	37	145	76.749173	95	113.668429	136.974638	33	65	64.974638	99.981343	81.905708	129.787043	61	119.7698	86	102.907332
L3_chr14_+_54588122	chr14	54588102	54588275	+	93487	C14orf32	MGC23138,MISS,c14_5346,C14orf32	174.632085	158.5557	136.577748	84.613105	70.103854	19.175426	82.077946	150.70195	141.318028	68.95026	128.640809	86.884999	141.051693	127.798015	301.341799	99.317958	144.169927	81.290188	192.2544	267.634427	75.984921	85.933448	68.355215	26.97449	105.925261	204.812603	169.407789	68.500379	145.709507	125.012232	139.039285	165.649483	380.359777	161.46889	180.205832	82.734616
L3_chr1_-_16843762	chr1	16843722	16843808	-	84809	MGC12760	MGC12760	209.994492	101.639161	94.255641	152.181183	103.344294	43.98385	117.213802	119.606852	177.637913	103.341859	91.209316	118.754631	70.984327	43.998766	86.589403	71.822667	65.119383	71.742716	233.644641	170.560736	52.139878	154.349656	100.803008	59.550913	145.271312	163.700198	210.119609	101.411816	103.869421	170.475092	69.707882	57.675128	127.192774	116.972143	86.460173	73.040874
L3_chr3_-_47492313	chr3	47492308	47492528	-	22937	SCAP	KIAA0199	244.266009	150.197286	103.914577	256.456428	254.685935	91.082627	96.584803	104.69698	59.680474	77.58175	68.959861	69.214606	58.118355	56.231963	56.032573	45.496475	40.916947	74.555954	274.000438	252.252884	58.77689	259.821582	247.971056	119.590763	123.933815	152.633524	73.674691	77.82481	79.246578	97.614755	56.851322	73.850847	85.857871	74.412763	58.893826	75.759727
L3_chr1_-_218512368	chr1	218512324	218512477	-	25782	RAB3GAP2	p150,RP11-568G11.1,DKFZP434D245,FLJ14579,KIAA0839,RAB3-GAP150,RAB3GAP150	104.660548	79.174894	62.416652	88.436035	47.036865	15.21161	71.60278	87.388307	83.878488	68.442145	76.438661	106.386776	224.360866	130.346682	168.281163	124.485365	180.789928	119.152724	121	131.984436	35.996055	89.996109	46	22	91	129.983694	102.981006	69	88	150.972944	220.97902	169.761302	249.643571	202.856283	231.868581	120.990965
L3_chr8_+_95904656	chr8	95904648	95904707	+	55656	INTS8	C8orf52,FLJ20530,INT8,MGC131633	190.940347	120.29488	83.927164	134.768446	75.036731	15.525225	78.25131	89.048516	84.298436	60.967238	93.137614	55.298817	132.744243	92.150269	126.759972	97.327464	108.335779	64.145289	202.903131	204.89008	45	135.85305	72.991786	21	97.764215	120.966772	99.931949	59	104.900316	79.833861	130.95843	118.814705	171.807039	157.872904	132.912089	65.94892
L3_chr6_-_154872546	chr6	154872545	154872550	-	154043	CNKSR3	FLJ31349,MAGI1,RP11-486M3.1	121.789513	145.841412	133.048566	509.760364	483.151583	568.390729	281.365942	322.441553	102.376813	401.201151	181.402114	1130.674172	5.397961	3.867519	18.012373	16.309144	12.235707	40.451725	126.854096	251.735827	64.192644	507.983138	465.858448	523.467951	285.494388	319.462955	116.948529	345.44979	197.132571	1836.221426	5.257076	5.108919	26.05968	26.505429	15.217839	42.111029
L3_chr1_+_226741685	chr1	226741685	226741732	+	149603	RNF187		214.465716	81.895425	42.092729	87.761153	116.062111	105.79543	82.103841	82.431946	25.742189	15.878561	31.317151	77.950381	119.361682	85.339051	50.623659	60.113033	133.378267	203.832974	234.964205	137.993369	24	88.986737	112.989413	131	104.984444	112	32	16	36	112	117.995074	109.995074	75.998765	97.986449	161	211.997546
L3_chr1_-_41900420	chr1	41900410	41901211	-	NA	NA	NA	234.4755	244.175954	2555.728305	587.718264	301.017631	86.254441	134.161702	283.531317	2032.304082	372.764533	238.393077	203.590752	47.952316	101.908057	1102.205921	76.167972	79.547813	60.608439	268.37394	408.833538	1240.498353	594.425482	293.244561	118.881633	180.286402	408.838898	2314.255099	364.883089	270.896094	288.329916	46.667512	133.80681	1337.862847	124.523823	108.767953	60.966275
L3_chr1_+_229443569	chr1	229443569	229443726	+	8443	GNPAT	DAP-AT,DAPAT,DHAPAT,RP5-876B10.1	167.236897	93.362994	61.443999	108.624632	39.986227	7.897586	29.078881	43.700919	39.386051	50.690137	30.282883	21.569782	221.231797	236.102951	252.929288	182.683571	224.580726	106.215973	181	157.996337	32	110	39	11	38	65	47.979021	50	35	30	218.990568	299.906074	296.887034	295.987852	260.884315	108.98384
L3_chr1_+_178867780	chr1	178867761	178867896	+	9213	XPR1	RP11-46A10.1,FLJ90308,SYG1,X3	215.052623	203.416079	157.056598	379.665462	243.490756	48.478526	97.525534	138.6459	181.587236	155.80503	192.26966	163.791318	105.4616	109.777874	161.536425	162.880342	154.82983	71.784053	237.419993	344.583012	86.868919	383.414732	236.897383	65.837941	124.4287	186.543334	216.541142	151.581866	217.612073	238.148129	103.76035	142.510718	228.635148	264.611739	198.132754	72.93353
L3_chr6_+_142510069	chr6	142510057	142510114	+	51534	VTA1	DRG1,SBP1,C6orf55,DRG-1,FLJ27228,HSPC228,LIP5,My012	58.179647	54.06128	45.198982	35.49843	18.41176	5.522325	45.140033	116.259856	142.394931	36.658348	93.724007	69.965627	315.199676	353.029481	582.088242	291.278811	413.46377	145.229382	65	90.96838	24.961686	36	18	8	58	151	167	37	106	100.949704	312.998016	446.899318	653.930806	470.921567	467.999207	149.999603
L3_chr15_-_32181349	chr15	32181340	32181427	-	56851	C15orf24	C11orf3,HT022,ORF1-FL1	83.330776	63.909796	56.732888	102.600728	31.694862	19.101072	38.320775	52.078412	40.183918	23.763942	34.417521	25.058066	305.930078	243.772136	464.990088	296.257079	356.207925	310.105166	95.98794	106.992748	33	103.992736	30.997567	26.997567	51.070126	74.992831	49	23.982143	40	35	302.875147	312.871503	561.309136	479.792509	419.77145	320.883642
L3_chr9_+_130222956	chr9	130222922	130223012	+	51148	CEECAM1	CerCAM,GLT25D3,MGC149620,MGC149621,CEECAM1	146.491962	126.74246	35.446486	39.088572	29.431255	17.072893	234.851889	213.325953	73.450157	62.529642	30.969679	28.626639	51.797349	45.380008	35.879615	11.010464	8.089365	24.790226	162.857064	214.143148	20.997992	39.756341	28.764341	24	278.549877	274.854841	88.780662	61.810518	36	39.997462	50.907626	59.226642	53.206917	18	12	24.995496
L3_chr17_-_34209294	chr17	34209284	34209746	-	8396	PIP4K2B	PIP5K2B,PIP5KIIB,PIP5KIIbeta,PI5P4KB	166.187659	114.427408	72.395502	136.836819	87.055134	52.226488	175.548327	145.699793	65.829809	123.072223	146.849826	139.101192	93.024933	43.857298	23.026644	48.692242	51.747364	63.485212	190.971809	190.984582	41.994845	138.997436	85	72.994872	222.927962	206.983358	80.996383	122.936634	167.941974	197.553752	90.99365	58	39.517129	79.54495	73.861671	63.996855
L3_chr21_-_39642851	chr21	39642796	39642920	-	3150	HMGN1	FLJ27265,FLJ31471,HMG14,MGC104230,MGC117425	296.056112	170.446911	108.114994	133.64883	43.129201	10.911886	14.480545	21.772275	17.485424	20.267374	5.914573	11.437518	124.372553	103.155038	74.121557	60.933954	50.085975	25.948011	325.716135	287.878343	60.360914	135.644762	42.090639	15.654202	20.931193	35.206003	21.671887	20.775974	6.988764	15.733307	122.341152	134.513786	117.905652	99.446322	69.272501	26.148365
L3_chr3_+_185335841	chr3	185335830	185335866	+	8893	EIF2B5	Cach,EIF-2B,CLE,EIF2Bepsilon,LVWM	266.693898	108.578591	90.694846	193.803392	134.592526	59.411399	28.65493	30.068398	35.86405	30.690865	20.461149	22.132344	140.419168	123.783509	188.494974	130.439	135.724099	165.953447	290.987357	182.99366	50	195.994728	130.993671	76.998946	37.995536	44	43.515587	30	23.277709	30.762238	138.691894	159.960035	241.363359	211.647854	164.927324	171.993727
L3_chr3_+_161600117	chr3	161600116	161600173	+	10051	SMC4	CAPC,SMC4L1,hCAP-C	243.630211	198.10185	85.661979	133.393953	29.696701	11.788747	117.020079	226.557027	177.326908	91.468688	42.018326	73.707518	92.146907	58.137858	91.946732	57.094727	21.421872	16.784791	264	336	47	135	29	16	138	267.998896	206.998896	87	48	107.998896	91	74.991304	120	92.766892	29	17
L3_chr12_-_50004163	chr12	50004160	50004286	-	51411	BIN2	BRAP-1	248.947077	164.281969	136.068562	257.448361	132.575287	43.687115	96.60629	91.070299	94.137379	93.355278	111.504616	97.986604	107.563107	92.116122	116.860566	90.128294	142.080169	74.853454	275.695027	277.376158	73.999117	260.444697	129.146613	58.938182	120.967028	126.077128	112.348652	91.39174	126.297386	140.670891	105.955783	119.696266	163.470008	146.646204	175.656883	76.685395
L3_chr21_-_27139600	chr21	27139600	27139602	-	9510	ADAMTS1	C3-C5,KIAA1346,METH1	154.637454	82.29596	10.842991	48.719722	50.56941	22.55087	213.656795	166.577165	21.329992	12.52249	27.025694	26.767681	84.882374	17.214293	8.730278	21.018858	29.953306	25.856799	155	141.997549	6	49	49	26	210	167	25	12	30	40	85	22	13	34	34	27
L3_chr1_+_204797114	chr1	204797099	204797522	+	83593	RASSF5	RP11-343H5.1,MGC10823,MGC17344,Maxp1,NORE1,NORE1A,NORE1B,RAPL,RASSF3	235.989499	157.135816	54.000563	87.733821	105.036752	69.920367	115.073886	123.769626	100.095482	104.496837	112.487222	164.758707	102.570907	110.075632	84.588506	57.053045	108.663429	165.22146	261.817553	264.521435	30.978469	88.992462	102.322262	92.979803	143.906189	171.436704	120.980735	100.997392	127.977974	237.960787	100.721515	142.954297	121.968216	92.977044	137.849931	169.860311
L3_chr3_+_130081128	chr3	130081114	130081226	+	28976	ACAD9	ACAD-9,FLJ23533,MGC14452,NPD002	195.949727	122.024796	87.426157	73.723248	26.578228	16.396061	119.378257	89.25761	74.911423	34.374577	46.034464	32.076491	145.335641	118.115618	118.781436	65.525089	74.41532	50.48629	218.983803	204.962602	49.996743	75	25.998377	24	152.97758	129.947872	91.973998	35	52.990512	45	142.919944	153.969388	179.905827	106.956147	98.997459	50.973121
L3_chr10_+_93673506	chr10	93673502	93673580	+	9044	BTAF1	KIAA0940,MGC138406,MOT1,TAF(II)170,TAF172,TAFII170	159.508648	129.359189	71.636266	89.667119	45.036543	4.72509	177.947178	359.730456	338.575188	153.132516	207.675455	185.198707	123.635647	145.825758	196.570399	102.410384	113.292873	48.263528	178	217.998316	41	91	44	7	212	434.974615	391.998276	147	230.999425	274	121.997866	187.997866	257.998933	166	137	48.998937
L3_chr16_-_66425268	chr16	66425253	66425345	-	80152	CENPT	C16orf56,CENP-T,FLJ13111,FLJ43376	309.411016	164.684923	80.016709	110.259311	64.578177	65.7941	55.854028	59.645747	30.281153	19.466251	11.005417	33.509875	101.862825	62.416003	54.530751	29.935127	25.933359	53.838053	339.884883	277.963357	45	112	63	84	73	85.996403	38	20	13	46.989286	99.985548	81.662221	86.978342	48.995164	36.995181	55
L3_chr3_+_102775705	chr3	102775695	102775760	+	57092	PCNP	DKFZp781I24156	208.794572	192.168705	104.833551	169.607822	84.850007	13.832096	32.204312	57.386276	44.820636	34.779343	50.623698	38.221778	229.118689	203.636117	293.410695	195.288651	205.735434	111.102003	227.812205	325.857135	58	171.477302	82.593415	19.998888	42.988439	82.344936	54.95392	34.913347	57.948571	53.974016	226.522853	261.518565	382.393226	316.931588	253.509698	113.360343
L3_chr3_-_49041836	chr3	49041829	49041882	-	3615	IMPDH2	IMPD2,IMPDH-II	97.913364	53.891095	29.684981	36.545183	17.454721	4.270834	51.473209	57.561524	19.189541	15.54513	6.058633	15.895175	326.848395	284.66985	239.394887	176.631608	222.096035	121.835552	105	90.996454	17	37	17	6	60	72.406203	23.144951	15	7	22.812813	327.999378	355	271	284.785819	230	128
L3_chr6_-_52257479	chr6	52257439	52257545	-	4172	MCM3	HCC5,MGC1157,P1-MCM3,P1.h,RLFB	50.707385	37.281532	12.895725	5.859986	6.122694	8.123844	106.566563	65.759307	24.023212	14.433403	4.215201	17.451692	331.154876	269.16699	194.546553	48.388134	37.261648	105.904263	59.987097	62	8	6	6	11	136.990476	98	29.987342	15	5	24	326.977883	345.994051	264.995758	79	50	108
L3_chr6_-_109883601	chr6	109883600	109883849	-	64780	MICAL1	RP5-919F19.1,DKFZp434B1517,FLJ11937,FLJ21739,MICAL,MICAL-1,NICAL	251.029647	193.16609	122.457296	177.629905	142.007477	102.968466	99.849311	147.62314	108.482911	77.03431	73.300333	104.714373	137.578023	155.898637	168.312531	123.221344	145.299561	156.311827	272.933884	326.863236	66	179	138	127.983471	123	193.944584	128.995164	73	83	152.088501	135.972511	199.992267	216.964099	198.992275	160.987342	161.971278
L3_chr1_+_213807125	chr1	213807112	213807394	+	51133	KCTD3	MGC43935,NY-REN-45,RP11-5F19.1	323.884721	219.012068	161.697362	149.181806	57.404025	21.276754	60.514378	161.963615	68.431252	55.537875	48.601926	40.161544	104.891119	119.711396	88.379367	48.931605	47.025013	30.484818	348.600156	372.691448	85.919527	150.781333	55.996143	27	78.221474	204.690227	81.882884	54.946574	55.610739	57.033802	103.495217	152.730571	124.793959	79.740416	60.881437	31.113051
L3_chr3_+_49482568	chr3	49482563	49482781	+	1605	DAG1	156DAG,A3a,AGRNR,DAG	170.69326	126.95249	98.978018	342.649435	194.99899	44.68545	275.856442	252.893641	170.882624	400.628206	270.9391	194.46668	60.561978	35.998886	32.887897	81.508793	67.656678	51.642052	189.837612	213.743023	57.125465	346.717241	189.949382	60.705454	328.964443	324.609664	205.44636	377.693915	305.766119	281.72396	59.273078	47.510687	57.501843	132.835803	92.672883	52.362248
L3_chr12_-_53099272	chr12	53099233	53099617	-	3678	ITGA5	CD49e,FNRA,VLA5A	237.402545	165.072322	1733.744048	719.840319	681.627341	358.313042	152.519598	141.952411	698.290693	393.440319	374.922804	357.56085	124.739371	230.355909	1264.276754	314.023829	329.087941	495.498155	256.873003	279.817452	775.337811	721.547632	659.492836	394.780289	180.888373	183.90451	775.618268	360.825267	413.695206	538.7462	122.95058	292.885261	1267.530113	507.875754	373.927744	518.794906
L3_chr1_-_153798826	chr1	153798815	153799334	-	55870	ASH1L	ASH1,FLJ10504,ASH1L1,KIAA1420,KMT2H	316.66866	165.671727	262.254914	178.608931	44.547231	18.96093	70.716401	129.584038	154.814803	60.670723	76.562672	90.939781	135.481541	95.078553	144.892071	53.773837	54.121009	38.635263	353.683419	277.918682	145.208849	181.2594	43.595801	27.849551	97.748759	191.230718	188.885787	62.740103	88.697074	127.385294	132.666326	125.018206	223.208918	88.126534	76.632516	38.806638
L3_chr19_+_60589111	chr19	60589110	60589113	+	6158	RPL28	FLJ43307	115.10835	97.188521	59.798398	166.767029	89.794378	67.665868	120.706984	109.89991	65.05728	115.831211	104.239842	56.588031	288.335524	280.123922	378.238881	328.54042	292.425516	258.833338	121	167	31	167	87	73	126	121	74	103	113.998408	85	289.998097	344.999522	358.999045	525.981947	290.998574	277
L3_chr14_-_20921966	chr14	20921945	20922043	-	11198	SUPT16H	CDC68,FACT,FACTP140,FLJ10857,FLJ14010,FLJ34357,SPT16/CDC68	178.55091	147.693589	92.506373	100.913705	36.928093	16.561594	109.493847	241.339008	154.990351	99.178191	133.187024	108.999778	240.488109	185.717278	207.082718	136.037854	134.39513	83.501454	188.98871	251.974194	49.93623	101.990323	35.995161	22	134.993111	294.996028	183.974003	95.995053	149.984177	158.988124	237.997623	237.995236	269.991249	220.905285	162.99841	85.954209
L3_chr10_-_16899381	chr10	16899356	16899491	-	6251	RSU1	FLJ31034,RSP-1	47.483814	46.18616	32.43857	50.265979	24.623278	14.073081	166.008311	113.941159	107.911122	86.068946	133.202572	89.906505	333.088623	231.772165	196.825696	161.894288	255.330044	167.570821	55	77.141851	19	51	24	19.986159	207.882534	158.918082	129.988108	83.997743	150.997831	128.472816	329.705484	297.91332	272.920287	262.987604	308.588318	171.716019
L3_chr16_+_66464468	chr16	66464425	66464528	+	23644	EDC4	Ge-1,HEDLS,RCD-8	198.555717	115.405632	65.167865	94.344856	89.163482	60.412742	172.512426	198.619177	97.727818	82.981574	90.337757	88.004468	175.799333	124.06489	110.138832	73.841831	69.051604	73.951555	224.849313	192.88422	37.969123	95.989112	87.052687	81.917891	216.96449	269.967698	119.973947	82.949864	103.979101	126	172.920923	161.938389	171.901758	120.642898	93.993904	74.986723
L3_chr1_-_159305865	chr1	159305859	159306397	-	257106	ARHGAP30	FLJ00267,FLJ44128,RP11-544M22.6	255.506795	111.392537	70.497847	124.797615	67.518633	33.055986	86.600793	81.695546	70.616123	91.838138	80.702331	111.64034	229.236855	151.234486	167.863154	161.249097	278.207694	446.571591	287.790939	185.922249	40.998217	126.969052	66	47.954064	115.997382	117.911034	85.997763	91.99537	92.997763	156.809912	224.984215	197.974887	246.9271	262.994479	365.687069	457.854089
L3_chr1_-_19684570	chr1	19684541	19684661	-	832	CAPZB	CAPB,CAPZ,RP4-657E11.7,CAPPB,MGC104401,MGC129749,MGC129750	314.129157	183.269463	137.786191	161.632923	160.093554	79.208041	80.937259	37.321722	58.42495	24.388298	71.949078	55.729807	178.186649	159.529704	167.868585	90.829619	160.288133	163.808949	348.846946	307.849486	78.859682	163.988131	156.056437	106.723195	107.429795	60.963207	71.46576	25.190197	82.414384	78.849069	174.986114	206.828962	239.984399	147.99304	204.600219	167.96383
L3_chr20_-_7948285	chr20	7948282	7948477	-	56255	TXNDC13	DJ971N18.2,KIAA1162	371.283175	354.633297	327.682554	151.28149	66.631323	45.639927	75.230583	126.280196	99.204805	48.707448	49.100311	52.333317	128.922796	137.693272	201.279003	54.683757	51.549958	52.795219	399.963657	608.970626	158.980014	152.976545	65	57.998641	91	150.978835	114.989305	47.388844	54.985915	74.994652	127.996032	172.985477	229.94298	88.978878	66.673418	54
L3_chr1_-_50661451	chr1	50661433	50662126	-	63950	DMRTA2		409.392897	184.173781	79.708864	211.2166	88.273334	16.493798	51.357999	31.529606	15.372672	11.58245	22.509256	18.46776	119.69617	77.462517	38.417241	40.924781	29.904018	13.985898	442.975545	310.963899	46	213.973416	86	24	66	47	19	12	26	25.60396	118	100	59	66.751067	41	14
L3_chr9_+_111582321	chr9	111582317	111582322	+	NA	NA	NA	312.499911	279.783714	172.072833	424.2175	538.442222	504.930858	258.428182	301.771568	141.750988	214.40276	147.622526	685.283221	11.768188	6.541014	16.783916	13.610541	6.927227	26.993234	315.345854	484.114591	84.447033	423.890897	519.529343	481.481646	262.187017	303.617217	160.327621	188.859875	160.91962	1100.496282	11.53007	8.560432	24.754687	22.142886	9.394257	27.83971
L3_chr5_+_149360499	chr5	149360360	149360535	+	22993	KIAA0194	SMF	252.234974	133.007867	237.975009	311.732233	272.380762	173.97986	255.899613	365.735245	455.857652	448.066081	426.551151	363.857151	79.462015	81.712288	199.040799	178.561099	168.732972	139.98489	276.975155	223.85452	129.949399	314.957131	265	208.965254	304.767604	453.991892	526.960415	418.998482	476.915462	534.974775	77.99632	106.980442	258.974977	289.990876	211.99447	143
L3_chr12_-_75477595	chr12	75477573	75477767	-	114882	OSBPL8	DKFZp686A11164,MGC126578,MGC133203,MST120,MSTP120,ORP8,OSBP10	228.468104	238.267656	627.090733	789.736603	321.41363	38.209476	199.40359	422.529628	765.571946	765.086512	855.429155	531.943408	160.344803	148.734189	651.185019	354.063694	453.010192	158.506757	246.572165	404.524436	309.434884	791.869642	311.836383	48.904118	228.976694	483.292016	847.775392	668.314252	925.255316	807.168761	158.729239	191.172197	680.969347	570.424636	481.148354	163.745453
L3_chr3_-_134863437	chr3	134863425	134863529	-	11073	TOPBP1	TOP2BP1	282.295863	243.338581	93.373631	107.220544	41.928732	17.283405	140.947214	326.595127	212.240156	92.569665	115.960428	140.156375	171.278043	147.859843	72.845309	45.257538	48.353235	45.399274	314.981557	410.965338	53	109	41	23.998971	176.997661	418.964951	253.982953	91.999225	131.917234	201.666439	168.698492	191.98973	114.989753	73.998525	67.978119	45.844086
L3_chr5_+_74668778	chr5	74668776	74668861	+	3156	HMGCR		131.90846	82.042847	42.219878	119.464382	32.804323	13.389379	84.215795	110.684346	48.132814	75.836595	115.502476	45.735439	385.639838	312.947098	134.32661	245.475659	305.528932	206.384384	146	138	23.998051	121	32	19	108	149.9936	58.991948	75	130.855661	64.9872	382.969948	399.978216	187.784591	397.979641	357.98235	212.97792
L3_chr4_+_78297349	chr4	78297342	78297479	+	901	CCNG2		442.358203	343.4272	40.055525	160.158442	53.381482	39.987145	50.110812	54.59296	26.496056	26.889875	37.228982	54.585972	111.4442	56.01284	42.717384	37.960346	28.957043	37.426605	462.958789	589.314358	22.937458	161.970106	51.999265	53	62.99446	75.95859	32.983031	27	42.415807	76.99446	109.944153	72.902581	65.952567	61.956446	38.989975	37.937505
L3_chr1_+_12149634	chr1	12149613	12149675	+	7133	TNFRSF1B	p75,CD120b,TBPII,TNF-R-II,TNF-R75,TNFBR,TNFR2,TNFR80,p75TNFR	308.18474	172.509739	165.542055	1026.89173	1617.600464	978.981699	223.250623	256.49411	277.047166	730.959957	972.122671	1005.878542	79.725288	72.661128	92.072279	334.035537	689.191135	580.530373	322.994621	294.999765	84.999765	1024.967079	1558.985271	933.994605	243.997584	287.999756	312.997575	626.993182	1036.960728	1587.912921	78.998613	92.99815	115.999536	536.98522	686.978776	618.981516
L3_chr3_+_154362685	chr3	154362685	154362897	+	5912	RAP2B	MGC20484	383.539779	260.206978	530.25386	709.736077	536.794268	236.80029	128.308047	173.338512	369.986914	212.279808	252.204765	185.076571	101.330833	291.069218	417.407897	289.013417	456.583115	241.892328	403.993789	443.978856	259.9895	711.990602	519.998006	269.693057	153.979503	213	418.98144	198	278.983881	273.980201	99.984849	367.92071	490.969148	466.962256	490.952466	252.980831
L3_chr7_-_42413140	chr7	42413138	42413141	-	NA	NA	NA	125.206271	188.778726	122.566884	368.743949	270.20321	331.487403	479.874956	536.316636	159.939172	531.100284	283.885323	1345.282337	18.777592	29.047701	57.038339	36.623213	21.474754	73.489347	131.52233	325.230542	61.636403	368.72114	261.213341	330.116295	474.872955	511.091003	180.009279	454.108204	306.076645	2183.173453	18.520674	37.472241	69.997117	59.380222	26.854546	76.804701
L3_chr19_+_18391163	chr19	18391091	18391329	+	170463	SSBP4	MGC3181	378.370345	273.983631	406.095062	745.921139	743.525345	302.410517	135.408676	63.682405	151.593456	161.935636	203.883253	222.160542	112.592753	110.378426	237.394299	172.467766	165.478788	218.614895	420.039966	461.510118	222.344919	752.726309	722.67688	382.566681	167.856435	98.58492	183.340027	160.541622	231.80353	319.208106	110.425299	143.53532	330.314372	280.845212	207.354643	225.315903
L3_chr4_-_15266033	chr4	15266030	15266115	-	26234	FBXL5	FBL4,FBL5,FLR1	272.693043	185.077051	42.361143	168.984957	64.493549	27.086654	138.594558	183.984684	90.274476	64.036422	105.860584	89.687119	223.573166	155.358404	91.268919	200.450149	167.039389	75.163757	297.83257	312.974909	24.584304	171.112155	62.911486	36.909394	169.316857	238.429206	108.202085	63.926231	120.535127	127.802936	220.522226	200.925829	135.467238	325.06272	202.421067	76.621499
L3_chr14_+_102870271	chr14	102870268	102870361	+	1983	EIF5	EIF-5A	404.309246	350.588154	483.803136	424.656877	177.77466	57.655685	86.511769	173.850627	345.694915	119.672011	114.459558	168.873227	147.38248	169.034754	269.441094	121.284741	165.532558	72.007412	436.824715	597.952727	246.699682	427.653893	172.971715	75.991506	107.999201	218.846577	390.707311	112.997606	128.969719	246.159036	145.202485	216.362295	332.161468	196.722318	198.826555	73.412445
L3_chr2_+_97628962	chr2	97628931	97629009	+	1329	COX5B	COXVB	493.567978	209.494351	194.734499	291.561783	345.85046	97.875238	20.516043	5.677897	7.131983	12.614553	13.635204	7.278299	134.730472	94.783795	95.74189	84.89633	180.020188	167.160619	516	356.999425	101.994836	293.997702	335.99656	126	28	9	9	13	16	10	133	122.997854	133.998927	138	211.998925	171.998925
L3_chr16_+_2037986	chr16	2037975	2038049	+	7249	TSC2	LAM,FLJ43106,TSC4	195.209671	137.99239	78.128653	162.769269	211.596743	132.348717	379.252166	396.74569	230.507063	228.449289	298.3287	309.0471	87.915767	38.786931	39.291368	47.045878	66.309278	97.873888	217.638673	232.818742	44.996008	164.845009	205.896923	165.981665	426.813471	473.749237	270.96509	214.753832	329.950448	460.57818	87	50.996032	62.964782	76.621116	85	100.833912
L3_chr14_-_95052712	chr14	95052695	95052770	-	NA	NA	NA	354.875343	190.782572	109.980434	105.394599	72.737574	24.300587	239.280389	223.08728	81.206621	162.868543	119.08277	146.654485	83.537692	72.20449	64.205451	43.574357	19.602164	30.86247	390.681148	321.8473	61.996954	106.992052	70.994126	34	286.89231	290.847865	98.992469	156.967231	134.836905	211.953832	81.898989	93.923705	96.67782	70.974012	27.995392	31
L3_chr2_-_44076603	chr2	44076599	44076654	-	10128	LRPPRC	CLONE-23970,GP130,LRP130,LSFC	369.348469	219.703441	156.1463	172.264058	67.69842	14.144131	74.053751	134.639998	97.940978	76.106067	73.322142	61.414423	239.944615	263.758416	345.344994	228.192547	279.097869	108.026949	391	374	83	174	66	20	93	175	116	74	83	87.996974	237.997847	333.993527	419.993545	368.997839	322.997847	111
L3_chr14_-_68689493	chr14	68689467	68689720	-	8816	WDR22	BCRG2,BCRP2,D14S1461E,DKFZp434A035,KIAA1824	368.451805	246.988588	114.685876	320.169029	172.681316	61.60579	247.343489	371.129938	184.80871	213.092222	290.91401	380.5552	70.537421	47.14637	51.282166	65.019335	84.829849	72.27191	412.189965	415.438782	64.94204	323.968528	168.374314	84.991113	308.87007	483.257055	223.473733	206.875416	328.846517	555.471357	69.014393	62.078126	80.34525	106.18368	112.341689	73.395063
L3_chr6_+_87922001	chr6	87921980	87922027	+	23036	ZNF292	FLJ13564,FLJ41479,KIAA0530,Nbla00365,ZFP292,ZN-16,Zn-15,bA393I2.3	246.651833	134.184805	35.339892	148.962808	35.816016	20.102437	181.972791	384.587181	90.566073	98.97164	159.396744	177.672583	260.667977	124.955386	67.551978	91.511575	93.080712	47.32928	271.663397	225.830351	21	150.995995	35	28	216.961874	440.906285	108.99924	95.964877	179	260.960412	258.625001	160.965124	102	148.797777	118.153374	47.998824
L3_chr1_+_110683559	chr1	110683559	110683625	+	64783	RBM15	FLJ12479,FLJ21943,MGC119584,OTT,OTT1,SPEN	351.780025	204.249394	127.32215	190.996937	63.24033	21.621671	136.863694	333.859957	307.654832	171.882882	103.908188	157.388113	201.592707	219.441616	260.08732	144.669743	106.709689	88.507737	375.024526	347.065276	68.612693	192.802791	61.655387	28.809057	166.229914	406.286557	354.33918	161.936852	117.684262	230.5988	199.790899	280.672106	324.180848	234.71424	132.747956	90.947955
L3_chr4_-_83514129	chr4	83514122	83514195	-	3184	HNRPD	p37,AUF1,AUF1A,hnRNPD0,HNRPD	444.103597	231.877493	175.988255	210.164965	79.911903	30.431385	59.875494	70.623576	62.478393	23.232947	30.18988	29.277876	187.233342	137.579259	167.395097	98.669163	96.178108	74.857911	474.623634	393.43013	95.895367	212.524168	77.890519	41.953469	77.929842	102.648382	75.74958	23.913886	34.960227	40.92257	184.769302	177.727314	229.640172	160.669411	121.72405	76.635958
L3_chr2_-_20413917	chr2	20413874	20414380	-	NA	NA	NA	350.72435	228.581397	155.70543	213.541169	98.099959	30.469665	146.240481	282.321491	236.038262	201.980721	196.072296	217.6716	198.86313	144.071389	190.709683	156.18669	164.564847	68.466596	384.450125	386.386771	88.292951	216.409034	95.715573	42.844742	182.941772	360.219306	282.768974	194.051414	221.105727	316.045926	196.211597	186.574606	272.323508	253.826996	200.791839	69.774379
L3_chr6_-_90178519	chr6	90178513	90179033	-	58528	RRAGD	DKFZP761H171,RAGD,bA11D8.2.1	335.69445	247.474776	156.16119	364.194963	187.396427	62.556691	217.322625	270.216463	213.702834	260.97756	282.660066	272.006251	145.254917	92.622493	110.534838	126.296882	158.300706	159.208317	376.436511	415.885801	89.95116	369.376607	182.851498	86.119687	276.226348	374.564259	257.820211	253.595376	319.743463	391.77413	142.75041	121.790167	170.407051	205.92506	206.670249	162.89331
L3_chr2_-_220144381	chr2	220144375	220144557	-	23363	OBSL1	KIAA0657,MGC71026	462.333074	268.139254	115.204751	177.947283	146.79364	160.193797	129.302684	120.516443	50.208403	67.209826	75.248784	144.952331	107.178813	85.075488	56.115385	53.261073	45.145802	104.313829	511.685108	451.244618	66.051102	180.715352	143.122804	204.996619	167.681723	167.979544	61.955605	66.984918	85.822762	207.536044	104.945591	110.826843	89.988012	87	63.889026	106.49755
L3_chr2_+_238265515	chr2	238265515	238265751	+	9208	LRRFIP1	TRIP,FLAP-1,FLIIAP1,GCF-2,GCF2,HUFI-1,MGC10947,MGC119738,MGC119739	371.440979	334.006504	286.282389	253.285999	173.282157	43.979556	257.884043	653.494189	441.084406	376.455191	551.10832	613.092239	95.991481	77.775743	66.367764	47.882049	60.291803	41.198921	414.983504	561.722754	159.273759	257.0882	168.864734	61.299973	330.446515	845.304448	524.990522	363.730761	619.119775	896.142223	94.006022	101.91772	109.529008	78.407379	83.353693	41.412675
L3_chr1_-_115060884	chr1	115060857	115060947	-	4893	NRAS	N-ras,NRAS1,ALPS4	60.252359	44.2966	28.409588	44.267293	18.397437	5.485818	194.012544	270.887029	212.527018	164.556389	178.72148	201.162601	496.323024	462.634619	837.239943	430.873855	557.800603	385.308789	68.988016	73.995968	17	44.995968	17.987936	8	237.622542	343.970234	252.985459	158.974093	201.968128	292.751072	492.928338	587.924389	980.964717	696.913018	638.798741	400.576476
L3_chr7_+_127079426	chr7	127079416	127079510	+	27044	SND1	p100,TDRD11	179.059792	93.950689	93.363296	116.425666	132.41105	30.113415	205.882207	272.973786	194.257342	153.751504	228.897724	177.760955	378.17494	375.903688	496.039775	302.751021	570.178153	456.634254	195.995845	158	51	117.997218	129	41	242.986584	330.901564	228.997319	146	255.978476	258.994626	375.877623	476.708329	568.987429	488.991959	627.838601	477.998383
L3_chr22_+_27994243	chr22	27994233	27994321	+	2130	EWSR1	EWS	71.689076	54.869127	47.158651	69.285205	23.088579	9.226558	230.429442	202.080435	261.276437	152.400639	160.317525	176.827964	471.353703	424.457624	860.818421	420.84138	467.981973	327.914935	83.416302	91.282191	27.840689	70.526509	22.607934	13.881201	284.409299	274.747237	312.849407	150.091339	181.859031	254.641672	466.19406	543.072327	1046.23433	682.179918	549.066666	338.797534
L3_chr20_+_30161193	chr20	30161177	30161203	+	NA	NA	NA	25.066409	8.541343	1.591957	15.707665	8.176878	2.000434	528.008749	524.238544	250.187925	322.391366	310.421422	342.538554	229.469215	182.815732	213.306254	149.860705	253.21943	270.932243	29.070889	14.072011	1	16	8	3	554.163571	565.864993	285.526125	292.979089	341.999271	519.520363	228.239325	231.472422	250.493285	242.517085	281.381891	284.097118
L3_chr6_-_116707700	chr6	116707696	116707795	-	7259	TSPYL1	TSPYL	234.223321	138.33153	138.940975	241.720637	107.837913	33.903561	387.176139	397.258784	526.562763	277.41124	315.193205	251.297277	187.171466	243.168181	374.306188	221.031348	254.961095	194.918472	256.99794	233.989776	75	244	105	45	432.981732	459.987672	600.946545	261	350.596091	370.990866	185	309.99298	438.97328	357.988556	296.992371	201.994003
L3_chr1_+_51474550	chr1	51474507	51474639	+	26994	RNF11	CGI-123,MGC51169,SID1669	427.429122	382.62424	407.732615	609.970765	290.026333	115.101784	136.06062	246.312739	226.135276	167.224847	150.997083	208.717257	252.11846	220.045439	455.903905	231.090354	257.939936	247.876328	452.883179	654.91047	199.979955	612.898009	281.849974	141.969931	162	298.992764	262.714415	157.971048	169.932019	307.959468	249.964988	280.97199	526.793527	373.931499	302.95727	257.868129
L3_chr17_+_45221041	chr17	45220977	45221120	+	11143	MYST2	HBO1,HBOA,KAT7	256.230689	162.41159	77.258102	179.894747	86.421582	51.529538	453.742659	502.720893	242.327744	307.091097	196.920557	289.611446	116.926401	113.885177	84.192651	84.31925	73.856191	90.106795	262.992459	277.976695	40	180.976306	83.997836	61	480.982266	528.970544	277.984635	283.990946	220.984732	431.971581	116	145.981473	111.990099	136.974399	92.987116	92.990014
L3_chr1_-_154574627	chr1	154574619	154574757	-	7203	CCT3	CCT-gamma,CCTG,PIG48,TCP-1-gamma,TRIC5,RP11-443G18.6	63.216205	45.043416	24.74567	47.08521	20.456486	9.1716	75.914599	68.065848	59.952987	58.402595	85.511342	43.701997	697.287607	622.384061	769.659952	625.795984	916.649976	723.90481	74	75	15	47.996094	20	13	101	101.991903	73.993979	58.995951	98	60.987854	691.975948	790.953289	929.950395	1011.955316	1019.968281	755.952123
L3_chr22_-_20551584	chr22	20551584	20551988	-	5594	MAPK1	p40,p38,ERK,ERK2,ERT1,MAPK2,P42MAPK,PRKM1,PRKM2,p41,p41mapk	347.433355	216.961463	209.049215	438.923309	229.731506	41.492125	371.314274	564.785206	436.963065	450.066241	475.397311	309.614073	144.122421	123.516076	233.316055	198.156865	243.062549	111.740281	364.870123	370.816317	106.999313	440.858102	222.860876	54.813738	403.870446	584.394432	488.844951	399.540595	516.51252	465.564743	143.550225	156.944524	266.860338	319.905016	261.892834	115.912287
L3_chr1_-_152216701	chr1	152216700	152216822	-	10899	JTB	BPAR,HJTB,HSPC222,PAR,hJT,B PAR	670.66745	424.834399	269.419361	591.343715	462.863554	236.600291	37.747874	42.212181	25.353377	47.760468	35.298142	35.953839	159.23563	146.077314	136.805881	129.552149	156.888312	209.168606	713.970199	722.992868	144.995233	596.697242	449.969846	292.97695	49.996732	64	31.996732	48	41	50	156.985341	188.995945	199.997562	210.956087	197.960889	214.989432
L3_chr8_-_58068903	chr8	58068903	58068995	-	54928	IMPAD1	FLJ20421,IMPA3	542.229223	380.421967	376.287418	611.884355	280.122603	67.91125	194.846048	327.420315	332.407435	227.811748	255.74833	268.214019	159.152571	128.760214	232.972323	169.212655	198.225707	133.539263	584	645.998371	198.999593	616.99796	272.68402	93	237.990444	414.980975	389.998988	221.341809	287.994948	389.998489	156.996269	166.996265	319.9918	274.997014	248.981446	136.998506
L3_chr19_+_876774	chr19	876741	877108	+	1820	ARID3A	BRIGHT,DRIL1,DRIL3,E2FBP1	568.822536	332.27657	96.79776	332.600369	131.88149	33.231615	199.677449	242.53458	116.207437	142.823899	107.918776	70.041679	138.234598	95.204818	76.846102	70.111342	65.825102	19.717352	601.310838	566.082402	51.808046	335.440228	128.45507	43.897436	232.561403	299.699742	136.998954	137.972483	121.998954	100.955862	136.519291	122.547614	106.960083	113.979592	83.967857	19.982175
L3_chr3_-_137397321	chr3	137397317	137397910	-	55167	MSL2L1	FLJ10546,KIAA1585,MSL-2,RNF184	448.17494	307.53038	203.623919	260.234148	93.118816	20.611313	303.840228	351.891324	306.79067	214.202651	184.650642	164.960964	156.391363	164.806412	140.371427	97.401471	101.968189	47.484959	494.962741	518.971931	114	263.989002	90.983571	30	367.965656	461.866178	365.563711	208.486006	210.458773	234.948225	153.459144	214	209.802898	158.87882	138.451427	47.998802
L3_chr15_-_75150440	chr15	75150438	75150593	-	10099	TSPAN3	TM4-A,TM4SF8,TSPAN-3	524.185797	373.767528	311.339337	466.555531	179.634313	110.585435	163.941782	147.237988	55.903515	104.638043	73.961148	82.131721	230.387478	154.219908	188.85892	159.24029	169.989406	173.55381	574.908642	631.593843	166.9822	470.759984	174.993443	144.988128	206.04276	200.909741	68.941886	102.516275	84.981377	115.995028	226.814493	200.810578	269.9194	258.939226	216.75338	176.943779
L3_chr12_-_54980078	chr12	54980075	54980452	-	1431	CS		227.907673	155.243024	131.804107	199.427924	117.968241	50.97771	496.200097	499.50066	320.801908	296.056421	236.899073	294.946334	228.977823	244.50651	265.056707	235.822786	238.803279	275.105943	250.925308	261.940345	72.98074	201.842089	114.893238	68.7269	582.308529	616.709464	376.830795	280.864839	267.925621	430.716094	225.933745	313.972633	350.917803	382.911269	295.842993	283.888532
L3_chr1_-_154987937	chr1	154987904	154988298	-	3068	HDGF	DKFZp686J1764,HMG1L2,FLJ96580,RP11-66D17.10	586.756245	341.654276	236.744823	408.68838	260.762811	133.875911	210.127548	179.118592	94.040503	104.110352	97.32218	105.817971	160.368684	101.01499	163.127624	86.599679	92.150612	142.249756	652.435263	574.763825	135.940021	414.903037	254.687162	182.714726	273.02065	262.021029	116.985269	105.99435	112.998941	146.898533	157.56286	132.903433	230.509434	141.695982	129.881738	143.686189
L3_chr3_-_9786568	chr3	9786544	9786681	-	8536	CAMK1	CAMKI,MGC120317,MGC120318	739.288227	376.337383	299.549635	1721.437578	2198.636621	600.374923	54.073082	20.971511	33.220442	145.922704	152.451042	64.703491	176.768763	117.699767	185.486608	566.153611	824.43656	498.110502	778.840748	639.827445	158.911854	1724.834186	2124.713692	670.899116	69.142594	33	40.893459	138.89166	171.945514	91.991087	174.991437	151.949891	245.985673	912.916329	886.959708	521.897953
L3_chr10_-_98336596	chr10	98336584	98336828	-	56889	TM9SF3	EP70-P-iso,RP11-34E5.1,SMBP	290.991597	207.49529	251.728884	275.10227	158.795133	39.890727	346.61954	639.20085	623.866667	476.666804	535.516811	408.943275	338.921919	345.524374	588.066167	439.888565	475.333491	256.231097	318.564802	350.619325	136.665464	278.04536	154.564908	54.169505	404.52731	749.874783	722.925392	440.47165	595.780496	600.232198	335.555001	441.066752	725.961244	711.796418	548.125117	263.924754
L3_chr1_+_95355411	chr1	95355409	95355414	+	148534	TMEM56	FLJ31842,MGC102912	411.717197	373.022897	362.94576	557.837938	713.998593	678.63279	547.101247	729.998615	244.104265	462.172605	248.883276	902.273429	34.494735	31.758985	61.959381	44.586506	20.240486	82.169807	407.972099	650.054933	166.799363	555.620723	687.54301	617.150224	522.885542	643.173312	268.747341	390.090586	268.202571	1463.366741	34.127361	40.566141	74.501252	72.126009	25.207841	86.167798
L3_chr1_+_6008923	chr1	6008923	6009070	+	8514	KCNAB2	AKR6A5,HKvbeta2,HKvbeta2.1,HKvbeta2.2,KCNA2B,KV-BETA-2,MGC117289	166.894711	144.839739	88.536346	251.419948	158.543048	115.71543	483.370223	590.157339	293.574943	465.786514	448.976395	435.636983	403.704419	449.694299	600.596159	690.836753	1036.434113	694.836252	179.993227	246.983533	47	252.945899	153.98549	134.99612	526.97201	629.973386	337.973372	419.958293	491.949073	662.947439	401.990361	564.98447	669.982656	1110.968676	1055.947014	735.964811
L3_chr8_-_144983471	chr8	144983465	144983529	-	22827	PUF60	FIR,FLJ31379,RoBPI,SIAHBP1	658.84075	428.466732	361.374889	519.942386	556.177601	231.308737	38.940064	67.502383	63.914699	33.798695	28.151566	26.188721	380.663272	423.208046	745.503166	347.752855	432.869551	436.629475	692.72094	732.059065	187.834823	523.398289	539.357777	270.475795	49.087899	90.542107	77.127976	34	32.49247	36.644324	378.21439	534.38308	829.617444	562.03154	485.142288	457.886033
L3_chr5_-_137906532	chr5	137906510	137906840	-	2107	ETF1	D5S1995,ERF,ERF1,MGC111066,RF1,SUP45L1,TB3-1	782.88627	601.734961	1326.307325	778.717391	346.696419	96.923191	96.022429	237.486936	313.333986	119.805744	184.613511	141.196892	221.559464	263.454873	572.759992	265.262556	288.216206	144.471947	807.847508	1033.646787	605.708997	781.904262	336.782315	119.91631	122.169179	309.720999	367.196648	118.955282	207.802313	202.929051	218.255199	338.812097	711.966288	430.752003	355.159001	147.969776
L3_chr7_+_5598967	chr7	5598965	5598974	+	6624	FSCN1	p55,FLJ38511,SNL	783.681525	415.984333	1280.949581	1330.858679	1343.396005	809.457473	170.328901	205.88961	560.304352	431.081118	417.836624	308.294609	232.622769	246.384401	1543.76407	421.534461	706.625323	492.019553	762.952758	723.966518	541.948451	1321.999256	1291.961273	730.986679	179	208.997816	598.977606	368.995631	445.970289	482.945961	234	305	1234.861566	673.998354	653.999725	532
L3_chr16_+_84490268	chr16	84490267	84490274	+	3394	IRF8	H-ICSBP,ICSBP,ICSBP1,IRF-8	841.308034	357.854868	32.579574	115.74248	43.269622	2.123056	106.939193	78.684937	7.385645	23.564091	5.238118	4.915947	274.995682	233.976532	37.482083	85.71599	60.162667	11.686953	793.965127	625.97211	16.997467	115.996195	42	3	114	86.996016	9	22	6	7	277	289	47	138	66	12
L3_chr14_-_74713057	chr14	74713025	74713109	-	10972	TMED10	P24(DELTA),S31I125,S31III125,TMP21,Tmp-21-I	178.36845	143.20758	79.778154	141.943903	66.575535	22.158622	259.871302	296.581276	253.514226	201.916738	204.568823	177.846148	812.88096	667.092841	780.877969	592.393181	1044.47515	505.308657	197.980066	240.965759	45.998594	143.99433	65	31	309	365.997598	294.997598	190	230.996396	257.998799	811.913825	837.930915	865.965565	954.93222	1091.948221	528.955782
L3_chr19_-_18253160	chr19	18253156	18253475	-	3727	JUND	AP-1	305.606719	1036.713862	334.935333	333.969221	433.118729	323.146714	613.462927	1776.570927	572.054701	383.098293	366.664817	514.312941	333.03424	494.53331	257.58886	85.139375	126.082344	189.95572	333.189266	1792.475561	171.772027	337.282726	420.328904	361.169611	647.265918	1647.198431	645.566773	349.580172	404.554349	786.781409	331.247202	618.276051	315.630349	138.376635	154.185637	197.114407
L3_chr9_-_35093148	chr9	35093086	35093205	-	30968	STOML2	HSPC108,SLP-2	859.316625	468.868875	419.453673	602.207402	558.727398	213.089482	139.147991	107.739611	82.378538	99.376211	67.16149	58.397658	275.566165	278.192857	348.344473	226.470871	250.471485	174.595936	919.764131	795.49156	221.994268	607.93646	542.936285	265.987249	173.395453	153.924173	99.98966	98.986959	76.793999	81.998523	271.985493	357.467449	463.449924	367.966871	303.975923	178.990622
L3_chr19_+_19357547	chr19	19357544	19357833	+	NA	NA	NA	578.570891	364.473892	507.039497	469.26932	296.640897	126.331126	684.348156	634.4809	674.758897	472.355316	474.987546	404.239283	85.779448	70.469373	113.410212	79.019255	77.752786	79.036554	636.494153	614.854352	270.969274	474.835245	288.911687	165.885498	794.875022	798.892375	790.88915	447.949852	530.92837	589.95969	84	92.924324	176.968541	128.978723	104	79.96032
L3_chr17_-_53439607	chr17	53439573	53439655	-	6426	SFRS1	ASF,MGC5228,SF2,SF2p33,SRp30a	489.527353	289.976522	266.190503	232.998622	131.973545	23.066749	265.516643	422.695555	294.747341	90.753777	163.975273	125.521542	678.782091	632.892352	1034.402934	430.261227	600.513517	231.567312	494.997412	497.998061	131.997399	234	128	30	287.849824	449	333	86	180.996831	187	680.994878	787.990556	1016.993424	691.995844	608.998286	243
L3_chr1_-_55125447	chr1	55125420	55125533	-	1718	DHCR24	KIAA0018,Nbla03646,SELADIN1,seladin-1	762.470353	364.976883	114.677564	438.53291	460.083859	413.850154	489.517967	382.126955	170.102288	228.620231	165.163869	307.992336	182.718717	148.241362	84.424033	74.002702	79.447852	225.985666	798.747547	621.898728	62.99159	442.316376	446.91567	471.856975	570.643456	476.963268	204.926326	219.919091	187.906199	448.721586	179.902664	191.798157	130.924888	120.792923	104.947838	231.798226
L3_chr5_-_133589662	chr5	133589597	133589855	-	5515	PPP2CA	PP2CA,PP2Ac,RP-C	934.337077	672.787172	709.036165	619.261908	400.912366	93.399251	154.687843	227.378028	197.416053	148.230587	199.464898	146.810433	421.553336	369.16269	520.066543	303.978645	360.265519	211.39513	962.930616	1156.855087	354.946039	622.907141	388.9786	114.990171	186.98871	279.9524	232.84094	141.91124	222.920161	212.900757	419.971251	463.978799	606.791106	491.340749	404.819009	218.947664
L3_chr1_+_150077431	chr1	150077425	150077432	+	NA	NA	NA	578.183917	391.708582	347.246768	777.148887	687.382441	798.408559	951.300205	785.961227	296.474074	603.478182	361.33745	1182.779097	52.219591	33.661407	56.879257	48.077958	19.837618	72.257901	564.399949	682.08717	159.987078	773.365522	662.307765	719.04289	888.931709	714.101125	327.515943	510.391651	389.478174	1921.735628	51.779888	43.025494	74.304938	77.82828	25.641778	75.254607
L3_chr1_-_67668601	chr1	67668596	67668722	-	26135	SERBP1	CGI-55,CHD3IP,DKFZp564M2423,FLJ90489,HABP4L,PAI-RBP1,PAIRBP1	1116.747831	713.805629	472.503572	800.408536	376.942684	69.710056	275.604849	366.724634	325.901725	225.216054	281.362958	218.657181	236.084068	221.340733	227.667829	206.465612	282.199866	137.829759	1171.159476	1220.761522	248.961589	805.269938	365.810212	92.823223	336.516695	465.815566	384.721973	217.569721	316.381284	315.390589	232.460805	286.076073	315.459672	335.446151	337.473025	140.800929
L3_chr1_+_43769098	chr1	43769065	43769165	+	5792	PTPRF	FLJ43335,FLJ45062,FLJ45567,LAR	1355.024659	611.555103	382.267053	182.396574	56.825359	39.413848	409.010793	367.266782	169.204458	31.665123	17.355571	55.489447	160.769754	134.577865	107.670081	29.443225	10.209218	8.799339	1418.155276	1042.780323	202.975198	184.909292	55.534152	54.980742	485.727042	470.608185	205.091776	32.640032	20.42065	77.858026	157.773597	175.014811	162.907488	48.175269	15.625127	8.746986
L3_chr15_+_42791002	chr15	42790951	42791036	+	567	B2M		83.453437	69.590546	34.179866	57.287183	21.519357	30.865429	63.663528	63.190025	55.521856	68.615665	40.771754	70.708129	1856.060908	1394.529318	2754.856561	1549.373727	1970.57	2521.589929	91.982808	118	18.997126	58	21	40	75.963313	80.950562	66	64.83908	45.977011	103.885057	1879.895946	1706.752871	2325.626656	2474.900371	1841.820802	2751.02124
L3_chr6_-_109809597	chr6	109809597	109810408	-	8763	CD164	RP11-425D10.9,MGC-24,MUC-24,endolyn	623.950737	628.220012	529.472437	1028.513366	665.831902	228.289359	566.453222	1220.939258	1174.58267	1419.727541	1713.825071	1439.830108	861.301791	1051.997679	1973.990032	1781.033295	3542.939463	1259.381883	654.966681	1079.249197	257.994374	1030.95608	644.95943	263.732929	605.996453	1272.810996	1315.891199	1249.838425	1859.912323	2204.704541	859.953934	1314.901719	2037.806193	2859.782326	3509.297091	1328.938031
L3_chr1_-_51198270	chr1	51198188	51198704	-	11124	FAF1	CGI-03,FLJ37524,HFAF1s,hFAF1	1204.946052	749.67129	602.747149	948.930833	315.928102	72.824641	476.763586	815.814123	733.722512	555.541781	354.320382	285.928232	424.030413	423.63904	544.459312	371.040047	281.936559	119.230667	1260.155848	1278.772634	317.99768	957.456794	307.836966	98	538.244085	904.741361	837.585492	520.531485	399.252062	415.080854	421.214835	536.103598	650.226866	602.442794	356.119961	120.884292
L3_chr12_+_54808285	chr12	54808235	54808367	+	23344	FAM62A	KIAA0747,MBC2	395.145748	284.824913	160.46653	220.6238	365.625227	280.852139	1512.612135	1851.366931	944.108602	968.625256	1064.846847	1429.778127	362.263016	375.798684	572.981398	245.567367	430.097782	584.715314	424.981834	483.991177	84.999479	222.995342	354.991174	329.983511	1574.968551	1878.977013	1065.978801	870.979	1162.971841	2202.865108	358.9895	476.990089	673.980869	397.990157	491.988456	613.967736
L3_chr15_+_41825871	chr15	41825853	41825957	+	2923	PDIA3	ERp60,PI-PLC,ERp57,ERp61,GRP57,GRP58,HsT17083,P58,ER60	2405.246108	1490.268682	1005.25255	2038.752428	1189.462477	511.71453	709.253904	594.883435	423.177297	376.801296	507.27856	595.852238	554.739324	424.642922	549.573009	484.461088	634.882195	498.798026	2403.500941	2578.432368	492.871436	2038.637549	1150.74018	571.868478	765.86087	653.910098	487.900421	349.930423	559.908989	895.859569	552.600425	535.576121	633.587584	780.658336	698.525541	520.600966
L3_chrX_+_49530826	chrX	49530825	49530830	+	NA	NA	NA	4387.151454	7077.036599	5105.352601	2484.521518	3687.500567	3709.223531	1755.015253	4967.778771	1829.546932	1047.835817	963.499156	1163.277355	948.147305	1437.778213	1255.80479	275.407383	521.726221	608.861057	3905.13207	12743.314028	1930.184587	2453.506127	3530.659534	2861.736055	1545.917903	3607.825205	1891.804103	856.942342	1010.068183	1900.621343	962.112325	1728.26333	1036.836962	441.061052	493.370025	660.765229
