# Supplementary material for: Core promoter structure and genomic context reflect histone 3 lysine 9 acetylation patterns
Source: BMC Genomics. 2010 Apr 21;11:257. doi: 10.1186/1471-2164-11-257 (PMC2867832; doi:10.1186/1471-2164-11-257)
Supplement: Additional file 1 — Result of the clustering and the extracted subsets of the clusters, filtered by gene expression level [file 1471-2164-11-257-S1.zip › ac_pma_96h/GEL_high/high_downstream]

L3_chr21_+_44351629	chr21	44351629	44351710	+	5822	PWP2	EHOC-17,PWP2H	181.279886	99.970746	77.840042	147.87752	76.854497	35.45323	27.331887	27.284935	28.196019	18.39658	12.825901	22.947263	73.439609	88.378028	93.44463	84.07337	78.284968	68.643875	200.878416	168.00158	43	149.801641	74.981195	47	36.995	43	34.768656	19	15	32	71.995745	113.997171	136.984173	136.995733	101	69.980052
L3_chr1_+_210525374	chr1	210525353	210525925	+	5525	PPP2R5A	B56A,MGC131915,PR61A	169.265205	133.078343	73.740291	135.04874	50.052926	7.743395	21.648372	34.289755	39.586251	37.234133	43.053239	51.810606	91.887048	53.138162	99.840876	83.784637	81.871639	28.906553	192.993534	222.76489	43.628571	137.517623	48.997059	12	30	54	48.703704	37.994709	50	73.983147	89.991694	70	151.964328	136.842399	109.94856	28.989712
L3_chr7_+_142695565	chr7	142695553	142695659	+	835	CASP2	CASP-2,ICH-1L,ICH-1L/1S,ICH1,NEDD2	107.850039	68.198894	28.041692	48.106685	33.744812	30.542411	73.042631	78.933348	61.281953	35.455107	48.07587	78.583603	107.890573	65.675781	47.20711	34.872611	45.98835	79.068172	123.966019	113.972151	16	48.994949	32.995	43	95.986391	110.978529	73.988372	35.984584	54.988372	110.871504	106	85.986589	76.996124	56.998062	63	79.996124
L3_chr15_-_40816610	chr15	40816610	40816627	-	146059	CDAN1	CDA-I,CDA1,CDAI,PRO1295,codanin,DLT	177.145183	64.249657	66.524617	99.805482	48.288353	33.041623	66.97361	81.942545	56.046074	42.721204	22.865347	28.313748	49.525497	8.412779	26.35043	15.338158	15.68981	4.99322	187.956005	108.934269	35.994671	100.789554	47	42	78.933649	99.974987	65.8394	41	26	41	49	11	40	24.994652	20.973822	5
L3_chr2_-_106177153	chr2	106177150	106177194	-	80146	UXS1	UGD,FLJ23591	106.460171	100.546135	137.254832	172.531144	62.907368	10.687958	76.30826	135.654528	115.073667	97.203583	43.811851	38.637305	112.514538	80.084717	164.451242	130.349853	117.168274	39.510596	113	171.972261	68	172.977401	60.998565	14	87.989615	151.998512	130.988203	89	49	57	111.959375	101.996487	188.951558	209.987121	128.979289	40.998824
L3_chr22_-_40996553	chr22	40996540	40996604	-	NA	NA	NA	70.778085	26.855666	16.85186	36.360722	15.35756	8.570001	142.082291	228.302408	162.584751	145.363707	143.56484	146.817142	85.28938	81.475723	91.931511	51.887619	56.494834	27.944722	79	44.982533	10	37	15	12	151.983485	241.554054	182.989551	131.990435	157.979085	220.998253	84.977528	102.977528	111.921891	83.99633	65.988764	28.966418
L3_chr6_-_106880227	chr6	106880191	106880371	-	9474	ATG5	ASP,APG5,APG5L,hAPG5	117.680428	84.899795	79.35416	94.448794	34.792035	5.915188	33.574831	46.830948	77.579881	63.825822	58.91803	34.014959	149.424175	88.841649	172.30583	115.861008	179.15806	58.433892	134	141.988	46	95.924913	34	9	46	73	95	63.992629	67.988448	47	146.910332	116	249.983063	188.998355	225.993031	58.993031
L3_chr18_-_75812620	chr18	75812609	75812663	-	80148	PQLC1	FLJ22378	142.698937	80.782048	38.653444	74.741692	67.873288	56.151755	41.024609	30.667959	10.888363	14.546883	9.476266	15.007611	119.077255	108.612095	83.279884	62.821148	73.548322	97.919304	154	136.430858	22	75.794926	66.132488	70.996124	52.895848	45.134757	13.652968	15	11	21	117.95537	138.933054	115.95537	102	89.91369	100.789262
L3_chr7_-_158314940	chr7	158314919	158315028	-	57488	FAM62B	CHR2SYT,ESYT2,KIAA1228	127.76474	111.285586	45.533656	82.259546	49.642383	14.291566	93.169844	99.146826	44.061855	43.116645	61.586302	50.555161	81.969654	79.941847	52.134814	61.202815	56.800124	20.70672	143.54375	187.726249	26.824129	83.614564	48.481893	20	112.340689	125.186307	52.899801	42.958372	69.710271	71.755966	80.878678	103.628918	75.722936	99.653643	74.40525	20.982183
L3_chr2_-_24996270	chr2	24996196	24996633	-	109	ADCY3	AC3,KIAA0511	166.361197	105.384428	179.956886	501.837339	431.264835	222.904768	108.821664	101.84864	158.914328	109.983113	267.382264	245.919576	29.64718	37.9466	76.307239	66.171919	75.572176	108.77564	186.818883	176.942811	99.881129	506.815966	418.795773	269.996351	132.924442	144.938889	188.953697	109.952531	300.853935	356.918071	29	49.964978	118.904908	108	99.04707	110.946313
L3_chr6_-_44389052	chr6	44389045	44389065	-	57505	AARS2	RP11-444E17.1,AARSL,KIAA1270,bA444E17.1,MT-ALARS	168.751425	78.815655	34.191947	82.097524	34.868151	25.235654	41.123511	57.695753	24.543996	15.752639	20.170631	12.1449	95.355957	80.037451	63.987159	73.534737	77.781744	54.745744	177.996255	134	19	83	34	33	49	71	30	16	23	17	95	101	77	118.983193	87	57
L3_chr16_+_2503945	chr16	2503920	2504000	+	527	ATP6V0C	ATP6C,ATP6L,ATPL,VATL,Vma3	132.977132	79.743428	58.220403	138.178222	174.350714	84.49829	88.903375	69.906578	64.310796	109.753213	112.554597	92.540811	85.19656	77.393402	107.446309	112.929937	122.96848	198.347391	150.847609	133.709331	33.809211	139.87634	169.581558	106.281611	112.013328	98.170932	77.948589	105.78117	126.548729	133.289982	83.717514	100.349176	154.314663	183.500769	151.83862	205.799635
L3_chr11_-_85053795	chr11	85053774	85053826	-	58487	CREBZF	ZF	164.74381	115.615738	58.150262	81.130023	35.928751	15.154865	21.546648	45.051577	36.593188	7.502361	23.222061	37.157602	127.470411	58.076542	54.466388	45.986286	49.00706	30.532126	175.751564	196.822091	32.973154	81.973154	35	21	29	64	45	8	27	53	126	75.247508	83	75	65	31
L3_chr1_-_25129340	chr1	25129306	25129413	-	864	RUNX3	RP3-398I9.1,AML2,CBFA3,FLJ34510,MGC16070,PEBP2aC	202.329213	93.678865	50.66147	140.120276	94.659795	144.278311	91.443784	138.478958	61.19459	70.376866	125.014435	193.526475	20.450486	20.611371	30.818121	34.449116	34.996026	88.266866	210.992486	158.998748	27	140.976834	91.993688	155.979869	110.994166	167.978938	71.997628	66.259056	137.994069	288.973079	20	27	45	56	44.990066	91
L3_chr10_+_80777230	chr10	80777227	80777308	+	10105	PPIF	RP11-342M3.4,CYP3,Cyp-D,FLJ90798,MGC117207	180.829669	102.311801	220.625469	267.222938	175.202149	63.320016	20.777529	36.500712	41.175283	42.016121	33.421177	27.535327	113.396215	113.130705	439.591678	156.136227	225.120269	163.579996	200	171.999022	113.994123	269	170	82	28.91494	54	49	40	37.945652	40	112	145.995819	480.995805	251.983282	245.962074	170.997902
L3_chr2_-_96174907	chr2	96174897	96174955	-	1844	DUSP2	PAC1,PAC-1	101.818483	919.505463	476.582547	570.240211	961.578987	281.95148	161.599431	1013.026901	164.857753	212.674231	393.259482	196.970449	52.282389	419.637907	270.448223	142.811878	559.459582	256.114047	106.998666	1610.997868	218	568.998666	925.997331	289	172	922.998631	185	188	421.99545	301.999544	52	516	272.995736	229.997868	528	274
L3_chr12_+_63958542	chr12	63958539	63958785	+	253827	MSRB3	DKFZp686C1178,FLJ36866	189.095997	179.985551	98.202095	34.303972	13.197432	2.549071	61.034234	77.631349	42.354335	7.495527	1.654259	8.009562	65.681186	52.020666	46.523804	14.04064	1.287928	7.972619	216.936288	302.174951	56.849411	34.986789	12.90393	3.995192	81.73054	114.217616	52.701174	7.853588	1.962963	10.877408	64.205597	68.822261	78.419906	23	2	8
L3_chr20_+_5934768	chr20	5934700	5934769	+	54675	CRLS1	GCD10,C20orf155,CLS1,dJ967N21.6	189.553633	98.985084	117.386779	220.263804	88.558375	14.477455	19.817029	57.044473	50.99315	51.129232	58.041495	27.913604	106.489088	100.113274	314.673301	165.312271	164.887596	45.939032	205.709497	166.852189	58	221.561673	86	19	26.871233	75	60	48	64.871233	40	105	128.316688	335.35253	266.980889	186.540519	47
L3_chr6_-_114398995	chr6	114398984	114399176	-	3066	HDAC2	RPD3,YAF1	136.045849	112.945455	51.625464	106.095358	58.004708	10.541868	21.802614	59.805814	54.281909	16.485359	33.496572	25.778157	160.740222	97.116715	150.125834	111.076649	103.601661	34.514644	154.238804	190.186008	29.327383	107.797969	56.581835	14.749568	29.876712	82.938356	66.284178	16.979452	38.793284	35.759762	158.597538	125.877533	207.717773	180.708036	133.804587	34.942531
L3_chr7_+_128166631	chr7	128166608	128166700	+	813	CALU	FLJ90608	130.933784	71.764652	55.974648	164.278006	66.693011	21.658572	63.987966	82.233713	114.762089	90.278996	162.548843	140.343781	127.31455	124.571791	156.306182	181.30689	290.63106	179.36844	147.99646	119.972028	32	165.996466	65	30	84.976228	120	138.972677	89.995237	183.992867	201.970468	124.963785	161.547146	228.98176	294.989047	354.97593	183.895118
L3_chr5_-_140978678	chr5	140978671	140978803	-	1729	DIAPH1	DIA1,DFNA1,DRF1,FLJ25265,LFHL1,hDIA1	118.498058	92.192069	74.309013	133.944414	85.048361	35.095904	108.099872	88.629111	78.117027	80.845351	78.521919	70.060936	96.309306	87.562243	121.866773	80.402367	91.849754	58.391241	135.1052	154.790511	42.561947	136.008583	83	48.998418	138.257748	129.141831	95.878358	80.460445	90.239151	98.584994	94.63199	113.822205	184.508041	131.27226	122.303561	58.997303
L3_chr17_-_57498054	chr17	57498011	57498119	-	9969	MED13	ARC250,DRIP250,HSPC221,KIAA0593,THRAP1,TRAP240	195.507222	114.390075	141.818015	136.594834	39.991134	12.041331	98.682986	217.491559	270.227499	144.51996	176.542989	150.237744	32.604943	58.751189	91.323182	47.789964	56.846592	32.53899	206.977545	193.98503	76.994012	137.980539	39	17	115.97186	265.975819	314.954658	137.988331	196.980463	217.986609	31.988737	75.965445	128.955375	77.891699	72.975325	32.985143
L3_chr10_+_42892522	chr10	42892506	42892530	+	5979	RET	PTC,CDHF12,HSCR1,MEN2A,MEN2B,MTC1,RET-ELE1,RET51	161.296552	80.033968	52.857375	29.576272	11.268295	2.000434	97.103728	57.627466	17.632675	6.957278	2.583893	4.972844	68.640252	66.923128	37.567416	5.512183	3.714923	23.087341	170	136	28	30	11	3	106	68	21	7	3	7	68	85	51	9	5	24
L3_chr11_-_47531259	chr11	47531237	47531305	-	10658	CUGBP1	BRUNOL2,CUG-BP,CUGBP,NAB50,hNab50	195.241904	89.945307	133.80786	154.164542	66.777049	12.955116	36.82367	77.716078	105.622776	55.094508	99.600916	102.911925	96.607368	61.11863	96.240957	86.26106	120.959865	64.505402	210.328907	152.495485	71	155.562562	65.065774	18.495485	48.21921	108.669477	125.355051	54.127663	112.896864	148.992164	95.283717	79.424958	131.269448	140.104942	148.998567	66
L3_chr4_-_25473560	chr4	25473560	25473742	-	23231	KIAA0746	DKFZp781J1697,FLJ21629,FLJ41299	202.277245	123.62171	33.209759	23.496119	4.205021	2.464102	71.973781	33.171135	18.394284	9.730599	1.238415	10.640352	54.589732	37.685322	22.278334	10.308635	8.033762	20.427172	220.908093	208.821691	18.190599	24.00177	4.127954	3.795821	90.25267	48.744285	22.556768	10.182708	1.4812	14.517111	53.572074	49.15953	35.917282	16.886233	11.84905	20.548193
L3_chr9_+_138822197	chr9	138822187	138822228	+	55684	C9orf86	FLJ10101,FLJ13045,Parf,RP11-216L13.9,bA216L13.9,pp8875,RBEL1	231.214421	131.661731	86.040726	160.081812	118.647104	47.771669	28.312472	18.238705	26.080292	14.695915	23.129531	16.337124	70.120079	62.534675	72.748341	59.691401	35.40355	65.594243	249.963942	222.329273	47.418745	161.969198	115.44053	62.357636	36.019884	27.945205	32.054472	14.965753	26.601055	22.978622	68.992079	80.996055	98.318962	96.98026	45.998028	67.161647
L3_chr6_+_158322843	chr6	158322817	158322968	+	8871	SYNJ2	INPP5H,KIAA0348,MGC44422,RP11-266C7.2	190.149037	123.057254	917.888871	453.358728	296.710411	39.321462	81.517201	153.024201	817.803453	276.348905	474.899102	292.483969	59.294361	84.740094	553.285743	135.561471	213.321757	129.800775	212.839868	207.365672	439.842106	456.554917	288.047642	53	104.742487	195.754896	920.217664	256.690426	523.512076	430.701731	58.069435	109.58922	635.440956	219.931406	249.185072	133.783078
L3_chr7_-_21952004	chr7	21951990	21952068	-	55536	CDCA7L	DKFZp762L0311,JPO2,R1,RAM2	174.659011	73.672675	45.249307	39.312248	16.388217	1.276214	54.347458	39.160544	27.033496	4.919368	6.767268	12.826639	102.823626	77.489115	46.554149	19.573789	12.620093	21.775075	191.911565	124	25.911565	39.990196	16	2	71	57.990741	32.972727	5	8	18	100.994521	101	75	31.99726	18	21.99726
L3_chr4_-_129428400	chr4	129428400	129428421	-	10424	PGRMC2	DG6,PMBP	220.453213	130.484191	33.546531	111.981759	48.294877	25.057533	30.73481	22.569168	12.91891	6.931043	37.100173	26.528069	82.907232	61.05885	43.291672	33.00319	54.121292	51.692328	232.76963	221.946097	19	112.994342	47	32.990178	37.98539	33	15.995146	7	42	37.985577	82	78	60.847679	53.755736	66.953431	53
L3_chr6_+_35373410	chr6	35373410	35373656	+	50619	DEF6	IBP,RP3-329A5.5,SLAT	124.823493	50.566923	28.13427	44.234443	63.264082	18.756587	40.24319	72.771796	15.465179	24.577727	20.564671	41.415342	174.329144	81.206466	64.749391	49.689024	58.699	89.478684	140.472022	84.239669	16.873887	44.959698	61.751614	26.936387	53.441827	104.627375	19.591605	24.900406	23.940141	57.880282	172.072033	105.609118	96.842732	81.194437	77.109192	91.429435
L3_chr12_-_75983465	chr12	75983437	75983501	-	144455	E2F7	FLJ12981	145.309483	116.055254	211.348712	87.805696	23.566338	3.276648	150.260712	151.527665	188.615996	53.856688	35.712011	56.916314	44.971164	35.063232	75.312466	24.465762	16.211452	11.972322	160.993305	196	110	89	23	5	182.998711	197.997423	221.998731	52.989691	41	80.996176	44	46	111	39.989655	22	11.978947
L3_chr8_+_25098000	chr8	25097983	25098276	+	80005	DOCK5	DKFZp451J181,DKFZp779M164,DKFZp781J211	128.837722	100.989542	77.251072	239.676715	124.537432	26.513335	149.822188	289.759147	315.622237	448.416652	385.182074	493.942608	65.390531	53.583041	104.386653	135.54204	208.544207	81.74072	148.569436	168.586686	45.293372	243.031371	121.483977	37.767109	192.357318	382.850421	374.29488	424.853619	434.599291	720.938577	63.957307	70.853438	164.224043	220.847472	263.952784	82.891245
L3_chr6_+_16237295	chr6	16237289	16237300	+	29116	MYLIP	MIR,RP1-13D10.1	170.805438	87.57598	23.925127	10.835	16.425141	6.209524	121.12139	97.981282	20.336632	8.204045	22.213782	33.60038	54.350173	38.652625	15.843459	12.331159	6.002725	14.656631	176	150	12.994819	11	16	8	130	105.997199	24	8	25	50	53.988571	49	22	20	8	15
L3_chr1_+_15608970	chr1	15608943	15609063	+	79180	EFHD2	MGC4342,RP3-467K16.3	208.806977	143.60907	364.17147	564.38307	464.930476	168.114256	102.056999	142.645435	262.741449	230.070519	158.821133	152.902626	43.017036	39.549561	168.465661	99.425489	95.995896	114.706992	230.499806	242.238017	186.99163	568.402292	451.463219	205.273332	128.916538	188.292217	311.464885	220.959025	180.799218	221.121302	42	52	235.840965	161.828659	126.738706	116.964493
L3_chr17_-_77824566	chr17	77824564	77824890	-	1453	CSNK1D	HCKID	167.729918	97.512769	86.131817	130.878449	118.830246	53.040513	54.379626	108.181562	112.252804	85.667335	59.120689	71.178847	133.51886	110.435698	191.636067	102.982052	114.324677	120.619817	190.982663	162.989343	49.92953	132.995708	115.916393	73.99308	74.230561	152.785585	136.895992	85.114739	67.984227	100.996875	130.998124	143.949294	275.4295	168	149.805875	122.956757
L3_chr1_+_41217555	chr1	41217555	41218311	+	1503	CTPS		187.168392	117.877184	123.663702	127.780506	83.589527	38.706259	49.076938	83.856268	55.611984	36.472054	43.731278	29.390494	122.008749	174.445323	257.874889	112.850635	110.65912	119.55869	212.672284	197.445689	68.99639	129.871988	81.657507	51.842105	65.986486	123	68.04594	36.336538	50.61865	40.594118	119.899774	225.458446	343.279579	183.822197	145.306346	121.840406
L3_chr19_-_55999663	chr19	55999652	55999716	-	84798	C19orf48	MGC13170	74.987661	57.626696	42.037731	28.582941	25.674828	13.591696	120.924885	208.958897	81.789867	49.089799	45.923407	27.477437	166.30224	155.414946	225.375266	78.648982	76.226501	104.135649	80.951049	97.961707	23	29	25	18	133	221.966009	94	46	51	40	166	195.510823	239	126.915182	85.988347	109
L3_chr17_+_61729164	chr17	61729133	61729198	+	5578	PRKCA	AAG6,MGC129900,MGC129901,PKC-alpha,PKCA,PRKACA	136.166136	67.054225	44.371308	165.184212	63.768326	24.56625	171.673586	207.929477	128.450249	239.521299	238.375476	169.668249	57.415725	45.815221	56.005002	95.98687	155.640163	47.965616	143.991166	113.973498	24	165.973498	61.989421	29.991166	179	220.979457	145	209	257.92434	259	57	59	71	154.899632	164.991267	50
L3_chr14_-_73296401	chr14	73296401	73296766	-	91748	C14orf43	C14orf117,FLJ00335,LSR68,c14_5541	193.519659	306.740133	100.240002	518.570366	354.895722	57.968976	139.129566	405.706731	347.581288	334.08879	337.477663	277.701726	32.949684	72.453954	67.274334	96.118921	73.166675	54.347401	219.981481	518.328365	58	523.269027	344.988078	78.88447	172.270291	521.681022	409.857892	318.850638	381.499437	401.815053	31.995842	94.584127	106.608769	156.567244	97.649429	54.997881
L3_chr15_+_91226928	chr15	91226892	91227103	+	NA	NA	NA	231.522811	346.303525	283.975939	374.561748	100.73614	16.161367	33.944272	199.548888	81.664204	87.971764	69.3075	48.11149	102.036314	157.432122	171.536045	117.249549	89.293594	36.037687	253.401974	593.718348	147.439195	375.638597	97.946537	21.980279	41	218.343694	94.998249	81.499511	77.717713	70.983819	100.9336	198.594544	210.065623	189.634129	107.135053	36.914717
L3_chr9_-_112058609	chr9	112058601	112058755	-	7295	TXN	TRX1,TRX,DKFZp686B1993,MGC61975,RP11-427L11.1	89.35213	66.310968	11.102521	67.636999	12.2691	6.03781	7.753165	11.537241	6.301236	2.813385	5.150654	5.789411	271.958205	184.121984	254.696738	230.837844	256.193254	106.761254	102.835863	110.848428	6.887363	68.897485	11.996774	9	10.928571	19	8	3	6	8	269.821973	235.56904	309.700517	372.813012	282.721828	110.855245
L3_chr9_-_35655193	chr9	35655163	35655226	-	84904	C9orf100	FLJ14642,MGC44886,RP11-331F9.7	115.824857	45.315962	8.119854	32.409154	10.205945	2.638541	98.276394	64.504845	35.774148	39.874999	10.328606	10.091664	163.456249	73.401904	40.720031	99.761741	25.675836	20.645567	128.992754	76	5	33	10	4	120	90.994203	43	39	12	14	161.982413	95	59.996504	161.991225	33.996479	21
L3_chr16_+_68042	chr16	68026	68286	+	4350	MPG	MID1,AAG,APNG,CRA36.1,MDG,PIG11,PIG16,anpg	264.643609	128.814156	100.706451	223.509578	241.420326	76.186291	15.463785	16.659203	19.9009	26.893885	24.163777	25.032085	99.10936	61.376728	62.983915	78.358538	103.811245	52.92604	287.99	217.377679	54.86767	226.249155	234.993659	97	21	25.845745	24.99375	27	28	34.963636	97.780027	80	91.993103	127.39052	132.620838	53.989664
L3_chr5_+_40715773	chr5	40715752	40715823	+	5734	PTGER4	EP4,EP4R,MGC126583	136.198785	261.036921	113.526434	213.304076	81.210143	23.933158	90.14991	353.223039	120.433008	126.530004	116.149949	81.896123	155.890586	164.558317	187.528483	104.699169	94.861235	65.671137	148.998037	445.998031	61.993139	214.996068	79	32	111.994545	416.936406	143.987292	120.988211	130.687329	117.995514	153.98444	210.964952	245.980504	169.947571	117.974737	66.99233
L3_chr9_-_35062592	chr9	35062566	35062680	-	7415	VCP	p97,TERA,IBMPFD,MGC131997,MGC148092,MGC8560	179.252043	115.948417	135.999137	156.62489	140.887779	72.030217	37.332393	61.203644	69.924852	70.797615	33.533951	54.426779	165.837932	166.814479	335.561576	206.9483	244.202492	247.873876	200.061193	195.294164	71.676898	158.762583	137.081277	91.404605	48.508015	83.997625	83.327588	69.765121	38.571629	78.286517	163.951359	214.021194	402.532147	335.299103	287.457677	257.041564
L3_chr19_+_3317562	chr19	3317550	3317642	+	4782	NFIC	CTF,CTF5,MGC20153,NF-I,NFI	182.015708	98.598976	67.904793	89.022338	102.561624	24.322858	167.911159	236.261062	157.575438	113.950332	126.209978	153.747866	32.672233	39.015276	40.701019	34.369781	36.362149	38.569961	203.287529	165.302681	39.385978	90.453007	99.952267	34	202.498187	283.980475	184.9279	109.995708	143.122577	224.624461	31.93578	50.990033	64.915879	55.990033	49.919341	38.952566
L3_chr21_-_45062356	chr21	45062351	45062499	-	6612	SUMO3	SMT3A,SMT3H1,SUMO-3	263.220411	222.329685	176.59267	161.852024	86.165385	62.803759	28.569555	22.171985	14.793505	8.921109	5.113014	8.977788	99.984284	125.122478	144.038302	64.51708	104.91492	84.655922	283.444616	377.871395	92.945077	163.599368	83.98816	80	37.078838	33	17.975	8.975	6	12.307002	98.599023	160.586298	191.373007	104.997413	126.997375	86.992208
L3_chr12_-_123914297	chr12	123914297	123914427	-	949	SCARB1	CD36L1,CLA-1,CLA1,MGC138242,SR-BI,SRB1	114.659878	80.167545	25.826972	97.028593	170.835047	150.845805	188.334936	236.517645	56.70916	128.023832	164.750276	145.590055	89.855808	104.737074	87.372048	79.560321	218.003878	200.509924	126	134.997468	15	98	165.923118	172.998733	216.987116	273.971946	68	119.999133	182.992267	215.986303	88.997947	132.96432	111.999001	128.943853	243.965902	210.960112
L3_chr7_+_156893015	chr7	156893011	156893016	+	NA	NA	NA	338.654566	280.740424	366.789597	490.134917	686.517498	452.170508	51.433294	58.596397	28.861051	28.871658	35.880983	51.59705	5.100095	10.036213	16.851237	12.305092	28.943386	11.686953	330.833195	489.573422	162.91688	487.620293	660.471411	410.77554	56.647059	65.733838	33.766363	26.881748	39.84866	77.525435	5	13	23	20	32.945736	12
L3_chr20_+_48240598	chr20	48240500	48240868	+	1051	CEBPB	C/EBP-beta,CRP2,IL6DBP,LAP,MGC32080,NF-IL6,TCF5	287.214665	349.81297	616.207959	1204.062355	1194.91167	1148.431955	71.143929	124.687416	270.441766	319.856734	333.025613	210.773819	39.652506	74.714199	116.588028	130.834627	156.615134	271.086178	287.981646	608.412785	270.285299	1194.428433	1148.306146	986.367434	82.887078	137.060629	298.795874	276.788062	357.79574	325.59119	39.147249	94.681235	138.98054	210.628055	166.788362	289.307264
L3_chr2_+_27504987	chr2	27504986	27505054	+	29959	NRBP1	MADM,BCON3,FLJ27109,FLJ35541,MUDPNP,NRBP	172.790664	107.282272	127.641572	140.148181	131.515165	49.445404	49.597654	59.032155	63.784868	52.076411	54.812136	57.711644	176.847328	119.657403	276.147343	138.519227	216.195298	242.537371	191	181	69.990208	142	128	65	65.519168	81	77	52	63	82	174.998629	154.806174	352.486351	225.100203	258.928934	250.997258
L3_chr16_+_2419312	chr16	2419311	2419465	+	899	CCNF	FBX1,FBXO1	183.522753	156.979265	127.527068	214.104746	245.588239	269.247987	201.448163	162.080686	102.333693	182.154223	75.081104	296.24337	16.136921	20.189956	21.700359	23.638471	12.00955	19.209018	193.872816	269.219567	61.923165	214.950235	237.121481	262.762942	212.331381	179.490743	117.433377	166.210213	82.550731	464.442244	15.74387	26.57472	36.134854	38.665216	16.041364	19.556795
L3_chr12_-_120389245	chr12	120389232	120389596	-	84678	FBXL10	CXXC2,Fbl10,JHDM1B,PCCX2,KDM2B	266.134308	195.218983	161.206452	475.982346	249.999979	72.802157	88.079971	114.34136	96.039569	146.439403	84.247645	76.206263	47.013274	48.862696	78.71679	99.441787	77.520629	61.671017	294.11281	329.530206	90.909114	480.545686	243.43966	96.776888	112.156017	152.848924	115.705784	143.301503	96.350079	109.436958	45.948037	63.947962	118.833694	161.850938	102.67507	62.895665
L3_chr8_-_121893271	chr8	121893233	121893948	-	6641	SNTB1	SNT2,59-DAP,A1B,BSYN2,DAPA1B,FLJ22442,MGC111389,SNT2B1,TIP-43	232.022074	198.236614	33.004052	125.96883	92.914656	71.185638	90.754033	234.250951	62.006164	154.145829	188.417841	293.294637	83.83085	70.437822	41.463134	45.954529	76.309844	122.506965	256.125274	334.251043	19.572712	128.043675	90.584015	93.417852	117.771784	311.440942	76.246851	148.420505	213.906619	427.155404	82.18552	92.325214	67.44365	75.04887	101.231515	125.556924
L3_chr1_+_165866119	chr1	165866073	165866192	+	92241	RCSD1	CAPZIP,MGC126585,MGC126611,MGC21854,MK2S4,RP3-503M14.1	298.412094	91.858082	21.40169	58.037008	20.478639	9.989071	89.397941	12.360484	11.878587	51.799058	72.00917	101.359668	28.611576	20.441223	1.585218	15.873258	16.393875	13.011546	322.993289	155	13	58.994981	20	15	107	20	15	52	82	145.978033	28	27	3	26	23.97619	12.960938
L3_chr14_-_22458190	chr14	22458187	22458244	-	55147	RBM23	CAPERbeta,FLJ10482,MGC4458,PP239,RNPC4	39.22699	9.623188	18.631804	20.693895	16.399752	4.184719	222.761631	235.402118	219.840718	122.809197	177.253786	97.643312	157.619242	105.782789	185.347347	124.593365	122.452125	115.62015	43	16	11	21	16	6	239.910222	262.90594	253.863035	113.959698	196.927761	142.906025	156.801184	134.852546	222.810317	201.827973	143.942869	119.955889
L3_chrX_-_53271107	chrX	53271105	53271144	-	8242	JARID1C	RP11-258C19.2,DXS1272E,MRXJ,MRXSJ,SMCX,XE169,KDM5C	248.144372	151.444374	148.257405	209.15279	199.337924	72.472087	107.705435	119.871998	131.052335	95.697823	106.982169	92.050644	74.248992	54.410032	63.62903	52.264667	47.949938	49.737188	272.114564	255.398117	81.994737	211.678313	193.994241	92.994698	132.700299	162.801113	154.195625	91.669708	121.365066	132.766495	73	71	95.328765	85.113037	65.32661	50.341438
L3_chr7_-_148212273	chr7	148212264	148212366	-	2146	EZH2	ENX-1,EZH1,MGC9169,KMT6	247.771704	142.239067	113.266511	104.003263	50.225822	10.554164	81.268593	120.920411	78.887092	44.91001	34.410038	31.755889	102.934451	68.084866	60.297713	39.136892	36.645526	25.827311	275.782853	238.989747	64.437084	105.714018	49	16	104.008798	163.998081	95.998035	44.752199	39.998081	44.892174	101	89	92.508874	63.876235	47.986486	26
L3_chr12_+_54784550	chr12	54784550	54784666	+	5036	PA2G4	EBP1,HG4-1,p38-2G4	55.392354	25.792868	31.736933	27.447798	7.142416	8.447378	199.295067	114.196537	81.238099	59.299539	57.400372	68.777346	179.645049	130.57512	171.69428	146.462317	146.063219	113.387063	62.971887	42.980583	17.991304	27.972144	7	12	234.53127	152.813274	97.53962	58.73538	65.866833	97.763909	177.657962	167.749647	216.548591	237.646083	175.747088	116.45194
L3_chr12_-_88269913	chr12	88269912	88270456	-	1848	DUSP6	MKP3,PYST1	57.307987	148.36378	474.89609	846.494308	396.394976	57.021116	146.885738	446.980202	1562.078118	1648.578508	1599.219714	832.827093	236.326367	436.129942	2442.362211	1253.366434	2374.071437	568.190147	65.997744	249.992086	243.987563	849.966031	384.98436	76.993799	175.978513	498.971504	1724.700078	1414.878013	1720.761078	1272.885542	234.9539	549.948914	2315.734867	2010.708388	2257.639657	594.950576
L3_chr22_+_21852678	chr22	21852674	21853079	+	613	BCR	ALL,BCR1,CML,D22S11,D22S662,FLJ16453,PHL	206.394753	122.291091	43.046444	145.087108	180.661923	103.542568	175.798628	147.031095	48.756268	72.766616	87.071392	114.840753	59.10109	32.438939	23.465582	35.413944	29.038372	45.847537	228.399806	205.173599	24.972441	147.130933	175.951903	133.505419	217.803532	202.827495	60.563976	72.929944	100.880391	163.091772	57.965909	42.781394	38.778029	57.973236	42.156584	46.171676
L3_chr17_+_64019756	chr17	64019748	64020500	+	5573	PRKAR1A	CAR,PKR1,CNC,CNC1,DKFZp779L0468,MGC17251,PPNAD1,PRKAR1,TSE1	205.76883	121.30022	126.61742	174.803933	90.273792	24.714567	66.790232	85.662771	58.303827	67.301128	68.659443	96.697309	169.30159	150.168954	191.106229	167.260216	234.361898	133.965862	226.98094	204	69.994859	177	88	35	84.838983	117	71.961905	66.980769	78.958512	137.55814	167.123861	192.958943	257.486818	271.734671	282.989796	136.969072
L3_chr3_-_57653811	chr3	57653808	57653904	-	201627	FAM116A	FLJ34969	289.879624	178.728968	65.419796	145.741365	82.033675	29.550493	92.216677	166.470162	60.337227	64.813784	88.457022	92.488819	60.391427	45.960662	32.114875	52.735387	55.316119	38.691636	319.991684	301.887342	37.997932	147.816026	80	42	117.996217	219.585259	73.795523	63.996212	101	131.187187	59.186957	60.390045	53.03135	86.182081	72.779964	39.202337
L3_chr3_+_180763407	chr3	180763380	180763480	+	86	ACTL6A	ACTL6,BAF53A,MGC5382	44.661354	28.726464	21.897989	13.671033	8.168153	4.761598	26.840515	33.694385	34.812735	24.92341	27.207279	18.149215	373.624952	317.966683	334.396519	246.369838	234.948126	133.780295	51	48	13	14	8	7	37	49.985294	43	25	31	24.985294	370.991552	404.990598	418.989606	398.973456	279.991077	137.995066
L3_chr3_-_49133245	chr3	49133212	49133393	-	10869	USP19	ZMYND9	212.372839	134.494268	69.101945	153.709749	95.440053	84.773155	169.542244	211.316805	68.176058	123.890753	129.44684	139.119302	66.487878	47.892552	66.701301	43.918232	53.453371	64.721951	238.137617	226.29501	39.982709	155.905398	93.154908	110.34539	211.328609	274.201392	83.90247	121.946657	147.910316	200.835972	65.375879	62.835042	101.271342	71.722777	70.768434	65.980788
L3_chr1_+_89870865	chr1	89870849	89871336	+	84230	LRRC8C	AD158,DKFZp586J1119,FAD158,MGC138551	227.841472	221.846042	171.573767	245.214243	105.847887	17.236929	87.865547	198.809227	132.366288	119.720496	119.204392	100.407524	135.16307	186.616252	105.380468	99.090029	63.568386	40.503986	260.789145	372.056527	99.622047	249.13288	103.339239	25	117.624882	288.519075	163.263443	119.693243	136.818534	141.73443	132.356037	244.440155	172.969211	161.952016	89.117163	40.690993
L3_chr2_+_136215667	chr2	136215667	136215980	+	23190	UBXD2	FLJ23318,KIAA0242,UBXDC1,erasin,KIAA2042	246.234577	191.399212	151.073711	225.138416	129.060646	30.568202	91.082826	176.771957	148.493682	169.677526	188.932514	172.215502	115.245564	71.122103	104.454933	90.577483	112.373684	60.424007	280.980781	319.998523	87.986627	228.545806	125.985128	44	119.998069	251.910097	180.920274	166.79976	215.922827	245.81184	112.93604	93.984823	157.984134	147.91507	147.983614	60.99844
L3_chr2_+_159021629	chr2	159021600	159021785	+	8502	PKP4	FLJ31261,FLJ42243,p0071	223.267582	184.002779	86.664811	103.723763	41.45723	12.750061	141.70382	181.703175	96.272156	103.810019	75.800265	66.971449	94.01547	75.718947	52.293369	46.828874	41.985905	27.492093	248.813613	310.591759	49.036126	105.402041	40.514515	18.741521	174.733641	242.201094	116.115851	101.554796	87.170594	94.974232	92.266989	98.453607	81.146081	76.521663	58.151264	27.602313
L3_chrX_-_73751153	chrX	73751144	73751194	-	51132	RNF12	CTD-2530H13.3,MGC15161,NY-REN-43,RLIM	114.347805	85.005906	64.818232	48.865024	32.577674	6.160414	126.413166	289.367117	232.677954	176.192438	177.486942	140.700885	222.326086	246.875332	219.748237	131.991062	173.642766	103.368627	124.193435	143.13034	36.748943	49.719571	31.813791	8.965661	148.289076	314.777882	268.6677	160.146398	195.087699	209.52211	220.951043	312.797578	276.420085	213.773292	202.839771	106.850491
L3_chr1_-_209819010	chr1	209819008	209819201	-	7779	SLC30A1	ZNT1,ZRC1	262.473077	199.332273	449.045812	614.421429	297.174178	57.508377	122.088458	282.159747	635.53574	358.026631	280.435406	265.391143	79.307627	143.213535	295.519587	193.142985	168.893774	44.472455	287.996807	336.979573	229.990768	618.978259	288.991319	75.997833	145.997771	349.997004	723.22757	325	313.956919	391.961258	78	183.999149	363.957295	312.990703	201.991638	45
L3_chr11_+_2355115	chr11	2355113	2355134	+	975	CD81	S5.7,TAPA1,TSPAN28	242.472432	147.211673	114.579582	488.334539	663.824504	552.071395	62.375513	65.91865	24.547699	48.18413	91.872974	142.808514	161.834822	137.980613	229.379226	160.735925	432.947461	767.221185	251.937985	251.997337	60	488.820619	640.980974	552.94912	72.998221	81.77394	29.789694	45.782701	101.998246	215.987502	162	172.982134	245.97837	258.963838	432.970642	830.936339
L3_chr15_-_23659526	chr15	23659369	23659779	-	57194	ATP10A	ATP10C,ATPVA,ATPVC,KIAA0566	357.913335	176.76639	657.143175	675.523913	307.858364	42.323654	80.62336	110.231931	408.616772	327.521473	191.042212	94.092515	41.052139	49.250473	152.846407	77.257732	85.249832	22.980336	402.285071	296.883785	325.989019	680.617117	299.434569	57.99944	106.998466	159.934865	476.736841	310.493273	216.839647	132.95503	39.996396	64.99635	219.474499	125.965621	111.955636	22.980098
L3_chr2_+_233633295	chr2	233633283	233633356	+	NA	NA	NA	171.602371	83.071631	24.395083	107.934943	97.755891	38.591645	177.207982	120.411768	48.946457	132.618487	109.254276	126.571441	139.026524	115.289611	41.576702	139.279846	167.857436	110.239658	184.955242	140.971522	14	108.985558	94.961415	47.982546	199.994328	154.99773	59	123	121.998864	187	137.992367	146.990203	56.99347	224.984703	185.988016	114.995637
L3_chr10_+_80498537	chr10	80498536	80498809	+	NA	NA	NA	198.893194	134.691291	184.669059	484.446211	278.677945	61.575644	209.230955	250.879848	362.456059	616.631828	619.311906	518.860157	81.249486	75.282625	176.920855	165.048887	176.357554	103.943738	222.858555	226.995702	101.997139	489.076212	270.996097	80.995702	256.040389	316.858661	425.298839	561.409878	680.890624	779.769374	79.964138	97.991184	241.316117	267.803794	214.216359	106.780651
L3_chr3_-_130517820	chr3	130517819	130517821	-	8971	H1FX	H1X,MGC15959,MGC8350	249.972404	239.842178	48.258966	82.570246	39.130252	36.294216	52.166637	20.219411	6.534066	0	4.349605	11.155483	189.038855	212.264766	107.511308	24.101272	33.680137	44.005224	248.975595	416.894704	24.991111	82.991111	37.991111	42	57.991304	26	8	0	5	16	189.989095	262.434142	116.993206	38.998634	39.998634	45.998634
L3_chr19_+_1018020	chr19	1017979	1018564	+	23526	HMHA1	HA-1,HLA-HA1,KIAA0223	261.42014	163.519377	64.750561	174.630627	286.346467	156.070466	115.254604	106.189882	57.884154	107.146087	108.583153	156.585882	119.528258	126.029018	59.60977	114.524766	185.356392	226.376206	297.933069	273.982325	38.922419	177.506197	278.962031	206.98785	150.979167	157.987265	71.743318	107.775729	124.960425	222.387199	116.958581	164.980857	97.922593	186.99665	242.948691	230.983944
L3_chr19_+_19377524	chr19	19377451	19377652	+	NA	NA	NA	117.678642	75.102679	143.969161	321.956318	246.137355	71.955004	354.868633	325.45816	363.688736	365.335042	443.510313	360.642346	23.741801	19.598979	52.192944	49.580334	53.931809	51.644996	135.966595	124.939002	80.426893	326.239106	239.913911	101.695694	440.157591	439.473508	432.228545	349.19799	500.115343	521.984114	23.077306	26.11141	86.954767	81.116226	75.997067	51.937962
L3_chr11_-_71822938	chr11	71822927	71823259	-	81570	CLPB	FLJ13152,HSP78,SKD3	108.116644	80.244642	31.066752	113.592378	73.808603	21.086315	253.830366	299.165106	169.620809	217.191908	226.744499	110.754161	135.360052	80.854427	119.992531	141.901877	137.475328	107.64163	121.935485	134.965366	18	115	71.994208	29.998062	292.922849	361.974127	199.963219	204.896306	252.973049	161.954298	133.855735	104.942939	159.949146	229.971896	166.938781	110.963137
L3_chr8_+_20099140	chr8	20099140	20099192	+	526	ATP6V1B2	VATB,VMA2,VPP3,ATP6B1B2,ATP6B2,HO57	267.527301	95.309376	85.695814	212.697683	116.368088	79.510277	113.57125	47.919763	47.464959	58.264134	49.226176	73.166264	124.163463	76.925103	90.992423	108.388733	142.837327	162.658968	278.937212	161.983784	45.964211	213.923212	113	92	129.933326	63.956436	56.993852	56	55.952329	107.93728	122.956732	98.985538	120.991068	175.643676	166.903551	169.920307
L3_chr5_+_176493275	chr5	176493233	176493783	+	64324	NSD1	ARA267,DKFZp666C163,FLJ22263,FLJ44628,SOTOS,STO,FLJ10684,KMT3B	308.795688	179.850082	54.630467	119.533279	68.194457	10.996053	133.216468	323.287807	86.160007	148.665838	206.820535	180.902628	65.504045	43.574713	30.119281	50.307437	36.401742	25.327168	345.582249	302.205388	32.58042	121.581706	66.613485	16.57791	175.71688	434.57863	106.304125	147.351175	235.833508	258.987486	63.980146	57.625194	53.179985	82.322713	51.96	25.410191
L3_chr22_+_39096540	chr22	39096528	39096610	+	27352	SGSM3	DKFZp761D051,MAP,RUSC3,RUTBC3	315.810167	168.724121	133.574692	229.73676	149.100533	80.337905	46.049067	66.431662	39.095652	52.024731	60.981556	38.433621	148.646994	140.457299	125.834673	97.243648	161.880442	148.758191	335.774749	286.787986	71	231.895436	145	98.998317	57.987113	90.987113	47.981945	51	69	55	146.994141	179.995111	168.978458	157.991185	190.985302	153.996088
L3_chr5_+_53849345	chr5	53849288	53849394	+	112574	SNAG1	MGC150827,MGC150829,SH3PX2,SH3PXD3B,SNX18,FLJ11997,FLJ32560,SNAG1	335.667661	218.224125	404.948868	599.612922	238.406261	59.906477	133.651756	119.928159	312.953207	177.970809	200.216153	189.391614	46.562716	43.395628	74.084869	79.837612	82.541396	45.970249	368.761683	368.743321	209.996821	603.980986	231.96571	76.963197	164.941219	169.596677	365.918061	171.917616	226.073697	275.997877	45.557252	56.97611	111.601137	129.935183	108.838567	46.254494
L3_chr9_-_129656626	chr9	129656621	129656830	-	2022	ENG	RP11-228B15.2,CD105,END,FLJ41744,HHT1,ORW,ORW1	63.480686	53.521166	23.28775	190.259124	281.317391	291.283164	348.109515	349.519736	102.509289	507.789571	535.268292	793.581687	104.531627	129.846511	71.476186	208.595467	367.552113	557.353386	70.987237	89.989542	12.9933	191.971264	272.966499	330.952404	361.910297	357.909309	117.95125	446.92653	581.881173	1222.778409	103.96454	163.98094	91.991423	335.939609	375.924192	590.874248
L3_chr7_+_55680652	chr7	55680651	55680652	+	NA	NA	NA	8.87399	10.095322	3.343982	13.839538	4.096355	6.84763	420.040179	638.599514	292.616662	270.1824	131.583963	195.716357	94.802295	166.543319	150.221142	92.12781	70.435184	120.048248	10	17	2	14	4	9	395.049805	547.776223	315.229113	228.891898	141.978988	308.87453	94.986503	205.646305	152.194581	148.038464	74.934961	127.996259
L3_chr3_+_129927664	chr3	129927654	129927758	+	7879	RAB7A	FLJ20819,PRO2706,RAB7	259.689037	296.695322	225.610651	339.300485	130.839228	37.859454	127.970804	268.216794	219.685085	88.797596	121.04248	127.580755	140.043653	140.133699	209.435215	138.734479	199.188743	103.927534	289.643099	502.470796	124.418683	342.913292	127.484974	53.001015	163.297821	345.647288	262.553014	87.66204	137.660482	181.83755	137.909342	181.633976	287.981147	225.881502	247.721043	105.818681
L3_chr1_+_164063418	chr1	164063320	164063706	+	7371	UCK2	UMPK,TSA903,UK	286.881089	133.63155	97.253885	141.271368	77.327624	18.104921	81.064681	91.012835	48.864731	44.186153	38.300148	31.055592	160.598632	114.060469	82.424086	133.536069	107.854672	48.922114	321.862803	223.269107	58	143.438743	75.549574	26.987805	106.616546	136.314008	60.263098	45.635565	44.627225	43	157.750006	148.929106	123.301549	217.520088	141.115869	49.403816
L3_chr3_-_197293359	chr3	197293349	197293418	-	7037	TFRC	CD71,TFR,TFR1,TRFR	29.802078	23.308557	39.912864	24.683848	16.392661	4.350973	205.574694	237.897155	97.284813	70.731573	106.195927	120.448157	296.395053	236.763741	195.369527	91.591885	148.722701	133.49628	34	39	21	25	16	6	227.997971	257.998986	113	66	117.996959	181	295.99084	297.994655	231	148	169.983397	138.968843
L3_chr16_-_11917261	chr16	11917241	11917368	-	2935	GSPT1	551G9.2,ETF3A,GST1,eRF3a	283.36663	192.864309	149.37861	259.425292	126.725262	24.476598	196.92556	206.352165	241.587585	177.184932	197.051659	199.81138	69.165903	79.035887	94.903091	84.313664	89.157264	98.913182	313.785115	325.22652	84.412305	262.550132	123.44288	34.727524	241.623276	277.95995	286.544557	168.64607	223.202084	289.473392	67.757625	103.038862	141.698645	137.392362	117.544946	100.646477
L3_chr1_+_165075337	chr1	165075286	165075394	+	57645	POGK	BASS2,KIAA1513,KIAA15131,LST003	341.792555	190.429259	81.449529	205.78649	108.793696	46.073882	157.243414	201.253762	58.120262	92.041856	91.576186	141.601496	52.115673	42.159792	30.85389	30.574932	52.739408	49.367417	369.924185	321.881381	46	207.985739	105.984141	61.99556	189.938721	264.949724	70.962943	91	103.981259	204.930868	50.957627	54.988131	50.933377	49.988338	71.667347	49.96997
L3_chr9_+_139619926	chr9	139619883	139619968	+	92714	ARRDC1	MGC40555,RP11-48C7.5	364.013408	236.041184	133.984543	135.082514	66.467703	97.622469	56.968303	44.628393	16.515664	30.728005	11.914794	54.994679	140.003114	80.390723	53.957494	33.146777	35.693044	57.286533	394.602031	400.420281	72.907771	136.654005	64.865052	123.841451	72.708241	63.986755	20.680536	30	13.986755	77.99122	137.996198	104.98287	82.996233	54.141087	48.223022	58.24739
L3_chr6_+_44322780	chr6	44322780	44322862	+	3326	HSP90AB1	D6S182,FLJ26984,HSP90-BETA,HSP90B,HSPC2,HSPCB,RP1-302G2.1	18.705983	16.092252	15.618862	22.646084	14.352938	2.724655	292.033264	421.1351	245.199132	217.548	249.913384	167.817971	256.297967	231.636323	270.162642	366.555786	480.053528	237.432952	22	27	9	23	14	4	312	436.998289	277.997726	197	274	252.99943	254.985968	291.995937	314.997743	589.997737	497.995031	248.999549
L3_chr6_-_7856021	chr6	7855985	7856117	-	81567	TXNDC5	ERP46,EndoPDI,MGC3178,UNQ364	229.267354	169.047576	90.852543	268.716374	145.825638	73.228673	329.048253	336.013473	172.109385	321.357199	256.01824	230.76198	41.925434	51.780737	48.046678	54.222213	61.341881	55.447019	251.763069	286.513937	51.581792	270.95372	141.884719	95.344218	367.502659	385.126166	201.773738	289.342321	283.727147	338.850428	40.97586	67.64923	71.971155	88.429469	79.788066	56.267181
L3_chr12_-_54869525	chr12	54869518	54869745	-	6601	SMARCC2	Rsc8,BAF170,CRACC2	210.738804	117.819693	84.038825	120.700086	65.553888	31.098291	313.453196	208.745167	177.966734	151.48133	144.135814	226.795004	76.835866	42.987172	37.992585	47.1958	37.219409	60.909063	241.620247	196.738135	48.729458	122.992293	64.093956	45.545039	387.963976	291.199035	216.188682	149.715316	165.039874	323.959482	75.11069	56.984882	63.866587	77.106255	52.540972	61.648661
L3_chr16_-_18720371	chr16	18720367	18720374	-	23204	ARL6IP1	AIP1,ARL6IP,ARMER,KIAA0069	62.894872	44.220829	53.941264	56.41781	13.234848	4.90894	57.647206	60.942063	65.497232	46.596148	24.57484	29.617885	488.113135	417.941786	1069.921827	511.072267	427.721006	175.114406	68	74.965068	29	57	12.944238	7	68.798177	77.9375	76.971591	45	27.988406	42.971799	489.983477	518.963527	1007.90619	819.90368	441.9806	183.988307
L3_chr1_+_39229503	chr1	39229497	39229596	+	79647	C1orf108	FLJ12666,RP11-781D11.2,STRF2	319.358606	264.430871	358.2926	414.852812	202.761375	50.382566	129.855889	154.874174	271.073247	110.460709	194.010433	155.381773	162.330085	146.513783	304.402341	184.283184	261.85932	146.203839	344.728885	448.996419	186.999405	417.99105	196.992858	65	158.994387	203.992782	317.957614	107.990431	217.983218	225.998394	159.986729	188.965112	384.974112	298.972801	310.957522	150.990066
L3_chr8_+_97575054	chr8	97575002	97575691	+	6383	SDC2	HSPG,HSPG1,SYND2	258.191232	166.740834	196.206239	738.395717	512.925987	153.685286	118.398993	115.598473	169.857495	392.996087	523.615769	527.073264	244.23351	233.300886	946.657766	1274.321649	2185.39236	994.017658	269.060184	283.757366	97.998368	739.753141	495.95596	169.197331	126.998004	128.775252	189.985283	346.3365	563.454915	817.066706	243.978778	290.662123	848.326146	2032.153568	1905.19061	1078.78994
L3_chrX_-_20194922	chrX	20194845	20195135	-	6197	RPS6KA3	RSK,RP11-393H10.3,CLS,HU-3,ISPK-1,MAPKAPK1B,MRX19,RSK2,S6K-alpha3,p90-RSK2,pp90RSK2	371.030491	289.982521	520.222491	811.540719	273.831492	65.08658	126.678062	207.14126	451.430961	410.390776	520.869039	355.990735	126.585619	127.847884	317.014098	198.032329	209.307393	127.107235	419.6144	487.571287	280.592496	820.680416	266.967373	91.912402	165.982399	300.235716	539.586055	395.944082	587.967497	510.846588	123.996575	166.996689	446.120339	322.753304	266.930192	128.933313
L3_chr9_-_138560124	chr9	138560075	138560353	-	4851	NOTCH1	TAN1,hN1	196.322693	94.904078	138.500395	507.530599	446.187911	327.321121	395.918744	390.988154	435.381895	791.687273	785.965776	1174.627726	36.717878	45.46936	97.071301	114.078847	131.747429	217.257492	210.635405	159.824871	75.840382	511.002128	432.609187	368.455903	433.823517	441.918488	493.991833	701.899474	851.68192	1828.704844	36	58.97418	130.92253	184.984402	155.933129	226.898138
L3_chr11_+_63362987	chr11	63362922	63363230	+	2011	MARK2	EMK1,MGC99619,PAR-1,Par1b	287.489395	226.459652	187.272056	293.322476	291.01944	135.526474	257.104572	219.821443	176.018198	170.49331	150.381874	184.5848	84.454012	90.996935	60.585338	77.781909	78.68058	89.231917	320.883026	382.126528	103.974265	296.917375	283.169792	171.953009	309.831355	288.975421	209.981892	164.915362	170.951196	266.361209	82.95024	117.975989	96.969276	126.794645	101.766468	90.940457
L3_chr17_-_4792573	chr17	4792537	4792612	-	5216	PFN1		426.150067	329.178148	227.203427	269.596424	232.2069	134.890609	73.62027	151.153966	69.831712	65.098398	45.630284	52.477267	129.565887	124.109371	162.379222	96.010592	94.888617	139.362433	454.799379	560.939197	119.976701	271.959961	225.698312	163.907043	91	192.936846	83	62.996473	51.99297	75	127.831973	159.969869	216.84091	155.963754	116.992466	143.993537
L3_chr19_-_51941528	chr19	51941521	51941605	-	29888	STRN4	FLJ35594,ZIN,zinedin	281.902412	140.424152	280.774022	179.202246	251.649292	186.727918	307.215098	504.989152	346.130108	311.23668	283.11067	329.52116	44.49274	22.633643	66.417365	26.243422	49.215354	46.316625	308.765596	236.94535	144.906977	181.461426	244.803494	223.563207	359.967877	592.309154	400.970549	291.098274	315.60231	486.878414	43.64338	29.946425	98.833232	42.874886	64.954739	46.866003
L3_chr6_-_34468338	chr6	34468314	34468527	-	11165	NUDT3	DIPP,DIPP1	394.186821	163.773858	125.812935	241.006614	161.377412	22.149679	143.647392	197.466647	143.172979	116.337483	176.072882	169.677194	100.128585	98.132301	106.271458	127.443181	128.401512	51.147513	411.630109	278.952503	66.994149	243.280277	157	30	169.682071	242.651305	169.677282	113.482131	197.912165	243.698551	98.555995	126.41519	150.975226	207.09689	162	52
L3_chr9_-_98220426	chr9	98220424	98220528	-	195828	ZNF367	RP11-172F4.6,CDC14B,FLJ33970,ZFF29	317.954796	330.109794	74.95587	42.376129	8.177661	15.366557	138.162443	351.941974	72.793213	25.615343	10.250396	58.678849	187.058779	254.698556	62.931864	16.519128	17.5519	34.259929	336.742757	565.369345	41.980225	42.955154	7.998099	20.993264	161.944831	395.755756	86.993784	24.992424	11.994956	84.988677	185.797167	320.751227	88.93094	26.979943	23.987179	34.862136
L3_chr2_-_241860889	chr2	241860888	241860981	-	3069	HDLBP	Hbp,FLJ16432,PRO2900,VGL	442.384511	301.105807	511.251985	424.86175	285.981224	81.531107	92.308918	107.291314	190.888957	94.653263	144.265839	120.980916	117.344989	101.192678	347.996429	142.237717	222.707384	160.672068	451.795344	517.899644	243.936052	425.875436	276.932593	97.987385	107.906096	129.895082	218.926542	87.892917	159.930055	180.965027	116.59038	128.82526	368.406216	229.638412	241.663203	167.60078
L3_chr21_+_21292484	chr21	21292481	21292629	+	4685	NCAM2	MGC51008,NCAM21	398.667937	481.122672	273.612265	234.442181	40.963981	9.314458	94.1336	361.123577	146.881991	61.342186	47.982213	33.148825	171.921911	286.674189	193.96487	91.695948	44.635906	18.811458	430.126916	825.188498	141.46532	236.76189	39.995951	14	120.322344	400.606131	171.919159	58.996579	54.635283	47	169.900955	362.429886	240.672524	148.884039	57.945517	18.900999
L3_chr16_+_27368951	chr16	27368951	27368951	+	NA	NA	NA	143.750472	186.334082	149.639165	510.205739	401.602812	500.979622	501.124726	561.121007	200.066791	465.173184	317.357316	1424.150238	24.039001	28.212846	75.321859	27.143367	16.639215	81.585089	144.519208	324.474629	69.61662	506.906806	386.669135	442.273676	460.166924	481.486288	217.480313	384.048497	336.069392	2383.158213	23.850958	35.760656	81.633954	43.850958	19.815497	86.725195
L3_chr12_-_47740047	chr12	47740047	47741098	-	NA	NA	NA	278.354622	118.913144	88.963639	176.659436	155.217719	73.680232	336.141009	387.762322	264.627831	330.44232	262.365772	350.91388	57.877612	41.7597	43.684897	53.302845	49.267033	57.568512	304.421735	199.826064	48.95043	178.801317	151	95	401.216148	502.929732	315.31974	312.074649	295.957692	510.609726	56.59322	55	70.893896	86.939351	65	58.524598
L3_chr8_+_56954917	chr8	56954899	56955001	+	4067	LYN	FLJ26625,JTK8	316.913543	245.670905	104.970188	237.407656	221.366785	124.364726	247.66891	374.219489	167.749749	280.585661	325.633282	257.356775	110.13566	99.210128	61.850026	90.702694	168.503261	140.150739	332.991389	420.977283	55.995787	238.997152	214.65871	145.963977	275.996307	407.986393	191.997353	254.982182	356.984269	386.994707	108.998791	126.965497	87	147	194	145.985663
L3_chr11_+_63829544	chr11	63829535	63829662	+	2101	ESRRA	ERR1,ERRa,ERRalpha,ESRL1,NR3B1	523.539375	290.744911	184.358445	523.732658	602.972892	205.451947	54.953667	58.633885	35.488505	48.973085	75.676448	49.679762	103.68019	93.790193	72.836452	147.095389	194.777617	150.971879	558.970047	492.992503	102.996851	527.965318	584.964007	251.989701	70.99522	85.990361	43.992736	48.995181	86.995226	70	101.997986	121.992946	110.99397	238.995965	242.981853	154.998987
L3_chr6_+_53038147	chr6	53038147	53038231	+	26268	FBXO9	KIAA0936,DKFZp434C0118,FBX9,NY-REN-57,VCIA1,dJ341E18.2	393.455816	207.96932	177.163196	359.885886	177.67283	56.987885	106.158591	75.841184	113.133522	71.397179	108.384493	89.327661	185.451166	145.622815	286.411463	215.244612	381.473859	156.271052	417.56619	353.677689	94.896659	362.529566	172.715284	72.915438	127.820228	101.926108	133.871921	68.921182	121.876847	130.844828	183.834681	184.839022	320.662617	347.643119	402.590986	162.849388
L3_chr4_-_8633442	chr4	8633440	8633442	-	NA	NA	NA	36.273661	35.624404	18.215049	58.267313	46.003311	75.859438	633.13253	620.85749	335.271969	245.453009	210.401088	1145.740268	25.151165	12.607535	39.092434	29.413974	5.684206	48.96628	39.694886	60.376767	10.184452	58.778011	44.696414	83.837961	600.435249	565.26745	367.189752	214.379505	227.857918	1867.254253	24.829981	16.395313	50.748252	47.639367	7.791113	51.018702
L3_chr4_-_122964402	chr4	122964371	122964545	-	890	CCNA2	CCN1,CCNA	324.173581	247.190703	94.238044	168.533455	18.480022	6.113736	193.762564	278.701346	136.397168	99.100252	18.060511	58.294564	187.268742	185.462121	118.839535	83.989904	41.425267	30.092749	357.556176	417.506288	53.256781	170.970795	18.097667	9.364792	238.348492	354.093324	164.319212	97.998989	21.106404	82.106404	184.505257	238.998814	179.362448	136.998801	54.998801	30.278625
L3_chr11_+_809571	chr11	809560	809853	+	57104	PNPLA2	1110001C14Rik,ATGL,DKFZp667M109,FP17548,PEDF-R,TTS-2.2,TTS2,DESNUTRIN	353.269169	176.166098	216.799909	223.80855	269.4437	141.474453	196.142099	336.664563	176.34321	224.593121	187.175983	152.184164	160.357551	186.801427	202.43531	107.755778	155.714622	129.60131	355	303	107	225	261	157	205.997004	342.997004	198.960931	201	205	229.976346	159.999049	233.998093	229	174.069589	174.999047	135.865313
L3_chr15_+_49909141	chr15	49909118	49909197	+	29766	TMOD3	UTMOD	367.480432	278.329127	297.815719	353.467681	152.979911	36.039548	184.96954	374.421365	369.785243	267.107043	306.276571	252.191089	166.779706	150.293915	195.115707	129.930391	150.17678	70.246949	390.893935	473.990641	156.997488	356.610571	148.999378	48	217.99764	431.991006	425.959064	249.989614	341.973696	371.860281	164.982729	192.990335	259.975067	210.997368	183.996497	71.998243
L3_chr17_-_46553114	chr17	46553110	46553288	-	9043	SPAG9	HSS,KIAA0516,PIG6,FLJ13450,FLJ14006,FLJ26141,FLJ34602,HLC4,JLP,MGC117291,MGC14967,MGC74461,PHET	183.850525	615.305193	372.360802	316.851478	125.717355	28.279478	333.408234	1221.90776	593.780268	323.802802	386.085849	207.425621	212.757958	381.700734	717.91765	191.501209	273.850684	83.271482	192.985876	1063.978204	180.999458	317.978755	121.988695	35	340.987226	1075.973748	642.977287	283.9944	414.987866	315.991508	212.998495	470.947338	658.740715	307.989545	283.894571	86.994507
L3_chr22_+_28609132	chr22	28609131	28609203	+	8897	MTMR3	hCG_2011013,FLJ32333,FYVE-DSP1,KIAA0371,ZFYVE10	364.711993	219.704063	252.178479	325.192186	207.61104	91.112836	242.862328	331.995316	253.186516	288.848522	238.959253	253.6209	141.028377	106.325526	192.015753	123.059868	149.598334	132.732765	393.231286	372.47702	134.101765	328.257588	202.063755	116.595125	288.780277	406.516832	296.284057	272.701109	267.68933	372.955181	139.154951	137.470505	251.235866	199.959307	187.372299	136.278535
L3_chr20_-_2399404	chr20	2399401	2399507	-	6628	SNRPB	SNRPB1,COD,SmB/SmB',snRNP-B	206.927386	106.110919	98.180822	100.698861	62.392799	16.096088	67.477763	56.13398	47.313193	36.375806	19.898604	26.757014	479.46699	472.217247	780.189838	323.444381	396.673505	290.992859	221.984924	179.586403	52.996965	101.674332	60.684874	22	84	76	57	36	22.993711	37.955975	478.698534	592.715222	814.175386	521.500247	434.853216	305.668625
L3_chr5_+_60663841	chr5	60663827	60663932	+	NA	NA	NA	299.114285	330.444498	430.344462	451.546484	185.932588	43.074026	315.955035	861.317519	1049.694882	593.910143	541.990197	391.595161	138.865157	187.384458	434.423284	214.112777	253.805202	76.028628	299.792723	574.929028	196.554713	450.540442	179.696881	49.770713	311.173198	739.49704	1097.981209	497.354279	574.580213	623.471585	139.031347	232.398111	407.668923	343.682111	255.9142	79.993254
L3_chr17_-_77462552	chr17	77462523	77462646	-	5833	PCYT2	ET	437.937864	255.176829	55.965548	144.249835	182.87779	179.283506	214.001517	314.267319	26.523645	49.569916	101.130588	105.518124	104.999296	117.352431	31.716407	24.445072	38.488565	110.333288	464.946813	433.190398	31.976276	145.990621	177.992011	219.075754	244.141209	361.578286	32.663258	48.964	114.941204	152.987753	103.618684	150.847463	49.303455	39.948363	51	112.971493
L3_chr10_-_3817355	chr10	3817345	3817508	-	1316	KLF6	RP11-184A2.1,BCD1,COPEB,CPBP,DKFZp686N0199,GBF,PAC1,ST12,ZF9	229.980622	1970.230255	389.73332	496.07978	369.164715	151.687212	232.914641	1065.928577	367.837478	421.595798	516.896373	569.549859	306.558918	421.25296	257.226345	136.447508	265.059655	146.88271	250.999797	3451.99392	185.999797	497.997768	357.999391	175.982921	279.995552	1075.986414	416.997507	384.992238	566.985588	873.977034	304.995595	526.975847	279.998341	220.997785	296.997232	152.998894
L3_chr2_+_231437852	chr2	231437852	231437956	+	81618	ITM2C	BRI3,BRICD2C,E25,E25C,ITM3	368.217241	247.565712	184.976237	197.248665	143.689541	180.331991	117.612207	105.054333	76.732488	55.22466	87.045484	93.700857	284.777118	265.403621	248.058927	121.437081	106.851784	238.271779	399.632519	418.74611	100.989926	199.682088	139.988011	217.987895	149.58317	151	93.976466	54.992894	99.980593	132.988732	280.929404	341.928169	340.939098	197.915246	140.909951	244.952088
L3_chr10_+_102096827	chr10	102096827	102097103	+	6319	SCD	FADS5,MSTP008,PRO0998,SCD1	120.347269	41.152873	20.802672	2.545748	1.019722	5.783872	144.077961	142.461166	60.049056	3.80792	9.009153	39.562026	510.315274	382.153924	355.37823	7.059923	12.371077	232.544845	132.975561	68.836046	11.90404	2.611111	1	8.222222	175.057112	186.767329	73.102102	4	10.520337	55.351351	509.673904	481.134363	404.284287	11.557692	17.605147	241.416335
L3_chr1_-_181871434	chr1	181871420	181871547	-	10092	ARPC5	RP1-127C7.3,ARC16,dJ127C7.3,p16-Arc	149.81345	79.714098	55.491136	70.684558	41.953263	28.212726	112.88713	67.775675	51.101982	70.122292	69.084273	82.550359	518.130526	336.844684	436.7146	267.871873	504.279241	370.532631	170.982885	132.994249	32.996161	72	40.996161	40	142	99.960937	62.993074	70	78.98613	116	513.90697	431.972912	567.975597	434.975014	590.975084	382.96173
L3_chr5_+_135392575	chr5	135392506	135392640	+	7045	TGFBI	CSD,BIGH3,CDB1,CDG2,CDGG1,CSD1,CSD2,CSD3,EBMD,LCD1	416.286312	271.811938	172.465369	425.34876	263.199037	738.374403	170.486424	171.006991	103.712098	166.844221	138.739448	473.153972	194.268132	172.019961	344.736511	227.558746	277.263443	792.676378	430.941876	466.88977	87	426.806513	254.958358	737.80516	190.996784	202.988513	120.998065	153	153.998069	733.980865	192.990457	217.993923	385.981317	366.994355	300.990457	846.963539
L3_chr1_+_191357714	chr1	191357697	191357949	+	79577	CDC73	C1orf28,FLJ23316,HPT-JT,HRPT2	548.37239	450.523979	499.322917	588.498482	300.034884	65.64029	101.757588	180.223055	419.185193	174.847545	202.704388	172.014719	145.20598	142.07387	316.812274	168.794399	227.194976	114.287581	608.303454	760.211044	270.614643	595.340444	292.280769	91.987387	137.633962	262.200079	493.412911	173.351317	230.78522	244.57403	141.823174	186.485534	452.764099	275.219608	291.979579	115.811836
L3_chr9_-_138701328	chr9	138701326	138701752	-	10555	AGPAT2	1-AGPAT2,BSCL,BSCL1,LPAAB,LPAAT-beta	623.214736	299.931223	252.009122	198.812582	235.118905	129.89505	55.152725	90.335592	66.79821	48.300261	33.919082	37.784774	126.029853	140.977979	207.384154	73.935766	63.511748	108.605477	680.219194	505.960537	138.599131	201.789569	228.94402	167.255562	74.519541	133.583723	82.179243	48.749697	39.21125	52.590639	123.539283	183.313648	288.138068	120.544448	85.909962	110.971152
L3_chr1_-_234096816	chr1	234096787	234096939	-	1130	LYST	CHS,CHS1	342.848762	271.460654	103.849136	176.47748	60.508353	15.956086	132.573425	275.037313	107.369187	123.795357	133.76097	120.130531	332.976119	254.869766	210.662936	209.437644	200.787583	100.872974	383.055357	458.671443	58.395223	179.023035	59.10567	23	168.201138	368.315496	131.043856	119.405206	152.493891	172.108606	328.113257	329.264976	301.734478	340.393021	256.230589	102.565099
L3_chr22_+_36472190	chr22	36472176	36472262	+	11078	TRIOBP	DFNB28,FLJ39315,HRIHFB2122,KIAA1662,TARA,dJ37E16.4	348.393514	185.696093	170.942108	254.414065	97.703756	66.427862	336.165518	283.450049	339.504538	260.926067	201.169979	263.013047	133.365814	90.511657	149.615823	95.495272	65.745505	60.253739	375.843196	313.58186	93.99666	256.927718	95.213295	86.235499	385.346937	346.699239	395.331362	242.681383	225.801787	391.614666	131.433903	117.946551	206.433461	154.988543	85.388019	61.535533
L3_chr5_-_169657266	chr5	169657224	169657871	-	3937	LCP2	SLP-76,SLP76	26.961725	25.319984	51.649959	19.590627	16.342132	6.265293	476.765616	941.624981	937.782587	522.59473	1070.900827	807.998171	316.79329	402.741956	471.541709	231.30157	456.75581	284.196862	31.938221	42	28.844961	20	15.992857	9	556.957409	1083.910246	1078.85889	491.892975	1175.860371	1202.899095	312.98477	514.921413	615.944566	375.931527	536.94133	292.986459
L3_chr11_+_120827797	chr11	120827792	120828345	+	6653	SORL1	LRP9,LR11,SORLA,SorLA-1,gp250,C11orf32,FLJ21930,FLJ39258	403.232237	255.677485	192.274711	544.921354	314.085035	164.68066	294.149	575.891671	443.541851	309.885887	366.126552	728.721255	125.159476	103.228642	162.172767	193.102502	184.742692	148.228578	439.287654	432.976649	104.990909	550.559344	305.821131	209.108409	351.686859	683.084967	521.545576	295.989499	412.597038	1084.575495	123.35035	134	225.391597	313.891037	234.311392	151.406644
L3_chr10_+_71833885	chr10	71833879	71833940	+	1979	EIF4EBP2	4EBP2	191.604441	145.01421	105.35322	160.606758	105.939918	59.184116	413.929755	407.628849	245.991933	169.949945	167.001168	275.391554	231.763973	147.611703	258.44921	170.831781	195.459083	161.509699	206.221133	246.209218	54.974221	162.25986	103.075093	71.792795	443.347026	451.026933	280.99216	158.412567	185.406163	415.077121	230.610643	188.084154	308.00172	276.420225	225.521819	167.87304
L3_chr17_+_37864390	chr17	37864366	37864488	+	535	ATP6V0A1	Stv1,Vph1,A1,ATP6N1,ATP6N1A,DKFZp781J1951,VPP1	262.044239	178.301177	270.072806	722.568718	582.649028	337.633937	418.543962	465.726496	593.490218	1237.42457	1278.067216	1037.583883	156.944129	112.882101	193.599976	350.809982	439.062567	375.743199	285.874873	302.51281	140.407447	726.354539	565.166703	385.505263	495.4168	573.940722	690.331149	1122.999568	1407.002095	1556.817531	154.358499	146.995718	279.671057	568.841984	527.678874	388.69214
L3_chr3_+_129253818	chr3	129253816	129254039	+	29927	SEC61A1	HSEC61,SEC61,SEC61A	227.640744	176.353272	173.987406	263.742208	247.368085	90.065269	239.343911	322.40875	181.142582	171.332687	228.189022	205.340298	383.184466	407.66626	433.385057	281.86067	538.474383	425.301644	253.537833	297.187252	96	266.961392	240.709754	119.736364	292.834733	404.723771	215.964546	167.851251	258.236821	295.509456	378.696109	520.803841	529.410113	457.244122	624.475718	440.525567
L3_chr5_+_17270679	chr5	17270667	17270746	+	10409	BASP1	CAP-23,CAP23,MGC8555,NAP-22,NAP22	711.076093	431.617034	534.451647	785.636093	165.514309	70.462599	60.029579	70.659355	66.125689	45.362259	27.768023	22.935881	82.597725	76.925899	131.243987	90.851808	56.157083	30.804518	716.956429	744.378093	251.358938	785.12612	160.689727	82.059266	76.231685	97.261115	79.56288	45.373898	32.096004	31.876479	81.434199	99.892914	182.25456	147.460565	72.78707	31.113706
L3_chr12_+_6846955	chr12	6846953	6847019	+	7167	TPI1	MGC88108,TPI	183.779454	108.941561	55.939426	41.224269	36.869215	21.743022	191.663047	186.446843	68.834986	15.323349	35.837714	16.289376	537.52417	661.274085	596.464331	163.55513	223.194951	237.624058	186.035076	187.64126	28.410395	41.623403	35.821109	26.409756	195.657487	187.180723	77.791738	15	39.731497	24	544.169811	800.587116	521.478379	262.386122	220.057332	254.577592
L3_chr16_-_69392508	chr16	69392443	69392614	-	55697	VAC14	ArPIKfyve,FLJ10305,FLJ36622,MGC149815,MGC149816,TAX1BP2,TRX	483.533881	243.899712	504.441711	1268.563121	1282.80598	575.519715	347.730598	571.64727	560.841001	1102.412233	1149.816088	995.55399	87.325252	140.267051	357.59073	336.730306	518.074692	392.578439	501.997214	417	258	1272	1240.995714	628.987566	386.99678	628.99908	644.998032	995.999071	1261.303659	1505.99849	85.99912	179.99912	473.96322	545.659287	591.996014	407.520052
L3_chr1_-_26105498	chr1	26105496	26105530	-	3925	STMN1	PP17,RP1-125I3.5,LAP18,Lag,OP18,PP19,PR22,SMN	51.305321	29.417572	30.992871	12.811831	2.043806	2.000434	63.034347	43.515497	23.64303	12.373879	2.583893	8.302506	859.478312	688.888031	1128.114577	281.070765	121.029346	123.654791	55	50	16	13	2	3	70	50	28	12	3	12	873.977151	833.983505	909.965621	449.987298	123.999682	130.997453
L3_chr12_-_21701999	chr12	21701999	21702061	-	3945	LDHB	LDH-H,TRG-5	399.116529	176.323265	142.345034	142.229387	55.565267	46.445535	53.500909	27.758873	21.792181	7.695185	51.817397	51.632553	567.685741	411.58738	514.280561	394.897775	671.454336	389.572856	401	303	70	143	53.99422	56	67	43	26.996491	8	58.955287	73.958042	565.987896	518.985503	582.979067	636.987539	716.983369	408.987588
L3_chr12_-_123965150	chr12	123965144	123965154	-	7316	UBC	HMG20	287.670172	244.289475	193.321482	294.702483	168.675884	166.786573	97.550138	135.684321	83.154236	176.6435	89.30836	91.465671	637.177907	869.177168	1299.615807	604.693113	931.987838	935.828646	282.994425	425	89	293.986049	162.994425	166	108	148	95	157	98	138	643.977316	1055.954631	1098	965.945692	855	1018.971356
L3_chr10_+_3099691	chr10	3099680	3099768	+	5214	PFKP	RP11-298E9.2,FLJ40226,PFK-C,PFKF	289.052168	179.780002	132.550679	159.110923	116.337831	74.780362	430.671419	425.364226	283.33277	277.636875	199.392226	283.596854	303.873293	247.298616	467.143331	193.585141	257.974532	318.344144	312.600921	304.354505	72.991273	160.993892	113.320827	96	464.872592	468.683178	322.97341	253.772227	219.993822	428.930999	303.987163	309.990475	481.867528	311.898245	274.992389	338.977122
L3_chr1_+_196392785	chr1	196392705	196392868	+	NA	NA	NA	546.05918	418.322673	263.612713	503.948415	214.488434	155.668889	244.214105	433.665278	349.775419	259.334441	346.867348	668.752197	247.58555	170.429996	222.037284	138.425643	240.883018	266.851332	585.739517	710.933246	143.96052	508.795897	208.881878	198.688838	282.955634	528.8762	410.913228	246.992964	388.875767	1000.864184	244.971732	218.989029	302.880767	224.992237	286.838116	275.913018
L3_chr12_-_47811446	chr12	47811438	47811449	-	10376	TUBA1B	K-ALPHA-1	84.902064	42.203722	63.938943	31.651346	14.381334	6.003521	323.048068	329.348429	151.982586	134.531102	54.777961	92.365787	634.42523	482.624492	921.308855	321.68072	205.207769	265.807186	89	72	32	32	14	8	321	323.997418	170.997421	121	61	140	641.996729	590.997381	800.991722	514.99407	207.998697	283.998036
L3_chr1_+_116717347	chr1	116717336	116717490	+	476	ATP1A1	MGC3285,MGC51750	206.435039	130.940034	163.065758	231.800186	188.643206	49.075299	382.423004	235.471992	273.19713	177.273365	216.361057	208.377954	508.180254	378.108173	787.624281	312.499287	619.216267	395.454301	232.230764	219.635689	89.129628	235.180307	183.841163	67.226813	403.686422	264.665071	313.948552	168.945192	239.879375	308.347195	507.921201	477.054648	809.694715	506.837383	657.742182	414.91513
L3_chr4_+_6962093	chr4	6962091	6962515	+	57533	TBC1D14	FLJ32400,KIAA1322	719.401315	370.120611	51.207596	445.749453	163.09644	40.239195	170.136364	152.319316	33.991172	123.45202	125.678229	90.635927	216.022145	89.858757	28.472691	115.927226	130.893751	64.255403	774.574852	626.342555	29	450.671926	158.996156	57.964764	213.95896	212.935819	41.998791	122.439746	143.998791	127.998791	212.990335	117.981342	47.733281	188.891065	169.748427	64.884409
L3_chr1_-_115102105	chr1	115102086	115102174	-	7812	CSDE1	UNR,D1S155E,DKFZp779B0247,DKFZp779J1455,FLJ26882,RP5-1000E10.3	185.790043	198.779324	196.550493	238.046752	110.987497	30.096918	210.969563	587.364245	457.480044	364.215558	475.281429	399.744251	709.290947	785.03663	1260.919149	826.526264	1475.100083	623.747736	202.997129	338	103	239.999041	108	40	246.998962	649.956259	521.979381	330.979367	521.939921	601	707.986965	981.979861	1304.878636	1327.943204	1473.960516	658.969047
L3_chr13_-_45654279	chr13	45654276	45654396	-	3936	LCP1	CP64,DKFZp781A23186,FLJ25423,FLJ26114,FLJ39956,L-PLASTIN,LC64P,PLS2,LPL	10.091932	10.871056	6.527897	11.721789	6.122694	0.638107	542.33173	891.62036	905.020779	728.032225	1451.13783	1299.052089	586.180688	565.269061	1069.932916	589.835325	1433.962555	1024.051166	12	18	4	11.981132	6	1	597.974989	968.874938	1015.92114	657.944627	1570.820671	2011.820826	584.944409	709.866891	1088.864294	950.889271	1444.831646	1090.816992
L3_chr6_-_90119082	chr6	90119055	90119353	-	51465	UBE2J1	CGI-76,HSPC153,HSPC205,HSU93243,MGC12555,NCUBE1,Ubc6p	665.109461	480.491406	272.936534	721.044366	369.331228	93.137234	215.568161	334.690621	226.073484	417.966465	435.637852	256.362882	300.907859	231.175687	234.14885	405.606413	418.04372	184.283927	724.693499	814.804538	148.99336	726.813569	358.994059	121.500437	270.936377	440.06976	271.815017	391.961971	486.720533	371.972448	296.829414	298.710726	323.967465	657.585897	488.956476	188.98898
L3_chr14_+_104227002	chr14	104226950	104227040	+	64423	C14orf173	hCG_2029577,C14orf151,DKFZp762A0214,FLJ22056,INF2,MGC13251,pp9484,C14orf173	736.674552	413.91892	387.689098	670.992893	565.423936	398.690698	384.612634	474.005325	238.644201	665.252606	490.61142	555.996616	65.972149	50.995731	81.123412	70.843285	69.447847	141.693631	765.71673	707.457276	198.729006	674.55666	548.477384	445.394252	446.888003	565.010897	283.886677	619.3092	545.628719	828.667333	64.863481	66.846078	115.328699	115.479549	90.626577	145.421996
L3_chr15_-_68177102	chr15	68177079	68177313	-	7090	TLE3	ESG,ESG3,FLJ39460,GRG3,HsT18976,KIAA1547	382.282395	236.231375	444.059756	562.742283	590.830777	249.678666	736.241154	839.148094	962.846139	1057.584861	1053.307446	698.700416	82.132589	95.17397	153.754429	141.258241	206.993583	149.526788	409.999153	400.973245	227.999582	565.992922	572.992335	302.492197	778.991956	883.960975	1071.980606	925.993448	1143.898563	1057.524963	81	122.969234	209.865233	228.994258	250.995349	152.957933
L3_chr9_+_2611536	chr9	2611536	2612162	+	7436	VLDLR	FLJ35024,VLDLRCH,RP11-320E16.1	544.204044	262.863053	90.104416	135.107031	58.445253	2.000434	420.553289	342.459067	83.388827	114.27876	75.0924	53.172322	240.575775	191.568353	49.761997	50.514075	50.123203	15.417735	574.681507	447.783988	48.70558	136.651972	57	3	463.847627	413.923291	99.996268	109.596696	85.310434	75.610272	237.72269	245.422586	73.183213	82.146101	66.395699	15.4
L3_chr2_+_105727752	chr2	105727685	105727983	+	8440	NCK2	GRB4,NCKbeta	568.489218	378.049813	184.233844	355.121313	258.108914	232.283797	489.990108	405.761001	371.798221	386.471645	416.876481	758.531734	171.842464	135.500609	123.595036	114.3051	198.179558	190.730034	625.694949	637.468292	104.680811	360.006678	251.593515	298.953722	594.3604	526.57672	441.450161	371.170972	471.734398	1119.93654	168.667593	177.137652	193.460279	186.445415	254.914807	194.187949
L3_chr8_+_22518089	chr8	22518074	22518536	+	57805	KIAA1967	DBC-1,DBC1	698.31833	429.366464	453.829196	452.384848	555.092543	282.353955	207.13854	214.328461	189.104883	105.458728	132.163942	165.240256	337.467006	279.78844	372.546421	230.516024	271.681101	290.56971	733.144198	732.042498	234.100864	456.379495	538.495978	330.774445	255.542325	283.219705	225.712694	103.474425	150.37982	238.933479	335.127745	358.14203	464.199186	373.417624	325.649843	300.818692
L3_chr19_-_2047054	chr19	2047054	2047561	-	126308	MOBKL2A	moblak	564.198112	351.564723	175.597609	376.631847	507.696696	336.382948	560.181439	442.744696	270.745535	479.63069	589.806914	652.06074	122.045918	59.768798	74.721019	95.171319	148.567937	175.33197	609.648528	595.770003	93.532089	380.62381	493.13062	393.034528	639.338875	541.935572	317.180207	446.714986	653.896942	972.780772	119.970956	77.978752	115.151258	155.05561	183.730667	179.923886
L3_chr11_-_6597189	chr11	6597189	6597263	-	1200	TPP1	CLN2,GIG1,LPIC,MGC21297,TPPI,TPP I	96.552182	73.375929	50.606701	128.270373	223.231345	93.387526	884.946898	1117.467865	520.961488	884.588983	1524.122692	2088.176778	265.281492	277.750115	376.83291	370.537089	840.259057	673.899786	104	124.980396	27	129	215.998599	102.995787	860.998659	976.997931	573.999147	741.997568	1596.994646	3417.991598	264.999051	345.996206	400.996503	594.999365	802.995242	721.996504
L3_chr20_-_34925310	chr20	34925308	34925932	-	NA	NA	NA	776.740598	371.149374	78.630822	462.465991	295.049011	129.237913	405.154704	468.275406	186.172913	365.812367	380.102993	621.028661	91.591397	70.698167	51.14741	112.828936	88.450156	124.346022	846.386139	626.081186	45.878272	467.425361	287.209989	171.216796	484.43873	608.286965	225.632221	350.334187	424.347281	910.922113	89.629829	93.189694	84.977749	183.980923	117.570863	126.664012
L3_chr8_+_61592046	chr8	61592019	61592308	+	5862	RAB2A	RAB2	787.775583	510.872844	444.711748	584.069202	330.14866	70.387713	178.260595	304.903433	284.159963	187.697006	240.030076	241.324964	427.181598	362.514919	502.835303	365.746241	532.505635	256.595584	837.87125	869.900654	233.89933	588.911164	320.898425	91	215.395123	376.744755	332.440325	181.106654	270.468288	351.503288	423.149042	462.601715	620.623165	592.416448	605.419409	265.842518
L3_chr11_+_66790431	chr11	66790420	66790753	+	156	ADRBK1	BARK1,BETA-ARK1,FLJ16718,GRK2	822.358901	474.041957	301.148564	394.206377	412.682411	146.902364	371.96646	430.013732	171.090927	227.4343	262.80355	163.789378	235.380209	218.783295	149.57612	152.470108	141.404152	133.057597	862.96588	809.993744	154.833899	397.297938	400.498592	180.379901	429.986041	492.506719	200.830403	213.133021	294.537198	238.726697	232.694201	281.08864	200.183626	247.089315	169.880943	136.872575
L3_chr12_+_103374635	chr12	103374621	103375119	+	50515	CHST11	C4ST,C4ST-1,C4ST1,HSA269537	1074.272056	477.616598	579.556726	1262.019709	512.959741	145.299412	207.0367	444.230357	394.098252	396.53451	444.126873	322.521574	171.646569	179.213521	221.780545	309.577994	300.446062	132.097688	1085.552164	823.949531	277.706881	1260.204958	496.508892	165.502371	238.897601	492.16942	451.499255	360.522188	487.776945	487.875378	169.860637	228.785488	282.734259	500.187408	338.692079	136.919704
L3_chr15_+_67532211	chr15	67532210	67532249	+	6176	RPLP1	p1,FLJ27448,MGC5215,RPP1	314.042508	216.331911	200.3075	354.253191	183.468761	48.808115	8.996697	10.522313	8.146695	22.451954	12.091752	3.63915	1131.088288	1087.553523	1688.82856	1535.668343	2649.975816	816.054569	319.355371	373.290745	98.530034	354.59408	177.660089	57.877563	11.730769	15.682576	10	21.820513	13.910256	5	1147.345702	1316.900704	1389.237461	2442.402335	2237.015496	886.661363
L3_chr21_+_43963396	chr21	43963388	43963524	+	8566	PDXK	PNK,C21orf124,C21orf97,DKFZp566A071,FLJ31940,FLJ37311,MGC15873,MGC31754,MGC52346,PKH,PRED79	985.702707	517.88276	729.688384	1849.199985	1949.957476	732.892672	309.670486	275.175093	382.371233	538.354904	789.674317	511.630898	173.48849	121.033285	336.240059	322.213568	587.680664	456.540942	1033.954611	883.963728	369.990471	1854.223693	1885.805994	803.963926	369.997576	348.71615	444.994263	502.950371	869.92386	763.531497	170.991855	157.821279	435.814342	521.971919	666.894755	475.93859
L3_chr11_+_128069003	chr11	128068987	128069245	+	2313	FLI1	EWSR2,SIC-1	798.449938	533.741377	131.238401	268.193806	195.476635	68.204464	508.142715	690.842822	170.601708	331.166738	318.113394	226.00637	221.986629	154.432033	71.920335	111.559835	151.963147	97.353709	813.94394	917.969113	71	270	190	84	538.797616	706.972746	200.850746	302.999169	349.789602	334.984461	219.789694	196.992882	96	180.928002	176.966926	100
L3_chr8_+_37773530	chr8	37773487	37773769	+	25960	GPR124	DKFZp434C211,DKFZp434J0911,FLJ14390,KIAA1531,TEM5	617.186403	389.405705	228.985825	233.350724	164.882991	47.417463	853.73085	1083.256799	315.453631	246.988058	178.854842	194.956437	102.296017	94.735088	85.046654	56.649859	51.462721	34.564813	660.714945	662.652824	121.24547	235.886389	160.366762	64.757055	928.381081	1145.642667	365.592867	229.968063	202.094271	284.747884	100.760384	122.864649	116.263535	92.252316	69.283375	35.247532
L3_chr22_-_44015351	chr22	44015351	44015493	-	23313	C22orf9	CTA-268H5.8	775.646606	362.844727	192.283478	730.643896	935.739855	387.407324	439.835857	358.29722	162.624341	419.065889	546.024038	346.637172	372.446697	310.589414	228.199173	465.903237	843.439041	608.071654	821.101411	618.027997	104.501287	734.97593	906.196962	451.375625	513.800623	452.081428	195.797793	389.88288	605.038077	512.125303	369.32474	397.462411	300.163664	752.211922	910.894376	637.388302
L3_chr9_+_36180919	chr9	36180875	36180978	+	1211	CLTA	LCA	1309.728121	836.016304	883.183227	1494.983439	784.051477	506.802138	75.523396	71.620266	94.453625	75.367596	78.723266	71.683472	278.928961	255.435888	462.12952	321.540084	473.761223	365.760738	1339.813643	1435.891284	437.925985	1498.859536	759.888374	569.974132	98.921875	100.984375	113.90625	74.967058	89.869941	101.967058	275.959885	327.976685	582.923522	520.895381	550.89643	379.950747
L3_chr11_+_129534789	chr11	129534780	129535027	+	6768	ST14	HAI,MT-SP1,MTSP-1,MTSP1,PRSS14,SNC19,TADG-15	729.588951	457.626571	344.642081	1357.504511	1815.055825	1238.572839	609.643316	707.067097	330.136483	683.125063	865.843281	832.832092	339.992324	251.330473	264.938817	352.004331	509.460416	644.025366	772.620388	779.251153	181.942061	1361.753444	1755.296868	1319.978138	689.391346	825.306242	386.521836	620.647986	953.231626	1254.660198	336.801317	321.368488	349.378587	569.91669	582.701773	674.324364
L3_chr8_-_145988557	chr8	145988520	145988640	-	6132	RPL8		869.568896	506.460674	471.096203	721.097816	474.513855	213.96521	40.925281	69.224918	47.014255	36.472966	31.056898	19.597057	817.168889	817.548819	1359.505232	698.339042	1023.468597	686.445964	875.121639	873.349871	230.999708	721	459	240	50.152587	82.286142	56.111303	35.019077	35.019077	28.019077	820.796377	1011.53002	1255.520907	1119.628396	1000.999664	728.898273
L3_chr7_-_6065300	chr7	6065262	6065388	-	27102	EIF2AK1	HRI,KIAA1369	706.479115	356.555108	294.72812	303.125237	208.902063	54.798277	762.814446	792.745441	348.161544	326.850311	436.176658	381.222722	326.69394	225.086395	202.462089	176.213076	191.604882	124.9145	739.600843	607.482357	151.924083	305.811436	202.999531	68.988168	841.179159	887.782811	406.9642	305.861501	484.956924	560.319927	323.345247	289.604385	268.223526	285.988581	235.998715	127.88064
L3_chr19_+_3136896	chr19	3136829	3136988	+	56926	NCLN		1105.977881	600.585792	483.16518	1028.119011	1431.495506	581.192274	502.470639	574.528832	301.489194	393.997462	409.397954	296.866762	201.445574	201.038995	172.690327	220.914243	290.073983	287.000106	1101.797079	1036.91023	234.99613	1027.948858	1381.853203	605.935702	552.889643	624.844766	346.798476	360.891251	452.927241	443.794147	199.929295	255.892267	218.884594	357.587125	333.92536	298.866118
L3_chr11_+_66643142	chr11	66643142	66643333	+	22992	FBXL11	CXXC8,DKFZP434M1735,FBL11,FBL7,FLJ00115,FLJ46431,JHDM1A,KIAA1004,LILINA,KDM2A	1237.768541	623.566243	245.855869	485.437578	211.983358	109.478032	391.665102	496.046095	217.172948	213.845794	237.788529	306.314957	208.922169	100.718294	102.211458	99.826888	94.81211	73.957137	1247.908911	1073.981525	127.978287	487.987099	205.988568	132.997947	440.962628	549.992867	254.982684	202.9893	264.976994	457.953967	206.865772	129.994305	139.933685	161.989765	116.996568	76
L3_chr20_+_42947759	chr20	42947702	42947805	+	7529	YWHAB	HS1,GW128,KCIP-1	1418.006565	1026.548418	975.120784	1043.606393	523.128641	300.52694	175.460873	333.155832	238.777555	160.965657	201.957528	160.469618	454.335909	405.009159	683.38494	303.104395	422.564047	309.323276	1427.620157	1774.299849	460.954816	1045.829518	506.886623	336.637694	206.45703	397.656573	275.727644	152.54685	225.898386	234.668295	453.043491	512.8333	763.595576	490.25783	482.551568	323.732842
L3_chr1_-_1811704	chr1	1811701	1812447	-	2782	GNB1		867.510197	528.543561	527.496815	655.745521	379.149635	179.638473	775.52524	564.559983	525.217236	446.751582	471.611883	501.473965	448.465008	371.281365	505.382921	397.684522	470.240449	489.281934	930.74277	898.063772	284.189498	663.429709	369.194762	232.379256	886.439229	685.293866	619.687518	431.357692	531.189396	734.046377	444.22129	475.600517	680.924926	645.880048	564.014485	504.977515
L3_chr1_-_152797763	chr1	152797716	152798076	-	55585	UBE2Q1	GTAP,NICE-5,PRO3094,UBE2Q	1468.439259	839.354337	591.439307	1150.021687	736.320884	395.167674	446.48784	340.554872	261.27746	304.954555	292.168675	294.479511	209.786838	148.017596	142.646844	180.50307	198.399792	230.606075	1531.203671	1435.604912	301.712579	1156.985579	714.96953	475.72031	533.915371	431.518543	308.463565	293.647121	331.728115	426.10953	206.635256	191.637402	208.554988	293.442002	253.348558	236.250958
L3_chr10_+_70517866	chr10	70517846	70517948	+	5552	SRGN	PRG,FLJ12930,MGC9289,PPG,PRG1	41.260353	45.438538	21.175647	22.54873	6.128709	0.638107	125.674101	126.686546	103.115216	33.928792	8.56871	6.537146	2010.109811	1803.896222	2023.173228	599.787113	348.621919	70.439962	48	75.982249	13	23	6	1	150.993877	160.989812	122.997959	33.997947	10	9	2029.356469	2213.628554	1900.269551	964.621273	379.914143	71.999208
L3_chr19_+_55579342	chr19	55579342	55579441	+	5424	POLD1	CDC2,POLD	1373.034979	812.362524	443.486864	541.359838	539.961147	233.640856	425.602786	516.026252	297.34538	202.25005	92.413566	173.296219	460.992048	316.228946	399.342084	161.244454	165.491717	213.951744	1408.935824	1394.883098	230.991738	545.967852	523.969409	280.972358	490.990537	599.984444	348.974554	192.995071	105.995076	251.996063	457.988669	402.974443	487.978259	261.994116	203.998032	221.990147
L3_chr1_+_110328839	chr1	110328839	110329207	+	10768	AHCYL1	DCAL,IRBIT,PRO0233,XPVKONA	1073.87719	613.662643	830.238674	1121.014858	646.084595	154.251069	834.633347	1113.817832	1019.02477	994.003511	1188.261309	814.61529	383.08118	341.04403	689.199728	532.918453	738.458825	464.930093	1109.070932	1051.78494	408.569507	1125.259054	626.147382	188.28976	908.784294	1187.510333	1147.781459	894.688919	1296.103872	1238.721062	380.500142	432.603338	778.598827	860.561212	808.117559	484.685022
L3_chr10_-_129814608	chr10	129814581	129814752	-	4288	MKI67	KIA,Ki-67	1263.866889	1022.765847	598.673632	853.648044	101.457904	50.198296	874.363615	2165.120382	1854.82308	1148.457911	368.756617	635.026462	350.620441	341.905228	373.382744	286.9921	90.4546	97.311161	1323.885533	1750.460763	311.983251	859.965905	99	69.372438	995.972029	2325.864581	2101.466276	1055.269712	414.99143	939.790372	345.886671	439.976408	506.658302	465.950491	118.983567	99
L3_chr10_+_124903873	chr10	124903862	124903931	+	9184	BUB3	BUB3L,hBUB3	1964.435372	1038.468156	793.3536	1010.230302	370.694359	73.662686	233.01014	292.249001	224.57375	115.077674	126.826223	103.357728	366.642613	408.201219	543.21083	305.965507	254.461345	153.481075	1876.422184	1814.099895	357.697175	1008.152462	358.789318	90.984336	265.952971	334.022297	260.25473	109.718965	142.559738	148.490562	364.968344	514.17681	587.855347	493.73457	290.118001	158.13066
L3_chr22_+_36365421	chr22	36365381	36365781	+	23616	SH3BP1		1074.362237	726.367962	839.199328	2266.064412	2133.12125	938.438343	1433.613172	1647.891599	1658.914577	2467.059634	2327.257589	1577.664865	177.653379	183.986103	427.022347	361.310043	453.991648	382.414806	1129.844401	1240.766381	421.962354	2271.820077	2063.812106	1021.771228	1546.630595	1801.563837	1862.221256	2172.447865	2529.380129	2410.608943	174.919402	237.883102	515.40629	584.683011	526.985643	396.69189
L3_chr12_-_109664976	chr12	109664955	109665134	-	5501	PPP1CC	PPP1G	1762.655258	903.624564	478.029369	728.54269	393.493725	140.191135	471.087635	560.127199	267.366939	250.66708	152.34266	194.414245	593.197241	505.344135	455.475683	428.023131	530.59441	213.32619	1726.533603	1566.426299	230.945437	729.31614	380.885624	161.898258	497.886155	580.847341	305.930028	229.965519	169.427411	289.936287	592.761028	629.859632	497.795266	688.556209	554.740926	222.887489
L3_chr3_-_25681281	chr3	25681281	25681473	-	7155	TOP2B	TOPIIB,top2beta	1538.419984	1138.427662	780.931407	806.089945	386.937089	79.60456	786.116506	1948.935186	1371.021443	817.241098	957.579888	529.103203	528.748954	446.794774	657.480628	397.334381	458.815803	111.377513	1549.954282	1968.982792	381.990828	807.996688	374.999033	97.995927	821.9997	1853.97421	1506.984108	716.99475	1033.974838	813.987537	527.970563	559.995026	713.975726	639.989912	481.999344	114.992028
L3_chr3_+_185375278	chr3	185375266	185375411	+	1173	AP2M1	AP50,CLAPM1,mu2	1297.089497	729.794796	723.519324	1160.160674	950.684035	622.01718	1350.187567	1161.398648	674.064068	851.743474	799.754765	756.889367	628.249064	572.350975	986.525458	616.623624	723.664936	954.002357	1351.653306	1247.403583	365.943168	1165.807045	922.205515	721.673305	1450.848802	1280.899327	774.841304	773.885454	882.603851	1134.919828	624.957628	725.768716	1116.792798	995.708457	810.808913	1004.790914
L3_chr8_-_66916742	chr8	66916737	66917510	-	5150	PDE7A	HCP1,PDE7	2441.965738	1310.288636	1125.989167	834.808558	208.65451	26.242946	885.618648	1369.327837	853.607675	384.84633	213.968185	132.266784	627.226403	429.369832	782.807947	291.41313	255.540399	68.571584	2464.586797	2254.194144	558.852906	839.989346	202.991378	35.99556	942.075248	1389.586153	955.760702	350.975316	239.938499	190.998006	623.927156	544.928984	876.910821	471.983043	295.994163	69.997054
L3_chr3_+_5204342	chr3	5204338	5204498	+	9695	EDEM1	EDEM,KIAA0212	1129.845878	581.144915	340.093856	228.857772	74.634129	45.705768	1782.112095	2968.139561	1114.383724	450.335065	391.062165	278.111703	1287.425638	1144.11793	1090.208405	287.365214	289.210976	136.147238	1134.61049	1000.364403	169.972495	230.936631	72.755271	57	1693.660277	2553.387877	1213.759123	408.952288	429.885723	409.769713	1299.699432	1399.697637	1024.55543	463.872133	320.866452	139.939364
L3_chr10_+_99175881	chr10	99175853	99176054	+	5223	PGAM1	RP11-452K12.8,PGAMA	2247.602656	1084.354416	645.219852	862.888988	805.87567	414.438832	601.733432	633.129304	219.824232	267.550459	270.149403	252.09661	1716.351756	1441.759947	1475.346426	896.927537	1378.384665	1365.735335	2273.42189	1865.527236	323.431573	868.011903	781.096032	477.851522	666.289619	700.436502	257.685237	252.342131	301.352654	371.05596	1724.429666	1789.453373	1501.009408	1442.654711	1399.162083	1453.272217
L3_chr1_+_154350657	chr1	154350656	154351220	+	4000	LMNA	CDCD1,CDDC,CMD1A,CMT2B1,EMD2,FPL,FPLD,HGPS,IDC,LDP1,LFP,LGMD1B,LMN1,LMNC,PRO1,RP11-54H19.1	2773.412177	2572.223904	6052.222661	3203.790855	3072.671865	1544.574568	360.848121	1033.14019	726.430778	558.221547	425.998293	289.006878	1591.232108	3512.274716	13526.208713	1907.569873	4030.316715	2278.321063	2511.945851	4573.917882	2294.91824	3162.931717	2945.956888	1298.918354	347.999107	866.811859	773	469.858894	454.905929	453.952965	1623.964939	4146.911739	8166.849662	3024.951211	3173.923877	2522.957874
L3_chr1_-_224662113	chr1	224662111	224662456	-	142	PARP1	PARP,RP11-125A15.2,ADPRT,ADPRT1,PARP-1,PPOL,pADPRT-1	3022.041577	1533.474604	912.643774	2559.498949	1723.478978	474.432828	1565.260371	1456.644186	709.769582	1119.181167	1348.542772	1252.201152	759.889005	585.345578	616.621962	799.384336	1523.840917	823.776614	3068.979212	2634.902752	466.994072	2562.747991	1667.967337	551.788674	1677.987094	1589.022216	815.994128	1005.999404	1470.333173	1901.838801	755.98658	740.992097	750.205502	1287.977565	1560.976845	866.975011
L3_chr19_+_10689649	chr19	10689645	10689870	+	1785	DNM2	CMTDI1,CMTDIB,DI-CMTB,DYN2,DYNII	3301.556131	1874.716463	2711.823718	3846.55748	3864.954433	2169.011603	1980.616044	2813.586416	2018.832788	2345.799472	2137.012536	1449.843216	615.233995	560.287268	1556.35749	789.863407	991.937469	893.933163	3192.719024	3264.74234	1205.996144	3827.896065	3721.96586	2036.993106	1936.980451	2535.974264	2184.931902	1982.960502	2281.960469	2261.53547	615.975465	699.806899	1458.652741	1268.790166	994.924694	949.886338
L3_chr19_-_6375561	chr19	6375544	6375865	-	8570	KHSRP	FBP2,FUBP2,KSRP,MGC99676	2837.215664	1402.283384	1544.335748	1551.415121	813.428949	379.009361	4300.889203	4730.394981	3252.924241	2194.455656	1920.911987	1628.708304	677.267403	560.550787	922.678831	534.694581	476.533155	438.730312	2820.506911	2419.942924	725.937226	1555.531618	788.381073	428.99794	4140.396614	4342.156195	3532.327173	1920.036766	2078.429846	2515.018604	675.92102	706.506583	1014.213564	862.913036	537.114442	458.025102
L3_chr12_+_119609334	chr12	119609263	119609720	+	9761	KIAA0152		4280.787892	2108.356751	1384.395474	2052.45248	1045.406188	479.311449	3362.011808	3013.313506	1211.82135	887.997156	925.701343	911.756304	403.406849	299.294159	277.744202	286.968038	285.088107	242.991583	4210.71371	3653.746045	663.966633	2054.913311	1012.957888	543.960505	3290.758834	2864.747385	1353.895813	801.918123	1014.943909	1386.935949	399.962565	380.938809	349.978375	464.981099	339.985689	251.995408
L3_chr5_+_179058533	chr5	179058517	179058689	+	821	CANX	CNX,FLJ26570,IP90,P90	3622.586563	2293.517267	1987.704301	2363.359713	1230.690364	318.189066	1966.345462	2656.149679	1756.523347	1287.326282	1756.373204	1283.386514	2504.966235	2209.554616	3156.287419	1929.738083	2919.885883	1296.572577	3640.883457	3965.91754	954.978469	2369.940664	1192.975403	385.944502	2084.948242	2763.945864	1980.933629	1177.99519	1929.978782	1930.935572	2512.923653	2751.931765	3206.888659	3105.865416	3073.912448	1358.937216
L3_chr11_+_18372659	chr11	18372654	18372738	+	3939	LDHA	LDH-M,LDH1,PIG19	2799.873089	1533.667412	1137.785574	426.7202	154.874698	130.331666	7637.270608	8576.242229	2651.696715	1102.025917	724.748214	1426.336478	6015.742973	5001.829091	10092.173389	1314.637796	2182.826337	1988.093562	2593.601388	2701.801897	493.726748	426.801993	149.947921	137.988136	6093.282847	5954.796934	2733.634721	906.690958	773.597903	2324.184131	6179.535978	5913.400858	6604.454574	2094.230603	1895.090828	2188.709435
