# Supplementary material for: Core promoter structure and genomic context reflect histone 3 lysine 9 acetylation patterns
Source: BMC Genomics. 2010 Apr 21;11:257. doi: 10.1186/1471-2164-11-257 (PMC2867832; doi:10.1186/1471-2164-11-257)
Supplement: Additional file 1 — Result of the clustering and the extracted subsets of the clusters, filtered by gene expression level [file 1471-2164-11-257-S1.zip › ac_pma_96h/GEL_high/high_upstream]

L3_chr14_+_89492031	chr14	89492022	89492101	+	55775	TDP1	FLJ11090,MGC104252	66.516377	40.268982	16.736007	42.303929	9.199327	3.914754	92.015478	79.654893	85.964404	48.12906	32.677871	36.043841	122.704345	87.831692	108.541088	94.094861	59.629742	40.382828	75.989726	66.989726	10	43	9	6	116.641784	112.957282	102.968932	48	38	50.992233	120.853547	114	147.998661	152.99328	76.994631	41
L3_chr3_+_143078132	chr3	143078121	143078231	+	483	ATP1B3	ATPB-3,CD298,FLJ29027	170.223662	89.920849	119.999506	349.221425	131.715977	41.731871	20.035622	19.959479	16.472556	28.171491	25.186368	41.618013	92.30344	85.979156	137.21589	271.737035	266.929535	145.926071	183.821542	152.091985	63.680667	350.559592	127.857169	52.697435	25.841554	28.818622	19.870197	27.851419	28.83316	59.743429	90.966117	109.942654	170.886581	437.756368	296.794215	151.912124
L3_chr1_-_40903942	chr1	40903912	40903985	-	9783	RIMS3	KIAA0237,RP4-739H11.2,NIM3,RIM3	195.725126	153.940457	63.201042	103.497939	71.811543	208.294148	52.146601	75.180123	31.083145	29.391406	48.200925	190.696748	38.516353	31.852238	48.51975	25.069293	37.064512	158.215152	216.904525	259.965673	36	105	69.978261	253.906314	70	108.994915	38.392819	30	55.595556	276.631781	37.532871	42.106116	74	41	50	161.768428
L3_chrX_-_152844874	chrX	152844873	152844964	-	393	ARHGAP4	C1,KIAA0131,RGC1,RhoGAP4,p115	169.038677	109.26936	51.472067	63.027012	92.420579	76.851675	49.842168	24.396257	19.19132	5.762855	41.022034	38.235016	68.225469	55.888054	36.956132	40.435519	57.437503	70.719797	188.880473	183.801282	30	63.987979	90	98.989528	64	38	24	6	46.963115	53.991453	66.995277	72.745329	59.985954	65.995283	73.99763	72
L3_chr19_-_1763276	chr19	1763237	1763292	-	148229	ATP8B3	ATPIK	150.109294	82.000278	41.291157	13.754793	12.258475	5.547047	61.984428	73.075277	36.889707	7.732753	7.665081	1.482306	77.208689	114.263956	42.474052	12.837826	7.052653	10.84371	165	138	24	14	12	8	76	103	44.993151	8	9	2	76	147	61	21	9.9941	11
L3_chr1_+_42694800	chr1	42694777	42694847	+	79717	PPCS	FLJ11838,MGC117357,MGC138220,RP11-163G10.1	158.832966	84.411067	50.099748	101.67327	54.338287	12.340739	12.94035	9.267343	24.048303	12.697528	5.113013	18.521983	118.795186	72.160454	70.634009	97.139161	125.777676	64.524356	175.961891	141.994571	29	102.99274	53	17	18	15.797101	29	13	6	26	116.991329	93.852195	99	157.862478	153.975585	65.998544
L3_chr5_-_133540541	chr5	133540536	133540544	-	6500	SKP1A	EMC19,MGC34403,OCP-II,OCP2,SKP1,TCEB1L,SKP1A,p19A	13.193161	18.249108	3.343982	14.833212	3.069543	1.362328	28.047211	58.349935	45.083757	27.863977	29.358941	23.264268	252.006578	210.582158	520.511614	273.930216	406.670844	183.323246	15	31	2	15	3	2	33	71	52	27	33	34	253	261	479	439	393	195
L3_chr17_+_26060160	chr17	26060120	26060179	+	NA	NA	NA	190.084392	122.998596	88.820777	146.511934	96.513233	13.239192	66.168821	94.069426	82.922075	95.111784	84.135983	56.867823	36.99985	27.065296	51.041137	52.422486	66.135548	15.129765	210.681302	207.084068	49.289201	148.394137	93.995893	19.501916	84.063951	130.140351	99.323902	91.977342	95.558943	81.768257	36.214697	35.739817	76.934015	85.340825	81.125667	15.173709
L3_chr7_+_4781782	chr7	4781763	4781847	+	9907	KIAA0415	tcag7.1310	165.632261	106.429748	95.760418	164.955412	140.579808	55.108024	34.177852	64.828835	123.925424	44.163849	52.803444	67.514291	93.917252	77.034683	186.948803	81.494167	112.374289	131.506303	186.998764	177.993832	55	167.179675	136.998764	76	47	97	149.174059	45	61	95	91.993304	100.997768	261.989994	132.998885	148.161414	133.993341
L3_chr2_-_177837634	chr2	177837631	177837754	-	4780	NFE2L2	NRF2	173.650003	343.176674	230.61537	189.593177	96.31587	17.980298	63.309578	214.472623	128.430022	57.918274	76.436948	78.632887	57.297988	88.282094	104.660919	63.277124	90.199408	30.771024	193.206534	582.758344	122.803476	192.115366	93.941004	25.861504	82.814855	277.965256	153.989055	57.99278	87.970304	111.740072	56.256075	115.154326	142.977246	103.01682	113.844124	30.967804
L3_chr7_-_44985112	chr7	44985112	44985243	-	64005	MYO1G	HA-2,MGC142104	74.995411	30.11573	15.447889	4.891254	1.019722	4.037376	57.858788	89.515026	53.90105	1.87559	6.016642	58.763452	162.349982	104.616427	111.362643	6.097739	6.290778	30.71181	86	49.982955	9	5	1	6	72.981037	115.983827	64.994488	2	7	85	160.902458	134.946687	145.945115	9.997904	9	30.983235
L3_chr17_+_52517638	chr17	52517599	52517652	+	8165	AKAP1	AKAP,AKAP121,AKAP149,AKAP84,D-AKAP1,MGC1807,PRKA1,SAKAP84	124.442481	74.063971	1.591957	24.563437	24.580623	2.75913	110.448979	96.099995	21.165298	22.605446	44.947254	59.433451	62.971608	81.862342	13.455386	20.179249	24.874897	18.78539	136.960787	124.997368	1	24.997375	24	3.997375	133.992509	124	26	23	51	85.98703	62	105.982353	23	32.99115	33	19
L3_chr1_-_55453634	chr1	55453612	55453652	-	23358	USP24	hCG_33036,FLJ31309,KIAA1057	194.483333	131.63812	73.665612	114.096353	66.832914	16.474634	72.155327	192.91032	94.786093	74.730077	127.683179	118.579585	32.550593	27.342058	22.584859	47.847268	26.666929	21.715587	212.885169	222.193435	41.282522	115.633554	65.16765	22.974433	93.035369	248.344713	112.759075	73.697189	144.677303	171.593599	31.844485	35.991743	38.213357	78.071496	37.393232	21.808288
L3_chr2_+_114364121	chr2	114364112	114364196	+	10096	ACTR3	ARP3	71.971211	74.677497	35.527878	73.757134	35.830811	19.406457	58.523467	98.710722	39.872725	76.763594	97.302087	75.366251	173.616749	189.746294	231.557558	246.496579	370.908897	180.924923	82.995294	124.990385	21	74.985611	35	27.990408	77.970357	139.990123	48.988492	76	110.996727	107	170.974251	244.980266	313.97491	399.793638	439.936535	185.983034
L3_chr1_+_117404462	chr1	117404447	117404503	+	8458	TTF2	HuF2	26.22047	19.206307	6.527897	4.871337	1.019722	0	131.916823	145.698856	96.174855	52.466611	24.956985	52.494797	163.944092	100.290474	93.612561	49.024311	31.182639	47.198677	31	31.973509	4	4.986667	1	0	159.685112	190.807171	115.983851	51.993594	28.996753	74.976106	161.823466	129.909317	132.927697	79.951155	41.946059	47.946202
L3_chr15_+_29406234	chr15	29406178	29406682	+	51621	KLF13	BTEB3,FKLF2,NSLP1,RFLAT-1,RFLAT1	156.398783	137.162677	115.572147	147.396166	56.070459	22.166728	128.202287	173.41474	104.283896	76.748343	100.905201	142.793362	38.836143	42.592007	23.382255	10.343649	18.258347	32.585542	178.259434	229.73581	66.948911	149.956767	54.765935	31.737783	166.242699	249.827053	127.991271	75.998703	115.499398	203.90296	37.973822	56.087363	40	17	26.904912	32.709373
L3_chr8_+_28614928	chr8	28614928	28615062	+	2137	EXTL3	DKFZp686C2342,EXTR1,KIAA0519,REG,REGR,RPR,botv	159.965448	63.526607	82.731016	127.238106	144.106703	91.66342	159.358632	121.509004	168.862351	211.122241	192.451105	258.540584	30.440469	13.240337	33.633843	47.654855	33.090483	91.269084	176.913911	106.33032	46.233786	129.033137	140.318396	118.420154	196.939446	168.161059	200.872867	203.796428	216.944618	379.780519	29.663333	17.789604	55.99846	77.785891	45.921603	93.147721
L3_chr2_-_216147811	chr2	216147811	216147813	-	NA	NA	NA	63.486706	67.251657	45.71123	116.898045	63.985145	72.596386	233.672708	213.54483	169.126003	169.363406	166.686002	129.459458	53.092131	31.481239	42.055825	40.937329	19.570761	54.973867	66	115.842576	23	117	62	75.685152	228	203.908736	185	146	178.904503	202	53	39.906627	49	66	23	58
L3_chr17_-_62671775	chr17	62671751	62671855	-	9931	HELZ	DKFZp586G1924,DRHC,HUMORF5,KIAA0054,MGC163454,DHRC	14.676904	10.148294	13.631581	13.115194	5.598943	3.320203	140.345473	219.230184	217.214098	198.546539	171.271014	137.142612	201.995114	160.045617	171.575951	160.765154	205.304508	58.156961	17.172135	16.795455	7.795455	13.329955	5.477273	4.897727	159.62665	252.896653	249.839191	182.978847	189.9757	203.259649	200.833992	203.153286	211.843977	259.849148	228.427171	59.992952
L3_chr4_-_9727384	chr4	9727384	9727622	-	9948	WDR1	AIP1,NORI-1	195.763498	129.26442	104.1747	183.3257	202.35117	74.998939	73.236741	123.172834	57.156546	62.294542	92.425133	85.286903	90.597509	95.010014	153.966997	95.770782	153.363449	182.953934	221.928939	216.918689	58.960384	185.946104	196.943092	98.953257	96	165.969988	70	62	105.998366	122	88.976852	123.989583	202.987259	155.97569	187.900792	189.985104
L3_chr4_+_48038166	chr4	48038129	48038346	+	57606	SLAIN2	FLJ21611,KIAA1458	253.227556	168.249573	159.20903	250.398162	113.663474	32.619387	61.849346	82.957708	88.350413	76.133946	70.366887	99.207595	68.185547	58.802446	71.161849	42.1074	80.987591	39.924248	274.06811	283.977051	87.550947	253.498595	110.786532	44.13693	80.132281	119.543655	107.232187	75.777435	80.487617	142.179514	66.870144	77.283221	111.584947	68.778115	105.174192	40.273709
L3_chr17_+_25730079	chr17	25730030	25730123	+	1362	CPD		106.485193	88.179341	56.137751	116.309895	59.224864	10.756094	175.446585	322.714522	336.208514	236.16061	410.005611	487.645477	102.857912	79.404123	119.986074	78.591265	115.705653	74.257997	118.992072	147.996032	33	117.982268	57.858844	15.149995	215.993869	407.991446	395.958208	224.896371	457.937715	724.788619	101	103.896393	169.912131	127.993319	148.965273	75.950627
L3_chr1_+_172060341	chr1	172060336	172060584	+	55157	DARS2	ASPRS,ASPRS.LBSL,FLJ10514,RP3-383J4.2,ASPRS. LBSL,LBSL,MT-ASPRS	63.931867	42.503538	16.691792	53.018251	21.527353	8.222095	93.634435	103.902995	65.907862	67.392172	36.113751	71.463578	230.248842	161.031726	166.913073	144.219431	106.009846	96.513677	74	71	10	54	21	12	119	145	81	67	41.994652	100.971645	226.993892	209	231	234.595944	139.997366	99
L3_chr17_+_55052037	chr17	55052000	55052156	+	1213	CLTC	CHC17,CLH-17,CLTCL2,Hc,KIAA0034,CHC	58.176198	27.662125	55.103319	40.267558	27.619981	6.095822	65.390663	152.270273	187.883691	146.441066	188.88776	191.094989	264.485654	224.262378	372.53845	310.805823	453.195866	225.66738	66	46	30.972973	40.990991	27	8.995392	82	191.714066	222.990798	142.857033	212.171885	280.140661	262.395568	287.320489	463.383187	503.60871	519.687307	233.545458
L3_chr19_+_54962036	chr19	54962027	54962132	+	160	AP2A1	ADTAA,AP2-ALPHA,CLAPA1	129.34252	100.335419	56.010121	102.01197	115.02087	67.702935	203.894108	183.819306	126.335203	193.529368	140.116607	162.590814	62.222514	48.83602	44.919186	30.570331	38.064298	65.806612	148.355057	167.906939	32.825488	103.761226	112.20218	92.144226	249.522851	255.376479	152.56633	185.513064	159.639221	234.116368	60.851044	64.57682	70.938474	50.113106	51.907788	66.555804
L3_chr14_-_63079833	chr14	63079799	63079865	-	5529	PPP2R5E		207.832408	144.1313	86.088545	119.651991	47.126878	14.019312	99.261046	150.787089	131.245891	88.035709	94.404514	109.386756	90.614976	86.466716	91.653494	79.861803	117.856178	50.780206	229.994609	243.994609	47	121.387276	45.995962	20	127.99428	203.392227	156.593764	87.598344	108	156.997701	88.995759	112.443899	133.34332	130.213322	148.966654	51.328346
L3_chr1_-_182990544	chr1	182990541	182990636	-	80267	EDEM3	C1orf22	210.939918	135.12935	97.663476	150.701591	81.936267	13.587509	54.786329	124.405461	140.891346	85.532779	126.505712	79.305426	133.862678	106.507894	138.157047	112.308419	193.643897	63.13039	236.955605	226.977587	56.991667	152.990468	80	19	72.788063	175.97066	169.93237	86	143.832633	112.97066	131.581775	138.952857	201.306399	182.925598	245.770111	63.991366
L3_chr11_-_62251241	chr11	62251184	62251544	-	221092	HNRPUL2	DKFZp762N1910,HNRPUL2	323.455699	124.616779	106.084195	207.325429	88.477401	30.088068	38.154802	38.124784	33.073792	24.167725	29.165218	42.83484	40.93506	37.735167	26.410919	24.011559	29.54439	29.655716	358.51095	209.512152	60.50909	210.464053	86.380552	42.536813	53.65478	57.002118	41.25573	24.320724	33.989185	59.54311	39.992188	49.86692	46.142346	39.382001	42.793216	29.830596
L3_chr2_+_10180316	chr2	10180304	10180339	+	6241	RRM2	R2,RR2M	50.469346	35.576053	33.815826	26.545087	2.039444	3.546613	62.752971	121.12083	76.719282	11.024707	6.83611	19.540091	297.523981	378.836933	559.844921	68.357878	36.349498	104.278477	55.995025	59.886256	19	27	2	5	74.986346	140.929671	89.862081	11	8	27.87027	297.688156	470.642473	554.79244	110.766436	43.999392	108.498376
L3_chr8_+_144171273	chr8	144171252	144171339	+	4061	LY6E	RIG-E,RIGE,SCA-2,SCA2,TSA-1	251.454812	184.365948	112.796664	446.734187	561.905666	302.172659	73.139515	61.054936	55.762985	180.644227	296.275273	187.196353	88.632657	69.439959	90.868643	153.982604	151.550811	149.071012	277.713793	311.619312	62.960226	450.801253	545.68799	364.929731	93.907206	88.820462	67.953299	170	328.992233	275.527493	86.954955	90.898506	137.979335	249.854429	188.910156	152.9751
L3_chr11_+_65594146	chr11	65594078	65594488	+	55690	PACS1	FLJ10209,KIAA1175	172.63628	135.209028	101.52886	150.471787	155.825941	130.567703	211.720479	197.436735	118.150523	133.268176	154.730607	394.353783	39.874316	40.642329	25.283226	18.793669	27.038851	60.727469	196.810562	225.814355	58.997214	152.960386	151.933391	169.983998	268.942626	276.915382	145.530356	130.976074	174.849711	575.73135	38.893116	53.782231	42.716418	30.790323	37	61.838454
L3_chr2_-_55698245	chr2	55698217	55698416	-	57223	SMEK2	smk1,FLFL2,FLJ31474,KIAA1387,PSY2,PP4R3B	72.266561	69.510458	36.844318	67.652857	30.678704	10.261791	139.775258	214.98371	192.854305	128.487542	192.357385	171.289388	228.329972	224.575381	276.076097	192.12834	252.908762	118.990108	83.996923	115.972482	21.996914	68.930501	30	14.993739	178.799165	286.85654	233.406084	125.958015	218.961624	246.889975	224.794639	290.86685	391.787579	312.503375	314.876997	120.931598
L3_chr3_+_157071082	chr3	157071080	157071209	+	8833	GMPS		217.8499	118.149817	42.834401	87.699262	44.093866	7.829508	33.442354	36.31652	27.984153	17.450069	14.509898	19.263983	194.728323	145.729556	117.161747	83.460663	116.544232	52.920528	238.977442	198.919662	24.990881	88.988064	42.998523	12	45.987393	56.995763	34.975207	17.995392	16.892315	26.995763	191.989187	187.982711	168.963211	135.963395	144.993471	53.997861
L3_chr12_-_119038934	chr12	119038893	119039048	-	11021	RAB35	H-ray,RAB1C,RAY	202.414235	132.21139	137.532911	195.846109	124.129353	59.966161	76.493088	65.928423	63.986445	65.598354	59.871537	51.21254	171.861192	163.806676	226.117408	148.257102	189.843366	206.837018	224.753071	222.292946	75.991519	197.991276	120.966989	78.916766	97.996154	92.893231	77.770485	63.996024	68.648279	73.120444	169.827983	210.367657	297.369483	240.460059	226.748125	214.409693
L3_chr6_+_35335265	chr6	35335264	35335524	+	7629	ZNF76	RP3-329A5.7,D6S229E,ZNF523,Zfp523	281.441423	155.621055	86.234213	170.087219	194.992827	99.414024	97.989726	81.232689	30.509298	35.586628	30.065058	61.359555	94.762479	71.894469	41.821917	74.325581	71.416483	66.190167	306.928127	262.670769	49.587689	172.626783	189.97362	122.98672	124.953846	116.988321	38	37	35	86.055522	92.980132	93.972892	67.996504	120.977393	92.775832	67
L3_chr20_-_17610829	chr20	17610777	17610961	-	6238	RRBP1	DKFZp586A1420,ES/130,ES130,FLJ36146,MGC157720,MGC157721,hES	381.298093	226.015164	184.527273	258.81872	181.124742	52.862651	48.065526	79.532131	49.039212	48.008209	56.198476	70.228699	50.860112	46.474591	52.985996	47.894906	52.992341	48.324342	403.995604	383.938765	91.998584	260.904482	175.997047	68.996191	63	109.995789	59	47	64	100	50	60.638108	74.997462	78	68	48.992327
L3_chr19_+_46416666	chr19	46416666	46417140	+	558	AXL	UFO,JTK11	281.173461	201.186169	530.461541	890.267103	319.757448	40.285673	130.749569	106.988764	378.808262	452.062766	200.351778	114.831061	69.544302	63.040931	247.078483	144.100329	47.682961	30.803533	310.938334	338.956028	276.970812	896.766495	310.941802	56.993314	169.971308	154.900046	450.839295	428.907988	227.956261	161.951467	67.996016	82.950671	349.788663	234.880303	65.98403	30.998672
L3_chr6_-_105957651	chr6	105957609	105957669	-	5550	PREP	PEP,RP3-355L5.1,MGC16060,PE	278.830501	125.19584	133.418126	128.781797	75.048516	46.882993	61.363607	72.838886	76.391078	44.764791	75.935521	59.680375	145.008157	112.724032	136.574031	99.339387	120.449785	85.904353	291.981006	212.953229	68.717684	129.986517	73	58.905895	74	90.85873	90	42.997976	85	87	143.977643	143.982163	163.973064	160.964546	138.827195	89
L3_chr15_-_67742292	chr15	67742292	67742293	-	NA	NA	NA	186.886653	78.211371	62.872291	159.056459	90.969771	58.350063	83.743866	156.858158	78.609544	61.269252	94.093449	72.841929	217.984978	199.689693	376.089266	276.779897	392.964105	249.716809	185.876352	134.938176	30.97527	158.950541	87.987635	61.987635	87.985841	154.980531	87.99292	54.99292	101.985841	111.99823	219.992179	244.992737	334.994972	441.992737	361.987151	269.992737
L3_chr11_-_59139625	chr11	59139625	59139834	-	5007	OSBP	OSBP1	234.974497	156.121318	169.832731	296.343657	96.274266	50.527228	160.027748	127.168179	172.001949	192.632986	198.913318	148.557704	98.754554	81.315886	112.49537	110.496264	127.442527	65.988851	259.937022	263.312747	95.515335	299.24393	93.841552	66.978322	197.979364	179.988553	206.319731	186.548703	224.493206	213.77893	96.989262	105.789353	161.663972	179.981955	162.65715	67
L3_chr2_-_100125478	chr2	100125404	100125502	-	3899	AFF3	LAF4,MLLT2-like	333.57101	196.943994	61.737688	8.812143	2.039444	0.638107	86.647833	111.96566	52.628246	6.621305	6.822042	1.482306	81.312872	37.241711	9.572025	3.661116	0.643964	0	357.991901	333.955665	35	9	2	1	107.986173	151.997253	64	7	8	2	79.905063	49	16	6	1	0
L3_chr1_-_46906618	chr1	46906576	46906819	-	64756	ATPAF1	ATP11,ATP11p,FLJ22351,MGC88060	385.527073	263.002072	135.953118	152.237643	46.490798	28.317707	57.532999	59.881879	22.795489	15.707075	12.585371	22.137365	58.767898	49.409068	39.442083	16.980787	27.006876	21.83928	419.512775	445.495681	75.622204	154.217442	45.371958	37.974485	76.766509	91.376052	28.32123	16.020829	14.605468	30.848564	57.44771	65.237804	64.96572	27.855181	38.21681	21.899938
L3_chr8_+_22280702	chr8	22280695	22280769	+	23516	SLC39A14	KIAA0062,LZT-Hs4,ZIP14,cig19	203.269436	114.658475	37.908374	146.155274	107.747018	25.429201	197.766526	192.566869	79.05311	102.444303	75.707018	108.721369	102.687773	63.640813	64.44694	69.881797	89.397228	100.694026	224.989524	193	22	147.993442	104.968816	36	234.983131	242.986272	94.99893	98.753735	86	156.990455	100.987534	82.921281	98.990605	113.892327	111.981308	102.93607
L3_chr8_+_97242627	chr8	97242622	97242629	+	NA	NA	NA	333.978087	172.574059	119.628468	124.60501	221.110071	108.267934	79.512064	107.037827	36.880073	35.126315	72.50136	25.454448	100.879208	99.093139	134.809884	68.669484	82.017538	80.264788	326.750575	299.578858	57.469252	124.744763	213.43918	110.052054	84.812926	112.316236	42.359927	32.548729	79.546586	37.833423	101.124463	123.103427	138.717734	110.509691	86.663491	85.009899
L3_chr19_-_14178074	chr19	14178074	14178835	-	22859	LPHN1	CIRL1,CL1,LEC2	144.657405	78.983918	58.159402	106.700375	135.011492	28.021851	305.34959	337.459839	225.89483	317.945673	358.528214	257.952365	67.441504	49.776155	35.128647	58.969466	59.325933	46.184024	162.215613	132.803144	32.206738	108.097074	131.302219	39.49579	352.889071	414.922772	266.21081	296.631067	395.797566	381.848142	66.317003	64.794442	54.600518	95.668194	76.322123	47.310572
L3_chr9_-_139473603	chr9	139473548	139473639	-	26012	NELF	MGC125369,RP11-48C7.1	286.166209	181.704378	162.445265	246.015531	242.783425	112.605475	161.156406	173.765959	152.238633	143.389408	97.578911	89.826337	74.383077	58.607357	89.642463	55.656028	50.235473	68.254662	311.95699	306.973169	87.99476	248.966628	235.940642	139.929864	198.443361	229.929581	181.948473	138.985042	111.973171	127.894211	72.914912	76.981031	131.91862	90.827178	66.980981	69.731865
L3_chr15_+_87588194	chr15	87588188	87588279	+	55215	FANCI	FLJ10719,KIAA1794	88.998156	62.278311	35.067025	38.443749	5.108987	1.273711	129.690991	164.965342	114.806905	67.203412	29.993858	69.44187	310.179734	368.172962	375.443751	164.022541	78.838724	126.481601	101.978873	103.939094	20.982079	38.982079	5	1.996416	165.989218	224.989233	139.99865	67	35	98	305.981728	472.98836	508.993889	266.956735	104	128.997779
L3_chr17_+_70256361	chr17	70256341	70256389	+	9368	SLC9A3R1	EBP50,NHERF,NHERF1	98.940597	79.177652	18.098642	22.55216	33.061022	20.315251	355.739421	293.052565	34.946349	46.683738	94.728229	75.834035	80.044124	50.464198	5.305156	14.013274	26.928181	21.081323	108.967153	133.934454	10	22.980978	32.258442	28	381.639073	320.440902	41.993362	44.967325	105.87229	110.536725	79.311098	64.941587	8.961089	22.837415	33.713386	21.436842
L3_chr10_-_73203284	chr10	73203264	73203361	-	64115	C10orf54	RP11-472K8.3,GI24,PP2135,SISP1	356.980913	221.661168	9.711811	61.225714	107.865281	70.628483	73.603892	68.340231	6.388923	55.125075	71.524081	23.525173	104.399833	64.048248	14.308301	25.677284	45.649603	44.349969	377.932142	376.932787	6	61.991346	104.989525	88.855914	90.986709	95.994709	8	54	80.997319	32.984334	102.931697	82.971279	24	41.981737	59.509317	44.992167
L3_chr8_-_144731644	chr8	144731635	144731668	-	93100	NAPRT1	PP3856	333.584545	177.11926	106.112237	160.570357	134.784079	122.007684	65.150766	91.170995	24.321747	51.164581	29.838978	42.087465	144.024458	106.833641	79.098666	86.735842	63.038264	76.64464	350.63868	301.638956	56.983561	162	131	143	81	113.592639	30	48	34	61.143763	142.829275	136.617577	105.800042	140.634542	77.46875	79.112274
L3_chr8_+_1936709	chr8	1936686	1937613	+	9920	KBTBD11	KIAA0711,KLHDC7C	339.929384	238.480699	59.33371	83.728839	54.211931	12.812739	124.902384	178.623263	22.851542	35.729758	57.967128	49.023969	82.768175	67.54642	23.25017	34.706185	40.260998	12.009022	389.303146	399.400829	35.032967	85.283403	53.032967	18.983051	167.761244	263.36063	29	36	67	68.958786	80.793546	88.964949	42.053695	56.878778	54.882353	11.994898
L3_chr6_+_111302680	chr6	111302676	111302681	+	262	AMD1	ADOMETDC,AMD,DKFZp313L1234,FLJ26964,SAMDC	36.330148	30.475737	121.87479	88.705567	11.300159	4.350973	121.946678	304.342152	341.641342	243.867084	157.807409	154.226116	396.504623	625.000918	2175.341516	638.642513	759.658616	211.590297	39	52	58	89	11	6	127	293	368	211	171	239	401	756.999787	1601.999574	1016.999787	680	227
L3_chr2_-_29605458	chr2	29605457	29605460	-	NA	NA	NA	153.625315	84.260299	107.333683	85.07514	34.891512	14.163531	301.433611	270.388003	239.378	99.28822	74.850296	78.88628	136.275604	151.104375	302.170642	81.837778	96.987597	73.728999	157.090467	144.960698	52.340242	85.419066	33.874461	18	296.83809	261.699655	261.114754	88.442767	81.952754	120.696526	136.822266	187.137362	287.335282	131.711368	104.563177	77.894404
L3_chr17_-_7159363	chr17	7159362	7159452	-	2874	GPS2	AMF-1,MGC104294,MGC119287,MGC119288,MGC119289	326.003656	195.465794	190.264754	205.040134	160.345672	113.485549	213.321128	179.850808	146.038816	102.827962	111.908796	132.7178	66.06816	33.61718	48.327077	33.651642	29.752276	40.468379	350.984465	331.99379	101.996898	206.993805	155.998451	139.956887	250.962744	233.977893	172.980476	97.986973	126.987934	191.962904	64.97929	43.994048	76.908222	54.973338	41	40.994065
L3_chr10_-_33286832	chr10	33286824	33287239	-	3688	ITGB1	CD29,FNRB,GPIIA,MDF2,MSK12,VLAB,VLA-BETA	287.663038	248.468584	337.107648	595.230733	334.910225	122.013046	145.428781	437.478995	465.520789	550.192199	794.234359	1127.185551	191.391607	221.948419	403.911143	452.010761	624.907007	529.114175	320.292409	419.565526	180.945466	601.022533	325.811679	161.956581	183.896509	537.25857	543.425239	512.641489	875.507309	1703.78629	188.39254	285.435608	521.543732	731.673836	704.617678	551.719277
L3_chr9_-_94095766	chr9	94095766	94095821	-	3376	IARS	RP11-62C3.1,FLJ20736,IARS1,ILRS,PRO0785	104.696225	100.030096	65.330674	66.999905	47.151194	15.538121	241.706546	452.282158	349.482218	242.997749	331.036061	217.038569	291.748377	300.560453	356.879014	228.307592	343.093993	166.649492	118	169	37	68	46	21	290	527.997309	401.997766	229	367.997763	318.999106	288.998611	383	445.999075	369.993083	397.997221	172
L3_chr16_+_2145674	chr16	2145674	2145811	+	84231	TRAF7	DKFZp586I021,MGC7807,RFWD1,RNF119	297.548209	184.697616	107.011634	314.38773	296.673404	231.551957	224.799381	295.881005	113.409421	283.917651	250.322759	178.15418	122.74198	127.974535	89.920153	144.98721	154.000973	198.725564	321.964446	312.987077	58.897463	316.990243	287.955167	269.870729	262.861271	347.809579	134.994329	259.996238	277.998741	262.905408	120.957587	163.95942	128.949936	234.936869	185.984463	205.954358
L3_chr6_-_32919767	chr6	32919753	32920188	-	5696	PSMB8	DAQB-69D7.6,D6S216,D6S216E,LMP7,MGC1491,RING10,beta5i,DAAP-57C1.3,PSMB5i	296.781902	166.070218	74.184851	129.435204	119.17478	57.798104	22.427776	23.323584	16.063172	11.503105	19.005861	18.048181	326.311787	258.095957	118.064246	123.618592	202.572399	260.945051	319.99273	280.985475	40.997927	130.990665	115.998963	75.987556	31	34	20	12	22	25	323.966107	329.941782	168.960108	200.951877	248.975596	268.957255
L3_chr1_-_148868234	chr1	148868228	148868716	-	2029	ENSA	MGC4319,MGC78563,MGC8394	54.616118	48.253209	63.537327	45.292881	27.65809	11.609228	124.278742	171.184613	94.026523	82.978787	108.662893	74.236441	473.817288	463.140744	875.174361	310.41705	478.636078	317.575473	61.992063	80.906504	33.996078	45.996078	27	16	146.632547	208.521509	110.673368	79.911243	121.781098	106.684394	472.563748	582.241779	899.798592	500.880533	511.997168	332.291306
L3_chr16_+_87164287	chr16	87164283	87164381	+	124245	NHN1	FLJ22664,FLJ34530,FLJ36075,NHN1	321.254961	219.063272	223.609765	238.074662	105.79093	55.409822	253.932088	154.749967	210.33756	103.726894	105.798958	118.691889	97.191383	98.667423	120.722836	81.772337	71.246631	81.614268	339.978686	374.995195	114	239.998397	102.996808	69	282.993769	183.981579	242	99.994662	118	175	96	126.972565	158	132.994378	87	84
L3_chr1_-_19409335	chr1	19409334	19409416	-	23352	UBR4	FLJ41863,KIAA0462,KIAA1307,RBAF600,RP5-1126H10.1,ZUBR1,p600	367.433537	216.316208	185.987024	309.778652	166.591715	71.347895	201.555344	284.354076	303.646999	244.416959	219.696918	253.076014	115.296524	119.451281	140.037852	126.97306	103.296082	138.561601	390	368	95	311.973684	162	89	238.998915	355.913008	352.997288	232	246.994055	370.993524	113.489019	153.993056	199	206	132	143
L3_chr1_+_109892717	chr1	109892714	109892812	+	2773	GNAI3	87U6,FLJ26559	188.955757	124.762984	143.837441	125.315949	55.396856	11.464453	90.987937	225.278184	161.05178	135.216454	143.962453	138.08041	406.858708	480.414522	675.183902	365.004207	472.182344	211.945466	209.998559	211	76.988604	127	54	16	111	276.961176	187.999076	128.999076	161.992601	201.962994	404.998732	604.994928	757.976155	589.892016	528.998416	219.988255
L3_chr2_-_240833463	chr2	240833462	240833466	-	NA	NA	NA	408.770895	253.178595	274.752806	386.266542	313.641834	188.881704	223.753227	388.094332	225.936753	199.116203	216.809906	186.972344	99.999679	107.72052	164.566632	106.346153	216.495462	129.15634	394.391633	442.112325	122.791734	384.42773	302.235733	181.356415	219.532893	349.195682	244.66679	170.775964	231.354387	294.939298	100.227542	133.524918	161.865637	170.68463	209.537821	138.275971
L3_chr4_-_119976726	chr4	119976661	119976814	-	9871	SEC24D	FLJ43974,KIAA0755	371.535441	309.789506	116.798266	345.912274	221.932761	46.10086	165.545807	197.088473	131.7466	152.026944	193.473571	154.978284	232.685413	183.565722	159.85554	188.17427	220.027566	101.21486	411.992189	523.739402	66.985551	349.52816	215.989095	63.564879	210.985932	269.196784	159.999194	146.998359	220.988219	220.738727	228.977101	237.982816	236.986876	305.966697	277.845884	102.999287
L3_chr2_+_61258066	chr2	61258041	61258165	+	130872	AHSA2	DKFZp564C236,Hch1	567.928404	469.235319	442.686539	397.170804	131.283737	55.30194	79.044625	151.627523	131.94636	73.605624	68.007289	108.580093	161.955355	146.585481	236.837729	113.771207	100.507248	68.681995	609.982599	799.926367	223.991106	400.977007	127.995105	72.999552	99.997442	198.997329	157.998705	72	78	157	159.839966	188.983825	310.984324	184.999048	128.945865	69.995241
L3_chr11_+_72203059	chr11	72203057	72203132	+	89849	ATG16L2	FLJ00012,WDR80	625.077887	293.905583	77.294495	26.117726	12.295091	28.004249	109.140396	82.067081	31.611972	8.233407	6.804228	18.613021	114.422767	73.6211	54.028488	7.541442	10.463748	26.471437	640.647812	503.351984	43	26.606833	11.996145	36.990683	128.964392	105.931011	38.876963	8.625047	7.935438	26	113.494368	95.054284	77.575286	12.386617	14.968671	26.854109
L3_chr1_-_153200834	chr1	153200831	153200905	-	90780	PYGO2	1190004M21Rik,FLJ33226	463.144238	245.592187	153.125078	328.155478	233.599756	149.004721	291.662398	245.125671	161.992038	161.58077	155.130079	231.882659	139.909738	98.066727	137.324702	125.169447	128.479007	145.336129	492.92339	417.988562	82.662221	330.662216	227	175.664505	339.465215	309.98309	191.971591	153.998696	174.988915	342.998042	137.993996	126.997992	179.981982	202.977995	156.963964	149.990991
L3_chr6_+_43845925	chr6	43845915	43846554	+	7422	VEGFA	MGC70609,VEGF,VEGF-A,VPF,RP1-261G23.1	434.81748	277.606622	1732.45034	992.949169	706.716506	154.305848	356.257712	831.797755	1522.034177	907.616471	492.722248	524.767186	124.733189	123.216029	899.862518	226.077933	314.287748	190.418431	441.86854	476.744548	728.218911	989.487269	681.730543	165.925247	382.184573	810.886047	1625.737135	768.085892	534.12066	815.35938	123.908971	156.258231	835.222221	363.723588	322.851485	199.900681
L3_chr2_+_85619801	chr2	85619797	85619802	+	4144	MAT2A	MATA2,MATII,SAMS2	195.054136	127.874941	225.712674	180.921962	70.041115	35.937349	213.747577	485.032661	439.67341	219.506209	174.132939	192.399171	531.748832	854.366102	2694.376738	846.599808	1215.024595	561.609676	199.812053	220.88752	104.94186	180.926627	67.905173	41	218.522681	446.271135	472.664973	191.742469	187.655037	299.167107	538.752014	1029.619916	1982.601436	1347.198089	1047.380953	609.702172
L3_chr9_+_99785241	chr9	99785236	99785512	+	10541	ANP32B	APRIL,PHAPI2,SSP29	651.026422	390.998746	278.995586	356.929788	135.476117	38.992783	62.468943	56.30074	40.272351	42.894096	9.355111	20.209453	258.456961	194.888776	274.185903	135.514482	135.297906	78.370205	691.101852	665.762839	149.052603	360.885651	131.985504	51.989665	79.9398	80.631377	49.58142	42.983402	10.873067	27.962635	255.97219	249.904633	348.745381	219.933418	165.945229	79.969083
L3_chr6_-_79844237	chr6	79844231	79844978	-	55023	PHIP	RP11-173D14.2,FLJ20705,FLJ45918,MGC90216,WDR11,ndrp	337.937713	362.671902	196.541213	338.421645	77.095108	7.795931	263.334194	811.046298	604.794291	502.439204	317.523924	252.279165	409.866866	384.723449	446.744021	272.802023	190.077409	54.187627	364.189873	615.646776	107.87578	341.729932	75.229543	11.911493	315.229033	949.43925	700.791294	472.953029	357.934693	366.414748	405.309556	493.167742	572.475605	442.657325	241.054111	54.74368
L3_chr19_+_50086345	chr19	50086307	50086527	+	10452	TOMM40	C19orf1,D19S1177E,PER-EC1,PEREC1,TOM40	714.876267	458.614354	422.757732	595.973659	367.552638	167.737723	96.140713	80.626554	79.405989	39.020876	32.987279	37.758028	201.791203	143.720354	224.343879	146.391432	143.353311	197.763109	767.727954	779.948007	221.159764	600.858745	357.460635	209.214922	125.830957	121.252453	97.337194	40.222857	38.434562	53.190672	198.795143	186.110547	297.727835	237.880752	180.962763	202.776029
L3_chrX_-_152938494	chrX	152938463	152938581	-	3654	IRAK1	IRAK,pelle	532.632032	297.687241	550.000082	360.229035	439.407812	338.414117	143.875473	170.38579	207.352325	93.888453	131.953447	114.392607	363.925485	305.474237	987.595865	295.570813	582.574505	649.803538	544.779412	509.964799	262.930863	362.988019	425.849869	369.602148	168.992263	197.998054	238.998051	88.999033	148.175701	167.949118	364.334725	383.239387	941.287569	475.95379	592.919563	691.656119
L3_chr2_+_232281483	chr2	232281470	232281533	+	5757	PTMA	MGC104802,TMSA	231.126189	108.40406	75.11608	80.546254	38.745745	10.504643	47.812588	39.154351	24.980627	21.975154	16.499115	26.551446	880.495828	704.687759	928.186192	399.569724	720.174079	308.152231	236.883246	185.847653	39.023434	81.169727	37.661404	13.912441	55.212002	49.832438	29.513228	21.07886	18.586107	38.415627	894.134874	853.576626	795.758679	639.015438	656.128602	330.192705
L3_chr18_+_3237812	chr18	3237778	3237862	+	10627	MRCL3	MLCB,MRLC3	108.928938	116.577762	73.760416	74.775651	35.812128	38.497268	92.385643	62.067934	52.427436	49.76	93.24904	96.62439	998.101695	951.682849	1583.22617	725.404696	1579.584814	971.308305	124	195.996198	41	76	34.998099	50	113	82.998246	63	50	106	140.998246	998.98552	1188.970851	1561.893984	1168.994337	1621.912983	1029.939819
L3_chr11_+_72606976	chr11	72606967	72607698	+	5029	P2RY2	HP2U,MGC20088,MGC40010,P2RU1,P2U,P2U1,P2UR,P2Y2,P2Y2R	620.583162	429.313034	45.867405	31.431281	54.377064	17.569371	404.163074	456.453957	28.485534	15.462073	20.668484	26.191477	212.321181	178.205706	24.497262	11.603829	13.928425	25.907967	657.848069	732.93724	25.997911	31.998624	53	25	482.849359	551.886803	35	16	23.984167	35.999027	208.991735	230.989614	41.905389	18.997921	20	25.979875
L3_chr9_-_139084765	chr9	139084749	139084874	-	89958	C9orf140	p42.3	774.099944	419.977118	236.787274	590.887424	115.261706	35.468503	366.799998	321.55774	199.077154	222.139809	76.245096	38.165628	178.004346	143.950983	147.229317	176.579209	45.733245	47.996465	774.918951	722.665346	117.999578	591.988623	111.996624	46	389.824954	352.978133	225.942616	202.983446	85.982686	54.983446	176.997821	184.753788	172.982688	284.989208	54.993569	48.997821
L3_chr15_-_70310586	chr15	70310548	70310797	-	5315	PKM2	CTHBP,MGC3932,OIP3,PK3,PKM,TCB,THBP1	279.141621	227.118719	185.312157	456.925001	532.825896	391.229798	646.249751	868.116605	621.496896	1236.060244	857.639563	700.405441	583.19708	623.244599	1266.30434	882.797395	1173.321283	1373.690943	297.978095	387.871125	96.878307	457.927191	514.865467	398.950145	672.237308	859.65842	689.048746	1029.847179	914.676214	1096.381491	582.733485	775.898254	1215.121542	1412.872985	1115.842325	1484.639117
L3_chr14_+_102128738	chr14	102128705	102128779	+	23186	RCOR1	COREST,KIAA0071,RCOR	1053.886423	542.800948	668.538013	523.341349	259.637997	49.85065	352.534209	463.643492	686.547605	232.828305	194.099937	188.153174	171.200292	183.239425	377.722355	118.416833	101.201824	52.855535	1074.89301	932.881247	325.923096	525.947849	251.98548	62.986737	391.996258	518.9925	759.997916	213	216	279.999159	169.999167	232.979916	422.984959	191.988332	121.99498	54
L3_chr7_-_27464934	chr7	27464914	27465021	-	NA	NA	NA	584.573317	297.010628	413.04016	312.084919	156.013259	56.722035	593.840365	568.651792	551.953519	340.961335	317.496714	240.162387	549.487151	429.759745	1113.736521	373.8373	671.478819	281.733478	583.7269	512.377883	193.191321	312.965987	151.202282	66.46175	595.126812	560.253234	604.793196	301.25129	343.786863	366.733907	553.002693	531.654564	1003.240058	601.159301	640.847296	299.115134
L3_chr6_+_133177400	chr6	133177399	133177407	+	6206	RPS12		1189.185863	594.261648	506.67607	819.505418	572.68859	266.417757	41.257078	44.624414	34.589225	24.075981	26.577408	19.478148	599.596033	527.621289	970.054633	629.4253	890.186678	388.7999	1127.529465	1040.648929	225.934177	814.601902	551.795817	256.981566	46.34413	52.68932	39.728155	22.726899	29.649229	28.84466	608.581177	639.55114	787.281574	1002.224922	780.396942	421.703523
L3_chr1_+_204924872	chr1	204924836	204924934	+	9261	MAPKAPK2	MK2	654.781207	470.916321	556.05108	387.327175	374.515696	232.046351	1314.608087	1478.398113	1049.364212	706.468625	756.025965	694.573858	203.96807	251.771231	451.370677	178.890448	244.07027	309.166354	692.889322	804.82031	276.433398	390.938238	363.496595	277.805484	1388.706389	1536.721699	1181.724025	640.933857	834.395834	1042.765335	201.835066	321.926856	531.826353	289.9944	289.742444	320.977695
L3_chr11_+_67563027	chr11	67563026	67563125	+	10312	TCIRG1	ATP6N1C,ATP6V0A3,Atp6i,OC-116kDa,OC116,OPTB1,Stv1,TIRC7,Vph1,a3	1563.389563	918.025082	752.847534	999.138374	883.151992	482.365984	201.933291	273.363632	223.209312	214.303296	321.497824	445.182237	470.773881	428.336111	701.150535	447.5271	778.174104	862.06034	1574.924428	1582.93028	369.94993	1001.911184	854.924081	531.947907	234.991831	326.989403	259.954249	200	354.986521	672.73042	468.973817	539.954011	776.896153	721.897068	809.810565	914.847484
L3_chrX_-_15581897	chrX	15581893	15581901	-	NA	NA	NA	1636.536987	761.567448	566.2163	622.421025	280.912349	105.763079	82.905156	69.790047	46.869068	41.250042	30.899323	39.010505	532.404546	439.551036	537.516418	246.254211	440.055037	190.473471	1530.503539	1334.237454	253.901675	620.684651	271.462271	117.769263	89.864255	81.498096	54.648148	38.811081	34.525687	57.607154	539.247325	536.81263	489.114322	394.657173	418.986856	202.684772
L3_chr1_-_42573430	chr1	42573408	42573583	-	22887	FOXJ3	MGC165036,MGC176686	1017.620056	638.542665	667.447792	933.118413	419.309372	181.86891	935.304319	1103.671907	975.145653	687.454454	866.679394	1013.991181	424.254612	356.212157	705.276428	422.59725	526.67753	286.746945	1053.247671	1093.882365	333.987113	937.584624	406.950625	220.98368	1005.789156	1168.646325	1098.844603	622.859268	946.729898	1548.603748	421.702123	451.863371	797.523181	682.397469	588.855258	297.795547
L3_chr1_-_11042663	chr1	11042599	11042715	-	6723	SRM	SPS1,PAPT,SPDSY,SRML1	1218.942771	817.16397	543.384882	943.556976	1108.280745	802.577373	905.664759	967.843376	352.160728	371.355732	420.081416	513.513659	359.957366	318.41515	427.934818	245.337337	317.121487	444.980312	1240.574384	1407.92143	268.956354	945.931478	1071.924757	839.821682	967.657794	1026.590511	407.894661	341.927585	463.934562	776.538649	357.685129	404.900256	494.741368	396.968384	361.90768	466.751107
L3_chr1_+_144188425	chr1	144188385	144188712	+	128077	LIX1L	DKFZp762F237,MGC46719	1220.446861	693.654421	253.749856	793.716725	570.011694	248.577766	1224.559988	1032.864912	373.147989	605.874317	716.654	672.426167	210.932953	138.596295	106.424355	134.125884	207.894779	228.215909	1270.943796	1184.977407	138.998353	798.531249	552.997395	290.992447	1329.953391	1153.990742	436.996778	558.978281	789.993903	1008.991078	207.996028	179.992063	154.994382	217.988888	248.993652	235.999206
L3_chr13_+_113546883	chr13	113546841	113547041	+	2621	GAS6	AXLLG,AXSF,DKFZp666G247,FLJ34709	1201.657507	693.846088	410.916824	353.408722	45.077281	11.678445	1085.534576	1515.870354	559.678318	216.450504	46.545796	43.849253	781.401505	779.728534	755.796104	213.581817	86.232983	28.827023	1255.10843	1185.107743	215.0553	357.023069	44.049416	16.561155	1181.52004	1618.004892	646.35164	208.98571	53.98814	61.909461	778.03687	985.426692	903.575739	346.832518	112.047332	29.117416
L3_chr17_-_24248767	chr17	24248752	24249020	-	2319	FLOT2	ESA1,ECS-1,ECS1,ESA,M17S1	1895.866539	1113.006252	683.169885	409.452022	637.905481	609.255345	768.109746	740.924944	234.825274	166.39448	171.554075	214.442609	505.147247	473.909138	375.863671	132.666704	203.368791	345.710304	1976.173918	1904.102987	355.023651	413.972159	619.738757	708.550681	891.397037	900.520491	281.986336	163.751979	195.728871	307.818407	500.151819	605.734854	489.491242	215.975389	256.953754	356.306684
L3_chr2_-_10505905	chr2	10505902	10506107	-	4953	ODC1	ODC	2002.713441	1074.771706	1006.847066	970.838473	596.16269	232.689638	169.575102	192.273193	66.99524	51.580984	45.702404	41.3805	1198.143159	1366.635989	2131.166825	745.396903	1045.479394	427.12372	1827.656861	1897.604934	424.92729	963.778223	573.852921	229.932921	171	196	76	47	51	62	1221.998416	1632.986694	1591.99226	1186.997137	913.991701	462.997271
L3_chr1_+_2696323	chr1	2696323	2696324	+	NA	NA	NA	137.78757	96.304861	63.193134	214.853639	215.960342	246.886995	3538.017547	2814.537113	753.748171	2153.137701	1224.257184	4394.918423	121.468303	96.040015	195.11325	101.574403	90.16259	227.056753	139.766522	166.20005	31.393536	214.592743	208.385806	235.06516	2867.973431	2070.767606	793.345388	1679.464094	1269.032094	7549.801178	121.78501	119.725838	194.814596	163.177515	95.422091	244.188827
L3_chr17_-_77649370	chr17	77649338	77649593	-	2194	FASN	FAS,MGC14367,MGC15706,OA-519	1615.93226	860.040414	609.428142	403.799875	629.115774	495.586151	1862.48314	3890.633574	1357.825733	611.388254	639.460346	933.672459	446.367037	521.124142	483.703065	141.289537	213.393871	305.935037	1580.600749	1493.593136	288.902456	405.891474	608.779779	520.817016	1755.419249	3229.70554	1466.937207	544.802471	693.806571	1455.928586	446.682142	648.346885	519.661688	228.843257	242.843967	322.612164
L3_chr22_+_21615445	chr22	21615444	21615446	+	NA	NA	NA	1645.467971	981.002314	823.590584	2354.521326	2378.644375	3366.608073	9975.974347	8318.144968	2006.615195	5857.2488	3260.806183	11174.434916	237.678338	195.176982	431.80739	204.463926	191.782633	448.46425	1505.597885	1735.81236	345.252727	2323.416185	2278.49177	2561.380386	7481.117365	5429.507867	2047.731154	4383.413206	3317.399572	19709.387415	239.57002	240.451677	390.629191	327.35503	190.844181	487.384615
L3_chr11_+_129444941	chr11	129444939	129445081	+	334	APLP2	APPH,APPL2,CDEBP	7507.198614	3678.292306	4807.208109	5429.258533	3536.509311	1434.713012	7421.994263	7903.828054	5121.307647	4800.014715	4926.077823	3568.616707	1770.692492	1593.766464	3294.59593	1776.955347	3378.860598	1749.237697	6887.818098	6485.940803	1982.941752	5376.941547	3399.942573	1364.988398	6117.89768	5830.732363	5256.824589	3794.93758	5077.980953	5832.852998	1792.928484	1940.943194	2690.900007	2832.866242	2951.905985	1894.94451
