# Supplementary material for: Core promoter structure and genomic context reflect histone 3 lysine 9 acetylation patterns
Source: BMC Genomics. 2010 Apr 21;11:257. doi: 10.1186/1471-2164-11-257 (PMC2867832; doi:10.1186/1471-2164-11-257)
Supplement: Additional file 1 — Result of the clustering and the extracted subsets of the clusters, filtered by gene expression level [file 1471-2164-11-257-S1.zip › ac_pma_96h/GEL_low/low_centered]

L3_chr10_+_111202934	chr10	111202934	111202934	+	NA	NA	NA	0	0	10.842991	2.942775	0	0	0	0	0	0	0	0	0	0	0	0	0	0	0	0	6	3	0	0	0	0	0	0	0	0	0	0	0	0	0	0
L3_chr10_+_13730464	chr10	13730464	13730464	+	NA	NA	NA	0	0	0	0	0	0	0	0	0	0	0	0	0	0	0	0.60736	14.986201	1.007135	0	0	0	0	0	0	0	0	0	0	0	0	0	0	0	1	18	1
L3_chr10_+_79789757	chr10	79789757	79789758	+	NA	NA	NA	0	0.610418	1.591957	0	1.019722	14.997257	0	0	0	0	0	0	0	0	0	0	0	0	0	1	1	0	1	17.909091	0	0	0	0	0	0	0	0	0	0	0	0
L3_chr10_-_100017942	chr10	100017938	100017944	-	84171	LOXL4	FLJ21889,LOXC	0	0	0	0	0	13.139033	0	0	0	0.937795	0	4.390564	0	0	0	0	0	12.864708	0	0	0	0	0	18	0	0	0	1	0	6	0	0	0	0	0	13
L3_chr10_-_60753842	chr10	60753842	60753842	-	NA	NA	NA	0	0.610418	0	0	0	1.362328	0	0	0.772772	21.334292	0	0	0	0	0	0	0	1.993043	0	1	0	0	0	2	0	0	1	20	0	0	0	0	0	0	0	2
L3_chr10_-_80407688	chr10	80407669	80407738	-	NA	NA	NA	0	0	3.183914	0	2.039444	0	0	2.259168	8.761501	22.202614	25.982321	3.677588	0	2.227623	8.878832	29.983868	28.914089	6.000355	0	0	2	0	2	0	0	4	11	21.975904	30	5	0	3	16.942029	48.992647	39.957447	6
L3_chr11_+_122734454	chr11	122734433	122734454	+	NA	NA	NA	0	0	15.607512	0	0	0	0	0	2.402289	0	0.84304	6.642199	0	0	0	0	0	1.007135	0	0	8.823529	0	0	0	0	0	3	0	1	9	0	0	0	0	0	1
L3_chr11_+_31777419	chr11	31777419	31777419	+	NA	NA	NA	0	0	24.814399	0	0	0	0	0	0	0	4.349605	0.741153	0	0	0	3.257247	0	1.993043	0	0	13	0	0	0	0	0	0	0	5	1	0	0	0	5.318182	0	2
L3_chr11_-_102174100	chr11	102174097	102174104	-	4312	MMP1	CLG,CLGN	0	0	0	0	0	1.362328	0	0	1.580632	0	0.84304	44.875312	0	0	0	1.826311	9.700981	314.358935	0	0	0	0	0	2	0	0	2	0	1	65.848728	0	0	0	3	12.99711	334.823461
L3_chr12_+_13240926	chr12	13240922	13240986	+	2012	EMP1	CL-20,EMP-1,TMP	0	0	0	9.868704	8.200721	0.638107	0	0	3.126175	36.981304	19.337307	13.281577	0	5.33512	38.976327	106.073924	100.875749	47.401421	0	0	0	10	8	1	0	0	4	35	22	19	0	7	52	171	110	49
L3_chr12_+_50762739	chr12	50762739	50762739	+	NA	NA	NA	0	0	0	0	0	0	0	0	1.116786	10.353922	0	0	0	0	0	0	0	0	0	0	0	0	0	0	0	0	1.428571	10	0	0	0	0	0	0	0	0
L3_chr12_+_52093034	chr12	52093034	52093035	+	6667	SP1		0	0	0	0.975531	0	0	0	0	0.772772	0	0	0	0	0.742541	0.494381	11.675015	1.287928	0	0	0	0	1	0	0	0	0	1	0	0	0	0	1	1	19	2	0
L3_chr12_+_81604804	chr12	81604804	81604804	+	160335	TMTC2	DKFZp762A217	0	0	0	1.957861	0	0	0	17.465463	0	0	0	0.741153	0	0	0	0	0.643964	0	0	0	0	2	0	0	0	22	0	0	0	1	0	0	0	0	1	0
L3_chr12_-_97421753	chr12	97421753	97421753	-	643770	LOC643770		0	0.610418	0	0	0	0	0	1.858813	16.151794	0	0	2.156844	0	0.742541	0	0.60736	0	1.993043	0	1	0	0	0	0	0	3	19	0	0	3	0	1	0	1	0	2
L3_chr13_-_19159547	chr13	19159547	19159548	-	NA	NA	NA	0	0	0	0	0	0	0	0	0	0	0	0	0	10.081809	0	1.214719	0	2.014269	0	0	0	0	0	0	0	0	0	0	0	0	0	13	0	2	0	2
L3_chr14_+_22059204	chr14	22059204	22059254	+	NA	NA	NA	0	0	0	0	0	0	0	0.540457	2.353404	7.789493	5.993695	5.131717	0	0	21.633632	27.521401	16.460187	15.829075	0	0	0	0	0	0	0	1	3	8	7	7	0	0	33	45	22	16
L3_chr14_+_85069445	chr14	85069445	85069564	+	NA	NA	NA	0	0	6.753939	28.574236	3.059166	2.000435	0	0	34.577965	22.644714	16.634702	43.286096	0	0	8.154775	12.914256	14.301502	4.951215	0	0	4	29	3	3	0	0	41	22	19	63	0	0	13	21	18	5
L3_chr14_-_63264505	chr14	63264504	63264520	-	81537	SGPP1	SPPase1	0	0.610418	0	0	2.039444	2.123056	0	0.540457	0.772772	0	1.68608	10.45935	0	0.742541	0.494381	0	1.287928	2.014269	0	1	0	0	2	3	0	1	1	0	2	15	0	1	1	0	2	2
L3_chr14_-_90780795	chr14	90780772	90780795	-	8111	GPR68	MGC111379,OGR1,MGC156983	0	0	0	2.942775	0	0.638107	0	0	0	0	0	0.741153	0	0	0	1.826311	1.36976	10.943714	0	0	0	3	0	1	0	0	0	0	0	1	0	0	0	3	2	11
L3_chr14_-_98719959	chr14	98719959	98719961	-	NA	NA	NA	0	0	0	0	0	0	0	0	0	0	0	0	0	0	2.047483	11.01021	3.623429	1.007135	0	0	0	0	0	0	0	0	0	0	0	0	0	0	3.471698	17.886792	4.886792	1
L3_chr15_-_49307862	chr15	49307849	49308066	-	NA	NA	NA	0	0	0	0	0	0	0	0	3.04853	7.638445	4.261096	2.964611	0	0	3.710573	19.575264	23.253893	8.920628	0	0	0	0	0	0	0	0	3.904762	8	5	4	0	0	7	32	32	9
L3_chr15_-_68842988	chr15	68842988	68842993	-	55075	UACA	FLJ10128,KIAA1561,MGC141967,MGC141969,NUCLING	0	0	10.842991	0	1.019722	0	0	0	0	0	0	0	0	0	0	0	0	0	0	0	6	0	1	0	0	0	0	0	0	0	0	0	0	0	0	0
L3_chr15_-_77083747	chr15	77083712	77083773	-	NA	NA	NA	0	0	0	5.866785	2.039444	0	0	0	7.131983	66.363778	50.796392	22.056274	0	0	2.0796	31.231118	32.204493	17.658226	0	0	0	6	2	0	0	0	9	64	58	31	0	0	4	51	44	18
L3_chr16_+_3304600	chr16	3304600	3304600	+	NA	NA	NA	0	0.610418	0	0	0	24.45569	0	0	0	0	0	0	0	0	0	0	0	0	0	1	0	0	0	28	0	0	0	0	0	0	0	0	0	0	0	0
L3_chr16_-_56355765	chr16	56355757	56355785	-	NA	NA	NA	0	0	0	0	1.019722	0	0	0	0	0	0	0	0	0	0	1.214719	2.657687	11.971628	0	0	0	0	1	0	0	0	0	0	0	0	0	0	0	2	4	12
L3_chr17_+_69877205	chr17	69877205	69877205	+	NA	NA	NA	0	0	0	0	0	0	0	0.540457	0	0	0	0	0	0.742541	0	11.711587	0	0	0	0	0	0	0	0	0	1	0	0	0	0	0	1	0	19	0	0
L3_chr17_+_76686012	chr17	76685983	76686012	+	NA	NA	NA	0	0	36.961633	4.900636	1.019722	1.276213	0	0	12.260085	4.8818	5.979001	3.59413	0	0	2.72181	3.036798	0.643964	0	0	0	20	5	1	2	0	0	15	5	7	5	0	0	5	5	1	0
L3_chr17_-_4813314	chr17	4813314	4813315	-	NA	NA	NA	0	0	1.591957	0	0	0	0	0	0	0	0	0	0	0	12.162506	0	0	0	0	0	1	0	0	0	0	0	0	0	0	0	0	0	18	0	0	0
L3_chr18_-_66016493	chr18	66016493	66016495	-	NA	NA	NA	0	0	0	1.164247	12.974617	0.372836	0	0	0	0	0	0	0	0	0	0	0	0	0	0	0	1.192396	12.633929	0.641957	0	0	0	0	0	0	0	0	0	0	0	0
L3_chr19_-_960724	chr19	960724	960729	-	NA	NA	NA	0	0	0	0	0	0	0	0	0	0	0	0	0	0.742541	0	1.826311	13.296778	1.007135	0	0	0	0	0	0	0	0	0	0	0	0	0	1	0	3	17	1
L3_chr1_+_2254193	chr1	2254193	2254193	+	NA	NA	NA	0	0	0	0	0	0.638107	0	0	0	18.947974	0	0	0	0	0	0	0	0	0	0	0	0	0	1	0	0	0	17.85	0	0	0	0	0	0	0	0
L3_chr1_+_2350130	chr1	2350128	2350130	+	NA	NA	NA	0	0	0	0	0	0	0	0	17.266803	4.419664	8.326606	1.005439	0	0	1.471817	0.139132	0.237441	0	0	0	0	0	0	0	0	0	20.495094	4.421053	9.476063	1.368421	0	0	2.6	0.230769	0.4	0
L3_chr1_+_26007168	chr1	26007158	26007199	+	57190	SEPN1	RSS,FLJ24021,MDRS1,RSMD1,SELN	0	0	0	14.732349	10.214688	2.761163	0	0	1.545543	21.733789	29.474817	20.505928	0	0	0.494381	6.092132	3.417954	4.007312	0	0	0	15	10	4	0	0	2	22	34	28.98	0	0	1	10	5	4
L3_chr1_+_86981469	chr1	86981468	86981469	+	NA	NA	NA	0	0	0	0	0	0	0	0	0	0	0	0	0	0	0	13.558247	1.36976	0	0	0	0	0	0	0	0	0	0	0	0	0	0	0	0	22	2	0
L3_chr1_-_223907426	chr1	223907410	223907429	-	55740	ENAH	mENA,NDPP1,ENA	0	0	0	0	1.019722	2.000434	0	0.540457	6.424011	1.93233	0	12.652058	0	0	0	0	0	0	0	0	0	0	1	3	0	1	8	2	0	18	0	0	0	0	0	0
L3_chr20_+_19863763	chr20	19863743	19863777	+	54453	RIN2	RASSF4	0	0	0	3.918306	4.078888	0.638107	0	0	6.322529	26.760672	27.75649	15.844098	0	0	1.585219	7.944921	6.04117	4.99322	0	0	0	4	4	1	0	0	8	27	32	22	0	0	3	13	9	5
L3_chr20_-_42091438	chr20	42091438	42091438	-	NA	NA	NA	0	0	0	6.667283	3.069543	0	0	1.858813	15.274928	7.137442	0.84304	4.231691	0	4.592579	6.075174	3.061421	21.430786	2.971095	0	0	0	6.769231	3	0	0	3	18	7	1	6	0	6	9	5	25	3
L3_chr2_+_10829419	chr2	10829418	10829419	+	NA	NA	NA	0	0	0	10.835	0	0	0	0	0	0	0	0	0	0	0	0.60736	0.643964	0	0	0	0	11	0	0	0	0	0	0	0	0	0	0	0	1	1	0
L3_chr2_+_134923301	chr2	134923301	134923304	+	NA	NA	NA	0	0	0	0	0	0	0	0.540457	0	0	0	2.195282	0	10.870975	1.090837	0.60736	1.36976	3.97823	0	0	0	0	0	0	0	1	0	0	0	3	0	14	2	1	2	4
L3_chr2_+_235342484	chr2	235342483	235342485	+	NA	NA	NA	0	0	0	0	0	0	0	0	1.580632	2.94947	2.583893	9.645004	0	0	3.823916	4.909839	3.714923	10.805214	0	0	0	0	0	0	0	0	2	3	3	14	0	0	6	8	5	11
L3_chr2_-_158440863	chr2	158440848	158440863	-	NA	NA	NA	0	0	17.59693	22.662744	2.043806	0.638107	0	0.540457	2.390376	3.887265	7.734548	0.741153	0	0.742541	4.139947	6.590851	1.287928	1.007135	0	0	10	23	2	1	0	1	3.052632	4	9	1	0	1	7	10.784973	2	1
L3_chr2_-_175170729	chr2	175170721	175170746	-	NA	NA	NA	0	0	0	2.942775	0	0	0	0	3.892566	4.790887	11.132291	2.936435	0	0	2.511933	7.299772	13.667372	9.843536	0	0	0	3	0	0	0	0	4.949153	4.966667	12.898305	4	0	0	4.9	11.937179	18.987179	10
L3_chr2_-_95376102	chr2	95376101	95376102	-	NA	NA	NA	0	0.23729	0	2.218876	2.650453	0.642127	0	0	2.605495	8.204045	6.254213	12.336192	0	0	0	1.218951	0	0	0	0.383628	0	2.265216	2.591573	1.005757	0	0	3.245487	8	7.13963	17.85	0	0	0	2	0	0
L3_chr2_-_97746486	chr2	97746483	97746486	-	NA	NA	NA	0	0	0	0	1.019722	0.638107	0	0	1.213647	2.870125	7.838565	1.482306	0	0	0.494381	1.832151	13.412212	2.014269	0	0	0	0	1	1	0	0	1.580645	3	9	2	0	0	1	3	17	2
L3_chr3_+_124232799	chr3	124232799	124232799	+	NA	NA	NA	0	0	0	0	0	0	0	0	0	0	0	0	0	0	0	0.052631	2.501318	12.038735	0	0	0	0	0	0	0	0	0	0	0	0	0	0	0	0.087719	3.477038	12.42273
L3_chr3_+_161391079	chr3	161391079	161391079	+	NA	NA	NA	0	1.810134	1.591957	0	5.123968	0	0	13.399816	0	0	0	2.156844	0	0.742541	0	0	9.593484	0	0	3	1	0	5	0	0	17.380952	0	0	0	3	0	1	0	0	11.95	0
L3_chr3_+_173330748	chr3	173330745	173330748	+	NA	NA	NA	0	0	0	0	0	0	0	1.178254	10.700953	0.937795	0	0	0	0.742541	2.823885	0	0	0	0	0	0	0	0	0	0	2	13	1	0	0	0	1	5	0	0	0
L3_chr3_+_50240044	chr3	50240044	50240044	+	NA	NA	NA	0	0	0	0	0	0	0	1.858813	0	0	0.84304	13.643177	0	0	0	0.60736	1.36976	0	0	0	0	0	0	0	0	3	0	0	1	20	0	0	0	1	2	0
L3_chr3_+_65710796	chr3	65710795	65710796	+	NA	NA	NA	0	0	0	0	0	0	0	0	20.753308	6.814562	18.102454	10.016204	0	1.721177	24.064653	9.046236	8.751433	2.292801	0	0	0	0	0	0	0	0	24.41039	6.696104	20.249351	14.285714	0	2.285714	30.941748	14.694868	11.428571	2.285714
L3_chr3_+_75282988	chr3	75282985	75282988	+	NA	NA	NA	0	0	0	0	0	0	0	0	0	0	29.783573	0.741153	0	0	0	0	0	0	0	0	0	0	0	0	0	0	0	0	33	1	0	0	0	0	0	0
L3_chr4_-_1001685	chr4	1001683	1001685	-	NA	NA	NA	0	0	1.591957	12.377654	0	0.638107	0	0	0	0	0	0	0	0	0	0	0	0	0	0	1	12.555556	0	1	0	0	0	0	0	0	0	0	0	0	0	0
L3_chr4_-_101197630	chr4	101197629	101197631	-	NA	NA	NA	0	0	16.737923	2.942775	0	0	0	1.178254	6.612874	0	1.68608	0	0	0	1.585219	0.60736	0	0	0	0	9	3	0	0	0	2	8	0	2	0	0	0	3	1	0	0
L3_chr4_-_101330649	chr4	101330643	101330651	-	115265	DDIT4L	REDD2,Rtp801L	0	0	0	11.754015	29.839549	25.818018	0	0	0	4.82506	19.412568	86.05861	0	0	4.094066	25.308515	151.991741	319.848186	0	0	0	11.9	29	30	0	0	0	5	22	131.0375	0	0	7	41	156.847493	343.614453
L3_chr4_-_153307764	chr4	153307764	153307764	-	NA	NA	NA	0	0	0	0	0	0	0	0	0.772772	15.804018	0.84304	1.454129	0	0	0	0	0	0	0	0	0	0	0	0	0	0	1	15	1	2	0	0	0	0	0	0
L3_chr4_-_57217402	chr4	57217375	57217411	-	84525	HOP	HOP,Cameo,LAGY,MGC20820,NECC1,OB1,SMAP31,Toto	0	0	0	0.975531	0	1.276213	0	0	0	0	0	2.936435	0	0	0	0	0.643964	14.8919	0	0	0	1	0	2	0	0	0	0	0	4	0	0	0	0	1	15
L3_chr5_+_114417063	chr5	114417062	114417063	+	NA	NA	NA	0	0	0	0	0	0	0	0	44.947872	44.151935	10.84705	0.741153	0	0	6.86902	2.478291	1.36976	1.007135	0	0	0	0	0	0	0	0	51.23103	40.369532	12.27758	1	0	0	10.05296	4.053292	2	1
L3_chr5_+_139019106	chr5	139019105	139019106	+	NA	NA	NA	0	0	0	3.929369	0	0.638107	0	0	0	1.93233	0	12.436313	0	0	0	0	0	1.007135	0	0	0	4	0	1	0	0	0	2	0	18	0	0	0	0	0	1
L3_chr5_+_148631604	chr5	148631603	148631614	+	134265	AFAP1L1	FLJ36748,MGC149773	0	0	0	0	0	0	0	0	0.772772	11.272915	6.891507	2.897997	0	0	0.494381	0.60736	1.287928	10.871665	0	0	0	0	0	0	0	0	1	10.980769	8	4	0	0	1	1	2	11
L3_chr5_+_178523556	chr5	178523553	178523557	+	NA	NA	NA	0	0	8.934186	0	0	0	0	1.178254	16.924565	3.861857	0.809996	2.223458	0	1.502626	1.738474	0.60736	0.643964	0	0	0	5.007429	0	0	0	0	2	20	3.884615	0.961538	3	0	2	3.008226	1	1	0
L3_chr5_-_167731178	chr5	167731175	167731178	-	NA	NA	NA	0	0	0	0	0	0	0	0.540457	0.008143	10.353922	0.84304	0.741153	0	0	1.733047	1.826311	0.643964	1.993043	0	0	0	0	0	0	0	1	0.012155	10	1	1	0	0	3	3	1	2
L3_chr5_-_180175149	chr5	180175147	180175151	-	NA	NA	NA	0	0	0	2.942775	0	0	0	0	0.772772	0	0.84304	0	0	0	0	1.826311	14.673033	1.993043	0	0	0	3	0	0	0	0	1	0	1	0	0	0	0	3	18.916667	2
L3_chr5_-_18334994	chr5	18334992	18334994	-	NA	NA	NA	0	0.610418	16.737923	0	0	0.638107	0	0	0	0	0	0	0	0	0	0	0	0	0	1	9	0	0	1	0	0	0	0	0	0	0	0	0	0	0	0
L3_chr6_+_116798802	chr6	116798794	116798805	+	29940	DSE	DSEPI,SART2	0	1.211934	0	8.846799	0	2.000434	0	4.052413	3.175061	0.937795	1.709028	1.454129	0	1.485082	18.722526	6.134193	3.417954	12.642362	0	2	0	9	0	3	0	6	4	1	2	2	0	2	25	10	5	13
L3_chr6_+_134800550	chr6	134800533	134800559	+	NA	NA	NA	0	0	0	0	0	0	0	0	1.580632	1.93233	3.395108	5.131717	0	0	3.599684	9.156	4.845473	11.901153	0	0	0	0	0	0	0	0	2	2	4	7	0	0	6	15	7	12
L3_chr6_+_158381651	chr6	158381651	158381665	+	NA	NA	NA	0	0	0	0	0	0	0	0	15.400056	1.93233	0.84304	0.741153	0	11.566891	15.382827	0.60736	0	4.007312	0	0	0	0	0	0	0	0	19	2	1	1	0	15	23	1	0	4
L3_chr6_-_136723868	chr6	136723868	136723868	-	NA	NA	NA	0	0	0	0	0	0.638107	0	0	0	0	0	2.156844	0	0	0	0.60736	4.530728	24.913506	0	0	0	0	0	1	0	0	0	0	0	3	0	0	0	1	6	26
L3_chr6_-_26767956	chr6	26767956	26767957	-	79692	ZNF322A	FLJ23393,ZNF322,HCG12,ZNF388,ZNF489,bA457M11.2,bA457M11.3	0	0.236158	0	0	0	0	0	0	0	0	0	0.741153	0	0.742541	0	0	11.158795	1.007135	0	0.382979	0	0	0	0	0	0	0	0	0	1	0	1	0	0	14	1
L3_chr6_-_90847368	chr6	90847368	90847373	-	NA	NA	NA	0	0	0	0	0	0	0	0	0	0	0.84304	11.127309	0	0	0	1.218951	6.002725	4.913316	0	0	0	0	0	0	0	0	0	0	1	16	0	0	0	2	8	5
L3_chr7_-_1258181	chr7	1258181	1258182	-	NA	NA	NA	0	0	0	0	1.019722	1.362328	0	0	0.772772	0.937795	1.709028	12.314731	0	0	0	0.60736	0.643964	1.993043	0	0	0	0	1	2	0	0	1	1	2	18	0	0	0	1	1	2
L3_chr7_-_47311101	chr7	47311095	47311281	-	NA	NA	NA	0	0	0	2.933392	3.059166	2.000435	0	0	2.353404	30.154643	34.82303	28.559341	0	0	3.664818	44.818188	107.696361	97.998656	0	0	0	3	3	3	0	0	3	30	40	40	0	0	7	73	130.98722	100
L3_chr8_+_105421229	chr8	105421226	105421231	+	81501	TM7SF4	DCSTAMP,FIND,MGC138223,MGC138225	0	0	5.161982	2.933393	0	0.638107	0	0.540457	19.38483	11.152001	11.521689	7.694922	0	4.592579	43.90879	16.645936	23.820743	26.02541	0	0	3	3	0	1	0	1	23	11	13	11	0	6	58.986755	27	29	27
L3_chr8_-_125769958	chr8	125769953	125769959	-	NA	NA	NA	0	0	1.591957	2.942775	0	0	0	0	5.65124	0	0	2.156844	0	1.485082	38.615994	10.416881	14.798166	5.95835	0	0	1	3	0	0	0	0	7	0	0	3	0	2	50.958763	17	18.979381	6
L3_chr8_-_139762258	chr8	139762250	139762264	-	NA	NA	NA	0	0	0	0	0	0	0	0	3.233036	0.937795	0	0.741153	0	0	0.988763	11.6346	5.728646	3.000177	0	0	0	0	0	0	0	0	4	1	0	1	0	0	2	19	8	3
L3_chr8_-_22723899	chr8	22723893	22723899	-	NA	NA	NA	0	0	18.736874	0	0	0	0	0	0	0	0	0.741153	0	0	0	0	0	0	0	0	10	0	0	0	0	0	0	0	0	1	0	0	0	0	0	0
L3_chr9_+_1040367	chr9	1040367	1040372	+	10655	DMRT2		0	1.211934	0	0.975531	0	0	0	0	11.78419	0	0	0	0	0	0	0	0	0	0	2	0	1	0	0	0	0	14	0	0	0	0	0	0	0	0	0
L3_chr9_+_131409308	chr9	131409308	131409308	+	NA	NA	NA	0	0	0	0.975531	1.292589	1.562284	0	0	0	0	5.760351	9.205845	0	0	1.733047	2.43632	8.737604	13.058277	0	0	0	1	1.266667	2.266667	0	0	0	0	6.586207	13.344828	0	0	3	3.983607	10.967213	13.491803
L3_chr9_+_133730791	chr9	133730791	133730791	+	NA	NA	NA	0	0	0	0	0	0	0	0.540457	1.580632	0	0	0	0	0	0	1.218951	10.514831	1.007135	0	0	0	0	0	0	0	1	2	0	0	0	0	0	0	2	13	1
L3_chrX_+_122923276	chrX	122923276	122923276	+	10735	STAG2	RP11-517O1.1,DKFZp686P168,DKFZp781H1753,FLJ25871,SA-2,SA2,bA517O1.1	0	0	0	0	0	0	0	0.540457	0	0	0	0	0	0.742541	0	1.218951	0.643964	12.589419	0	0	0	0	0	0	0	1	0	0	0	0	0	1	0	2	1	13
L3_chrX_+_138792234	chrX	138792234	138792234	+	NA	NA	NA	0	11.242904	0	0	0	0	0	22.905747	0	0	0	0	0	18.010321	0	0	0	0	0	19	0	0	0	0	0	28	0	0	0	0	0	23	0	0	0	0
L3_chrX_+_149282241	chrX	149282234	149282242	+	NA	NA	NA	0	0.610418	22.776222	6.881592	2.043806	0.638107	0	0	16.701078	4.919368	6.001948	16.462841	0	0	27.189175	0.60736	1.36976	1.007135	0	1	12	7	2	1	0	0	20	5	7	24	0	0	36	1	2	1
L3_chrX_-_69571864	chrX	69571849	69571879	-	NA	NA	NA	0	0	0	0	0	0	0	1.178254	1.545543	18.43786	9.485566	8.030365	0	1.485082	2.0796	0.60736	2.624369	3.021404	0	0	0	0	0	0	0	2	2	18	11	10.986667	0	2	4	1	3.952381	3
L3_chr10_-_53640997	chr10	53640996	53640999	-	NA	NA	NA	0.02324	0	1.591957	10.844348	2.039444	0	0	0	0.787621	2.884314	2.558385	3.63915	0	0	0	3.63269	1.082631	4.883669	0.033413	0	1	11.033816	2	0	0	0	1.021752	3.014502	3.007251	5	0	0	0	5.94113	1.705675	4.968401
L3_chr12_+_100198035	chr12	100198023	100198036	+	27340	UTP20	DRIM	0.131684	0.656556	0.017368	0	0.119965	0	0	1.643894	0.772772	0.396766	1.729216	1.522226	0	4.630247	2.141636	5.242015	13.931915	1.993043	0.178342	1.073529	0.014706	0	0.118421	0	0	3.059233	1	0.438356	2.025719	2.049563	0	6.160584	4.162362	8.582602	17.831365	2
L3_chr10_+_90629774	chr10	90629771	90629774	+	57559	STAMBPL1	ALMalpha,AMSH-FP,AMSH-LP,FLJ31524,KIAA1373,bA399O19.2	0	0.610418	0.003898	0.003449	0.003647	0	0	1.930048	4.043589	2.081495	1.76943	1.539965	0.149963	5.764514	12.259475	5.252156	14.58094	19.921174	0	1	0.003643	0.003636	0.003646	0	0	3.147223	5.147223	2.175569	2.075353	2.072115	0.142496	7.594022	19.011022	8.587243	18.553641	20.347703
L3_chr2_-_176680907	chr2	176680907	176680926	-	NA	NA	NA	0.37898	3.123812	0.735147	0.835523	7.168211	6.965673	0.084464	2.029694	1.965954	0.904092	3.797802	22.095616	0	0.050719	0.024293	0	0.309283	0	0.485981	5.17223	0.485981	0.857143	7	9.428571	0.149171	3.410751	2.470588	0.965517	4.410751	31.740852	0	0.071429	0.071429	0	0.525974	0
L3_chr5_-_20350297	chr5	20350296	20350298	-	NA	NA	NA	0	0	0	0	0	0	0.61913	0	0.772772	10.353922	0.862683	2.773624	0	0	0	0	0	0	0	0	0	0	0	0	0.941176	0	1	10	1.022849	3.885621	0	0	0	0	0	0
L3_chr15_-_46146318	chr15	46146318	46146320	-	NA	NA	NA	0	0.610418	0	2.942775	0	7.926795	0.66108	0	1.580632	0	0.41586	3.544256	0	0	0	0	1.733382	46.411153	0	1	0	3	0	10	1	0	2	0	0.5	5	0	0	0	0	2.482759	48.827586
L3_chr15_-_65913284	chr15	65913284	65913284	-	NA	NA	NA	0	2.406191	1.591957	0	0	0	0.66108	0	10.050431	0	0	1.454129	0	0	0	0	0	0	0	4	1	0	0	0	1	0	12	0	0	2	0	0	0	0	0	0
L3_chr16_+_55440207	chr16	55440207	55440208	+	NA	NA	NA	0	0	0	0.975531	0	0	0.66108	1.080913	1.580632	11.119015	3.418055	7.017829	0	2.245167	1.733047	3.051102	8.272343	1.993043	0	0	0	1	0	0	1	2	2	11	4	10	0	3	3	5	11	2
L3_chr17_-_70401043	chr17	70401039	70401045	-	283985	FADS6	FP18279	0	0	0	0	1.043631	0	0.66108	0	2.525068	0.937795	0	5.6571	0	0	0.210286	0.02872	0	13.066996	0	0	0	0	1.023719	0	1	0	3.232877	1	0	8	0	0	0.472973	0.048012	0	13.389801
L3_chr1_+_158063110	chr1	158063106	158063308	+	56833	SLAMF8	FLJ20442,RP11-190A12.3,BLAME,MGC129578,SBBI42	0	0	0	8.802761	9.211384	27.416373	0.66108	0	38.199703	77.540414	165.303298	236.395797	0	0	14.937323	128.778668	218.187483	408.507469	0	0	0	9	9	33	1	0	48	79	188.998211	339.879311	0	0	26.993513	209.95867	275.961765	422.88471
L3_chr6_-_41781701	chr6	41781701	41781703	-	7942	TFEB	AlphaTFEB,TCFEB,RP4-696P19.3	0	0	0	0	0	0	0.66108	0	0	0	0	0	0	0	1.090837	0	13.182356	0	0	0	0	0	0	0	1	0	0	0	0	0	0	0	2	0	16	0
L3_chr10_+_76402060	chr10	76402059	76402060	+	NA	NA	NA	0.804244	0	0	3.900332	26.780383	8.798116	0	0	0	0	1.709028	13.371761	0	0	0.46626	1.184203	7.190477	54.442817	1	0	0	3.970588	26	11	0	0	0	0	2	19.590909	0	0	0.95	1.95	9.17	57.430439
L3_chr15_+_65848290	chr15	65848290	65848294	+	NA	NA	NA	0.804244	1.211934	12.300463	0	0	0	0	0	0	0	0	0	0	0	0	0	0	0	1	2	6.75	0	0	0	0	0	0	0	0	0	0	0	0	0	0	0
L3_chr1_+_201251984	chr1	201251984	201251984	+	NA	NA	NA	0.804244	0	0	0.975531	0	0	0	0	3.233036	6.077393	11.521689	1.454129	0	0	3.105303	3.677067	0	0	1	0	0	1	0	0	0	0	4	6	13	2	0	0	5	6	0	0
L3_chr1_-_12600269	chr1	12600269	12600282	-	9249	DHRS3	SDR1,RDH17,Rsdr1,retSDR1	0.804244	0	0	0	3.063528	0.638107	0	0	0	1.93233	0.84304	6.398252	0	0	0	2.43951	1.287928	11.891723	1	0	0	0	3	1	0	0	0	2	1	9	0	0	0	4	2	12
L3_chr1_-_202730557	chr1	202730551	202730571	-	NA	NA	NA	0.804244	0.610418	0	1.951062	1.019722	0.638107	0	0	0.772772	5.819595	12.304896	2.195282	0	0.742541	0	1.218951	6.157474	1.007135	1	1	0	2	1	1	0	0	1	6	14	3	0	1	0	2	9	1
L3_chr2_+_187697699	chr2	187697699	187697699	+	NA	NA	NA	0.804244	0	0	12.84622	0	0	0	0	0	0	0.84304	0	0	0	0	0	0	0	1	0	0	13	0	0	0	0	0	0	1	0	0	0	0	0	0	0
L3_chr2_+_73051903	chr2	73051901	73051903	+	NA	NA	NA	0.804244	0	0	0.975531	3.069543	9.559353	0	0	0	0	0	0	0	0	0.785439	0.454863	3.616967	17.863139	1	0	0	1	3	11.866667	0	0	0	0	0	0	0	0	1.5	0.75	4.878788	18.546154
L3_chr3_+_133619230	chr3	133619230	133619234	+	23317	DNAJC13	FLJ25863,KIAA0678,RME8	0.804244	0.610418	0	0.975531	0	0	0	0.067988	1.545543	11.291717	3.804739	0	0	0.342436	1.483144	6.725722	4.72311	1.236725	1	1	0	1	0	0	0	0.158228	2	11	4.474684	0	0	0.467153	3	11	6.233577	1.231884
L3_chr8_+_110726140	chr8	110726140	110726140	+	NA	NA	NA	0.804244	0	0	1.957861	0	0.638107	0	1.178254	4.070608	3.981573	0	0	0	18.010321	9.244758	4.293231	2.913582	0	1	0	0	2	0	1	0	2	5	4	0	0	0	23	13	7	4	0
L3_chr8_+_87281125	chr8	87281124	87281125	+	NA	NA	NA	0.804244	1.810134	0	0	0	0	0	0	0.772772	0	1.709028	1.482306	0	0	15.984257	0	0	0	1	3	0	0	0	0	0	0	1	0	2	2	0	0	21	0	0	0
L3_chr9_-_93752266	chr9	93752239	93752323	-	4920	ROR2	BDB,BDB1,MGC163394,NTRKR2,RP11-8I8.2	0.804244	0	0	12.718483	3.059166	0	0	0	0.772772	15.564023	12.778095	12.960631	0	0	0.494381	1.822079	0	0	1	0	0	13	3	0	0	0	1	16	15	17.968254	0	0	1	3	0	0
L3_chrX_-_129127357	chrX	129127345	129127357	-	9131	AIFM1	RP3-438D16.2,AIF,MGC111425,PDCD8	0.804244	0	1.591957	0	1.582223	0	0	0	0.772772	0	0	0	0	11.521295	0	0	0.643964	0	1	0	1	0	1.552632	0	0	0	1	0	0	0	0	15	0	0	1	0
L3_chr10_-_80611642	chr10	80611642	80611645	-	NA	NA	NA	0.005234	0	5e-04	0.007617	0.406738	0.378665	0.816692	4.429838	1.514354	4.067853	5.131224	15.615822	0.17605	0.059871	0.122335	0.735737	0.680589	5.318208	0.008	0	0.000535	0.008	0.4	0.62069	1.280861	6.726644	1.956186	4.209462	5.979844	22.472761	0.168168	0.084084	0.294294	1.21021	1.098406	5.370409
L3_chr10_+_115429625	chr10	115429622	115429628	+	840	CASP7	CMH-1,ICE-LAP3,MCH3	0	0	0	0	0	0	0	0	0.772772	0	1.709028	1.454129	1.032672	0	2.4069	0.60736	1.287928	17.459845	0	0	0	0	0	0	0	0	1	0	2	2	1	0	4	1	2	18
L3_chr11_+_18676897	chr11	18676897	18676926	+	144110	TMEM86A	FLJ90119	0	0	0	4.891254	11.270264	29.428547	0	0.540457	0.772772	0.937795	3.395108	9.230076	1.032672	0	0.494381	14.08623	22.743752	41.12037	0	0	0	5	11	38	0	1	1	1	4	13	1	0	1	23	30	42
L3_chr12_+_42516135	chr12	42516118	42516141	+	84216	TMEM117	DKFZp434K2435	0	1.220836	0	1.951062	0	0	0	1.080913	1.545543	0	0	0	1.032672	0	0	11.646123	0	0	0	2	0	2	0	0	0	2	2	0	0	0	1	0	0	19	0	0
L3_chr15_-_76890825	chr15	76890824	76890847	-	11173	ADAMTS7	ADAM-TS7,DKFZp434H204	0	0	0	0	1.019722	0	0	0	0	0	0.84304	14.256637	1.032672	0	0	0	0.643964	1.007135	0	0	0	0	1	0	0	0	0	0	1	20	1	0	0	0	1	1
L3_chr17_+_35690402	chr17	35690401	35690402	+	147179	WIPF2	WICH,WIRE	0	0	0	0	0	0	0	0	0	0	0	0	1.032672	0	0	1.218951	10.514831	1.007135	0	0	0	0	0	0	0	0	0	0	0	0	1	0	0	2	13	1
L3_chr17_-_70053825	chr17	70053825	70053845	-	10871	CD300C	CMRF-35A,CMRF35,CMRF35A,CMRF35A1,IGSF16,LIR	0	0	0	0	1.019722	0	0	2.56872	4.778579	3.86466	7.815618	3.59413	1.032672	0.742541	4.294051	19.683286	15.27056	9.801323	0	0	0	0	1	0	0	4	6	4	9	5	1	1	6.966667	31.988889	19.808163	9.933333
L3_chr19_-_15344391	chr19	15344389	15344391	-	10270	AKAP8	AKAP95,DKFZp586B1222	0	0.610418	0	0	0	0	0	0	1.545543	0	1.709028	10.45935	1.032672	2.269478	4.11706	4.893572	2.013723	0	0	1	0	0	0	0	0	0	2	0	2	15	1	3	6.966667	8	3	0
L3_chr1_+_19349697	chr1	19349697	19349697	+	NA	NA	NA	0	0.610418	0	1.957861	3.069543	0	0	0	7.467917	9.276411	16.054676	4.915947	1.032672	2.269478	5.31075	10.472942	7.901921	4.913316	0	1	0	2	3	0	0	0	9	9	18	7	1	3	8	17	10	5
L3_chr1_+_45038635	chr1	45038593	45038642	+	1263	PLK3	CNK,RP11-269F19.6,FNK,PRK	0	26.162232	83.263608	42.617018	43.162451	25.316625	0	20.759868	64.822577	14.306209	17.697924	12.390153	1.032672	28.85491	67.074554	11.667479	8.855096	31.010775	0	44	44	42.995392	42	31	0	27	74	14	20	18	1	37	84	19	12	32
L3_chr2_-_179837505	chr2	179837505	179837505	-	NA	NA	NA	0	0	0	0.975531	0	0	0	0	0	0	0	0	1.032672	10.081809	0.494381	0	0.643964	0	0	0	0	1	0	0	0	0	0	0	0	0	1	13	1	0	1	0
L3_chr3_+_106730267	chr3	106730266	106730273	+	NA	NA	NA	0	0	0	0	0	0	0	0	0	0.14471	0.84304	0	1.032672	2.005686	16.371958	11.170276	4.259643	3.944081	0	0	0	0	0	0	0	0	0	0.166667	1	0	1	2.678437	21.877193	18.194202	5.877193	4
L3_chr3_+_161635193	chr3	161635192	161635193	+	10051	SMC4	CAPC,SMC4L1,hCAP-C	0	0	0	0	0	0	0	0	0	0	0	0	1.032672	11.613516	0	1.832151	0.643964	0	0	0	0	0	0	0	0	0	0	0	0	0	1	15	0	3	1	0
L3_chr3_+_196010009	chr3	196010009	196010011	+	NA	NA	NA	0	0	0	0	0	0	0	0.540457	0	0.937795	11.521689	0.741153	1.032672	0	0	0.60736	8.766051	0	0	0	0	0	0	0	0	1	0	1	13	1	1	0	0	1	11	0
L3_chr5_+_52119510	chr5	52119510	52119561	+	NA	NA	NA	0	0.610418	0	0	1.019722	2.552427	0	1.080913	2.353404	0	0	14.134364	1.032672	0	0.494381	1.214719	0.643964	9.79808	0	1	0	0	1	4	0	2	3	0	0	20	1	0	1	2	1	10
L3_chr5_+_72240357	chr5	72240357	72240359	+	3842	TNPO1	IPO2,KPNB2,MIP,MIP1,TRN	0	0	0	0	0	0	0	0	0	0	0	0	1.032672	2.269478	16.697776	7.678372	2.013723	3.021404	0	0	0	0	0	0	0	0	0	0	0	0	1	3	24	12.526316	3	3
L3_chr5_-_74197946	chr5	74197946	74197946	-	26049	KIAA0888		0	1.211934	0	0	0	0	0	0	0	0	0	0	1.032672	10.870975	0	0	0	0	0	2	0	0	0	0	0	0	0	0	0	0	1	14	0	0	0	0
L3_chr6_+_76515675	chr6	76515675	76515676	+	4646	MYO6	KIAA0389,RP3-472A9.1,DFNA22,DFNB37	0	1.810134	0	8.877138	4.096355	0	0	0.540457	0	3.86466	1.68608	8.43352	1.032672	0	14.512528	4.909839	15.201361	10.757917	0	3	0	9	4	0	0	1	0	4	2	12	1	0	21	8	19	11
L3_chr8_+_20114881	chr8	20114881	20114881	+	NA	NA	NA	0	0	0	0	0	0	0	38.076589	0	2.94947	0	0	1.032672	0	0	0.60736	0	0	0	0	0	0	0	0	0	44	0	3	0	0	1	0	0	1	0	0
L3_chr14_-_52487557	chr14	52487551	52487688	-	10979	PLEKHC1	FLJ34213,FLJ44462,KIND2,MIG2,UNC112,mig-2,PLEKHC1,UNC112B	0.804244	0	10.20811	11.786991	5.457454	3.399269	0.268201	0	5.10518	0.937795	1.709028	4.709639	0	0	1.373908	7.229176	15.143522	9.886884	1	0	6	12	5.342857	5	0.434211	0	6.434211	1	2	6.434211	0	0	2.803571	11.773214	18.929412	10
L3_chr1_+_227180427	chr1	227180418	227180427	+	NA	NA	NA	1.298794	0.807197	0.402847	2.972805	10.833773	1.605395	0	0	0	0	0	0	0	0	0.494381	0	0.643964	0	1.634148	1.326316	0.277108	3.050556	10.547368	2.573504	0	0	0	0	0	0	0	0	1	0	1	0
L3_chr11_+_119093825	chr11	119093824	119093825	+	NA	NA	NA	0	0	1.591957	2.942775	2.043806	0	1.398909	6.393086	17.030157	12.52249	0	6.953769	0	20.346654	26.737457	16.643684	13.82632	2.971095	0	0	1	3	2	0	2	9	20	12	0	10	0	26	32.954128	26.954128	17	3
L3_chr17_+_77453742	chr17	77453742	77453742	+	256933	NPB	PPL7,PPNPB	0	0	0	0	0	0	1.398909	0	0	0	0.84304	0	0	0	16.856191	0.60736	0	0	0	0	0	0	0	0	2	0	0	0	1	0	0	0	22	1	0	0
