# Supplementary material for: Core promoter structure and genomic context reflect histone 3 lysine 9 acetylation patterns
Source: BMC Genomics. 2010 Apr 21;11:257. doi: 10.1186/1471-2164-11-257 (PMC2867832; doi:10.1186/1471-2164-11-257)
Supplement: Additional file 1 — Result of the clustering and the extracted subsets of the clusters, filtered by gene expression level [file 1471-2164-11-257-S1.zip › ac_pma_96h/GEL_low/low_downstream]

L3_chr10_+_134016724	chr10	134016724	134016724	+	NA	NA	NA	0	0	0	2.942775	1.019722	0	0	0	0	3.981573	2.583893	1.454129	0	0	1.090837	1.218951	2.130027	18.217659	0	0	0	3	1	0	0	0	0	4	3	2	0	0	2	2	3	18.92
L3_chr10_-_32138800	chr10	32138800	32138800	-	94134	ARHGAP12	DKFZp779N2050,FLJ10971,FLJ20737,FLJ21785,FLJ45709	0	0	0	0	0	0	0	0	0	0	0	0	0	0	0	0	3.714923	13.542489	0	0	0	0	0	0	0	0	0	0	0	0	0	0	0	0	5	14
L3_chr10_-_92608064	chr10	92608063	92608077	-	3363	HTR7	5-HT7	0	0	0	7.85999	5.09861	1.362328	0	0	0	0.937795	0.84304	9.833394	0	0	0.494381	3.053756	10.011988	3.97823	0	0	0	8	5	2	0	0	0	1	1	13.92	0	0	1	5	14	4
L3_chr11_+_35186290	chr11	35186290	35186290	+	NA	NA	NA	0	0	12.788907	0	0	0	0	0	0	0	0	0	0	0	0	0.60736	0	0	0	0	7	0	0	0	0	0	0	0	0	0	0	0	0	1	0	0
L3_chr11_+_36354507	chr11	36354494	36354576	+	79899	FLJ14213	MGC16218,PROTOR2	0	0.610418	0	4.9049	5.108987	8.639844	0	0	3.947832	0	5.173602	10.170174	0	0	3.068363	2.429439	5.315374	21.697031	0	1	0	5	5	13	0	0	5	0	6	13.977273	0	0	6	4	8	21.7258
L3_chr11_+_68818197	chr11	68818183	68818203	+	26579	MYEOV	OCIM	0	0	0	0	0	2.123056	0	0	1.545543	4.802455	6.972578	19.026323	0	0	1.090837	2.433671	11.203572	25.563863	0	0	0	0	0	3	0	0	2	5	8	27	0	0	2	4	15	26
L3_chr11_+_74539799	chr11	74539757	74539800	+	11309	SLCO2B1	DKFZp686E0517,KIAA0880,OATP-B,OATP2B1,OATPB,SLC21A9	0	0.610418	0	0.975531	1.019722	0	0	0	0	0.937795	12.838683	5.121455	0	0	0	0.60736	8.954752	18.80838	0	1	0	1	1	0	0	0	0	1	15	7	0	0	0	1	13	18.970588
L3_chr11_-_85199833	chr11	85199827	85199835	-	NA	NA	NA	0	0	0	0	1.019722	0	0	0	0	10.353922	11.461856	2.897997	0	0	0.494381	2.446396	0	1.993043	0	0	0	0	1	0	0	0	0	10	13	4	0	0	1	4	0	2
L3_chr12_+_62524097	chr12	62524094	62524099	+	57522	SRGAP1	ARHGAP13,FLJ22166,KIAA1304	0	0.610418	0	0.975531	2.039444	0.638107	0	0	0.772772	0	13.268959	1.454129	0	0	0	0	2.130027	1.007135	0	1	0	1	2	1	0	0	1	0	15	2	0	0	0	0	3	1
L3_chr12_-_74342672	chr12	74342669	74342672	-	NA	NA	NA	0	0	0	0	0	0	0	0	0	0	1.68608	13.972855	0	0	0	1.832151	1.287928	1.007135	0	0	0	0	0	0	0	0	0	0	2	20	0	0	0	3	2	1
L3_chr13_-_49462018	chr13	49462017	49462018	-	NA	NA	NA	0	0	0	0	0	0	0	0	0	0	0	0	0	2.269478	0	10.461248	0	1.993043	0	0	0	0	0	0	0	0	0	0	0	0	0	3	0	17	0	2
L3_chr15_+_36331845	chr15	36331816	36331856	+	161742	SPRED1	FLJ33903,NFLS	0	0	0	1.951062	5.102972	1.91432	0	0	0	0.937795	0	6.587378	0	0	0	3.04687	2.657687	11.89464	0	0	0	2	5	3	0	0	0	1	0	8.977273	0	0	0	5	4	11.921569
L3_chr15_+_76367547	chr15	76367546	76367548	+	NA	NA	NA	0	0.610418	10.520367	0	0	0	0	0	0	0	0	0	0	0	0	0	0	0	0	1	6.004937	0	0	0	0	0	0	0	0	0	0	0	0	0	0	0
L3_chr15_-_63502313	chr15	63502303	63502339	-	57722	NOPE	DDM36,FLJ42051,KIAA1628	0	0	0	3.908924	1.000319	0	0	0	3.158757	18.704493	6.790216	3.63915	0	0	0.988763	4.255978	1.287928	0	0	0	0	4	0.98103	0	0	0	3.980276	18.805423	8	5	0	0	2	6.993464	2	0
L3_chr16_+_69271162	chr16	69271158	69271162	+	NA	NA	NA	0	0.610418	0	0.975531	0	2.000434	0	0	0	0	0.84304	0	0	0	0	0	13.182356	0	0	1	0	1	0	3	0	0	0	0	1	0	0	0	0	0	16	0
L3_chr16_-_12561601	chr16	12561600	12561601	-	NA	NA	NA	0	0	0	0	0	0	0	1.858813	0	6.931043	11.547768	15.21432	0	0	1.090837	3.679287	23.601839	18.342478	0	0	0	0	0	0	0	3	0	7	13.182371	22.070076	0	0	2	6.022835	28.718571	18.857458
L3_chr17_+_44942665	chr17	44942665	44942665	+	NA	NA	NA	0	0	0	0	0	0	0	0	15.980578	15.804018	0	0	0	0	1.090837	2.446396	1.36976	0	0	0	0	0	0	0	0	0	18.804878	15	0	0	0	0	2	4	2	0
L3_chr17_+_46091534	chr17	46091534	46091534	+	NA	NA	NA	0	0	0	0.975531	0	0	0	1.858813	7.467917	1.93233	3.464574	2.156844	0	0.742541	15.118189	0	4.530728	4.913316	0	0	0	1	0	0	0	3	9	2	4	3	0	1	20	0	6	5
L3_chr17_-_20836774	chr17	20836774	20836774	-	NA	NA	NA	0	0	0	0	0	0	0	0	0	0	0	0	0	0	0	0	0.643964	10.520458	0	0	0	0	0	0	0	0	0	0	0	0	0	0	0	0	1	10.833333
L3_chr17_-_45427588	chr17	45427581	45427589	-	1747	DLX3	TDO,AI4	0	0	0	7.850608	5.108987	7.365848	0	0	0.772772	14.241187	30.400491	51.580013	0	0	3.823916	31.43321	55.177643	46.982979	0	0	0	8	5	10	0	0	1	14	34	75.992063	0	0	6	50.95858	63.982143	48.952556
L3_chr17_-_46035546	chr17	46035546	46035546	-	NA	NA	NA	0	0.610418	0	0.975531	10.269854	0	0	0	0	0	0	1.454129	0	0	0.494381	0.60736	0	1.007135	0	1	0	1	10	0	0	0	0	0	0	2	0	0	1	1	0	1
L3_chr19_-_51014582	chr19	51014582	51014582	-	NA	NA	NA	0	0	0	0	0	0	0	0	0.322223	2.657109	10.232313	0.325177	0	0.144513	0.494381	0.485344	1.221294	0.206443	0	0	0	0	0	0	0	0	0.428571	2.714286	11.571429	0.428571	0	0.2	1	0.8	1.8	0.2
L3_chr1_-_10779053	chr1	10779053	10779053	-	54897	CASZ1	CST,RP4-734G22.2,FLJ12223,FLJ20321,SRG,ZNF693,dJ734G22.1	0	1.810134	6.642457	16.800435	4.096355	1.414698	0	11.354216	36.60824	8.040953	15.121742	2.156844	0	1.367899	3.811621	6.144174	3.714923	0	0	3	3.79661	16.978781	4	2.070149	0	15	41.972368	7.847458	16.973451	3	0	1.823529	5.9831	10	5	0
L3_chr20_+_61277252	chr20	61277251	61277252	+	NA	NA	NA	0	0	0.214532	19.806193	1.019722	0	0	0	0	0	0	0	0	0	0	3.664301	0	0	0	0	0.153846	20	1	0	0	0	0	0	0	0	0	0	0	6	0	0
L3_chr20_+_61512935	chr20	61512935	61512935	+	NA	NA	NA	0	0.610418	7.024196	9.868704	4.096355	2.123056	0	0	0.772772	4.988808	6.129538	10.95917	0	0	0	0	0	1.993043	0	1	4	10	4	3	0	0	1	4.965517	7	15.965517	0	0	0	0	0	2
L3_chr20_-_6698795	chr20	6698788	6698795	-	NA	NA	NA	0	0	0	55.701838	0	0	0	0	0	30.539479	0	0	0	0	0	8.605307	0	0	0	0	0	56	0	0	0	0	0	29	0	0	0	0	0	14	0	0
L3_chr21_-_34820991	chr21	34820983	34820993	-	1827	RCAN1	DSC1,ADAPT78,CSP1,DSCR1,MCIP1,RCN1	0	0	0	0	1.019722	0	0	0	0	0	6.129538	4.972844	0	0	0.494381	0	4.260053	16.650664	0	0	0	0	1	0	0	0	0	0	7	7	0	0	1	0	6	17
L3_chr22_+_16973574	chr22	16973556	16973611	+	51807	TUBA8	TUBAL2	0	1.743256	7.024196	25.569545	40.755709	14.012727	0	3.109177	1.545544	22.810327	11.194594	23.142305	0	0	1.090837	8.113907	7.214686	16.787794	0	2.888	4	25.97619	39.733627	18.991304	0	5	2	22	13	33	0	0	2	13.291873	10.364162	17
L3_chr2_+_105771753	chr2	105771753	105771753	+	NA	NA	NA	0	0	0	0	0	0	0	0	0	0	0	20.236307	0	0.742541	0	0	0	0	0	0	0	0	0	0	0	0	0	0	0	30	0	1	0	0	0	0
L3_chr2_+_197878999	chr2	197878999	197878999	+	NA	NA	NA	0	0	0	0	0	0	0	0	3.233036	0.937795	0.84304	3.544256	0	0	2.4069	0	36.726148	1.993043	0	0	0	0	0	0	0	0	4	1	1	5	0	0	4	0	41	2
L3_chr2_+_208885205	chr2	208885171	208885211	+	NA	NA	NA	0	0	0	0	1.019722	0	0	0	0	3.80792	15.545643	1.482306	0	0	2.227429	10.40493	33.633815	4.951215	0	0	0	0	1	0	0	0	0	4	18	2	0	0	4	17	44	5
L3_chr2_-_158008848	chr2	158008840	158008857	-	9595	PSCDBP	CASP,HE,B3-1,CYBR,CYTIP	0	0	0	0	0	0	0	0	0	0	1.709028	1.482306	0	0.742541	0	3.652622	3.301651	11.910506	0	0	0	0	0	0	0	0	0	0	2	2	0	1	0	6	5	11.972222
L3_chr2_-_65447270	chr2	65447267	65447377	-	NA	NA	NA	0	0	21.134803	7.827229	1.019722	0.638107	0	27.810347	98.78104	85.291531	78.447072	36.881959	0	27.558965	124.437239	96.63533	102.092363	18.615879	0	0	12	8	1	1	0	38	116.950472	82.845705	88.990035	52.652932	0	35.94501	162.456269	156.746027	122.842448	18.991525
L3_chr3_+_138132036	chr3	138132012	138132043	+	NA	NA	NA	0	0	0	0.975531	0	0	0	0	0	0	0.84304	2.195282	0	0	0	4.873181	6.488913	13.842519	0	0	0	1	0	0	0	0	0	0	1	3	0	0	0	8	9	13.969697
L3_chr3_-_197566546	chr3	197566546	197566548	-	NA	NA	NA	0	0	0	0	0	0	0	0	0	0	0.84304	0	0	0	12.212389	0.60736	0.643964	0	0	0	0	0	0	0	0	0	0	0	1	0	0	0	17	1	1	0
L3_chr4_-_149585646	chr4	149585646	149585646	-	NA	NA	NA	0	0	0	0	0	0	0	0	10.91623	1.93233	0	0	0	0	0	11.247014	0	1.007135	0	0	0	0	0	0	0	0	13	2	0	0	0	0	0	18.25	0	1
L3_chr4_-_77301254	chr4	77301254	77301259	-	950	SCARB2	CD36L2,HLGP85,LIMPII,SR-BII	0	0	0	0.975531	0	0	0	0	3.233036	0.937795	5.238118	0	0	0	3.812648	30.80007	24.353576	2.014269	0	0	0	1	0	0	0	0	4	1	6	0	0	0	7	50	30	2
L3_chr5_+_148501263	chr5	148501246	148501267	+	22885	ABLIM3	HMFN1661	0	0	0	1.957861	0	1.276213	0	0.540457	0	4.82506	2.552068	25.281069	0	0	0	1.218951	4.14375	17.582918	0	0	0	2	0	2	0	1	0	5	3	36	0	0	0	2	6	17.725
L3_chr6_+_10995089	chr6	10995089	10995090	+	221711	SYCP2L	C6orf177,NO145,dJ62D2.1	0	0.610418	0	0	0	0	0	10.506705	0	0	0	0	0	0	0	0	0	0	0	1	0	0	0	0	0	14	0	0	0	0	0	0	0	0	0	0
L3_chr6_+_150304855	chr6	150304833	150304858	+	80328	ULBP2	N2DL2,RAET1H	0	0.610418	0	0	0	0	0	2.56872	3.161264	0	1.709028	1.454129	0	3.005253	21.635051	5.507951	5.547981	7.028716	0	1	0	0	0	0	0	4	4	0	2	2	0	4	30.967213	9	8	7
L3_chr6_+_168511009	chr6	168511009	168511009	+	NA	NA	NA	0	0	0	7.225793	0	0	0	0	0	24.165946	0	0	0	0	0	1.218951	0	0	0	0	0	7.333333	0	0	0	0	0	22.538462	0	0	0	0	0	2	0	0
L3_chr6_+_170441858	chr6	170441858	170441858	+	NA	NA	NA	0	0	0	0	0	0	0	0	11.78419	3.981573	1.709028	2.852977	0	0	0.494381	0	0.643964	0	0	0	0	0	0	0	0	0	14	4	2	4	0	0	1	0	1	0
L3_chr6_-_46091557	chr6	46091551	46091557	-	53405	CLIC5	RP11-546O15.1,CLIC5B,FLJ90663,MST130,MSTP130,dJ447E21.4	0	0	0	0.975531	0	0	0	0	10.050431	0	0	0	0	0.742541	0	0	1.36976	0	0	0	0	1	0	0	0	0	12	0	0	0	0	1	0	0	2	0
L3_chr7_+_20791548	chr7	20791548	20791548	+	NA	NA	NA	0	0	0	0.975531	2.043806	0	0	0	11.78419	0	0	0	0	0	0	0	0.643964	0	0	0	0	1	2	0	0	0	14	0	0	0	0	0	0	0	1	0
L3_chr7_+_8442832	chr7	8442832	8442832	+	NA	NA	NA	0	0	0	0	0	0	0	0	0	0	0	0	0	0	0.497808	0.618472	0.005269	12.64138	0	0	0	0	0	0	0	0	0	0	0	0	0	0	1.006068	1.018204	0.012111	13.054489
L3_chr8_+_82355323	chr8	82355321	82355332	+	2171	FABP5	E-FABP,EFABP,PA-FABP,PAFABP	0	1.211934	1.591957	12.774338	4.089265	1.276213	0	0	1.580632	0	0	0	0	2.987708	3.710573	36.340276	46.035743	21.4315	0	2	1	13	4	2	0	0	2	0	0	0	0	4	7	59	56	21.778626
L3_chr8_-_132122950	chr8	132122944	132122989	-	NA	NA	NA	0	0	1.591957	16.684545	7.148432	0.638107	0	0	1.545543	5.962743	2.552068	12.216385	0	0	2.227429	13.430315	11.902806	6.000355	0	0	1	17	7	1	0	0	2	6	3	17	0	0	4	22	17	6
L3_chr8_-_139689519	chr8	139689475	139689584	-	NA	NA	NA	0	0	0	1.957861	0	0.638107	0	0	0	5.024947	0	10.757385	0	0	2.0796	6.092133	3.916048	97.230879	0	0	0	2	0	1	0	0	0	5	0	15	0	0	4	10	5.960317	99
L3_chr8_-_141599826	chr8	141599826	141599826	-	NA	NA	NA	0	0	0	0	0	0	0	0	0	0	0	0	0	0.742541	0	0	10.514831	0	0	0	0	0	0	0	0	0	0	0	0	0	0	1	0	0	13	0
L3_chr8_-_17547019	chr8	17547018	17547020	-	57509	MTUS1	MP44,ATIP,DKFZp586D1519,DKFZp686F20243,FLJ14295,KIAA1288,MTSG1	0	0	0	0	0	0	0	0	0	0	0	0	0	0	0	3.658462	11.398489	1.993043	0	0	0	0	0	0	0	0	0	0	0	0	0	0	0	6	14	2
L3_chr8_-_18986620	chr8	18986594	18986622	-	NA	NA	NA	0	0	0	0	0	0.638107	0	0	0	0	0.84304	2.195282	0	0	0.494381	3.652622	14.80233	2.014269	0	0	0	0	0	1	0	0	0	0	1	3	0	0	1	6	20	2
L3_chr8_-_48932343	chr8	48932338	48932343	-	NA	NA	NA	0	0	0	0	0	0	0	0.540457	0	0	0	0	0	0	0	11.699537	0	0	0	0	0	0	0	0	0	1	0	0	0	0	0	0	0	19	0	0
L3_chr9_-_4290028	chr9	4290028	4290028	-	169792	GLIS3	FLJ38999,FLJ90578,MGC33662,ZNF515	0	0	0	0	14.392716	0	0	0	0	0	0	0	0	0	0	0	0.643964	0	0	0	0	0	14	0	0	0	0	0	0	0	0	0	0	0	1	0
L3_chr18_+_51394356	chr18	51394355	51394356	+	NA	NA	NA	0	0	0.000534	0.979998	0	0	0.002449	0.003478	10.984515	6.11895	9.768056	4.254902	0	0.748095	9.316592	12.98556	11.503006	5.927581	0	0	0.000569	1.004556	0	0	0.005645	0.011246	13.078762	6.039331	11.056231	6.03385	0	1.007355	13.08843	21.075915	14.11785	6.00737
L3_chr12_+_104248770	chr12	104248770	104248876	+	387882	OCC-1	MGC148100,MGC149157	0.068286	0	14.762856	0.00037	0	0.002796	0.007755	0	0	10.353922	2.740889	0.067653	0	0.001961	0.013955	0.029725	0.011679	1.007135	0.093937	0	8.007388	0.000395	0	0.006993	0.016393	0	0	10	3.217224	0.08511	0	0.002915	0.043956	0.049818	0.025157	1
L3_chr17_-_39741716	chr17	39741716	39741716	-	NA	NA	NA	0	0	1.591957	9.296583	0	0	0.529752	14.286349	3.233036	0	0.331244	0.601967	0	0	0	0	0	0	0	0	1	9.423077	0	0	0.814815	18.4	4	0	0.4	0.807407	0	0	0	0	0	0
L3_chr10_+_131657352	chr10	131657351	131657354	+	NA	NA	NA	0	0	0	0	0	0	0.66108	0	0.693125	0.98201	0.608072	13.510504	0	2.288155	1.069457	0.769599	1.1476	0	0	0	0	0	0	0	1	0	0.9	1.045161	0.725806	19.8	0	3.05625	1.965625	1.265625	1.7	0
L3_chr11_+_109468734	chr11	109468729	109468743	+	85463	ZC3H12C	KIAA1726,MCPIP3	0	6.61174	9.937853	12.795444	9.181992	0.638107	0.66108	7.197145	22.370228	2.870125	20.315771	12.002028	0	9.886668	24.668264	8.583684	7.689413	1.007135	0	11	6	13	8.983051	1	1	10	27	3	23	17	0	13	32.968531	14	10	1
L3_chr12_-_51900404	chr12	51900388	51900435	-	5916	RARG	NR1B3,RARC	0	0	6.527897	41.402246	62.597884	22.877768	0.66108	0	21.996126	55.007808	48.406081	54.271533	0	2.269478	6.861757	12.246927	9.117322	14.774868	0	0	4	42	61	31	1	0	27	54	55	78.995475	0	3	12	20	12.985507	15
L3_chr1_-_38243762	chr1	38243757	38243762	-	2275	FHL3	MGC19547,MGC23614,MGC8696,SLIM2	0	0	12.103907	0.975531	0	0.638107	0.66108	0	9.95974	2.870125	2.552068	1.482306	0	2.245167	13.792824	4.887732	1.287928	1.007135	0	0	7	1	0	1	1	0	12	3	3	2	0	3	21	8	2	1
L3_chr20_+_44370384	chr20	44370383	44370384	+	NA	NA	NA	0	0.610418	0	1.957861	0	0	0.66108	21.614896	1.580632	9.276411	0	10.314211	0	0	1.090837	0	0	4.913316	0	1	0	2	0	0	1	27	2	9	0	15	0	0	2	0	0	5
L3_chr2_+_112372654	chr2	112372651	112372723	+	10461	MERTK	MER,MGC133349,c-mer,RP38	0	0.610418	0	35.077075	27.597653	6.185154	0.66108	0	1.545544	15.747818	46.928923	63.001728	0	0.742541	0	54.576816	111.441354	84.108111	0	1	0	35.719823	26.987179	9	1	0	2	16	54	88.981595	0	1	0	88.993884	139.946712	85.988304
L3_chr2_-_238008221	chr2	238008201	238008224	-	NA	NA	NA	0	0	0	0	1.019722	1.362328	0.66108	0	8.765873	16.821698	61.872533	52.86738	0	0	21.971121	22.716251	35.813402	45.735908	0	0	0	0	1	2	1	0	10.969849	17	69.98	75.909548	0	0	34	37	45	46.931034
L3_chr2_-_65013078	chr2	65013075	65013162	-	NA	NA	NA	0	0	0	0	0	0	0.66108	0	0.772772	1.87559	26.997328	14.156214	0	0	0	0	0.643964	1.993043	0	0	0	0	0	0	1	0	1	2	31	20	0	0	0	0	1	2
L3_chr5_-_139706373	chr5	139706369	139706378	-	1839	HBEGF	DTR,DTS,DTSF,HEGFL	0	19.64912	10.031947	24.636422	10.232955	5.669668	0.66108	63.73575	27.413731	12.019242	6.035686	23.636816	0	21.489911	17.21667	11.655897	10.457462	25.404051	0	33	6	25	10	8	1	81	33	12	7	34	0	28	26	19	14	26
L3_chr5_-_57877709	chr5	57877709	57877714	-	NA	NA	NA	0	0	0	0	0	0	0.66108	13.937616	0	0	0	0	0	0	0	0	0	0	0	0	0	0	0	0	1	18	0	0	0	0	0	0	0	0	0	0
L3_chr6_+_35289777	chr6	35289774	35289777	+	222663	SCUBE3	CEGF3,DKFZp686B09105,DKFZp686B1223,DKFZp686D20108,FLJ34743	0	1.220836	0	0	0	0	0.66108	0	15.274928	0	0	0	0	0	0	0	0	0	0	2	0	0	0	0	1	0	18	0	0	0	0	0	0	0	0	0
L3_chr1_-_33669105	chr1	33669105	33669259	-	NA	NA	NA	0.804244	0.610418	28.602948	27.530685	11.257039	5.399704	0	0.540457	7.074008	11.817643	19.287464	2.223458	0	0.742541	5.790173	7.30262	17.046795	4.028538	1	1	16.716312	28	11	8	0	1	9	12	22	3	0	1	11	12	21.773913	4
L3_chr3_-_188945951	chr3	188945950	188945955	-	604	BCL6	BCL5,BCL6A,LAZ3,ZBTB27,ZNF51	0.804244	0	0	5.887231	3.063528	0	0	1.718711	7.303643	4.82506	6.878726	2.908258	0	1.485082	7.538179	8.568766	18.664486	10.821589	1	0	0	6	3	0	0	3	9	5	8	4	0	2	12	13.992	23.992	11
L3_chr5_+_134394798	chr5	134394798	134394798	+	NA	NA	NA	0.804244	0	0	0.975531	0	0	0	0	0	10.353922	0	0.741153	0	0	0	0	0	0	1	0	0	1	0	0	0	0	0	10	0	1	0	0	0	0	0	0
L3_chr7_-_45927397	chr7	45927392	45927399	-	3486	IGFBP3	tcag7.703,BP-53,IBP3	0.804244	0.610418	3.343982	5.887231	4.096355	48.736747	0	0	0	0	3.464574	35.812491	0	2.227622	7.840519	4.271661	7.372484	118.323976	1	1	2	6	4	54.985714	0	0	0	0	4	52.949153	0	3	12	7	10	124.986577
L3_chr8_+_107351609	chr8	107351576	107351652	+	346887	LOC346887		0.804244	1.220836	0	23.54176	12.070369	0.638107	0	0	0	6.794958	31.273117	11.662281	0	1.485082	0.988763	16.482511	27.699432	8.992676	1	2	0	24	11.809144	1	0	0	0	7	36	16	0	2	2	27	36.863248	9
L3_chr6_-_91062673	chr6	91062673	91062673	-	60468	BACH2		0.814885	0	0.250169	0.024297	1.045673	0	0	0	0	0	16.054676	0	0	0.061533	0.066591	0	0.044745	0	1.012685	0	0.17759	0.02537	1.02537	0	0	0	0	0	18	0	0	0.086379	0.172757	0	0.086379	0
L3_chr10_-_118884181	chr10	118884180	118884182	-	NA	NA	NA	0	0.610418	0	1.217723	2.039444	0	0	0	0	0	0	0.920735	0.997331	3.014101	2.33596	0.60736	7.705518	11.265953	0	1	0	1.25	2	0	0	0	0	0	0	1.25	0.965517	3.965517	3.896552	1	10.280342	11.529996
L3_chr10_-_100140919	chr10	100140912	100140921	-	84795	C10orf33	FLJ23849,MGC13047	0	0.610418	0	0	0	0	0	0	0	0	0	0	1.032672	0	0	1.826311	3.375039	10.871665	0	1	0	0	0	0	0	0	0	0	0	0	1	0	0	3	4.944444	11
L3_chr13_-_47885251	chr13	47885218	47885264	-	10161	P2RY5	MGC120358,P2Y5,LAH3	0	0	0	0	0	0	0	0	0	0.937795	0.84304	11.868462	1.032672	0	4.318297	18.470649	40.230898	44.07785	0	0	0	0	0	0	0	0	0	1	1	17	1	0	7	29.992647	49	45.977941
L3_chr1_+_190811525	chr1	190811525	190811533	+	5996	RGS1	1R20,BL34,IER1,IR20	0	0	4.93594	0.975531	0	0	0	0.540457	4.913659	1.93233	5.135213	3.544256	1.032672	3.005253	82.05281	90.575931	154.205674	69.329264	0	0	3	1	0	0	0	1	6	2	5.956522	5	1	4	96.943074	145.967653	161	73
L3_chr2_-_144806507	chr2	144806504	144806614	-	NA	NA	NA	0	0	12.403975	0	0	0	0	0	12.654163	0	0	0	1.032672	0	0	1.21472	0.643964	0	0	0	6.981818	0	0	0	0	0	15	0	0	0	1	0	0	2	1	0
L3_chr3_-_22389383	chr3	22389360	22389384	-	NA	NA	NA	0	0	5.161982	6.604746	1.019722	0	0	0	8.326049	8.075238	21.097959	5.739538	1.032672	0	19.207247	16.609349	15.114248	3.000177	0	0	3	6.733333	1	0	0	0	10	8	24	8	1	0	28	27	19	3
L3_chr4_-_40326530	chr4	40326530	40326641	-	54502	FLJ20273	DKFZp686F02235,FLJ21344,FLJ21643,FLJ20273	0	0.610418	1.591957	29.507643	11.25519	0.638107	0	0	13.234544	9.950828	9.508092	2.936435	1.032672	0.742541	2.227429	16.519805	9.222544	6.886707	0	1	1	30	11	1	0	0	16	10	11	4	1	1	4	27	13	7
L3_chr5_+_1940054	chr5	1940052	1940054	+	NA	NA	NA	0	3.669544	5.997707	3.686237	0	0.638107	0	2.801188	0.524872	0.937795	2.364553	27.189564	1.032672	0.483827	5.720194	5.017157	3.79574	4.252322	0	6.127706	3.587446	3.772727	0	1	0	4.658929	0.6875	1	2.75	39.9375	1	0.65625	9.230263	8.202303	5.341346	4.28125
L3_chr6_+_35436947	chr6	35436947	35437179	+	NA	NA	NA	0	1.220836	0	0	0	0	0	0	0	0	0.84304	0	1.032672	0	17.788467	16.501382	5.635685	6.886707	0	2	0	0	0	0	0	0	0	0	1	0	1	0	26.464492	26.90542	8.109369	7
L3_chr8_+_96215292	chr8	96215290	96215295	+	79666	PLEKHF2	FLJ13187,PHAFIN2,ZFYVE18	0	0	1.591957	0	0	0	0	0	0	21.160723	0	0.741153	1.032672	0	0.494381	0.427516	0	0	0	0	1	0	0	0	0	0	0	20	0	1	1	0	1	0.705128	0	0
L3_chr4_-_6672320	chr4	6672320	6672321	-	NA	NA	NA	0.33088	1.341991	0.625513	0.258422	0.053896	0.693233	0.11598	0.009922	0.233935	0	0	0	0.809697	4.030545	12.271249	0.870328	0.797781	1.136369	0.426667	2.200796	0.436423	0.266667	0.053333	1.106667	0.2	0.028571	0.314286	0	0	0	0.782609	5.335631	18.07634	1.434783	1.217391	1.130435
L3_chr12_-_130082611	chr12	130082611	130082611	-	NA	NA	NA	0	11.828228	0	0	0	0	1.282914	7.197145	0	0	0	0	0	0	0	0	0	1.007135	0	20	0	0	0	0	1.846154	10	0	0	0	0	0	0	0	0	0	1
L3_chr11_+_10434178	chr11	10434173	10434179	+	272	AMPD3		0	0	0	0	0	0	1.398909	2.56872	0.772772	0.937795	1.709028	4.915947	0	0.742541	0	7.976543	10.281163	22.141685	0	0	0	0	0	0	2	4	1	1	2	7	0	1	0	13	13	23
