# Supplementary material for: Core promoter structure and genomic context reflect histone 3 lysine 9 acetylation patterns
Source: BMC Genomics. 2010 Apr 21;11:257. doi: 10.1186/1471-2164-11-257 (PMC2867832; doi:10.1186/1471-2164-11-257)
Supplement: Additional file 1 — Result of the clustering and the extracted subsets of the clusters, filtered by gene expression level [file 1471-2164-11-257-S1.zip › ac_pma_96h/GEL_medium/medium_centered]

L3_chr4_+_40651130	chr4	40651129	40651130	+	NA	NA	NA	0	0	0	0.975531	0	0.638107	1.398909	0	3.233036	5.962743	11.521689	4.915947	0	0.742541	1.090837	1.832151	9.6372	7.769453	0	0	0	1	0	1	2	0	4	6	13	7	0	1	2	3	12	7.962963
L3_chr5_+_143357389	chr5	143357388	143357389	+	NA	NA	NA	0	3.620268	1.591957	0	3.069543	0.638107	1.398909	10.207154	0	1.93233	0.84304	6.9668	0	6.93636	0	0	0	0	0	6	1	0	3	1	2	14	0	2	1	9.848485	0	9	0	0	0	0
L3_chr13_+_85730062	chr13	85730062	85730062	+	NA	NA	NA	0	0	0	0	0	0	0	0	0	0	0	0	1.430662	5.458749	2.560161	10.610534	3.490761	4.159757	0	0	0	0	0	0	0	0	0	0	0	0	1.388889	7.111111	4.222222	17.222222	4.722222	4.222222
L3_chr13_-_75374620	chr13	75374620	75374620	-	NA	NA	NA	0.804244	0.610418	0	0.975531	0	0	0.66108	1.812432	4.800971	12.087441	0.84304	0.693065	0	0	0	1.218951	1.36976	0	1	1	0	1	0	0	1	2.933333	5.866667	11.6	1	0.933333	0	0	0	2	2	0
L3_chr1_-_28791265	chr1	28791265	28791265	-	NA	NA	NA	0.804244	0	0	0	2.043806	2.908506	0.66108	1.178254	0	2.94947	5.238118	14.920121	0	0	0	0	0	0	1	0	0	0	2	4	1	2	0	3	6	21.927711	0	0	0	0	0	0
L3_chr3_-_181880194	chr3	181880194	181880194	-	NA	NA	NA	1.656842	0	0	0	0	0	0	10.506705	0	0.937795	0	0	0	1.502626	0.494381	0	0.643964	1.007135	2	0	0	0	0	0	0	14	0	1	0	0	0	2	1	0	1	1
L3_chr14_-_68329535	chr14	68329532	68329539	-	677	ZFP36L1	ERF1,BRF1,Berg36,ERF-1,RNF162B,TIS11B,cMG1	0	0.610418	23.425888	95.129086	39.996426	16.330202	0.66108	0	35.630414	216.421923	133.732324	231.740201	1.032672	2.986084	61.491892	93.989249	107.315318	100.730661	0	1	13	95.931034	38.931034	21.965517	1	0	43	192.99729	147.994602	352.995975	1	3.997849	82.944994	151.965935	120.972501	104.989266
L3_chr3_+_133518940	chr3	133518940	133518972	+	55	ACPP	PAP,ACP-3,ACP3	0	0	0	0	1.019722	0.638107	0.66108	0	0	2.870125	16.633223	21.692732	1.032672	4.514646	1.090837	5.47835	40.895854	21.381963	0	0	0	0	1	1	1	0	0	3	19	31	1	6	2	8.963303	48.954129	21.963303
L3_chr1_+_167342184	chr1	167342183	167342199	+	481	ATP1B1	ATP1B,MGC1798	0.804244	0	1.526485	1.951062	6.1358	2.123056	0	0	0.772772	0.937795	0	2.223458	1.032672	1.502626	0.494381	4.264214	11.203572	3.000177	1	0	0.961538	2	6	3	0	0	1	1	0	3	1	2	1	7	15	3
L3_chr1_+_181585580	chr1	181585579	181585580	+	NA	NA	NA	0.804244	0	0	0.975531	1.019722	0.638107	0	0	4.070608	2.94947	1.709028	6.276676	1.032672	0.742541	8.437354	13.558247	30.913822	42.830808	1	0	0	1	1	1	0	0	5	3	2	9	1	1	12	22	35	45
L3_chr12_-_24550282	chr12	24550281	24550282	-	NA	NA	NA	0	0	0	0	0	0	0	0	0	0	0.84304	0	2.054407	1.502626	0.494381	1.218951	11.006959	1.007135	0	0	0	0	0	0	0	0	0	0	1	0	2	2	1	2	14	1
L3_chr14_-_68410883	chr14	68410882	68410889	-	NA	NA	NA	0	0	0	0	0	0	0	0	0	0	0	0	2.054407	2.269478	0.988763	11.031877	4.358886	2.014269	0	0	0	0	0	0	0	0	0	0	0	0	2	3	2	18	6	2
L3_chr19_-_7934592	chr19	7934592	7934592	-	NA	NA	NA	0	0	3.343982	0	0	0	0	0	0	0	0	0	2.054407	0	10.061021	0	0	0	0	0	2	0	0	0	0	0	0	0	0	0	2	0	14	0	0	0
L3_chr7_+_17346325	chr7	17346324	17346325	+	NA	NA	NA	0	0	0	0	0	0	0	0	0	0	0	0	2.054407	11.613516	0.988763	1.826311	2.130027	1.993043	0	0	0	0	0	0	0	0	0	0	0	0	2	15	2	3	3	2
L3_chrX_-_119329317	chrX	119329307	119329404	-	55026	FAM70A	RP3-525N14.6,FLJ20716	0	1.220836	0	0.975531	2.043806	0	2.059989	0	1.269824	4.745715	7.721766	55.631244	0	5.255134	0	8.529217	19.616544	53.934101	0	2	0	1	2	0	3	0	1.652174	5	9	79.614397	0	6.982456	0	13.981818	25.973451	54.903195
L3_chr7_-_12655023	chr7	12655022	12655023	-	NA	NA	NA	0	0	0	0	0	0	0	0	0	0.937795	1.709028	0	2.065172	2.292747	12.226783	1.835732	0.006849	2.023313	0	0	0	0	0	0	0	0	0	1	2	0	2.010279	3.030846	17.020547	3.015416	0.015411	2.030851
L3_chr2_+_33213178	chr2	33213131	33213192	+	4052	LTBP1	MGC163161	0	0	0	0	0	0	0	0.540457	0.772772	1.87559	1.68608	52.297369	2.065344	0	1.483144	0	1.287928	13.87297	0	0	0	0	0	0	0	1	1	2	2	74	2	0	3	0	2	14
L3_chr4_-_187866347	chr4	187866346	187866348	-	NA	NA	NA	0	0.610418	10.842991	0.975531	0	0	0	0	1.580632	0	0	1.482306	2.065344	0	1.090837	2.43951	0.643964	0	0	1	6	1	0	0	0	0	2	0	0	2	2	0	2	4	1	0
L3_chrX_-_102396736	chrX	102396736	102396752	-	90843	TCEAL8	LL0XNC01-177E8.3,MGC45400	0	1.211934	0	0	0	0	0	0	0	0	0	0	2.065344	12.160573	4.949239	3.658462	2.013723	4.007312	0	2	0	0	0	0	0	0	0	0	0	0	2	16	9	6	3	4
L3_chr16_-_49059728	chr16	49059728	49059729	-	NA	NA	NA	0	0.780612	0	3.826545	2.318515	4.693033	2.066965	0	0.772772	0.937795	2.552068	14.600173	0	0	0	0	0	0	0	1.272727	0	3.909091	2.272727	6.545455	3.009221	0	1	1	3	21.105705	0	0	0	0	0	0
L3_chr12_-_50495002	chr12	50494998	50495002	-	NA	NA	NA	0.804244	1.211934	0	0	0	0	1.32216	0	0	0	0	0	0	0	0.494381	0.582946	11.158795	0	1	2	0	0	0	0	2	0	0	0	0	0	0	0	1	0.96	14	0
L3_chr1_+_87368156	chr1	87368114	87368161	+	339524	LOC339524	MGC161518	0	0	0	0	0	0.638107	2.16878	0.540457	2.402289	7.695185	4.238148	28.476479	0	0	0	4.259982	7.660537	8.900976	0	0	0	0	0	1	3	1	3	8	5	40	0	0	0	7	11	9
L3_chr12_-_123284598	chr12	123284598	123284598	-	NA	NA	NA	0.804244	0.610418	0	1.957861	0	9.676941	1.398909	3.30128	1.580632	5.024947	0	10.314211	0	0	0.494381	0	1.36976	2.971095	1	1	0	2	0	12	2	5	2	5	0	15	0	0	1	0	2	3
L3_chr12_-_51894884	chr12	51894867	51894937	-	NA	NA	NA	0.804244	0.610418	3.183914	22.624972	41.054504	14.946058	1.398909	0	27.947897	63.558018	68.753226	41.309179	0	0	2.966289	23.172329	17.524431	14.72313	1	1	2	23	39.988506	19.954017	2	0	34	60.959268	77.832335	58.984733	0	0	6	37.702128	22.925532	14.935484
L3_chrX_+_99504315	chrX	99504314	99504315	+	NA	NA	NA	0.665002	0	0	0.975531	1.019722	0	0.66108	2.56872	13.526017	0.937795	2.583893	5.193112	0.886193	2.624044	4.453691	5.262363	2.345355	0.865294	0.833333	0	0	1	1	0	1	4	16	1	3	7.363636	0.857143	3.460317	6.857143	8.571429	3.428571	0.857143
L3_chr4_-_35922531	chr4	35922530	35922547	-	116984	CENTD1	ARAP2,FLJ13675,FLJ44916,KIAA0580,PARX	1.608488	0	3.46134	0	1.019722	0	0.66108	0.540457	10.400108	0	0.84304	0.140727	0	1.502626	3.750793	0	1.36976	0	2	0	2.065476	0	1	0	1	1	13	0	1	0.181102	0	2	7.137405	0	2	0
L3_chr7_+_21433655	chr7	21433655	21433656	+	6671	SP4	HF1B,MGC130008,MGC130009,SPR-1	1.608488	0.610418	1.591957	0	0	0	0.66108	6.393086	11.631063	0	0	0.741153	0	0	0.932729	0	0	0	2	1	1	0	0	0	1	9	14	0	0	1	0	0	1.9	0	0	0
L3_chr6_-_160430001	chr6	160430001	160430001	-	NA	NA	NA	1.656842	1.211934	3.343982	0.975531	10.269854	0.638107	0.66108	0	0.772772	0	0	2.852977	0	0	0	0	0	0	2	2	2	1	10	1	1	0	1	0	0	4	0	0	0	0	0	0
L3_chr19_+_1212164	chr19	1212150	1212191	+	NA	NA	NA	2.412732	15.704769	4.775871	11.742952	12.280927	1.276213	0	1.718711	5.68643	0.937795	6.881429	0	0	2.245167	3.170438	0.60736	0	2.014269	3	26	3	12	12	2	0	3	7	1	8.027665	0	0	3	6	1	0	2
L3_chr14_+_54102576	chr14	54102557	54102580	+	NA	NA	NA	0	0.610418	0	6.881592	6.14369	3.546613	1.398909	0	0	9.276411	2.583893	14.907287	1.032672	3.772105	0.494381	4.293231	3.714923	2.971095	0	1	0	7	6	5	2	0	0	9	3	21	1	5	1	7	5	3
L3_chrX_-_77281772	chrX	77281772	77281795	-	51616	TAF9B	RP4-570L12.2,DN-7,DN7,TAF9L,TAFII31L,TFIID-31	0	0	0	0	0	0	1.398909	1.178254	0	0.937795	0	0.741153	1.032672	1.465214	3.395662	10.930546	6.215233	1.993043	0	0	0	0	0	0	2	2	0	1	0	1	1	1.973684	6	17.894737	9	2
L3_chr10_+_104170871	chr10	104170869	104170884	+	NA	NA	NA	2.461087	0.610418	0	2.933393	5.123968	1.91432	0	0	0	0	0.84304	0	0	0	0	0.60736	1.287928	14.635405	3	1	0	3	5	3	0	0	0	0	1	0	0	0	0	1	2	15
L3_chr2_+_206658299	chr2	206658294	206658299	+	NA	NA	NA	1.608488	0.610418	6.753939	0	0	0	0	0.540457	0	0	1.709028	0	1.032672	10.711246	0.988763	0.60736	0	1.007135	2	1	4	0	0	0	0	1	0	0	2	0	1	14	2	1	0	1
L3_chr2_+_119905900	chr2	119905900	119905913	+	140738	TMEM37	CACNG5,PR,PR1	1.656842	0.610418	0	0.975531	6.1358	0	0	0	0	1.93233	16.733533	3.544256	1.032672	0	0	0.60736	1.931891	1.993043	2	1	0	1	6	0	0	0	0	2	19	5	1	0	0	1	3	2
L3_chr3_-_120757722	chr3	120757722	120757723	-	NA	NA	NA	1.656842	0.610418	0	5.906061	2.043806	10.315048	0	1.178254	0	0	0.84304	2.852977	1.032672	0	0.494381	0	0.643964	1.993043	2	1	0	6	2	13	0	2	0	0	1	4	1	0	1	0	1	2
L3_chr7_+_36159387	chr7	36159385	36159409	+	80820	KIAA1706	HSPC107,KIAA1706	1.656842	0.610418	8.119854	47.362822	17.422648	6.307775	0	0	1.545543	21.607263	4.349605	0	1.032672	2.245167	1.090837	18.400333	1.931891	2.014269	2	1	5	48	17	9	0	0	2	21	5	0	1	3	2	30	3	2
L3_chr15_+_97616078	chr15	97616073	97616079	+	7190	HSP90B2P	GRP94P1,GRP94b,HSP,HSPCP2,HsGrp94b,TRA1P1,TRAP1	0	0.610418	0	0	0	0	0.66108	0.540457	0	0	0	0	2.065344	3.730249	3.599684	11.680199	5.084682	1.007135	0	1	0	0	0	0	1	1	0	0	0	0	2	5	6	19	7	1
L3_chr1_-_59385455	chr1	59385454	59385456	-	NA	NA	NA	0.804244	0.610418	0	0.900128	0.94105	1.276213	1.987882	1.718711	3.553883	11.564582	2.176855	6.680735	0	0	0.494381	0.60736	0.643964	2.36053	1	1	0	0.923077	0.923077	2	2.767857	3	4.383929	11.383929	2.535714	9.455357	0	0	1	1	1	2.375
L3_chr10_+_99530858	chr10	99530858	99530858	+	NA	NA	NA	0.804244	1.810134	0	0	10.269854	0	0	0	0	0	0	0	2.054407	0	0.494381	1.832151	0	0	1	3	0	0	10	0	0	0	0	0	0	0	2	0	1	3	0	0
L3_chr8_-_135913735	chr8	135913719	135913739	-	NA	NA	NA	0.804244	10.228812	3.343982	6.858498	4.089265	0.638107	0	1.080913	0.772772	4.82506	0	0	2.054407	0.742541	0	1.832151	0.643964	0	1	17	2	7	4	1	0	2	1	5	0	0	2	1	0	3	1	0
L3_chr3_-_39209089	chr3	39209087	39209096	-	165904	XIRP1	CMYA1,DKFZp451D042,DKFZp779C1255,DKFZp779C1947,Xin	0.804244	0.610418	4.93594	1.951062	3.063528	0.638107	2.059989	0.540457	674.283236	1014.580046	455.428808	48.454657	0	0	123.160746	60.505408	45.581905	3.97963	1	1	3	2	3	1	3	1	733.588668	847.517515	489.668492	70.992567	0	0	146.890813	97.888923	54.983509	3.993421
L3_chr4_+_56610020	chr4	56610018	56610022	+	NA	NA	NA	0.804244	0	0	0.975531	0	2.761163	0	0	0	0	2.552068	10.005031	2.065344	0	0	1.218951	2.773991	0	1	0	0	1	0	4	0	0	0	0	3	13.925	2	0	0	2	4	0
L3_chr5_+_54565439	chr5	54565439	54565439	+	NA	NA	NA	0.804244	0	1.591957	0.975531	2.043806	2.908506	2.135533	1.858813	12.654163	0	2.546532	3.544256	0	0	0.494381	0	0	0.896844	1	0	1	1	2	4	2.957447	3	15	0	2.957447	5	0	0	1	0	0	0.888889
L3_chr2_+_109112125	chr2	109112125	109112126	+	NA	NA	NA	0	0	0	0	0	0.638107	2.960227	2.56872	0	0.937795	3.464574	12.112449	0	0	0	0	0	0	0	0	0	0	0	1	4	4	0	1	4	17.583333	0	0	0	0	0	0
L3_chr10_-_7393477	chr10	7393477	7393477	-	NA	NA	NA	0	0	0	0	0	0	0	0	0	0	0	0	3.072054	0	11.718007	4.293231	2.130027	1.007135	0	0	0	0	0	0	0	0	0	0	0	0	3	0	16	7	3	1
L3_chr14_-_57429357	chr14	57429357	57429358	-	NA	NA	NA	0	0	1.591957	0	1.019722	0	0	10.207154	15.274928	9.14184	3.464574	4.915947	3.072054	3.815345	23.601194	1.826311	6.660754	5.92045	0	0	1	0	1	0	0	14	18	9	4	7	3	5	30	3	9	6
L3_chr14_+_92330426	chr14	92330422	92330445	+	9950	GOLGA5	GOLIM5,RFG5,ret-II	2.412732	3.635801	0	3.908924	10.254041	0.638107	0.66108	1.080913	3.126175	0	2.529121	2.897997	0	4.490335	1.977526	5.480541	3.557546	4.007312	3	6	0	4	10	1	1	2	4	0	3	4	0	6	4	9	5	4
L3_chr1_+_160306135	chr1	160306134	160306160	+	9722	NOS1AP	CAPON,MGC138500	2.412732	0	5.161982	16.684545	5.108987	0	0.66108	1.178254	0.772772	2.813385	0.84304	0.741153	0	0	5.397867	0.60736	1.36976	2.014269	3	0	3	17	5	0	1	2	1	3	1	1	0	0	10	1	2	2
L3_chr6_+_123080462	chr6	123080453	123080465	+	5570	PKIB	FLJ23817,PRKACN2	0	0	0	0	0	0	0	0	0	0	0	0	3.087079	8.386766	10.45144	1.214719	6.002725	7.776108	0	0	0	0	0	0	0	0	0	0	0	0	3	10.966667	16	2	8	7.9
L3_chr6_-_132875915	chr6	132875912	132875919	-	8417	STX7	RP11-560I21.1	0	3.632486	1.591957	3.929369	0	0.638107	0	3.109177	0	6.957278	0.84304	2.156844	3.098016	1.502626	3.395662	10.415834	11.006959	3.97823	0	6	1	4	0	1	0	5	0	7	1	3	3	2	6	17	14	4
L3_chr5_+_144121584	chr5	144121582	144121591	+	NA	NA	NA	0.643482	0	2.115878	1.072669	0	1.599826	2.496184	1.552053	0.34072	6.485405	0.592186	17.680738	0	0	0	0.150787	0	0.341396	0.807453	0	1.304348	1.101075	0	2.534259	3.658172	2.742581	0.452381	6.785036	0.707203	25.538984	0	0	0	0.25	0	0.333333
L3_chr22_-_28039684	chr22	28039684	28039684	-	NA	NA	NA	2.528698	0	0	0	6.152218	3.712866	0.66108	0	0	0	3.464574	11.649	0	0	0	0	0	0	3	0	0	0	6	5	1	0	0	0	4	17	0	0	0	0	0	0
L3_chr1_+_26928903	chr1	26928902	26928905	+	8289	ARID1A	RP1-50O24.1,B120,BAF250,BAF250a,BM029,C1orf4,P270,SMARCF1	0	0	0	0	0	0	2.16878	3.746974	10.618681	0	0.84304	0	1.032672	0	0	1.218951	0	0	0	0	0	0	0	0	3	6	13	0	1	0	1	0	0	2	0	0
L3_chr11_+_120965906	chr11	120965892	120966337	+	NA	NA	NA	0	0	0	0	0	0	1.32216	24.143135	20.496805	16.238539	1.68608	2.223459	2.054407	3.012019	19.690394	4.883501	4.14375	1.007135	0	0	0	0	0	0	2	32	25	16	2	3	2	4	30	8	6	1
L3_chr10_-_30365749	chr10	30365749	30365750	-	NA	NA	NA	0	0.307451	0	0	0	1.739086	1.398909	1.178254	0.772772	0	1.709028	10.447047	2.054407	0	0	0.60736	0	0	0	0.5	0	0	0	2.5	2	2	1	0	2	15.090909	2	0	0	1	0	0
L3_chr11_+_111313276	chr11	111313273	111313294	+	85458	DIXDC1	CCD1,KIAA1735	0	0.610418	0	0.975531	1.019722	0	1.398909	0.540457	21.109505	2.94947	2.583893	0	2.065344	2.245167	8.649156	0.60736	0	0	0	1	0	1	1	0	2	1	25.983193	3	3	0	2	3	14	1	0	0
L3_chr20_+_48032922	chr20	48032919	48032923	+	6615	SNAI1	SLUGH2,SNA,SNAH,dJ710H13.1	0	1.822352	0	0	0	0	1.398909	10.192956	6.385211	0	1.709028	0	2.065344	33.260455	7.166012	0.60736	2.130027	7.922311	0	3	0	0	0	0	2	15	8	0	2	0	2	42.986301	11	1	3	8
L3_chr10_-_97657631	chr10	97657630	97657641	-	NA	NA	NA	0.804244	0.610418	1.591957	3.918306	1.019722	0	0.66108	0	0	0	12.26916	1.482306	2.065344	4.47279	2.573982	4.867341	2.013723	2.014269	1	1	1	4	1	0	1	0	0	0	14	2	2	6	5	8	3	2
L3_chr3_+_56477024	chr3	56477023	56477407	+	NA	NA	NA	0.804244	0	0	0.975531	2.039444	0	2.82986	1.718711	5.65124	0.937795	0	11.76834	0	0	11.976434	0.60736	1.287928	2.014269	1	0	0	1	2	0	4	3	7	1	0	17	0	0	17	1	2	2
L3_chr9_+_103335964	chr9	103335964	103335964	+	56254	RNF20	BRE1A,FLJ11189,FLJ20382,KIAA2779,MGC129667,MGC129668	1.656842	0	0	0	0	0	0	0	0	0	0.84304	1.454129	2.054407	1.502626	0	0.60736	2.130027	16.395725	2	0	0	0	0	0	0	0	0	0	1	2	2	2	0	1	3	17
L3_chr12_+_49604741	chr12	49604736	49604787	+	25840	METTL7A	AAM-B,DKFZP586A0522	1.656842	0	0	0	0	0	0	0.540457	0	12.52249	6.933498	2.936435	2.065344	2.269478	0.494381	14.686934	39.961125	16.787794	2	0	0	0	0	0	0	1	0	12	8	4	2	3	1	24	51	17
L3_chr1_+_204048679	chr1	204048679	204048823	+	NA	NA	NA	2.437959	5.668985	5.680609	18.861444	12.468046	5.31206	1.284529	8.647303	9.884326	12.693582	15.077119	4.293238	0	0	1.690636	0	0	0	3.021118	9.37924	3.446993	19.148745	12.173213	7.295934	1.947298	12.481197	12.062652	12.578942	17.13689	5.919402	0	0	3.048733	0	0	0
L3_chr16_-_1212980	chr16	1212980	1212981	-	NA	NA	NA	0	1.810134	0	0	0	0	0.66108	1.178254	0.772772	0	0.84304	0.741153	3.072054	15.624105	3.79009	1.218951	3.714923	5.92045	0	3	0	0	0	0	1	2	1	0	1	1	3	20	5.953488	2	5	6
L3_chr2_+_145481372	chr2	145481356	145481374	+	NA	NA	NA	0	0	0	1.957861	0	0	0.66108	1.858813	10.465009	5.74025	3.426933	0	3.072054	0.742541	16.928232	20.226385	12.964375	2.971095	0	0	0	2	0	0	1	3	13	6	4	0	3	1	23.989247	32.94898	18	3
L3_chr9_-_27519813	chr9	27519765	27519820	-	79817	MOBKL2B	FLJ13204,FLJ23916,MGC32960,MOB3B	2.412732	4.844419	3.343982	1.951062	0	0.638107	1.32216	3.437421	3.126175	1.87559	37.072363	35.077162	0	2.245167	0	1.832151	1.287928	0.985571	3	8	2	2	0	1	2	6	4	2	42.992537	48.985075	0	3	0	3	2	0.978261
L3_chr6_-_117096623	chr6	117096614	117096662	-	221302	C6orf113	RP3-412I7.3,dJ412I7.3,C6orf113	0	0	0	0.975531	0	0	0.66108	0.540457	3.126175	0	1.68608	2.195282	3.098016	7.513547	4.148652	8.550248	12.160198	1.993043	0	0	0	1	0	0	1	1	4	0	2	3	3	10	7.983051	14	17	2
L3_chr2_+_73294880	chr2	73294873	73294893	+	10322	SMYD5	NN8-4AG,RAI15,RRG1,ZMYND23	2.748624	3.000661	11.812752	3.908924	3.063528	1.276213	0	0.540457	0	0.937795	0.84304	0	1.032672	1.485082	0.988763	3.668781	2.773991	0	3.372917	5	6.913265	4	3	2	0	1	0	1	1	0	1	2	2	6	4	0
L3_chr10_-_123906263	chr10	123906263	123906263	-	NA	NA	NA	0.804244	0	0	0	0	0	0	1.178254	2.402289	16.904464	0	0	3.072054	1.502626	0.494381	0.60736	0	0	1	0	0	0	0	0	0	2	3	16	0	0	3	2	1	1	0	0
L3_chr1_-_201312099	chr1	201312099	201312113	-	NA	NA	NA	3.216977	2.420552	0	18.477053	1.019722	0.638107	0.66108	0	0	0.937795	0	0	0	1.485082	0.494381	3.04103	0	0	4	4	0	18.746835	1	1	1	0	0	1	0	0	0	2	1	5	0	0
L3_chr14_-_37130930	chr14	37130930	37130930	-	NA	NA	NA	2.265222	1.386679	0	3.230382	1.958391	4.774261	1.6369	1.603006	0.237772	0	1.596765	15.376003	0	0	0	0	0.004739	0	2.699561	2.291667	0	3.291667	1.916667	6.291667	2.312737	2.629871	0.319277	0	1.871055	22.617084	0	0	0	0	0.010989	0
L3_chr1_+_116742835	chr1	116742833	116742845	+	476	ATP1A1	MGC3285,MGC51750	0.804244	0.610418	1.591957	0.975531	0	0	0	0.540457	0	0	1.709028	2.156844	3.098016	5.372022	2.4069	12.243192	3.499786	3.000177	1	1	1	1	0	0	0	1	0	0	2	3	3	7	4	20	5	3
L3_chr7_-_103417412	chr7	103417410	103417417	-	5649	RELN	RL,PRO1598	1.759305	0.221146	1.591957	3.119456	7.355276	6.003521	2.16878	0	0.772772	5.913903	5.36963	11.770842	0	0	0.494381	0.60736	0	3.97823	2.179191	0.358382	1	3.179191	7.179191	8	3	0	1	6	6.205534	16.901836	0	0	1	1	0	4
L3_chr22_-_28972749	chr22	28972748	28972751	-	3976	LIF	CDF,D-FACTOR,HILDA	0	0.610418	131.489645	0	2.043806	0	2.960227	7.197145	623.455747	5.002092	5.238118	6.261888	1.032672	6.153361	679.613863	1.217879	1.36976	1.993043	0	1	62	0	2	0	4	10	655.616506	4.978193	6	8.978193	1	8	565.254262	1.998249	2	2
L3_chr9_-_129707421	chr9	129707420	129707427	-	NA	NA	NA	0	1.211934	0	0.975531	1.019722	1.276214	2.960227	1.167219	1.545543	15.055743	9.517391	7.694922	1.032672	10.778754	2.227428	6.741553	5.002851	4.985364	0	2	0	1	1	2	4	1.983333	2	15	11	11	1	14	4	11	7	5
L3_chr10_+_112247654	chr10	112247642	112247662	+	1847	DUSP5	DUSP,HVH3	0.804244	0	14.048391	18.647546	14.153096	2.000434	3.202449	0.540457	25.341049	5.962743	17.633188	20.712534	0	3.75456	16.485669	4.900591	13.217295	9.874352	1	0	8	18.952381	13.8	3	4.473684	1	30	6	20	29.473684	0	5	23	8	18	9.987013
L3_chr3_+_173367330	chr3	173367325	173367331	+	NA	NA	NA	0	0	0	0	0	0	0	0	4.913659	0.937795	0	0.741153	4.104726	5.300426	10.23352	1.826311	2.773991	1.007135	0	0	0	0	0	0	0	0	6	1	0	1	4	7	15	3	4	1
L3_chr2_-_37405450	chr2	37405447	37405468	-	NA	NA	NA	2.412732	7.245153	11.553267	1.951062	3.063528	0.638107	0.66108	1.718711	1.545543	0	0.84304	0.741153	1.032672	0.742541	2.429273	3.668781	1.36976	0	3	12	6.6	2	3	1	1	3	2	0	1	1	1	1	4.924051	6	2	0
L3_chr7_-_86942906	chr7	86942906	86942950	-	5244	ABCB4	ABC21,GBD1,MDR2,MDR2/3,MDR3,PFIC-3,PGY3	0	0.610418	0	13.764015	2.039444	0	0	0.540457	5.528465	0.937795	1.68608	0.741153	4.108814	2.269478	3.710573	3.64839	3.417954	11.737348	0	1	0	14	2	0	0	1	7	1	2	1	4	3	7	6	5	12
L3_chr2_+_172252510	chr2	172252473	172252519	+	1781	DYNC1I2	DNCI2,FLJ21089,FLJ90842,IC2,MGC104199,MGC111094,MGC9324	0	1.220836	3.343982	3.929369	0	0	2.059989	2.939727	1.545543	0.937795	0	0.741153	2.054407	0.742541	3.216192	1.832151	10.349383	0	0	2	2	4	0	0	3	5	2	1	0	1	2	1	6	3	14	0
L3_chr11_+_94462657	chr11	94462654	94462662	+	23052	ENDOD1	KIAA0830,MGC88092	2.461087	0	1.591957	0	0	0	0.66108	10.506705	1.580632	0	0.84304	1.454129	1.032672	1.485082	4.318297	0	1.36976	2.014269	3	0	1	0	0	0	1	14	2	0	1	2	1	2	7	0	2	2
L3_chr2_-_31018658	chr2	31018656	31018660	-	NA	NA	NA	4.185541	9.572057	12.263975	5.866785	28.791235	5.894953	0	0	0	0	1.68608	0	0	0	0	0	0	0	5	16	7	6	28	8	0	0	0	0	2	0	0	0	0	0	0	0
L3_chr6_+_161386234	chr6	161386230	161386235	+	NA	NA	NA	4.186498	2.543762	1.385344	4.539646	10.48302	1.780639	0	0	0	0	0	0	0	0	0	0	0	0	5.114398	4.196633	0.919319	4.640507	10.233041	2.852234	0	0	0	0	0	0	0	0	0	0	0	0
L3_chr11_+_12088716	chr11	12088716	12088739	+	9645	MICAL2	DKFZp686H03148,DKFZp686H2469,KIAA0750,MICAL2PV1,MICAL2PV2	0.804244	1.822352	0	1.951062	10.235442	2.000434	1.398909	1.178254	0	9.942053	3.395108	6.508867	2.054407	0.742541	1.483144	1.214719	0	0	1	3	0	2	10	3	2	2	0	10	4	9	2	1	3	2	0	0
L3_chr17_-_35510509	chr17	35510465	35510522	-	9572	NR1D1	THRA1,EAR1,THRAL,ear-1,hRev	1.608488	1.822352	0	1.951062	0	0	2.721069	14.611115	0.772772	0	6.122848	3.63915	0	5.999727	0.494381	1.218951	1.36976	2.014269	2	3	0	2	0	0	4	23	1	0	7.073684	5	0	8	1	2	2	2
L3_chr21_+_44044322	chr21	44044321	44044322	+	NA	NA	NA	1.656842	1.810134	0	0	4.096355	0.638107	0.66108	1.178254	2.402289	6.077393	3.426933	4.915947	2.054407	1.502626	2.4069	2.446396	2.773991	22.080206	2	3	0	0	4	1	1	2	3	6	4	7	2	2	4	4	4	23
L3_chr9_-_116003561	chr9	116003559	116003564	-	NA	NA	NA	4.217545	4.186026	0	0	1.019722	0.638107	0.201508	0.15714	0.50846	0.614392	0.84304	0.980364	0	10.870975	0.494381	0.60736	0	1.007135	5	7	0	0	1	1	0.333333	0.333333	0.666667	0.666667	1	1.333333	0	14	1	1	0	1
L3_chr9_+_90796202	chr9	90796177	90796225	+	NA	NA	NA	2.461087	10.851711	23.103835	2.942775	0	0	1.98324	21.5154	63.44979	0	0	0.741153	0	13.712396	37.07723	0	1.931891	0	3	17.977778	14	3	0	0	3	31	76	0	0	1	0	18	54.933333	0	3	0
L3_chr6_+_164332462	chr6	164332461	164332462	+	NA	NA	NA	3.413301	4.711092	3.343982	4.917216	2.043806	13.257042	0	3.30128	2.402289	10.214206	1.709028	3.544256	1.032672	0	2.4069	1.832151	1.36976	2.971095	4	7.842105	2	5	2	16	0	5	3	10	2	5	1	0	4	3	2	3
L3_chrX_+_49013249	chrX	49013243	49013252	+	89801	PPP1R3F	Hb2E	2.866248	3.335092	1.591957	1.479322	2.306885	3.485384	1.594684	4.310646	5.828774	13.088227	5.539221	2.852977	0	0.742541	0.108675	0.60736	1.287928	0	3.518135	5.518135	1	1.518135	2.259067	5	2.440678	6.881356	7.168285	12.966102	6.440678	4	0	1	0.265306	1	2	0
L3_chr16_+_51799868	chr16	51799854	51799868	+	80205	CHD9	AD013,CReMM,KISH2,PRIC320	0	0	0	0	0	0	1.398909	0.540457	0	0.937795	1.68608	12.610869	3.087079	0.742541	0	0	1.36976	1.007135	0	0	0	0	0	0	2	1	0	1	2	18	3	1	0	0	2	1
L3_chr7_-_42578553	chr7	42578553	42578555	-	NA	NA	NA	0	0	0	0	0	0	4.589349	10.207154	4.913659	1.93233	6.129538	6.953769	0	3.040757	0	0.60736	1.36976	0	0	0	0	0	0	0	6	14	6	2	7	10	0	4	0	1	2	0
L3_chr4_+_71789348	chr4	71789301	71789403	+	NA	NA	NA	3.216976	9.115685	6.253232	27.425111	5.102972	2.552427	1.398909	2.757427	15.881533	24.047156	4.238148	9.503386	0	2.227622	3.574198	6.065525	3.219819	4.036441	4	15.020863	3.846154	28.011657	5	4	2	4.93617	20.05258	24	5	13.023775	0	3	7.03697	9.959184	5	4.007277
L3_chr1_+_202970408	chr1	202970407	202970410	+	NA	NA	NA	1.656842	1.224146	10.51195	6.895737	3.063528	0	0	0	0	0	1.709028	0	3.072054	0.742541	1.090837	0.003641	9.6372	0	2	2.005479	6	7	3	0	0	0	0	0	2	0	3	1	2	0.00615	12	0
L3_chr9_-_73573250	chr9	73573250	73573638	-	23670	TMEM2	RP11-52I12.1	1.656842	0	8.345896	1.957861	5.088863	7.713735	0	4.827888	17.490725	9.827403	10.367686	53.355463	3.087079	2.124105	21.494759	10.406901	15.308877	15.694265	2	0	5	2	4.980392	11	0	8	21	10	12	77	3	2.862745	32	17	21	16
L3_chr8_-_18756154	chr8	18756152	18756165	-	NA	NA	NA	0	0	0	0.975531	0	0	0.66108	0.540457	19.2374	9.942053	32.577657	5.6571	4.104726	2.987708	25.452439	13.55011	37.926796	1.007135	0	0	0	1	0	0	1	1	23	10	37	8	4	4	34	22	44.986301	1
L3_chr9_+_138855609	chr9	138855608	138855609	+	NA	NA	NA	0.69971	0	1.379862	1.711981	4.481627	5.595244	0	0	0	0	0	0	4.087056	3.815345	6.569556	11.711587	6.197409	18.29351	0.875	0	0.875	1.75	4.375	7.636364	0	0	0	0	0	0	4	5	10	19	8	19
L3_chr1_+_93360293	chr1	93360292	93360294	+	NA	NA	NA	0	0	0	0	0	0	0	0	0	0	0	0	5.100095	1.485082	11.976435	12.912097	7.485336	3.944081	0	0	0	0	0	0	0	0	0	0	0	0	5	2	17	21	10	4
L3_chr1_-_30977932	chr1	30977931	30977935	-	NA	NA	NA	0	0	0	0	0	0	0	0	0	0	0	0	5.100095	1.485082	3.395662	10.444344	3.386147	3.000177	0	0	0	0	0	0	0	0	0	0	0	0	5	2	6	17	4.954545	3
L3_chr1_-_78203363	chr1	78203363	78203365	-	NA	NA	NA	0	0	0	0	0	0	0	0	0	0	0	0	5.100095	3.012019	12.477791	4.284427	18.177742	1.993043	0	0	0	0	0	0	0	0	0	0	0	0	5	4	19	7	22	2
L3_chr12_-_12649551	chr12	12649549	12649551	-	NA	NA	NA	3.413301	0	0	11.853287	0	0	0.66108	0	0	0	0	0	1.032672	0	0.494381	0	0	0	4	0	0	12	0	0	1	0	0	0	0	0	1	0	1	0	0	0
L3_chr2_-_218517039	chr2	218517026	218517043	-	7145	TNS1	MGC88584,TNS,DKFZp586K0617,MST091,MST122,MST127,MSTP091,MSTP122,MSTP127,MXRA6	3.413301	0	0	3.918306	1.019722	0.638107	0.66108	0	3.126175	11.710427	22.810938	56.56985	1.032672	0.742541	19.300448	10.438456	11.179319	32.340012	4	0	0	4	1	1	1	0	4	11.977099	26	81.777728	1	1	29.774327	17	15.833333	33
L3_chr1_+_235671606	chr1	235671605	235671607	+	NA	NA	NA	5.111747	3.620343	1.591957	6.840736	12.192389	0	0	0	0	0.937795	0	0	0	0	0	0	0	0	6	6.014513	1	6.944444	11.886364	0	0	0	0	1	0	0	0	0	0	0	0	0
L3_chr18_+_45342424	chr18	45342424	45342430	+	9388	LIPG	El,EDL,PRO719	0	0	0	0.975531	0	0	0	1.858813	2.353404	0	1.68608	11.200503	5.126461	3.012019	0.494381	0.60736	6.002725	6.978407	0	0	0	1	0	0	0	3	3	0	2	16	5	4	1	1	8	7
L3_chr2_-_47651209	chr2	47651209	47651210	-	56660	KCNK12	THIK-2,THIK2	0	0.610418	0	0	5.123968	2.123056	5.147501	3.680213	2.353404	7.911936	3.464574	11.53213	0	0	0	0	0	0	0	1	0	0	5	3	7.023102	5.907407	3	7.907407	4	16.822516	0	0	0	0	0	0
L3_chr2_+_113601612	chr2	113601612	113601645	+	3557	IL1RN	IL1RA,ICIL-1RA,IL-1ra3,IL1F3,IRAP,MGC10430	0	0	0	5.887231	6.14369	2.908506	0	2.39927	8.966277	46.593116	21.942111	12.61532	5.152423	1.485082	11.779361	61.715965	113.551545	96.471562	0	0	0	6	6	4	0	4	11	44.990654	25	18	5	2	19	100	129	100.992174
L3_chr15_-_66511559	chr15	66511552	66511605	-	22801	ITGA11	HsT18964	5.209432	1.220836	8.282455	81.832676	45.073556	6.001303	0	0.540457	6.252351	41.058244	56.950659	30.556111	0	0.742541	5.280429	18.284127	20.225269	4.028538	6	2	4.962733	83	43.980519	9	0	1	8	40.897727	65	43	0	1	9.975309	29.833333	28.939017	4
L3_chr4_-_139382954	chr4	139382947	139382956	-	23657	SLC7A11	CCBR1,xCT	0	0	0	1.951062	1.019722	0	2.16878	6.140543	4.755693	13.257984	0.84304	1.454129	3.087079	8.421442	73.421424	80.656448	26.759175	4.951215	0	0	0	2	1	0	3	9	6	13	1	2	3	11	89	130	33	5
L3_chr3_-_50547116	chr3	50547114	50547117	-	NA	NA	NA	0.804244	0.610418	1.591957	0	0	0	1.398909	7.72838	10.823203	0.937795	0	0.007144	3.072054	0	0.494381	0	0	1.007135	1	1	1	0	0	0	2	10.653846	13	1	0	0.008445	3	0	1	0	0	1
L3_chr5_-_73972310	chr5	73972303	73972312	-	8507	ENC1	CCL28,ENC-1,FLJ39259,KLHL35,NRPB,PIG10,TP53I10	3.332943	0.610418	1.591957	51.453865	12.295907	1.276213	0	0.540457	4.843379	7.137442	5.192645	11.169752	2.054407	0	9.573566	17.270575	19.887226	14.494517	4	1	1	52	12	2	0	1	6	7	6	16	2	0	15	28	24.333333	15
L3_chr1_+_181025530	chr1	181025526	181025535	+	NA	NA	NA	1.656842	1.211934	4.93594	13.734928	19.469786	4.822826	0.66108	0.540457	2.402289	0	5.150655	9.295229	3.098016	0	2.181675	6.731134	9.245118	32.163521	2	2	3	13.963636	19	7	1	1	3	0	6	13	3	0	4	11	13	33
L3_chr4_+_170778267	chr4	170778265	170778301	+	1182	CLCN3	CLC3,ClC-3	0	0.610418	0	0	0	0	1.398909	2.939727	7.25209	1.87559	4.238148	2.729632	4.104726	6.024038	2.573982	12.174946	11.332165	2.014269	0	1	0	0	0	0	2	5	9.065789	2	5	3.714286	4	8	5	19.984733	16	2
L3_chr14_+_23917356	chr14	23917356	23917356	+	NA	NA	NA	2.090895	0	0	0.975531	0.678966	0	2.16878	0.540457	1.266771	1.545114	2.325885	13.711035	1.249881	0.413344	0.913477	0	3.251598	0	2.5	0	0	1	0.666667	0	3	1	1.614035	1.614035	2.705882	20.102315	1.212121	0.562121	1.712121	0	4.424242	0
L3_chr20_-_39680427	chr20	39680426	39680438	-	84181	CHD6	CHD5,RP4-620E11.2,KIAA1335,RIGB	0.804244	4.814704	0	1.951062	2.039444	0	2.797818	9.430154	0.772772	25.496421	2.552068	6.338645	2.065344	3.704353	9.400435	3.036467	3.714923	0.974068	1	8	0	2	2	0	4	14	1	24	3	9	2	4.966102	14.93043	4.983051	5	0.966667
L3_chr9_-_114420951	chr9	114420951	114420952	-	NA	NA	NA	0.804244	0.990114	0.035731	0	0.029095	0	2.995264	0	0	0.026774	0	0	1.911954	7.71365	2.719336	10.268211	0.048234	0	1	1.628846	0.028846	0	0.028846	0	4.066116	0	0	0.033058	0	0	1.855302	10.011497	4.760473	16.671664	0.092545	0
L3_chr14_-_36955661	chr14	36955661	36955663	-	NA	NA	NA	2.528698	2.230485	1.591957	4.587044	1.930977	6.917827	3.22487	3.109177	1.363648	3.186806	5.446898	13.674666	0	0.663128	1.52626	2.245738	0.570511	3.534918	3	3.681818	1	4.681818	1.893939	9.363636	4.542169	5	1.771084	3.313253	6.313253	19.650602	0	0.894737	2.894737	3.684211	0.894737	3.578947
L3_chr10_-_64246114	chr10	64246110	64246174	-	1959	EGR2	CMT1D,CMT4E,DKFZp686J1957,FLJ14547,KROX20	0	1.220836	1.591957	22.566229	17.408021	1.362328	2.721069	94.970949	89.329971	94.023705	98.027328	69.070542	3.087079	50.249418	131.120674	114.591166	133.441278	77.054552	0	2	1	23	17	2	4	122	104	88	108	102	3	65	162	184.996979	148.99403	80
L3_chr12_+_17034926	chr12	17034925	17034926	+	NA	NA	NA	2.031694	3.000661	12.434948	3.929369	0	0.638107	0	0	0	0	0	0	3.810622	2.581769	1.856236	2.764996	1.776825	1.095095	2.5	5	7	4	0	1	0	0	0	0	0	0	3.709899	3.443023	3.471929	4.533699	2.684406	1.078333
L3_chr6_+_39471482	chr6	39471479	39471483	+	NA	NA	NA	0	0	0	0	0	0	5.866798	7.859093	7.007034	11.46572	15.89538	8.049569	0.008287	0.712949	1.045296	3.006729	4.953553	9.673944	0	0	0	0	0	0	7.530532	11.150053	8.461457	11.238832	17.9407	11.470497	0.007711	0.960799	1.927596	4.927694	6.840742	9.80413
L3_chr1_+_226002358	chr1	226002356	226002358	+	116841	C1orf142	RP5-870F10.2,DKFZp686M10160,FLJ12517,IMAGE3451454,SNAP-47,SVAP1	4.307503	2.406191	0	35.711382	15.424047	0.638107	0.66108	1.178254	7.671456	48.489952	30.703976	6.276676	1.032672	1.396305	3.105303	19.703841	26.666135	1.007135	5	4	0	36	15	1	1	2	9.2375	43.944444	34	9	1	1.860759	5	31.883117	30.557279	1
L3_chr3_+_99023576	chr3	99023576	99023590	+	NA	NA	NA	1.608488	4.831915	1.591957	2.933393	3.063528	0.638107	1.32216	7.018906	2.402289	2.870125	2.552068	10.655484	3.087079	16.177015	3.272512	4.260352	3.557546	1.993043	2	8	1	3	3	1	2	11	3	3	3	15	3	21	6	6.991071	5	2
L3_chr4_-_169638148	chr4	169638146	169638221	-	91351	FLJ31033	DKFZp781D1175,FLJ13468,FLJ39050,FLJ31033	0.804244	5.404002	4.93594	4.893837	2.039444	0	2.16878	7.048254	15.641996	10.136375	3.372161	3.59413	3.087079	6.759813	8.636595	38.844566	7.329098	8.908219	1	9	3	5	2	0	3	11	19	10	4	5	3	9	14	63	11	9
L3_chr19_-_56031125	chr19	56031124	56031126	-	NA	NA	NA	0	0	0	0.975531	2.039444	0	3.621307	4.59287	11.522588	2.94947	0	4.998385	2.476744	0.015681	2.828837	3.051102	0.643964	0	0	0	0	1	2	0	5	7	14	3	0	7	2.414634	0.02252	5.007507	5	1	0
L3_chr1_+_206425614	chr1	206425613	206425614	+	NA	NA	NA	0	0	0	0	0	0	0	0	0	0	0	0	6.111572	7.40688	3.823916	4.038101	10.338809	10.105943	0	0	0	0	0	0	0	0	0	0	0	0	6	9.6	6	6.6	12.8	10.4
L3_chr1_+_89926992	chr1	89926989	89927012	+	NA	NA	NA	0	0	0	0	0	0	0	4.19009	0	0	0	0	6.11623	36.137677	12.109892	0.60736	0	0	0	0	0	0	0	0	0	7	0	0	0	0	5.958027	46.784114	18.843437	1	0	0
L3_chr12_+_60420192	chr12	60420191	60420192	+	NA	NA	NA	6.117836	2.406191	16.737923	19.806193	25.747255	16.637778	0	0	0	0	0	0	0	0	0	0	0	0	7	4	9	20	25	20	0	0	0	0	0	0	0	0	0	0	0	0
L3_chr20_-_9767519	chr20	9767488	9767530	-	57144	PAK7	PAK5,RP5-1119D9.3,KIAA1264,MGC26232	0.331981	0.214636	0.160709	2.183102	1.105379	0.742891	3.929557	1.099982	1.898531	20.643999	22.723846	17.746251	1.883538	1.292935	1.225931	8.941742	11.141127	3.574266	0.431655	0.347722	0.119904	2.239808	1.083933	1.191847	5.326848	2.014177	2.439689	20.863813	26.159533	24.727626	1.822715	1.736842	2.285319	14.645429	15.822715	3.554017
L3_chr12_-_48902705	chr12	48902697	48902711	-	51474	LIMA1	EPLIN,FLJ38853,MGC131726,SREBP3	0	0	0	0	0	0	0	10.693509	0	0	0.84304	0	6.159134	4.509929	0.494381	6.731918	14.611	1.007135	0	0	0	0	0	0	0	15	0	0	1	0	6	5.962264	1	11	19	1
L3_chr18_+_71051739	chr18	71051726	71051753	+	10194	TSHZ1	NY-CO-33,SDCCAG33,TSH1	0.804244	0	3.343982	11.768914	2.043806	0.638107	5.421853	1.858813	16.930417	11.883158	14.76478	16.148643	0	2.269478	7.219578	4.280372	2.739519	6.949325	1	0	2	12	2	1	7	3	21	12	17	23	0	3	12	7	4	7
L3_chr14_-_88091113	chr14	88091098	88091122	-	11099	PTPN21	PTPD1,PTPRL10	4.941431	4.853322	22.361897	33.395618	8.170863	2.638541	1.32216	2.799624	15.279146	17.802991	8.361977	16.916654	0	4.491496	5.317639	4.265821	6.978847	3.921473	6	8	13	33.934004	8	4	2	5	18.992481	18	9.734827	23.855483	0	5.969697	9.722638	7	9.526316	3.912554
L3_chr12_+_6907236	chr12	6907236	6907244	+	1822	ATN1	B37,D12S755E,DRPLA,NOD	0.804244	1.810134	0	4.917216	5.11335	0.638107	4.429194	10.846779	0.772772	0	3.089372	5.026561	1.032672	0.742541	3.823916	1.577924	0	0	1	3	0	5	5	1	6	16	1	0	3.642857	7	1	1	6	2.592593	0	0
L3_chr5_+_79831886	chr5	79831884	79831886	+	NA	NA	NA	0	0	0	0	0	0	0	0	0	0	0	0	6.328142	8.731394	12.62494	23.838647	9.613153	4.790416	0	0	0	0	0	0	0	0	0	0	0	0	6.214286	11.285714	18.214286	38.600006	12.142857	4.873016
L3_chr13_+_44592647	chr13	44592636	44592652	+	2963	GTF2F2	BTF4,TFIIF,RAP30,TF2F2	4.307503	0	3.343982	0	0	0	0	2.39927	1.545543	0.937795	7.758017	0.741153	2.065344	3.012019	13.303226	6.741989	7.048896	7.893841	5	0	2	0	0	0	0	4	2	1	8.878788	1	2	4	19	11	9.989362	8
L3_chr6_+_168196308	chr6	168196308	168196309	+	NA	NA	NA	3.413301	1.810134	0	6.895737	10.282977	2.123056	2.960227	1.858813	8.240688	6.125362	16.054676	17.743505	0	0	0	1.832151	0.643964	1.007135	4	3	0	7	10.012739	3	4	3	10	6.155039	18	26	0	0	0	3	1	1
L3_chr20_+_55165667	chr20	55165667	55165667	+	NA	NA	NA	0	0	0	0	0	1.362328	5.421853	8.011285	5.761294	7.137442	28.863714	0.741153	1.032672	3.040757	1.021923	1.218951	2.130027	4.913316	0	0	0	0	0	2	7	11	7	7	32	1	1	4	1.888889	2	3	5
L3_chr3_+_57132573	chr3	57132572	57132573	+	NA	NA	NA	5.057397	3.618125	10.368178	6.875077	5.11335	1.276213	1.398909	0	1.580632	0	0	0	0	3.772105	9.258655	11.089564	5.084682	11.756675	6	6	6	7	5	2	2	0	2	0	0	0	0	5	14	18.036176	7	12
L3_chr3_+_153542098	chr3	153542097	153542099	+	NA	NA	NA	3.413301	0.610418	0	0.975531	0	0	0	0	1.580632	0	0	0	3.087079	13.243968	5.054164	4.293231	4.530728	0	4	1	0	1	0	0	0	0	2	0	0	0	3	17	8	7	6	0
L3_chr10_+_93159460	chr10	93159420	93159460	+	143279	HECTD2	FLJ16050	3.413301	6.074158	33.160296	29.568542	16.398564	1.91432	2.059989	5.01999	16.984717	2.870125	1.709028	6.48069	1.032672	2.227622	6.219547	2.43951	0.643964	3.000177	4	10	18	30	16	3	3	8	21	3	2	9	1	3	11	4	1	3
L3_chr14_+_22845908	chr14	22845893	22845912	+	599	BCL2L2	BCL-W,BCLW,KIAA0271	2.412732	2.420552	1.591957	0.975531	1.019722	0	0	1.080913	0	0.937795	0	0	4.119751	0.742541	11.338256	0.60736	0.643964	1.007135	3	4	1	1	1	0	0	2	0	1	0	0	4	1	18	1	1	1
L3_chr7_-_134845391	chr7	134845380	134845401	-	4850	CNOT4	CLONE243,NOT4,NOT4H	0.804244	0	1.591957	0	0	0	2.644319	5.271004	1.545543	1.87559	5.192645	4.390564	3.087079	10.532906	15.006019	5.490612	3.945615	3.000177	1	0	1	0	0	0	4	9	2	2	6	6	3	14	24	9	6	3
L3_chr3_+_50581918	chr3	50581914	50581929	+	51409	HEMK1	FLJ22320,HEMK,MTQ1	2.461087	4.826743	1.591957	0.975531	1.019722	0	0	0.540457	0.772772	0	0	0	4.104726	12.403638	0.332165	4.280372	0.643964	0	3	8	1	1	1	0	0	1	1	0	0	0	4	16	0.705882	7	1	0
L3_chr6_-_80713589	chr6	80713589	80713595	-	6785	ELOVL4	ADMD,STGD2,STGD3,FLJ17667,FLJ92876	0.192763	0.285569	1.613017	3.789309	0.599545	0.934375	6.291141	4.336142	1.601707	7.793078	6.519683	13.066716	0.116275	0.267821	0.167218	0.760733	0.1668	0.8057	0.25974	0.460633	1.014881	3.871212	0.590165	1.470779	8.458526	6.875363	2.054784	7.836072	7.527462	18.685483	0.110193	0.369726	0.418733	1.253444	0.30361	0.789619
L3_chr4_-_108860568	chr4	108860562	108860863	-	9061	PAPSS1	SK1,ATPSK1,PAPSS	0.804244	0	1.591957	52.952531	23.518045	3.914755	0.66108	1.080913	5.686431	23.086557	23.281543	20.280753	5.152423	6.028465	12.416985	73.075102	73.815157	59.418988	1	0	1	53.857143	23	6	1	2	7	23	27	28	5	8	21	118.989831	94.569444	61
L3_chr3_+_87359146	chr3	87359144	87359168	+	25978	CHMP2B	DMT1,CHMP2.5,DKFZP564O123,VPS2-2,VPS2B	2.528698	5.998126	8.279922	12.782968	2.043806	0	0	4.382193	0.772772	0	0.84304	2.195282	4.119751	1.485082	7.882162	3.652622	12.213055	2.014269	3	10	5	13	2	0	0	7	1	0	1	3	4	2	14	6	16	2
L3_chr9_-_32542567	chr9	32542566	32542604	-	10210	TOPORS	RP11-205M20.5,LUN,TP53BPL,P53BP3,RP31	3.26533	5.433431	0	15.7906	2.039444	0	1.32216	3.34008	6.28744	10.079635	0	1.482306	2.065344	9.794218	8.607479	4.256522	4.904017	2.01427	4	9	0	16	2	0	2	6	8	10	0	2	2	13	14.984848	6.984848	7	2
L3_chr11_-_124100699	chr11	124100699	124100699	-	NA	NA	NA	1.656842	1.211934	1.591957	2.942775	0	0	0	2.56872	2.402289	1.93233	1.709028	3.544256	5.100095	7.720838	23.106812	11.591484	10.514831	3.944081	2	2	1	3	0	0	0	4	3	2	2	5	5	10	29	18.806122	13	4
L3_chr9_+_125178941	chr9	125178941	125178941	+	286204	CRB2	RP11-230L22.2,FLJ16786,FLJ38464	6.117836	6.546722	3.343982	0.975531	1.019722	2.123056	0.66108	0	0	0.937795	3.464574	0	0	0.742541	3.823916	6.144174	10.514831	0.291946	7	11	2	1	1	3	1	0	0	1	4	0	0	1	6	10	13	0.28436
L3_chr6_-_167854300	chr6	167854300	167854303	-	NA	NA	NA	5.111747	3.593868	1.591957	2.942775	10.269854	4.532625	0.66108	0.540457	0	0	0.84304	0.741153	1.032672	0.742541	0	0	0	1.007135	6	6	1	3	10	6	1	1	0	0	1	1	1	1	0	0	0	1
L3_chr7_+_76748020	chr7	76748020	76748021	+	NA	NA	NA	6.815105	4.680195	1.82391	20.173585	3.526735	0.924418	0	0	0	0	0	0	0.07951	0.066664	0.07446	0.243399	0.095044	0.082793	7.987079	7.780111	1.13545	20.439442	3.452576	1.48074	0	0	0	0	0	0	0.075485	0.093458	0.190513	0.402583	0.172538	0.07908
L3_chr12_-_64810803	chr12	64810787	64810805	-	84298	C12orf31	MGC104302,MGC14817	0.804244	1.220836	0	0	0	0.638107	0	0.540457	0.772772	0	0.84304	0	6.132767	10.666609	10.382203	6.715651	15.763222	4.913316	1	2	0	0	0	1	0	1	1	0	1	0	6	14	17	11	21	5
L3_chr4_+_77446918	chr4	77446906	77446918	+	8987	STBD1	FLJ41801,GENEX3414,GENX-3414	0.804244	0.610418	0	13.811148	2.043806	3.546613	2.076955	0	0.772772	2.94947	0.84304	1.454129	4.119751	4.525839	4.559783	4.293231	5.646814	1.007135	1	1	0	14	2	5	2.882353	0	1	3	1	2	4	6	7	7	8	1
L3_chr6_-_136913254	chr6	136913248	136913265	-	9053	MAP7	E-MAP-115,EMAP115	2.528698	2.43277	3.183914	6.862762	2.039444	0	1.398909	0	3.126175	0	12.425918	0.741153	3.087079	0.742541	2.0796	1.214719	5.900487	1.007135	3	4	2	7	2	0	2	0	4	0	14	1	3	1	4	2	8	1
L3_chr12_+_63460801	chr12	63460788	63460802	+	NA	NA	NA	7.031822	2.423867	0	15.779613	1.019722	0.638107	0	0	3.233036	0	1.68608	0	0	0	0	0.60736	0	0	8	4	0	16	1	1	0	0	4	0	2	0	0	0	0	1	0	0
L3_chr8_-_18915494	chr8	18915493	18915552	-	23362	PSD3	DKFZp761K1423,EFA6R,HCA67	3.332943	1.211934	22.312017	5.880431	3.063528	0	0.66108	1.718711	0.772772	0.937795	0.84304	1.454129	3.087079	2.970163	5.969644	1.822079	2.130027	0	4	2	13	6	3	0	1	3	1	1	1	2	3	4	11	3	3	0
L3_chr5_-_141684758	chr5	141684758	141684771	-	81848	SPRY4		0	1.810134	3.183914	8.853599	12.309299	2.123056	7.115038	6.933543	9.01346	13.224047	29.497679	15.302103	0	3.783298	5.054164	5.503378	55.507573	14.68713	0	3	2	9	12	3	9	10	11	13	33	22	0	5	8	9	65	15
L3_chr11_+_33331382	chr11	33331382	33331382	+	NA	NA	NA	0	0	0	0	0	0	0	0	0	0	0	0	7.121753	0.742541	0	0	0.643964	11.635228	0	0	0	0	0	0	0	0	0	0	0	0	7	1	0	0	1	12
L3_chrX_-_138114172	chrX	138114171	138114173	-	NA	NA	NA	3.682596	7.402366	3.614075	5.708618	13.628051	1.461939	1.782438	2.844803	10.442531	3.164049	1.236303	5.904019	1.712377	0.033801	3.168431	1.326296	1.257558	0	4.441068	12.377053	2.199001	5.808966	13.262366	2.183171	2.595903	4.754789	12.756489	3.243156	1.469889	8.233606	1.656275	0.047926	5.386284	2.180133	1.956604	0
L3_chr6_+_147869653	chr6	147869645	147869654	+	NA	NA	NA	3.177832	5.45494	3.886509	8.362879	12.23029	4.66177	1.094115	0.898535	0.243837	0.881715	0.823585	1.468066	2.906925	4.666976	2.686547	4.157314	1.019321	1.951952	3.903959	9.103959	2.403959	8.518164	11.92322	6.507918	1.712448	1.682889	0.332431	0.968541	0.989089	1.980248	2.824324	6.2	4.8	6.8	1.613389	1.92619
L3_chr19_-_47155339	chr19	47155337	47155381	-	10567	RABAC1	PRA1,PRAF1,YIP3	2.412732	4.251806	0	0.975531	1.019722	3.362762	0	0	0	0	0	0	5.152423	19.269369	2.72181	2.433671	1.931892	12.854001	3	7	0	1	1	5	0	0	0	0	0	0	5	24.956044	5	4	3	12.988636
L3_chr11_-_33714548	chr11	33714545	33714561	-	966	CD59	16.3A5,EJ16,EJ30,EL32,G344,MGC2354,MIC11,MIN1,MIN2,MIN3,MSK21,PROTECTIN,p18-20,1F5,FLJ38134,FLJ92039,HRF-20,HRF20,MAC-IP,MACIF,MEM43,MIRL	0.804244	0.610418	0	0.975531	0	0	0.66108	0	0.772772	0	2.529121	2.156844	6.105483	2.973293	7.288173	1.832151	4.061918	18.696797	1	1	0	1	0	0	1	0	1	0	3	3	5.911654	3.981132	12.964286	3	6	18.981132
L3_chr2_-_85343006	chr2	85343001	85343006	-	NA	NA	NA	0	0	0	0	0	0	0	0	0	0	0	0	7.583372	8.216832	12.041997	9.807799	5.146563	2.501134	0	0	0	0	0	0	0	0	0	0	0	0	7.417722	10.708861	17.417323	15.987342	7.132911	2.474285
L3_chr4_-_77131117	chr4	77131107	77131129	-	55153	SDAD1	DKFZp686E22207,FLJ10498	0.804244	0.610418	1.591957	2.926593	3.063528	0	0.66108	3.109177	2.318315	1.93233	1.68608	4.380302	6.170071	3.012019	18.288627	12.246596	16.202216	7.884411	1	1	1	3	3	0	1	5	3	2	2	6	6	4	26	20	22.79845	8
L3_chr5_+_126881230	chr5	126881224	126881289	+	133619	PRRC1	FLJ32875	1.608488	1.810134	1.591957	3.902124	0	0	1.98324	3.480183	3.091086	11.819906	8.585841	5.121455	4.130688	20.53473	11.784496	12.80435	30.22449	9.93658	2	3	1	4	0	0	3	6	4	12	10	7	4	27	22	21	41	10
L3_chr10_-_77465605	chr10	77465605	77465608	-	NA	NA	NA	5.249924	2.181731	3.097687	4.57949	8.19546	7.79638	2.513493	0.746816	1.657026	0.227798	2.313404	13.433266	0.021004	0.197832	0.07425	0	0.051528	0.66026	6.270366	3.585312	1.945171	4.67864	8.007773	10.786127	3.726373	1.436246	2.118006	0.267819	2.719589	19.17832	0.019737	0.275362	0.190042	0	0.101555	0.644332
L3_chr11_+_113776534	chr11	113776529	113776567	+	10179	RBM7	FLJ11153	1.656842	1.211934	0	0	0	0	0	0.540457	0.772772	0.937795	0	0	6.185096	5.999727	3.163672	7.30262	10.068617	2.014269	2	2	0	0	0	0	0	1	1	1	0	0	6	8	5.98913	12	15	2
L3_chr6_+_126282085	chr6	126282078	126282145	+	135112	NCOA7	RP1-187J11.1,ERAP140,ESNA1,FLJ45605,MGC88425,Nbla00052,Nbla10993,dJ187J11.3	0	0	0	0.975531	0	0	0.66108	48.094185	6.534066	2.94947	0.84304	1.454129	7.191806	46.509272	8.458907	4.265821	6.331536	0	0	0	0	1	0	0	1	67	8	3	1	2	7	61	14.965217	7	9	0
L3_chr14_-_34943709	chr14	34943705	34943714	-	4792	NFKBIA	IKBA,MAD-3,NFKBI	4.137187	4.219726	10.20811	6.851698	6.139087	4.270834	0.66108	1.080913	5.514668	0	0.84304	0	3.087079	1.502626	6.861757	6.108291	3.714923	8.97145	5	6.985294	6	7	6	6	1	2	7	0	1	0	3	2	12	10	5	9
L3_chr11_-_100502925	chr11	100502925	100502926	-	5241	PGR	PR,NR3C3	1.656842	3.000661	0	5.906061	0	6.209524	6.264127	2.56872	2.402289	11.208741	0.84304	4.915947	0	0	1.090837	0.60736	0	1.993043	2	5	0	6	0	8	8	4	3	11	1	7	0	0	2	1	0	2
L3_chr15_+_82018459	chr15	82018458	82018459	+	NA	NA	NA	0.804244	0	1.591957	0.975531	0	0	0	0	0	0	0	0	7.121753	9.968706	8.133822	13.55011	5.174691	4.913316	1	0	1	1	0	0	0	0	0	0	0	0	7	13	12	22	7	5
L3_chrX_-_103288347	chrX	103288344	103288352	-	401612	MCART6	LL0XNC01-46H11.2,DKFZp686O1267	0.804244	0	0	0	1.019722	0	0	5.160093	14.001982	0	0	1.482306	7.144245	2.269478	6.895969	7.379756	4.530728	1.007135	1	0	0	0	1	0	0	8	17	0	0	2	7	3	11	12	6	1
L3_chr3_+_120495919	chr3	120495892	120496227	+	57514	CDGAP	KIAA1204,MGC138368,MGC138370	3.284433	1.220836	3.183914	27.411058	19.432283	3.914754	4.728194	3.340081	48.61485	76.048609	30.075002	58.557644	0	0	17.291222	25.637112	20.526477	43.471455	4.027686	2	2	28	19	6	6.652361	6	60	75.995215	34.995215	81.973319	0	0	30.990291	42	29.732394	43.982476
L3_chr17_+_7196203	chr17	7196201	7196233	+	147040	KCTD11	C17orf36,MGC129844,REN,REN/KCTD11	4.021221	1.220836	1.591957	14.729766	6.14369	3.971186	2.059989	2.56872	0	0	0	0.741153	2.065344	2.227622	1.977526	3.04103	2.013723	4.028538	5	2	1	15	6	5.904762	3	4	0	0	0	1	2	3	4	5	3	4
L3_chr18_+_40812750	chr18	40812750	40812750	+	NA	NA	NA	1.656842	0.053697	0	1.957861	1.019722	0.638107	1.398909	1.178254	8.326049	8.204045	3.464574	9.61755	5.100095	11.143486	28.640855	19.380542	19.283765	12.589419	2	0.085714	0	2	1	1	2	2	10	8	4	13.959016	5	14.345029	35	31.362573	22.690058	13
L3_chr7_-_75794923	chr7	75794904	75794930	-	NA	NA	NA	0	0.610418	0	0	1.019722	0	0	0	0	0.937795	0	0	8.158978	3.747794	3.992118	13.461436	4.736007	9.684205	0	1	0	0	1	0	0	0	0	1	0	0	7.985075	5	7	22	6.930556	9.721917
L3_chr5_+_36642475	chr5	36642435	36642489	+	6507	SLC1A3	EA6,EAAT1,FLJ25094,GLAST,GLAST1	0	3.000661	0	3.908924	2.043806	0.638107	0	1.178254	6.236355	28.892303	28.448885	22.88308	8.187174	2.245167	1.585219	71.270603	57.586314	26.707701	0	5	0	4	2	1	0	2	7.980392	28.980952	32.940594	32	8	3	3	115.995763	75	27
L3_chr12_+_108636012	chr12	108636009	108636021	+	NA	NA	NA	3.332943	4.814704	1.591957	4.9049	3.069543	11.838914	1.398909	4.89588	2.353404	1.93233	2.552068	2.195282	3.541743	1.485082	0.494381	1.214719	0	0	4	8	1	5	3	15	2	8	3	2	3	3	3.4375	2	1	2	0	0
L3_chr1_+_179718396	chr1	179718353	179718451	+	777	CACNA1E	BII,CACH6,CACNL1A6,Cav2.3	4.922174	6.66317	12.103907	63.928401	14.323415	5.190967	1.32216	5.560447	4.005807	14.959921	11.152602	6.492127	2.065344	5.21533	1.585219	25.074296	6.719605	4.993221	6	11	7	65	14	8	2	9	5	15	13	9	2	7	3	40.988506	10	5
L3_chr2_-_20714349	chr2	20714339	20714350	-	64342	HS1BP3	ETM2,FLJ14249,HS1-BP3	4.069575	3.618125	1.591957	14.737124	1.019722	2.57981	1.32216	0	0.772772	1.87559	1.709028	0.741153	2.979679	4.525839	0.988763	4.174242	2.657687	8.920628	5	6	1	15	1	3.921053	2	0	1	2	2	1	2.895238	6	2	6.86	4	9
L3_chr16_-_87174378	chr16	87174378	87174379	-	NA	NA	NA	5.209432	13.625176	0	0.975531	0	0.638107	2.16878	2.56872	9.186969	0.937795	0.84304	1.454129	1.032672	0.742541	0.494381	0	0	0	6	23	0	1	0	1	3	4	11	1	1	2	1	1	1	0	0	0
L3_chr3_+_76566270	chr3	76566268	76566270	+	NA	NA	NA	0.105725	0.118324	0.122229	0.184275	0	0.048697	2.335819	1.178254	0.248586	0.596351	4.000552	2.434493	6.026722	3.67258	4.256077	11.291157	13.635108	8.577603	0.142857	0.190476	0.095238	0.190476	0	0.095238	3.333333	2	0.333333	0.666667	4.666667	3.333333	5.868549	4.871795	7.179487	18.384615	17.410256	8.717949
L3_chr3_+_47026361	chr3	47026361	47026362	+	NA	NA	NA	6.117836	3.618125	3.343982	3.929369	9.224805	5.170731	1.32216	1.178254	9.95974	0.937795	10.503448	3.59413	1.032672	2.269478	4.914753	2.43951	2.013723	1.007135	7	6	2	4	9	7	2	2	12	1	12	5	1	3	8	4	3	1
L3_chr3_+_142688572	chr3	142688570	142688572	+	5922	RASA2	GAP1M	3.413301	2.406191	0	1.957861	1.019722	0	0	0	0.772772	0	2.552068	1.454129	5.100095	1.485082	1.090837	1.214719	2.913582	10.679818	4	4	0	2	1	0	0	0	1	0	3	2	5	2	2	2	4	11
L3_chr11_-_71501390	chr11	71501385	71501393	-	25906	C11orf51	DKFZP564M082,HSPC020	2.461087	3.632486	1.591957	2.933393	1.019722	0	0	0	0	0	0	0	6.159134	2.987708	12.138734	1.826311	0	4.985364	3	6	1	3	1	0	0	0	0	0	0	0	6	4	19	3	0	5
L3_chr6_+_71434223	chr6	71434210	71434242	+	60682	SMAP1	SMAP-1,FLJ13159,FLJ42245,RP1-104A17.1	4.873819	3.632486	13.855933	0	2.043806	0	0.66108	0.540457	0.772772	0.937795	0.84304	0.741153	3.087079	0.742541	2.0796	0.60736	0.643964	1.007135	6	6	8	0	2	0	1	1	1	1	1	1	3	1	4	1	1	1
L3_chr2_+_216322784	chr2	216322784	216322786	+	NA	NA	NA	0.804244	0.610418	1.591957	5.036752	3.206351	0.867101	7.037471	2.666647	10.967411	4.019885	7.392519	19.768063	1.032672	1.502626	6.569556	1.429929	2.130027	2.014269	1	1	1	5.140909	3.140909	1.391966	9.356522	4.534783	13.356522	4.178261	8.534783	28.580854	1	2	10	2.349206	3	2
L3_chr1_+_103840910	chr1	103840904	103841156	+	NA	NA	NA	0	0.610418	1.591957	0	0	0	0.66108	13.40367	4.755693	0.937795	1.68608	4.335282	8.239503	8.326681	14.116259	6.099018	19.488723	1.007135	0	1	1	0	0	0	1	19	6	1	2	6	8	11	23	10	26	1
L3_chr11_+_30301229	chr11	30301212	30301232	+	120534	C11orf46	FLJ38968,dJ299F11.1	0.804244	2.43277	3.183914	4.917216	1.019722	0	0	0.540457	4.706807	1.93233	3.464574	0.741153	8.191782	9.860959	11.375659	15.337225	10.2183	5.014447	1	4	2	5	1	0	0	1	6	2	4	1	8	13	19	25	14	5
L3_chr15_-_81471372	chr15	81471371	81471373	-	123207	C15orf40	MGC29937	4.217545	0.610418	1.591957	1.957861	1.019722	0	3.768114	3.30128	1.545543	12.52249	0.84304	0	1.032672	10.870975	1.733047	3.643654	2.130027	2.971095	5	1	1	2	1	0	5	5	2	12	1	0	1	14	3	5.964706	3	3
L3_chr18_+_31075006	chr18	31074993	31075016	+	84307	ZNF397	MGC13250,ZNF47,ZSCAN15	0.804244	0	1.591957	2.942775	0	0	0	4.479534	0	0	1.709028	0	8.239503	2.227622	3.318266	4.265821	22.674566	4.985364	1	0	1	3	0	0	0	7	0	0	2	0	8	3	6	7	29	5
L3_chr4_+_8251959	chr4	8251903	8252005	+	54436	SH3TC1	FLJ20356,FLJ32999,FLJ36243,FLJ46394	5.794029	3.627028	4.775871	81.274622	84.803664	29.502808	1.32216	8.935647	9.53741	40.240779	36.780847	29.057674	2.054407	1.485082	8.9113	20.12854	43.548591	40.59634	7	6	3	82.797741	82.887332	42.715695	2	15.993939	11.976331	40.981891	42.993548	39.993902	2	2	16.994286	33	60	41
L3_chr15_+_84034167	chr15	84034147	84034259	+	NA	NA	NA	0.804244	0	0	0	0	0	4.282387	11.89787	6.494291	29.040738	28.644766	34.938409	4.130688	4.497101	2.72181	4.25575	15.344104	6.999633	1	0	0	0	0	0	6	18	8	29	33	49	4	6	5	7	20	7
L3_chr6_-_159462516	chr6	159462509	159462530	-	NA	NA	NA	0	1.220836	0	0	0	0	0	10.468305	1.580632	1.93233	2.529121	0.741153	9.219846	7.563138	2.227429	1.826311	8.420805	3.000177	0	2	0	0	0	0	0	16	2	2	3	1	9	10	4	3	12	3
L3_chr20_-_61356286	chr20	61356284	61356286	-	128414	C20orf58	RP11-261N11.9,FAM77A,bA261N11.2,C20orf58	3.608476	2.913328	6.279038	6.569333	5.597645	8.63545	5.611419	5.037003	1.743193	4.987199	3.818796	15.364706	0	0	0.134355	0.004263	0	0.008056	4.242107	4.851754	3.71831	6.671607	5.467093	11.256418	7.23431	7.578291	2.201593	4.971316	4.403663	22.472168	0	0	0.322984	0.007194	0	0.007421
L3_chr1_+_29322016	chr1	29322016	29322016	+	NA	NA	NA	6.117836	2.406191	1.591957	5.906061	3.069543	0.638107	2.16878	0.540457	8.326049	0.937795	3.464574	4.915947	1.032672	0	2.4069	3.677067	5.358761	12.589419	7	4	1	6	3	1	3	1	10	1	4	7	1	0	4	6	7	13
L3_chr1_+_23616170	chr1	23616170	23616170	+	NA	NA	NA	2.528698	3.593868	0	0	0	0	3.768114	6.393086	11.78419	14.706725	5.238118	11.63875	3.072054	0	0.494381	2.446396	0.643964	1.007135	3	6	0	0	0	0	5	9	14	14	6	16.984615	3	0	1	4	1	1
L3_chr11_+_118710444	chr11	118710433	118710451	+	79102	RNF26	MGC2642	2.566042	6.643637	4.775871	14.845311	7.155522	8.020009	4.807503	7.376498	1.545543	4.8818	5.086995	12.485396	2.065344	2.987708	1.699064	2.763199	4.845473	9.145703	3.182143	11	3	15.078431	7	10.369868	6.808219	12	2	5	5.876923	17.902597	2	4	3.199029	4.544218	7	9.24171
L3_chr6_+_30420891	chr6	30420884	30420914	+	79897	RPP21	DAQB-170I5.4,C6orf135,FLJ22638	5.355282	1.220836	0	11.938074	1.019722	2.172262	0	1.026674	0	0	0.84304	0.395236	4.119751	0.742541	0.494381	2.292754	2.013723	0.758679	6.469388	2	0	12.181345	1	3.363782	0	1.769458	0	0	1	0.52381	4	1	1	3.75	3	0.75
L3_chrX_-_153247502	chrX	153247501	153247502	-	NA	NA	NA	2.520463	1.239854	0.004886	3.915139	9.201567	0.01004	6.002792	7.27145	3.219446	2.015435	5.324239	15.927015	1.049956	0.742541	0.043122	0.647331	1.3116	2.042689	2.99063	2.031492	0.004499	3.985758	8.963114	0.022494	8.017569	10.098111	4.071278	2.142555	6.098111	23.326758	1.016867	1	0.118072	1.066193	2.033735	2.050602
L3_chr14_+_60517685	chr14	60517673	60517799	+	145389	SLC38A6	MGC102697,NAT-1	0	0.610418	1.591957	2.933393	2.043806	0	3.458898	0.540457	12.045642	2.870125	5.150654	7.243541	6.163221	5.300426	24.289229	52.679729	33.353472	7.007489	0	1	1	3	2	0	5	1	15	3	6	10	6	7	39	86	44.995192	7
L3_chr11_+_60366151	chr11	60366122	60366164	+	79080	CCDC86	FLJ22321,MGC2574	4.922173	1.822352	1.591957	1.951062	1.019722	3.362762	2.644319	1.080913	1.545543	3.75118	0.84304	2.223458	2.065344	2.227622	0.988763	7.926937	8.954752	10.985719	6	3	1	2	1	5	4	2	2	4	1	3	2	3	2	13	13	11
L3_chr12_+_52181333	chr12	52181332	52181343	+	6895	TARBP2	TRBP,TRBP1,TRBP2	7.81153	3.632486	1.591957	18.726651	12.285289	1.362328	0	2.896964	0.772772	0	0	0	2.065344	2.966178	1.733047	4.293231	4.927305	1.007135	9.040433	6	1	19	12	2	0	5	1	0	0	0	2	3.903509	3	7	7	1
L3_chr17_+_29793696	chr17	29793696	29793696	+	NA	NA	NA	0	0	0	0	0	0	6.264127	10.506705	3.233036	13.6128	7.023452	4.915947	3.68132	2.88621	1.733047	6.144174	1.541053	2.971095	0	0	0	0	0	0	8	14	4	13	8	7	3.6	3.8	3	10	2.228571	3
L3_chr7_+_129699112	chr7	129699109	129699112	+	NA	NA	NA	1.656842	3.316267	0	0.975531	0	1.385918	3.086582	2.591177	5.990268	3.007239	15.128252	4.458138	5.223281	0.742541	2.449719	0	1.36976	10.679818	2	5.478261	0	1	0	2.049107	4.354467	4.059078	7.312213	3.075902	17.059078	6.295389	5.117347	1	4.117347	0	2	11
L3_chr14_-_74587924	chr14	74587922	74587925	-	27030	MLH3	HNPCC7,MGC138372	6.92208	1.220836	1.591957	13.821751	0	0	0	0.540457	7.467917	1.87559	2.583893	1.482306	3.072054	1.011519	1.585219	3.051102	7.045449	0	8	2	1	14	0	0	0	1	9	2	3	2	3	1.368421	3	5	9	0
L3_chr20_+_532764	chr20	532763	532764	+	NA	NA	NA	1.656842	0.610418	1.591957	3.918306	3.097874	4.278195	8.357464	1.183879	2.402289	0.937795	6.947146	17.972713	0	0	0	0	0	0	2	1	1	4	3.027604	6.041405	11	2.017247	3	1	8	26.037627	0	0	0	0	0	0
L3_chr3_-_50333909	chr3	50333897	50333920	-	8692	HYAL2	LUCA2,LuCa-2	3.265331	0.610418	1.591957	3.908924	2.043806	2.724655	2.721069	1.718711	1.580632	4.82506	0.84304	2.195282	4.104726	1.485082	4.094066	3.677067	3.323486	10.82644	4	1	1	4	2	4	4	3	2	5	1	3	4	2	7	6	5.031098	11
L3_chr17_+_22655034	chr17	22655034	22655035	+	NA	NA	NA	0	0	0	0	0	0	0	0	0	0	0	0	10.146174	0.742541	0	0	0	0	0	0	0	0	0	0	0	0	0	0	0	0	10	1	0	0	0	0
L3_chr1_+_44451732	chr1	44451732	44451732	+	55929	DMAP1	DKFZp686L09142,DNMAP1,DNMTAP1,EAF2,FLJ11543,KIAA1425,SWC4,RP5-891H21.2	0	0	0	0.975531	0	0.638107	0	0	0	0	0	0	10.146174	1.502626	6.075174	1.218951	0	2.971095	0	0	0	1	0	1	0	0	0	0	0	0	10	2	9	2	0	3
L3_chr9_+_114344861	chr9	114344861	114344862	+	NA	NA	NA	0	0	0	0	0	0	0	0	0	0	0	0	10.146174	0	0.494381	0	0	0	0	0	0	0	0	0	0	0	0	0	0	0	10	0	1	0	0	0
L3_chr4_-_170167982	chr4	170167976	170168011	-	84869	CBR4	FLJ14431	0.804244	0.610418	0	3.918306	2.039444	0	4.228769	0.540457	0.772772	3.80792	5.135961	9.949618	5.137399	6.759813	6.647503	10.988358	9.690947	3.021404	1	1	0	4	2	0	6	1	1	4	6	14	5	9	11.971014	18	14	3
L3_chr12_-_46499956	chr12	46499955	46499956	-	51564	HDAC7A	DKFZP586J0917,HDAC7,FLJ99588,HD7A,HDAC7A	0	0.610418	0	0.975531	0	1.276213	0	0.540457	0	0.937795	4.349605	0	10.193808	0.742541	0.494381	1.218951	0.643964	1.993043	0	1	0	1	0	2	0	1	0	1	5	0	10	1	1	2	1	2
L3_chr20_-_45847557	chr20	45847557	45847557	-	55959	SULF2	RP5-1049G16.1,DKFZp313E091,FLJ90554,HSULF-2,KIAA1247,MGC126411	3.395507	2.985816	5.13435	13.774961	4.075811	2.111443	3.745227	1.847076	9.13369	3.289021	3.449692	3.524894	3.072054	1.502626	4.559783	1.218951	2.913582	0	3.98	4.975	2.985	13.935	3.98	2.985	4.97191	2.983146	10.938202	3.330374	3.983146	4.97191	3	2	7	2	4	0
L3_chr7_-_124357132	chr7	124357126	124357150	-	25913	POT1	DKFZP586D211,hPot1	0	0	0	0	0	0	0	1.718711	0	0	0	0	10.237493	0	4.801411	1.826311	2.575855	3.021404	0	0	0	0	0	0	0	3	0	0	0	0	10	0	9	3	4	3
L3_chr14_+_60271242	chr14	60271228	60271263	+	4331	MNAT1	MAT1,RNF66,TFB3	2.412732	0.610418	0	0	0	0	0.66108	3.437421	3.126175	0.937795	0.84304	2.936435	7.165439	16.974217	14.264088	9.169066	7.188415	3.021404	3	1	0	0	0	0	1	6	4	1	1	4	7	22	23	15	10	3
L3_chr19_+_50541752	chr19	50541752	50541752	+	NA	NA	NA	0	0	0	0.975531	0	0	10.272816	1.858813	1.580632	3.037017	0.84304	2.072912	0	0	4.612944	0.825538	0.600263	2.059295	0	0	0	1	0	0	12.64	3	2	3.085324	1	2.88	0	0	7.071429	1.357143	0.9375	2.067532
L3_chr1_+_109043378	chr1	109043376	109043497	+	55119	PRPF38B	FLJ10330,MGC163218,MGC41809,RP11-293A10.1	0	0	0	0	0	0	0	0	0	0	0	0	10.293909	2.987708	21.441	6.713865	26.399538	1.993043	0	0	0	0	0	0	0	0	0	0	0	0	10	4	30	11	32	2
L3_chr13_+_41744182	chr13	41744156	41744217	+	11215	AKAP11	AKAP220,DKFZp781I12161,FLJ11304,KIAA0629,PRKA11	4.615592	0.451109	8.386275	27.067571	7.414588	1.260118	1.623222	3.002623	3.539501	6.74313	7.215821	3.249517	4.112051	4.498334	0.511295	5.879932	3.201303	8.845114	5.630083	0.734814	4.934987	27.561669	7.253501	1.976923	2.416809	4.993537	4.425455	7.037659	8.410458	4.412186	3.991557	6.060758	1.072395	9.663261	4.765298	8.892396
L3_chr2_+_190234429	chr2	190234418	190234429	+	54529	ASNSD1	FLJ20752,NBLA00058,NS3TP1	0	0	1.591957	0	0	0	6.264127	7.737602	1.580632	0	0	0.741153	4.087056	6.066933	15.137733	4.900591	2.773991	3.944081	0	0	1	0	0	0	8	11	2	0	0	1	4	7.976744	21	8	4	4
L3_chr13_-_49057696	chr13	49057683	49057726	-	55213	RCBTB1	GLP,CLLD7,CLLL7,MGC33184,RP11-185C18.1	4.164478	0	1.591957	11.767662	14.338478	1.276214	2.059989	2.799624	9.692238	5.803299	2.529121	15.134515	4.130688	2.970163	4.634328	4.265821	9.119484	4.028538	4.97561	0	1	12	14	2	3	5	12	5.983333	3	21	4	4	8	7	12.892857	4
L3_chr7_+_39572527	chr7	39572524	39572535	+	57002	C7orf36	GK003	0	3.022067	0	0.975531	1.019722	0	1.32216	0	15.07156	7.015188	16.598972	0.741153	9.163498	6.060512	6.741458	7.348913	11.802759	3.97823	0	5	0	1	1	0	2	0	18	7	19	1	9	8	11	12	15	4
L3_chr11_-_95762713	chr11	95762711	95762725	-	79780	CCDC82	FLJ23518,HSPC048	4.970528	2.420552	0	1.957861	0	0	1.398909	0	1.545543	0.937795	1.709028	0.741153	4.119751	1.502626	4.83835	11.024055	0.643964	1.007135	6	4	0	2	0	0	2	0	2	1	2	1	4	2	8	18	1	1
L3_chr20_+_58064374	chr20	58064360	58064374	+	284756	C20orf197	FLJ33860,MGC120496,RP5-1017F8.1	0	0	0	0	0	0	3.382149	2.56872	1.580632	6.900538	4.307614	5.026561	7.15721	3.815345	5.903516	21.534358	25.269545	1.007135	0	0	0	0	0	0	5	4	2	7	5	7	6.99187	5	10	35	32	1
L3_chr1_+_76811304	chr1	76811303	76811305	+	NA	NA	NA	10.570866	8.597418	3.183914	3.264161	6.823126	6.200714	0	0	0.772772	0.937795	0	0.741153	0	0.742541	0	0	0	0	12.336066	14.336066	2	3.336066	6.672131	8.368852	0	0	1	1	0	1	0	1	0	0	0	0
L3_chr12_-_103056005	chr12	103056005	103056005	-	4801	NFYB	CBF-A,CBF-B,HAP3,NF-YB	0	0	0	0	0	0	10.589577	0	0	0	0	0	0	0	0	0	0.643964	0	0	0	0	0	0	0	13	0	0	0	0	0	0	0	0	0	1	0
L3_chr14_+_98712135	chr14	98712135	98712135	+	NA	NA	NA	0	0	0	1.957861	0	0	10.589577	0	0	0	0	0	0	0	0	0	0	0	0	0	0	2	0	0	13	0	0	0	0	0	0	0	0	0	0	0
L3_chr5_+_167724973	chr5	167724973	167724973	+	NA	NA	NA	0	0	0	0	0	0	10.589577	0	3.233036	0	0	0	0	0	0	0	0	0	0	0	0	0	0	0	13	0	4	0	0	0	0	0	0	0	0	0
L3_chr19_+_62554481	chr19	62554472	62554494	+	57343	ZNF304	MGC129703,MGC129704	0	0.610418	0	0	1.019722	0	9.650623	1.080913	21.249273	0.937795	0.84304	0	1.032672	1.502626	17.115259	3.04687	0	0	0	1	0	0	1	0	13	2	26	1	1	0	1	2	25	5	0	0
L3_chr12_+_56425088	chr12	56425081	56425091	+	6302	TSPAN31	SAS	2.461087	0	0	0	1.019722	0	0	0	0	0	0	0	8.235415	6.788551	8.59475	4.817101	12.803071	3.000177	3	0	0	0	1	0	0	0	0	0	0	0	8	9	13.939024	7.901524	17	3
L3_chr22_+_17539205	chr22	17539203	17539218	+	NA	NA	NA	9.678234	4.246219	4.93594	2.926593	18.458968	1.91432	0	0	2.353404	0.937795	0	0	1.032672	0.742541	1.090837	3.04687	0	1.007135	11	7	3	3	18	3	0	0	3	1	0	0	1	1	2	5	0	1
L3_chr1_+_105013869	chr1	105013869	105013869	+	NA	NA	NA	10.732074	2.576185	0	0.975531	0	0	0	0	0	0	0	0	0	0	0	0	0	0	12	4.285714	0	1	0	0	0	0	0	0	0	0	0	0	0	0	0	0
L3_chr10_-_125924509	chr10	125924509	125924510	-	NA	NA	NA	6.013676	0	0	0	0	0.638107	2.753068	6.933543	18.475517	0.937795	2.385542	9.756635	2.054407	3.040757	2.227429	1.214719	0	1.993043	7	0	0	0	0	1	3.901639	10	21.962963	1	2.80895	14	2	4	4	2	0	2
L3_chr5_-_131790267	chr5	131790207	131790302	-	NA	NA	NA	0	0	0	2.933393	2.039444	0	8.78833	5.29839	6.252351	54.931699	32.330045	15.802684	2.065344	4.372226	1.977526	7.912604	5.431678	1.007135	0	0	0	3	2	0	12	8.89404	8	54	37	21.94964	2	5.866667	4	13	8	1
L3_chr16_-_71379142	chr16	71379121	71379145	-	NA	NA	NA	6.733174	8.834329	6.426151	14.743806	9.208291	5.110697	2.271476	3.490089	3.363704	2.301661	2.517958	5.656942	1.856023	1.629147	1.552185	2.19889	1.475042	3.251892	7.991523	14.727232	4.037756	15.00628	9.00375	7.717769	3.42604	5.689445	4.239377	2.499491	2.989429	7.957653	1.788625	2.198049	3.237053	3.619991	2.371981	3.204215
L3_chr8_+_21919622	chr8	21919617	21919622	+	NA	NA	NA	0.804244	0	0	0	0	0	0	0	0	0	0	0	10.171602	0.742541	0	1.218951	0.643964	0	1	0	0	0	0	0	0	0	0	0	0	0	10	1	0	2	1	0
L3_chr9_-_14683353	chr9	14683344	14683431	-	340481	ZDHHC21		4.849946	4.212594	4.93594	14.695109	9.207218	0.638107	1.398909	6.002936	7.314171	9.871262	4.164351	5.817588	4.740916	2.212002	9.71539	14.706999	24.562726	5.412274	5.895833	7	3	15	9	1	2	9.71746	9.247742	10.295411	4.888889	8	4.599156	2.97931	15.891892	24	32.918348	5.389356
L3_chr3_+_19963590	chr3	19963587	19963606	+	5868	RAB5A	RAB5	9.181322	2.98475	0	14.739148	4.08325	2.908506	1.841503	6.297603	2.402289	0	2.552068	0.741153	0	1.485082	0.494381	1.822079	2.657687	3.97823	11	4.9375	0	15	4	4	2.8	10.513514	3	0	3	1	0	2	1	3	4	4
L3_chr13_-_20246089	chr13	20246089	20246101	-	221143	N6AMT2		0.804244	3.598929	0	0	1.019722	0.638107	0	5.673783	1.580632	3.86466	3.464574	0	10.21977	3.005253	1.733047	1.214719	3.499786	0	1	5.953488	0	0	1	1	0	9	2	4	4	0	10	4	3	2	5	0
L3_chr6_-_88911216	chr6	88911215	88911216	-	1268	CNR1	RP1-23D17.1,CANN6,CB-R,CB1,CB1A,CB1K5,CNR	0	0	0	0	0	0	0	0.540457	0	0	0	0	11.152647	0	0	0	0	0	0	0	0	0	0	0	0	1	0	0	0	0	11	0	0	0	0	0
L3_chr12_-_22588713	chr12	22588694	22588713	-	9847	KIAA0528	DKFZp779N2044	1.656842	1.220836	0	0	0	0	1.32216	9.092198	3.091086	1.93233	3.418055	4.313688	8.176917	25.66281	5.512202	7.348913	4.358886	6.927585	2	2	0	0	0	0	2	13	4	2	4	6	8	33.047807	9	12	6	7
L3_chr22_+_44854874	chr22	44854870	44854881	+	NA	NA	NA	5.00696	3.611079	4.93594	10.814043	7.17194	1.362328	2.059989	3.577524	0.772772	16.409755	2.552068	4.313688	4.104726	1.502626	2.0796	3.665348	1.287928	4.964138	5.983333	6	3	11	7	2	3	6	1	16	3	6	4	2	4	6	2	5
L3_chr1_+_191044791	chr1	191044791	191044797	+	5997	RGS2	G0S8	0	1.211934	0	2.942775	1.019722	0	0	0	0	0	1.68608	0.741153	11.178847	0	18.410631	11.01669	14.712444	18.416585	0	2	0	3	1	0	0	0	0	0	2	1	11	0	26.961039	17.935065	18.935065	18.935065
L3_chr5_+_173277833	chr5	173277833	173277835	+	NA	NA	NA	0	0	0	0	0	0	0	2.56872	0.772772	0	0	0	11.178847	1.502626	0.494381	0	0	0	0	0	0	0	0	0	0	4	1	0	0	0	11	2	1	0	0	0
L3_chr14_+_23095394	chr14	23095390	23095394	+	79178	THTPA	MGC2652,THTP,THTPASE	0	0	0	0	0	0	0	0	0	0	0	0	11.193337	2.269478	0.494381	0	0.643964	1.007135	0	0	0	0	0	0	0	0	0	0	0	0	11	3	1	0	1	1
L3_chr11_+_82078511	chr11	82078510	82078516	+	NA	NA	NA	0	0	0	0	0	0	0	0	0	0	0	0	11.204274	5.285924	4.318297	6.12879	6.728521	0	0	0	0	0	0	0	0	0	0	0	0	0	11	7	7	10	9	0
L3_chrX_+_133334983	chrX	133334980	133334989	+	84295	PHF6	BORJ,MGC14797,AC004383.6	3.413301	1.220836	0	0.975531	1.019722	0	0.66108	3.30128	0	0	0.84304	0	7.165439	14.648806	1.483144	3.053756	1.287928	2.014269	4	2	0	1	1	0	1	5	0	0	1	0	7	19	3	5	2	2
L3_chr3_-_18383093	chr3	18383087	18383109	-	NA	NA	NA	0	0	0	0	0	0	0	0	0	0	0	0	11.241558	3.783298	0.494381	0	0	1.007135	0	0	0	0	0	0	0	0	0	0	0	0	11	5	1	0	0	1
L3_chr11_-_77806515	chr11	77806500	77806516	-	9846	GAB2	KIAA0571	9.20733	3.043188	1.591957	4.893837	0	1.196539	2.059989	1.080913	4.005807	2.937818	14.845464	2.936435	0	0	0.494381	3.04103	4.845473	3.000177	11	5	1	5	0	1.885246	3	2	5	2.988636	17	4	0	0	1	5	7	3
L3_chr14_-_32477813	chr14	32477799	32477817	-	NA	NA	NA	6.538462	9.67123	4.729043	6.247205	11.781846	5.404094	4.077732	4.389199	7.385113	7.22247	10.74907	11.18929	0.653424	0.515842	1.060514	1.846983	1.088514	1.575253	7.822677	16.047113	2.884175	6.381143	11.518383	8.005774	5.961627	7.695164	9.322231	7.512379	12.533059	15.698529	0.625922	0.709266	2.237262	3.043975	1.835863	1.55079
L3_chr16_+_65818543	chr16	65818535	65818556	+	29100	HSPC171	HSPC171	0	0.610418	0	0.975531	1.019722	0	0	1.080913	0	0	0	0	11.270166	11.353202	5.577337	7.938834	7.701296	6.021581	0	1	0	1	1	0	0	2	0	0	0	0	11	15	10	13	11	6
L3_chrX_+_84145559	chrX	84145559	84145567	+	139322	APOOL	RP1-215K18.3,CXorf33,FAM121A,MGC129748,UNQ8193	0	0.610418	0	0.975531	0	0	0	0	1.545543	2.870125	1.68608	2.908258	11.278862	0.742541	7.636564	8.58059	9.703136	2.014269	0	1	0	1	0	0	0	0	2	3	2	4	11	1	13	14	13	2
L3_chr12_-_106011458	chr12	106011444	106011461	-	1407	CRY1	PHLL1	1.656842	4.186026	1.591957	0.975531	1.019722	0.638107	0.66108	2.39927	1.580632	3.80792	3.464574	0	8.990571	13.051973	22.203804	11.630084	8.766051	5.879572	2	7	1	1	1	1	1	4	2	4	4	0	8.757353	17	32	19	11	6
L3_chr9_+_16861399	chr9	16861399	16861399	+	NA	NA	NA	5.209432	3.03795	0	0.998466	1.019722	0	0	0	0	0	0	0	6.111572	6.153361	12.557829	3.677067	11.411796	1.007135	6	5.062802	0	1.023392	1	0	0	0	0	0	0	0	6	8	17	6	14.015009	1
L3_chr9_-_87352758	chr9	87352757	87352758	-	NA	NA	NA	6.515755	12.745816	16.178614	10.182258	7.213766	18.097454	4.868896	4.043616	8.676202	2.100575	4.011689	10.18759	0	0	0	0	0	0	7.552761	21.409796	8.90625	10.325784	7.044409	21.5625	6.532071	6.190476	10.52381	2.166667	4.653502	14.643558	0	0	0	0	0	0
L3_chr19_+_59177606	chr19	59177603	59177606	+	NA	NA	NA	3.00038	4.004535	2.049199	4.287222	6.119125	2.478201	7.758958	5.295989	6.366597	2.576888	2.70352	11.763519	0.651403	0.161986	0.505281	0.127657	0.4726	1.248684	3.57847	6.672105	1.298989	4.377592	5.974961	3.478108	10.45009	7.817798	7.919407	2.750149	3.155823	16.865395	0.627318	0.223757	1.124145	0.211826	0.752661	1.243982
L3_chr15_+_78774705	chr15	78774704	78774737	+	58489	FAM108C1	FLJ34461,MGC131546	5.773958	4.80888	9.711811	8.807024	4.087612	2.638541	3.621307	9.841348	15.215223	4.688976	3.426933	2.893215	2.054407	7.53983	8.418525	16.299218	4.671247	3.862303	7.072456	7.941176	6	9	4	4	5	15.989247	19	5	4	3.978723	2	9.915789	13.957895	26.656174	6.950495	3.915789
L3_chr1_+_54954125	chr1	54954112	54954145	+	7268	TTC4	MGC5097,RP5-1043G4.2	1.608488	0	4.93594	2.933393	0	0	0.66108	2.259167	0	1.95021	1.68608	1.454129	9.239479	3.712704	10.349956	5.478933	10.786987	4.913316	2	0	3	3	0	0	1	4	0	2.022447	2	2	9	5	18	9	15	5
L3_chr17_+_32022421	chr17	32022406	32022464	+	79154	MGC4172	ARPG836,FLJ39232	3.265331	5.608544	34.184763	31.387001	27.6352	6.477385	5.167023	1.713098	17.262403	26.849818	23.760549	2.936435	3.098016	0.742541	9.002672	7.555953	4.067791	4.99322	4	9.242718	19	32	27	9.625788	7	2.991525	21	26.983193	27.101218	4	3	1	16.087912	12.367028	6.013381	5
L3_chr22_+_25155229	chr22	25155229	25155238	+	57168	ASPHD2	CTB-1048E9.3,FLJ39838	0	0.610418	0	0	1.019722	1.362328	1.398909	0.540457	0	0	0	0	10.146174	0.742541	0	0	0	1.007135	0	1	0	0	1	2	2	1	0	0	0	0	10	1	0	0	0	1
L3_chrX_+_152693456	chrX	152693456	152693457	+	5365	PLXNB3	PLEXB3,PLEXR,PLXN6,FLJ76953	8.627142	12.413242	5.161982	6.895737	21.616074	8.199725	2.960227	6.393086	0.772772	2.94947	4.349605	4.141156	0	4.592579	1.733047	0	2.773991	1.007135	9.847059	21	3	7	21	10.694118	4	9	1	3	5	5.801608	0	6	3	0	4	1
L3_chr7_+_63986115	chr7	63986115	63986118	+	NA	NA	NA	10.605469	3.01661	0	0.975531	0	0	0	0.540457	0.772772	0.937795	0.84304	0	1.032672	3.815345	0	0	0	0	12	5	0	1	0	0	0	1	1	1	1	0	1	5	0	0	0	0
L3_chr2_-_33677857	chr2	33677844	33677885	-	25940	FAM98A	DKFZP564F0522,DKFZp686O03192	1.608488	2.43277	1.591957	16.704367	2.039444	0.638107	2.82986	6.75881	6.28744	2.813385	5.081188	1.454129	7.206831	13.569631	8.412363	18.688349	17.689172	8.992676	2	4	1	17	2	1	4	11	8	3	6	2	7	18	14	30.415225	24	9
L3_chr7_-_44331602	chr7	44331599	44331760	-	816	CAMK2B	CAM2,CAMK2,CAMKB,MGC29528	6.088481	1.895358	10.51195	25.514523	26.391363	4.417022	3.509356	1.649838	5.572091	11.597413	10.301309	21.173055	2.065344	1.517634	2.75439	4.305355	1.938733	1.007135	7.102521	3.102521	6	26.05126	25.797619	6.486726	5.036476	3.072952	7.109428	12	12	30.072952	2	2.046183	5.092367	7.061578	3.015394	1
L3_chr16_-_85101671	chr16	85101671	85101675	-	NA	NA	NA	7.46889	3.663584	1.194486	3.755164	1.561619	0.516925	0.016266	4.068301	5.71789	4.323425	3.023618	2.095054	4.228959	8.385817	5.009121	11.984908	7.800748	2.736159	8.481556	6.117647	0.764706	3.823529	1.529412	0.846339	0.03252	6.287304	7.014948	4.451087	3.5	2.899032	4.138924	10.90363	7.650689	19.441176	9.882353	2.759248
L3_chr3_-_69184116	chr3	69184111	69184131	-	7110	TMF1	ARA160	0.804244	0.610418	0	0.975531	0	1.362328	0.66108	0.540457	0	0	3.372161	2.156844	10.26386	4.525839	0.988763	1.826311	1.287928	0	1	1	0	1	0	2	1	1	0	0	4	3	10	6	2	3	2	0
L3_chr8_+_94998350	chr8	94998335	94998375	+	54704	PPM2C	FLJ32517,MGC119646,PDH,PDP,PDP1,PDPC	5.57883	3.653606	3.183914	5.866785	2.043806	0.638107	4.119978	24.23131	3.947832	3.80792	1.68608	18.419324	2.054407	8.25166	8.281203	4.259982	2.657687	9.021759	6.881356	6	2	6	2	1	6	36.588803	5	4	2	25.898649	2	11	14.971154	7	4	9
L3_chr4_-_130234126	chr4	130234113	130234148	-	132320	SCLT1	FLJ30655,FLJ36042,MGC70542,hCAP-1A,CAP1A	0.804244	1.211934	0	0	1.019722	0.638107	2.721069	0.540457	1.545543	2.870125	2.552068	0	8.235415	13.577281	5.623091	8.540177	6.883269	3.012854	1	2	0	0	1	1	4	1	2	3	3	0	8	17.991379	10	14	10	2.991379
L3_chr1_-_2128813	chr1	2128813	2128814	-	NA	NA	NA	10.732074	6.546722	26.863712	55.719233	18.4857	5.061766	0	0	10.604508	3.981573	6.129538	5.597492	1.032672	0	1.090837	3.677067	4.530728	3.944081	12	11	14	55.974576	17.96748	6.983471	0	0	12.640258	4	7	8	1	0	2	6	6	4
L3_chr5_-_36277560	chr5	36277560	36277562	-	133686	C5orf33	FLJ30596,MGC43298	10.732074	0	0	0	0	0	0	0	0	0	0	0	1.032672	0.742541	0	0	0	0	12	0	0	0	0	0	0	0	0	0	0	0	1	1	0	0	0	0
L3_chr1_-_215871025	chr1	215870994	215871040	-	55105	GPATCH2	FLJ10252,FLJ21048,GPATC2,MGC74998,RP11-361K17.1	1.608488	1.211934	1.591957	0.975531	1.019722	2.908506	1.98324	10.558702	14.875276	8.832868	12.847561	12.841032	8.175934	17.339893	20.623745	11.007097	21.599263	1.007135	2	2	1	1	1	4	3	17	18	9	15	18	7.952381	22.857143	32.933824	18	29	1
L3_chr2_+_96566212	chr2	96566212	96566223	+	NA	NA	NA	6.013676	4.823013	3.343982	2.942775	9.212433	2.123056	0.66108	14.944828	5.761294	0.937795	4.269973	2.156844	5.100095	14.625535	4.139947	3.668781	3.714923	11.783266	7	8	2	3	9	3	1	21	7	1	5	3	5	19	7	6	5	12
L3_chr6_+_90199559	chr6	90199556	90199594	+	22881	ANKRD6	RP1-122O8.2,DIVERSIN	7.464785	5.475958	1.591957	4.884455	10.210307	0.638107	1.32216	1.718711	8.494295	4.715957	5.947176	13.77789	3.066959	0.605471	2.496507	1.848008	4.771584	5.052929	8.93813	9	1	5	10	1	2	3	10.539283	4.911392	7	18.972222	2.969697	0.818182	4.655504	3.036322	7.180891	5.036322
L3_chr9_+_138991776	chr9	138991776	138991789	+	5730	PTGDS	PDS,PGD2,PGDS,PGDS2,LPGDS,RP11-229P13.6	5.111747	2.406191	0	0.975531	5.123968	8.09007	0.66108	1.858813	0	1.93233	0.84304	2.156844	6.132767	10.870975	6.051345	15.989621	49.605753	83.782423	6	4	0	1	5	11	1	3	0	2	1	3	6	14	10	26	56	87.982222
L3_chr18_-_57712484	chr18	57712484	57712484	-	NA	NA	NA	1.656842	5.476206	1.591957	2.215616	0	3.712866	10.290257	12.580517	3.129468	5.024947	5.97292	3.793349	0.135223	1.502626	0.651092	1.832151	0.643964	1.007135	2	9.183771	1	2.261905	0	5	12.659844	16.43254	3.875819	5	6.824519	5.361765	0.128906	2	1.272727	3	1	1
L3_chr6_-_52236923	chr6	52236920	52236923	-	NA	NA	NA	0	0	0	0	0	0	0	0	0	0	0	0	12.185319	0	0.494381	0	0	0	0	0	0	0	0	0	0	0	0	0	0	0	12	0	1	0	0	0
L3_chr11_-_47448538	chr11	47448538	47448539	-	10658	CUGBP1	BRUNOL2,CUG-BP,CUGBP,NAB50,hNab50	0	0	0	0	0	0	0	0	0	0	0	0	12.221848	2.269478	4.308597	7.363052	7.045449	3.944081	0	0	0	0	0	0	0	0	0	0	0	0	12	3	6.986667	11.972973	9	4
L3_chr17_+_75700388	chr17	75700376	75700389	+	2548	GAA	LYAG	3.413301	6.640192	0	4.9049	4.087612	0	0.66108	0	0	0	0	0	8.176917	7.655987	10.204402	9.052903	2.913582	16.563892	4	11	0	5	4	0	1	0	0	0	0	0	8	10	15.985507	14.752174	4	17
L3_chr4_+_159662483	chr4	159662483	159662503	+	59350	RXFP1	LGR7,LGR7.1,LGR7.10,LGR7.2,MGC138347,MGC142177,RXFPR1	0	1.220836	0	0	0	0	0	4.89588	0.772772	1.87559	1.68608	0	12.281643	15.313636	3.466095	1.822079	4.787714	6.986263	0	2	0	0	0	0	0	8	1	2	2	0	12	20	6	3	7	7
L3_chr2_-_179024127	chr2	179024111	179024144	-	8575	PRKRA	HSD14,PACT,RAX	4.069575	9.352699	8.279922	6.822607	0	1.276213	0.018633	3.480183	1.644743	0	0.84304	1.482306	8.224478	10.505214	10.782526	3.67743	5.753456	5.853931	5	15.41629	5	6.959184	0	2	0.036873	6	2.089701	0	1	2	8	13.988095	18.639203	6.040456	8.822258	5.853772
L3_chr1_+_45822303	chr1	45822298	45822303	+	4678	NASP	DKFZp547F162,FLB7527,FLJ31599,FLJ35510,MGC19722,MGC20372,MGC2297,PRO1999,RP4-697E16.3	2.461087	0.610418	1.591957	0	0	0.638107	0.66108	9.616974	0	0.937795	0.84304	3.63915	9.228542	10.036213	6.321622	3.04103	4.245594	2.971095	3	1	1	0	0	1	1	15	0	1	1	5	9	13	11	5	5.952381	3
L3_chrX_-_134883814	chrX	134883808	134883855	-	93380	TMEM32	RP11-274K13.3	0	1.220836	3.343982	0	0	2.123056	4.15202	3.577524	3.934036	4.745715	3.395108	2.936435	8.216939	15.099611	17.007168	33.098174	16.624327	13.935074	0	2	2	0	0	3	6	6	5	5	4	4	7.981818	20	29	54	23.968553	14
L3_chr8_-_71743955	chr8	71743953	71743970	-	51110	LACTB2	CGI-83	5.842383	3.022068	7.024196	3.908924	1.019722	0	1.398909	14.150952	5.58644	3.887265	0.84304	1.454129	5.16336	6.742267	13.431312	11.004309	2.013724	2.01427	7	5	4	4	1	0	2	19	7	4	1	2	5	9	22	18	3	2
L3_chr5_-_93473125	chr5	93473124	93473146	-	NA	NA	NA	3.265331	2.43277	6.527897	3.918306	0	0.638107	1.98324	2.39927	6.094848	0.937795	9.57552	2.195282	7.206831	5.233833	3.807967	16.551153	9.113234	6.919956	4	4	4	4	0	1	3	4	7.75	1	11	3	7	6.992308	6.992481	26.977273	12.954429	6.992308
L3_chr1_-_215974809	chr1	215974808	215974809	-	NA	NA	NA	0.804244	0	0	0	0	0	0.66108	0	1.580632	1.93233	7.650679	5.382537	10.995842	4.543383	9.488726	6.649606	18.760885	23.885131	1	0	0	0	0	0	1	0	2	2	8.789474	7.684211	10.844156	6	14.439582	10.844156	22.636364	24.844156
L3_chr8_+_87595810	chr8	87595791	87595815	+	8895	CPNE3	CPN3,KIAA0636,PRO1071	2.461087	0.610418	0	0	2.043806	0	4.196727	3.482724	0	0	2.583893	1.325429	5.80449	6.93636	0.191709	3.583274	2.657687	11.783266	3	1	0	0	2	0	6	5.72	0	0	3	1.818182	5.651163	9	0.43617	5.883721	4	12
L3_chr8_-_146097643	chr8	146097630	146097648	-	58500	ZNF250	MGC111123,MGC9718,ZFP647,ZNF647	5.111747	4.212594	0	2.933393	0	0.638107	4.282387	11.37121	0.772772	0	2.583893	5.767714	3.087079	6.077661	1.733047	1.218951	2.130027	3.97823	6	7	0	3	0	1	6	17	1	0	3	8	3	8	3	2	3	4
L3_chr5_+_57823020	chr5	57823017	57823022	+	202309	C5orf29	FLJ33641,MGC70478	1.608488	0	0	0	0	0	0.66108	0.540457	0	4.8818	2.552068	11.801848	10.239456	13.015419	0	1.214719	3.383483	1.007135	2	0	0	0	0	0	1	1	0	5	3	17	10	17	0	2	5	1
L3_chr15_-_80342081	chr15	80342057	80342117	-	79631	EFTUD1	FAM42A,FLJ13119,HsT19294,RIA1	1.608488	1.822352	4.775871	0.975531	0	0	0.66108	3.437421	4.778579	19.220726	1.68608	2.908258	10.241581	2.227623	9.038008	2.429439	4.67141	0	2	3	3	1	0	0	1	6	6	19	2	4	10	3	17	4	7	0
L3_chr9_-_99724604	chr9	99724597	99724633	-	51531	C9orf156	NAP1,HSPC219,RP11-23B15.3	1.608488	2.43277	1.591957	0	0	0	0.66108	3.109177	1.545543	0	0	1.454129	10.252518	7.604598	6.275741	8.524225	9.047767	0	2	4	1	0	0	0	1	5	2	0	0	2	10	10	11	14	13	0
L3_chr8_+_110621254	chr8	110621252	110621265	+	9166	EBAG9	EB9,PDAF,RCAS1	10.456819	7.827415	1.591957	3.892804	5.025614	0.064026	0	0.540457	1.580632	1.93233	0	0.741153	2.065344	6.857104	2.4069	2.43951	3.383483	0	11.92	13	1	3.962963	4.924528	0.122302	0	1	2	2	0	1	2	9	4	4	5	0
L3_chr9_+_4975085	chr9	4975082	4975275	+	3717	JAK2	JTK10	11.90564	9.63024	1.591957	3.886787	11.289576	0	0.66108	2.39927	0	5.819595	12.981965	9.126164	0	7.5185	0.988762	3.654229	2.575855	4.99322	14	15.931456	1	3.970588	11	0	1	4	0	6	15	12.968254	0	9.974359	2	6	4	5
L3_chr9_+_133093365	chr9	133093362	133093365	+	NA	NA	NA	0	0	0	0	0	0	10.589577	0	0	0.937795	0.84304	0	2.054407	0.742541	0	3.053756	0.643964	1.007135	0	0	0	0	0	0	13	0	0	1	1	0	2	1	0	5	1	1
L3_chr15_+_79376340	chr15	79376316	79376386	+	3603	IL16	FLJ16806,FLJ42735,FLJ44234,HsT19289,IL-16,LCF,prIL-16	0	0.610418	0	0.975531	0	0	3.458898	1.080913	1.545543	3.80792	11.119362	5.87287	9.218983	2.987708	1.461071	8.525803	5.877506	9.021759	0	1	0	1	0	0	5	2	2	4	12.97619	8	8.98	4	2.960784	14	9	9
L3_chr4_-_53926937	chr4	53926937	53926998	-	152579	SCFD2	FLJ21060,FLJ39514,STXBP1L1	0.804244	0.610418	0	3.918306	0	1.362328	2.721069	15.962314	8.689729	16.722048	2.52912	10.208151	9.187098	5.999727	16.976768	14.020895	6.719605	3.000177	1	1	0	4	0	2	4	24.98	11	17	3	14	9	8	28	23	10	3
L3_chr10_+_17726159	chr10	17726135	17726162	+	8027	STAM	DKFZp686J2352,STAM1	4.069575	1.220836	1.591957	4.893837	2.039444	0	3.49094	0.540457	2.353404	0.937795	3.426933	2.936435	5.152423	2.227622	5.134043	6.106506	11.747806	1.007135	5	2	1	5	2	0	5	1	3	1	4	4	5	3	8.901065	10	16.266542	1
L3_chr13_+_87121626	chr13	87121615	87121648	+	NA	NA	NA	6.720236	4.272927	1.591957	1.951062	10.232155	1.362328	5.148942	10.526901	0	0.937795	10.488026	14.32992	1.032672	2.245167	0	0	1.931891	3.253174	8	7	1	2	10	2	7.534591	17	0	1	12	20	1	3	0	0	3	3.258065
L3_chr1_-_27604768	chr1	27604767	27604771	-	10163	WASF2	SCAR2,WAVE2,dJ393P12.2	6.76859	2.423867	1.591957	7.871268	1.019722	0	0	0	0	0	0	0	6.1524	4.525839	4.318297	10.939803	6.635461	6.886707	8	4	1	8	1	0	0	0	0	0	0	0	6	6	7	17.812319	8.969231	7
L3_chr15_-_46257785	chr15	46257782	46257795	-	50804	MYEF2	FLJ11213,HsT18564,KIAA1341,MEF-2,MGC87325,MST156,MSTP156	11.249366	10.767806	3.183914	1.951062	1.019722	0	0.66108	3.841737	0	0	0	0	1.032672	1.485082	4.19614	2.43951	0	0	13	18	2	2	1	0	1	6	0	0	0	0	1	2	7	4	0	0
L3_chr7_+_100515487	chr7	100515458	100515498	+	81844	TRIM56	DKFZP667O116,FLJ35608,RNF109	4.941431	1.831254	13.552092	1.951062	0	0	0	2.896964	7.306837	5.962743	0	2.195282	8.154426	15.359281	13.128238	4.268475	7.188415	3.021404	6	3	8	2	0	0	0	5	9	6	0	3	8	20	21.876245	7	10	3
L3_chr16_+_48865542	chr16	48865542	48865542	+	NA	NA	NA	0.804244	0	0	0	0	0	2.16878	0	1.580632	0	0.84304	0	10.146174	0	0	1.732632	1.36976	1.007135	1	0	0	0	0	0	3	0	2	0	1	0	10	0	0	2.837838	2	1
L3_chr1_-_94475840	chr1	94475840	94475843	-	9411	ARHGAP29	PARG1,RP11-255E17.1	1.656842	0.874377	0	4.059158	1.455606	3.433145	10.631991	3.305584	1.023235	4.397387	1.112374	5.420778	0.861763	0.742541	0.401474	1.218951	0.528011	1.007135	2	1.428571	0	4.142857	1.428571	4.857143	13.745632	5.388777	1.3125	4.464382	1.3125	7.59375	0.833333	1	0.833333	2	0.833333	1
L3_chr18_+_50138320	chr18	50138317	50138322	+	162681	C18orf54	MGC33382	0	2.420552	1.591957	0	0	0	12.134247	0	1.545543	0.937795	0	3.544256	1.032672	2.245167	2.4069	0.60736	0	0	0	4	1	0	0	0	15	0	2	1	0	5	1	3	4	1	0	0
L3_chr2_+_177506653	chr2	177506653	177506654	+	NA	NA	NA	0	0	0	0	0	0	12.134247	4.479534	7.341926	0.937795	1.68608	8.302506	1.032672	2.924864	5.775536	1.832151	3.390968	0	0	0	0	0	0	0	15	7	9	1	2	12	1	3.894737	8.947368	3	4.789474	0
L3_chr1_+_6407422	chr1	6407421	6407422	+	83715	ESPN	RP4-650H14.1,DFNB36,DKFZP434A196,DKFZp434G2126,LP2654	7.595131	17.048258	3.343982	0	1.019722	0	4.589349	3.30128	3.120103	0	0.84304	0	1.032672	2.269478	1.090837	0	0	0	8.791667	28.895833	2	0	1	0	6	5	3.931034	0	1	0	1	3	2	0	0	0
L3_chr3_+_55496734	chr3	55496734	55496734	+	NA	NA	NA	0	1.211934	0	0.975531	0	0	13.255501	0	0	2.94947	0	0	0	0	0	0	0	0	0	2	0	1	0	0	16	0	0	3	0	0	0	0	0	0	0	0
L3_chr1_+_23990261	chr1	23990254	23990275	+	11313	LYPLA2	APT-2,DJ886K2.4,RP5-886K2.5	3.332943	1.220836	0	2.926593	1.019722	0.610231	2.721069	1.080913	2.2188	0	0	0.741153	7.217768	6.803053	4.633987	9.705034	12.993858	11.950585	4	2	0	3	1	0.96	4	2	2.875	0	0	1	7	9	8.890498	15.909091	18.819957	11.954231
L3_chr10_-_15942504	chr10	15942500	15942522	-	80013	C10orf97	CARP,DERP5,FLJ13397,MST126,MSTP126,RP11-394I23.1,my042	0	1.211934	0	0	0	0.638107	0	1.718711	1.545543	0	5.113014	2.195282	13.289841	7.566596	15.551852	9.78302	9.279583	4.007312	0	2	0	0	0	1	0	3	2	0	6	3	12.991736	10	23.991667	16	12.991667	4
L3_chr19_-_5100053	chr19	5100053	5100054	-	NA	NA	NA	13.432647	3.156952	8.682932	4.69064	2.090401	2.420552	0.006397	0	0.003095	0	0	0.002759	0.000838	0.000561	0.000154	0	0	0	15.20349	5.228143	5.083004	4.770734	2.045455	3.541502	0.01372	0	0.004762	0	0	0.003175	0.000768	0.000851	0.000851	0	0	0
L3_chr8_-_130630147	chr8	130630147	130630177	-	NA	NA	NA	0.804244	0	0	0	0	0	1.32216	5.696588	1.545543	0.937795	0	0	11.315645	11.346436	4.699336	3.64839	1.36976	1.007135	1	0	0	0	0	0	2	10	2	1	0	0	11	15	9	6	2	1
L3_chr12_-_67012410	chr12	67012408	67012424	-	56890	MDM1	FLJ95264	0.804244	0.610418	0	0.975531	0	0	1.398909	0	2.402289	0	0	0.741153	11.263996	3.747794	3.862583	1.214719	2.657687	1.007135	1	1	0	1	0	0	2	0	3	0	0	1	11	5	6.96	2	4	1
L3_chr14_+_64523344	chr14	64523324	64523352	+	2342	FNTB	FPTB,MGC31935	3.265331	0	0	0	0	0	4.043228	7.737602	7.267063	1.87559	3.372161	10.07482	6.174158	4.514645	4.139947	11.625534	4.061918	6.000355	4	0	0	0	0	0	6	11	9	2	4	14	6	6	7	19	6	6
L3_chr10_-_98787706	chr10	98787693	98787717	-	NA	NA	NA	1.608488	1.810134	0	0	0	0	0.66108	1.080913	0.772772	0	0	2.223458	11.238034	7.555402	2.823885	2.437903	0	5.971273	2	3	0	0	0	0	1	2	1	0	0	3	11	10	5	4	0	6
L3_chr22_+_17012635	chr22	17012616	17012942	+	11274	USP18	ISG43,UBP43	2.28227	2.420552	0	0.975531	4.663821	0.638107	5.090274	1.718711	0.772772	8.806633	1.709028	1.482306	6.185095	1.485082	5.945216	16.583679	8.206947	45.521722	2.785714	4	0	1	4.571429	1	7	3	1	9	2	2	6	2	10.77193	27	11.54386	46.823529
L3_chr8_-_120937336	chr8	120937330	120937363	-	79075	DCC1	MGC5528,DCC1,hDCC1	1.656842	5.421213	0	0.975531	0	0	0.66108	0.540457	0.772772	0	0	1.454129	11.293887	3.75456	5.409135	6.106506	1.287928	1.007135	2	9	0	1	0	0	1	1	1	0	0	2	11	5	9	10	2	1
L3_chr2_+_192419968	chr2	192419967	192419969	+	NA	NA	NA	8.894501	14.184549	8.919993	16.472425	9.239868	5.052218	0.66108	8.2519	11.78419	0.959895	0.864595	6.976286	4.11835	8.506649	22.230359	5.544435	3.714923	3.975432	10.029642	24.02836	5	16.675979	9	6.838631	1	12	14	1.027504	1.027426	10.027504	4.029497	11	28.088491	9.029497	5	4.029497
L3_chr10_-_101370187	chr10	101370166	101370220	-	81894	SLC25A28	DKFZp547C109,MFRN2,MRS3/4,MRS4L,NPD016	12.356695	26.26003	8.345896	5.859986	6.128709	1.276213	1.32216	3.437421	1.545543	3.981573	3.464574	0	0	2.987708	0.988763	0.370577	0	4.913316	15	43.887706	5	6	6	2	2	6	2	4	4	0	0	4	2	0.61165	0	5
L3_chr11_-_111247251	chr11	111247232	111247255	-	79796	ALG9	DIBD1,DKFZp586M2420,FLJ21845,LOH11CR1J	10.034897	2.43277	1.591957	6.868278	3.063528	0.638107	2.644319	2.939727	0	0.906265	0	1.454129	1.087426	2.970163	0.988763	1.822079	1.287928	4.91886	12	4	1	7	3	1	4	5	0	0.967742	0	2	1.051833	4	2	3	2	4.931818
L3_chr2_+_207338571	chr2	207338559	207338583	+	22868	FASTKD2	KIAA0971	0.804244	0	0	0	0	0	0.66108	3.649634	3.898947	0	0.84304	2.936435	12.302838	18.285196	24.00088	19.561367	19.670599	5.001133	1	0	0	0	0	0	1	6	5	0	1	4	12	24	36.979866	31.979866	26	4.986577
L3_chr6_-_116681964	chr6	116681936	116681967	-	23270	TSPYL4	KIAA0721,dJ486I3.2	1.656842	1.220836	0	1.957861	3.063528	0.638107	1.98324	1.718711	0	1.93233	4.238148	6.585846	10.216299	2.227622	1.483144	1.826311	1.931891	7.028716	2	2	0	2	3	1	3	3	0	2	5	9	10	3	3	3	3	7
L3_chr18_-_43711250	chr18	43711249	43711251	-	4087	SMAD2	HSMAD2,JV18,JV18-1,MADH2,MADR2,MGC22139,MGC34440,hMAD-2	10.479413	4.77729	0	0.975531	0	0	1.398909	0	5.761294	0.937795	0	0	2.054407	2.269478	1.733047	2.437903	1.36976	1.993043	12	8	0	1	0	0	2	0	7	1	0	0	2	3	3	4	2	2
L3_chr2_+_240533530	chr2	240533530	240533530	+	NA	NA	NA	12.6035	4.186026	14.75466	5.906061	14.392716	9.676941	1.398909	8.011285	2.402289	1.93233	2.583893	2.156844	0	0	0	0	0	0	14	7	8	6	14	12	2	11	3	2	3	3	0	0	0	0	0	0
L3_chr5_+_10617441	chr5	10617431	10617453	+	NA	NA	NA	9.607557	13.762077	8.889186	3.918306	0	1.362328	1.398909	10.976868	4.843379	0.937795	0.84304	2.195282	3.072054	4.557885	10.170401	5.517198	4.358886	1.993043	11	23	4.983871	4	0	2	2	14.916667	6	1	1	3	3	6	15	9	6	2
L3_chr17_+_45858577	chr17	45858572	45858578	+	80221	FLJ20920	AVYV493,ACSMW,FLJ20920	4.217545	0	0	0.975531	1.019722	0.638107	3.768114	2.259167	0	0.937795	0	1.482306	6.132767	9.24919	1.733047	1.218951	3.714923	14.644446	5	0	0	1	1	1	5	4	0	1	0	2	6	12	3	2	5	15
L3_chr3_-_126576843	chr3	126576843	126576844	-	7707	ZNF148	BERF-1,BFCOL1,HT-BETA,ZBP-89,ZFP148,pHZ-52	0	0	0	0	0	0	14.153649	0.540457	0	0	0	2.195282	0	0	0	0.60736	0.643964	1.007135	0	0	0	0	0	0	17	1	0	0	0	3	0	0	0	1	1	1
L3_chr17_+_70204382	chr17	70204382	70204382	+	NA	NA	NA	7.950715	7.13532	1.591957	16.821537	17.487332	10.5627	6.264127	1.858813	0.772772	1.93233	13.33141	16.167702	0	0	0	0	0	0	9	12	1	17	17	13	8	3	1	2	15	23.815646	0	0	0	0	0	0
L3_chr7_+_39629684	chr7	39629681	39629729	+	5898	RALA	MGC48949,RAL	10.871239	9.661974	22.372801	22.57329	3.059166	0.638107	1.32216	3.422377	3.175061	2.870125	9.453741	7.852381	2.054407	7.531091	17.940763	20.202592	14.633816	11.401884	12.96	16	13	23	3	1	2	5.977273	4	3	11	11	2	10	26.976	33	21	11.501862
L3_chr22_-_37569980	chr22	37569980	37569982	-	23467	NPTXR	NPR	4.154494	1.810134	3.343982	24.991673	22.510136	15.666604	7.03735	5.600086	4.032409	12.373879	15.675771	18.782438	3.072054	2.923333	3.527064	7.316366	5.102785	4.885314	4.829545	3	2	25.261872	21.886364	18.943182	8.909091	8	4.954545	12	17.863636	27.532934	3	3.884449	5.897436	11.897436	6.692308	4.897436
L3_chr3_+_161956080	chr3	161956070	161956085	+	151742	PPM1L	PP2CE,MGC132545,MGC132547,PP2C-epsilon,PPM1-LIKE	9.492908	6.627689	16.737923	16.618311	5.11335	0.911928	0.66108	1.718711	8.146695	2.870125	1.68608	2.192301	4.119751	1.485082	2.823885	2.433671	3.945615	3.021404	11	11	9	16.930435	5	1.461538	1	3	10	3	2	2.95679	4	2	5	4	6	3
L3_chr6_+_126319608	chr6	126319601	126319641	+	135114	HINT3	FLJ33126,HINT4,MGC22976	1.608488	0.610418	0	0.975531	1.019722	2.123056	1.398909	0	0.772772	0	0.84304	2.156844	11.311557	5.33512	3.664819	9.157608	21.918474	3.021404	2	1	0	1	1	3	2	0	1	0	1	3	11	7	7	15	29	3
L3_chr1_+_200191263	chr1	200191249	200191274	+	10440	TIMM17A	TIM17,TIM17A	2.461087	1.220836	0	1.951062	0	0	0.66108	0.540457	0.772772	0	0	2.936435	11.278862	13.634462	17.782102	14.052245	16.416847	18.730536	3	2	0	2	0	0	1	1	1	0	0	4	11	18	30	22.992593	23	19
L3_chr15_-_49817148	chr15	49817125	49817173	-	256586	LYSMD2	DKFZp686I2243,MGC35274	11.687674	7.298309	1.591957	5.735635	8.170863	0.638107	0.676573	2.950637	4.005807	0	1.68608	0	2.065344	4.592579	0.988763	6.69804	2.657687	5.95835	14	12	1	5.880777	8	1	1.031088	5.031088	5	0	2	0	2	6	2	10.988095	4	6
L3_chr2_+_233074363	chr2	233074360	233074363	+	NA	NA	NA	1.985753	4.159516	1.591957	8.895482	4.060854	2.908506	10.406269	8.419916	7.825229	1.987803	9.717411	9.587598	2.054407	7.35007	9.730034	9.697857	4.705522	5.754043	2.37931	6.897436	1	9.042304	3.972222	4	13.03848	12.279252	9.561462	2.055016	11	13.914308	2	9.664526	14.225179	15.789291	6.39433	5.833847
L3_chr19_+_62836359	chr19	62836359	62836385	+	10520	ZNF211	C2H2-25,CH2H2-25,MGC131841,ZNF-25,ZNFC25	2.461087	1.822352	3.183914	2.933393	1.019722	0	5.911509	2.702284	12.919276	4.745715	4.269973	6.575584	6.132767	2.970163	6.636533	4.264214	9.633187	4.007312	3	3	2	3	1	0	8	5	16	5	5	9	6	4	12	7	14	4
L3_chr6_+_160447008	chr6	160447008	160447008	+	NA	NA	NA	13.543619	0	0	0	0	0	0	0	0	0	0	0	1.032672	0.742541	0	0.60736	0	0	15	0	0	0	0	0	0	0	0	0	0	0	1	1	0	1	0	0
L3_chr3_-_11863358	chr3	11863334	11863370	-	132001	C3orf31	DKFZp434E0519,MGC16471	5.021789	0.610418	1.591957	0.975531	1.019722	0	3.382149	1.858813	4.005807	4.745715	2.529121	4.352126	6.174158	6.795317	5.184903	7.343509	11.416219	3.021404	6	1	1	1	1	0	5	3	5	5	3	6	6	9	9	12	16	3
L3_chr4_+_57028555	chr4	57028536	57028556	+	6731	SRP72		4.922173	0.610418	3.183914	8.80956	1.019722	0	3.49094	1.080913	8.812606	10.835369	1.770592	1.482306	6.185096	9.815072	10.662863	5.480541	3.399275	5.971273	6	1	2	9	1	0	5	2	11	11.168737	2.098237	2	6	13	18	9	5.138408	6
L3_chr20_-_61317965	chr20	61317955	61317984	-	54915	YTHDF1	C20orf21,FLJ20391,RP5-963E22.1	11.215428	7.24688	9.711811	7.847675	1.019722	1.362328	1.32216	0.540457	2.318315	1.87559	4.269973	1.454129	2.065344	0.742541	7.040108	1.826311	1.287928	5.487277	13.444271	12	6	8	1	2	2	1	3	2	5	2	2	1	12	3	2	5.442857
L3_chr10_+_42598254	chr10	42598228	42598262	+	9790	BMS1	BMS1L,KIAA0187	2.528698	1.822352	1.379862	1.951062	6.128709	0	1.98324	1.178254	3.934036	3.86466	4.238148	5.844693	10.274797	12.084556	4.4865	9.74288	9.682935	1.007135	3	3	0.875	2	6	0	3	2	5	4	5	8	10	15.971429	8	15.959459	13.956936	1
L3_chr3_-_107070519	chr3	107070483	107070578	-	868	CBLB	DKFZp686J10223,DKFZp779A0729,DKFZp779F1443,FLJ36865,FLJ41152,Nbla00127,RNF56	2.461087	1.822352	3.183914	7.804248	2.039444	1.276213	2.059989	2.39927	3.091086	7.77453	32.741365	16.559682	10.304847	4.47279	3.562745	16.411209	15.024107	18.764685	3	3	2	8	2	2	3	4	4	8	38	22.977528	10	6	7	26.913088	22	19
L3_chr5_+_156311312	chr5	156311312	156311312	+	NA	NA	NA	4.307503	1.211934	0	0.975531	0	0.638107	5.421853	4.052413	16.151794	2.94947	7.919555	12.314731	5.100095	3.815345	4.559783	1.832151	0.643964	1.993043	5	2	0	1	0	1	7	6	19	3	9	18	5	5	7	3	1	2
L3_chr19_-_5244253	chr19	5244232	5244264	-	NA	NA	NA	6.646628	3.620268	4.775871	7.824647	0	4.822826	2.059989	11.660919	2.310645	22.500458	7.776538	22.80471	6.185096	1.485082	1.977526	0.60736	0.643964	5.014447	8	6	3	8	0	7	3	17	2.990385	22	9	32	6	2	4	1	1	5
L3_chr10_-_112054669	chr10	112054668	112054681	-	10285	SMNDC1	SMNR,SPF30	2.461087	5.957558	4.898911	8.782232	4.096355	4.532625	4.282387	16.258858	19.326855	2.94947	6.048467	2.852977	8.154426	16.315087	27.656791	7.369184	8.415208	10.779143	3	10	2.978261	8.934783	4	6	6	21.946671	23	3	7	4	8	21	36	12	11	11
L3_chr6_-_4226847	chr6	4226845	4226848	-	NA	NA	NA	3.332943	2.406191	1.470514	5.805754	0	0	1.398909	0.540457	2.353404	1.87559	1.048178	1.454129	10.185233	1.485082	7.290992	2.136154	5.041518	3.000177	4	4	0.928571	5.928571	0	0	2	1	3	2	1.25	2	10	2	11.621716	3.513514	6.837838	3
L3_chr6_+_44463439	chr6	44463424	44463439	+	988	CDC5L	RP1-319D22.1,CEF1,KIAA0432,PCDC5RP,dJ319D22.1,hCDC5	1.656842	6.038677	0	2.933393	1.019722	0	2.059989	3.037067	2.353404	2.94947	1.68608	1.482306	11.278862	13.702013	4.4865	6.110697	6.191945	4.951215	2	10	0	3	1	0	3	5	3	3	2	2	11	18	8	10	9	5
L3_chr10_-_97839954	chr10	97839941	97839987	-	NA	NA	NA	0	0	1.591957	1.951062	0	0	0.66108	12.393478	1.545544	0	0	2.195282	14.365941	2.227623	1.585218	2.429439	0.643964	0	0	0	1	2	0	0	1	18	2	0	0	3	14	3	3	4	1	0
L3_chr2_+_27659412	chr2	27659412	27659425	+	84450	ZNF512	KIAA1805,MGC111046	1.608488	2.420552	0	1.951062	0	0	2.16878	2.259167	1.545543	0	3.395108	1.482306	11.253059	3.712704	6.423569	6.701099	2.575855	0	2	4	0	2	0	0	3	4	2	0	4	2	11	5	11	11	4	0
L3_chr12_-_116021605	chr12	116021600	116021607	-	54997	TESC	FLJ20607,TSC,CHP3	12.631644	9.669849	0	0.975531	11.283674	3.712866	1.398909	1.178254	1.580632	5.839886	5.135961	8.302506	1.032672	1.485082	4.318297	0	0.643964	4.035976	14.260163	16.130081	0	1	11	5	2	2	2	5.775	6	12	1	2	7	0	1	4.059222
L3_chr6_+_157722526	chr6	157722500	157722728	+	79683	ZDHHC14	RP3-481C9.1,FLJ20984,NEW1CP	6.257241	5.494509	6.546775	16.287788	11.289698	9.384903	4.013555	8.467441	3.908063	6.55357	9.871244	37.999008	4.905653	3.473166	3.570532	1.295433	1.996783	10.101321	7.647934	9.071461	4.015897	16.625949	11.058709	13.290705	6.064928	13.960432	4.970412	6.87026	11.546064	54.780272	4.757245	4.681818	7.013783	2.131498	2.977273	10.14891
L3_chr3_-_53900930	chr3	53900911	53900961	-	58515	SELK	HSPC030,HSPC297,MGC17057	0.804244	2.43277	1.591957	4.893837	0	0	0	0	0.772772	0.937795	0	0	14.372674	7.550975	4.653582	14.623301	10.255685	6.021581	1	4	1	5	0	0	0	0	1	1	0	0	14	10	9	23.973451	14.972222	6
L3_chr19_+_40928369	chr19	40928369	40928371	+	55851	PSENEN	MDS033,MSTP064,PEN-2,PEN2	0	0	0	0.975531	0	0.638107	0	0	0.772772	0	1.709028	0.741153	15.257373	0	0.494381	0.60736	0	0	0	0	0	1	0	1	0	0	1	0	2	1	15	0	1	1	0	0
L3_chr2_-_39859892	chr2	39859891	39859906	-	80745	THUMPD2	C2orf8,MGC2454	12.042191	7.216997	6.753939	15.738072	5.116077	1.276213	1.32216	2.409731	6.7687	0.937795	5.589462	3.700534	2.065344	6.024038	6.438472	4.82889	3.364205	1.007135	14.076397	12	4	16	5	2	2	4.5	8.5	1	6.5	5	2	8	11.544699	7.923077	4.923077	1
L3_chr1_-_89230876	chr1	89230873	89230884	-	56267	CCBL2	RP11-82K18.3,DKFZp547N1117,DKFZp667D0223,KAT3,MGC9398,RBM1,RBMXL1,RP4-531M19.2	4.922173	5.451522	0	3.902124	1.019722	0	1.32216	13.019347	3.175061	0.937795	3.418055	5.054841	9.228542	15.265028	0.988763	6.086293	5.687573	5.014447	6	9	0	4	1	0	2	20	4	1	4	7	9	20	2	10	8	5
L3_chr14_-_103098737	chr14	103098733	103098753	-	9529	BAG5	BAG-5	8.206762	2.43277	0	2.926593	2.039444	0	2.16878	11.288967	3.934036	0	0.84304	8.570817	5.152423	5.257186	5.623091	3.036798	4.589579	6.978407	10	4	0	3	2	0	3	17	5	0	1	12	5	7	10	5	7	7
L3_chr6_+_52643842	chr6	52643836	52643894	+	28978	TMEM14A	C6orf73,PTD011	3.265331	1.822352	0	0	1.019722	0.638107	0	0	0.772772	1.93233	0	0	12.293863	8.273632	2.0796	6.094786	3.301651	13.884765	4	3	0	0	1	1	0	0	1	2	0	0	12	11	4	10	5	14
L3_chr1_+_109838235	chr1	109838206	109838252	+	284613	CYB561D1	FLJ39035,FLJ44753,MGC138204,RP5-831G13.3	2.412732	0	8.505964	9.775709	5.108987	2.552427	4.943467	5.560447	9.485386	7.695185	7.688029	2.964611	8.228566	4.514645	5.295792	10.367493	11.317386	11.8788	3	0	5	10	5	4	7	9	12	8	9	4	8	6	10	17	16	12
L3_chr12_-_55686508	chr12	55686495	55686603	-	9880	ZBTB39	KIAA0352	6.630277	8.464136	3.220492	23.38544	6.128709	2.009962	4.889849	21.862484	37.083811	20.802121	13.877319	10.214734	4.087056	2.227623	7.489728	3.036798	3.315225	3.021404	8	14.021442	2.021442	23.809677	6	3.021442	7	33.94186	45.647287	21	16	14	4	3	13	5	5.028883	3
L3_chr14_+_64242072	chr14	64242071	64242073	+	NA	NA	NA	10.827947	1.297555	3.600374	3.50637	3.216173	1.3843	4.826132	0.99075	2.120852	1.360411	1.460484	1.171282	0	0.242949	0.141031	1.011443	0.194687	0	12.571429	2.142857	2.142857	3.571429	3.142857	2.142857	6.285714	1.714286	2.714286	1.428571	1.714286	1.571429	0	0.333333	0.333333	1.666667	0.333333	0
L3_chr7_-_2085886	chr7	2085886	2085897	-	NA	NA	NA	3.332943	0.610418	1.591957	0	0	0	5.167023	4.427533	7.245668	1.87559	1.68608	10.982184	7.174135	3.783298	5.30706	3.04687	3.557546	1.993043	4	1	1	0	0	0	7	7	9	2	2	16	7	5	9	5	5	2
L3_chr11_+_69165104	chr11	69165101	69165120	+	595	CCND1	BCL1,D11S287E,PRAD1,U21B31	6.92208	0.610418	19.52299	77.425501	73.191382	39.966174	0.66108	7.116113	14.298788	20.629078	44.737426	54.983437	8.154426	5.33512	21.199858	54.403761	78.021691	88.013785	8	1	10.995575	77.961352	70.973607	46	1	10.909548	17	20	50	82	8	7	29	87.968571	87	92.573854
L3_chr21_+_39681587	chr21	39681560	39681589	+	7485	WRB	CHD5	0.804244	1.629528	0	0	1.019722	0	0.66108	0.540457	0	0.937795	0	3.59413	14.304984	6.771006	2.676056	2.433671	4.14375	2.014269	1	2.666667	0	0	1	0	1	1	0	1	0	5	14	9	5	4	6	2
L3_chr19_+_60808830	chr19	60808817	60808835	+	NA	NA	NA	0	1.220836	3.183914	6.868278	0	0.638107	5.604547	7.728813	3.126175	0.937795	3.372161	9.349274	10.171602	2.245167	7.804766	3.649841	0.643964	4.007312	0	2	2	7	0	1	8	12	4	1	4	12.980392	10	3	14	5.974684	1	4
L3_chr3_-_120878922	chr3	120878916	120878939	-	10063	COX17	MGC104397,MGC117386	3.332943	3.043188	0	3.908924	1.019722	0	1.226474	2.39927	6.612874	4.8818	4.307614	7.233279	11.293887	3.75456	11.6086	9.153553	9.790564	4.99322	4	5	0	4	1	0	1.865385	4	8	5	5	10	11	5	20	15	14	5
L3_chr3_-_48317862	chr3	48317847	48317866	-	10201	NME6	IPIA-ALPHA,NM23-H6	2.528698	1.211934	3.343982	1.951062	6.152218	0	0	1.080913	1.545543	0	0.84304	2.964611	13.339598	1.485082	5.827113	6.725404	8.841289	3.97823	3	2	2	2	6	0	0	2	2	0	1	4	13	2	10	10.988095	12.988095	4
L3_chr17_-_6495650	chr17	6495647	6495662	-	51003	MED31	3110004H13Rik,CGI-125,FLJ27436,FLJ36714,Soh1	0	0	0	0	0	0	0.66108	1.178254	4.913659	0	0	2.156844	15.233896	7.604598	4.479622	6.124558	15.115527	7.888161	0	0	0	0	0	0	1	2	6	0	0	3	14.95122	10	7.987805	10	20.878049	8
L3_chr7_-_112545849	chr7	112545847	112545883	-	NA	NA	NA	0	0	0	0.975531	0	0	0.66108	0	0.772772	0	0	3.677588	15.361256	8.384041	3.370089	8.553213	8.741598	2.014269	0	0	0	1	0	0	1	0	1	0	0	5	15	11	5.954545	14	11.954545	2
L3_chr5_+_140060215	chr5	140060208	140060228	+	153527	ZMAT2	FLJ31121	0.804244	6.546722	1.591957	1.957861	0	0	1.98324	0	0.772772	5.913903	0.84304	4.915947	13.268224	6.024038	9.573566	20.954923	21.303739	8.909638	1	11	1	2	0	0	3	0	1	6	1	7	13	8	15	33.99115	26	8.944681
L3_chr17_-_64834870	chr17	64834867	64834923	-	23461	ABCA5	ABC13,DKFZp451F117,DKFZp779N2435,EST90625,FLJ16381	5.794029	13.828845	0	0.975531	2.039444	0	2.059989	2.939727	0.772772	0	1.68608	0.741153	8.206807	0.742541	0	0	0	0	7	23	0	1	2	0	3	5	1	0	2	1	8	1	0	0	0	0
L3_chr11_-_62115596	chr11	62115593	62115634	-	64852	TUT1	FLJ21850,FLJ22267,FLJ22347,MGC131987,MGC149809,PAPD2,RBM21,TUTase,STAR-PAP,U6-TUTase	2.461087	1.831254	0	0.975531	1.019722	0.638107	1.32216	1.080913	0.772772	0	7.767239	1.482306	12.298082	6.812726	7.091837	8.516328	11.375164	6.997669	3	3	0	1	1	1	2	2	1	0	9	2	11.980198	8.990099	11.990099	13.980198	15.980198	6.990099
L3_chr17_-_76918830	chr17	76918828	76918835	-	284186	TMEM105	FLJ38792	10.18189	1.822352	0	0	0	0	2.82986	0.540457	0	0	0	0	3.087079	2.269478	0.494381	0.60736	0	0	12	3	0	0	0	0	4	1	0	0	0	0	3	3	1	1	0	0
L3_chr12_+_26002698	chr12	26002697	26002698	+	11228	RASSF8	C12orf2,HoJ-1	2.881227	0.31487	1.591957	1.892277	0.951538	2.49454	11.144858	7.587933	1.159514	0.713289	0.84304	4.462149	2.099235	0.017716	1.528503	2.771912	0	3.085794	3.4	0.512195	1	1.933333	0.933333	3.476332	13.879851	10.481481	1.481481	0.769231	1	6.33632	2.043981	0.025391	2.6875	4.529412	0	3.117647
L3_chr3_+_128874488	chr3	128874468	128874489	+	80325	ABTB1	BPOZ,EF1ABP,MGC20585,PP2259	3.265331	1.211934	0	4.891254	6.1358	16.561594	0.66108	0.008156	0	0	1.68608	0.741153	12.226009	3.012019	5.475263	7.536591	4.358886	17.574784	4	2	0	5	6	22	1	0.024	0	0	2	1	12	4	10	12.328502	6	18
L3_chr2_-_174586068	chr2	174586062	174586088	-	NA	NA	NA	13.075009	0.993685	3.343982	1.951062	0	0	0	0	0	0	0	0	3.087079	3.012019	0	0	0	0	15.655194	1.636364	2	2	0	0	0	0	0	0	0	0	3	4	0	0	0	0
L3_chr3_-_143780266	chr3	143780255	143780314	-	545	ATR	FRP1,MEC1,SCKL,SCKL1	0.804244	0.610418	0	1.951062	0	0	1.98324	2.906085	3.863858	1.849865	4.238148	5.739538	13.4138	12.746422	20.359927	16.487638	17.220926	9.965662	1	1	0	2	0	0	3	4.944444	5	1.973684	5	8	13	17	34	27	24.935897	10
L3_chr12_+_109046578	chr12	109046574	109046578	+	28981	IFT81	CDV-1,CDV-1R,CDV1,CDV1R,MGC102777,MGC4027	0	0	0	0.975531	0	0	1.398909	0	0	0	2.552068	1.277076	14.803575	0.466334	0.293256	0.994208	3.930477	6.078163	0	0	0	1	0	0	2	0	0	0	3	1.75	14.632911	0.632911	0.632911	1.632911	5.265823	6.202175
L3_chr6_-_84197463	chr6	84197463	84197524	-	4199	ME1	HUMNDME,MES	9.096829	11.472108	58.590635	44.317523	5.107334	5.075194	3.312973	1.858813	35.32531	27.001519	13.914959	5.761235	3.877347	11.225836	41.145242	39.867421	9.20436	14.9298	10.964029	19	31	45	5	7	4.748252	3	43	26.971429	16	8	3.753036	15	59.873444	64.928535	13	15
L3_chr3_-_12984220	chr3	12984161	12984234	-	9922	IQSEC1	KIAA0763,ARFGEP100	5.826033	5.467055	3.183914	3.908924	10.216322	2.638541	9.534035	10.321862	4.720604	1.87559	18.039161	17.272839	1.032672	0	0.988763	0.556503	4.787714	7.850494	7	9	2	4	10	4	14.033186	17.989011	6	2	21	23.893617	1	0	2	0.916667	7	8
L3_chr13_-_72531527	chr13	72531527	72531527	-	NA	NA	NA	1.410827	0	1.591957	0	0	0	14.998919	2.559465	0	1.93233	5.238118	29.142378	0	0	0	0	0	3.944081	1.714286	0	1	0	0	0	17.936765	3.987179	0	2	6	43.654135	0	0	0	0	0	4
L3_chr15_+_49988864	chr15	49988854	49988868	+	NA	NA	NA	0.804244	0.610418	0	0	0	0	1.398909	0	0	0	0.84304	0	14.318221	1.485082	7.535609	12.842833	7.132877	3.021404	1	1	0	0	0	0	2	0	0	0	1	0	14	2	13	21	10	3
L3_chr20_+_43874675	chr20	43874674	43874691	+	11065	UBE2C	UBCH10,dJ447F3.2,RP3-447F3.1	6.826601	3.632486	3.183914	13.778873	6.14369	2.123056	0.66108	0	0	1.87559	0.84304	0.741153	9.213517	20.735328	10.084345	6.73615	4.283342	0	8	6	2	14	6	3	1	0	0	2	1	1	9	27	16.923077	11	6	0
L3_chr12_-_93377741	chr12	93377739	93377753	-	51134	CCDC41	MGC149726,NY-REN-58	3.332943	16.199026	13.855932	14.126637	2.028507	0.638107	8.146039	9.690376	30.196246	9.183325	3.395108	5.054841	5.242205	9.843809	6.865338	4.265821	4.705882	1.007135	4	27	8	14.364641	1.985075	1	10.919192	14.873078	35.73	9.413043	4	7	5.110204	13	11.915254	7	7	1
L3_chr4_-_147357619	chr4	147357619	147357619	-	NA	NA	NA	0	0	0	0	0	0	0.66108	0	0	0	0	0	16.069932	0.742541	0	0	0	1.007135	0	0	0	0	0	0	1	0	0	0	0	0	15.894737	1	0	0	0	1
L3_chr11_-_125278304	chr11	125278302	125278323	-	83480	PUS3	2610020J05Rik,FKSG32,FLJ23638	2.461087	2.420552	8.919993	8.839453	4.096355	2.761163	1.98324	4.075218	10.988581	1.87559	4.238148	7.111229	12.293863	10.696744	29.54256	13.474256	11.066955	7.95646	3	4	5	9	4	4	3	7	13.27027	2	5	10	12	14	42	22	15	8
L3_chr8_+_90560069	chr8	90560069	90560069	+	NA	NA	NA	0.82181	0.013313	0.009021	0.011415	0.003998	0.001512	2.769858	1.425507	17.003108	1.16456	2.888179	1.860488	13.149829	5.4167	26.247379	3.174423	5.913432	9.925835	1.020937	0.020937	0.007976	0.011964	0.003988	0.003988	3.761538	2.369231	19.969231	1.230769	3.346154	2.576923	12.98635	7.057244	32.424483	5.18362	7.662704	10.211801
L3_chr16_+_2052859	chr16	2052858	2052859	+	7249	TSC2	LAM,FLJ43106,TSC4	7.031822	1.211934	1.591957	0	4.096355	2.000434	9.711508	1.178254	0.772772	3.887265	1.709028	12.314731	0	0	0.494381	0	1.36976	0	8	2	1	0	4	3	12	2	1	4	2	18	0	0	1	0	2	0
L3_chr7_-_129632514	chr7	129632475	129632518	-	84928	FLJ14803	FLJ14803,NET31	2.461087	3.052091	0	2.933393	3.063528	0.638107	4.043228	8.193199	5.44449	5.762855	4.261095	10.169714	10.29391	17.468768	19.077887	10.982518	6.215233	7.951393	3	5	0	3	3	1	6	14	7	6	5	14	10	23	31	18	9	8
L3_chr14_-_94693620	chr14	94693615	94693634	-	23405	DICER1	Dicer,HERNA,KIAA0928,DCR1	8.44469	2.441673	1.591957	21.68049	3.059166	0.638107	4.282387	3.480183	6.388922	3.981573	5.192645	4.972844	4.119751	4.489087	3.170438	6.709811	3.301651	1.007135	10	4	1	22	3	1	6	6	8	4	6	7	4	5.989583	6	11	5	1
L3_chr8_+_143654353	chr8	143654351	143654353	+	NA	NA	NA	8.754959	4.77729	0	16.821537	4.096355	8.798116	2.16878	0	0	0	1.709028	0	6.111572	3.040757	1.090837	2.446396	3.714923	4.913316	10	8	0	17	4	11	3	0	0	0	2	0	6	4	2	4	5	5
L3_chr2_+_183922185	chr2	183922185	183922185	+	NA	NA	NA	7.950715	7.334999	7.024196	8.877138	2.043806	0.638107	0	2.56872	0	0	2.583893	2.852977	9.13893	21.20007	10.061021	10.472942	10.514831	13.542489	9	12.33945	4	9	2	1	0	4	0	0	3	4	9	27	14	17	13	14
L3_chr13_+_97426929	chr13	97426929	97426930	+	3843	RANBP5	RP11-72J7.1,DKFZp686O1576,FLJ43041,IMB3,IPO5,KPNB3,MGC2068,RANBP5	12.388917	0	1.591957	0	0	0	0.66108	0.540457	0.772772	0.937795	0	0.741153	4.104726	0.742541	0.988763	0	0	3.000177	14	0	1	0	0	0	1	1	1	1	0	1	4	1	2	0	0	3
L3_chr1_+_234372461	chr1	234372456	234372462	+	7107	GPR137B	TM7SF1	2.401403	4.810795	12.788907	5.856119	3.063528	0.638107	4.589349	3.109177	11.680778	12.286252	2.552068	5.713997	10.185233	5.372022	17.114761	16.018997	5.997611	4.951215	2.986486	8	7	5.986486	3	1	6	5	13.989691	12	3	8	10	7	25	25.99359	7.993865	5
L3_chr21_+_46342457	chr21	46342454	46342498	+	1292	COL6A2	DKFZp586E1322,PP3610	7.670518	10.837744	3.183914	29.578234	19.443539	19.304996	1.32216	9.037508	5.55135	4.919368	7.688029	26.267231	8.239502	2.987708	25.182754	23.230742	18.73972	154.067554	9	17.983784	2	29.989362	19	26	2	14	7	5	9	37	8	4	41.975921	38	26	159.782258
L3_chr5_+_167477477	chr5	167477476	167477479	+	57451	ODZ2	DKFZp686A1568,TEN-M2,TNM2	10.502259	2.406191	3.343982	2.942775	1.019722	2.123056	3.700246	1.178254	0	0	0.84304	2.852977	3.087079	0.742541	0	1.985627	2.913582	0	11.888889	4	2	3	1	3	4.916667	2	0	0	1	4	3	1	0	3.25	4	0
L3_chr5_+_2804697	chr5	2804694	2804703	+	153571	C5orf38	CEI,IRX2NB,MGC126657,MGC126683	11.765563	5.892461	2.800708	4.734324	4.66663	0.297567	2.405456	2.281266	3.459368	1.333512	2.159769	2.117049	3.127226	0.784703	4.055817	4.637099	0.790647	1.836762	13.616796	9.772638	1.750093	4.832341	4.564741	0.528042	3.455148	4.188649	4.365652	1.443101	2.552345	2.864569	3.020986	1.074206	6.784993	7.566948	1.289515	1.815097
L3_chr11_-_46406847	chr11	46406847	46406847	-	NA	NA	NA	0	0	0	0	0	0	0	0	0	0	0	0	17.30615	7.649465	6.542596	23.595908	7.923434	8.764874	0	0	0	0	0	0	0	0	0	0	0	0	17.127273	9.909091	9.603676	38.146591	10.025	9
L3_chr10_+_102420816	chr10	102420816	102420816	+	NA	NA	NA	9.801225	9.680399	3.343982	12.84622	2.043806	4.257824	1.398909	5.600086	5.761294	2.321422	0	2.156844	6.111572	2.709753	7.63944	2.446396	1.053419	1.007135	11	16.333333	2	13	2	5.666667	2	8	7	2.384615	0	3	6	3.571429	11	4	1.571429	1
L3_chr7_-_137271208	chr7	137271200	137271243	-	NA	NA	NA	0	0	0	0	0	0	10.161542	8.915856	28.555629	12.05681	35.819258	20.888717	7.165439	4.557885	6.042927	23.964553	29.532659	6.927585	0	0	0	0	0	0	13	13	34	12	40	30	7	6	10	39	39	7
L3_chrX_-_48653870	chrX	48653858	48653893	-	7355	SLC35A2	UGAT,UGALT,UGT,UGT1,UGT2,UGTL	7.402518	6.633146	4.775871	12.751244	5.945453	2.908506	2.721069	3.841737	1.580632	0.937795	1.68608	1.482306	7.217768	6.753461	4.801411	14.058066	3.945615	18.766634	9	11	3	13	5.821429	4	4	6	2	1	2	2	7	9	9	23	6	19
L3_chr2_-_70374331	chr2	70374331	70374383	-	6637	SNRPG	SMG,MGC117317	5.070143	3.03097	4.935939	3.908923	0	0	0	0	4.070608	5.962742	0.84304	0	12.315621	21.500055	13.671811	9.747408	29.835176	8.920628	6	5	3	4	0	0	0	0	5	6	1	0	12	28	22.988166	16	40	9
L3_chr10_-_13789189	chr10	13789184	13789672	-	55691	FRMD4A	FLJ10210,FRMD4,KIAA1294,bA295P9.4	2.412732	0.610418	19.9698	90.259367	20.441387	4.552862	10.916317	10.221463	256.458488	792.146824	691.29988	223.215778	4.104726	5.215331	94.841216	335.260663	292.957588	106.764851	3	1	12	91.838374	20	7	16	17	305.868949	735.548611	770.837769	321.887761	4	7	144.959458	543.8919	359.940785	108.99618
L3_chr4_+_56414597	chr4	56414581	56414609	+	55763	EXOC1	BM-102,FLJ10893,SEC3,SEC3L1,Sec3p	2.412732	2.429829	1.591957	2.926593	7.152794	1.362328	3.768114	1.718711	4.671718	2.870125	6.924199	0.741153	11.263996	12.018383	14.406813	18.345457	8.907392	8.014624	3	3.980392	1	3	7	2	5	3	6	3	8	1	11	16	25	30	13	8
L3_chr6_+_106640940	chr6	106640845	106640943	+	639	PRDM1	RP1-134E15.1,BLIMP1,MGC118922,MGC118923,MGC118924,MGC118925,PRDI-BF1	14.07898	6.043849	34.686895	74.854082	13.278216	14.656903	1.32216	5.739351	19.172145	39.682174	16.36238	40.416544	2.065344	1.502626	17.80705	15.272024	9.772779	4.99322	16	10	20	76	13	20	2	10	24	39	19	56.987654	2	2	31.955051	25	14	5
L3_chr5_+_139534906	chr5	139534874	139534970	+	84418	C5orf32	ORF1-FL49	6.530662	6.0687	8.119854	13.740422	5.107334	15.999446	0.66108	1.080913	5.479579	0	6.767269	4.41874	10.289822	14.287861	12.887722	18.323927	26.643925	57.012144	8	10	5	14	5	22.946237	1	2	7	0	8	6	10	19	23	30	37	57.783915
L3_chr2_-_114230662	chr2	114230658	114230674	-	80255	SLC35F5	FLJ22004	9.678234	6.567976	8.345896	11.819766	7.180999	2.761163	0.66108	1.080913	0	3.887265	8.709533	6.388535	7.154502	10.740794	2.181675	8.567864	7.689413	9.864763	11	11	5	12	7	4	1	2	0	4	10	9	7	13.985401	4	14	10	10
L3_chr1_-_2333843	chr1	2333827	2333857	-	5192	PEX10	MGC1998,NALD,RNF69	13.396936	4.255121	3.183914	4.877655	7.142416	1.91432	2.059989	0.540457	0	0	0.84304	0	2.054407	1.485082	7.538179	1.826311	2.013723	3.021404	16	7	2	5	7	3	3	1	0	0	1	0	2	2	12	3	3	3
L3_chr14_-_52088969	chr14	52088968	52088983	-	57544	KIAA1344	KIAA1344	4.185541	3.01661	5.161982	2.933393	1.019722	0	4.228769	26.313945	25.886675	13.946231	5.192645	7.205103	9.163498	17.048632	12.6209	9.553165	1.931891	2.936571	5	5	3	3	1	0	6	36	30.985294	14	6	10	9	22	20	15.593407	3	2.964602
L3_chr9_-_20210296	chr9	20210296	20210296	-	NA	NA	NA	1.656842	0	0	0	0	0	15.962664	1.858813	0.772772	0	0	0	0	0	0	0	0.643964	0	2	0	0	0	0	0	19	3	1	0	0	0	0	0	0	0	1	0
L3_chr17_-_55511065	chr17	55511062	55511067	-	63897	HEATR6	ABC1,DKFZp686D22141,FLJ22087,MGC148096	5.111747	1.810134	0	4.917216	1.019722	0	1.385162	6.738275	0	9.122394	2.583893	8.726085	11.152647	5.372022	4.318297	24.706865	10.450629	4.913316	6	3	0	5	1	0	1.981818	9.755102	0	8.981818	3	12.630102	11	7	7	39.956631	12.927083	5
L3_chrX_+_105741864	chrX	105741857	105741866	+	55086	CXorf57	RP11-647M7.1,FLJ10178,FLJ14191	0	3.618125	0	2.942775	0	0	1.32216	2.39927	1.545543	3.80792	41.703411	2.964611	16.328937	23.138885	11.463356	19.670113	35.173271	21.509263	0	6	0	3	0	0	2	4	2	4	46	4	16	30	17	32	44	22
L3_chr3_+_185386680	chr3	185386676	185386685	+	55324	ABCF3	EST201864,FLJ11198	1.656842	1.220836	0	2.933393	2.043806	0	5.790087	4.427533	1.580632	3.80792	1.709028	5.026561	10.239456	11.419943	19.867328	9.80341	11.539124	20.682668	2	2	0	3	2	0	8	7	2	4	2	7	10	15	30	16	16	21
L3_chr15_-_31621592	chr15	31621592	31621592	-	NA	NA	NA	16.379456	11.242904	10.842991	21.797236	24.714255	1.362328	1.398909	0	2.402289	8.204045	1.709028	0	0	0.742541	2.4069	1.218951	0	0	18	19	6	22	24	2	2	0	3	8	2	0	0	1	4	2	0	0
L3_chr14_-_34253540	chr14	34253522	34253614	-	1073	CFL2	NEM7	4.02122	6.638314	0	7.817847	4.078888	2.000434	3.458898	1.080913	5.528465	17.637902	5.924229	8.086066	10.300759	6.724723	6.742177	9.612067	18.481204	9.013903	5	10.903226	0	8	4	3	5	2	7	18.012455	7	11	10	9	12.763636	15.745455	25.989899	9
L3_chrX_-_54683206	chrX	54683205	54683206	-	NA	NA	NA	11.625566	8.87264	6.996948	19.730761	12.279561	17.783974	6.264127	5.600086	6.494291	6.077393	8.817605	12.314731	0	6.93636	1.090837	0.60736	1.36976	4.913316	12.956522	14.956522	3.985507	19.956522	11.971014	20.927536	8	8	8	6	10	18	0	9	2	1	2	5
L3_chr16_+_48837541	chr16	48837541	48837541	+	NA	NA	NA	0.804244	0	0	0	3.069543	0	15.05611	0	0	0	0	2.156844	2.054407	0	0	0	0	0	1	0	0	0	3	0	18	0	0	0	0	3	2	0	0	0	0	0
L3_chr20_+_2621447	chr20	2621447	2621449	+	57593	EBF4	RP5-860F19.3,COE4,KIAA1442,O/E-4	5.928267	5.274313	3.99782	9.53625	4.449967	2.014293	9.597012	12.870366	5.693189	5.768542	7.841748	5.384562	2.420746	2.390713	0.959329	1.697997	1.242677	2.666102	7.000849	8.773626	2.509461	9.69606	4.355239	3.00548	12.631037	17.832548	7.00013	5.928753	9.080233	7.478499	2.345068	3.181677	1.94113	2.789344	1.934494	2.678115
L3_chr11_-_105398156	chr11	105398150	105398157	-	84437	KIAA1826		6.013676	2.43277	3.183914	1.951062	2.039444	0	0.66108	3.577524	3.126175	0.937795	2.13031	7.155229	11.278862	16.062051	15.957007	7.960504	15.083324	5.948556	7	4	2	2	2	0	1	6	4	1	2.506394	10	11	21	22.898131	13	19.963964	5.947467
L3_chr20_-_35507373	chr20	35507366	35507373	-	NA	NA	NA	3.573571	3.484622	3.33706	3.925476	2.451783	1.323653	1.751084	2.638397	0.957521	1.920268	1.174718	0.906959	12.62911	14.058093	13.091019	17.434517	14.462215	15.485271	4.307772	5.8	2.107772	4	2.4	2	2.461538	4.304419	1.230769	2.042881	1.384615	1.230769	12.447535	18.165265	18.977181	28.297416	17.821244	15.868901
L3_chr22_+_38903884	chr22	38903862	38903926	+	23112	TNRC6B	KIAA1093	0	0	0	0	0	0	14.117487	23.813882	22.603728	6.769409	19.695652	28.144203	3.847783	6.943119	4.038506	5.701052	0.921441	0.6931	0	0	0	0	0	0	18.76115	34.946151	27.557181	7.071596	22.744217	39.476026	3.733333	9.25641	6.945109	9.340351	1.461538	0.684211
L3_chr3_+_54977248	chr3	54977230	54977250	+	NA	NA	NA	0	0	0	0	0	0	0.66108	1.080913	0.772772	0	0	0	17.3231	5.281497	0.494381	0	0	4.028538	0	0	0	0	0	0	1	2	1	0	0	0	16.974359	7	1	0	0	4
L3_chr4_+_136186216	chr4	136186216	136186223	+	NA	NA	NA	0	0	0	0	0	0	0	0	0	0	0	0	18.003013	12.322927	14.590046	14.753526	29.414905	5.536652	0	0	0	0	0	0	0	0	0	0	0	0	17.742236	15.962852	21.384903	24.019891	34.90333	5.543823
L3_chr12_+_60649521	chr12	60649521	60649521	+	NA	NA	NA	8.856802	9.479456	8.919993	20.792349	11.290589	17.851364	7.115038	4.052413	8.326049	10.353922	0.84304	26.116791	2.054407	0	1.733047	3.677067	0.643964	1.007135	9.981424	15.990712	5	20.990712	10.990712	21	9	6	10	10	1	39	2	0	3	6	1	1
L3_chr1_+_152014521	chr1	152014483	152014523	+	11000	SLC27A3	ACSVL3,FATP3,MGC4365,VLCS-3	14.300796	1.220836	0	7.82043	5.102972	2.000434	0.66108	3.649634	0.772772	0	0	0	3.098016	0.742541	2.227429	2.437903	2.013723	2.014269	17	2	0	8	5	3	1	6	1	0	0	0	3	1	4	4	3	2
L3_chr3_-_54392462	chr3	54392462	54392463	-	NA	NA	NA	5.209432	8.921419	1.591957	1.957861	1.019722	0	3.768114	15.690551	9.09882	5.024947	5.238118	4.915947	9.13893	12.452114	9.244758	3.061421	5.358761	4.913316	6	15	1	2	1	0	5	20	11	5	6	7	9	16	13	5	7	5
L3_chr4_+_141664771	chr4	141664765	141664772	+	255520	ELMOD2	9830169G11Rik,MGC10084	6.117836	1.211934	3.343982	1.951062	0	0	2.82986	1.080913	7.467917	5.913903	7.023452	10.314211	9.187098	27.228535	19.490626	22.20343	19.723972	5.92045	7	2	2	2	0	0	4	2	9	6	8	15	9	35	24.983871	35.989247	23.983871	6
L3_chr16_+_70003304	chr16	70003303	70003305	+	NA	NA	NA	16.75195	7.14196	11.331253	7.527461	14.837477	3.537068	0	0	0	0	0	0	1.536146	3.760421	5.318106	1.218951	1.36976	2.408717	18.792788	11.949038	6.476442	7.675481	14.456731	4.984135	0	0	0	0	0	0	1.484848	4.969697	8.454545	2	2	2.424242
L3_chr15_-_79403558	chr15	79403555	79403573	-	80765	STARD5	MGC10327	6.76859	1.810134	0	0.975531	0	1.91432	1.398909	0.540457	0	0.937795	1.709028	2.156844	10.208833	1.502626	1.090837	2.446396	4.20151	3.97823	8	3	0	1	0	3	2	1	0	1	2	3	10	2	2	4	6	4
L3_chr5_-_89353197	chr5	89353197	89353197	-	NA	NA	NA	0.804244	0.610418	0	0	0	0	1.398909	8.810352	4.913659	0.937795	7.023452	3.503706	16.175538	9.293672	17.704423	3.677067	14.08192	14.818106	1	1	0	0	0	0	2	11.970588	6	1	8	4.941176	16	12	22.966667	6	17	15.34013
L3_chr12_+_44409789	chr12	44409782	44409796	+	196528	ARID2	P200,BAF200,DKFZp686G052,DKFZp779P0222,FLJ30619,KIAA1557	3.313685	1.220836	0	0	0	0	2.960227	3.649634	6.385211	0	0.84304	2.936435	12.296668	7.555402	7.219578	2.433671	0.643964	2.014269	4	2	0	0	0	0	4	6	8	0	1	4	12	10	12	4	1	2
L3_chr6_+_33530330	chr6	33530309	33530364	+	221504	ZBTB9	DASS-97D12.7,MGC23166	4.941431	4.826743	9.829551	13.718724	8.172516	1.362328	3.382149	2.259167	4.706807	8.776128	0.84304	2.195282	10.278885	8.220583	4.653582	4.867341	4.671411	8.03585	6	8	5.941176	14	8	2	5	4	6	9	1	3	10	11	9	8	7	8
L3_chr13_+_102296423	chr13	102296382	102296434	+	2073	ERCC5	RP11-484I6.5,COFS3,ERCM2,UVDR,XPG,XPGC	4.021221	0	1.591957	0	0	0	1.32216	21.276356	4.706807	2.813385	5.113014	1.482306	13.291824	13.506508	3.216192	9.13477	14.155738	1.007135	5	0	1	0	0	0	2	32	6	3	6	2	13	18	6	15	20	1
L3_chr9_-_123961860	chr9	123961848	123961882	-	4702	NDUFA8	CI-19KD,CI-PGIV,MGC793,PGIV	4.663901	4.272927	3.183914	6.844899	4.08325	2.552427	0.66108	2.259168	4.005807	0.937795	2.552068	0	13.35923	16.694674	11.75113	23.309235	21.311903	18.850479	5.7	7	2	7	4	4	1	4	5	1	3	0	13	22	21	38	30	19
L3_chr20_-_60564254	chr20	60564254	60564255	-	NA	NA	NA	0	1.810134	1.591957	0.975531	0	0	10.589577	5.359808	25.882911	2.94947	3.464574	4.231691	8.130826	8.432262	22.199335	4.909839	4.530728	1.007135	0	3	1	1	0	0	13	8	30	3	4	6	8	10.905405	28	8	6	1
L3_chr5_-_64367112	chr5	64367112	64367112	-	NA	NA	NA	2.528698	0.610418	0	0	1.019722	0	14.153649	4.052413	5.761294	3.91	3.464574	8.302506	2.054407	0.742541	0	1.218951	0	3.944081	3	1	0	0	1	0	17	6	7	3.931034	4	12	2	1	0	2	0	4
L3_chr14_-_70137126	chr14	70137120	70137137	-	10001	MED6	NY-REN-28	0	0.610418	3.343982	0	0	0	0.66108	0.540457	0.772772	0.937795	0.84304	3.59413	18.344452	5.285924	13.936916	12.877967	6.157474	3.000177	0	1	2	0	0	0	1	1	1	1	1	5	18	7	23	21	9	3
L3_chr11_+_123491366	chr11	123491361	123491374	+	4013	LOH11CR2A	BCSC-1,BCSC1	0.804244	0	0	0	0	0.638107	9.04316	5.71377	7.139312	21.338107	63.787118	26.00828	9.216163	10.732857	2.17399	6.112523	22.728571	13.814292	1	0	0	0	0	1	12	8.924419	8.848837	20.988095	71	37.622093	9	14	3.987654	10	29	14
L3_chr17_+_56844748	chr17	56844740	56844770	+	388407	C17orf82		16.757817	2.423867	0	0	2.039444	2.000434	1.32216	0.540457	8.158417	0	2.552068	0	1.032672	0	0.494381	0	0	0	20	4	0	0	2	3	2	1	10	0	3	0	1	0	1	0	0	0
L3_chr5_+_97702267	chr5	97702266	97702273	+	NA	NA	NA	11.666248	10.09672	5.161982	9.868704	6.14369	9.676941	1.398909	2.56872	5.762123	0	2.583893	0.741153	6.111572	7.678901	10.235142	4.900591	12.042453	23.230042	13	17.002315	3	10	6	12	2	4	7.001329	0	3	1	6	10	15.002872	8	15	24.005744
L3_chr6_+_37934068	chr6	37934068	37934068	+	NA	NA	NA	0	0	0	0	0	0	0	0	0	0	0	0	19.183182	0	0.494381	0	0	0	0	0	0	0	0	0	0	0	0	0	0	0	19	0	1	0	0	0
L3_chr21_-_27438188	chr21	27438187	27438190	-	NA	NA	NA	15.077957	4.829251	1.591957	5.925997	9.275208	2.922895	0.014141	1.858813	0	0	0	0.741153	4.143541	8.546116	2.423084	3.10148	2.923568	8.798622	17.089334	8.052094	1	6.020837	9.044667	4.031256	0.028571	3	0	0	0	1	4.054086	11.054085	4.054086	5.066988	4.021788	9.032298
L3_chr1_+_215375507	chr1	215375501	215375517	+	NA	NA	NA	9.857003	7.29925	14.016158	22.164787	4.588228	2.138984	4.904348	3.27228	5.664109	5.760223	5.073631	3.163362	4.505573	3.517724	1.966234	5.356574	2.421272	2.558752	11.514046	12.119446	8.182673	22.486568	4.497387	3.334519	6.909557	5.560237	7.208611	5.768711	5.953362	4.3143	4.377499	4.684167	3.959689	8.765731	3.702461	2.54157
L3_chr7_+_43764803	chr7	43764790	43764803	+	644	BLVRA	BLVR,BVRA,BVR	11.536318	9.531838	1.591957	9.837188	2.039444	0	3.768114	0	0	0	2.583893	4.231691	4.087056	3.040757	2.0796	2.446396	1.36976	0	13	16	1	10	2	0	5	0	0	0	3	6	4	4	4	4	2	0
L3_chr11_-_61079688	chr11	61079688	61079690	-	9066	SYT7	IPCA-7,MGC150517,PCANAP7,SYT-VII	6.888565	3.022067	1.591957	1.957861	5.116077	15.718683	11.473167	2.39927	3.982921	2.94947	6.129538	8.97447	1.032672	0	0	1.218951	0	3.944081	7.96	5	1	2	5	19	14	4	5	3	7	13	1	0	0	2	0	4
L3_chr6_+_153346560	chr6	153346557	153346565	+	NA	NA	NA	4.217545	0	0	0	0	0	0	4.215321	4.005807	6.077393	2.552068	0	15.235356	2.227622	2.0796	3.628976	2.76382	1.007135	5	0	0	0	0	0	0	7	5	6	3	0	14.948052	3	4	5.94771	3.986842	1
L3_chr15_-_46890569	chr15	46890509	46890579	-	22995	CEP152	KIAA0912	0	1.220836	1.591957	0	0	0	4.043228	9.316875	8.668436	1.87559	9.434697	2.195282	15.415879	7.413969	9.03788	9.111946	1.931891	0	0	2	1	0	0	0	6	16	11	2	11	3	15	9.984848	17	14.940299	3	0
L3_chr7_-_19715184	chr7	19715184	19715189	-	221830	TWISTNB		0	1.220836	0	2.933393	2.043806	0	4.228769	1.718711	5.528465	0.937795	8.702692	9.213111	15.260205	8.412779	6.10874	7.346803	4.299729	5.95835	0	2	0	3	2	0	6	3	7	1	10	13	14.987805	11	9.95122	11.988095	5.926829	6
L3_chrX_+_130985010	chrX	130984971	130985016	+	51765	RP6-213H19.1	RP6-213H19.1,MASK,MST4	5.513305	9.673019	1.591957	0.975531	1.019722	0	2.721069	10.733413	8.826301	2.94947	4.292921	4.307106	11.274253	19.024942	14.921007	6.718098	10.224856	1.993043	6.860759	16	1	1	1	0	4	16	11	3	5	6	11	25	24	11	14	2
L3_chr13_-_100039032	chr13	100039026	100039045	-	NA	NA	NA	12.782911	1.220836	0	2.926593	1.019722	3.381388	2.595158	0.540457	5.539997	1.87559	3.395108	2.143168	4.130688	2.245167	2.471907	2.433671	10.265268	2.985975	14.863248	2	0	3	1	4.974359	3.931034	1	6.884615	2	4	2.927056	4	3	5	4	14	2.964286
L3_chr5_+_72148243	chr5	72148218	72148254	+	3842	TNPO1	IPO2,KPNB2,MIP,MIP1,TRN	1.608488	4.237446	1.591957	3.918306	2.039444	0	0.66108	2.939727	3.947832	4.919368	9.660645	5.076435	17.457108	19.673117	14.277067	20.167376	18.750903	5.971273	2	7	1	4	2	0	1	5	5	5	11	7	17	26	24	32.988304	26	6
L3_chr7_-_38915317	chr7	38915306	38915336	-	27072	VPS41	HVPS41,HVSP41,hVps41p	3.265331	2.441673	1.591957	2.942775	2.043806	0	4.282387	10.153317	9.739049	13.123413	7.866493	7.758981	12.235552	16.175743	14.506644	21.402011	20.734223	16.805569	4	4	1	3	2	0	6	16	12	13	9	11	12	21	22.992958	35	28	17
L3_chrX_-_23671301	chrX	23671295	23671345	-	23597	ACOT9	ACATE2,CGI-16,MT-ACT48	3.413301	20.677182	17.564778	8.813824	6.128709	0.638107	5.090274	9.577964	7.267063	5.819595	2.552068	6.388535	11.282949	33.081781	22.154335	22.036923	14.702009	17.850305	4	34.783505	10	9	6	1	7	15	9	6	3	9	11	43	33	35.985342	20.980392	18
L3_chr5_+_135496432	chr5	135496427	135496503	+	4090	SMAD5	DKFZp781C1895,DKFZp781O1323,Dwfc,JV5-1,MADH5	0	6.059798	6.687965	7.827229	2.039444	0	3.382149	5.133326	7.881868	4.745715	8.562894	5.834432	16.404918	8.435438	15.330837	13.411993	33.875774	11.857806	0	10	4	8	2	0	5	8	10	5	10	8	16	11.146704	27	21.981366	45	12
L3_chr20_-_31725896	chr20	31725883	31725909	-	63941	APBA2BP	NIP1,RP1-63M2.1,EFCBP3,NECAB3,STIP3,SYTIP2,XB51,dJ63M2.4,dJ63M2.5,APBA2BP	13.08596	12.507343	6.753939	21.637572	33.857719	5.399704	3.621307	6.31158	5.551027	13.100185	5.027171	20.83182	3.087079	1.502626	2.901281	8.583903	5.818655	4.964138	14.993976	20.850515	4	22	33	8	5	10	6.968153	13	5.839779	30	3	2	5	14	8	5
L3_chr2_+_109143827	chr2	109143827	109143827	+	NA	NA	NA	15.384425	6.985336	5.161982	4.867798	1.019722	0	1.398909	5.600086	0	0	0	1.454129	3.072054	8.506649	0.494381	0	0	0	16.95	11.745098	3	4.95	1	0	2	8	0	0	0	2	3	11	1	0	0	0
L3_chr8_-_134156365	chr8	134156363	134156456	-	6503	SLA	SLA1,SLAP	2.528698	0	0	3.908924	0	0	0	0.540457	1.545543	3.75118	1.68608	1.454129	17.332022	2.970164	4.812678	15.930005	6.941029	21.375514	3	0	0	4	0	0	0	1	2	4	2	2	16.994083	4	8	26	10	21.994083
L3_chr12_+_119617142	chr12	119617139	119617144	+	NA	NA	NA	0	0	0	0	0	0	0.66108	2.39927	0	0	0	0	19.288108	20.292018	12.962302	15.972265	12.287476	9.864763	0	0	0	0	0	0	1	4	0	0	0	0	18.982906	26	19	26	15.991525	10
L3_chr10_-_27429428	chr10	27429418	27429436	-	22852	ANKRD26	MGC163325,bA145E8.1	10.482478	5.404001	3.343982	10.804446	1.019722	0.638107	1.32216	5.70055	4.913659	6.70065	3.464574	3.63915	8.191782	2.269478	2.676056	7.956272	3.557546	1.007135	12	9	2	11	1	1	2	9	6	7	4	5	8	3	5	13	5	1
L3_chrX_-_53478043	chrX	53478021	53478044	-	3028	HSD17B10	RP3-339A18.2,17b-HSD10,ABAD,ERAB,HADH2,HCD2,MHBD,SCHAD	5.070143	6.642049	1.591957	13.736793	18.443959	0.638107	0.66108	0	0	0	0	0	14.265391	8.384041	8.154774	10.405982	16.144644	10.922488	6	11	1	13.965517	18	1	1	0	0	0	0	0	14	11	13	17	21	11
L3_chr5_-_89741330	chr5	89741317	89741333	-	1070	CETN3	CEN3,MGC12502,MGC138245	1.656842	0	0	0	0	0	0	0.540457	0.772772	0	0	0	18.350595	17.604448	6.051345	17.167368	3.499786	3.021404	2	0	0	0	0	0	0	1	1	0	0	0	18	23	10	28	5	3
L3_chr13_-_45524865	chr13	45524852	45524877	-	23091	ZC3H13	DKFZp434D1812,FLJ35669,KIAA0853	2.528698	5.406852	4.93594	1.957861	0	0	9.224355	5.900265	15.718226	15.54513	11.346725	15.302103	8.276854	5.300426	11.966568	18.998312	10.281163	7.888161	3	9	3	2	0	0	12	9	19	15	13	22	8.080808	7	18	31	13	8
L3_chr12_+_12857552	chr12	12857544	12857568	+	51202	DDX47	DKFZp564O176,E4-DBP,FLJ30012,HQ0256,MSTP162	0.001051	0.002234	0.001749	3.912192	0	0.000604	0.663614	4.62142	3.175061	0.013887	6.859682	2.195282	19.374683	24.352345	31.914704	30.657176	19.942503	22.877191	0.001716	0.003447	0.001724	4.003447	0	0.001724	1.005828	8.017573	4	0.017617	8	3	18.961905	31.980049	46.979687	49.979833	27	23.126153
L3_chr11_-_2907227	chr11	2907197	2907234	-	7262	PHLDA2	BRW1C,BWR1C,HLDA2,IPL,TSSC3	13.986766	34.188869	334.10299	143.315008	103.143658	20.112138	0	3.577524	11.452224	5.024947	2.552068	0.741153	6.111572	76.218595	316.084298	58.666478	48.429922	21.379464	16	58	157	143.998028	100	25	0	6	14	5	3	1	6	96	318.98194	95	56	21.998333
L3_chr19_+_17442292	chr19	17442287	17442353	+	376497	SLC27A1	ACSVL5,FATP,FATP1,FLJ00336,MGC71751	9.970597	5.458282	1.965233	25.843877	32.794102	12.203192	6.026468	2.259168	3.126176	8.806633	2.529121	16.19844	4.119751	2.987708	2.227428	6.723937	19.176166	7.983132	11.982143	9	1.258065	26.258065	32	17.379665	9	4	4	9	3	22.961039	4	4	4	11	25	7.968254
L3_chrX_+_56772422	chrX	56772391	56772432	+	550643	LOC550643		0	3.043188	0	0.975531	3.063528	0	0.66108	0.540457	1.545543	1.87559	0	0.741153	19.499411	7.496002	6.684317	8.519483	8.089365	11.91809	0	5	0	1	3	0	1	1	2	2	0	1	19	10	11.955056	13.987013	12	11.988372
L3_chr2_+_210345197	chr2	210345197	210345197	+	285175	C2orf21	FLJ33496	8.982034	3.992334	6.410648	5.906061	3.069543	2.129506	9.480243	4.695118	19.821716	15.450963	24.411616	7.947728	1.698626	3.877268	1.24118	1.832151	0	0	10.116735	6.672727	3.672727	6	3	3.008328	11.73551	6.839286	23.167784	14.678571	27.151014	11.472946	1.651216	5.079787	2.23946	3	0	0
L3_chr10_+_133499640	chr10	133499639	133499640	+	NA	NA	NA	0	0	0	0	0	0	2.960227	0	0	0	0	0	17.20821	3.815345	10.061021	6.144174	7.901921	21.134551	0	0	0	0	0	0	4	0	0	0	0	0	17	5	14	10	10	22
L3_chr9_+_131467678	chr9	131467677	131467678	+	51450	PRRX2	MGC19843,PMX2,PRX2	7.031822	2.406191	1.591957	0.975531	0	0	2.020514	4.744501	1.554319	0	1.139672	9.69397	11.152647	7.443281	0.494381	0	5.539084	9.472351	8	4	1	1	0	0	2.809847	6.903226	1.967742	0	1.344086	13.967742	11	9.646392	1	0	7.216032	9.738182
L3_chr9_-_34602090	chr9	34602090	34602124	-	138716	C9orf23	MGC29635,bA296L22.5	12.101964	4.856637	0	4.917216	6.122694	1.276213	0	1.080913	0	0	0.84304	1.482306	8.209453	6.735502	5.623091	3.64839	3.383483	10.830788	14	8	0	5	6	2	0	2	0	0	1	2	8	9	10	6	5	11
L3_chr3_+_115149452	chr3	115149434	115149462	+	254887	ZDHHC23	MGC42530,NIDD	0.804244	4.814704	0	4.900636	0	0.638107	6.256716	8.997868	0	0	0	1.482306	13.280887	10.684154	1.470893	0	0.643964	1.007135	1	8	0	5	0	1	9	15	0	0	0	2	13	14	2.978261	0	1	1
L3_chr5_+_178383410	chr5	178383409	178383410	+	345462	DKFZp686E2433		17.329417	5.957558	1.591957	4.917216	0	0	0	0	0	0	1.709028	0.741153	3.072054	3.040757	0.494381	1.214719	0	0	19	10	1	5	0	0	0	0	0	0	2	1	3	4	1	2	0	0
L3_chr2_-_27457103	chr2	27457099	27457116	-	130557	ZNF513	FLJ32203,HMFT0656	18.805206	6.053038	3.343982	11.759532	4.087612	7.731332	0.66108	1.080913	0.772772	0	1.68608	0	1.032672	0	2.66753	1.214719	0	6.978407	22	10	2	12	4	11	1	2	1	0	2	0	1	0	4.986301	2	0	7
L3_chr2_+_6923374	chr2	6923374	6923384	+	NA	NA	NA	4.217545	0.610418	0	0.975531	0	0	2.059989	0.540457	0	0	0	0	14.223761	0	0.494381	0	0	0	5	1	0	1	0	0	3	1	0	0	0	0	14	0	1	0	0	0
L3_chr2_-_19411257	chr2	19411249	19411292	-	NA	NA	NA	8.609077	1.220836	0	0.975531	0	0	2.721069	5.404567	4.778579	1.93233	11.167296	4.41874	9.261238	2.970163	2.676056	3.04103	1.287928	2.014269	10.270833	2	0	1	0	0	4	10	6	2	13	6	9	4	5	5	2	2
L3_chr10_+_7900473	chr10	7900473	7900488	+	83860	TAF3	RP11-379F12.5,MGC25063,TAF140,TAFII140	5.915992	13.227616	8.616153	9.852669	0	1.276213	2.059989	2.799624	0.772772	4.802455	1.709028	1.454129	12.648225	3.012019	5.295792	6.103811	6.413368	3.986086	7	22	5	10	0	2	3	5	1	5	2	2	12.354167	4	10	10	9	4
L3_chr6_+_26212139	chr6	26212137	26212142	+	8364	HIST1H4C	H4/g,H4FG,dJ221C16.1	3.332943	1.220836	4.93594	3.915723	0	0	2.059989	0.540457	4.913659	1.87559	0.84304	2.195282	15.326651	4.514645	2.227429	3.061421	1.36976	4.964138	4	2	3	4	0	0	3	1	6	2	1	3	15	6	4	5	2	5
L3_chr1_+_29435620	chr1	29435602	29435628	+	10076	PTPRU	FLJ37530,FMI,GLEPP1,PCP-2,PTP,PTP-J,PTP-PI,PTPPSI,PTPRO,PTPU2,R-PTP-PSI,hPTP-J	10.169144	6.077473	1.591957	2.933393	0	2.000434	10.573936	5.176495	3.934036	0	0.84304	0	0	0.742541	3.216192	0	0	0	12	10	1	3	0	3	14	8.818182	5	0	1	0	0	1	6	0	0	0
L3_chr6_-_75641756	chr6	75641756	75641756	-	NA	NA	NA	0.804244	1.211934	0	0	0	0	3.768114	0.540457	6.612874	1.93233	1.709028	2.156844	16.175538	7.712016	20.398274	7.997947	6.197409	15.445576	1	2	0	0	0	0	5	1	8	2	2	3	16	9.988764	26	13	8	16
L3_chrX_-_152685130	chrX	152685103	152685144	-	NA	NA	NA	13.299252	4.831915	0	21.777127	1.019722	1.362328	1.32216	1.080913	0	0.937795	2.583893	0	6.170071	3.704218	1.090837	0.60736	6.002725	1.980062	16	8	0	22	1	2	2	2	0	1	3	0	6	4.965517	2	1	8	1.965517
L3_chr10_-_132048825	chr10	132048825	132048825	-	NA	NA	NA	11.722112	7.760138	0	24.984767	12.397322	0.994427	9.129402	18.913875	1.580632	1.93233	3.550744	3.56802	0	0	0	0	0	0	13.059694	13.0625	0	25.2	12.064583	1.5	11.333333	23.615385	2	2	4.097561	5.034483	0	0	0	0	0	0
L3_chr17_-_26175833	chr17	26175818	26175849	-	51379	CRLF3	CREME9,CYTOR4,FRWS,MGC20661	7.482875	2.441672	2.082917	3.902124	3.059166	0.638107	3.305399	1.080913	1.545543	5.857163	2.552068	14.841134	10.252518	16.841622	9.198224	9.771854	8.855096	15.886626	9	4	1.333333	4	3	1	5	2	2	6	3	20.988889	10	22	16	16	12	16
L3_chr3_-_162305772	chr3	162305768	162305811	-	8706	B3GALNT1	p1,P,B3GALT3,GLCT3,GLOB,Gb4Cer,beta3Gal-T3,galT3	9.05936	6.675673	1.591957	1.951062	1.019722	0.638107	0.66108	1.080913	0	0	2.556674	0.741153	11.322494	14.280125	3.170438	3.64839	9.304376	11.929623	11	11	1	2	1	1	1	2	0	0	3.006037	1	11	19	6	6	13	12
L3_chr1_-_114215855	chr1	114215853	114215861	-	26191	PTPN22	LYP,Lyp1,Lyp2,PEP,PTPN8	0	0	0	0	0	0	2.797818	11.771178	2.183779	0	0.84304	2.133539	18.247749	14.493068	2.66687	0.60736	0	2.928689	0	0	0	0	0	0	4	16.9	2.735294	0	1	2.966667	17.891304	18.891767	4.913506	1	0	2.956522
L3_chr1_+_224803025	chr1	224803021	224803481	+	375057	C1orf95	RP11-9C4.1,DKFZp761P211	8.529339	18.258623	11.390406	38.885834	50.459877	28.102587	10.545523	8.878296	6.324496	22.644185	56.057778	84.009915	2.054407	0.551226	8.798335	7.582551	20.335156	27.311133	9.754927	30.968527	6.696167	39.426086	49.190903	35.959783	12.949981	12.471418	7.923327	22.932673	63.837878	121.474194	2	0.746045	13.58998	12.439514	27.066268	28.020597
L3_chr1_-_116915166	chr1	116915127	116915183	-	965	CD58	RP5-1086K13.2,LFA-3,LFA3	4.117929	6.048599	9.711811	10.481052	0	0.638107	4.704308	8.679077	23.395034	19.707151	9.443575	13.620199	12.333292	8.297943	5.193717	20.669188	10.019406	10.985719	5	9.972222	6	10.705036	0	1	7	15	29	20	11	19	12	11	10	33.895473	14.710692	11
L3_chr5_+_140780786	chr5	140780784	140780816	+	56105	PCDHGA11	PCDH-GAMMA-A11	0	0	0	0	2.039444	0	21.211573	7.474	10.481898	5.857163	35.916148	30.375434	0	0.742541	0.494381	11.62471	4.787714	5.035673	0	0	0	0	2	0	25	11	13	6	41	44	0	1	1	19	7	5
L3_chr16_+_30569599	chr16	30569598	30569803	+	78994	PRR14	DKFZp781A13198,MGC3121	7.238197	2.441672	1.591957	5.828677	24.572759	3.31576	11.896096	19.784779	29.523498	3.75118	1.68608	8.566974	2.083702	2.987708	1.585218	2.433671	4.671411	4.007313	9	4	1	5.975	24	4.936842	16	29	35	4	2	12	2.017233	4	3	4	7	4
L3_chr10_+_70418545	chr10	70418541	70418577	+	26128	KIAA1279	DKFZP586B0923,TTC20,KBP	13.348582	10.26722	0	9.802954	5.108987	2.000434	2.721069	0.540457	10.448993	7.789493	5.150655	12.907222	5.152423	7.513547	11.304402	6.723937	1.931891	6.965484	16	17	0	10	5	3	4	1	13	8	6	18	5	10	18.983607	11	3	7
L3_chr20_+_10403211	chr20	10403210	10403212	+	NA	NA	NA	6.61862	7.527428	1.031285	6.22226	0.678966	0.409462	0	0	0	0	0	0	14.698556	11.068419	7.244268	9.675527	22.17365	3.701225	7.666667	12.666667	0.666667	6.333333	0.666667	0.666667	0	0	0	0	0	0	14.5	14.25	10.5	15.75	26.75	3.75
L3_chr1_-_222111785	chr1	222111772	222111787	-	NA	NA	NA	1.781315	1.103208	1.437667	2.215386	1.968101	0.304506	4.931398	2.878251	1.730673	25.670126	2.265073	3.961904	14.745188	11.273579	9.415018	12.312136	13.123812	18.807499	2.238095	1.8	0.933333	2.266667	1.933333	0.533333	6.863252	5.087029	2.266177	24.69066	2.672501	5.458628	14.422939	14.812802	15.04961	20.093269	17.011844	19.226519
L3_chr2_+_187162969	chr2	187162961	187163035	+	3685	ITGAV	CD51,DKFZp686A08142,MSK8,VNRA	13.610838	18.052406	26.29088	48.203048	24.575945	11.035083	0.66108	28.817774	40.628268	9.795898	12.027468	18.738667	7.202742	15.82243	52.544392	8.52741	12.358982	7.985541	16	30	15	49	23.983425	15	1	41.954912	49	9.994924	14	25.994949	7	20.995283	74.99061	14	16.710438	8
L3_chr2_+_196230203	chr2	196230152	196230224	+	57181	SLC39A10	DKFZp781L10106,LZT-Hs2,MGC126565,MGC138428	1.608488	1.220836	0	1.951062	3.059166	1.276213	5.518887	1.718711	7.467917	0.937795	7.702722	5.159893	14.394548	9.119816	3.664819	12.180032	17.614766	10.985719	2	2	0	2	3	2	8	3	9	1	9	7	14	12	7	20	25	11
L3_chr2_+_69093691	chr2	69093691	69094023	+	84168	ANTXR1	ATR,FLJ10601,FLJ11298,FLJ21776,TEM8	2.412732	7.202636	0	2.942775	2.039444	23.615786	9.956935	24.743107	11.993874	5.819595	4.238148	84.050548	9.206784	9.07253	6.321494	25.844379	1.931892	39.106667	3	12	0	3	2	30	13	37	14.980132	6	5	123	9	12	11	42	3	39.902439
L3_chr17_+_54124932	chr17	54124930	54124968	+	5889	RAD51C	MGC104277,RAD51L2	5.021789	4.830059	1.591957	6.862762	1.019722	0.638107	1.32216	2.939726	1.545543	2.813385	0	3.544256	15.306221	10.69092	6.76067	16.298313	24.946455	4.931369	6	8	1	7	1	1	2	5	2	3	0	5	14.945578	14	11.986667	26.673469	32.945578	4.945578
L3_chr11_+_118497507	chr11	118497495	118497523	+	25988	MIZF	DKFZP434F162,HiNF-P,ZNF743	0	0	0	0	0	0	3.360944	0	1.545543	1.820499	3.395108	3.705764	18.359477	8.25166	5.051314	10.36335	7.503161	25.10161	0	0	0	0	0	0	4.833333	0	2	1.888889	4	5	18	11	9	16.991935	11	26
L3_chr2_+_119697858	chr2	119697858	119697882	+	55240	STEAP3	STMP3,TSAP6,dudlin-2	9.040102	3.627028	0	6.861081	2.043806	1.91432	1.398909	2.161827	3.175061	3.80792	5.167786	5.767714	11.293887	18.525642	1.977526	3.652622	1.931891	7.982118	11	6	0	7	2	3	2	4	4	4	6	8	11	23.952381	4	6	3	7.988506
L3_chr1_+_36168905	chr1	36168883	36169336	+	192669	EIF2C3	RP4-789D17.2,AGO3,FLJ12765,MGC86946	12.208725	10.650296	30.161615	23.513198	5.09861	1.276213	3.382149	2.161827	9.357897	1.87559	3.395108	5.302739	6.146419	13.352503	27.345966	13.273907	10.906001	4.007312	15	17.5625	18	24	5	2	5	4	11.853535	2	4	7.183908	5.962264	17.813263	45.522446	21.735849	15.924528	4
L3_chr1_-_33109126	chr1	33109126	33109127	-	252995	FNDC5	FRCP2	9.584887	6.242391	0.684348	6.836889	4.510818	4.083737	10.57443	17.168197	12.48147	6.351539	11.898016	12.79053	1.583492	1.620246	4.603111	1.808544	3.404853	0.707569	10.767045	10.481283	0.454545	6.940559	4.403409	5.454545	12.982804	21.666667	14.801673	6.259259	13.481481	18.715651	1.538462	2.153846	7.453846	2.961538	4.615385	0.698718
L3_chr18_-_41906225	chr18	41906215	41906227	-	9050	PSTPIP2	MAYP,MGC34175	6.866274	8.343902	0	0	0	0	2.721069	0.540457	0	2.94947	0	0	12.176973	3.757094	2.0796	0.60736	2.013723	1.007135	8	13.921569	0	0	0	0	4	1	0	3	0	0	11.897711	4.966102	4	1	3	1
L3_chr7_-_32897898	chr7	32897888	32897900	-	25948	KBTBD2	BKLHD1	5.774772	10.214451	0	2.933393	2.043806	0	6.820762	3.437421	4.005807	0	6.430198	0.741153	9.224455	7.62099	3.812648	1.822079	2.657687	1.007135	7	17	0	3	2	0	9	6	5	0	7.336634	1	9	9.9875	7	3	4	1
L3_chrX_+_100239845	chrX	100239812	100239848	+	NA	NA	NA	0	1.220836	1.591957	0	0	0	4.429194	2.39927	3.126175	7.015188	0.84304	0.741153	17.416396	21.58393	12.111668	11.60583	3.945615	1.007135	0	2	1	0	0	0	6	4	4	7	1	1	17	27.979592	22	19	6	1
L3_chr19_+_47190387	chr19	47190386	47190387	+	NA	NA	NA	16.379456	14.750489	18.736874	12.828818	22.648658	9.676941	1.398909	4.819352	18.975224	2.94947	9.717411	7.628988	4.087056	6.895902	35.402483	2.43951	5.358761	11.686953	18	25	10	13	22	12	2	7	22.364706	3	11	11	4	9	43	4	7	12
L3_chr2_-_227372719	chr2	227372710	227372829	-	NA	NA	NA	13.822446	16.689553	6.527897	5.866785	3.063528	1.276213	2.059989	3.037067	0.772772	1.87559	17.592505	4.380303	6.029473	2.970163	4.08758	2.43951	4.202503	3.97823	16	27.898305	4	6	3	2	3	5	1	2	20	6	5.897959	4	7.83347	4	5.897959	4
L3_chr2_+_119320599	chr2	119320599	119320599	+	NA	NA	NA	13.100865	3.000661	0.199883	5.615131	4.096355	1.362328	6.170837	6.2737	1.580632	3.445236	5.560683	1.787101	2.750345	3.468973	0.145114	1.234459	2.96225	1.68211	14.529412	5	0.144013	5.705882	4	2	7.889764	8.85037	2	3.481886	6.362205	2.472441	2.683544	4.553295	0.341772	2.025316	4.06132	1.683544
L3_chr10_-_122883259	chr10	122883257	122883260	-	NA	NA	NA	2.900709	3.197118	1.775077	2.338653	2.944877	0.76085	1.119385	0.879063	2.517321	1.758043	1.88155	0.319068	18.039018	11.473948	11.434586	13.87222	12.389413	11.625317	3.482291	5.291408	1.132701	2.392181	2.884701	1.20797	1.729677	1.712259	3.227147	1.900045	2.235554	0.412147	17.742781	15.046291	17.394719	22.611105	15.963265	11.868971
L3_chr17_-_75385440	chr17	75385409	75385443	-	57332	CBX8	PC3,HPC3,RC1	5.726417	7.853983	0	1.951062	1.019722	0	5.082995	3.841737	3.947832	3.981573	4.261095	2.195282	11.263996	6.077661	2.227429	6.124558	2.913582	2.967711	7	13	0	2	1	0	6.797297	6	5	4	5	3	11	8	4	10	4	2.96715
L3_chr19_+_5779345	chr19	5779313	5779346	+	NA	NA	NA	3.332943	1.822352	3.343982	19.706323	12.309411	7.836357	4.589349	3.30128	3.233036	14.306209	15.947107	37.183723	14.16808	2.245167	3.105303	1.214719	7.045449	5.92045	4	3	2	20	12	11	6	5	4	14	18	55	14	3	5	2	9	6
L3_chr8_-_143482449	chr8	143482435	143482452	-	203062	TSNARE1	FLJ31164,MGC142116	14.548988	11.460068	4.93594	3.918306	8.183134	2.123056	3.567689	4.117981	1.545543	0.937795	2.583893	1.482306	4.130688	5.992961	4.755657	9.161356	2.657687	3.021404	17	19	3	4	8	3	5	7	2	1	3	2	4	8	9	15	4	3
L3_chr3_-_48729626	chr3	48729625	48729671	-	51447	IHPK2	IP6K2,PiUS	2.412732	2.423867	1.591957	0	0	0	3.567689	3.037067	5.563554	2.813385	5.104136	4.307106	16.289105	20.563135	14.84775	8.532689	10.598895	12.915531	3	4	1	0	0	0	5	5	7	3	6	6	16	26.981982	24	14	14.990909	13
L3_chr1_-_170679830	chr1	170679825	170679870	-	5279	PIGC	GPI2,MGC2049	13.416193	7.869931	12.263975	8.823206	1.019722	4.123491	0.66108	5.908801	8.726411	9.950828	11.051936	7.909279	8.224478	19.860854	25.280568	22.591749	21.603767	11.992854	16	13	7	9	1	6	1	10	11	10	13	11	8	26	40.987879	36.975684	30	12
L3_chr17_-_8809750	chr17	8809718	8809766	-	NA	NA	NA	14.372952	15.009218	18.714074	40.50906	27.649422	6.904433	2.82986	31.917823	21.174155	28.776564	14.741596	20.037352	5.152423	15.934989	47.391496	15.880772	15.279138	19.809198	17	25	11	41.256822	27	9.993789	4	42.909605	26.187433	28	17	28	5	21	69	25.944162	21.973822	20
L3_chr6_+_26312816	chr6	26312815	26312817	+	8367	HIST1H4E	H4/j,H4FJ	0.804244	1.211934	1.591957	1.957861	0	0	9.500462	6.77834	5.68643	0.937795	4.349605	4.285408	12.200582	4.557885	9.720259	1.832151	3.714923	1.993043	1	2	1	2	0	0	12	10	7	1	5	6	12	6	13.976744	3	5	2
L3_chr1_+_31658646	chr1	31658646	31658649	+	347735	SERINC2	FKSG84,MGC90340,PRO0899,TDE2,TDE2L	9.25669	2.874085	1.908499	2.942775	3.871355	0	13.255501	5.124982	2.402289	0.937795	4.339859	5.009821	0	6.114563	1.733047	1.218951	0.752952	0	10.786885	4.786885	1.221239	3	3.786885	0	16	7.989011	3	1	4.989011	7	0	8	3	2	1.195652	0
L3_chr5_-_139917226	chr5	139917206	139917243	-	10011	SRA1	MGC87674,SRA,SRAP,STRAA1,pp7684	7.34839	9.679649	4.775871	21.79793	1.019722	4.638975	0	5.160093	0	1.93233	0.84304	0.741153	15.265595	16.670791	17.454286	11.594671	15.946791	34.441151	8.897059	16	3	22.210526	1	7	0	8	0	2	1	1	14.866279	22	29	19	22.772455	35
L3_chr14_+_38714154	chr14	38714150	38714214	+	5411	PNN	DRS,SDK3,memA,pinin	13.011176	7.779894	14.75466	12.734665	1.019722	0.638107	3.458898	9.870098	1.545544	12.373879	2.552068	5.048259	6.174158	16.061211	10.707803	3.04103	2.013724	1.007135	15	13	8	13	1	1	5	14	2	12	3	7	6	21	17	5	3	1
L3_chr2_-_216944911	chr2	216944911	216944912	-	57574	MARCH4	MARCH-IV,MGC104908,RNF174	6.866274	3.034418	1.591957	3.949078	0	2.123056	3.567689	6.393086	0.772772	0	1.68608	4.313688	12.323453	6.900899	2.4069	1.832151	5.174691	6.948673	8	5.020601	1	4.020601	0	3	5	9	1	0	2	6	12.136667	9.034351	4	3	7	7.034351
L3_chr1_+_107400853	chr1	107400806	107400857	+	55170	PRMT6	FLJ10559,HRMT1L6	11.552451	9.718861	3.183914	9.782555	5.11335	0	6.103217	2.939727	3.95807	10.587915	1.783184	12.149545	5.137399	2.227622	5.679285	11.167889	5.315374	13.956815	14	16	2	10	5	0	9	5	5.073968	11	2.09215	17	5	3	10	18.315734	8	14
L3_chr8_+_128817658	chr8	128817658	128817687	+	4609	MYC	c-Myc	16.254606	1.220836	0	16.695686	11.2694	2.000435	1.398909	1.718711	0	3.80792	2.552068	1.482306	5.152423	1.502626	8.774275	4.871574	3.383483	2.01427	18.977528	2	0	17	11	3	2	3	0	4	3	2	5	2	15	8	5	2
L3_chr5_+_131621239	chr5	131621230	131621315	+	8572	PDLIM4	RIL	11.953995	10.139884	183.200473	107.87609	70.972233	9.046379	0.685549	6.950914	57.472688	15.099637	20.926699	12.687794	10.192311	14.468977	117.904938	40.006566	17.000769	25.409382	14	16.919848	91.349523	108.994145	69.043845	12.943841	1.047439	11	67.969432	15	24	17.878992	9.99375	18.99375	147.699626	65.075999	23	25.9875
L3_chr17_-_9419863	chr17	9419852	9419863	-	9482	STX8	CARB	2.528698	2.420552	1.591957	1.957861	0	0	6.082933	5.01999	4.070608	3.981573	6.129538	2.156844	14.224701	9.293672	16.019772	5.517198	3.417954	13.767734	3	4	1	2	0	0	8	8	5	4	7	3	14	12	22.977273	9	5	14
L3_chr11_-_127897404	chr11	127897404	127897515	-	2113	ETS1	ETS-1,EWSR2,FLJ10768	6.92208	5.46588	14.75466	31.481752	16.209594	2.638541	8.741369	4.038246	15.949194	11.446365	27.761691	26.778537	7.217767	8.969246	6.369431	21.464935	18.666113	15.957714	8	8.983193	8	32	15.855072	4	12	7.047577	20	12	31.993827	37.987654	7	11.97619	11.129262	34.97619	26	16
L3_chr7_-_129478451	chr7	129478430	129478473	-	51530	ZC3HC1	1110054L24Rik,HSPC216,NIPA	5.111747	3.054766	0	0.998542	3.093641	3.362762	1.585141	1.080913	4.690027	4.82506	1.68608	2.500129	16.283611	13.700666	29.252647	14.529134	16.929501	10.879535	6	5.034161	0	1.024033	3.034161	5	2.245031	2	6.026644	5	2	3.432432	15.994536	17.978226	42.728889	23.729711	22.459719	10.995382
L3_chr19_-_11317945	chr19	11317945	11317950	-	374882	UNQ501	MGC110858,UNQ501	6.746243	7.243565	1.591957	1.951062	2.039444	5.075194	0	0	0	0	0	0.741153	16.263143	10.696744	6.145002	17.18475	1.931891	11.850845	8	12	1	2	2	7	0	0	0	0	0	1	16	14	10	28	3	12
L3_chr13_+_78953412	chr13	78953381	78953618	+	54602	NDFIP2	FLJ25842,KIAA1165,N4wbp5a	6.598274	7.861028	0	3.902124	5.102972	0	0	2.161827	3.091087	2.813385	5.947175	2.936435	16.448551	15.73413	16.644049	36.643565	40.959797	22.718164	8	13	0	4	5	0	0	4	4	3	7	4	16	21	30	59.966102	57	23
L3_chr2_-_45691909	chr2	45691885	45691928	-	55133	SRBD1	FLJ10379	0.804244	0.610418	0	7.871268	0	0	5.911509	9.085971	2.353404	8.947518	9.507357	7.298822	16.41626	5.957871	9.569328	13.440811	9.94834	1.007135	1	1	0	8	0	0	8	15	3	9	11.12528	10	16	8	17	22	14	1
L3_chr3_-_129820183	chr3	129820179	129820208	-	NA	NA	NA	10.199217	1.822352	0	2.933392	11.259767	0	8.807026	3.109177	20.750468	11.024707	25.527104	11.197928	4.130688	6.895902	5.762088	15.296133	20.336048	3.021404	12	3	0	3	11	0	11.852168	5	25	11	28.990099	16	4	9	8.943182	24.967625	26	3
L3_chr17_+_59053517	chr17	59053515	59053542	+	4215	MAP3K3	MAPKKK3,MEKK3	11.7959	11.428528	9.937853	27.518788	7.152794	10.779171	4.15202	18.053827	9.552254	21.160723	1.68608	12.779064	7.191805	4.507879	6.206589	6.695412	6.075641	19.70619	14	19	6	28	7	15	6	28	11.985294	20	2	18	7	6	10.981132	10.962963	9	20
L3_chr10_-_120091823	chr10	120091798	120091834	-	63877	C10orf84	FLJ13188,RP11-319I23.1,bA319I23.1	3.265331	5.442333	1.591957	4.542787	0	0.638107	6.581534	5.696588	3.175061	1.87559	6.859682	4.390564	13.398775	18.118684	37.920356	15.247886	23.004279	3.000177	4	9	1	4.651163	0	1	9	10	4	2	8	6	13	23.993902	62	24.931429	32	3
L3_chr6_+_116528708	chr6	116528699	116528741	+	221294	NT5DC1	C6orf200,LP2642,MGC131837,MGC24302,NT5C2L1,RP3-486I3.1	5.678063	6.661313	0	0	1.019722	0	5.250429	3.977878	0	9.276411	4.269973	0.741153	12.344229	6.01092	4.261275	2.433671	2.657687	1.007135	7	11	0	0	1	0	7	7	0	9	5	1	12	8	8	4	4	1
L3_chr6_+_139136598	chr6	139136575	139136618	+	25901	CCDC28A	RP3-509I19.10,C6orf80,CCRL1AP,DKFZp586D0623,MGC131913	0.804244	3.03097	0	0	0	0	0	0	0.772772	3.80792	0.84304	0.741153	22.490404	9.029291	5.679285	11.01364	10.86882	5.992499	1	5	0	0	0	0	0	0	1	4	1	1	22	12	10	17.988636	15	6
L3_chrX_+_77052845	chrX	77052840	77052852	+	538	ATP7A	MK,RP3-465G10.1,MNK	3.891875	0.079066	3.882883	3.757819	1.083791	0.00283	3.49094	2.837738	5.423783	3.823204	6.937626	5.887517	16.005228	5.822702	14.731198	14.850507	23.352339	13.939601	4.795576	0.126733	2.363636	3.846468	1.063366	0.007071	5	5.062481	6.926909	4.01562	8.01562	8.124961	15.624184	7.768573	24.217267	24.319502	31.822201	14.047152
L3_chr10_-_12124847	chr10	12124797	12125149	-	26019	UPF2	DKFZP434D222,HUPF2,KIAA1408,MGC138834,MGC138835,RENT2,smg-3	3.265331	4.264024	3.343982	1.951062	3.086243	0	11.308974	25.643284	14.254876	28.406461	11.037242	12.258769	8.866171	7.531091	5.57721	9.707714	4.589579	0	4	7	2	2	3.022538	0	16	39.978102	18	28	13	17	8.627451	10	10	15.916297	7	0
L3_chr6_-_161615040	chr6	161615017	161615098	-	56895	AGPAT4	RP3-473J16.2,1-AGPAT4,LPAAT-delta,dJ473J16.2	0	1.831254	0	0	0	0	0	5.019991	4.651271	4.745715	2.529121	8.068152	23.479515	9.00498	4.094066	9.162047	15.79304	22.828709	0	3	0	0	0	0	0	8	5.974359	5	3	11	23	12	7	15	22.982301	23
L3_chr9_+_70584800	chr9	70584789	70584804	+	116224	FAM122A	C9orf42,MGC17347	7.73813	9.637716	6.527897	14.729766	8.176878	2.761163	3.567689	4.827887	7.196783	11.876646	7.734548	5.68582	12.278838	7.569904	6.172391	9.195276	7.012741	7.964316	9	16	4	15	8	4	5	8	9	12	9	8	12	10	10.643939	15	9.643939	8
L3_chr13_+_112685314	chr13	112685314	112685314	+	NA	NA	NA	15.934372	5.589018	2.23883	2.942775	1.019722	0	6.264127	1.858813	0	3.981573	0	4.501889	1.416465	0.742541	1.9825	1.333828	1.36976	0	17.53066	9.375	1.375	3	1	0	8	3	0	4	0	6.394366	1.375	1	3.375	2.1875	2	0
L3_chr6_-_136613127	chr6	136613103	136613147	-	113115	FAM54A	RP11-472E5.1,DUFD1	2.461087	2.420552	1.591957	0	0	0	0.66108	0	3.091086	0.937795	0	2.223458	20.518341	2.987708	3.068363	1.214719	0.643964	3.021404	3	4	1	0	0	0	1	0	4	1	0	3	20	4	6	2	1	3
L3_chr18_-_21924563	chr18	21924546	21924621	-	6760	SS18	MGC116875,SSXT,SYT,SYT-SSX1,SYT-SSX2	2.412732	3.632486	8.345896	3.902124	4.078888	0.638107	2.797818	8.29054	14.447931	12.814441	8.610701	2.898704	18.459325	14.39396	31.47545	15.933548	12.72233	9.021758	3	6	5	4	4	1	4	14	18	13	10	3.986486	18	19	50	26	18	9
L3_chr15_+_88346442	chr15	88346430	88346513	+	374655	ZNF710	DKFZp547K1113,FLJ00306,FLJ37393,MGC163413	21.241157	0.610418	0	32.169209	5.108987	2.000434	1.398909	0	4.778579	1.87559	3.426933	1.482306	1.032672	1.485082	0.494381	4.891787	7.50316	7.93472	25	1	0	32.831981	5	3	2	0	6	2	4	2	1	2	1	8	11	8
L3_chr2_+_203811964	chr2	203811944	203811977	+	57404	CYP20A1	CYP-M,MGC22229	11.838733	2.94075	4.775871	4.835439	1.019722	0	2.721069	1.718711	5.58644	8.947518	2.529121	1.482306	9.213517	11.269739	10.821048	17.70824	10.962188	17.783621	14	4.850746	3	4.95	1	0	4	3	7	9	3	2	9	14.99375	18.138962	29	16	18
L3_chr19_-_63257326	chr19	63257326	63257327	-	NA	NA	NA	16.288781	10.053994	5.161982	9.20923	9.209127	6.209524	4.589349	0	0	0	0	0	2.924018	5.702047	11.457215	7.346044	8.158448	4.48178	17.904426	16.904426	3	9.334975	8.970149	8	6	0	0	0	0	0	2.854348	7.42266	15.687681	11.945455	10.297753	4.554348
L3_chr9_-_14912433	chr9	14912430	14912433	-	NA	NA	NA	0.804633	0.293268	0.7193	0	0	0	4.100613	3.735268	2.731822	0	0.896477	0.630115	18.985334	5.805882	14.704101	2.144112	2.205116	3.731978	1.000463	0.476654	0.47619	0	0	0	5.595452	5.860497	3.471179	0	1.062136	0.845583	18.703704	7.555556	19.521879	3.518519	3.269521	3.781198
L3_chr1_-_154977533	chr1	154977526	154977549	-	79590	MRPL24	MRP-L18,FLJ20917,MGC22737,MGC9831,L24mt,MRP-L24	6.540941	3.475816	7.024196	13.651328	4.064653	6.17247	0	0	0	2.870125	0	0	17.389466	9.837176	3.982747	3.638756	9.968183	18.655262	7.897861	5.75	4	13.872727	3.981818	8.981818	0	0	0	3	0	0	16.922599	12.946903	7.880039	5.99115	13.973451	18.908202
L3_chr1_+_53232824	chr1	53232821	53232824	+	NA	NA	NA	0	0	0	0	0	0	18.898561	33.787492	15.274928	43.43358	10.618816	4.333748	5.100095	4.087104	5.849088	5.588922	6.239849	4.913316	0	0	0	0	0	0	22.21045	40	18	39.871673	12	6.07015	5	5.350004	8.70596	9.100599	8.050299	5
L3_chr17_-_57295645	chr17	57295628	57295648	-	83990	BRIP1	OF,BACH1,FANCJ,FLJ90232,MGC126521,MGC126523	4.069575	1.822352	0	0	0	0	0.66108	1.080913	1.580632	0	0	0.741153	19.350382	6.770546	0.494381	6.124558	0	1.007135	5	3	0	0	0	0	1	2	2	0	0	1	18.978261	8.957447	1	10	0	1
L3_chr22_-_18658126	chr22	18658126	18658126	-	NA	NA	NA	10.732074	14.750489	10.842991	6.895737	20.572888	21.603561	6.264127	26.616477	30.347866	10.353922	3.464574	25.465437	7.121753	9.293672	11.718007	0.60736	3.714923	17.345021	12	25	6	7	19.989583	25	8	32	35	10	4	38	7	12	16	1	5	18
L3_chr18_+_11841412	chr18	11841388	11841417	+	57132	CHMP1B	C10orf2,C18-ORF2,C18orf2,CHMP1.5,Vps46-2	5.678063	1.822352	1.591957	4.893837	0	0	0	0.540457	0.772772	0.937795	0	0.741153	18.477401	18.982763	14.901424	12.238774	23.506429	11.852159	7	3	1	5	0	0	0	1	1	1	0	1	18	24.993333	24.914065	20	33	11.993333
L3_chr19_-_63584210	chr19	63584204	63584263	-	116412	LOC116412		19.408596	16.16948	3.343982	33.583821	30.798751	16.15097	2.721069	2.161826	3.175061	1.93233	5.956054	2.936435	2.065344	0.742541	2.573981	6.134194	2.130027	9.819306	22	27	2	34	30	21	4	4	4	2	7	4	2	1	5	10	3	10
L3_chr19_+_34848202	chr19	34848181	34848251	+	79156	PLEKHF1	APPD,MGC4090,PHAFIN1,ZFYVE15	13.296162	7.761665	63.26673	60.977097	39.801248	5.951696	5.790087	3.24274	13.369209	23.811962	18.13244	5.121455	5.13856	2.227622	22.581385	24.985054	12.713461	12.95821	16	12.756656	35.760674	61.989848	38.907912	9	8	6	16.838095	24	21	7	5.001067	3	38	40.832991	17.869863	12.992308
L3_chr4_+_174667361	chr4	174667354	174667379	+	NA	NA	NA	21.257782	10.771637	3.183914	24.436753	19.519119	6.727742	0	0	0.772772	0.937795	0	0	2.984104	2.245167	2.573982	4.259982	2.130027	1.007135	24	17.95	2	24.85	19	9	0	0	1	1	0	0	2.888889	3	5	7	3	1
L3_chr4_-_170770312	chr4	170770312	170770318	-	4750	NEK1	DKFZp686D06121,DKFZp686K12169,KIAA1901,MGC138800,NY-REN-55	0	0	0	0	0	0	24.278334	0.540457	0	0.937795	0	0	0	0	0	0.60736	0	0	0	0	0	0	0	0	28	1	0	1	0	0	0	0	0	1	0	0
L3_chr8_-_8213272	chr8	8213272	8213273	-	157285	DKFZp761P0423	pragmin,DKFZp761P0423	23.819757	6.502476	3.145457	7.335828	1.019722	1.279733	0.22139	0.377793	0.27195	0	0.84304	0	0.415978	0.591791	0.608789	0.729499	0.237441	0	25.777778	10.888889	1.888889	7.444444	1	1.888889	0.363636	0.727273	0.363636	0	1	0	0.4	0.8	1.2	1.2	0.4	0
L3_chr3_-_69674202	chr3	69674196	69674482	-	NA	NA	NA	18.371653	5.42109	3.183914	40.636116	41.049177	0	1.98324	9.280839	3.161264	22.781763	34.596989	34.947147	4.130688	3.783298	0.509131	18.300812	10.269019	6.000356	21.746835	8.929412	2	41.375717	40.061306	0	3	15.55065	4	22.974138	39.340943	49.794828	4	5	1.046138	29.943543	14.884373	6
L3_chr12_+_131134780	chr12	131134762	131134804	+	347918	EP400NL	DKFZP434I225,FLJ33915,FLJ44224,MGC87589,FLJ46340	6.76859	4.847864	16.004973	11.789574	0	0	1.32216	5.089202	1.580632	0	3.426933	2.156844	16.420348	4.497101	5.700759	9.753527	4.061918	0.970393	8	8	9	12	0	0	2	8.413793	2	0	4	3	16	6	9.962963	15.962963	6	0.962963
L3_chr15_+_43481889	chr15	43481879	43481914	+	79029	SPATA5L1	FLJ12286,MGC5347	18.833919	5.992529	4.73532	10.799898	4.058897	3.362423	0.66108	1.005566	1.545543	5.309452	0.84304	2.156844	5.03819	1.485082	6.931663	2.433671	5.369812	0	21.880952	9.928571	2.97619	11	3.97619	4.952381	1	1.875	2	5.375	1	3	4.903226	2	11.709677	4	7.806452	0
L3_chr9_+_114552827	chr9	114552813	114552934	+	401548	SNX30	RP11-408O19.4,FLJ26481,FLJ34280,FLJ35589,FLJ44686,FLJ45069,FLJ46877	11.71002	6.356022	3.183914	8.768276	8.206039	0	7.781511	34.72909	14.273583	25.413266	11.146787	34.903383	5.137398	39.542668	7.26463	3.04103	7.016574	3.021404	14	10.450776	2	8.964824	8.044207	0	11.086155	53.767927	17.809524	26	13	48.976923	5	50.999765	13	5	10	3
L3_chr22_-_17659243	chr22	17659242	17659249	-	8218	CLTCL1	CHC22,CLH22,CLTCL,CLTD,FLJ36032	20.516643	3.03097	6.527897	1.957861	0	3.485384	2.059989	0.540457	3.161264	1.93233	1.709028	0.741153	2.065344	0.742541	0	0.60736	0.643964	1.007135	23	5	4	2	0	5	3	1	4	2	2	1	2	1	0	1	1	1
L3_chr3_-_66876982	chr3	66876982	66876982	-	NA	NA	NA	13.543619	17.083772	18.736874	16.821537	9.239868	3.712866	0	0	0	0	0	0	11.152647	3.944714	15.118189	15.384017	13.182356	7.805037	15	29	10	17	9	5	0	0	0	0	0	0	11	5.166667	20	24.923913	16	8
L3_chr20_-_1548656	chr20	1548651	1548659	-	10326	SIRPB1	RP4-576H24.1,CD172b,DKFZp686A05192,FLJ26614,SIRP-BETA-1	0	0	0	0	0	0	10.442069	27.489755	1.545543	1.87559	2.552068	2.195282	14.258658	2.245167	6.793894	0	1.36976	0	0	0	0	0	0	0	14	37	2	2	3	3	14	3	11	0	2	0
L3_chr3_+_113180575	chr3	113180562	113180585	+	55347	ABHD10	FLJ11342	6.746243	3.043188	0	8.830006	0	0.638107	2.721069	1.62137	14.631314	0.937795	0.84304	4.352126	15.368563	9.011746	2.573982	7.938055	6.883269	5.992499	8	5	0	9	0	1	4	3	18	1	1	6	15	12	5	13	10	6
L3_chr2_+_54639023	chr2	54639000	54639023	+	6711	SPTBN1	ELF,SPTB2,betaSpII	13.801574	4.814704	3.183914	4.884455	4.089265	0	7.952546	11.271034	6.459202	12.011965	9.57552	8.068432	3.098016	5.23245	4.890807	5.442997	8.016448	2.014269	15.958333	8	2	5	4	0	10.98374	17	8	12	11	11.283019	3	6.990476	8.980769	8.901961	11	2
L3_chr10_+_72749021	chr10	72749018	72749050	+	55315	SLC29A3	ENT3,FLJ11160	12.004491	2.43277	13.778135	51.242983	41.173573	18.124321	7.582817	6.410457	14.811624	94.22939	54.012087	23.30102	5.290164	1.485082	7.636564	21.514658	25.242244	11.901154	13.981707	4	8	51.96988	40.134367	24	9.995902	10	17.995902	88.987755	60.989189	33	5.181667	2	13	35	33	12
L3_chr18_-_66023891	chr18	66023877	66023916	-	25914	RTTN	DKFZP434G145,FLJ26356,FLJ39085	1.656842	1.211934	3.183914	1.951062	0	0	11.049532	12.280248	12.893277	10.912616	3.426933	17.619436	12.236316	12.84602	13.980002	9.779519	2.013723	4.985364	2	2	2	2	0	0	15	20	16	11	4	25	11.977528	17	23.9774	16	3	5
L3_chr11_-_8982125	chr11	8982117	8982128	-	56675	NRIP3	C11orf14,NY-SAR-105	7.836066	14.750489	57.059776	29.711347	20.57109	5.031562	2.960227	8.834696	18.791089	12.52249	1.709028	6.276676	14.16808	28.229436	132.969067	57.685606	75.822934	56.749925	9	25	29	30	20	7	4	12	22	12	2	9	14	35.846457	138.682714	92.966032	82.07874	59.986425
L3_chr20_+_1047244	chr20	1047235	1047290	+	9491	PSMF1	RP4-545L17.1,PI31	2.461087	1.831254	1.591957	11.676997	0.732179	1.426932	6.342376	11.666445	11.25467	8.77325	10.719311	10.113361	16.230363	8.251451	10.491963	8.489588	13.622189	17.786633	3	3	1	11.854116	0.71875	2.267442	9	17.885057	14	8.879518	12.518072	14	15.813084	10.906542	18	13.933962	19	18
L3_chr17_-_43533824	chr17	43533815	43533859	-	10951	CBX1	CBX,HP1-BETA,HP1Hs-beta,M31,MOD1,p25beta,HP1Hsbeta	10.665607	4.255121	0	2.926593	4.078888	0.638107	4.119978	1.080913	5.869309	2.870125	0.84304	3.610973	10.289822	0.742541	2.471907	3.652622	4.061918	1.15855	12.761905	7	0	3	4	1	6	2	7.423077	3	1	5	10	1	5	6	6	1.145985
L3_chr5_-_175969764	chr5	175969718	175969778	-	114787	GPRIN1	GRIN1,KIAA1893	10.120929	6.395926	16.711475	7.505757	4.08325	5.180235	5.751354	6.724424	33.278885	8.902475	1.709028	7.124307	9.215833	9.008365	14.316227	2.901803	2.666847	6.970878	12.430832	10.596564	10.173584	7.659757	4	7.86911	8	11.855465	41.122602	9.127952	2	9.744079	9.026678	12.009523	25.237031	4.779172	4.038896	7.018966
L3_chr4_-_48384304	chr4	48384303	48384306	-	NA	NA	NA	7.950715	6.546722	12.788907	14.095187	3.069543	0	0.66108	0.540457	0	0	0	0	16.551714	21.144373	24.513118	14.410613	52.968382	7.850494	9	11	7	14.25731	3	0	1	1	0	0	0	0	16.375	27	31	23.375	57.75	8
L3_chr12_-_32800102	chr12	32800085	32800103	-	51067	YARS2	CGI-04,FLJ13995,TYRRS,mt-TyrRS	4.117929	11.995459	10.097921	6.851698	3.063528	1.362328	10.899371	1.080913	6.408097	3.80792	4.307614	4.285408	10.252518	6.024038	9.642739	13.358185	17.558895	5.992499	5	20	6	7	3	2	14	2	8	4	5	6	10	8	16	21.785714	23	6
L3_chr3_-_101602617	chr3	101602614	101602923	-	9868	TOMM70A	FLJ90470	8.206761	8.455918	3.183914	0.975531	1.019722	0	2.797818	5.836691	1.545543	7.83127	12.06016	0.741153	14.30229	1.485082	3.812648	5.493266	6.544451	3.021404	10	13.985714	2	1	1	0	4	10	2	8	14	1	14	2	7	9	9	3
L3_chr16_+_24648501	chr16	24648459	24648538	+	27327	TNRC6A	CAGH26,DKFZp666E117,FLJ22043,GW1,GW182,KIAA1460,MGC75384,TNRC6	5.815591	3.933608	2.751518	8.42763	1.451514	3.732257	12.469341	22.51929	30.36276	17.775096	22.618845	18.504042	7.022308	3.915448	18.532022	2.6862	1.621388	13.716087	7.112076	6.445597	1.787819	8.637112	1.426261	5.593526	17.134122	32.911633	37.639174	18.414352	26.206016	25.737497	6.811508	5.247658	31.978526	4.41463	2.585852	13.834948
L3_chr16_-_84246955	chr16	84246955	84246957	-	NA	NA	NA	18.282272	16.501324	16.348425	21.778342	9.240182	2.123056	2.962336	4.821391	4.070608	1.93233	3.464574	12.979438	4.087056	8.506649	6.573767	10.472942	7.905055	7.806787	20.000915	28.000915	9.000915	22.00122	9.000305	3	4.002634	7.002634	5	2	4	19	4	11	10.005464	17	10.003643	8.001821
L3_chr6_-_72186924	chr6	72186924	72186929	-	79940	C6orf155	FLJ13189,dJ288M22.3	17.532417	17.845287	5.161982	15.535484	6.960505	4.532625	6.849638	3.986435	7.467917	5.024947	4.356213	8.156391	1.038645	0.742541	1.797437	1.218951	2.913582	0	19.519642	30.260021	3	15.70654	6.785714	6	8.910714	5.916866	9	5	5.00745	11.567928	1.005558	1	3.097403	2	4	0
L3_chrX_+_51503233	chrX	51503231	51503236	+	23708	GSPT2	FLJ10441,GST2,eRF3b	14.651947	11.512688	5.417772	9.539731	1.481078	0.65985	7.482935	10.640172	4.864584	5.689229	7.862156	5.501578	3.346853	4.028042	1.956002	2.722443	3.048078	4.242165	16.360105	19.406445	3.181314	9.679926	1.453537	1.045581	9.581611	14.821098	6.026567	5.718485	8.992062	7.78691	3.248889	5.29037	3.497839	4.456296	4.456358	4.290432
L3_chr1_+_29086187	chr1	29086163	29086201	+	2035	EPB41	RP11-242O24.1,4.1R,EL1,HE	15.171676	3.644703	6.527896	0.975531	5.123968	3.485384	6.212009	8.216232	4.804578	2.813385	15.776044	5.093279	4.119751	6.742268	2.0796	4.880067	2.013724	2.014269	18	6	4	1	5	5	9	12.631068	6	3	18	7	4	9	4	8	3	2
L3_chr2_-_219826885	chr2	219826873	219826889	-	7277	TUBA4A	H2-ALPHA,FLJ30169,TUBA1	5.209432	1.220836	0	1.951062	0	0.638107	10.075265	0.540457	3.982921	0	0	11.055364	10.248835	6.857104	2.676056	0.60736	0	4.99322	6	2	0	2	0	1	13	1	5	0	0	16	10	9	5	1	0	5
L3_chr9_+_130684232	chr9	130684222	130684286	+	56262	LRRC8A	RP11-101E3.3,FLJ10337,KIAA1437,LRRC8,FLJ41617	12.053611	15.107908	18.396286	53.978825	24.555813	10.124794	8.370916	16.766427	21.913859	26.443872	24.281147	42.085652	5.137398	8.322828	17.852723	22.680804	11.29502	42.326013	14	25	10.974194	54.987097	24	15	12.137627	24.971154	27.330855	27	27.942308	59.794585	5	11	30.111006	37.125966	15.993827	42.96319
L3_chr1_+_159741870	chr1	159741837	159741880	+	2212	FCGR2A	CD32,CD32A,CDw32,FCG2,FCGR2,FCGR2A1,FcGR,IGFR2,MGC23887,MGC30032,RP11-5K23.6	1.608488	0.610418	1.591957	3.929369	0	1.362328	9.646276	1.718711	6.307072	1.87559	0.84304	0	14.361333	12.906702	4.094066	5.487426	2.013723	5.992499	2	1	1	4	0	2	13	3	7.9375	2	1	0	14	16.904762	7	9	3	6
L3_chr6_+_126349280	chr6	126349278	126349319	+	60487	TRMT11	RP1-187J11.2,C6orf75,MDS024,TRM11,dJ187J11,dJ187J11.2	6.549919	4.255121	0	1.951062	0	0	4.781058	10.619239	20.116271	20.994945	6.813163	13.06165	14.346308	8.262439	9.287911	4.863109	9.906014	2.005492	8	7	0	2	0	0	7	18	25	21	8	17.922581	14	11	17	8	13.965517	1.99115
L3_chr1_-_40140150	chr1	40140133	40140164	-	4610	MYCL1	LMYC,MYCL	14.580992	3.653606	0	1.053075	0	2.552427	8.080289	0.540457	5.65124	0	0	5.121455	3.087079	1.444283	3.422872	1.826311	0.643964	0	17	6	0	1.080501	0	4	11	1	7	0	0	7	3	1.945946	6.078886	3	1	0
L3_chrX_-_154495776	chrX	154495763	154495786	-	55217	TMLHE	BBOX2,FLJ10727,TMLH,XAP130	2.412732	1.831254	0	0.975531	0	2.000434	0	4.89588	13.451828	2.738273	0	2.889597	23.413122	8.168528	5.397867	1.822079	1.931891	0.577647	3	3	0	1	0	3	0	8	16.820513	2.923077	0	3.935065	22.934289	10.977528	10	3	3	0.568627
L3_chr15_-_47125936	chr15	47125899	47125970	-	9728	KIAA0256		7.450872	4.109132	28.519979	18.055811	9.192238	0.638107	6.212009	10.286577	65.984273	42.129882	49.40002	67.947041	12.201923	6.63629	61.495423	29.745452	27.717804	22.60763	9	6.758621	17	18.448748	9	1	9	16.63038	79.81519	42.075949	56.63038	98.44557	11.86121	8.86121	88.72242	48.57963	37.86121	22.992032
L3_chr7_-_140361199	chr7	140361199	140361237	-	51650	MRPS33	CGI-139,FLJ21123,MRP-S33,PTD003	1.608488	1.831254	4.775871	3.918306	2.039444	0	1.98324	0.540457	2.318315	0	1.709028	2.964611	22.389833	2.269478	6.636533	3.64839	2.575855	3.000177	2	3	3	4	2	0	3	1	3	0	2	4	22	3	12	6	4	3
L3_chr6_-_38670058	chr6	38670058	38670058	-	NA	NA	NA	0	0	0	0	0	0	0	0	0	0	0	0	26.187674	0	0.494381	0	0	0	0	0	0	0	0	0	0	0	0	0	0	0	26	0	1	0	0	0
L3_chrX_-_74883655	chrX	74883647	74883759	-	NA	NA	NA	18.913929	12.958752	17.52777	19.782106	17.768634	9.910968	3.825851	4.022821	7.658112	10.216506	9.516617	11.745203	3.57644	1.760507	2.531789	1.563976	4.228708	5.020096	22.05821	21.486321	10.546034	20.161717	17.348284	13.956696	5.892879	7.268762	9.758165	10.711891	11.11712	16.282309	3.479795	2.402661	4.997504	2.581576	6.322023	4.998254
L3_chr3_-_122951220	chr3	122951210	122951286	-	2804	GOLGB1	GCP,GCP372,GIANTIN,GOLIM1	5.021789	9.032411	6.753939	5.880431	2.043806	0.638107	12.120561	33.347357	48.493341	26.721916	32.621172	29.396588	9.198652	12.029643	4.629406	6.098423	3.714923	1.993043	6	15	4	6	2	1	14.984556	46.82463	57	25.953846	36.942219	41.82463	9	15.789633	7.747368	9.972603	5	2
L3_chr7_-_123176305	chr7	123176305	123176442	-	8976	WASL	DKFZp779G0847,MGC48327,N-WASP,NWASP	12.244204	15.494932	20.769939	7.824647	6.128709	0	7.112247	17.999265	4.671719	12.757901	0.84304	15.003186	7.20683	8.322828	13.217463	7.906495	6.728521	8.057077	14.344498	25.70069	12	8	6	0	10	27	6	12.746269	1	20.987879	7	11	22	12.947306	9	8
L3_chr14_-_54948302	chr14	54948300	54948322	-	22863	KIAA0831	MGC126291,MGC126292	25.175444	11.267673	1.591957	11.750332	5.116077	0	0.66108	0.540457	4.070608	0.937795	0.84304	2.964611	1.032672	5.310235	3.599684	8.593974	0	3.000177	27.954545	19	1	11.954545	5	0	1	1	5	1	1	4	1	7	6	14	0	3
L3_chr11_-_19219470	chr11	19219470	19219472	-	79733	E2F8	FLJ23311	9.291961	7.763945	13.298649	11.717411	11.435317	5.454173	14.872927	16.004574	16.477568	12.832164	7.942048	32.705949	2.736648	0.500626	10.740989	2.392368	4.483135	2.421285	10.688586	13.064299	7.3107	11.880172	11.137638	7.247337	17.797393	20.854329	19.703382	12.284377	9.126582	48.743574	2.655538	0.681256	15.703502	3.928096	6.027501	2.411183
L3_chr15_+_81445973	chr15	81445959	81446000	+	83640	FAM103A1	MGC2560,C15orf18,HsT19360,MGC102778	4.021221	1.810134	0	0.975531	1.019722	0.638107	0.66108	1.178254	2.318315	0.937795	5.192645	0.741153	22.261053	11.193211	14.727717	21.984927	13.267064	13.625183	5	3	0	1	1	1	1	2	3	1	6	1	21.813953	14.813953	24.584396	35.83871	18.640285	13.826332
L3_chr3_-_176360925	chr3	176360925	176360926	-	NA	NA	NA	17.899723	11.267673	10.323964	3.929369	2.043806	0	2.960227	0.540457	1.545543	0	0	1.454129	6.111572	3.772105	3.823916	0.60736	0	2.014269	20	19	6	4	2	0	4	1	2	0	0	2	6	5	6	1	0	2
L3_chr7_-_36730617	chr7	36730545	36730617	-	313	AOAH		0	0.610418	0	0	0	0	5.47418	9.414215	6.350122	2.94947	6.844988	2.936435	21.54681	21.180982	5.147964	3.64839	3.417954	1.007135	0	1	0	0	0	0	8	16	8	3	8	4	21	28	10	6	5	1
L3_chr3_-_37192775	chr3	37192767	37192844	-	NA	NA	NA	16.221573	11.491877	1.591957	36.326928	4.08325	2.761163	2.64432	4.075218	9.51689	4.688975	5.104136	7.221844	8.187174	3.747794	8.650998	5.476309	7.479872	5.014447	19	18.967025	1	36.977528	4	4	4	7	11.979167	5	6	10	8	5	15	9	11	5
L3_chr3_-_57558112	chr3	57558109	57558160	-	378	ARF4	ARF2	0.804244	1.810134	0	0	1.019722	0	2.82986	9.979445	9.186969	8.204045	2.583893	0	23.457331	30.555425	23.601194	22.205876	33.138399	13.701222	1	3	0	0	1	0	4	15	11	8	3	0	23	39	30	36	41	14
L3_chr4_-_155690999	chr4	155690994	155691015	-	5356	PLRG1	MGC110980,PRL1	1.608488	2.420552	0	3.908924	0	0	2.059989	0.540457	4.755693	0.937795	1.68608	7.243541	23.486398	10.903098	7.295085	8.558229	6.835909	8.014624	2	4	0	4	0	0	3	1	6	1	2	10	22.989474	14.523256	12.47541	14	10	8
L3_chr11_-_89595866	chr11	89595857	89595918	-	26973	CHORDC1	CHP1	1.608488	9.658658	1.591957	13.717394	3.059166	2.908506	1.98324	8.170393	9.568772	7.838333	6.844989	5.87287	23.57553	29.904743	45.282902	53.342323	47.564318	20.863173	2	16	1	14	3	4	3	13	11.982759	8	8	8	23	39	66	87	62	21
L3_chr7_+_120378068	chr7	120378065	120378085	+	54556	ING3	ING2,Eaf4,FLJ20089,p47ING3	2.461086	3.022068	1.591957	0	1.019722	0	1.398909	0.540457	0	4.82506	0	3.677587	23.3486	24.546469	26.565758	12.255591	7.832379	1.993043	3	5	1	0	1	0	2	1	0	5	0	5	23	32	40	20	11	2
L3_chr13_+_107317946	chr13	107317945	107317946	+	NA	NA	NA	4.979049	5.502258	5.204163	5.954027	4.235588	1.460734	17.376355	13.088321	19.05999	14.717924	9.645479	14.685421	4.869863	3.0647	1.730522	3.136348	3.494826	4.922067	5.745295	9.193897	3.022888	6.048485	4.135532	2.131629	20.550987	17.021147	22.304876	14.010221	10.920126	21.377267	4.755112	4.068465	2.99617	5.121754	4.727273	5.009044
L3_chr17_+_43328600	chr17	43328587	43328600	+	6668	SP2		15.753863	6.588607	3.183914	1.951062	6.152218	6.474029	1.32216	3.437421	3.091086	1.87559	3.395108	5.065102	10.26386	3.747794	4.159201	1.218951	2.013723	5.942191	18	11	2	2	6	9	2	6	4	2	4	7	10	5	8	2	3	6
L3_chr14_-_23879038	chr14	23879017	23879043	-	11035	RIPK3	RIP3	3.265331	0	0	0.975531	2.043806	0.638107	7.964841	6.100904	3.91542	3.86466	14.835664	1.482306	16.180846	6.788551	7.775974	1.218951	2.566256	3.000177	4	0	0	1	2	1	11	10	4.960784	4	16.980392	2	15.830036	9	13	2	3.986301	3
L3_chr19_-_13074530	chr19	13074513	13074685	-	4066	LYL1		20.737074	5.416219	20.750043	8.813824	10.22694	6.327122	0.66108	0.540457	1.580632	0.937795	1.68608	0	6.144109	2.970163	2.901281	1.218951	8.57858	9.908111	24	9	11	9	10	8.967391	1	1	2	1	2	0	6	4	5	2	12	10
L3_chr4_-_13095063	chr4	13095060	13095076	-	9364	RAB28	MGC41862	12.630231	4.234001	1.591957	5.892747	6.127057	1.362328	2.721069	19.260843	4.843379	0	13.093156	11.993642	12.211519	16.863577	7.980989	7.963594	10.912966	4.915142	15	7	1	6	6	2	4	27	6	0	15	16.979592	12	22	12.990654	13	14.434593	4.963636
L3_chr1_-_178113562	chr1	178113527	178113571	-	163590	TOR1AIP2	LULL1,MGC126581,MGC138430,RP11-12M5.5	8.006791	4.255121	6.753939	12.736346	3.063528	0.638107	8.457538	16.005947	9.511386	19.279508	28.665263	20.994335	11.244837	22.967721	22.705995	28.756509	25.909456	20.771091	9.433333	7	4	13	3	1	12	24	12	18.984615	32.992424	29.705727	10.924242	30	35	46.957325	34.856603	21
L3_chr1_+_96959931	chr1	96959904	96959967	+	58155	PTBP2	MIBP,PTB,FLJ34897,PTBLP,brPTB,nPTB,nPTB5,nPTB6,nPTB7,nPTB8	0.804244	1.810134	0	4.917216	2.043806	0	3.458898	7.759079	7.136134	15.809607	8.619578	5.063647	23.539185	6.771006	12.209918	17.152771	13.008377	2.014269	1	3	0	5	2	0	5	12	8.972603	15.958904	10	6.958904	22.988166	9	20.988166	27.988166	18.988166	2
L3_chr16_-_30274104	chr16	30274080	30274118	-	10421	CD2BP2	FWP010,LIN1,Snu40	0.804244	2.405513	0	2.926593	1.019722	0.638107	2.059989	0	0	0.937795	0	0.741153	24.945788	12.099594	8.555467	17.348883	15.243688	19.252422	1	3.954545	0	3	1	1	3	0	0	1	0	1	24.415443	15.812643	13.53271	28.252336	20.523884	19.485981
L3_chrX_+_154097930	chrX	154097912	154097931	+	7411	VBP1	RP13-228J13.4,PFD3,PFDN3,VBP-1	6.81792	1.211934	3.343982	1.951062	3.127301	0	2.797818	6.140543	0	0	0.84304	2.908258	18.276894	13.812058	21.815578	20.910865	10.398919	3.97823	8	2	2	2	3.057143	0	4	9	0	0	1	4	18	18	29.978261	34	14	4
L3_chr8_+_55210353	chr8	55210336	55210392	+	29088	MRPL15	HSPC145,MRP-L7,RPML7,MRP-L15,L15mt	11.520447	9.653666	1.591957	7.811048	3.063528	4.037376	0	2.896965	3.091086	4.802455	2.552068	3.677587	16.394546	21.216429	24.914131	31.857517	25.525674	27.733257	14	16	1	8	3	6	0	5	4	5	3	5	16	27.978632	42	51.995633	35.995633	27.995633
L3_chr15_-_65113252	chr15	65113252	65113299	-	NA	NA	NA	21.86799	9.501937	4.935939	14.76934	6.175373	4.929722	3.995413	2.4832	1.545543	10.197462	6.933498	5.026561	2.054407	4.636313	3.145171	5.507951	3.412931	6.000354	24.342678	15.946667	3	15	6.037895	6.914634	5.628768	4.190164	2	9.855072	8	7	2	6.05618	5.05618	9	4.887464	6
L3_chr13_-_40491453	chr13	40491440	40491482	-	NA	NA	NA	0	0	1.591957	0	0	0.638107	3.382149	21.426866	7.988729	21.889035	16.345248	20.094461	24.569104	29.062454	14.597847	22.020654	31.799694	9.989757	0	0	1	0	0	1	5	32.992701	10	22	19	28	23.994792	37.989691	24	36	41.846301	9.989691
L3_chr3_-_16530202	chr3	16530197	16530228	-	23180	RFTN1	MIG2,FLJ23866,KIAA0084,MGC141678,PIB10,PIG9,RAFTLIN,MGC44480	11.446422	4.24853	1.591957	10.770004	5.09861	5.669668	1.32216	2.161827	2.402289	1.87559	9.99957	7.233279	15.245496	4.497101	0	5.500152	20.951732	8.102477	13.670455	7.017399	1	11	5	8	2	4	3	2	11.589599	10	15	6	0	9	26	8.090286
L3_chr10_+_21863255	chr10	21863254	21863266	+	8028	MLLT10	RP11-399C16.2,AF10,DKFZp686E10210,MGC75086	4.922173	4.221497	0	1.951062	3.063528	0.638107	5.790087	8.469344	0	1.87559	3.395108	0.741153	17.375568	5.268379	0	1.832151	3.301651	1.007135	6	7	0	2	3	1	8	13.275064	0	2	4	1	17	7	0	3	5	1
L3_chr2_+_203901267	chr2	203901227	203901381	+	10152	ABI2	ABI-2,ABI2B,AIP-1,AblBP3,SSH3BP2,argBPIA,argBPIB	9.011006	7.264685	8.119854	23.511581	7.159884	0	4.791561	8.538975	23.009507	39.229388	16.233792	26.742068	14.398637	10.975999	41.670718	44.509021	25.242016	12.840709	11	12	5	24	7	0	7.153719	15	29	39.985348	19	37	14	14.644422	71	72.832191	35.75122	13
L3_chr3_-_167037977	chr3	167037976	167037977	-	590	BCHE	CHE1,E1	0	0	0	0	0	0	1.32216	6.065195	17.703414	0.815873	3.464574	0.741153	27.077664	42.860009	108.208254	32.444463	48.674686	19.309686	0	0	0	0	0	0	2	8.875	20.875	0.875	4	1	26.76569	54.502092	121.65272	52.531381	55.619247	19.941423
L3_chr3_+_130728467	chr3	130728465	130728467	+	NA	NA	NA	11.458067	7.15714	18.736874	3.929369	9.220443	13.257042	6.925207	0.540457	1.545543	0	0.84304	0	10.146174	5.372022	1.733047	3.053756	5.174691	16.414362	13	12	10	4	9	16	9	1	2	0	1	0	10	7	3	5	7	16.923077
L3_chr1_+_27972349	chr1	27972286	27972362	+	23673	STX12	MGC51957,STX13,STX14,RP3-426I6.4	5.726417	2.43277	6.367829	11.756599	8.193511	1.276213	1.32216	0.540457	3.947832	5.626771	3.395108	7.271717	21.493913	8.961437	13.810357	26.278648	30.140048	36.620663	7	4	4	12	8	2	2	1	5	6	4	10	20.97861	11.989011	24	42.983516	40.978022	37
L3_chr17_-_55958339	chr17	55958330	55958366	-	10513	APPBP2	HS.84084,KIAA0228,PAT1	16.80895	3.593868	0	6.895737	1.019722	0.638107	0.66108	3.841737	2.318315	14.274884	8.817605	3.625027	11.208809	7.440029	12.116042	4.272707	9.286192	11.929623	19	6	0	7	1	1	1	6	3	14	10	4.979798	11	9.972891	20.919831	7	13	12
L3_chr14_-_89903317	chr14	89903317	89903317	-	NA	NA	NA	0	0	0	0	0	0	0	0	0	0	0	0	28.685539	27.201724	23.562227	37.821063	18.843895	15.445576	0	0	0	0	0	0	0	0	0	0	0	0	28.5	34.5	29.5	61	22.214286	16
L3_chr2_-_175255714	chr2	175255713	175255909	-	7456	WIPF1	MGC111041,PRPL-2,WASPIP,WIP	6.665198	5.064056	0.572258	7.968381	6.458092	2.567609	11.820905	23.060174	7.109097	9.792588	5.210894	17.153251	10.252518	11.334847	6.861757	3.652622	1.36976	2.01427	8.161671	8.331166	0.384615	8.113218	6.297701	3.70697	16.733146	33.951872	9	9.968441	6.086088	24.623478	10	15	12	6	2	2
L3_chr11_+_85690929	chr11	85690910	85690987	+	51501	C11orf73	HSPC138,HSPC179,L7RN6	2.461087	2.43277	3.183914	2.933393	1.019722	0.638107	2.721069	1.718711	3.126175	4.919368	2.552068	2.908258	23.585734	18.89404	22.693084	10.356744	17.886357	21.828916	3	4	2	3	1	1	4	3	4	5	3	4	23	25	36	16.993671	24	22
L3_chr1_-_27566002	chr1	27566002	27566060	-	9064	MAP3K6	ASK2,MAPKKK6,MGC125653,MGC20114,RP11-4K3__A.7	21.431926	17.410539	23.26582	1.951062	5.107334	5.547047	1.32216	5.368344	7.096894	0	1.709028	0	6.170071	6.788551	6.219547	0.60736	2.739519	8.006768	25	29.119024	13	2	5	8	2	9	9	0	2	0	6	9	11	1	4	8
L3_chr8_-_134653313	chr8	134653309	134653424	-	6482	ST3GAL1	Gal-NAc6S,MGC9183,SIAT4A,SIATFL,ST3GalA,ST3GalA.1,ST3GalIA,ST3O,ST3GalIA,1	2.461087	7.820478	0	1.951062	3.059166	1.276214	9.140194	10.846779	14.102505	21.198465	15.843974	9.882901	17.344343	12.959472	5.409135	13.495011	5.646814	7.977613	3	13	0	2	3	2	13	16	17	21	18	14	17	17	9	22	8	7.99187
L3_chr14_+_23492818	chr14	23492780	23492827	+	10901	DHRS4	DHRS4L2,FLJ11008,SCAD-SRL,SDR-SRL,humNRDR,NRDR	6.678631	3.644703	0	1.951062	2.039444	1.884026	0	1.718711	3.947832	0	0	5.026561	22.2706	10.218195	6.857063	13.510517	7.428841	10.876441	8	6	0	2	2	2.956522	0	3	5	0	0	7	21.794118	13.644942	12.327869	22.113456	10.663934	10.889908
L3_chr1_+_165564929	chr1	165564929	165565061	+	5451	POU2F1	OCT1,OTF1	0	0	0	0	0	0	6.489183	12.654041	0	0	0	0	22.50203	4.557886	0.494381	0	0	0	0	0	0	0	0	0	9	20	0	0	0	0	22	6	1	0	0	0
L3_chr5_-_132194239	chr5	132194220	132194270	-	NA	NA	NA	7.670518	4.838961	4.93594	6.818257	13.296483	3.276648	13.202448	0.540457	3.947832	3.887265	5.192645	5.834432	8.154426	1.485082	7.288276	5.474701	4.283342	8.836402	9	8	3	6.961538	13	5	17	1	5	4	6	8	8	2	12	9	6	9
L3_chr13_+_51927615	chr13	51927608	51927638	+	26586	CKAP2	DKFZp686L1238,FLJ10749,LB1,TMAP,se20-10	1.608488	1.822352	1.591957	0.021023	1.041861	0	9.098887	11.906406	16.093363	23.518488	4.238148	5.817588	18.385677	15.01881	9.165372	5.565744	3.301651	1.007135	2	3	1	0.021968	1.021968	0	12.835227	19	20	23.08357	5	8	18	19.928485	15.81842	9.125	5	1
L3_chr11_+_66117231	chr11	66117217	66117253	+	9973	CCS	MGC138260	13.052813	11.33093	1.591957	10.778485	3.063528	1.91432	0.66108	0	1.545544	0	0.84304	0.741153	15.435512	4.490335	5.54027	2.43951	6.075642	1.993043	14.983607	19	1	11	3	3	1	0	2	0	1	1	15	6	11	4	9	2
L3_chr19_+_34789029	chr19	34789026	34789044	+	10775	POP4	RPP29	0.804244	2.420552	1.591957	7.85999	5.108987	2.638541	12.125715	7.392494	4.720604	4.802455	9.508092	4.231691	16.361233	14.474218	15.592848	14.081182	11.142539	31.094053	1	4	1	8	5	4	16	12	6	5	11	6	16	19	26	23	16	32
L3_chr9_+_80101895	chr9	80101859	80101895	+	29968	PSAT1	EPIP,MGC1460,PSA,PSAT	3.332943	4.212594	3.343982	1.951062	0	0	3.621307	4.96799	0.772772	0	0	0	22.420389	15.186092	1.585219	0.60736	4.358886	3.000177	4	7	2	2	0	0	5	8	1	0	0	0	21.971429	20	3	1	6	3
L3_chr12_-_52407498	chr12	52407476	52407520	-	57658	CALCOCO1	Cocoa,KIAA1536,PP13275,calphoglin	0	0.610418	0	11.257537	0	1.276213	13.118568	16.947683	16.296066	27.516748	40.7084	76.638863	16.316007	7.587058	15.354767	25.729627	30.477009	56.936867	0	1	0	11.416667	0	2	16.996	26	20	26.995968	46	112.955995	16	9.983871	22.969231	41.92584	37.937336	58.920577
L3_chr6_+_73388689	chr6	73388689	73388723	+	56479	KCNQ5	RP11-257K9.5,Kv7.5	0.804244	5.449379	0	0.975531	0	0	22.506835	0	3.947832	0	0	0	6.157078	2.245167	2.4069	0	0	0	1	9	0	1	0	0	28	0	5	0	0	0	5.983333	3	4	0	0	0
L3_chr4_+_39734867	chr4	39734862	39734952	+	NA	NA	NA	15.458672	17.942951	3.183914	9.491468	12.029813	0.723453	2.768057	4.754363	6.900465	3.21621	10.72586	1.482306	11.249395	5.187713	3.766893	2.553258	6.342795	3.421535	18.288584	29.741824	2	9.681839	11.773326	1.190501	4.21991	8.478641	8.445241	3.382867	12.270633	2	10.939024	6.963415	7	4.195822	9.228539	3.391645
L3_chr8_-_20205755	chr8	20205723	20205775	-	NA	NA	NA	10.000366	9.679649	3.151773	6.844899	29.613758	19.268229	17.490922	11.175023	1.580632	5.762855	11.093927	35.879145	1.992622	2.970163	2.227429	1.826311	1.287928	9.944436	11.936937	16	1.981132	7	28.928571	26.971963	22	17	2	6	13	51	1.939394	4	4	3	2	10
L3_chr1_+_168030809	chr1	168030798	168030825	+	55732	C1orf112	FLJ10706,FLJ13470,MGC130018,MGC130019,RP1-97P20.1	0	0	0	2.942775	1.019722	0.638107	10.033684	5.771123	6.494291	1.93233	0	7.129688	19.47007	12.125069	53.637184	18.389784	5.084682	4.985364	0	0	0	3	1	1	13	9	8	2	0	10	19	16	66	30	7	5
L3_chr15_+_47249735	chr15	47249700	47249774	+	2585	GALK2	GK2,MGC1745	3.332943	0	0	0	2.043806	0	4.781058	12.396039	4.755693	11.771066	12.919754	16.705686	21.468794	29.59817	15.044715	37.342719	45.988719	18.915886	4	0	0	0	2	0	7	19	6	12	15	23	21	39	25.995868	60.99182	60.987688	19
L3_chr14_+_101345910	chr14	101345910	101345925	+	5527	PPP2R5C	B56G,MGC23064,PR61G	1.656842	2.406191	3.343982	4.9049	2.043806	0	0.66108	3.30128	4.720604	2.870125	6.058633	6.370076	27.275143	16.231676	10.061021	17.21696	33.663893	10.679818	2	4	2	5	2	0	1	5	6	3	7	9	27	21	14	27.989474	41	11
L3_chr8_-_82796086	chr8	82796065	82796090	-	79752	ZFAND1	FLJ14007	3.332943	3.641388	5.439513	1.951062	0	0	6.925207	2.702284	3.869816	0	10.374079	5.048259	19.370391	9.030675	15.354213	6.688662	12.494694	5.92045	4	6	3.384615	2	0	0	9	5	4.964286	0	12	7	19	12	25	10.95614	17.964602	6
L3_chr10_-_95452310	chr10	95452303	95452350	-	118924	C10orf4	F26C11.1-like,FRA10AC1,FRA10A	14.068403	18.678475	11.689879	15.688616	4.08325	2.237136	3.305399	9.307421	4.720604	7.846233	8.539947	13.687357	12.329204	5.982182	3.710573	11.003142	8.136182	3.464352	17	31	7	16	4	3.453744	5	15	6	8	10	19	12	8	7	18	12.182073	3.455378
L3_chr2_-_238862162	chr2	238862128	238862185	-	8864	PER2	FASPS,KIAA0347	4.02122	39.46706	8.119854	1.951062	4.08325	5.547047	10.611938	33.552409	8.668436	3.75118	13.808688	12.719382	15.112641	17.244851	6.665415	7.325457	3.714923	2.014269	5	65.718737	5	2	4	8	15.146178	51.948617	11	4	16	17.716287	14.746988	22.837838	11.921875	12	5	2
L3_chr6_-_146177532	chr6	146177532	146177630	-	84085	FBXO30	FBX30,RP11-545I5.4,FLJ41030,MGC21674	10.287401	22.334603	11.480858	12.76489	7.142416	0.638107	4.147982	11.406288	13.521776	1.87559	13.723715	20.021923	15.331419	21.146609	13.937998	15.163047	9.815202	23.674046	12.457912	36.971274	6.915825	13	7	1	5.99435	18.988732	16.99435	2	16	27.965318	15	28	25.112832	24.782222	14.988701	23.98249
L3_chr1_+_66570515	chr1	66570512	66570684	+	5142	PDE4B	RP5-876C12.1,DKFZp686F2182,DPDE4,MGC126529,PDE4B5,PDEIVB	0	0	0	0	0	0	18.655881	24.954581	6.472897	0	5.238118	3.59413	11.217905	4.592579	0.494381	0	0.643964	1.007135	0	0	0	0	0	0	22.97619	32.988095	8	0	6	5	11	6	1	0	1	1
L3_chr8_-_91727514	chr8	91727488	91727550	-	169200	TMEM64	DKFZp762C1112	6.482308	3.653606	4.775871	3.908924	1.019722	0	1.98324	6.214646	3.934036	0	4.238148	5.054841	21.53138	13.55513	12.087116	10.363231	3.293458	4.028539	8	6	3	4	1	0	3	10.818182	5	0	5	7	21	18	22	17	4.989011	4
L3_chr1_-_23758580	chr1	23758574	23758583	-	3399	ID3	HEIR-1	6.836202	1.822352	1.591957	0.975531	0	12.074764	2.797818	5.87	4.070608	0	0.84304	15.51009	20.385096	23.868748	9.50689	0	3.499786	49.485815	8	3	1	1	0	16	4	9	5	0	1	22	20	31	15	0	5	50.983471
L3_chr8_+_41627712	chr8	41627706	41627714	+	NA	NA	NA	12.421431	4.217885	0	0.649032	1.698688	0.471646	12.609374	4.173931	1.239268	2.528539	0.915943	2.509689	5.119728	2.212348	1.733047	1.73244	1.287928	0	14.506655	6.977011	0	0.666667	1.666667	0.758621	16.848809	7.334648	1.614815	2.588235	1.084753	3.445991	5	2.956522	3	2.846154	2	0
L3_chr4_-_84250333	chr4	84250330	84250343	-	51316	PLAC8	C15,onzin	29.227176	19.082552	12.434948	1.951062	11.268295	2.908506	0	1.178254	0	0.937795	4.349605	1.454129	1.032672	0	0	2.433671	0.643964	1.993043	32.955357	32	7	2	11	4	0	2	0	1	5	2	1	0	0	4	1	2
L3_chr8_-_119193257	chr8	119193246	119193317	-	2131	EXT1	EXT,ttv	13.73448	6.608544	1.591957	23.467187	14.303953	5.313589	7.310418	7.627511	8.742326	28.283027	19.164579	20.268063	9.239479	19.651145	16.41001	22.005844	23.383868	10.985719	16	11	1	24	14	8	10	13	11	29	22	28	9	26	29	36	32	11
L3_chr10_+_59815175	chr10	59815165	59815201	+	7019	TFAM	MtTF1,TCF6,TCF6L2,mtTFA	2.412732	3.641388	0	0.975531	0	0	1.398909	5.338997	0	1.87559	1.68608	2.936435	26.536235	15.1365	32.501395	18.980534	11.177416	9.902431	3	6	0	1	0	0	2	9	0	2	2	4	26	20	47	31	15	10
L3_chr1_-_52791353	chr1	52791338	52791362	-	23318	ZCCHC11	PAPD3	18.928197	17.966215	17.564778	31.646565	6.131419	0.638107	5.421853	8.509837	16.601995	9.276411	12.364729	6.426973	6.111572	13.731759	18.039502	12.90238	6.002725	3.000177	22	30	10	32	6	1	7	12.961905	20	9	14	9	6	18	27	21	8	3
L3_chr4_+_187349708	chr4	187349708	187349945	+	285440	CYP4V2	BCD,CYP4AH1,MGC43534,FLJ18432,UNQ2560	11.992223	13.136642	0	5.873584	4.08325	3.362763	10.270645	22.552172	13.036885	5.762855	8.610701	38.587215	8.206807	16.061282	5.827113	11.627359	7.742369	12.908288	14	22	0	6	4	5	14	31	16	6	10	55	8	21	10	19	11	13
L3_chr12_+_94708437	chr12	94708435	94708441	+	NA	NA	NA	6.693473	10.734099	2.249323	16.303152	8.373642	13.486992	22.799347	27.752734	19.221452	33.63793	21.332279	71.203691	0.977283	0.210686	4.08243	1.806663	0.08102	2.224109	7.914587	17.929633	1.416579	16.568384	8.187257	17.122084	28.114345	36.228574	23.245221	32.067074	24.207812	105.497816	0.941492	0.29468	7.246179	2.970461	0.149008	2.208742
L3_chrX_+_152561088	chrX	152561081	152561091	+	1852	DUSP9	MKP-4,MKP4	15.728025	11.965613	3.343982	0	0	0	12.741217	6.198244	2.402289	0	0	0	2.065344	10.618397	3.786482	0	0	0	18.376471	19.955224	2	0	0	0	17	10	3	0	0	0	2	14	6.953488	0	0	0
L3_chr5_-_133478742	chr5	133478740	133478744	-	NA	NA	NA	9.413494	7.324903	2.150697	17.759078	15.625807	12.067916	20.241508	15.404634	7.390838	20.211257	11.655457	55.562722	0.886193	1.446271	1.732923	5.313682	2.001713	6.28775	10.864162	12.197195	1.324382	17.992188	15.232998	15.722365	25.163745	21.082171	9.057556	19.139227	13.369026	82.811739	0.857143	1.926218	3.028247	8.669024	2.995859	6.368616
L3_chr4_+_120353189	chr4	120353177	120353325	+	54532	USP53	DKFZp781E1417	9.383167	6.052752	0	0.975531	3.063528	2.552427	9.910065	13.695945	21.547917	12.765601	36.61306	70.528195	11.252442	18.967334	14.675776	13.403853	15.18248	24.862115	11	10	0	1	3	4	14	22	27	13	42	99.878054	11	25	25	21.9625	20.994764	25
L3_chr1_-_151775113	chr1	151775092	151775256	-	6277	S100A6	2A9,5B10,CABP,CACY,PRA	9.05936	3.653606	8.279922	19.672618	14.317618	2.000435	0	2.39927	0	5.683511	1.68608	1.482306	21.52039	20.464136	40.236187	63.383366	73.743232	73.93693	11	6	5	20	14	3	0	4	0	6	2	2	21	27	60.988372	103	88	76
L3_chr13_-_46269298	chr13	46269266	46269321	-	2098	ESD	RP11-147L20.1	0.804244	0.610418	0	2.926593	2.039444	2.123056	0	1.080913	2.402289	1.87559	0.84304	2.195282	29.829945	21.775845	19.709043	11.575327	14.857461	10.95157	1	1	0	3	2	3	0	2	3	2	1	3	29	28.836939	32.947368	19	21	11
L3_chr9_-_116307552	chr9	116307545	116307642	-	25861	DFNB31	CIP98,DKFZP434N014,KIAA1526,RP11-9M16.1,USH2D,WHRN,WI	6.579016	43.795369	68.654968	149.922277	86.181722	24.752486	7.741285	26.475234	181.528485	237.763287	276.803646	141.326412	16.43393	14.191399	41.070052	77.623134	45.532968	24.536511	8	73	40	151.96616	83.997579	34.961165	11	42	217.981667	229.807462	310.974528	203.612873	16	18.922006	67.993994	126.589466	62	25
L3_chr3_+_53177753	chr3	53177719	53177818	+	NA	NA	NA	6.598273	3.03097	0	4.657482	5.102972	0.638107	2.64432	1.62137	2.402289	2.813385	3.37216	2.936435	21.557747	5.232875	2.901281	14.039459	6.719606	9.927762	8	5	0	4.769231	5	1	4	3	3	3	4	4	21	7	5	23	10	10
L3_chr17_+_35046930	chr17	35046922	35046953	+	10948	STARD3	CAB1,FLJ41370,MLN64,es64	12.759919	10.830327	0	22.539316	13.28694	7.112135	7.776118	1.080913	8.812606	6.900538	0	2.936435	10.267948	6.01092	9.242157	9.764968	9.690947	10.985719	15	18	0	23	13	10	10	2	11	7	0	4	10	8	17	16	14	11
L3_chr1_-_201097278	chr1	201097277	201097303	-	NA	NA	NA	1.656842	0	0	0	1.019722	0	2.82986	1.178254	0.772772	0	0	1.482306	26.317657	10.009275	0.988763	0.60736	0.643964	1.007135	2	0	0	0	1	0	4	2	1	0	0	2	26	13	2	1	1	1
L3_chr12_+_106725573	chr12	106725573	106725573	+	NA	NA	NA	30.816938	26.386602	93.763727	37.753192	21.616074	7.063657	0	0	1.580632	0.937795	3.464574	0	0	1.502626	3.823916	1.832151	1.36976	1.007135	33	45	44.990338	38	21	9	0	0	2	1	4	0	0	2	6	3	2	1
L3_chr9_+_115367157	chr9	115367122	115367163	+	5998	RGS3	C2PA,FLJ20370,FLJ31516,FLJ90496,PDZ-RGS3,RGP3	9.444554	0.610418	0	0.975531	6.133072	0.638107	17.347707	1.080913	5.58644	18.903926	8.587753	2.936435	4.104726	1.485082	0.494381	6.134193	6.462619	8.857628	11	1	0	1	6	1	22	2	7	19	10	4	4	2	1	10	9	9
L3_chr17_+_52689011	chr17	52688991	52689012	+	124540	MSI2	FLJ36569,MGC3245,MSI2H	26.829481	12.571153	3.647258	11.635102	3.059166	2.628333	0	1.38166	1.580632	5.913903	3.426933	1.482306	4.119751	0	8.718126	0	2.657687	1.007135	31	20.921053	2.315789	11.890341	3	3.80791	0	2.59375	2	6	4	2	4	0	13.949153	0	4	1
L3_chr5_+_176007090	chr5	176007024	176007111	+	26262	TSPAN17	FBX23,FBXO23,MGC14859,MGC71255,TM4SF17	20.447786	13.321097	16.305681	44.294361	31.703648	10.262111	1.32216	1.62137	10.540867	15.510913	28.813914	6.508867	9.209589	3.726031	13.568998	19.545625	26.443644	13.888517	23.936508	21.984375	10	44.994565	30.973205	14.994565	2	3	12.984004	16	33	9	9	4.994413	23	32	36	14
L3_chr11_+_64635919	chr11	64635909	64635925	+	7108	TM7SF2	ANG1,DHCR14A	4.005492	5.839653	1.591957	0.926516	5.013357	3.387868	3.768114	1.178254	0.772772	0	2.583893	1.454129	23.33004	6.827364	7.558318	2.437903	2.013723	8.879045	4.85	9.8	1	0.95	4.9	4.8	5	2	1	0	3	2	23	9	12	4	3	8.977273
L3_chr2_-_69518072	chr2	69518060	69518104	-	27247	NFU1	NIFU,CGI-33,HIRIP5,MGC142252,MGC142254,NIFUC,Nfu	5.678063	5.404001	6.753939	11.756599	4.078888	0	1.32216	0.540457	2.353404	0	1.600219	1.454129	24.319297	9.88361	7.162556	8.553079	5.51351	4.99322	7	9	4	12	4	0	2	1	3	0	1.9	2	23.672131	13	13	14	8	5
L3_chr3_-_150952967	chr3	150952944	150952976	-	51122	COMMD2	HSPC042,MGC57611	1.608488	7.446925	6.527897	3.915723	2.039444	2.552427	4.119978	2.259167	3.934036	6.678046	6.016642	4.998385	25.616374	25.732462	14.970819	29.372457	42.215635	17.851087	2	12.309278	4	4	2	4	6	4	5	7	7	7	24.995349	33.990566	25.733788	48	55.962264	17.986175
L3_chr1_+_10193214	chr1	10193198	10193215	+	23095	KIF1B	CMT2,CMT2A,CMT2A1,FLJ23699,HMSNII,KIAA0591,KIAA1448,KLP,MGC134844	29.297712	1.810134	18.098642	17.766604	8.200721	0	0	3.649634	3.233036	0.937795	0.84304	3.610973	2.054407	0	5.409135	7.379756	6.002725	10.679818	32	3	10	18	8	0	0	6	4	1	1	5	2	0	9	12	8	11
L3_chr10_+_131155465	chr10	131155460	131155479	+	4255	MGMT	RP11-109A6.1	8.206762	2.441673	0	1.957861	1.019722	0	4.889849	0.540457	2.402289	0	0.84304	0.741153	18.359787	2.227622	4.204955	7.333082	5.571269	4.007312	10	4	0	2	1	0	7	1	3	0	1	1	18	3	8	12	8	4
L3_chr7_+_38317433	chr7	38317432	38317433	+	NA	NA	NA	17.968532	10.696838	1.591957	12.84622	14.392716	6.003521	5.421853	4.052413	4.070608	5.024947	1.709028	6.953769	8.130826	3.040757	1.733047	8.616377	6.841373	6.843359	19.802198	18	1	13	14	8	7	6	5	5	2	10	8	4	3	14	9	7
L3_chr15_-_54073068	chr15	54073050	54073088	-	4734	NEDD4	KIAA0093,MGC176705	2.461087	3.052091	8.119854	2.926593	0	0.638107	14.717708	5.908801	47.057611	12.755439	16.667283	4.335282	14.359207	12.918543	69.478866	15.328589	11.777993	4.951215	3	5	5	3	0	1	19	10	56.969325	13	19	6	14	17	97	25	17	5
L3_chr11_-_106967540	chr11	106967539	106967540	-	NA	NA	NA	5.209432	12.997963	5.161982	1.921354	0	0	13.255501	7.228332	10.840855	0.937795	0	0.553583	13.163545	11.661098	46.466825	1.832151	0	1.007135	6	22	3	1.969697	0	0	16	10.666667	12.913043	1	0	0.740741	13	15	53.955056	3	0	1
L3_chr8_-_68418571	chr8	68418558	68418587	-	10565	ARFGEF1	ARFGEP1,BIG1,D730028O18Rik,DKFZP434L057,P200	10.891593	12.577019	8.119854	25.433116	1.019722	0	6.525303	11.883545	10.323013	20.474576	10.482616	8.709275	14.288718	14.393934	11.305059	10.91227	6.6106	5.00597	12.976471	20.929412	5	25.858824	1	0	8.929688	18.953125	12.976562	19.859375	11.976562	11.976562	13.964602	18.823009	17.893805	17.868164	8.858407	4.991453
L3_chr16_+_88467491	chr16	88467489	88467537	+	22980	TCF25	FKSG26,Hulp1,KIAA1049,NULP1,PRO2620,hKIAA1049	13.088354	10.269991	12.434948	8.795961	8.145148	3.370606	6.31268	13.516042	16.458528	1.92088	3.395108	12.244561	12.348317	21.131908	24.762866	13.413317	17.446907	32.419172	15.975309	16.950617	7	9	7.987654	4.962963	8.988636	19	20	1.988636	4	17	12	27.87963	41.790682	22	24.913876	32.928726
L3_chr12_+_45063726	chr12	45063708	45063742	+	NA	NA	NA	9.383167	3.641388	7.024196	0	0	0	2.059989	12.366108	8.747704	2.94947	0.84304	2.195282	20.4708	8.200862	4.047063	1.214719	0	1.007135	11	6	4	0	0	0	3	20.850746	11	3	1	3	19.964286	10.964912	7.756791	2	0	1
L3_chr10_-_116876	chr10	116876	116876	-	NA	NA	NA	13.355375	9.484904	3.343982	13.839538	6.152218	3.712866	1.398909	0.540457	0.772772	0	1.709028	0	17.178529	21.127892	52.899345	23.392391	8.697823	10.679818	14.8	16	2	14	6	5	2	1	1	0	2	0	17	26.909605	59.903544	37.819209	10.921348	11
L3_chr1_+_67923471	chr1	67923467	67923673	+	1647	GADD45A	RP5-975D15.1,DDIT1,GADD45	24.463634	17.28301	33.071504	11.8363	12.299034	3.546613	1.398909	1.858813	2.402289	1.93233	1.709028	2.908258	6.132767	41.572653	10.829976	6.761824	6.527501	6.927585	27.99115	28.982143	17	12	12	5	2	3	3	2	2	4	6	52.979381	16	11	8.979381	7
L3_chr4_-_24523753	chr4	24523745	24523753	-	91050	DKFZp761B107	DKFZp761B107	14.501951	8.989884	18.32988	16.68613	12.291304	3.485384	4.228769	1.718711	1.545543	7.789493	4.261095	11.941656	13.298611	2.987708	12.376529	20.232279	14.469392	3.021404	17	15	10	17	12	5	6	3	2	8	5	17	13	4	20	33	20	3
L3_chr1_-_63761466	chr1	63761445	63761479	-	23421	ITGB3BP	CENP-R,CENPR,HSU37139,NRIF3,TAP20	0.804244	0.610418	1.591957	0	0	0	0.66108	2.799624	3.898947	5.962743	6.924199	5.159893	30.612513	10.567421	18.186115	10.382152	6.941029	2.971095	1	1	1	0	0	0	1	5	5	6	8	7	30	14	29	16.992366	10	3
L3_chr14_-_80477800	chr14	80477794	80477840	-	NA	NA	NA	3.332943	0	0	0	0	0	8.324116	8.915856	15.945182	5.857163	1.68608	1.454129	20.425059	14.308863	20.783595	8.540177	5.431678	3.000178	4	0	0	0	0	0	11	13	19	6	2	2	20	19	35	14	8	3
L3_chr10_-_11693423	chr10	11693423	11693618	-	NA	NA	NA	3.640182	6.670216	6.367829	11.740417	6.639766	2.724656	14.101382	10.345244	27.792946	17.60363	8.281726	30.203833	14.346479	6.007023	3.535958	10.951455	2.542536	2.906687	4.5	11	4	12	6.5	4	19.5	17.20122	34.5	17.07622	9.75	43.45122	13.955556	7.952381	6.952381	17.946809	3.952381	2.904762
L3_chr10_+_104211141	chr10	104211134	104211152	+	79847	TMEM180	RP11-18I14.8,C10orf77,FLJ22529,bA18I14.8	3.413301	10.143585	1.591957	2.933393	7.17194	2.638541	20.473664	4.59287	11.595974	5.024947	6.822041	13.959606	8.206807	2.245167	2.901281	6.073986	27.981926	21.528426	4	17	1	3	7	4	25.851351	7	14	5	8	20	8	3	5	9.945455	34.945455	21.945455
L3_chr18_+_58607961	chr18	58607960	58607961	+	NA	NA	NA	0	0	0	0	0	0	0	0	0	0	0	0	32.17976	1.502626	0.988763	0	0	0	0	0	0	0	0	0	0	0	0	0	0	0	32	2	2	0	0	0
L3_chr11_-_77209417	chr11	77209417	77209436	-	51773	RSF1	HBXAP,RSF-1,XAP8,p325	22.500985	8.398741	10.20811	26.681691	7.167774	0.638107	4.589349	8.375399	7.467917	8.009723	23.284515	9.149051	5.119728	1.502626	11.379979	13.519812	6.646689	5.879572	25	14	6	27	7	1	6	12	9	8	26	13	5	2	16	22	9	6
L3_chrX_+_106758375	chrX	106758360	106758402	+	5631	PRPS1	KIAA0967,ARTS,RP11-540N4.1,CMTX5,PRSI,PRS I,PPRibP	2.461086	3.034285	1.591957	0.975531	3.069543	2.000434	13.533156	3.970521	24.652754	6.734785	11.291715	10.630919	16.41626	18.30811	35.195006	14.669977	23.672568	28.507762	3	5	1	1	3	3	17	6.988889	29.988889	7	13	14.731707	16	24	54	24	31.984127	29
L3_chr21_+_25655981	chr21	25655980	25655982	+	NA	NA	NA	5.209432	1.211934	0	7.886126	0	0.638107	2.960227	1.858813	0	0.937795	0	0	24.271946	9.293672	14.709513	10.472942	7.901921	3.97823	6	2	0	8	0	1	4	3	0	1	0	0	24	12	21	17	10	4
L3_chr16_-_22293440	chr16	22293415	22293450	-	1039	CDR2	CDR62,Yo	19.814226	8.390328	3.183914	19.736142	7.152794	0.638107	3.621307	2.70946	8.079609	5.857163	2.529121	4.362388	9.187098	8.305284	18.390182	9.792564	7.503161	1.007135	23	14	2	20	7	1	5	4.714286	10	6	3	6	9	11	27.977273	16	11	1
L3_chr3_+_101720778	chr3	101720723	101720796	+	55076	TMEM45A	DERP7,FLJ10134	0	0.610418	0	0	0	0	1.98324	2.799624	0	0	0	0	30.676805	22.078907	13.629863	1.822079	0	0	0	1	0	0	0	0	3	5	0	0	0	0	30	29	20.979167	3	0	0
L3_chrX_-_100490358	chrX	100490358	100490405	-	1678	TIMM8A	DDP,DDP1,DFN1,MGC12262,MTS	0	5.449379	10.368178	17.756506	5.116077	0	7.259054	2.39927	2.353404	1.87559	2.529121	2.936435	25.533475	12.880714	20.933926	15.876712	14.374822	4.007312	0	9	6	18	5	0	10	4	3	2	3	4	25	17	33	26	19.981818	4
L3_chr17_-_40843536	chr17	40843530	40843546	-	NA	NA	NA	5.070143	6.628153	0	8.809269	9.229956	2.000435	8.513947	9.870098	3.999534	10.959193	14.879911	18.616021	19.372384	13.885453	6.299513	9.820026	34.211499	18.723286	6	11	0	8.955224	9	3	11	14	4.992481	11	17	27	19	17.995868	10	16	39.995868	19
L3_chr12_+_42439029	chr12	42439024	42439050	+	51135	IRAK4	IPD1,NY-REN-64,REN64	4.069575	1.211934	14.75466	0.975531	0	0	1.32216	5.976794	23.613505	6.734785	13.895338	7.974432	27.624953	15.151989	13.239445	14.674229	17.794784	7.95646	5	2	8	1	0	0	2	10	29	7	16	11	26.993711	20	23	24	25	8
L3_chr13_-_41433240	chr13	41433221	41433257	-	23078	RP11-125A7.3	RP11-125A7.3,FLJ21779,KIAA0564	12.32469	11.433516	1.591957	20.574686	13.296483	2.000435	8.542267	30.214419	7.025122	35.190507	25.840626	29.635393	12.305883	8.269205	7.200133	31.818652	21.487464	13.959214	15	19	1	21	13	3	11.990338	42.961165	9	34.933283	29.985714	41.990338	11.988166	11	12.988095	51.94892	30	13.994048
L3_chr3_-_147361662	chr3	147361659	147361664	-	5352	PLOD2	LH2,TLH	14.838335	7.742877	5.161982	0	0	0.638107	6.145799	9.870098	1.580632	0	0.84304	0.741153	12.211519	16.366646	2.13208	0	0	1.007135	17	12.973684	3	0	0	1	8.190217	14	2	0	1	1	12	21	3.597015	0	0	1
L3_chr18_+_9465513	chr18	9465510	9465568	+	10928	RALBP1	RIP,RIP1,RLIP76	19.388923	21.681514	19.316804	29.380397	9.207218	3.260998	5.604547	7.057707	2.353404	3.75118	8.508122	7.912077	8.21354	2.970163	4.690093	3.04687	2.013724	1.007135	22.893333	35.977778	11	29.86764	9	4.863014	8	12	3	4	10	10.929412	8	4	8.983607	5	3	1
L3_chr12_+_94135662	chr12	94135660	94135741	+	55591	VEZT	DKFZp761C241,VEZATIN	3.313684	5.46374	3.183914	2.926593	0	0.638107	3.382149	7.916955	1.580632	7.732753	4.238148	16.574548	26.518503	12.812588	3.553978	15.276504	20.0562	7.985542	4	9	2	3	0	1	5	13	2	8	5	23	25.957746	17	6.985915	25	27.993056	8
L3_chr17_+_63144490	chr17	63144478	63144521	+	25926	NOL11	DKFZP586L0724	1.608488	1.831254	10.842991	3.908924	0	0.638107	4.119978	14.508479	19.410475	3.75118	3.395108	3.677588	27.556811	21.316994	19.762566	25.121201	16.850386	9.886884	2	3	6	4	0	1	6	21	24	4	4	5	27	28	31	40.987692	23	10
L3_chr1_-_198856473	chr1	198856468	198856508	-	9928	KIF14	KIAA0042,MGC142302	4.922173	6.04758	3.343982	5.880431	4.720899	0	2.82986	2.089888	15.494921	4.82506	4.361283	8.84435	25.535804	3.730249	14.535333	14.66375	0.643964	1.007135	6	10	2	6	4.607843	0	4	3.469697	19	5	5.107311	12.454072	24.954545	5	22.862817	23.946237	1	1
L3_chr10_-_106018717	chr10	106018710	106018760	-	NA	NA	NA	14.270723	10.960818	11.689879	10.753822	5.108987	0	0.66108	5.824305	18.449182	2.94947	1.68608	3.63915	18.404703	4.47279	5.642345	3.036799	2.773991	2.971095	17	18	7	11	5	0	1	9.979592	21.93617	3	2	5	18	6	11	5	4	3
L3_chr1_-_39111628	chr1	39111628	39111639	-	26292	MYCBP	AMY-1	15.527642	2.43277	0	0.975531	2.039444	0	2.960227	3.649634	2.353404	0	0	2.156844	14.849374	13.80359	21.535944	4.891119	8.415208	5.95835	18	4	0	1	2	0	4	6	3	0	0	3	14.587963	17.984	29.992	7.992	11	6
L3_chr3_-_196751438	chr3	196751430	196751450	-	5504	PPP1R2	IPP2,MGC87148	16.914763	10.733643	6.753939	4.9049	2.76474	1.213648	3.396862	7.012392	4.913659	3.86466	1.709028	9.206758	13.217923	12.236787	14.837361	10.811076	11.428352	4.007312	19.91	17.91	4	5	2.70297	1.91	4.780822	10.890411	6	4	2	12.780822	12.895062	16	23.580247	17.664375	15.748503	4
L3_chr10_-_102036428	chr10	102036416	102036435	-	282991	BLOC1S2	BLOS2,FLJ30135,MGC10120,RP11-316M21.4	9.327361	5.445934	10.097921	7.817847	5.108987	4.761597	2.721069	5.934031	4.005807	2.870125	13.955559	12.238246	21.481765	12.147982	38.287916	22.670964	33.032107	15.793583	11	9	6	8	5	7	4	10	5	3	16	17	21	16	56	37	43	16
L3_chr1_+_52380316	chr1	52380313	52380370	+	9372	ZFYVE9	Sara,NSP,MADHIP,SMADIP	21.16854	10.237505	9.937853	16.049136	7.157156	0	4.228769	1.718711	3.126175	11.826418	6.947146	5.713997	8.228566	3.730249	0.988763	6.0879	6.9755	4.028538	25	17	6	16.407407	7	0	6	3	4	12	8	8	8	5	2	10	10	4
L3_chr21_-_37260840	chr21	37260813	37260906	-	NA	NA	NA	12.50355	8.257319	9.448349	20.935312	6.486249	6.23888	18.750765	30.212784	18.508889	31.123194	30.12116	30.780513	2.380659	6.690034	6.537257	9.489561	6.295202	8.856026	15.320285	13.570901	5.856418	21.394188	6.35855	8.923591	26.183675	47.993539	23.370536	31.105698	35.066225	42.921727	2.30087	8.92004	12.802967	15.567984	9.264368	8.846277
L3_chr18_-_52456822	chr18	52456803	52456860	-	9352	TXNL1	TRP32,TXL-1,TXNL,Txl	4.069575	1.831254	1.591957	2.926593	2.039444	0	9.210252	9.307421	11.302581	10.708458	2.552068	7.946255	20.370375	28.151191	28.499505	31.731671	23.973135	14.959067	5	3	1	3	2	0	13	15	14	11	3	11	20	37	41.930936	51.800675	32	14.995025
L3_chr6_+_26128659	chr6	26128656	26128661	+	8350	HIST1H3A	H3/A,H3FA	18.133661	7.13532	0	8.848836	0	2.123056	1.398909	0.540457	2.353404	1.93233	0.84304	0.741153	14.304984	6.895902	6.075174	0	0	5.879572	20	12	0	9	0	3	2	1	3	2	1	1	14	9	9	0	0	6
L3_chr3_-_199062259	chr3	199062259	199062261	-	NA	NA	NA	11.198762	13.332706	4.246508	16.821537	6.049367	1.362328	5.988258	5.600086	7.467917	3.887265	10.560451	8.97447	16.659814	12.44888	14.902405	20.036657	17.669628	7.970303	12.5	22.5	2.5	17	5.9	2	8	8	9	4	12	13	16.424632	16.056698	19.749753	32.455926	20.939667	8.101654
L3_chr3_-_3196386	chr3	3196382	3196387	-	51185	CRBN	DKFZp781K0715,MGC27358,MRT2A	7.950715	3.611079	3.183914	5.892747	0	1.276213	3.768114	6.933543	12.299304	6.054176	7.003781	10.262779	22.277196	12.351287	20.079931	21.491692	16.256916	6.837266	9	6	2	6	0	2	5	10	15	5.978022	7.978022	14.923077	21.987342	16	28.993671	34.946644	19.981013	6.993671
L3_chr4_+_79003014	chr4	79003001	79003019	+	65008	MRPL1	BM022,L1mt,FLJ96680,MRP-L1	2.412732	3.627028	0	1.951062	0	0	11.189199	5.586556	3.126175	5.819595	5.791405	2.049221	20.448785	21.001137	24.287657	7.940573	9.955318	6.919243	3	6	0	2	0	0	13.930217	8.846154	4	6	6.744767	2.846154	19.974138	27.316623	34.308002	12.991379	13.991379	6.991379
L3_chr12_-_56157918	chr12	56157909	56157961	-	64333	ARHGAP9	10C,FLJ16525,MGC1295,RGL1	19.056909	6.670216	0	1.951062	1.019722	1.276214	0.66108	0	0	0	0	0	14.402724	6.742268	0.988763	3.051102	3.530624	2.01427	22	11	0	2	1	2	1	0	0	0	0	0	14	9	2	5	4.961538	2
L3_chr7_-_93471601	chr7	93471569	93471633	-	10282	BET1	DKFZp781C0425,HBET1	0.804244	2.420552	1.591957	0.975531	3.063528	0	2.721069	7.959717	2.353404	6.734785	5.150654	8.562103	30.671011	35.058562	34.273569	40.428919	38.890397	16.852369	1	4	1	1	3	0	4	13	3	7	6	12	30	45.964539	53.996337	66	53	17
L3_chr5_-_133332216	chr5	133332178	133332224	-	56951	C5orf15	HTGN29,KCT2	6.720236	1.831254	3.183914	2.933393	0	0	0	4.504543	2.353404	8.68972	5.127083	8.570817	27.483917	14.329717	12.923938	31.893869	18.696206	11.833575	8	3	2	3	0	0	0	7.977273	3	9	6	12	27	19	23	52	25	12
L3_chr9_-_87546690	chr9	87546674	87546724	-	23287	AGTPBP1	RP11-30C23.1,DKFZp686M20191,KIAA1035,NNA1	14.171107	2.818612	8.345896	10.636007	1.019722	0	3.768114	3.437421	0.772772	0.937795	0.84304	1.454129	16.341607	5.853417	4.409104	11.632375	14.193851	0	17	4.643678	5	10.862069	1	0	5	6	1	1	1	2	15.952941	7.809108	8	19	18.952941	0
L3_chr14_-_67025192	chr14	67025185	67025217	-	NA	NA	NA	0	0	0	1.957861	0	0.638107	14.901052	9.278074	0.772772	9.838736	10.41172	14.251108	19.38145	1.502626	0.988763	2.437903	7.914211	15.814809	0	0	0	2	0	1	20	15	1	10	12	20	19	2	2	4	11	16
L3_chr13_+_37821967	chr13	37821964	37822029	+	51569	UFM1	BM-002,C13orf20,bA131P10.1,RP11-131P10.1	1.608488	4.838961	0	3.908924	5.116077	0	0	1.62137	3.898947	3.75118	4.269973	2.936435	32.676837	32.056136	45.628049	33.02182	31.791427	15.840887	2	8	0	4	5	0	0	3	5	4	5	4	31.959854	42	72.835699	53.996283	44.959854	16
L3_chr20_-_60415737	chr20	60415732	60415749	-	81928	CABLES2	RP5-908M14.2,C20orf150,dJ908M14.2,ik3-2	12.838072	12.584699	0	7.850608	5.108987	0.638107	11.317691	4.427533	3.982921	0.937795	5.150655	4.335282	10.19617	0.742541	5.431296	0.60736	0	1.007135	15	21	0	8	5	1	15	7	5	1	6	6	10	1	8.885714	1	0	1
L3_chr6_+_57145062	chr6	57145039	57145098	+	9532	BAG2	KIAA0576,RP3-496N17.2,BAG-2,MGC149462,dJ417I1.2	21.131942	12.677114	11.52981	2.919338	3.059166	0	4.043228	12.7425	17.861155	0.937795	3.372161	5.713997	9.224455	8.256088	14.195085	9.758552	6.133401	1.007135	25	21	7	2.985714	3	0	6	19.802198	22	1	4	8	9	11	24.989583	15.989583	9	1
L3_chr9_+_124743108	chr9	124743097	124743154	+	23637	RABGAP1	DKFZp586D2123,GAPCENA,RP11-123N4.2,TBC1D11	19.062047	14.507981	4.93594	30.426574	19.470121	0.638107	2.059989	16.057646	8.528062	7.521024	5.104136	8.656863	13.340277	4.490334	14.023193	15.282388	14.509335	5.807037	22.742979	24	3	30.990991	19	1	3	24.868421	10.840909	7.961039	6	11.972973	13	6	25	25	21	5.80315
L3_chr2_+_187059231	chr2	187059223	187059277	+	55854	ZC3H15	HT010,LEREPO4,MSTP012	5.726417	5.41622	0	0.975531	1.019722	0	11.308974	20.129904	10.307043	23.090237	27.038555	11.585405	17.442083	23.614985	21.031007	13.467983	13.745095	7.00749	7	9	0	1	1	0	16	30	13	23	31	16	17	31	32	22	19	7
L3_chr7_+_150044623	chr7	150044599	150044638	+	170575	GIMAP1	HIMAP1,IMAP1,IMAP38	30.015236	12.714529	7.024196	9.785091	2.039444	1.276213	1.398909	2.259167	4.005807	0.937795	0.84304	7.758981	3.098016	0.742541	1.585219	1.826311	2.657687	1.007135	35	21	4	10	2	2	2	4	5	1	1	11	3	1	3	3	4	1
L3_chr3_+_184454302	chr3	184454286	184454436	+	84002	B3GNT5	B3GN-T5,beta3Gn-T5	13.822446	19.080393	18.32988	15.754606	11.259887	0.638107	0.66108	7.93295	1.545544	4.919368	0.84304	1.482306	20.381312	34.346458	15.368081	15.344515	2.657687	6.965485	16	32	10	16	11	1	1	13	2	5	1	2	20	45	23	25	4	7
L3_chr1_+_26744922	chr1	26744893	26744961	+	6195	RPS6KA1	HU-1,MAPKAPK1A,RSK,RSK1,S6K-alpha1,S6K-alpha 1,RP11-492M19.2	11.638171	1.831254	11.76881	74.86971	93.398905	16.828635	4.781058	1.62137	13.691405	41.49561	40.21098	27.021839	18.448389	13.57763	70.700251	113.98816	171.684879	111.339132	13.995283	3	6.981651	75.954112	90.914297	22.990128	7	3	16.932927	41	46	39	18	17.996909	101.996909	184.953677	204.924883	114.978572
L3_chr12_+_13088359	chr12	13088359	13088601	+	57613	KIAA1467	DKFZp781O012	8.354732	3.053734	18.327963	71.734217	28.636863	6.639409	22.440813	22.925315	148.52173	265.251562	76.845966	86.294893	4.119751	13.641227	53.691413	61.32181	49.905357	35.550304	10	5.016544	11	72.861748	28	10	30	34	173.986273	248.126275	88	124.187499	4	18	75.983051	99.943997	66	36
L3_chr18_+_46748407	chr18	46748378	46748418	+	55520	ELAC1	D29	9.742552	3.653606	6.367829	11.745535	4.08325	2.000434	8.858388	1.080913	1.580632	6.900538	5.127083	1.482306	16.394661	8.312445	15.912932	8.537482	13.601783	10.905815	11.859649	6	4	12	4	3	12	2	2	7	6	2	16	11	25	14	19	11
L3_chrX_+_95826483	chrX	95826473	95826524	+	1730	DIAPH2	RP11-212B22.1,DIA,DIA2,FLJ11167,POF,POF2	11.335076	5.44938	4.93594	6.855962	3.063528	0.638107	10.3709	19.625148	27.246922	8.712325	20.988211	15.580157	13.305442	19.835621	53.517547	22.093623	20.716302	7.993398	13	9	3	7	3	1	13.936508	30	33	9	24	22	12.991342	26	75.547297	36	27.991342	8
L3_chr1_+_45578289	chr1	45578256	45578508	+	114034	TOE1	FLJ13949	8.895039	13.321167	6.367828	5.859986	18.432876	2.552427	7.741285	11.813488	3.863858	5.83721	6.859682	4.418741	18.459272	10.58554	13.520394	4.25575	7.445401	15.841268	11	22	4	6	18	4	11	20	5	5.979592	8	6	18	14	24	7	11	15.97619
L3_chr17_+_53670909	chr17	53670902	53670950	+	4025	LPO	SPO,MGC129990,MGC129991	6.598273	0.610418	0	0.975531	0	0	13.295005	12.809825	3.175061	0	0	0	15.34276	7.518626	2.676056	1.21472	0.643964	0	8	1	0	1	0	0	18	19	4	0	0	0	15	9.975	5	2	1	0
L3_chr1_-_165112126	chr1	165112119	165112163	-	117143	TADA1L	KIAA0764,RP1-9E21.4,STAF42	9.158975	1.220836	10.51195	2.926593	0	0	2.721069	0.540457	1.545544	0.937795	0	1.482306	23.367936	5.300426	7.860807	4.247032	3.383483	0	11	2	6	3	0	0	4	1	2	1	0	2	23	7	12.969388	6.969388	5	0
L3_chr10_-_48036459	chr10	48036458	48036463	-	2658	GDF2	BMP-9,BMP9	11.402688	4.826743	0	3.918306	13.339398	5.170731	15.71719	18.259271	9.95974	23.172398	33.333935	13.643177	8.130826	4.592579	0.494381	10.453981	10.13581	18.352155	13	8	0	4	13	7	19	24	12	22	37	20	8	6	1	17	13	19
L3_chr2_-_118488117	chr2	118488109	118488195	-	54520	CCDC93	FLJ10996,FLJ25197,MGC13033	12.470492	13.03102	8.505964	28.599136	15.382174	2.761163	3.49094	5.911226	19.155332	1.87559	5.192645	7.073363	19.300018	6.114563	16.851236	12.318947	13.412213	7.888162	14	21.899281	5	28.94964	15	4	5	9	23	2	6	9.991071	18.968085	8	23	20	17	8
L3_chr21_-_32573209	chr21	32573202	32573230	-	54069	C21orf45	B28,C21orf46,FASP1,MIS18alpha	13.17477	9.709959	1.591957	2.926593	0	2.724655	0.66108	0.540457	0	0	0	1.482306	21.464095	5.274731	15.976213	6.09374	0.643964	3.021404	15.851064	16	1	3	0	4	1	1	0	0	0	2	21	7	26	10	1	3
L3_chr1_+_98899822	chr1	98899811	98899878	+	51375	SNX7	DKFZP564F052,MGC8717	22.378614	30.54872	12.720137	9.09263	2.305026	10.846068	1.805148	0.603255	0.807501	0.040824	1.362212	8.468269	11.281279	11.010817	10.494382	4.220295	7.911456	12.99429	26.844903	50.8952	7.815971	9.292202	2.262082	16.163249	2.698746	1.158057	1.049536	0.049536	1.631106	11.602911	10.943191	14.524574	19.128465	6.943096	11.88518	13.002593
L3_chr9_+_91123245	chr9	91123232	91123249	+	79048	SECISBP2	RP11-89K14.1,DKFZp686C09169,SBP2	13.744744	13.178454	11.960135	8.848836	7.157156	0.638107	1.398909	7.894149	7.303643	0.937795	4.307614	5.121455	20.352674	12.356057	27.198743	16.581233	15.302545	1.993043	16	22	7	9	7	1	2	12	9	1	5	7	20	16	38	27	20	2
L3_chr7_-_27171649	chr7	27171648	27171685	-	3205	HOXA9	HOX1,ABD-B,HOX1.7,HOX1G,MGC1934	22.652823	14.922066	3.183914	13.78701	3.063528	2.724656	0.66108	0.540457	0.772772	0	0	0.741153	12.263973	10.732857	1.483144	7.932995	0	2.014269	25	25	2	14	3	4	1	1	1	0	0	1	12	14	3	13	0	2
L3_chrY_+_7201984	chrY	7201972	7202019	+	5616	PRKY		30.19857	11.40352	11.689878	11.789574	0	1.973838	3.392912	0	1.580632	0.631958	1.68608	1.454129	2.065344	1.485082	2.0796	3.609724	0.643964	2.01427	34.964286	18.902642	7	12	0	2.964286	4.862069	0	2	0.684932	2	2	2	2	4	5.903226	1	2
L3_chr1_+_109828083	chr1	109828031	109828125	+	127002	ATXN7L2	FLJ00381,MGC46534	5.750821	10.831155	3.343982	7.477168	8.183149	2.552427	15.678577	17.848973	24.890582	14.919975	12.957972	30.59984	14.300896	19.503784	31.791399	11.498631	12.500594	4.187766	7.007869	17.924831	2	7.652174	8.007869	4	22	30	31.204585	15.495274	15	43.040917	14	25.698726	50.845238	18.88125	17.047754	4.172865
L3_chr9_-_72218655	chr9	72218638	72219091	-	687	KLF9	BTEB,BTEB1	14.162726	37.433423	9.711811	33.405019	5.102972	2.638541	16.471808	14.079194	5.57735	9.627515	1.68608	7.250123	5.106341	5.21533	4.057126	6.090554	2.013724	0	17.157895	62	6	34	5	4	21	23	7	10	2	10	4.969697	7	8	10	3	0
L3_chr9_-_99656562	chr9	99656562	99656563	-	NA	NA	NA	14.496259	4.989769	9.527718	10.528538	10.856067	5.040507	11.513021	8.684046	17.335099	2.441809	9.445945	8.034212	9.773657	3.482958	15.019212	8.988421	1.948782	6.852044	16.074406	8.359697	5.31744	10.665164	10.569006	6.611571	14.044965	11.920748	20.346789	2.503057	10.754752	11.558623	9.623649	4.595821	19.88527	14.60142	2.790634	6.952645
L3_chr2_-_27399452	chr2	27399440	27399469	-	4358	MPV17	SYM1	3.216977	7.216997	12.434948	17.60396	5.102972	2.552427	7.259054	4.117981	5.551351	15.91357	7.772188	10.766099	25.4687	7.638443	17.553772	12.833367	21.358834	10.872793	4	12	7	17.965517	5	4	10	7	7	16	9	15	25	10	27	21	28	11
L3_chr17_+_35772629	chr17	35772624	35772636	+	NA	NA	NA	20.711644	4.838962	0	7.838293	4.08325	1.276213	11.173207	5.771124	1.545544	0.937795	12.327844	2.195282	4.119751	3.75456	0.494381	3.04687	4.787714	1.007135	24	8	0	8	4	2	15	9	2	1	14	3	4	5	1	5	7	1
L3_chr3_-_15876323	chr3	15876314	15876326	-	23243	ANKRD28	KIAA0379,PITK	25.655431	12.564003	3.183914	10.804661	0	2.123056	4.282387	4.382193	0.772772	2.870125	9.462619	4.972844	6.132767	6.820202	6.793894	2.433671	2.013723	2.971095	29	21	2	11	0	3	6	7	1	3	11	7	6	9	11	4	3	3
L3_chr2_+_190014422	chr2	190014414	190014427	+	84128	WDR75	DKFZp781N1244,FLJ12519	0	0.610418	0	0	0	0	6.649338	0.540457	4.005807	1.93233	3.426933	3.649411	29.482074	15.521695	9.573566	10.449749	8.971399	3.97823	0	1	0	0	0	0	9	1	5	2	4	5	29	20	15	17	12	4
L3_chrX_-_148521256	chrX	148521254	148521285	-	84548	TMEM185A	CXorf13,FAM11A,MGC118844,MGC118845	16.004975	5.387708	6.367829	7.82043	2.039444	9.702198	4.889849	3.109177	7.017014	2.870125	5.238118	5.076435	15.348593	3.035881	3.395662	3.512936	4.705882	5.395287	18.989899	9	4	8	2	13	7	5	8.930108	3	6	7	15	4.067901	6	5.757597	7	5.41462
L3_chr6_-_39190923	chr6	39190908	39190961	-	55776	C6orf64	DKFZp434H012,FLJ11101	21.860883	16.290413	23.539825	31.449054	23.559267	13.84217	4.119978	9.733167	11.366864	16.709606	30.600048	11.550647	10.274797	11.324464	13.111827	26.847681	27.274866	26.201122	26	27	14	32	23	18.759804	6	15	14	17	34.983051	16	10	15	23	43.907374	36.994949	26.778802
L3_chr1_+_170017422	chr1	170017398	170017458	+	51603	KIAA0859	5630401D24Rik,CGI-01,FLJ10310	9.05936	5.440477	12.103907	9.794473	5.000965	0	2.64432	3.437421	6.408097	4.802455	3.372161	9.445405	24.578515	19.714333	37.55334	33.670611	13.208519	41.286825	11	9	7	10	4.904528	0	4	6	8	5	4	13	23.98893	25.921429	56.97786	54.956467	19	41.992754
L3_chr1_-_78217345	chr1	78217320	78217403	-	8880	FUBP1	FBP,FUBP	0.804244	3.611079	3.183914	2.926593	1.019722	0	13.227423	11.80007	17.126812	16.785851	19.068254	11.41508	22.538248	19.101977	35.524704	17.14802	27.779698	21.862347	1	6	2	3	1	0	17.992366	20	21	17	22	16	22	25	51	28	35	21.982847
L3_chr8_+_100025845	chr8	100025842	100025855	+	116039	OSR2	FLJ90037	3.313685	39.041047	0	0	0	0.638107	8.324116	9.666697	1.122752	0	0	0.741153	24.981566	10.61924	0	0	0	1.007135	4	66.152519	0	0	0	1	11	13	1.464286	0	0	1	24.735294	13.847458	0	0	0	1
L3_chr7_+_37926766	chr7	37926750	37926810	+	54749	EPDR1	EPDR,MERP-1,MERP1,UCC1	13.355867	21.629386	1.591957	5.876167	2.039444	3.362762	2.82986	2.259167	0.772772	1.87559	5.173602	0.741153	20.465959	2.970163	1.924499	10.385053	4.061918	11.77624	15.957143	36	1	6	2	5	4	4	1	2	6	1	20	4	3.905405	17	6	11.917808
L3_chr2_+_108432109	chr2	108432086	108432113	+	9648	GCC2	GCC185,KIAA0336	11.857991	28.150177	1.591957	16.660168	7.146779	1.276213	6.451167	4.961451	15.965605	14.961435	6.859682	11.87431	18.397144	6.019876	10.04966	11.583684	4.061918	3.000177	14	47	1	17	7	2	9	9	19.979798	15	8	16.495	18	7.988889	16.9779	18.977778	6	3
L3_chr9_-_21021636	chr9	21021622	21021640	-	401494	PTPLAD2	DKFZp686F01145,DKFZp686G24132	14.30534	7.264685	1.591957	2.933393	5.108987	0.638107	5.129007	7.41926	3.091086	16.33041	1.709028	4.335282	17.352471	13.792573	8.995743	12.268999	1.36976	3.021404	17	12	1	3	5	1	7	12	4	16	2	6	17	18	13.951807	20	2	3
L3_chr10_+_115604409	chr10	115604381	115604414	+	374354	NHLRC2	DKFZp779F115,FLJ20147,FLJ25621,FLJ33312,MGC45492	6.530662	4.212594	6.527897	8.834269	3.059166	1.362328	10.931725	18.246917	20.625356	5.683511	6.058633	13.571924	19.403324	5.268379	23.591552	6.715651	19.829045	5.971273	8	7	4	9	3	2	15	26	25	6	7	19	19	7	33.962963	11	25	6
L3_chrX_-_134013832	chrX	134013817	134013857	-	26071	FAM127B	CXX1b,DKFZP564B147,MAR8A,MGC8471	23.966584	14.43955	6.753939	13.717108	6.122694	13.289992	7.796459	5.368344	18.470109	3.887265	0.84304	5.739537	5.141486	9.915406	2.573981	1.822079	2.657687	1.007135	27.98125	24	4	14	6	18	11	9	22	4	1	8	5	13	5	3	4	1
L3_chr1_+_100590609	chr1	100590609	100590653	+	8556	CDC14A	cdc14,hCDC14	9.844346	7.890923	12.434948	3.908923	0	0.638107	15.898012	24.415102	6.350121	4.737343	3.37216	23.567675	11.246166	4.497101	7.73022	16.587422	0	2.014269	12	13	7	4	0	1	21	34	8	4.933333	4	34	11	6	13	27	0	2
L3_chr20_-_57040756	chr20	57040747	57040806	-	514	ATP5E	ATPE,MGC104243	3.265331	4.242904	0	3.908924	2.039444	0.638107	0	3.717626	0.772772	0	2.552068	1.482306	34.594193	22.793142	16.346997	44.141131	34.763435	29.499798	4	7	0	4	2	1	0	6	1	0	3	2	34	30	27.666667	71.981132	45	30
L3_chr17_+_23670321	chr17	23670307	23670354	+	27346	TMEM97	MAC30	0.804244	0.610418	3.343982	0	0	0	1.398909	0.540457	0.772772	0	0	0.741153	35.665314	23.563866	6.631983	9.75931	2.620022	10.678211	1	1	2	0	0	0	2	1	1	0	0	1	34.960615	30.96868	11.991935	15.969697	3.946154	10.77655
L3_chr18_+_44319407	chr18	44319370	44319413	+	9811	KIAA0427	Gm672	3.265331	0.610418	0	2.933393	1.399563	0.884183	21.454297	17.075035	5.479579	16.748965	25.030788	10.860993	13.361876	8.963124	1.977526	4.867341	6.859197	6.999633	4	1	0	3	1.373626	1.418605	29	28	7	16.984127	29	15	13	12	4	8	10	7
L3_chr10_-_50417083	chr10	50417068	50417125	-	2074	ERCC6	CSB,ARMD5,CKN2,COFS,COFS1,RAD26	11.759351	13.820881	17.122117	33.468549	15.787749	2.638541	8.931094	35.811571	45.533622	71.124764	42.162671	50.65202	17.431262	9.118418	23.577071	15.176124	24.875283	13.458359	14	23	10	34	15.415254	4	12.82438	50.997506	55	68.765835	47.765835	73.898876	17	12	34.988506	24.758794	32	13.610802
L3_chr17_-_1366657	chr17	1366635	1366715	-	51763	SKIP		14.238719	12.735471	13.281836	17.661661	15.329672	7.915623	11.60182	8.574861	3.126175	4.82506	5.964483	3.63915	12.3048	29.190155	5.397867	4.867341	8.007533	8.006768	17	21	8	18	15	12	16	14	4	5	6.983333	5	12	38.329271	10	8	12	8
L3_chr16_+_8799176	chr16	8799174	8799227	+	5373	PMM2	CDG1,CDG1a,CDGS	4.217545	1.220836	9.551742	9.771492	2.043806	1.91432	15.491537	14.008621	21.386859	27.289622	15.455268	13.745928	18.463934	31.210874	39.851332	44.774647	47.663378	42.501515	5	2	6	10	2	3	21	23	27	28	18	19	18	41	61	73	62.996885	43
L3_chr16_-_55111438	chr16	55111423	55111478	-	583	BBS2	BBS,MGC20703	22.600436	14.966039	8.119854	11.789574	2.039444	3.39927	1.32216	3.717626	1.105651	0.937795	0	0	14.289959	8.322829	10.010086	5.495091	13.020682	2.01427	26	25	5	12	2	5	2	6	1.414773	1	0	0	14	11	17	9	17	2
L3_chr3_-_155524764	chr3	155524762	155524969	-	170506	DHX36	DDX36,KIAA1488,MLEL1,G4R1,RHAU	15.074968	16.512434	39.039555	33.861827	33.844723	11.574938	11.911737	20.399234	7.109097	25.367843	15.685536	47.988784	11.274253	4.490334	6.173793	4.265821	9.129599	6.999634	18	27.43659	22	34.397953	32.933333	15	15	27.720661	9	24.986301	17.997706	70.441322	11	6	11	7	13	7
L3_chr2_+_149118768	chr2	149118765	149118790	+	26122	EPC2	DKFZP566F2124,EPC-LIKE	10.635923	15.284314	8.010638	23.783211	6.008516	1.18681	16.813077	21.933606	15.945211	5.921451	12.254254	24.10252	11.087134	6.730107	32.523833	10.405571	34.212975	1.993043	12.743119	25.486239	4.93578	24.165138	5.87156	1.87156	21	31.826108	19.297746	5.957746	13.915493	34.948444	10.836653	8.951691	43.927536	16.975845	40.951691	2
L3_chr12_+_41006231	chr12	41006224	41006265	+	51535	PPHLN1	HSPC206,HSPC232,MGC48786	6.646628	3.03097	4.93594	7.834029	2.039444	0.638107	8.402365	9.180733	11.179704	13.0065	6.924199	17.846923	23.570762	36.999283	23.95167	31.214663	24.102635	9.915353	8	5	3	8	2	1	12	15	14	13	8	25	23	48	38	51	32	10
L3_chr6_-_105414444	chr6	105414444	105414476	-	57531	HACE1		23.475566	13.316331	16.428618	7.459724	6.046236	0.638107	7.227012	9.791764	5.496574	2.826927	3.426933	9.351439	7.95111	10.194603	6.372648	21.584938	3.301264	7.908069	27.610169	22.027489	9.683099	7.619355	5.915094	1	10	16	6.96	3.017196	4	13.224293	7.722892	13.513313	11.975207	35.108296	4.675674	7.950935
L3_chr3_+_39399864	chr3	39399834	39399883	+	54977	SLC25A38	FLJ20551,FLJ22703	2.461087	1.211934	1.591957	0.975531	2.039444	2.638541	22.307953	10.316225	12.313144	2.870125	3.395108	18.539854	14.280416	18.526948	16.180047	13.418595	26.659474	18.694056	3	2	1	1	2	4	30	17	15	3	4	26	14	24	27	22	36	18.953757
L3_chr6_-_36950551	chr6	36950547	36950780	-	51645	PPIL1	PPIase,CYPL1,CGI-124,MGC678,hCyPX	1.608488	1.220836	3.183914	0	0	0	2.82986	0.540457	2.353404	5.024947	0.84304	2.964611	34.611735	39.188135	37.469802	42.387569	49.687593	32.420739	2	2	2	0	0	0	4	1	3	5	1	4	34	51	54	68.991379	65	33
L3_chr3_-_49566976	chr3	49566973	49566976	-	NA	NA	NA	28.872008	14.808097	81.598523	79.600794	39.161551	16.923337	6.264127	26.807335	21.943815	40.709319	15.871294	11.76834	4.087056	17.126731	40.219844	28.438411	22.800545	15.501652	31	25	40	80	38	20	8	34	26	38	18	17	4	22	48	46	27	16
L3_chr15_+_39853958	chr15	39853951	39854011	+	23005	MAPKBP1	MGC138851,MGC138852	12.692307	6.561501	8.616153	25.593376	10.189343	6.63941	17.283885	10.215761	3.863858	9.627515	19.022421	42.230966	9.261238	10.550846	4.384425	15.945095	20.434317	22.831497	15	10.79646	5	26	9.967742	10	24	16	5	10	22	59.899371	9	14	8	26.090188	28	23
L3_chr1_-_11674447	chr1	11674447	11674451	-	NA	NA	NA	18.036299	3.618125	51.374319	55.673209	69.828573	11.518418	18.272021	10.411809	45.30901	60.954467	40.368519	25.775951	3.072054	3.783298	31.005122	20.971951	30.802008	23.03494	20	6	27.108731	56.083977	67.719406	14.995025	22	14.244491	52.023371	55.180689	44.887967	38.108598	3	5	37.993464	33.962264	36	23.902059
L3_chr3_+_102980738	chr3	102980721	102980759	+	91775	FAM55C	FLJ30102,MGC15606,MST115,MSTP115	15.239647	12.682869	6.527897	10.784001	1.019722	0	0.66108	5.393575	7.385645	0.937795	0	2.936435	23.577159	4.497101	8.645701	0.60736	1.287928	4.007312	17.924242	21	4	11	1	0	1	9	9	1	0	4	23	6	16	1	2	4
L3_chr10_-_103444681	chr10	103444650	103444913	-	6468	FBXW4	DAC,RP11-529I10.3,FBW4,FBWD4,SHFM3,SHSF3	25.820045	20.938014	31.231449	32.089383	15.35265	3.29327	6.399973	11.025353	7.267062	9.195816	13.865486	9.33622	7.316302	6.017272	7.993241	10.385053	8.905547	4.144802	30.924876	34.723635	17.976744	32.653777	15	5.018665	9.23967	18.07281	9	9.234835	16.025487	13.016405	7.108108	8	15.038386	17	12.997308	4.117333
L3_chr2_-_202024424	chr2	202024421	202024520	-	66008	TRAK2	ALS2CR3,CALS-C,GRIF-1,GRIF1,KIAA0549,OIP98	19.906389	11.2744	4.93594	16.720754	2.039444	3.276647	3.382149	17.636149	22.139263	14.569488	28.731913	51.42662	16.278168	27.025831	24.741509	16.473424	28.344437	25.6569	23	18.850467	3	17	2	5	5	27.934986	27.155999	15	33	73.975309	16	35	38.897159	26.943396	36.92963	25.952191
L3_chr15_-_53487770	chr15	53487767	53487853	-	9236	CCPG1	CPR8,KIAA1254	5.874387	4.255122	10.842991	16.784274	2.039444	1.362328	12.361914	4.117981	2.318315	3.75118	6.822041	2.936435	21.483818	16.823028	34.577337	49.693449	47.990106	13.859435	7	7	6	17	2	2	15	7	3	4	8	4	21	22	50	80.842703	62	14
L3_chr1_-_114103616	chr1	114103616	114103679	-	10745	PHTF1	PHTF	18.022012	15.080168	11.303768	9.80167	5.102972	3.276648	1.32216	12.866609	10.342133	1.87559	5.135961	10.88269	20.461404	19.615641	13.210735	10.959474	9.708732	9.98201	22	25	7	10	5	5	2	20.974026	13	2	6	15	20	26	22.322674	18	14	9.973856
L3_chr18_+_30875372	chr18	30875353	30875413	+	10982	MAPRE2	EB1,EB2,RP1	10.896176	8.997678	9.987128	0	5.108987	0.638107	5.442137	15.242662	8.019823	7.997584	2.529121	14.44379	23.544773	20.340528	15.063936	6.685571	14.450142	16.949718	13	14.980769	5.882353	0	5	1	8	24.34874	10.235713	7.987952	3	20	22.976308	26.968254	24.920441	10.984127	20.984127	16.984127
L3_chr11_-_76862281	chr11	76862260	76862283	-	5058	PAK1	MGC130000,MGC130001,PAKalpha	8.73164	1.220836	1.591957	1.883458	1.019722	0	25.061798	4.323654	8.163583	0	1.709028	0.741153	6.185096	12.081465	0.988763	1.218951	8.041808	3.985749	10.6875	2	1	1.931034	1	0	32.337838	8	10	0	2	1	6	15.956522	2	2	10.560976	3.978261
L3_chr12_-_46786076	chr12	46786068	46786107	-	29843	SENP1	SuPr-2	6.646628	4.463187	0	5.866785	1.019722	1.362328	16.902894	7.722274	16.077448	23.7878	12.052327	15.77592	16.435775	5.975416	13.625014	9.16184	6.835909	3.97823	8	7.342391	0	6	1	2	22.994764	13	20	23.186957	14	22	15.993789	8	22.418488	15	10	4
L3_chr10_+_13243584	chr10	13243553	13243595	+	55388	MCM10	CNA43,MGC126776,PRO2249,DNA43	0	3.641388	1.591957	0	0	2.123056	10.308855	7.087055	5.514668	0.937795	0.84304	9.390123	29.692207	12.813973	12.563878	4.877413	1.287928	0	0	6	1	0	0	3	15	12	7	1	1	13	29	17	21	8	2	0
L3_chr2_-_99472885	chr2	99472884	99472897	-	51455	REV1	FLJ21523,MGC163283,MGC26225,REV1L	15.386553	6.649095	1.591957	3.902124	6.029412	1.362328	6.256716	13.508725	9.69533	3.80792	2.529121	7.924558	18.380982	12.886095	16.294102	8.560568	8.732237	5.971273	18	11	1	4	5.880597	2	9	20	12	4	3	11	18	17	26	14	12	6
L3_chr5_-_114626462	chr5	114626455	114626480	-	5229	PGGT1B	BGGI,GGTI	3.265331	7.84508	0	6.842316	12.291741	0.638107	5.020216	8.299535	10.642977	5.683511	12.9032	10.816993	31.844144	37.269816	37.646712	30.661492	23.593357	15.462146	4	13	0	7	12	1	7	13	13	6	15	15	31.206897	48.794089	56.344828	50.028651	31.046305	15.586207
L3_chr1_-_109742064	chr1	109742039	109742117	-	6272	SORT1	NT3,Gp95	17.202713	5.46374	1.591957	15.69535	9.186222	11.02689	15.820812	6.330144	3.091086	20.510205	15.299794	73.006427	7.20683	7.495587	5.508473	9.932277	22.3016	73.48431	20	9	1	16	9	16	20	10.461712	4	21	17.753247	105.53658	7	10	10.044309	16.27027	30.324969	74.95216
L3_chr13_+_48582470	chr13	48582470	48582512	+	22862	FNDC3A	RP11-203I16.5,FLJ31509,FNDC3,KIAA0970,bA203I16.1,bA203I16.5,HUGO	0	0	0	0	0	0	10.794701	32.658526	12.082222	17.590661	23.422	21.329428	29.474205	8.96864	7.878243	22.04932	13.824898	9.942414	0	0	0	0	0	0	15	48	15	18	27	30	28.819082	11.952756	13.952756	35.968504	18.952756	9.976562
L3_chrX_+_100764831	chrX	100764780	100764835	+	51566	ARMCX3	RP4-545K15.2,ALEX3,DKFZp781N1954,KIAA0443,MGC12199,dJ545K15.2	8.300353	9.048241	15.972821	17.713272	13.27985	3.869351	5.65972	4.615675	17.124964	11.760904	20.786246	5.901046	26.374903	33.132758	45.814357	60.072546	64.080761	39.153571	9.935065	15	9	18	13	5.822785	8	8	21	12	24	8	25.724066	43.452094	66.994521	97.718617	80.961991	39.721327
L3_chr10_+_82158296	chr10	82158219	82158319	+	84293	C10orf58	MGC4248	25.344957	16.417472	3.343982	20.578871	4.141411	3.276648	2.721069	6.51725	1.545543	0	3.395108	1.275503	12.359254	15.851273	9.90362	12.213189	13.933165	15.014257	30.182353	27.182353	2	21	4.061842	5	4	11	2	0	4	1.714286	12	21	19	20	20.232432	15
L3_chr12_+_92385423	chr12	92385399	92385424	+	28977	MRPL42	HSPC204,MRP-L31,MRPS32,PTD007,RPML31,MRPL31	2.461087	0	0	0	1.019722	0	11.685981	4.052413	4.720604	0.937795	4.307614	2.964611	26.429349	21.406805	25.199659	28.239246	36.614762	19.484679	3	0	0	0	1	0	15	6	6	1	5	4	26	27.980952	39.966846	46	44	20
L3_chr21_+_45722613	chr21	45722613	45723059	+	NA	NA	NA	23.493699	27.66539	18.874142	3.908924	3.069543	0.638107	7.853962	6.889538	2.353404	8.545988	2.552068	2.936435	9.230783	20.01203	15.081737	2.433671	0.643964	3.986086	28	46	11	4	3	1	10.930233	11.833333	3	8.857143	3	4	9	26	22	4	1	4
L3_chr3_-_187562716	chr3	187562716	187562787	-	1608	DGKG	DAGK3,DGK-GAMMA,MGC104993,MGC133330	21.49009	1.822352	0	0.975531	1.019722	0	4.704308	1.62137	0.772772	0	2.52912	0.741153	14.402724	2.987708	0	0	0.643964	0	24.973684	3	0	1	1	0	7	3	1	0	3	1	14	4	0	0	1	0
L3_chr15_-_72513238	chr15	72513231	72513356	-	8482	SEMA7A	SEMAL,CD108,CDw108,H-SEMA-K1,H-SemaK1,H-Sema-L,JMH,MGC126692,MGC126696,SEMAK1,H-Sema K1	33.872113	1.831254	44.567663	406.666056	336.487678	90.28961	4.704309	6.336092	62.758009	123.617545	63.56188	38.571201	2.054407	0.742541	43.508971	60.945054	58.411106	47.938983	38.997714	3	24.996589	407.981635	325.989675	107.989706	7	9.996764	74.996764	115.93847	71.993528	54.817814	2	1	59.981132	98.992453	71.967857	48.996226
L3_chr6_-_26343198	chr6	26343197	26343198	-	3007	HIST1H1D	H1.3,H1F3,MGC138176	1.656842	0	0	0	0	0	3.768114	0.540457	0.772772	2.870125	0	0	35.34071	11.536183	9.528191	3.053756	0	3.986086	2	0	0	0	0	0	5	1	1	3	0	0	35	15	14	5	0	4
L3_chr2_-_122210922	chr2	122210916	122210955	-	84365	MKI67IP	NIFK,Nopp34	6.81792	6.008378	4.78697	13.769983	3.069543	0	13.533156	6.198245	2.353404	5.857163	4.269973	0.741153	20.497857	29.012941	49.951469	39.864963	38.543087	4.007312	8	10	2.916667	14	3	0	17	10	3	6	5	1	19.98855	37.86262	70.931298	64.942748	49	4
L3_chr15_+_38973910	chr15	38973904	38973976	+	57617	VPS18	KIAA1475,PEP3	6.530662	6.696794	4.93594	15.698283	26.602544	7.915623	12.870292	3.854929	5.479579	15.484679	11.995643	6.547408	21.468741	20.502625	18.958696	19.540007	17.739553	47.429777	8	11	3	16	26	12	18	6.957746	7	16	14	9	21	26.984772	33.917051	32	26	48
L3_chrX_+_117364069	chrX	117364063	117364131	+	54521	WDR44	RP13-25C19.1,DKFZp686L20145,MGC26781,RAB11BP,RPH11	4.989784	0	1.591957	0	0	0	16.592736	36.740132	30.422584	11.559845	43.793847	45.606325	19.428679	22.150532	28.207261	18.951124	16.422741	9.021758	6	0	1	0	0	0	22	52	37	12	50	64.916955	19	29	42	31	23	9
L3_chr20_+_61054498	chr20	61054496	61054534	+	63910	C20orf59	FLJ23412,RP11-305P22.6,SLC17A9	28.124739	29.698186	1.591957	17.632831	16.356483	4.000869	5.790087	4.755778	3.947832	14.249469	8.56871	5.093279	7.202742	9.849766	7.20831	12.795856	12.759684	7.985542	32	50	1	18	16	6	8	8	5	14	10	7	7	13	13	21	18	8
L3_chr16_-_53520241	chr16	53520232	53520282	-	NA	NA	NA	23.769064	17.433284	12.434948	10.793383	0	0.638107	2.059989	0.540457	3.161264	0	1.68608	8.407899	15.336027	8.297943	4.384425	16.536204	4.705882	1.007135	28	29	7	11	0	1	3	1	4	0	2	12	15	11	8	27	7	1
L3_chr9_-_138414479	chr9	138414448	138414482	-	NA	NA	NA	31.150532	10.835122	3.183914	10.799898	9.202615	5.905149	1.98324	5.38649	0.772772	12.22588	5.094534	2.223458	8.213541	0.742541	5.48419	6.099018	2.130027	6.021581	36	18	2	11	9	8.985612	3	9.640845	1	12	5.978495	3	8	1	9.974684	10	3	6
L3_chr12_-_94953497	chr12	94953462	94953551	-	4048	LTA4H		3.332943	0	0	2.942775	0	0	2.797818	4.288849	1.545544	5.913903	6.822041	7.924558	35.594886	14.509389	10.032194	51.593146	69.440174	58.743421	4	0	0	3	0	0	4	7.169643	2	6	8	11	35	19	18	84	86.990536	60
L3_chr20_+_18066498	chr20	18066491	18066535	+	57325	CSRP2BP	UNQ607,CRP2BP,MGC15388,PRO1194,dJ717M23.1	29.160844	11.475423	4.775871	5.859986	4.08325	2.638541	1.32216	0.540457	2.353404	0.937795	4.292921	2.195282	11.30062	15.228126	2.901281	3.65423	2.575855	4.007312	34	19	3	6	4	4	2	1	3	1	5	3	11	20	5	6	4	4
L3_chr16_+_56134055	chr16	56134053	56134080	+	221188	GPR114	PGR27	3.332943	18.981175	1.591957	0	0	0	31.316157	19.14302	9.09882	0.937795	0.84304	2.195282	7.191806	10.525566	1.977525	0	0	2.971095	4	32	1	0	0	0	40.813325	29	11	1	1	3	7	14	4	0	0	3
L3_chr1_-_8800329	chr1	8800324	8800377	-	473	RERE	ARP,ARG,RP11-141M15.2,ATN1L,DNB1,FLJ38775,KIAA0458	25.106037	4.853322	6.753939	10.723993	3.059166	6.265293	11.710611	4.658438	3.898947	5.762855	12.076713	42.472749	5.152423	4.497101	4.376483	5.495091	0.643964	2.014269	30	8	4	10.936508	3	9	16	8	5	6	14	59.925	5	6	7.985915	9	1	2
L3_chr1_-_54128050	chr1	54128034	54128068	-	54432	YIPF1	DJ167A19.1,FinGER1	9.20733	13.806236	4.775871	22.688299	14.314331	8.123844	7.419209	9.17761	8.65464	4.745715	12.919753	21.851127	25.479743	25.216725	45.527934	28.236322	46.691066	76.723077	11	23	3	23	14	11	10	14	11	5	15	31	25	32.997199	65	46	57.997199	79
L3_chr19_-_45642037	chr19	45642033	45642090	-	29946	SERTAD3	RBT1	20.565782	32.805109	8.505964	14.753159	13.295683	2.000434	7.259054	11.047162	0.772772	0	6.859682	1.482306	14.328584	22.188169	2.0796	6.077829	2.575855	11.979931	24	55	5	15	13	3	10	15	1	0	8	2	14	28.947368	4	10	4	12
L3_chr22_-_29393837	chr22	29393807	29393853	-	150290	DUSP18	DSP18,DUSP20,LMWDSP20,MGC32658,bK963H5.1	7.450872	7.238107	8.616153	13.691432	2.039444	2.638541	12.432577	4.518335	20.201729	13.925795	31.513275	19.435592	22.461304	11.400488	28.850218	15.309031	20.503531	9.965662	9	12	5	14	2	4	16	8	25	13.993789	36	27	22	15	44	25	27	10
L3_chr4_+_110574419	chr4	110574419	110574465	+	10427	SEC24B	MGC48822,SEC24	25.341567	18.594089	20.835914	26.483465	14.631678	6.675917	7.811343	18.871138	16.787538	36.595467	24.05245	48.341156	9.25715	5.982182	11.210577	13.451364	18.449717	11.857806	29.384615	31	12	26.962121	14.328165	10	11	30	21	36	27.98	69	9	8	19	22	25.969697	12
L3_chr2_-_136592190	chr2	136592189	136592192	-	7852	CXCR4	NPYR,CD184,D2S201E,FB22,HM89,HSY3RR,LAP3,LCR1,LESTR,NPY3R,NPYRL,NPYY3R,WHIM	3.332943	3.000661	0	0	0	0	6.870394	20.165257	0.772772	5.024947	0.84304	3.544256	32.313493	11.563151	1.733047	3.664301	1.36976	14.494517	4	5	0	0	0	0	8.935245	25	1	5	1	5	32	15	3	6	2	15
L3_chr10_+_76541274	chr10	76541234	76541279	+	142891	SAMD8	RP11-487I5.5,FLJ25082,SMSr	29.213347	32.341813	26.449734	34.353552	22.510911	2.638541	9.836107	5.260133	7.157982	0	3.372161	4.352126	3.603178	5.274731	9.846761	12.832078	13.266278	2.014269	34	53.949742	15	35	22	4	13	8.275449	9	0	4	6	3.486486	7	16	21	19	2
L3_chr2_-_128000499	chr2	128000484	128000542	-	55677	IWS1	DKFZp761G0123,FLJ10006,FLJ14655,FLJ32319,MGC126375,MGC126376	15.944892	12.125053	17.265889	17.653277	10.216322	2.123056	1.32216	3.577524	5.528465	0	1.68608	0	25.48735	12.788278	17.55088	3.65423	13.157046	7.019699	19	20	10	18	10	3	2	6	7	0	2	0	24.907407	17	29.990909	6	19	6.990909
L3_chr7_-_158495942	chr7	158495942	158495943	-	NA	NA	NA	30.541439	19.185715	18.736874	23.498329	10.269854	1.362328	3.768114	9.1797	7.409788	2.94947	3.956454	11.414459	8.519423	8.438987	12.117622	6.144174	12.809254	3.944081	32.717023	32.608438	10	23.772854	10	2	5	12.448531	8.932135	3	4.562252	16.532656	8.385366	11	16.476905	10	15.823856	4
L3_chr1_+_27521307	chr1	27521301	27521342	+	NA	NA	NA	25.010846	9.051556	19.128103	8.825112	14.297808	4.116531	3.621307	2.799624	7.916957	38.502921	3.395108	4.352126	14.258658	12.813973	15.028132	12.045646	11.046219	11.802862	28.539511	15	11	8.992308	13.962687	6.164439	5	5	10	37	4	6	14	17	24	19.667845	15.837963	11.837963
L3_chr16_-_23068254	chr16	23068202	23068294	-	57478	USP31	KIAA1203	22.308057	15.632231	8.207328	16.205591	3.178947	1.276213	9.105484	35.830022	10.147077	28.157448	11.068819	11.839432	11.613816	7.460498	6.571222	6.017037	4.206474	1.60904	26.403609	25.956335	4.92198	16.521844	3.117083	2	12.864318	53.190164	12.994709	28.480218	12.993671	16.221139	11.296443	10	10.878339	9.889328	6.592885	1.592885
L3_chr17_+_35472674	chr17	35472643	35472761	+	7067	THRA	AR7,EAR7,ERB-T-1,ERBA,ERBA1,MGC000261,MGC43240,NR1A1,THRA1,THRA2,c-ERBA-1	12.567082	14.462077	23.100556	3.898612	16.360864	5.993154	24.303606	22.730546	2.353404	8.734133	10.185324	15.605597	6.163221	5.694424	0.622644	6.751534	6.50778	13.242508	15.223799	23.89718	13	3.989846	16	8.94	33.891026	35	3	9.241379	12	21.945578	6	7.594059	1.306748	11	8.8	13.306748
L3_chr13_-_78131292	chr13	78131267	78131322	-	79596	C13orf7	FLJ13449,DKFZp686A01276,DKFZp686N15250,DKFZp686O03173,FLJ25774,C13orf7	1.608488	1.220836	4.775871	1.957861	0	0	19.967774	23.134933	15.840337	9.14184	19.24796	19.366743	21.461401	22.688063	39.179179	15.27001	11.522331	6.978407	2	2	3	2	0	0	26.75	36	19.875	9	22	27	21	30	60.909091	25	15.909091	7
L3_chr16_-_11898066	chr16	11898063	11898068	-	NA	NA	NA	1.656842	0	0	0.975531	0	0	0	0	1.580632	0	0	0.741153	41.470567	51.236023	77.431583	42.644861	58.483636	26.06781	2	0	0	1	0	0	0	0	2	0	0	1	41	65	93	68.99729	67	27
L3_chr11_+_66162749	chr11	66162729	66162753	+	5936	RBM4	DKFZp547K0918,LARK,MGC75138,RBM4A,ZCCHC21,ZCRB3A	9.287688	4.791551	6.527897	14.815069	3.063528	4.532625	3.355043	6.826803	11.219707	7.846233	7.712087	5.739538	30.514792	22.15425	30.982416	18.304328	27.556016	29.403476	11	7.896552	4	15	3	6	4.962025	11	13.962025	8	8.962025	8	29.950488	28.94898	46.867347	29.925917	36.938776	29.956419
L3_chr19_-_51912180	chr19	51912179	51912212	-	25865	PRKD2	HSPC187,PKD2	18.09497	6.649095	6.622718	8.877138	9.131658	3.39927	19.999514	27.911004	16.21624	8.912212	24.702206	17.712996	5.117021	19.240921	15.233885	19.026132	11.894029	15.823395	20.925	11	3.927011	9	8.925	5	25	38	20	9	28	25	4.976	25	22	31	15.962025	16
L3_chr11_-_71491916	chr11	71491916	71491997	-	55004	C11orf59	FLJ20625	28.481776	22.146467	3.183914	38.340105	23.544268	12.607376	2.721069	1.080913	1.545543	21.565783	7.688029	6.558741	12.311534	14.401695	11.404578	22.053919	13.462192	15.858157	32.884615	37	2	39	23	18	4	2	2	21	9	9	12	19	20	36	19	16
L3_chr8_-_145725259	chr8	145725240	145725285	-	414919	MGC70857		34.355762	17.462582	1.591957	14.702306	3.046724	5.365414	1.32216	2.465697	3.126175	0.937795	6.129538	1.454129	8.218905	4.47279	4.409104	1.214719	3.219819	2.014269	40	28.97541	1	15	2.983607	7	2	4.430474	4	1	7	2	7.969231	6	8	2	5	2
L3_chr6_+_127629675	chr6	127629667	127629721	+	81847	RNF146	DKFZP434O1427,RP3-351K20.1,dJ351K20.1	16.424477	6.652411	18.824263	19.741547	4.08325	1.276213	4.119978	4.117981	17.068838	22.115777	15.409992	4.362388	23.54026	12.108861	13.709275	28.754968	26.39061	15.863263	19	11	11	20.11226	4	2	6	7	21	22	17.989899	6	23	16	24	46.984127	36	15.989247
L3_chr12_+_112750881	chr12	112750878	112750884	+	NA	NA	NA	7.551731	9.552781	1.647399	16.940582	13.431941	21.845069	35.239842	14.246606	15.102603	15.098134	8.549825	86.590016	1.314813	3.016675	5.350952	1.830018	0.002624	4.163794	9.027437	15.913919	1.043478	17.192955	13.126843	28.99298	43.133195	20.580387	18.518679	15.202625	9.956179	129.25008	1.270492	4.006823	9.73845	3.013207	0.006384	4.170144
L3_chr17_-_59561133	chr17	59561128	59561238	-	2081	ERN1	FLJ30999,IRE1,IRE1P,MGC163277,MGC163279	10.530832	8.413091	20.880128	52.502895	18.463825	1.362328	16.217256	9.733168	65.796165	115.1006	68.957235	51.339327	17.363334	9.101269	55.061509	64.359397	50.965997	17.762395	12	14	12	52.991525	18	2	21	15	78	107.994975	77	75	17	12	77	104	61	18
L3_chr22_-_31138235	chr22	31138222	31138243	-	51493	C22orf28	DJ149A16.6,HSPC117,RP1-149A16.6	10.235765	5.475958	1.591957	3.25365	2.039444	0	1.32216	0.540457	7.916957	2.94947	6.822041	2.936435	32.614089	36.042266	46.557616	35.630389	42.565984	36.215558	12	9	1	3.333333	2	0	2	1	10	3	8	4	31.986442	46.98374	67	57.98916	55	36.92509
L3_chr10_+_126595419	chr10	126595395	126595483	+	NA	NA	NA	21.380972	16.145634	20.449803	11.762115	8.17853	2.724656	19.737924	8.669624	7.832983	14.218582	12.083107	10.733535	3.098016	6.735502	13.429614	3.64839	6.801437	3.000178	25	27	12	12	8	4	26	14	10	14	14	15	3	9	22	6	10	3
L3_chr19_+_13736335	chr19	13736299	13736384	+	84245	MGC3207		28.985227	12.072284	15.618862	9.787674	10.229427	9.085486	12.209213	7.702047	3.233036	3.80792	5.113013	7.654733	3.087079	6.042967	6.295823	9.157608	6.603302	2.014269	34.662238	20	9	10	10	13	17	12	4	4	6	10.534884	3	8	11	15	10	2
L3_chrX_-_50573796	chrX	50573780	50573911	-	57477	SHROOM4	RP11-119E20.1,KIAA1202	23.799929	13.280693	26.287749	23.520561	1.019722	0	11.509399	20.587615	70.953453	15.390371	6.767269	10.994325	9.250416	13.591208	25.643307	5.476309	4.589579	2.014269	28	22	16	24	1	0	16	34.994845	86.609296	16	8	15	9	18	43.945609	9	7	2
L3_chr1_+_160797965	chr1	160797965	160798137	+	6675	UAP1	AGX1,AgX,SPAG2	13.394689	24.619807	32.319438	26.480318	7.142416	6.474029	2.64432	11.940173	11.908299	3.887265	0.84304	2.195282	28.684002	23.57846	38.508528	11.071139	23.353763	5.764429	15.769535	41	18	27	7	9	4	20	14.914637	4	1	3	28.165966	31	58.118908	18.165966	32	5.73822
L3_chr2_-_27148023	chr2	27148016	27148044	-	NA	NA	NA	12.546269	2.43277	3.183914	5.876167	3.063528	4.98908	3.49094	2.39927	8.079609	15.055743	12.074853	6.491922	28.698042	14.357645	12.123064	17.741465	26.193639	19.864342	15	4	2	6	3	7	5	4	10	15	14	8.830986	27.982036	19	21	29	35.993939	20
L3_chr7_-_156090299	chr7	156090299	156090300	-	NA	NA	NA	8.106666	4.77729	1.591957	0.975531	1.019722	0.638107	4.589349	3.30128	6.612874	0	4.307614	1.482306	32.17976	12.452114	15.118189	2.446396	2.913582	7.805037	9.169231	8	1	1	1	1	6	5	8	0	5	2	32	16	20	4	4	8
L3_chr2_-_175741098	chr2	175741096	175741187	-	1386	ATF2	CRE-BP1,CREB2,HB16,MGC111558,TREB7	3.146363	3.043188	1.591957	2.933392	1.019722	0.638107	9.370407	4.92265	9.427411	7.868838	5.088853	2.964612	32.751127	27.286883	21.00336	18.916309	13.85877	25.713079	3.862069	5	1	3	1	1	13	8	12	8	5.982456	4	32	36	33.990148	30.990196	20	25.989838
L3_chr15_-_63690521	chr15	63690487	63690584	-	81556	C15orf44	DKFZP564O1664	10.842853	1.220836	0	0	0	0.638107	13.10952	2.939727	3.934036	5.857163	12.094318	5.901046	21.475032	3.712704	6.5661	24.504545	11.160324	3.97823	12.9	2	0	0	0	1	18	5	5	6	14	8	21	5	12	40	16	4
L3_chr6_+_126702958	chr6	126702914	126702989	+	387103	C6orf173	CUG2,DKFZp686L1553	6.579016	3.632486	0	3.918306	2.043806	0	10.202911	15.526692	16.82422	21.839368	2.529121	10.695416	28.68999	18.085661	41.626575	22.583399	11.894297	3.000177	8	6	0	4	2	0	14	25	21	22	3	15	28	24	64.994924	36.969283	17	3
L3_chr10_+_89254611	chr10	89254607	89254659	+	9562	MINPP1	RP11-57C13.1,DKFZp564L2016,HIPER1,MINPP2,MIPP	18.312875	12.562361	0	20.691236	6.1358	2.761163	4.943467	6.31158	4.778579	5.962743	9.499214	8.450469	22.357693	11.492943	4.318297	21.487983	18.578556	26.451205	21	21	0	21	6	4	7	10	6	6	11	12	22	15	7	35	24	27
L3_chr18_-_60568611	chr18	60568610	60568611	-	NA	NA	NA	25.93887	17.666543	11.527766	17.81615	9.239868	3.750801	4.589349	0.540457	4.036992	0.937795	3.464574	4.915947	15.15219	13.243968	19.972107	3.677067	15.620851	11.682171	27.973214	30	6.45481	18	9	5.075802	6	1	4.96	1	4	7	14.980198	17	25.969388	6	18.698874	12.044444
L3_chr2_-_65210736	chr2	65210695	65210764	-	5861	RAB1A	DKFZP564B163,RAB1,YPT1	27.182365	25.695453	45.549919	57.108607	29.689032	7.085051	1.398909	1.080913	7.904754	1.87559	3.395108	3.677588	17.400692	17.345768	30.031211	58.783387	46.574264	18.827164	32	43	26	57.990148	29	10	2	2	10	2	4	5	17	23	51	95.43629	62	19
L3_chr17_+_38178992	chr17	38178989	38179013	+	84313	VPS25	DERP9,EAP20,FAP20,MGC10540	12.340562	4.204286	3.343982	6.166325	0	1.276213	7.259054	18.660473	8.039834	6.665451	7.696907	10.947449	26.43647	34.511617	31.008788	13.467155	22.850931	22.530663	14	7	2	6.304348	0	2	10	26	10	6.9875	9	15.626984	25.994898	44.857143	45	22	28.975369	23
L3_chr10_-_105605325	chr10	105605270	105605513	-	9644	SH3PXD2A	FISH,SH3MD1	22.80196	13.210729	26.691132	67.115839	72.450348	21.230509	21.27063	21.210353	19.942418	107.184295	135.037862	123.434678	2.040039	1.477579	10.22133	33.059172	26.459965	20.366547	26.990291	21.901408	14.986111	68.177751	70.738573	31	28.981707	32.982507	24.903485	105.276835	153.933392	177.592086	1.975309	1.967213	17.428347	53.982456	37.720266	20.492887
L3_chr12_+_21481878	chr12	21481815	21481907	+	79912	PYROXD1	FLJ22028	10.406567	11.35496	3.077616	11.604237	6.131419	0	13.419437	5.73935	20.972907	2.870125	6.822042	7.299894	22.567914	38.747095	43.44115	33.022334	19.295912	8.035851	12.8125	18.8125	1.9375	11.875	6	0	17	10	26	3	8	10	21.967213	50.920603	68	53.963487	27	8
L3_chr6_+_26705182	chr6	26705138	26705187	+	29777	ABT1	hABT1	4.117929	3.03097	1.591957	5.869368	2.039444	3.399269	13.761585	6.989714	11.945651	18.552429	5.956054	8.637534	28.655823	35.872139	19.570779	33.691334	26.320096	13.956815	5	5	1	6	2	5	19	12	15	19	7	12	27.995327	47	32.981651	55	35.986025	14
L3_chr12_+_6745835	chr12	6745812	6746007	+	5763	PTMS		33.475481	14.841354	26.081908	78.421633	37.125963	36.202839	5.784307	5.331459	10.13028	10.067074	4.621061	7.185054	7.463289	0.820961	9.481898	18.889212	8.807812	26.699405	39.870744	24.561881	15.982578	79.698497	36.267552	49.149402	8.381809	9.28387	12.95634	10.443889	5.488204	9.687257	7.235131	1.109641	17.282158	30.890164	13.186494	27
L3_chr22_-_29317858	chr22	29317843	29317907	-	23481	PES1	PES	16.331887	6.043849	1.591957	5.892747	6.122694	2.638542	0.671237	20.611555	10.151298	14.884026	11.114962	7.326999	29.730055	32.644246	33.341548	32.411104	33.297458	66.707568	19	10	1	6	6	4	1.021039	32	13	15	13	10	29	43	55.983628	53	46	67.990099
L3_chr16_+_87687760	chr16	87687734	87687827	+	197322	LOC197322	FLJ39242	23.031054	16.304153	4.935939	46.219168	26.571171	17.875952	11.411075	3.880538	7.81169	2.813385	20.941719	13.460404	12.344229	9.729976	4.307029	3.923089	8.87292	4.007312	28	27	3	47	26	24.993902	16	7	10	3	24	18.634615	12	13	8	6.461039	13	4
L3_chr10_-_105667933	chr10	105667899	105667976	-	79991	OBFC1	FLJ22559,RP11-541N10.2,bA541N10.2	19.72842	4.841104	1.591957	3.902124	4.08325	4.12349	3.644504	16.322206	1.580632	2.870125	0.84304	5.834432	23.530959	8.244894	2.0796	5.533701	9.046983	1.007135	23.618321	8	1	4	4	6	5.028977	23	2	3	1	8	22.950495	11	4	9.095731	13	1
L3_chr6_+_52637187	chr6	52637183	52637189	+	730101	LOC730101	DKFZp566E183,FLJ33798,FLJ38040,FLJ38488	21.136301	17.26283	0	8.846799	4.089265	1.276213	17.644589	8.011285	4.005807	9.14184	6.972578	20.056971	8.174112	13.089721	4.431988	7.330459	8.889614	10.636718	24	28.988889	0	9	4	2	22	11	5	9	8	29	8	17	7.797868	11.962963	12	10.810526
L3_chr6_+_36518775	chr6	36518712	36518805	+	222658	KCTD20	RP1-108K11.2,C6orf69,MGC14254,dJ108K11.3	20.788639	22.155867	11.303768	13.165387	6.133072	2.738632	6.026468	5.739351	8.619551	11.646253	10.311951	6.502388	20.485235	11.283262	15.096133	15.518435	9.727595	11.117787	25	36.638258	7	13.478764	6	4.183976	9	10	11	12	12.047973	9	19.935252	15.063789	26.783015	25.449198	14.761072	11.10635
L3_chr15_+_48503889	chr15	48503863	48503958	+	9101	USP8	FLJ34456,HumORF8,KIAA0055,MGC129718,UBPY	2.40354	2.420552	3.183914	0	2.039444	1.276214	15.480496	41.574828	54.403134	22.632502	26.079727	32.959086	29.63701	24.078261	23.885517	26.839952	20.889836	13.021215	2.933333	4	2	0	2	2	21.935275	59.945589	66.905172	23	29.925316	45.953956	28.994949	31.983738	41.947995	43.933807	29.987837	13
L3_chr3_+_9766635	chr3	9766632	9766649	+	4968	OGG1	HMMH,HOGG1,MUTM,OGH1	13.634864	3.043188	0	3.915723	2.039444	4.532625	16.797968	8.434606	2.318315	3.86466	4.269973	5.048259	17.400638	10.58554	5.781359	20.257924	7.106583	10.935411	16	5	0	4	2	6	21	13	3	4	5	7	17	14	10	32.992593	10	11
L3_chr19_-_1352532	chr19	1352524	1352546	-	2593	GAMT	PIG2,TP53I2	26.763136	19.54945	12.103907	3.915723	5.108987	2.638541	2.059989	0.540457	0.772772	1.93233	0	1.482306	19.206215	6.042967	1.977526	0.60736	1.287928	4.007312	30.624506	32.639232	7	4	5	4	3	1	1	2	0	2	18.833333	8	4	1	2	4
L3_chr3_-_50304816	chr3	50304813	50304874	-	7866	IFRD2	FLJ40446,IFNRP,SKMc15,SM15	32.757454	20.820766	10.20811	26.556045	35.772869	15.596898	1.98324	1.62137	0.772772	1.93233	3.426933	2.897997	13.294186	13.763835	10.873129	12.198638	9.76427	17.9429	37	35	6	27	34.927143	21	3	3	1	2	4	4	13	18	20	20	14	18
L3_chr14_-_30565337	chr14	30565325	30565356	-	29966	STRN3	SG2NA	34.286655	46.510859	42.190855	14.711689	11.249149	1.276213	5.550929	14.575149	7.846779	2.813385	1.68608	4.41874	8.213541	8.273632	10.245031	9.749016	3.219819	4.007312	40	78	24	15	11	2	8	22	10	3	2	6	8	11	19	16	5	4
L3_chr1_-_143643399	chr1	143643375	143643424	-	9659	PDE4DIP	CMYA2,DKFZp781J054,MGC75440,MMGL	28.06297	8.450504	0	3.908924	3.063528	0.638107	13.884482	2.39927	1.545544	0.937795	0	1.482306	6.185095	2.227623	0.494381	0	0.643964	1.007135	32	14	0	4	3	1	18.777778	4	2	1	0	2	6	3	1	0	1	1
L3_chr1_-_152431204	chr1	152431193	152431207	-	7170	TPM3	TRK,NEM1,RP11-205M9.1,FLJ41118,MGC14582,MGC3261,MGC72094,OK/SW-cl.5,TM-5,TM3,TM30,TM30nm,TPMsk3,hscp30	3.265331	2.374622	1.591957	0	0	0	26.660297	19.582306	22.250835	0.937795	0	4.972844	18.259964	27.185966	11.440203	1.200688	0.627674	1.007135	4	3.923077	1	0	0	0	31.98	27	27	1	0	7	17.977011	34.988506	18	1.977011	0.976744	1
L3_chr2_+_190916515	chr2	190916515	190916890	+	3628	INPP1	MGC110984	24.448751	12.671668	35.864109	40.240138	12.254132	1.995186	6.3208	4.96145	11.20259	16.977694	7.560886	2.195282	17.496652	12.855828	28.222654	27.355352	22.477709	39.520972	29	21	21	40.964386	12	2.992958	9	9	14	16.944444	8.943254	3	17	17	50.964206	44.806723	32	39.963967
L3_chr7_+_148026886	chr7	148026886	148026946	+	8454	CUL1	MGC149834,MGC149835	24.415676	9.217124	6.003463	6.862761	2.043806	0	5.166399	5.58362	6.881494	0.937795	4.55886	0.741153	18.75366	17.665619	4.8353	4.27614	5.24746	6.401884	28.131489	15.205323	3.551331	7	2	0	7.402099	8.714286	8.703567	1	5.351988	1	18.358524	23.087979	9.12115	7	7.76941	6.513353
L3_chr1_+_109963981	chr1	109963975	109964030	+	271	AMPD2		27.385744	4.874442	1.591957	10.778485	14.34284	4.552861	5.550929	3.880538	0	0	5.113013	11.424917	15.431308	11.40915	3.216192	1.822079	4.20151	30.533062	31	8	1	11	14	7	8	7	0	0	6	16	15	15	6	3	6	30.775693
L3_chr2_+_224530403	chr2	224530361	224530430	+	65080	MRPL44	FLJ12701,FLJ13990,FLJ37688,L44MT,MRP-L44	3.265331	9.060458	1.591957	8.786579	7.148432	0.638107	5.090274	3.534761	6.350122	1.87559	1.68608	8.533927	40.019877	18.795345	64.505964	55.143021	44.594282	27.719671	4	15	1	9	7	1	7	6	8	2	2	12	39	25	97	90	61	28
L3_chr8_-_38245845	chr8	38245839	38245910	-	84513	PPAPDC1B	DPPL1,HTPAP	17.988728	15.035797	16.07964	20.562292	8.17853	2.123056	9.994297	7.598163	12.718423	6.70065	5.956054	10.948234	20.510208	9.758715	30.159453	29.42404	25.659986	9.042985	21	25	10	21	8	3	13.723301	13	16	7	7	15	20	13	50.153296	48.150714	35.769651	9
L3_chr10_-_25052688	chr10	25052681	25052857	-	57584	ARHGAP21	DKFZP761L0424,RP11-324E23.2,ARHGAP10,FLJ33323	18.292368	16.586143	34.683431	11.425191	7.57718	7.531402	19.98094	47.088259	79.360688	43.318814	37.485293	53.989986	10.289822	41.512765	25.897202	20.617242	7.363569	7.985542	21.626777	27.557908	20.103156	11.685185	7.410412	10.053751	25.637835	66.989022	95.879293	42.268231	42.824944	78.439631	10	54	39.682292	33.682292	11	8
L3_chr6_-_159386012	chr6	159386007	159386049	-	117289	TAGAP	FKSG15,FLJ32631,FLJ39771,MGC133247,MGC27381,TAGAP1	0	1.810134	0	0.975531	0	0	8.247367	13.374265	9.09882	4.919368	4.292921	4.335282	40.546222	26.626627	6.275741	7.915251	4.14375	7.888161	0	3	0	1	0	0	11	20	11	5	5	6	39.92437	34.950413	11	12.964286	6	8
L3_chr15_-_53276409	chr15	53276396	53276438	-	51187	C15orf15	HRP-L30-iso,L30,RLP24,RPL24,RPL24L	0	1.831254	0	3.918306	0	0	1.169049	4.052413	7.852908	5.773022	7.790186	0.584835	47.668087	53.29686	61.682002	73.948349	73.894039	30.426868	0	3	0	4	0	0	1.783784	6	9.918919	5.918919	9	0.783784	46.638298	69.493512	93.369979	120.398017	93.638295	30.746547
L3_chr10_-_131652541	chr10	131652519	131652563	-	253738	EBF3	RP11-234G16.3,COE3,O/E-2	36.003201	23.299217	1.591957	0	0	0	0.66108	4.287431	0.772772	0	0	0	12.265534	9.886667	1.977525	0	0	0	40.990196	39	1	0	0	0	1	7	1	0	0	0	12	13	4	0	0	0
L3_chr14_+_104935919	chr14	104935897	104935957	+	NA	NA	NA	38.334992	6.044135	15.77893	29.441866	6.127057	3.190533	1.32216	1.080913	7.866134	2.870125	4.215201	0.741153	9.283112	1.485082	14.253494	12.814669	24.845642	24.665288	44	10	9	30	6	5	2	2	9.962963	3	5	1	9	2	23.890511	21	33.992	25
L3_chrX_-_118624416	chrX	118624401	118624416	-	55922	NKRF	ITBA4,NRF	38.16183	12.479606	1.591957	9.811052	2.043806	0.638107	6.820762	7.629937	3.126175	0.937795	2.583893	0.741153	4.108814	2.269478	2.0796	3.053756	6.197409	4.951215	41	21	1	10	2	1	9	12	4	1	3	1	4	3	4	5	8	5
L3_chr11_-_65813183	chr11	65813181	65813210	-	10897	YIF1A	54TM,FinGER7,YIF1,YIF1P	26.766826	11.364421	10.51195	34.534849	33.903848	16.109747	7.188996	6.686701	4.843379	4.8818	6.924199	7.768923	15.236117	2.245167	10.463299	13.456092	13.699118	14.758752	30	19	6	34.994505	33	21	10	11	6	5	8	11	14.978873	3	17	21.957746	18	15
L3_chr18_-_42930824	chr18	42930823	42930871	-	84064	HDHD2	3110052N05Rik,DKFZP564D1378	6.598273	3.043188	0	5.859986	4.087612	0	19.120247	7.695504	20.28085	4.802455	16.419064	7.278299	23.507813	18.285196	21.981051	21.359263	23.974061	11.873386	8	5	0	6	4	0	24	13	25	5	19	10	23	24	34	34.945946	32.945946	11.972004
L3_chr10_-_127575038	chr10	127575012	127575057	-	NA	NA	NA	25.164968	20.454877	1.591957	10.763205	5.102972	3.276648	9.756566	15.697769	3.934036	6.678045	13.74624	10.182108	14.306262	6.042967	4.633656	6.701099	3.407509	7.00749	30	34	1	11	5	5	14	25	5	7	16	13.979592	13.986486	8	8.489796	11	4.986486	7
L3_chr6_-_41855624	chr6	41855609	41855627	-	NA	NA	NA	17.379335	13.752284	1.591957	13.683328	13.218005	8.003955	20.569	11.301688	1.545543	4.71564	4.292921	23.520512	11.28519	1.502626	3.700506	3.036798	3.301651	6.927585	20.88785	22.850467	1	13.962617	12.916384	11	28	18.583365	2	4.969231	5	32.992126	11	2	6.982143	5	5	7
L3_chr5_-_86744443	chr5	86744407	86744518	-	902	CCNH	p37,p34,CAK	1.656842	1.822352	0	1.957861	1.019722	0	2.644319	12.315141	12.832108	5.819595	4.238148	10.854514	45.032158	22.621308	40.701829	25.641856	14.468262	43.980296	2	3	0	2	1	0	4	20	16	6	5	15	44	30	66	42	21	45
L3_chr4_-_184075407	chr4	184075402	184075542	-	1635	DCTD	MGC111062	38.769848	29.900492	9.937853	52.821964	27.411786	7.227908	1.398909	7.048254	5.528465	8.68972	5.021041	7.243541	9.219846	5.232875	11.882649	19.587198	19.968059	17.862482	44	50	6	53.771657	26.784	11	2	11	7	9	5.903226	10	9	7	19.833387	32	27.870165	18
L3_chr19_-_18867935	chr19	18867928	18867995	-	10715	LASS1	CerS1,LAG1,MGC90349,UOG1	26.779293	7.846668	6.527897	3.908923	2.043806	0	13.549103	18.833497	3.898947	5.74025	7.815618	0.741153	9.231188	4.525839	3.068363	5.495091	2.130027	1.007135	31.061504	13	4	4	2	0	18	26	5	6	9	1	9	6	6	9	3	1
L3_chr2_+_177965733	chr2	177965730	177965751	+	8540	AGPS	ADAP-S,ADAS,ADHAPS,ADPS,ALDHPSY	28.392061	10.187411	20.576288	16.680614	21.518134	2.552427	4.943467	5.9658	6.324122	0.937795	5.192645	3.677588	16.383044	10.581923	1.483144	4.873181	4.061918	3.021404	33	17	12	17	21	4	7	9.933333	8	1	6	5	16	14	3	8	6	3
L3_chr7_-_115458056	chr7	115458010	115458064	-	22797	TFEC	TCFEC,TFECL	0	0.610418	0	0	0	0	10.040432	20.404285	6.252351	16.445079	32.647006	5.901046	39.763907	19.03893	25.756658	43.581809	38.798793	19.542385	0	1	0	0	0	0	14	32	8	17	37	8	39	25	42	71	50	20
L3_chr10_-_105418424	chr10	105418422	105418527	-	NA	NA	NA	9.126972	7.273874	0	4.956446	2.043806	6.003521	36.597704	21.407339	8.62251	57.078178	34.579813	44.963586	4.119751	4.490335	4.684185	17.081163	27.518582	6.996346	11	12	0	5.067736	2	8	47.253227	33	10.977011	55.996094	39.709945	62.961509	4	6	7.988764	27.943945	36	6.988764
L3_chr10_+_129607731	chr10	129607731	129607802	+	NA	NA	NA	1.608488	1.831254	0	0	0	0	16.689458	4.658437	0	0	0	2.908258	31.771274	19.7329	0	1.822079	10.463403	0	2	3	0	0	0	0	22	8	0	0	0	4	30.986667	26	0	3	14	0
L3_chr7_-_11838358	chr7	11838357	11838608	-	221981	THSD7A	KIAA0960	22.811646	32.430476	53.863468	56.037785	4.08325	1.362328	7.920135	32.240629	59.894901	8.496895	5.081189	10.749359	19.364447	18.166638	32.513964	11.007375	1.287928	1.993043	27	54	31	57	4	2	11	46	72	9	6	15	18.992308	24	51	18	2	2
L3_chr6_+_10855977	chr6	10855977	10856041	+	81853	TMEM14B	MGC1223,RP3-417M14.1	15.823962	3.653606	3.183914	6.861081	3.063528	3.712866	0.66108	0.540457	1.545543	3.80792	4.261095	1.482306	33.687213	21.975249	12.287152	9.758041	9.633187	15.814809	18.564103	6	2	7	3	5	1	1	2	4	5	2	33	29	21	16	14	16
L3_chr1_+_87566749	chr1	87566743	87566783	+	8543	LMO4		29.473202	23.285701	4.775871	173.069116	90.474103	11.078715	5.442137	7.048254	8.738614	57.815152	63.425763	50.447307	15.340115	10.635547	9.763038	52.238652	60.669265	37.139115	34	39	3	174.559677	88	15	8	11	11	56	72.540541	72.300446	15	14	17	85	77	37.870423
L3_chr14_+_101675971	chr14	101675962	101676003	+	91833	WDR20	DMR,FLJ33659,MGC33177,MGC33183	17.262736	14.992925	17.724846	37.48153	10.22694	0.638107	11.557112	16.534831	44.121469	18.596468	23.506001	16.944371	21.510186	15.902542	34.444095	24.469464	18.103666	8.919999	20	25	10	37.99359	10	1	16	25	53.954772	19	26.966346	23.966346	21	21	53	39.990741	25	8.977064
L3_chr11_-_130291561	chr11	130291546	130291589	-	399979	SNX19	CHET8,DKFZp667I205,KIAA0254	10.851426	15.044825	25.716784	31.486057	12.262857	4.000868	11.333362	37.234048	15.271706	21.30423	12.9032	26.909306	28.446458	18.97111	13.007694	17.68984	14.775456	28.285396	13	24.972603	15	32	12	6	15	52	19	21	15	38.333333	27.83296	24.974359	21.974359	28.923077	20.974359	28.923077
L3_chr8_+_57286901	chr8	57286895	57286903	+	79145	CHCHD7	FLJ40966,MGC2217	5.794029	6.622517	3.343982	7.847675	3.063528	2.761163	8.839382	15.78175	9.906681	3.80792	4.307614	26.553399	36.257244	17.743822	60.557969	30.833093	32.295352	31.82962	7	11	2	8	3	4	11	22	12	4	5	39	35.992592	22.970803	74.996269	49.901215	37.970803	32.970803
L3_chr11_+_63730743	chr11	63730720	63730818	+	83706	URP2	mig-2,KIND3,MGC10966,MIG2B,UNC112C,URP2,URP2SF	11.807705	9.032485	29.374391	94.668173	105.838848	45.057912	7.719709	4.02064	18.633092	35.55803	33.863522	27.691678	31.717309	34.983588	101.181874	144.686742	172.12239	170.07932	14	14.99373	16.984345	95.993691	102.984355	58.996845	11	7	23	34.988024	38.993902	39	30.981467	45.997688	143.841692	234.858411	207.864873	175.84377
L3_chr14_-_50069017	chr14	50069014	50069078	-	11183	MAP4K5	GCKR,KHS,KHS1,MAPKKKK5	31.936628	26.023797	16.697553	59.332579	22.38436	18.260978	12.695944	10.16782	18.77572	9.171565	10.714229	21.239817	6.656757	13.598569	13.104027	6.674846	6.4961	5.718096	36.465312	43.682104	10.031213	60.226877	21.791444	22.875705	17.89998	16.634684	23.470337	9.441257	12.444192	30.466533	6.462794	17.913935	22.239749	10.973072	9.431325	5.703465
L3_chr1_+_160002733	chr1	160002733	160002772	+	22926	ATF6		4.137187	3.611079	1.591957	3.908924	3.069543	0	10.571145	8.839992	26.902544	8.62523	14.811299	20.47782	36.683944	30.640961	45.519404	28.230934	26.077827	13.951748	5	6	1	4	3	0	15	14	33	8.992308	17	29	36	40	64	46	34	14
L3_chr15_+_99277049	chr15	99277040	99277099	+	79705	LRRK1	FLJ23119,FLJ27465,KIAA1790,RIPK6,Roco1	16.662267	14.777118	4.775871	24.485426	8.179605	6.675917	25.5368	7.962295	15.886613	18.411543	12.889552	14.384835	9.257149	5.975416	7.03169	7.921098	0.643964	16.771642	20	24.444444	3	24.939394	8	10	34.913669	13	20	19	15	19.992593	9	8	12	13	1	17
L3_chr10_-_97406424	chr10	97406419	97406460	-	5832	ALDH18A1	GSAS,MGC117316,P5CS,PYCS	23.52969	4.255121	1.591957	11.726357	4.02174	4.822826	7.848233	4.615675	3.923669	8.204045	0	3.615744	20.475055	8.288135	9.625358	15.295942	3.945615	4.99322	27.978723	7	1	11.978723	3.939969	7	10.424837	8	4.969697	8	0	4.914286	20	11	16	25	6	5
L3_chr6_-_8009582	chr6	8009578	8009633	-	NA	NA	NA	17.080752	13.840682	21.513794	10.778484	7.159883	0.638107	4.119978	14.615229	6.266147	7.67258	6.767269	2.877985	30.65334	11.310536	29.005019	22.032524	23.532299	9.000532	20	23.00979	12	11	7	1	6	23	8	8	8	3.88	30	15	44.989474	36	32	9
L3_chr9_-_129517761	chr9	129517742	129517787	-	138428	PTRH1	C9orf115,MGC51999,PTH1	21.735535	17.445436	15.618862	14.68831	28.692868	17.629515	20.256601	42.207509	31.454396	18.358515	29.615188	34.347361	9.868028	6.017272	6.5661	8.544409	16.090257	14.752926	25	28.985401	9	15	28	25	27	60	38	18	34	49	9.585185	8	12	14	22	14.755556
L3_chr2_-_65513165	chr2	65513138	65513239	-	200734	SPRED2	FLJ21897,FLJ31917,MGC163164,Spred-2	7.482876	6.633147	17.938574	43.343189	21.4961	8.590172	25.209894	36.639435	130.021667	99.569587	76.179504	59.853082	19.406921	44.016729	48.345172	73.428009	45.829752	28.615624	9	11	10	44	21	11.991071	34	51	150.556363	91.986139	84.966486	86	19	56.997375	68.997355	118.98421	57.994751	28.997416
L3_chr19_+_40940905	chr19	40940896	40940936	+	148137	C19orf55	DKFZp434C2231,FLJ30657,MGC131952	24.640933	6.075114	15.972821	8.795717	2.039444	1.276213	22.358748	14.538088	7.881868	2.870125	3.372161	10.11777	5.152423	5.222941	5.938002	3.658462	3.557546	8.929445	28.973684	9.986842	9	8.974684	2	2	29.983193	23	10	3	4	13.966387	5	6.986842	11	6	5	9
L3_chr1_-_172103753	chr1	172103745	172103756	-	60674	GAS5	SNHG2	2.112067	0.665146	0	2.042066	2.132241	1.362328	6.082933	6.393086	5.172872	5.024947	15.637368	6.630797	44.087587	26.018962	79.346028	45.384217	70.813144	19.974658	2.524272	1.087379	0	2.087379	2.087379	2	8	9	6.429752	5	17.578512	9.429752	43.69039	33.405133	91.079588	73.404583	78.276289	20.585348
L3_chr1_+_40769875	chr1	40769875	40769960	+	127396	ZNF684	MGC27466,RP1-63P18.1	6.117836	1.220836	3.183914	5.887231	0	0	8.30404	3.480183	21.603839	17.52011	14.649868	13.011255	37.889088	17.352515	53.991775	34.234089	18.133603	28.72197	7	2	2	6	0	0	12	6	27	17	17	18	37	23	82	56	26	29
L3_chr10_+_14920279	chr10	14920258	14920349	+	51182	HSPA14	HSP70-4,HSP70L1,MGC131990	8.525048	7.839622	11.689878	0.975531	0	3.712866	15.293886	21.826158	11.240873	6.564565	5.906201	8.725846	28.5129	19.759423	14.226493	12.257929	8.304502	5.035673	10	13	7	1	0	5	20	31	14	7	6.979021	12	27.963734	26	24	20	12	5
L3_chr4_+_102930887	chr4	102930839	102930912	+	55024	BANK1	BANK,FLJ20706,FLJ34204	30.380347	15.730015	1.591957	3.908924	2.039444	4.18472	4.857807	12.698043	8.761501	3.664682	1.68608	3.705764	17.444324	8.980669	2.799771	2.429439	3.219819	3.000178	35.90678	25.984252	1	4	2	6	7	20.973643	11	3.911392	2	5	17	12	4.851852	4	5	3
L3_chr9_-_135213166	chr9	135213154	135213188	-	6834	SURF1		28.965014	17.244912	1.591957	11.766046	31.81511	14.743017	1.32216	0.540457	0.772772	0	7.767239	7.183405	22.453526	6.759813	8.952626	12.220486	15.396563	5.95835	32.992481	29	1	12	31	20	2	1	1	0	9	10	21.990099	9	15	20	20.990099	6
L3_chr20_+_60906631	chr20	60906603	60906637	+	11054	OGFR		35.097589	19.535027	7.781044	31.3119	23.941886	9.991153	0.690599	2.354783	0	0.937795	1.68608	3.490968	17.435115	12.892447	7.439457	13.154331	9.762476	25.120192	39.71232	32.677215	4.894737	31.820562	23.342176	13.894737	1.056426	4.214286	0	1	2	4.857143	17.128954	16.991736	12.804478	21.493011	13.282238	25.531419
L3_chr22_-_44009904	chr22	44009894	44009975	-	NA	NA	NA	14.404955	6.642336	0	0.975531	2.043806	1.362328	11.302283	16.806651	1.580632	1.93233	1.68608	2.908258	27.568365	17.389404	14.800319	6.712217	3.383483	1.007135	17	11	0	1	2	2	16	26	2	2	2	4	27	23	22	11	5	1
L3_chr2_-_175754684	chr2	175754649	175754699	-	518	ATP5G3	MGC125738,P3	17.218731	10.808921	23.672813	21.655196	8.187496	5.170731	1.398909	0.540457	1.545543	1.93233	8.665052	2.936435	34.67384	24.109135	28.837658	49.147449	45.545443	46.333333	20.300168	18	13	22	8	7	2	1	2	2	10	4	33.983923	31.72	44	80	59.88	47.44
L3_chr2_-_120697383	chr2	120697383	120697455	-	79134	TMEM185B	FAM11B,FLJ20979	28.622243	29.191346	34.709694	109.739907	36.931822	14.974723	6.489183	5.605787	6.459202	12.900298	14.888789	8.650431	18.452996	26.872582	35.331149	30.733435	30.99597	26.445366	31.996914	49	19	111	36	21	9	9	8	13	17	12	18	34.968504	51	49.996032	40	27
L3_chr3_+_23219509	chr3	23219500	23219628	+	7325	UBE2E2	FLJ25157,UBCH8	33.433733	17.236898	16.423268	43.388084	14.311043	3.069206	4.889849	11.272364	7.088508	11.410279	5.651365	5.417087	15.350319	6.721742	13.169536	16.7367	19.465644	10.064458	38.146892	28.738428	9.215968	44.148392	14	4.719745	7	17	8.954025	11.54885	6.695691	7.334628	15	8.915493	22.6898	27.307734	26.918902	10.135356
L3_chr20_+_17498696	chr20	17498696	17498760	+	11034	DSTN	ACTDP,ADF,bA462D18.2	6.665885	7.255782	8.616153	3.908923	2.039444	2.000435	6.212009	2.799624	1.545543	6.678045	11.989827	4.390564	40.826353	21.271902	23.885381	13.447931	16.040268	36.47246	8	12	5	4	2	3	9	5	2	7	14	6	40	28	37	22	23	37
L3_chr17_+_71292513	chr17	71292477	71292550	+	85451	UNK	KIAA1753,ZC3H5,ZC3HDC5	20.40443	36.53403	18.714074	21.560852	15.27032	6.63941	12.993968	11.814326	9.480008	6.75739	18.232739	10.832816	20.520986	25.172949	17.974788	20.172516	18.845332	18.735603	24	61	11	22	14.962264	10	18	18	12	7	21	15	20	33	30	33	27	19
L3_chr4_-_101034608	chr4	101034572	101034614	-	8649	MAP2K1IP1	MP1,MAPBP	0	1.220836	0	0	0	0	3.305399	3.746974	2.318315	3.80792	9.4754	7.168126	50.629669	33.135238	71.228594	97.524268	103.445732	42.080738	0	2	0	0	0	0	5	6	3	4	11	10	49.99308	42.986159	95.991355	157.987907	120.981013	42.986159
L3_chr1_-_111019076	chr1	111019051	111019179	-	3738	KCNA3	PCN3,HGK5,HLK3,HPCN3,HUKIII,KV1.3,MK3	27.998503	26.598982	1.591957	0	1.019722	0	3.419373	15.176601	0.772772	0	0	0	22.557149	29.41043	0	0	0	0	33	43.988636	1	0	1	0	5.158451	24.962264	1	0	0	0	22	38.804348	0	0	0	0
L3_chr1_-_210654848	chr1	210654800	210654876	-	55248	C1orf75	FLJ10874,RP11-384C4.5,C1orf75	29.228397	20.526978	3.183914	36.663953	20.474259	8.074752	5.604547	1.718711	0.772772	6.81413	5.104135	6.50897	19.518364	10.501255	7.375392	31.163879	30.808081	32.557012	34.993007	34	2	37.346667	20	12	8	3	1	7	6	9	19	14	14	51	42	33
L3_chr18_+_20260606	chr18	20260595	20260677	+	55364	IMPACT	MGC33718	13.299252	10.277352	8.242788	20.638708	15.857579	0.638107	13.729231	7.820456	4.498628	2.813385	15.664268	9.986508	27.646284	16.008178	15.836513	29.243448	21.334671	10.730214	16	16.978261	5.091463	21	15.517007	1	18	12.838095	5.74825	3	18	14	26.994737	21.092848	26	47.751626	29.661535	11
L3_chr2_+_231629832	chr2	231629817	231629882	+	5707	PSMD1	MGC133040,MGC133041,P112,S1	25.520912	13.237582	17.039847	25.532098	8.170862	2.761163	6.597975	8.873758	20.301873	11.58245	9.428882	14.799392	22.565285	23.526744	61.03692	65.218561	45.311858	27.774244	29	22	10	26	8	4	9	15	25	12	11	20.928571	21.985915	30.994236	90.994326	105.976743	60.946942	28
L3_chr5_-_177513474	chr5	177513449	177513532	-	55651	NOLA2	NHP2,NHP2P	4.137187	10.244344	6.753939	11.768914	5.102972	2.000434	2.721069	4.117981	0.772772	1.87559	0.84304	0	47.984952	32.77978	38.381324	19.563995	10.472131	20.88815	5	17	4	12	5	3	4	7	1	2	1	0	47	43	62	32	14.995918	21
L3_chr5_+_72056976	chr5	72056976	72056999	+	NA	NA	NA	3.000826	2.366539	0	1.060983	0.609567	0	16.476872	10.179462	18.585863	6.398839	20.555525	10.074617	35.4166	36.525137	39.260727	39.59321	53.488122	18.019494	3.6	3.9	0	1.090909	0.6	0	21.997867	16.460003	22.886829	6.698465	23.734137	13.984646	34.740718	47.447328	56.130985	64.4807	67.351436	18.253471
L3_chr22_+_44084502	chr22	44084413	44084503	+	55007	FAM118A	C22orf8,FLJ20635,CTA-268H5.11	27.197109	23.298824	7.629383	6.7307	1.019722	2.000434	11.334343	11.969368	9.757038	0.796688	0	5.87287	16.363388	12.718684	3.91904	6.073214	2.498343	2.806895	32.9	38.662385	4.708955	6.9	1	3	16.447368	19	12	0.855263	0	8	15.970149	16.969697	7.469388	9.985507	3.888889	2.784091
L3_chr15_-_77976400	chr15	77976388	77976427	-	10588	MTHFS	HsT19268,FLJ30410	23.08626	16.717539	20.129869	23.686579	10.240165	3.430405	6.146141	4.827887	18.147369	18.825631	3.46513	3.63915	25.742926	11.364982	22.184416	22.200335	12.047535	16.032232	27.118456	27.860892	12	24.149596	10	5.128601	8.26601	8	22	19.100671	4.081407	5	25.20431	15.051116	34.899751	36.213586	17.267544	16.152953
L3_chr3_+_39068499	chr3	39068499	39068520	+	57599	WDR48	P80,DKFZp686G1794,KIAA1449	1.608488	4.853322	1.591957	3.908923	2.043806	0	12.943141	8.193199	25.278145	24.241478	35.167345	16.774701	40.63344	34.531885	39.261265	24.018818	41.628626	21.615229	2	8	1	4	2	0	17	14	30.993865	24	40	24	40	44.988372	56.996324	39.153715	53.953488	22
L3_chr2_+_202606822	chr2	202606817	202606823	+	8324	FZD7	FzE3	19.235655	19.995638	16.737923	21.777127	10.269854	12.093014	14.814728	30.92596	16.753043	68.414921	51.614242	47.739393	21.186215	23.442589	43.641044	39.635863	30.59727	44.630274	21	34	9	22	10	15	18	37	20	62	57	72	21	30	52	64	35	47
L3_chr17_-_25643081	chr17	25643078	25643207	-	642	BLMH	BH,BMH	44.006894	19.049948	65.799145	58.406652	8.785338	2.552427	1.32216	10.330633	13.533209	5.893029	6.66907	3.63915	10.006798	25.800218	84.648731	36.729197	31.761222	24.767337	51.367692	31.601911	37.877193	59.413592	8.601911	4	2	16	17	6.237654	7.851852	5	9.724138	33.727295	125.108503	59.994737	43.326371	24.93896
L3_chr17_+_74582615	chr17	74582575	74582653	+	64772	FLJ21865	DKFZp434P174,ENGase	27.07207	19.189362	32.818849	46.274016	28.683365	11.489339	6.841047	9.435027	4.687696	11.152001	7.665081	10.130029	21.516686	12.013103	14.183533	17.733398	11.541019	32.709183	32.03042	32.02499	18	46.954565	28.03042	16	10	15	6.020021	11	9	13.95974	20.985714	15.993007	23.469767	28.952703	15.985714	33
L3_chr1_-_158268278	chr1	158268254	158268405	-	93183	PIGM	MGC29896	10.815818	10.254716	0	0	0	0.638107	6.949838	11.68932	4.720604	6.077393	7.866492	9.428561	37.681763	13.583867	4.980881	14.74162	12.278991	15.835804	13	17	0	0	0	1	10	18	6	6	9	13	37	18	9	24	17	16
L3_chr1_+_152511708	chr1	152511708	152511740	+	10456	HAX1	HCLSBP1,HS1BP1,SCN3,RP11-137P24.1	4.989785	2.43277	1.591957	4.884455	4.08325	0.638107	2.721069	3.865494	4.755693	3.981573	0	2.897997	47.877593	20.575458	20.354428	12.217886	26.335575	15.899382	6	4	1	5	4	1	4	6.977273	6	4	0	4	46.934156	26.967078	31.983539	19.983539	34.934156	15.983539
L3_chr22_+_18499333	chr22	18499325	18499336	+	29801	ZDHHC8	ZDHHCL1,ZNF378	29.79041	11.435234	5.161982	32.509685	12.297076	8.351841	2.721069	14.282371	7.991891	9.885313	11.233674	39.8049	23.478504	9.895341	10.253306	15.870077	12.078185	15.845234	34	18.943262	3	32.977273	12	12	4	21	9.855422	10	13	58	23	12.895652	17	25.871319	16.265766	16
L3_chrX_+_55043520	chrX	55043516	55043557	+	27301	APEX2	RP5-884M20.3,APE2,APEXL2,XTH2	5.861641	7.254056	17.724847	8.823418	4.08325	4.822826	25.993898	15.697319	18.84721	6.836735	9.443575	24.343399	24.404103	16.832828	17.451615	12.207309	7.643536	19.765653	7	12	10	8.987654	4	7	34	24	23	7	11	35	24	21.9	28	20	11	19.975
L3_chr12_-_92359830	chr12	92359800	92359878	-	7334	UBE2N	MGC131857,MGC8489,UBC13,UbcH-ben	15.548041	13.863409	7.959786	6.842316	5.071911	2.638541	6.082933	15.237252	5.551351	2.813385	4.215201	2.223458	34.811	18.84179	32.248835	21.364958	20.941289	38.494136	18.970356	22.894841	5	7	4.969697	4	8	22	7	3	5	3	33.986842	24.981982	53.986319	35	29.986301	39
L3_chr22_-_17815238	chr22	17815216	17815240	-	128977	LOC128977	MGC74441	31.350544	22.849779	14.983981	25.532604	8.185621	4.847711	2.82986	1.178254	1.580632	0.937795	1.68608	1.482306	22.442308	18.912901	17.378318	14.656932	12.934531	6.000355	36	38	9	26	8	7	4	2	2	1	2	2	22	25	28.934008	24	18	6
L3_chrX_+_135407060	chrX	135407036	135407064	+	27336	HTATSF1	RP1-196E23.2,TAT-SF1,dJ196E23.2	31.877921	29.289833	18.554006	23.602346	13.316798	0.638107	1.32216	7.227157	2.402289	10.007568	7.725669	4.352126	23.43267	9.084727	10.112161	11.624714	9.1466	3.000177	37	49	11	24	13	1	2	12	3	10	9	6	23	12	17	19	13	3
L3_chr8_-_124355695	chr8	124355669	124355708	-	11244	ZHX1		17.075399	9.610674	8.345896	10.812719	9.20369	1.362328	7.888092	9.744579	18.658515	10.738963	16.33637	11.623843	31.716593	28.580806	32.880068	19.615853	24.916112	12.85798	20	16	5	11	9	2	11	15	23	11	19	16	31.124573	37.333256	47	32	34.23536	13
L3_chr14_+_51526010	chr14	51525999	51526074	+	51637	C14orf166	CGI-99,CGI99,CLE,CLE7,LCRP369	13.58651	9.701186	3.343982	17.807267	5.107334	2.638541	1.32216	1.718711	2.353404	0.937795	5.104136	0	41.773376	24.27133	14.404937	33.611102	20.053204	6.978407	16	16	2	18.148776	5	4	2	3	3	1	6	0	40.947368	32	24.995392	54.911531	28	7
L3_chr17_+_52410490	chr17	52410476	52410516	+	59342	SCPEP1	HSCP1,RISC	10.767464	10.257323	3.183914	13.719976	9.190585	7.670103	2.059989	1.080913	5.58644	4.802455	12.947681	25.146585	43.936293	24.285648	50.018782	44.244688	68.271398	123.282052	13	17	2	14	9	11	3	2	7	5	15	36	43	32	73.946392	71.995643	85.931212	127
L3_chr9_+_115678372	chr9	115678359	115678544	+	114991	ZNF618	RP11-56P10.2,FP13169	7.328082	12.092314	5.142343	21.76991	6.548766	7.642676	30.499386	30.167006	10.417506	17.679361	29.498171	69.159104	18.957313	6.556074	3.134379	4.076536	5.982614	9.102681	8.988317	20.018836	3.263575	22.182277	6.413057	10.355771	41.791867	45.171838	13.123264	17.9196	33.749693	100.460275	18.719112	8.835122	5.69314	6.70775	8.724948	9.089581
L3_chr15_-_38387196	chr15	38387176	38387442	-	5330	PLCB2	FLJ38135	7.450871	5.46374	1.591957	4.877655	7.152793	3.82864	8.402365	8.776417	12.059179	73.472174	64.512621	44.360625	40.950011	23.495196	21.332376	96.321447	155.423575	143.935616	9	9	1	5	7	6	12	15	14.995798	72.995781	73.995455	61.995745	40	31	37.996109	156.992733	192.962433	146.944673
L3_chr6_-_91353476	chr6	91353465	91353546	-	6885	MAP3K7	TAK1,TGF1a	22.151273	21.637644	18.605594	33.424623	7.142416	7.052712	4.043229	1.62137	12.588675	7.77453	6.859682	6.603761	30.618806	33.62679	33.443989	23.847223	26.273594	16.898313	25.962963	36	10.984615	34	7	9.969231	6	3	16	8	8	9	30	44	55	38.991379	35	17
L3_chr6_-_86360261	chr6	86360259	86360335	-	57231	SNX14	RP11-321N4.2,MGC13217,RGS-PX2	25.744166	28.708553	15.099835	15.638277	6.122694	0.638107	6.949838	9.891611	6.244354	5.68351	12.027468	11.260677	24.892904	20.919934	25.211601	33.045085	24.514721	10.05012	30.99375	47.957831	9	16	6	1	10	16.9375	7.945946	6	14	15.496403	24.246684	27.83499	40.963115	53.995902	35	10
L3_chr1_+_181258991	chr1	181258974	181259206	+	3915	LAMC1	RP11-181K3.1,LAMB2,MGC87297	39.716099	21.073345	19.243863	57.504927	13.295683	6.185153	6.798919	18.726713	13.271843	11.835879	12.792164	12.88259	11.326581	10.542014	20.650975	18.29164	26.417516	20.834091	46.57535	34.904762	11.809524	58.52381	13	9	9.842606	29.903226	16.806452	11.951613	15	17.951613	11	13.988827	33.889935	29.977654	34.988827	21
L3_chr1_-_149298674	chr1	149298652	149298738	-	56882	CDC42SE1	SCIP1,SPEC1	19.381185	22.222947	22.013842	65.939676	36.835841	18.000976	20.674888	28.368058	51.758156	82.752241	53.140313	65.804707	18.431584	29.603292	82.382912	49.041682	68.491424	65.032969	22.923767	37	13	67	36	24.971831	28	43	61.923077	80.958913	60.769231	93.945845	18	39	114.925293	79.997653	85.988296	66.988173
L3_chr5_-_79322840	chr5	79322823	79322847	-	345778	MTX3	DKFZp686O1788	9.100239	7.866486	1.591957	5.93514	5.107334	0.638107	27.877351	49.16611	26.698926	13.643224	30.498197	23.563148	21.535988	34.511092	35.999951	32.782309	44.354674	7.077705	10.878049	13	1	6.071006	5	1	36.879518	70.97992	33	14	34.97992	33	21	44.996078	56	53.530271	57.863636	7.066895
L3_chr7_-_158190204	chr7	158190198	158190263	-	54892	NCAPG2	MTB,CAP-G2,FLJ20311,LUZP5,hCAP-G2	14.251465	19.841991	17.210819	11.759532	2.039444	1.276214	7.610918	8.803188	12.709333	1.87559	2.552068	1.454129	36.658036	34.698697	30.801285	24.426877	16.455232	9.978585	17	32.815123	10	12	2	2	11	15	16	2	3	2	35.81338	46	52	40	23.507116	10
L3_chrX_-_71709392	chrX	71709385	71709443	-	55869	HDAC8	RPD3,HDACL1	4.185541	2.43277	0	2.933393	0	0	10.571145	6.237045	11.095941	5.683511	7.665081	11.4601	43.930108	18.790576	23.820443	31.27058	19.610704	13.985897	5	4	0	3	0	0	15	11	13.977273	6	9	16	42.99061	24.905983	41	50.99061	28	14
L3_chr18_-_35169655	chr18	35169651	35169657	-	NA	NA	NA	20.899301	23.980337	25.095113	13.839538	11.845852	0	5.241109	8.40983	2.141667	6.036809	1.457541	0.741153	32.848492	34.363517	30.283307	24.337987	26.455667	23.262242	23.155779	40.775701	13.197761	14	11.551402	0	7.2	12.2	2.733333	6.167376	1.733333	1	32.530726	43.835196	39.912938	39.455654	32.217877	23.818443
L3_chr4_+_109791205	chr4	109791181	109791248	+	58505	DC2		3.265331	1.220836	1.591957	2.926593	0	0	0	2.161827	1.545543	2.813385	4.261095	5.862608	55.756662	28.013097	45.268137	64.012186	67.259559	30.432405	4	2	1	3	0	0	0	4	2	3	5	8	54.710926	36.85797	67.381222	104.201948	86.631532	30.802245
L3_chr6_-_97392127	chr6	97392106	97392133	-	81491	GPR63	PSP24(beta),PSP24B	38.4404	4.826743	4.775871	2.933393	2.043806	1.255706	5.604547	19.522734	8.108963	0	0	6.370076	15.38286	7.536938	13.042008	4.293231	1.287928	4.971195	41.969697	8	3	3	2	1.970588	8	28.689866	9.937973	0	0	9	15.082011	9.957143	18.959399	7	2	4.985714
L3_chr15_+_39310757	chr15	39310733	39310785	+	11261	CHP	SLC9A1BP	1.608488	1.810134	0	0	0	0	19.544259	11.196499	4.636629	11.58245	6.844988	9.334687	38.709108	24.349691	32.673127	34.283518	32.026559	34.385663	2	3	0	0	0	0	25	18	6	12	8	13	37.997207	32	50.994429	55.953412	43.953613	34.991304
L3_chr4_-_47160430	chr4	47160395	47160494	-	54951	COMMD8	FLJ20502	20.922593	16.238173	15.287821	17.716731	6.133072	0.638107	2.059989	6.754696	1.545543	3.80792	5.947176	0.741153	36.891531	33.99065	16.669976	40.403619	45.642779	21.011298	24.965217	26.905097	9	18	6	1	3	11	2	4	7	1	35.996599	44.957383	29.993174	65.989876	61.916954	20.996622
L3_chr10_+_75606526	chr10	75606508	75606562	+	132	ADK	AK	24.453067	13.884529	9.937853	61.170469	9.199328	0.638107	4.889849	18.134217	11.02184	11.77275	20.901757	10.807275	30.665983	29.816953	38.104049	100.3582	76.413555	12.886449	28.94085	23	6	61.985185	9	1	7	27	14	11.990196	24	15	30	39	57.995134	162.997567	96.992707	13
L3_chr12_-_29425351	chr12	29425336	29425401	-	51290	ERGIC2	PTX1,CDA14,Erv41,MGC111152,cd002	2.412732	2.43277	1.591957	3.908924	1.019722	0	9.954738	27.194667	33.540129	14.410799	11.912108	13.524396	47.944273	47.744816	76.05285	44.755344	39.248968	17.83393	3	4	1	4	1	0	14	38.985816	40.992126	15	14	18.992908	46.994382	62.393801	108.989218	72.957857	52.997183	18
L3_chr17_+_40581624	chr17	40581620	40581632	+	10614	HEXIM1	CLP1,EDG1,FLJ13562,HIS1,MAQ1	7.482876	4.823013	3.855791	5.876167	2.043806	0.638107	13.433691	13.22825	29.679523	10.844543	1.709028	17.865941	39.529497	33.025758	33.080447	22.988739	47.311907	18.664293	9	8	2.346535	6	2	1	17.38535	20.38535	36	11	2	26	39	43	46.932258	37.426254	56	19
L3_chr1_+_204710441	chr1	204710412	204710483	+	9641	IKBKE	RP11-534L20.1,IKK-i,IKKE,IKKI,KIAA0151,MGC125294,MGC125295,MGC125297	11.795899	4.838961	6.527896	46.59275	14.3023	9.155052	21.155675	20.860658	64.862092	91.710053	120.188206	77.735105	27.497129	21.305199	39.639004	82.962429	92.871379	72.486395	14	8	4	47	14	13	29	30.996169	78	88.998081	136	112	26.997899	28	62	134.991561	117.995794	73.995789
L3_chr12_-_47532193	chr12	47532189	47532228	-	9416	DDX23	MGC8416,PRPF28,U5-100K,prp28	19.436871	3.043188	3.183914	8.80276	5.108987	4.000869	19.539112	13.965858	7.832983	11.827806	8.610279	5.862608	21.480961	17.346163	22.410582	22.643704	13.098502	13.990022	23	5	2	9	5	6	27	23	10	12	10	8	21	23	37	37	19	14.043663
L3_chr20_-_61028276	chr20	61028266	61028322	-	11083	DIDO1	RP5-885L7.1,BYE1,C20orf158,DATF1,DIDO2,DIDO3,DIO-1,DIO1,DKFZp434P1115,FLJ11265,KIAA0333,MGC16140,dJ885L7.8	38.842372	22.811543	14.713724	30.368112	6.122694	3.914754	13.403796	5.673783	3.863858	5.68351	2.52912	7.355175	8.250439	7.478043	12.249507	10.375987	14.855239	14.908573	44.9875	38	9	30.993711	6	6	18	9	5	6	3	10	8	10	22.087658	17	21	15
L3_chr4_-_68249441	chr4	68249431	68249490	-	55236	UBE1L2	FLJ10808,FLJ23367,MOP-4,UBA6,UBE1L2	4.117929	6.618796	4.935939	9.798737	6.133071	0	24.763312	36.872283	84.105627	30.161991	43.820938	26.272534	31.643057	30.562423	49.874927	23.896048	45.709903	12.965839	5	11	3	10	6	0	33	54.993994	100	30	50	37	30.996454	39.98237	74	39	57	13
L3_chr3_-_180651963	chr3	180651928	180652002	-	59345	GNB4		43.460291	15.839362	14.807819	9.75531	10.214669	1.276213	0.66108	5.836691	3.126175	3.75118	5.113014	5.159893	16.46398	18.740498	12.634251	7.918443	7.561705	5.992499	51.684211	26.179167	9	10	10	2	1	10	4	4	6	7	16	24.951264	22.562698	13	11	6
L3_chr6_-_11490487	chr6	11490469	11490549	-	NA	NA	NA	3.332943	1.220836	1.591957	3.908924	1.019722	0	36.776488	41.079482	44.824576	111.273465	106.370233	98.899471	20.498708	11.354205	57.572071	65.22217	75.538147	40.522507	4	2	1	4	1	0	46.994424	57.996289	55	105	119.988848	142.998141	20	15	76.993548	105.966387	94.980455	41
L3_chr2_+_182030394	chr2	182030322	182030499	+	3676	ITGA4	CD49D,IA4,MGC90518	32.327064	36.746541	9.711811	17.58254	6.128709	4.761597	8.824286	37.122433	22.41159	18.645369	32.885625	43.388552	19.556135	16.551034	8.119677	12.18028	9.342821	15.95816	38	61	6	18	6	7	13	58	28	19	38	60.984043	18.990291	22.09777	15	20	14	16
L3_chr2_-_201536652	chr2	201536629	201536673	-	4999	ORC2L	ORC2	16.061798	8.50134	1.591957	6.844899	2.039444	0	16.877635	12.480629	14.428756	5.683511	31.982877	17.70937	28.574087	14.38415	15.085835	27.535153	24.209716	8.992676	19	14	1	7	2	0	23	21	18	6	37	25	27.994819	19	25	45	33	9
L3_chr6_-_122834659	chr6	122834615	122834695	-	57515	SERINC1	TDE2,KIAA1253,TDE1L,TMS-2	0	0	1.591957	4.884455	0	0.638107	2.644319	16.016513	7.762805	10.508571	7.610309	28.964821	59.18497	80.569131	105.249687	52.629847	79.011688	57.317031	0	0	1	5	0	1	4	24	10	11	9	41	58	105	152.960081	85.996504	102.99651	57.986038
L3_chr17_+_31160569	chr17	31160559	31160635	+	8148	TAF15	NPL3,RBP56,TAF2N,TAFII68,hTAFII68	20.994491	9.602138	34.759536	30.557874	2.039444	1.362328	8.479114	9.217715	13.085916	9.721823	6.081159	6.388535	32.549135	16.064912	26.674528	32.912136	20.790488	23.632822	24	15.991379	18.991379	30.991453	2	2	12	14.143119	16	10	7	9	32	21.079692	39.539846	53.539846	27.888889	24
L3_chr8_-_131439547	chr8	131439545	131440483	-	NA	NA	NA	21.233002	18.159999	27.425017	36.543456	13.567713	5.627186	29.246985	40.383092	80.10366	62.699449	47.473435	76.108089	11.559814	17.954498	32.315489	26.255973	5.248252	4.028538	25	30	15.960317	37.265487	13.265487	8	39	60.997191	98	61.997191	54.96477	107.991604	11.263736	23.973333	53.600102	43	7.903952	4
L3_chr8_+_101232039	chr8	101232026	101232069	+	5440	POLR2K	ABC10-alpha,RPABC4,RPB10alpha,RPB12,RPB7.0,hRPB7.0,hsRPB10a	6.117836	4.230686	13.855933	0.975531	5.123968	0	0	1.178254	3.233036	0.937795	6.081159	0.741153	56.073755	33.710814	31.130976	41.068058	39.311971	20.829024	7	7	8	1	5	0	0	2	4	1	7	1	55	44	47	67	53.996667	21
L3_chr14_+_53933437	chr14	53933437	53933521	+	1033	CDKN3	KAP1,CDI1,CIP2,FLJ25787,KAP,MGC70625	22.423134	11.493514	30.019759	5.853186	2.043806	0	6.949838	14.147187	10.284157	4.688976	1.68608	2.195282	32.836767	19.392146	35.480487	20.793912	5.99381	3.021404	27	19	17	6	2	0	10	23	13	5	2	3	32	25.726076	61	34	9	3
L3_chr1_-_154727033	chr1	154727028	154727111	-	4209	MEF2D	DKFZp686I1536	2.412732	3.653606	0	0	0	0	36.225827	30.608534	15.718226	8.68972	6.035685	6.502388	23.585787	28.952463	5.616824	4.885907	2.013723	4.99322	3	6	0	0	0	0	49	46	19	9	7	9	23	38	9.988889	8	3	5
L3_chr7_+_130663171	chr7	130663165	130663197	+	4289	MKLN1	FLJ11162,TWA2	18.815294	8.485807	5.238443	20.633576	10.222337	0.638107	8.657963	26.549124	31.265488	13.70258	26.817135	16.480199	34.762634	42.650114	57.290914	78.324009	52.22116	27.614235	21.985612	14	3.268994	21	10	1	12	41.995671	38.63631	13.987069	31	23	34	56	85.577853	127.297692	69.375732	28
L3_chr13_+_41512707	chr13	41512691	41512884	+	NA	NA	NA	36.492102	37.777921	55.109643	62.710478	20.395867	11.847652	12.45263	21.926537	22.652819	29.578672	30.659443	38.891767	14.104711	19.764621	23.172809	22.062434	17.63661	20.934246	42.213375	63.126361	31.802658	63.832408	19.917761	17.461993	17.007781	36.70319	28.569439	29.411578	35.349895	54.27684	13.737654	26.163179	41.800983	36.150635	25.805756	21.075318
L3_chr13_-_76799242	chr13	76799192	76799263	-	23077	MYCBP2	AC001226.5,DKFZp686M08244,FLJ10106,FLJ13826,FLJ21597,FLJ21646,KIAA0916,PAM	32.961126	16.297903	6.992103	34.521046	15.33844	4.350973	19.721805	34.555116	16.46753	24.64166	19.721312	24.993531	10.501194	7.50912	6.625662	6.086293	8.827482	5.014447	38.985612	27.009649	4.169618	35.10961	15	6	28	55.590975	20.833568	24.932773	23	34.597403	10.227232	10	12.576681	10	13.026426	5
L3_chr15_-_29071081	chr15	29071079	29071416	-	54893	MTMR10	FLJ20313	28.539691	25.696151	11.463836	30.467339	0	0	20.455081	22.421575	27.247524	11.718535	6.859682	10.046644	14.357245	24.404761	19.494441	4.875835	8.660412	12.840709	33	43	7	31	0	0	27	33	33	12	8	14	14	32	32	8	12	13
L3_chr9_-_83494283	chr9	83494214	83494316	-	7088	TLE1	Esg1,ESG,GRG1,RP11-203D19.1	41.317025	13.950979	1.057107	9.801329	5.102972	2.420376	6.796339	5.255305	3.091086	2.349723	3.859759	1.874746	15.248993	10.604898	0.494381	9.157608	2.575855	0	48.593007	23.059428	0.682243	9.993007	5	3.682243	10	9.581633	4	2.52	4.52	2.52	14.82749	14	1	15	4	0
L3_chr7_-_112514119	chr7	112514094	112514168	-	54329	GPR85	SREB,SREB2	25.732389	20.873066	0	25.679317	11.289576	0.638107	34.801786	27.371729	8.919466	13.636494	19.24796	12.627372	3.087079	4.514645	3.318266	9.195276	12.686417	0	29	35	0	26	11	1	43.960674	38.78866	11	14	22	18	3	6	6	15	16	0
L3_chr7_+_156435180	chr7	156435167	156435190	+	64434	NOM1	C7orf3,SGD1	45.814956	32.265068	15.44789	36.482402	10.21905	3.914754	4.889849	8.26927	15.53001	1.87559	5.081188	8.583817	12.933088	6.371687	6.005591	10.397265	7.527233	3.021404	52	54	9	37.107143	10	6	7	13	19	2	6	12	12.597015	8.468208	10	17	11	3
L3_chr11_+_82545814	chr11	82545810	82545848	+	51585	PCF11	KIAA0824	44.31652	32.611131	35.451315	85.440659	26.704161	10.798551	11.139428	16.720945	7.038918	0.937795	12.964834	20.090283	8.187174	22.233986	6.946599	9.148542	20.019863	15.765887	49	55	19	86	26	14	14.977778	24	9	1	15	29	8	29	11.973856	15	27	16
L3_chr1_-_53476754	chr1	53476754	53476788	-	4116	MAGOH	MAGOHA,RP5-1024G6.4	18.036298	11.327611	14.026905	11.779977	3.069543	0	0	1.718711	2.353404	0	0	4.915947	45.683306	19.237622	63.367121	39.453958	24.146563	12.744483	20	19	8	12	3	0	0	3	3	0	0	7	45	25	81	64	31	13
L3_chr20_-_34835564	chr20	34835556	34835617	-	79980	DSN1	RP3-469A13.1,C20orf172,FLJ13346,MGC32987,MIS13,dJ469A13.2	7.334906	13.91378	7.959786	8.80276	1.019722	0	1.32216	1.080913	1.545543	0	2.529121	0.741153	55.097726	41.299676	31.049405	15.873259	5.233542	9.970729	9	23	5	9	1	0	2	2	2	0	3	1	54	53.986784	52	26	8	10
L3_chr15_+_38240541	chr15	38240529	38240591	+	701	BUB1B	BUB1A,BUB1beta,BUBR1,MAD3L,SSK1,hBUBR1	13.662098	5.43343	3.183914	13.736158	1.019722	0	6.179967	16.435701	13.640071	0	2.529121	7.355175	43.966981	29.459057	22.478905	24.455667	6.859197	10.964494	16	9	2	14	1	0	9	27	17	0	3	10	42.957143	38.975728	37	40	10	11
L3_chr1_+_219026837	chr1	219026822	219026881	+	64757	MOSC1	FLJ22390,RP11-295M18.1	48.207511	23.276904	3.343982	2.933392	4.089265	0	1.32216	4.658438	1.545544	0	0	2.223459	14.359207	10.567571	1.733047	1.218951	9.274636	5.014447	55.22399	38.739114	2	3	4	0	2	8	2	0	0	3	14	13.985714	3	2	12.985714	5
L3_chr17_+_72789135	chr17	72789103	72789181	+	NA	NA	NA	21.921983	9.692283	1.591957	38.29625	38.899915	8.762466	16.405905	26.747644	13.410333	38.736567	52.611362	42.554054	25.636053	11.360938	3.562744	18.349076	36.020045	21.857899	26	16	1	39	38	13	23	42	17	39	60.233999	59.992	25	15	7	30	48.993976	22
L3_chr11_-_116163948	chr11	116163917	116163958	-	8882	ZNF259	MGC110983,ZPR1	42.897418	30.638859	26.328112	31.41557	42.041319	13.32895	2.82986	4.518335	5.551351	10.659619	0.84304	8.592514	18.470667	14.22031	30.295736	25.654601	13.34811	45.294387	50	50.895197	15.843284	32	41	18	4	8	7	11	1	12	18	19	50.975173	41.970588	19	46
L3_chr6_-_128883439	chr6	128883405	128883459	-	5796	PTPRK	RP3-480J14.1,DKFZp686C2268,DKFZp779N1045,R-PTP-kappa	26.083105	22.121616	14.873793	62.14492	22.542254	14.518818	16.841623	35.006666	31.006114	62.087993	27.756911	119.376243	21.429124	9.030675	22.238671	23.28349	15.402592	23.713901	29.974359	37	9	63	22	19.974359	22.994949	52	37.992366	61	32	173.799771	21	12	36	38	22	23.994152
L3_chr7_+_106292937	chr7	106292932	106293018	+	5294	PIK3CG	PI3K,PI3CG,PI3Kgamma,PIK3	4.873819	10.320377	6.527897	19.572764	4.078888	0	20.138866	36.724988	42.461046	30.152684	40.805267	27.310742	39.823128	27.920115	54.835821	48.345164	64.151146	16.986074	6	17	4	20	4	0	27.996183	57.984733	52	31	47	38	39	37	89	78.994302	84.997151	17
L3_chrX_-_109447967	chrX	109447957	109447999	-	9949	AMMECR1	RP13-360B22.1,AMMERC1	18.632735	11.44406	22.216478	16.597685	6.140161	6.433168	19.788995	21.96724	37.155981	20.357993	26.917507	10.690771	26.584193	15.507966	21.61859	32.043173	25.376402	11.75336	21.977011	19	12.904295	16.849462	6	8.767857	25.821679	32	44.571949	19.975758	30.692924	15	26	20.412995	34.915344	52.196995	34	11.837122
L3_chr20_-_57015700	chr20	57015698	57015706	-	1522	CTSZ	CTSX	42.492312	24.009589	3.183914	33.566586	55.554201	61.369045	5.843818	3.454512	0.032419	4.8818	2.583893	4.307106	16.748886	9.115771	5.906866	7.945853	28.48839	62.371641	47	40.33871	2	34	54	72.989933	8.162191	6.04634	0.04634	5	3	6	16.372059	12	10.678162	13	36	64.377405
L3_chr1_-_119992413	chr1	119992342	119992435	-	90874	ZNF697	MGC45731	30.718195	20.965228	203.945171	302.379616	129.935853	23.907206	20.251257	61.906131	171.70248	69.056818	80.671417	58.796355	14.237153	28.770431	78.925079	53.481565	41.291245	25.320576	35.823342	34.889243	108.122147	305.019854	126.418628	32.720171	27.987455	88.360449	204.453172	68.156956	92.205876	83.726341	13.972299	37.626154	114.081716	87.176893	56.391219	25.64406
L3_chr17_-_77488466	chr17	77488391	77488479	-	5831	PYCR1	P5C,P5CR,PIG45,PP222,PYCR	36.579628	22.858284	9.937853	6.842316	9.144326	1.276213	5.186249	7.555563	0.772772	0.937795	3.981457	2.195282	23.573071	27.154505	13.944978	7.33003	6.637773	3.000177	41.926606	37.926606	6	7	8.963303	2	7.589286	12.085271	1	1	4.673469	3	23	35.97561	23.991736	12	10	3
L3_chr7_-_105539984	chr7	105539945	105540006	-	6856	SYPL1	H-SP1,SYPL	7.363552	6.663456	0	8.853599	4.089265	0	1.398909	0	3.07974	0.937795	4.269973	0.741153	56.766986	44.940975	25.632918	17.676684	24.784087	14.955019	8.953488	11	0	9	4	0	2	0	3.9	1	5	1	55.816661	58.968366	41.956553	28.920805	33.975878	14.996063
L3_chr14_-_87529221	chr14	87529221	87529289	-	2581	GALC		31.461173	21.60047	4.93594	36.345772	13.303693	9.645652	15.656807	25.311949	11.166009	7.695185	12.0978	35.785554	18.423106	16.060251	13.756913	11.614643	29.780014	40.29664	36	36	3	37	13	14	21	36	14	8	14	51	18	21	22	19	39	41
L3_chr10_-_74682186	chr10	74682184	74682414	-	51021	MRPS16	CGI-132,COXPD2,FLJ22062,FLJ40972,MRP-S16,RPMS16	25.894389	18.623444	11.800067	31.460494	17.382462	2.761163	8.901035	6.874843	5.551351	5.626771	6.767269	1.482306	30.818984	39.643698	28.111069	57.578314	43.332916	53.047696	31	31	7	32	17	4	13	12	7	6	8	2	30	52	47	94	59	53.994937
L3_chr14_+_73423314	chr14	73423292	73423327	+	57862	ZNF410	APA-1,APA1	7.450872	9.531838	1.591957	5.887231	3.063528	1.362328	18.683732	8.011285	18.298586	1.93233	12.364729	3.63915	39.492894	43.319944	76.6155	40.611861	28.835025	36.520424	9	16	1	6	3	2	23	11	22	2	14	5	38.991379	55	93.973837	65.842857	35	38
L3_chr8_-_64113918	chr8	64113908	64113921	-	8836	GGH	GH	34.457813	10.164847	4.775871	11.796374	2.043806	2.000434	0	1.080913	0.772772	3.86466	0.84304	0	31.402795	21.596506	33.588812	26.41576	14.716341	12.672861	38	17	3	12	2	3	0	2	1	4	1	0	31	27.990783	46.99537	43	19	13
L3_chr19_+_11327104	chr19	11327093	11327152	+	64748	LPPR2	DKFZp761E1121,FLJ13055,PRG-4	17.123035	6.074158	4.775871	5.866785	15.345504	12.835736	35.613841	28.413866	16.444694	14.353051	12.919754	20.893796	13.295912	21.215164	14.733857	11.02424	18.7838	32.337861	20.182898	10	3	6	15	17	46	42	20	13.953917	15	29.707097	13	28	25	18	25	33
L3_chr8_-_21827148	chr8	21827147	21827166	-	9046	DOK2	p56DOK,p56dok-2	13.274736	10.095322	0	7.886126	7.16413	1.362328	18.70499	4.052413	15.718226	7.015188	10.560451	6.953769	34.203227	37.057298	63.79323	27.799528	26.477717	33.727143	15	17	0	8	6.983607	2	22	6	19	7	12	10	33.992982	46.992982	75	45	31	35
L3_chr15_+_89299122	chr15	89299100	89299174	+	91433	RCCD1	MGC14386	45.585478	28.928946	11.303768	28.407983	12.254114	0.638107	12.391976	6.449257	10.371844	7.615841	5.113013	6.508867	8.239503	8.220583	3.318266	5.491659	2.013724	3.021404	53.945783	48	7	28.987097	12	1	18	11	13	8	6	9	8	11	6	9	3	3
L3_chr8_-_22582554	chr8	22582549	22582592	-	55909	BIN3	MGC14978	4.851568	23.747937	52.796262	21.664339	12.279274	2.761163	28.086641	98.652621	171.096569	72.927405	45.820981	27.679768	33.653235	55.41235	156.352348	69.508465	65.966537	30.517792	5.973451	39.833333	28.867257	22	12	4	35.998148	129.931044	198.94616	70.98336	51.992467	39	32.967469	71.882303	188.622895	112.874564	83.935281	30.980915
L3_chr19_-_44060741	chr19	44060733	44060772	-	126432	FLJ45909	FLJ44131	49.52163	30.567304	3.183914	31.390698	19.424952	2.000434	9.118618	19.697511	0	2.94947	7.633256	7.166665	8.206807	8.271978	2.713267	11.60356	9.516884	6.999633	57.993865	50.969325	2	31.993865	19	3	13	30	0	3	9	10	8	10.955882	4.984848	18.984848	14	7
L3_chr1_+_44185212	chr1	44185169	44185242	+	9670	IPO13	IMP13,KAP13,KIAA0724,RANBP13,RP11-7O11.4	15.520617	9.030446	17.867186	38.42209	36.526042	16.564004	32.908861	22.518835	37.113813	106.267944	63.154949	49.831563	18.459326	16.709576	15.698476	48.528145	50.278408	76.7169	18	15	10	38.993103	35.592593	22	42.992	33	45	100	71.994624	72	18	22	25.996667	79	63	79
L3_chr22_-_16636811	chr22	16636811	16637250	-	637	BID	FP497,MGC15319,MGC42355	37.653978	35.214649	20.145963	32.399604	35.886254	40.004458	9.932914	6.738701	5.479579	23.074055	9.434697	3.63915	19.428752	17.528749	17.584451	15.865593	13.266278	35.229002	45	58.686099	12	32.977169	35	52.93722	13.961538	11	7	23	11	5	19	23	30.987097	26	19	36
L3_chr10_+_51235207	chr10	51235197	51235254	+	NA	NA	NA	1.608488	1.822352	3.183914	9.789355	3.059166	0	12.425309	18.389278	8.65464	10.602878	19.843952	8.865657	53.048149	59.597349	31.7888	40.361731	47.374936	47.262768	2	3	2	10	3	0	17	30	11	11	23	12	51.994521	77.99726	52.981427	65.994521	63.994521	47.975342
L3_chr17_-_4405381	chr17	4405378	4405434	-	10514	MYBBP1A	FLJ37886,P160,PAP2	28.533467	9.04824	3.183914	7.836612	25.616365	6.989514	11.045197	7.227157	11.16601	8.863373	13.850286	5.87287	27.515838	15.923031	12.245385	20.846478	19.568096	31.58308	33	15	2	8	25	10	14.842697	12	14	9	15.9375	8	26.958543	20.976259	22	34	25.97619	31.988024
L3_chr22_+_36008459	chr22	36008452	36008533	+	27128	PSCD4	CYT4,DJ63G5.1	21.151199	11.486469	4.775871	25.720358	14.316205	10.202294	13.403796	7.392493	19.26624	45.905722	35.679948	27.630915	32.815532	24.211929	83.783363	93.392017	129.739793	99.360351	25	19	3	26.2	14	14	18	12	24	44.989744	41	39	31.998418	32	119.992076	151.932239	159.998405	101.998405
L3_chr7_+_148567674	chr7	148567653	148567688	+	7988	ZNF212	C2H2-150,MGC9707,ZNF182,ZNFC150	44.767106	27.495825	17.110679	20.634503	13.303693	5.522325	1.32216	5.368344	1.545543	2.813385	0.84304	5.159893	21.374911	12.960398	13.802544	6.09374	14.621665	10.779143	50.993289	45.986755	9.993289	21	13	8	2	9	2	3	1	7	21	17	23	10	20	11
L3_chr1_+_90233265	chr1	90233256	90233332	+	284695	ZNF326	FLJ20403,MGC61591,ZAN75,Zfp326,dJ871E2.1	40.03797	37.839019	32.244681	57.061054	8.137313	2.638541	4.228769	5.836692	10.564899	9.770663	10.2808	5.87287	23.590555	26.184183	35.14922	19.54672	29.323494	15.78301	46	63	19	58	7.975728	4	6	10	13	10	12	8	23	34	54	32	39	15.883117
L3_chr22_-_36907784	chr22	36907754	36907804	-	8398	PLA2G6	PLA2,CaI-PLA2,GVI,INAD1,PNPLA9,iPLA2,CTA-228A9.2	3.884173	8.198187	1.591957	3.902124	1.019722	2.761163	44.734739	54.88509	15.211591	25.932909	40.017558	30.046189	19.366967	18.910852	7.357637	11.557675	9.92253	6.956148	4.777778	13.6	1	4	1	4	58.920965	81.862361	19	26	45.993103	42	18.961538	24.946525	11.947368	18.938278	13.990385	6.990385
L3_chr16_+_31273997	chr16	31273955	31274073	+	3687	ITGAX	CD11C	10.955107	1.211934	8.345896	22.540267	31.721026	10.004389	40.744132	83.78685	108.06364	418.137069	997.281169	895.517358	16.342207	20.606677	79.976849	155.112537	357.388852	303.019565	13	2	5	23	30.977528	14	51.999679	102.999679	126.99553	373.999679	1070.998077	1382.95672	16	27	101	250.993659	386.995475	316.99729
L3_chr7_-_61458111	chr7	61458111	61458115	-	NA	NA	NA	43.76206	53.22413	44.580511	53.715918	46.415374	68.239852	20.773882	25.753173	9.062685	14.343251	15.337319	63.374816	3.805438	5.253831	2.568601	2.434216	1.844917	6.815986	47.45884	90.85905	23.354156	54.173903	45.069847	76.352368	25.375409	33.808279	11.051907	14.033829	17.358282	95.351301	3.722329	6.913061	4.489226	3.990615	2.773891	6.91053
L3_chr7_+_100041142	chr7	100041141	100041144	+	NA	NA	NA	20.557805	12.471954	4.376553	15.827218	1.604654	2.908506	10.036427	12.130087	8.756177	6.849914	7.505714	13.017421	37.855465	6.471159	5.199459	4.458863	6.58448	6.604447	22.633333	21.033333	2.571429	16	1.571429	4	12.615385	16.852237	10.5	6.893333	8.538462	18.946667	37.498172	8.455506	8.809267	7.283179	8.457731	6.751894
L3_chr2_-_11523729	chr2	11523719	11523746	-	1876	E2F6	E2F-6,MGC111545	30.971994	14.434447	3.183914	31.541749	14.32142	5.485818	14.345154	1.62137	7.881868	3.80792	6.035686	2.195282	23.470012	23.738986	38.309304	23.311755	31.969576	14.736147	36	24	2	32	14	8	18	3	10	4	7	3	22.995392	30.988636	56	38	41.767613	15
L3_chrX_+_119622009	chrX	119622001	119622034	+	28985	MCTS1	MCT1,MCT-1	4.989785	3.586007	12.788907	2.926593	0	0	6.489183	6.902961	1.580632	7.015188	3.376171	11.14643	58.482118	34.009885	54.779699	64.119253	66.841984	19.508963	6	5.923077	7	3	0	0	9	10.934783	2	7	3.978261	15.804348	57.956731	43.956731	68.97599	103.846182	79.872735	20
L3_chr2_+_192251078	chr2	192251077	192251134	+	64859	OBFC2A	DKFZp667M1322,FLJ13624,FLJ22833,MGC111163	34.240049	63.786394	28.306752	29.579437	39.01254	13.559714	8.511156	123.472159	20.564414	30.061664	78.834375	65.33444	27.500093	47.370778	35.190888	35.743852	112.480406	62.711494	37.478424	107.965691	16	30	38	18	12	151.819066	25	29	88	96	27	60.990385	49	58	129	64.97603
L3_chr9_-_139183694	chr9	139183675	139183711	-	389816	LRRC26	RP11-350O14.10,bA350O14.10	52.687448	27.924453	1.591957	2.933392	3.069543	2.000434	6.451167	1.718711	2.353404	0.937795	0.84304	0	11.225857	6.827364	1.733047	1.826311	2.773991	1.007135	60	47	1	3	3	3	9	3	3	1	1	0	10.973684	9	3	3	4	1
L3_chr8_-_131021202	chr8	131021202	131021261	-	51571	FAM49B	L1,BM-009,DKFZp686B04128	19.38922	15.034613	18.834819	9.782555	1.019722	1.276214	2.059989	8.030291	7.074008	4.688976	0	3.649411	48.966656	60.307866	34.621942	14.019069	6.637774	9.965662	23	25	10.9875	10	1	2	3	13	9	5	0	5	47.995951	78	54	23	10	10
L3_chr6_-_32914509	chr6	32914483	32914550	-	6891	TAP2	PSF2,DAQB-69D7.2,ABC18,ABCB3,APT2,D6S217E,RING11,DAAP-57C1.2	14.926997	14.481968	8.616153	12.722747	9.186223	3.914754	14.708784	4.658438	13.527923	8.720044	11.926176	28.460045	40.808635	7.425408	9.315439	17.082937	34.882541	44.283243	18	24	5	13	9	6	20	8	16.985294	8.992593	14	39.992593	40	10	16	28	46	45
L3_chr11_-_9292717	chr11	9292694	9292767	-	440026	TMEM41B	KIAA0033,MGC33897,MGC57262	47.093422	32.363234	30.20071	12.711684	19.413526	4.184719	3.3054	15.76454	5.514668	9.54817	5.113014	2.964611	20.509645	44.915263	32.798192	25.027019	32.54747	10.028893	54.994737	54	17	13	18.994475	6	5	25	7	10	6	4	20	59	57	41	45	10
L3_chrX_-_45595907	chrX	45595907	45596176	-	NA	NA	NA	26.506963	27.048499	36.508223	44.498848	64.453435	40.091031	35.151212	37.525051	23.92843	46.164654	22.376548	121.012896	9.336559	4.446367	22.25423	16.454204	13.038938	8.113102	29.192845	45.88965	19.631052	45.010256	62.506841	46.257416	41.376062	46.168012	29.145891	44.00338	25.505963	185.934367	9.119623	5.86517	34.934811	26.878841	16.987952	8.245671
L3_chr17_+_17525496	chr17	17525478	17525534	+	10743	RAI1	DKFZP434A139,KIAA1820,MGC12824,SMCR,SMS	19.858115	10.715362	14.026905	25.698675	7.163412	4.350973	20.948267	38.185858	23.215265	12.373879	22.168141	15.709097	30.292401	6.93636	13.648666	4.900591	4.358886	5.879572	22	17.991228	8	26	7	6	25	45	27	12	25	23	30	9	19	8	6	6
L3_chr7_+_129913270	chr7	129913262	129913425	+	4232	MEST	DKFZp686L18234,MGC111102,MGC8703,PEG1	19.854403	11.960845	1.591957	3.908924	3.063528	0	8.632578	11.774423	6.534066	3.887265	0	0.741153	42.737597	37.472326	32.338423	7.914211	7.567168	3.000177	23	20	1	4	3	0	12	17	8	4	0	1	42	49	48	13	10	3
L3_chr22_+_45537210	chr22	45537187	45537231	+	25771	TBC1D22A	RP3-477J10__A.1,C22orf4,HSC79E021	56.282983	36.604799	3.183914	26.541556	13.296483	8.124359	6.949838	4.827887	6.252351	3.80792	8.56871	10.224996	8.228566	12.872978	13.417729	14.08348	16.789353	8.97145	64	61	2	27	13	12	10	8	8	4	10	14	8	17	22	23	24	9
L3_chr9_+_140065324	chr9	140065323	140065325	+	NA	NA	NA	18.675215	5.762736	6.753939	7.859991	26.750931	14.61937	35.701188	25.682861	22.704299	14.45482	40.578298	45.620505	17.258512	7.637864	12.962302	0.60736	3.557546	15.535532	21	9.566019	4	8	26	18	39.995906	31.994901	26.999659	14	44.990807	68	17	9.995273	19	1	5	16
L3_chr20_+_54477110	chr20	54477089	54477152	+	51507	C20orf43	CDAO5,HSPC164,SHUJUN-3	7.450871	7.264685	4.775871	10.764886	3.063528	1.276214	7.136256	4.827888	7.850915	0	5.058242	3.59413	57.22249	39.262253	64.686743	37.991983	33.175877	41.688861	9	12	3	11	3	2	9.980392	8	9.890909	0	6	5	55.989167	50.994595	97.994609	62	45.997312	41.986631
L3_chr10_+_35665406	chr10	35665403	35665619	+	219771	CCNY	C10orf9,CBCP1,CFP1	28.014328	22.303869	13.269663	37.275895	30.602055	7.798964	19.4507	22.613747	8.605754	17.107396	25.020259	16.790562	24.647066	14.962851	7.477467	28.10013	12.934839	6.004652	34	36.911765	7.992857	38	29.911765	11.958333	27.292969	37	11	17.218992	28.83663	23.417016	24	20	14	45.951634	19	5.961538
L3_chr11_+_44073800	chr11	44073784	44073827	+	2132	EXT2	SOTV	30.725204	19.936519	16.740594	56.025551	16.336975	18.705185	6.898232	4.658437	5.479579	20.311983	11.162347	5.18807	34.694801	19.645342	36.921629	31.821061	40.787945	23.784644	35.978723	33	9.973404	57	15.973404	26	9.972603	8	7	20	13	7	34	25.97701	56.980989	52	55	23.992188
L3_chr15_-_41000269	chr15	41000266	41000334	-	146057	TTBK2	KIAA0847,TTBK,SCA11	45.662916	25.6629	13.552092	9.767688	4.08325	0	2.82986	24.0865	5.493376	10.765197	7.72567	12.055896	24.587889	3.730248	7.71396	6.702146	3.301651	1.993043	52	43	8	9.982249	4	0	4	35.96732	7	11	9	17	24	5	13	11	5	2
L3_chr1_-_153254341	chr1	153254340	153254341	-	NA	NA	NA	41.431912	15.09424	8.023259	2.583077	4.452899	0.200016	13.106684	43.996028	14.856084	1.000024	11.560805	10.9519	18.860342	9.894153	12.628078	2.707759	13.484775	5.734552	43.832036	25.5889	4.634022	2.635022	4.347042	0.346376	15.833823	50.644225	17.672639	1.063536	13.04329	15.954625	18.677796	12.762021	17.083264	4.4251	16.336788	5.849741
L3_chr14_+_76634320	chr14	76634320	76634437	+	85457	KIAA1737		24.121581	24.765228	15.14405	42.157617	14.301225	4.552861	14.844587	10.460505	29.323944	23.327503	20.55115	27.323494	34.790061	23.307492	25.317755	36.034382	49.027197	53.413832	29	41	9	43	14	7	21	17.947644	35.89759	23.9412	24	37.794118	34	31	44	58.996885	68	53.958824
L3_chr17_-_77023964	chr17	77023964	77023965	-	NA	NA	NA	54.323405	27.476574	12.993098	104.862399	96.077024	88.920116	19.563622	24.445459	12.402915	33.957388	19.54205	91.035441	0	0.742541	0	3.053756	1.36976	3.982435	57.86367	46.58589	7.104323	105.307776	93.048076	96.124887	24.160617	32.02491	15.02491	32.131988	22.112003	138.461649	0	1	0	5	2	4.036199
L3_chr9_-_102155032	chr9	102154997	102155063	-	54881	TEX10	RP11-208F1.2,FLJ20287,bA208F1.2	24.41799	9.060744	17.122117	27.520792	5.116077	2.852963	10.641203	11.299798	30.678734	6.75739	4.238148	15.114967	38.880326	24.417999	37.331683	30.606387	15.810852	14.021049	28.990291	15	10	28	5	4.17	15	19	38	7	5	20.976562	38	31.9613	59.930233	49.976744	22.980843	13.984556
L3_chr9_-_99499418	chr9	99499416	99499530	-	7507	XPA	XP1,XPAC	50.238093	37.330596	8.112	47.13706	30.615438	6.903399	7.687667	13.493395	8.312914	7.5591	13.917304	17.543007	16.370328	11.829463	6.187904	6.014427	8.051326	2.01427	59	61.976959	4.995392	47.977169	29.920151	10	11	22	10.622951	8	16.25128	24.778012	16	15.653846	11	9.896104	11.8625	2
L3_chr12_+_27066748	chr12	27066748	27066789	+	9412	MED21	SRB7,SURB7	1.656842	5.440477	23.933957	2.926593	2.043806	0	8.444334	31.767008	56.788842	7.530868	16.239641	46.934425	64.309445	92.892435	181.78066	88.061425	84.603524	50.483471	2	9	13	3	2	0	11.956522	45.304348	68.26087	7.913044	18.869565	67.434783	63.219513	119.216028	236.763067	142.825784	104.439025	51.38676
L3_chr11_-_61491613	chr11	61491613	61491683	-	2495	FTH1	FTH,FTHL6,MGC104426,PIG15,PLIF,FHC	39.382133	71.347987	202.021612	382.449054	234.491628	193.878613	3.304859	11.771699	36.195075	65.477153	89.528642	57.089564	31.739523	61.403005	298.813034	239.302639	256.943835	417.085102	44.549433	120.61046	104.027752	384.176928	227.473504	216.549139	4.792125	18.681727	43.073905	63.254502	100.416396	82.799726	31.182291	79.108186	347.949408	386.042234	285.212549	440.420968
L3_chr4_-_103901155	chr4	103901137	103901205	-	4126	MANBA	MANB1,MANNANASE,MANNASE	14.296731	16.337647	6.527897	8.826139	3.063528	0.638107	14.824303	11.739791	58.36857	38.075569	26.172603	19.841913	45.771381	41.466621	64.09481	91.286051	92.701913	61.588601	17	27	4	9	3	1	20	19	69	36.985149	30	28	45	54	90.996169	148	111	62.982825
L3_chr4_+_128922926	chr4	128922924	128922930	+	22824	HSPA4L	APG-1,Osp94	39.225542	18.39915	6.687965	8.829877	0	0	8.324116	16.983562	1.545543	6.957278	1.68608	0	27.437898	16.854239	4.4865	6.741553	2.773991	3.021404	43	30.990291	4	8.980769	0	0	11	25	2	7	2	0	27	21.990196	8	11	4	3
L3_chr9_+_35595258	chr9	35595231	35595525	+	7016	TESK1		23.085649	16.891912	34.032347	214.396712	138.668666	72.3793	45.343561	75.680454	103.255312	356.386104	211.149756	159.074973	7.217767	17.521022	11.871773	40.212112	25.521176	42.084894	27.934489	27.879781	20.54916	217.853679	135.448522	98.072865	61.786075	110.796597	125.737172	342.606943	241.029362	227.805851	7	23	22.799987	65.957498	37.88	42.331079
L3_chr6_-_150080928	chr6	150080901	150080950	-	9113	LATS1	WARTS,wts	48.779886	57.669526	57.237144	64.430541	27.675736	0	12.991714	31.987412	40.148656	11.676758	19.671055	37.489603	14.155643	29.720366	46.899911	20.937606	25.054019	13.754287	56.128331	96.964541	32.507608	65.371474	26.998342	0	18	46.937832	48.997487	12	22.883214	53.880739	13.775726	39	71.248394	34.166836	34.329948	13.84326
L3_chr7_+_127883124	chr7	127883117	127883169	+	29923	HIG2	FLJ21076,MGC138388	21.161325	8.492437	3.183914	3.902124	16.377598	1.276214	10.051713	2.161827	3.126176	5.819595	4.238148	7.991276	44.721337	23.591103	11.481846	22.65109	10.408233	23.657163	25	14	2	4	16	2	13.985714	4	4	6	5	11	44	31	20	37	15	24
L3_chr14_+_44623068	chr14	44623065	44623085	+	55015	PRPF39	FLJ11128,FLJ20666,MGC149842,MGC149843,FLJ45460	31.374975	23.242116	37.594207	30.598881	11.243134	1.362328	18.524303	28.050787	23.761061	17.916471	8.577587	20.336758	26.464713	21.529679	31.395441	30.685302	27.701516	17.687394	35	38.964497	20.975999	31	11	2	23.43943	41.379988	28.989744	18	10	28.905223	25.980198	27.980328	46.920922	49.929445	35.970492	18
L3_chr3_+_187984059	chr3	187984055	187984065	+	1974	EIF4A2	EIF4A,BM-010,DDX2B,EIF4F	17.329417	12.485565	0	18.779399	6.140162	0	6.728341	4.827887	4.005807	3.80792	2.552068	3.610973	52.571425	27.022773	40.06374	48.675147	67.459117	37.91033	19	21	0	19	6	0	9	8	5	4	3	5	51.97151	35	55.97151	78.97151	80.934399	38.963173
L3_chr15_-_72922532	chr15	72922532	72922573	-	25989	ULK3	DKFZP434C131,FLJ90566	56.208414	29.233384	7.024196	43.297225	42.067354	28.154274	6.3208	14.23281	6.3943	34.763294	5.135961	7.241342	14.307443	15.147279	18.684213	23.264996	21.348275	31.475709	63	49	4	44	40.992032	36.988235	9	22	8	33	6	9.933229	14	20	28.989637	37.984589	28.984456	32
L3_chr14_-_89155306	chr14	89155218	89155315	-	1112	FOXN3	C14orf116,CHES1,PRO1635	26.097322	28.897062	5.161982	17.589339	7.939555	1.89069	37.806468	39.230786	7.95364	17.276899	17.855172	28.913778	13.229739	21.615961	5.77181	6.082061	10.277151	6.042807	30.865534	48	3	18	7.782313	2.966102	50.885167	63.686855	10	17.930007	20.942584	39.911946	12.85567	28.736584	10.967391	10	15	6
L3_chr1_+_44208227	chr1	44208224	44208280	+	1802	DPH2	DPH2L2	2.461086	3.03097	3.343982	2.926593	4.087612	0.638107	29.107773	25.3686	27.688864	19.366955	30.614478	16.464375	45.694056	56.932471	93.379772	49.176238	72.608017	102.437428	3	5	2	3	4	1	37.983957	38.989362	34	19	35	23	44.990512	74	129.982965	79.983146	89.960222	106
L3_chr12_-_109424264	chr12	109424256	109424310	-	51699	VPS29	DC7,DC15,DKFZp564F0223,FLJ20492,PEP11	24.096791	10.251282	1.591957	8.80276	4.08325	1.482227	1.32216	1.799855	1.545543	3.981573	9.319337	1.482306	51.948945	22.050376	36.128095	31.154634	33.366574	19.489847	28.585227	17	1	9	4	2.355856	2	3.185185	2	4	11	2	50.892706	28.959706	58.473221	50.939791	45.989796	19.623126
L3_chr12_+_105692283	chr12	105692283	105692591	+	55188	RIC8B	FLJ10620,MGC39476,RIC8,hSyn	40.807596	23.60107	29.524913	4.893837	11.230029	5.300631	10.364029	14.007085	18.397982	9.548171	9.388803	6.285563	26.667143	13.460225	15.787883	22.599392	9.247436	12.936757	48.962264	39	17	5	11	7.915888	15	23	23	10	11	8.547619	25.947347	18	28	36.945455	13.981818	13
L3_chr11_-_94346366	chr11	94346366	94346398	-	51503	CWC15	C11orf5,Cwf15,HSPC148,ORF5	7.431614	9.611138	6.687965	10.777201	9.1966	2.000434	7.135379	4.615675	17.632675	7.77453	5.081188	6.440141	63.908348	36.097467	36.082527	61.480722	47.287687	32.243653	9	16	4	11	9	3	10	8	21	8	6	8.941176	63	47	53.994924	100	58.994898	33
L3_chr10_-_32676056	chr10	32676051	32676168	-	80314	EPC1	DKFZp781P2312,Epl1	30.179031	45.633233	37.977628	59.838434	33.743911	10.272136	21.145081	61.433619	66.654589	20.677628	34.67609	42.460668	27.708852	32.36552	66.523134	27.485132	28.916263	14.930608	36	75.986207	23	60.972414	33	15	29	91.942656	81.972809	20.994609	39.997389	59.980951	26.987909	42.961065	102.915128	44.994169	41.899687	14.987578
L3_chr20_-_44426017	chr20	44426010	44426475	-	51006	SLC35C2	RP11-394O2.1,BA394O2.1,C20orf5,CGI-15,FLJ37039,MGC20633,MGC32079,MGC39183,OVCOV1	14.032794	18.614474	6.367828	9.778291	19.40856	13.069806	15.032381	16.505231	15.958283	9.60491	38.156007	27.760113	50.009939	64.49941	55.353063	34.248607	58.804461	97.104512	17	31	4	10	19	19	21	27	20	10	44	39	49	84	81.986381	55.974685	78.998039	98.877563
L3_chr3_-_150287011	chr3	150286972	150287012	-	6596	HLTF	HIP116,HIP116A,HLTF1,RNF80,SMARCA3,SNF2L3,ZBU1	4.873819	6.672358	1.591957	10.784001	0	0.638107	15.255938	39.860841	28.093482	20.740019	22.639479	20.53519	59.128451	50.058614	21.796175	34.387632	18.683583	13.871997	6	11	1	11	0	1	21	56	34	21	25.986486	29	57.970726	65	37	56	26	13.948052
L3_chr7_+_86619677	chr7	86619663	86620045	+	9988	DMTF1	DMP1,DMTF,FLJ41265,hDMP1	29.995198	24.733563	24.466471	54.130543	28.649664	2.638542	8.472423	11.977235	31.891604	16.506618	30.617081	20.704642	40.883612	14.405022	33.705454	22.043188	38.686325	14.821426	35.596491	41	14	54.946809	28	4	12	19	39	17	35	29	39.99505	19	49.912037	36	51	15
L3_chr20_-_35589501	chr20	35589501	35589727	-	10904	BLCAP	RP11-425M5.2,BC10	48.074163	18.025733	61.122133	60.139964	60.545245	22.800248	18.123513	32.826441	39.9583	22.527813	39.562369	32.417895	13.391925	8.980669	18.546632	14.046947	30.944595	34.417721	54.986498	30	33.989726	61	58.996575	32	24	50	48.889909	23	45	45.972509	13	12	30.994975	23	41	35
L3_chr3_-_49117195	chr3	49117182	49117198	-	5859	QARS	GLNRS,PRO2195	15.064586	8.945454	0	5.880431	9.221761	2.000434	29.091433	22.488356	21.59905	23.930294	6.872638	18.562073	35.46119	40.621427	50.443274	35.114517	59.318907	42.821501	17	15	0	6	9	3	35	29.893674	26	22.963504	7.966667	27	34.987768	51.987768	62.975149	56.981815	71.926605	44
L3_chr20_-_20641285	chr20	20641279	20641312	-	57186	C20orf74	RP11-470C13.2,AS250,FLJ12819,KIAA1272,bA287B20.1,dJ1049G11,dJ1049G11.4	24.968563	17.983326	5.161982	7.843809	2.039444	0	35.335747	17.013163	10.963987	20.124954	8.502275	19.633627	19.359613	9.832221	2.72181	5.484772	13.060057	0	28.952941	29.976471	3	8	2	0	44.35336	25	13.534799	19.979592	9.993197	27.979592	18.97619	13	5	9	18	0
L3_chr13_-_30634003	chr13	30634002	30634159	-	10808	HSPH1	DKFZp686M05240,HSP105,HSP105A,HSP105B,KIAA0201,NY-CO-25,RP11-173P16.1	39.875619	40.793069	33.87181	109.361343	61.545377	12.422816	10.417647	21.672353	44.205898	29.637838	25.773581	25.180402	29.749604	20.306518	47.040451	47.183146	70.166724	23.629499	47	67.845679	19	110.985507	60	17.679348	15	34.390929	54.928895	29.933702	30	35	28.987723	27	76.920534	77	93.996678	24
L3_chr4_+_41687288	chr4	41687282	41687304	+	10463	SLC30A9	C4orf1,GAC63,HUEL,ZNT9	38.544947	23.843881	29.366196	17.700344	7.165898	1.362328	4.119978	16.831482	1.580632	5.913903	15.691743	12.722267	37.68045	36.901956	36.296533	33.106319	39.620144	12.908288	43	40	16	18	7	2	6	26	2	6	18	18	37	48	54.993631	54	53	13
L3_chr15_-_48845156	chr15	48845124	48845438	-	84888	SPPL2A	IMP3,PSL2	46.925383	40.068239	49.175729	45.193472	25.577955	14.02151	0.934224	8.193198	39.585554	5.68351	15.401501	13.847301	32.668625	25.040713	50.486462	60.009108	55.158193	41.506847	55	66.96875	27	45.995984	24.995984	20	1.441606	14	48	6	17.975476	19	32	33	77.994924	97.982443	75	42
L3_chrX_+_12719453	chrX	12719406	12719806	+	5634	PRPS2	PRSII,PRS II	22.609801	21.633834	15.064528	22.564472	4.08325	0	18.200495	19.411557	9.412537	3.80792	4.238148	4.838288	39.930451	34.271421	23.829963	26.865142	12.069451	22.835437	27	35.927928	8.953271	22.953271	4	0	24	29.945946	11.795455	4	5	6.586207	38.983051	45	39.966102	43.901162	18	23
L3_chr5_-_41906285	chr5	41906285	41906470	-	5019	OXCT1	OXCT,SCOT	18.745434	11.878091	16.004973	9.82233	0	1.91432	6.264127	28.47529	39.503551	12.52249	6.129538	2.852977	56.151468	29.7297	32.901753	16.651969	7.017733	13.596554	21	20	9	10	0	3	8	35	46	12	7	4	56	38	40	26.96748	8.96748	14
L3_chr8_+_145743751	chr8	145743748	145743751	+	NA	NA	NA	41.454519	31.366269	42.223193	12.454421	9.133244	1.093431	6.092696	22.85905	30.131576	6.783319	10.033217	8.833643	33.626549	17.788231	49.138008	15.367588	8.970449	10.06263	45.394882	53.195777	22.386525	12.641468	8.915259	1.641908	8.013709	29.701232	35.687476	6.666667	11.451145	12.498243	33.265687	23.025035	61.146953	24.932231	11.746693	10.211875
L3_chr2_+_27848089	chr2	27848085	27848140	+	9553	MRPL33	C2orf1,MGC111093,MGC13694,MGC23922,RPL33L	6.767487	4.670941	4.93594	14.753159	2.039444	2.683597	11.739612	9.337686	9.427411	15.634338	23.486598	23.962085	63.019284	28.149213	27.211943	23.896759	28.53129	34.609079	8.102752	7.707509	3	15	2	4.235556	16	15	12	16	27	34	61.992366	37	42.973684	38.984586	39.973684	35
L3_chr16_+_66153964	chr16	66153953	66154306	+	10664	CTCF		51.986427	40.153411	15.718078	69.887213	40.425077	83.048318	19.274925	15.01008	8.088442	9.464722	18.67351	30.439504	10.268436	3.63921	4.20645	1.458444	1.54048	3.974282	57.991572	67.811998	9.141302	70.598312	39.245468	88.129263	25.039952	21.649372	9.980509	9.730184	21.437143	44.701492	10.045977	4.87931	7.589286	2.40312	2.423319	3.962406
L3_chr4_+_58228779	chr4	58228777	58228781	+	NA	NA	NA	29.937795	14.783382	1.526642	43.673618	59.343461	39.682692	50.078954	32.138003	17.26797	70.192489	54.533652	71.180326	1.989884	0	1.733047	1.214719	1.36976	4.126064	32.492041	24.981253	0.961631	43.981507	57.488904	43.938441	56.334684	39.789984	20.655477	63.528471	60.044024	108.207171	1.936709	0	3	2	2	4.121071
L3_chr5_-_171643370	chr5	171643360	171643730	-	92181	UBTD2	DC-UbP,DCUBP,MGC30022	65.191175	25.271655	22.643058	56.105647	21.489314	4.90894	6.764298	9.987981	24.260302	11.58245	11.903229	24.739849	10.24226	6.700412	11.505556	8.527411	12.739354	6.000355	74.869565	41.93125	13	57	21	7	10	16	29.574065	12	14	36	10	9	21.064991	14	17.802469	6
L3_chr16_+_31027207	chr16	31027190	31027264	+	10295	BCKDK		39.633554	29.862274	8.119853	53.127706	56.391552	37.955775	9.465082	12.670037	9.462501	10.765198	6.016642	16.927129	33.165739	37.266291	49.557574	39.823947	41.58927	57.257825	45.946844	49.722359	5	54	54.983051	49	13	20	12	11	7	23.991071	32.454438	49	74.919438	64.984733	56.987437	58.173489
L3_chr3_-_49178756	chr3	49178753	49178773	-	64925	CCDC71	FLJ12800,FLJ13629	50.014796	39.5133	16.896075	37.318387	42.18377	21.514447	15.894307	29.576695	12.856594	16.720877	18.173287	12.094264	16.375027	7.106206	22.769799	8.011048	4.061918	6.000355	57.245279	66.149034	10	37.989196	41.165563	30	22.115061	39	16	17	20.988889	17	16	9.505051	31.990099	13.13986	6	6
L3_chr3_+_42607341	chr3	42607336	42607422	+	51188	SS18L2	KIAA-iso	8.991748	3.662509	1.591957	1.951062	3.063528	0	0	0	2.353404	13.6128	0.84304	3.63915	73.343018	41.949527	66.04414	42.858684	41.350796	44.248772	11	6	1	2	3	0	0	0	3	13	1	5	71.985892	55	100	70	58	45
L3_chr22_+_36679651	chr22	36679614	36679683	+	5435	POLR2F	HRBP14.4,RPABC2,RPB6,hRPB14.4,hsRPB6	39.73646	34.836073	6.527897	20.563576	29.687946	7.486252	4.781058	10.318735	3.934036	7.868838	2.583893	3.610973	37.902045	15.082641	16.283257	11.581207	18.275416	22.814211	47	58	4	21	29	11	7	16.977778	5	8	3	5	37	20	29	19	26	23
L3_chr15_-_70351950	chr15	70351918	70352063	-	NA	NA	NA	38.057992	21.683408	13.281835	27.181704	12.258494	8.55373	28.999777	31.163503	60.599188	26.008212	29.153844	34.448957	15.418466	24.112742	17.96649	31.663852	12.069452	32.75074	44.96988	35.911602	8	27.745135	12	13	40	47.981022	71	27	33.943114	47.886228	14.993976	32	31.995074	51.72864	18	33
L3_chr17_-_10042649	chr17	10042596	10042950	-	8522	GAS7	MLL/GAS7,KIAA0394,MGC1348	51.137758	39.482018	28.922184	260.49344	129.403015	32.203298	17.967327	26.753906	28.876686	156.320298	170.229782	69.023523	14.365941	13.708763	21.500299	50.876285	55.038193	28.670589	58.957577	65.974419	17	262.96857	125.973077	41.980815	25	39.99	36	149.997506	191.988024	98.964072	14	18	34	82.995	72.940299	28.940299
L3_chr17_-_7173379	chr17	7173366	7173567	-	84461	KIAA1787		44.944734	39.514776	17.831665	40.249945	35.783114	24.315977	33.466163	26.054115	12.637562	30.110907	26.704213	41.227687	5.152423	7.545594	2.57845	10.370679	3.301651	8.979753	53	66	11	41	35	33	44	39	16	31	31	58	5	10	5.01621	17	5	9
L3_chr4_-_152901594	chr4	152901585	152901618	-	5188	PET112L	HSPC199,PET112	40.485128	59.773188	12.103907	36.382104	25.58721	8.087852	2.16878	7.916955	2.402289	7.952983	3.372161	7.233279	41.076207	22.035032	33.441906	34.377508	33.988322	34.507445	46	101	7	37	25	12	3	13	3	8	4	10	40.442735	29	51	55.996154	44.514911	35
L3_chr3_+_4510031	chr3	4510030	4510170	+	3708	ITPR1	INSP3R1,IP3R,IP3R1,SCA15,SCA16	1.656842	0.610418	4.93594	11.798807	0	0	26.247322	24.862071	48.270336	56.133055	55.306185	39.588306	56.770221	51.990793	102.145317	110.800105	71.27235	22.414371	2	1	3	12	0	0	33	34	56.985714	53	61.985815	57.985714	55.997942	66.993801	121.977022	178.897906	82.993724	23
L3_chr5_+_173247914	chr5	173247914	173248020	+	80315	CPEB4	KIAA1673	47.209908	45.441681	83.386346	84.767182	53.626532	20.73425	23.588359	33.009739	106.524912	89.269105	88.306251	73.850239	13.944627	19.919602	34.585711	32.447756	30.490264	18.600099	55.349776	75.900158	47.827409	86.176723	52.339004	28.906559	32.62032	50.093115	129.002408	87.27454	99.98926	105.985717	13.609173	26.465438	56.316383	53.054992	41.010953	18.598596
L3_chr6_+_45497790	chr6	45497790	45498305	+	860	RUNX2	CCD1,RP1-166H4.1,AML3,CBFA1,CCD,MGC120022,MGC120023,OSF2,PEA2aA,PEBP2A1,PEBP2A2,PEBP2aA,PEBP2aA1	38.64529	25.943828	10.097921	26.512327	4.08325	1.91432	27.954362	39.186287	12.867298	33.666551	28.503178	36.072839	18.408767	27.291165	12.739765	25.185467	16.310942	15.014259	45	43.028689	6	27	4	3	37.226851	59.9875	16	34	32.977612	51	17.922264	36	23	41.183976	23	15
L3_chrX_-_152389222	chrX	152389222	152389246	-	55559	UCHL5IP	HSXQ28ORF,UIP1	42.278721	23.971366	30.652723	34.386346	10.229427	3.362762	11.815056	13.528615	3.934036	0.937795	2.324901	4.998385	31.518541	25.946348	37.070829	14.693112	15.214793	21.686294	49.505882	40	18	34.947644	10	5	16	20	5	1	2.73494	7	31	34	55.864883	24	20.931915	22
L3_chr9_+_139006694	chr9	139006663	139006720	+	286257	C9orf142		56.382997	36.81602	23.370813	29.472396	23.384273	16.525458	2.806518	5.198894	1.580632	9.850008	2.583893	0.741153	26.469447	32.557551	50.767262	18.80859	22.177504	30.427555	63.266922	62	13	29.959459	22.851126	23	4.272727	9	2	10	3	1	26	42.337276	68.982684	30.71548	29.793893	30.826096
L3_chr15_-_50608370	chr15	50608305	50608654	-	4644	MYO5A	GS1,MYH12,MYO5,MYOXIN,MYR12,myosinV,myosinVa	45.152278	29.509534	59.222113	99.918081	41.026821	19.771274	13.784439	41.419651	60.358813	62.774703	92.347619	111.734491	26.865388	23.714534	40.248139	43.261042	64.890622	44.657775	53.714345	48.844441	34.881873	101.647789	40.095732	27.77047	20.239988	64.323055	74.393154	63.816286	106.481679	160.933045	26.147165	31.39886	66.60016	70.631253	88.188531	45.327335
L3_chr1_-_203447306	chr1	203447292	203447488	-	25778	RIPK5	DustyPK,HDCMD38P,KIAA0472,RIP5	50.74089	36.688828	12.263975	34.334437	11.249149	3.276648	21.881903	12.915209	15.883785	8.610375	10.31844	13.752408	13.340277	31.788077	7.07052	13.415142	8.294686	9.763724	59	60.987419	7	35	11	5	29	21	19.824742	9	12	19	13	41.909273	12.976471	22	11.977011	9.942149
L3_chr6_+_83130284	chr6	83130220	83130289	+	7162	TPBG	5T4,5T4-AG,M6P1	40.359506	31.178545	34.797083	24.501044	8.170863	6.758278	11.235016	12.820913	29.052308	4.745715	7.719854	15.081334	34.709897	18.124208	62.229999	17.126692	21.732222	17.97243	47	52	20	25	8	9.994624	15	20	36	5	9	21	34	24	92.974729	28	31	18
L3_chr2_+_11159699	chr2	11159699	11159699	+	NA	NA	NA	0	0	0	0	0	0	24.278334	17.465463	6.612874	9.276411	6.129538	7.628988	62.92034	48.745145	63.662548	55.412986	66.841812	25.639219	0	0	0	0	0	0	28	22	8	9	7	11	62.893556	61.225595	70.453229	89.203011	71.060806	26.769289
L3_chr11_-_111142306	chr11	111142301	111142328	-	5519	PPP2R1B	MGC26454,PR65B	33.475573	11.97326	12.395643	4.917216	7.149816	1.276213	9.182962	8.59967	8.761501	5.819595	6.843469	12.749221	44.687543	30.768901	54.570739	29.992439	36.573017	22.586228	36.938928	19.976923	6.976923	5	6.969697	2	12.964183	13.90566	11	6	7.981132	17.859378	43.977013	39.966772	76.920549	48.932051	47.916076	22.978014
L3_chr2_+_44249517	chr2	44249470	44249550	+	5495	PPM1B	MGC21657,PP2C-beta-X,PP2CB,PP2CBETA,PPC2BETAX	45.043856	30.66788	22.372801	34.345643	13.282578	3.178641	11.613465	7.133232	11.331774	8.727288	16.392581	10.19789	30.761527	28.247875	25.296398	33.645083	53.260485	21.803714	51.806398	50.920709	13	35	13	4.982955	15.977528	11.967033	14	9	19	14	29.969312	36.934066	41.721194	54.972222	69.954198	21.996337
L3_chr9_-_87904270	chr9	87904249	87904319	-	51280	GOLM1	RP11-379P1.3,C9orf155,FLJ22634,FLJ23608,GOLPH2,GP73,PSEC0257,bA379P1.3	44.648971	50.834135	32.24987	72.674595	32.603015	9.235192	5.550929	12.457302	11.8297	25.086765	5.924228	10.701841	37.244426	30.368758	36.29277	31.724699	29.652067	19.804831	51.973488	84.846522	19	73.828279	31.862928	13	8	20.983471	15	24.983607	7	14.834483	36.263333	39.932253	56.697734	51.879203	40.639182	19.960573
L3_chr4_+_184257238	chr4	184257236	184257305	+	80014	WWC2	BOMB,FLJ22029,FLJ34082	69.550551	32.134823	52.47947	98.953868	30.7732	5.894953	2.64432	4.02064	14.587594	8.74646	6.790216	10.158793	15.309535	10.734272	33.692168	17.158191	20.027802	4.985365	77.118644	53.853107	28	100	30	8	4	7	18	9	8	13.984848	15	14	44	27.993289	25	5
L3_chr4_+_2783760	chr4	2783757	2783827	+	NA	NA	NA	41.59803	25.801839	11.800067	30.367321	26.613067	15.863788	21.909106	18.962351	21.653042	19.477523	12.74627	10.766437	24.636409	5.257187	8.716133	15.265899	14.173922	21.815612	48	43	7	30.989583	26	22	30	27.932515	26.993421	20	15	14.919753	23.985612	7	16	25	20	22
L3_chr11_-_124486720	chr11	124486689	124486739	-	NA	NA	NA	41.781633	21.114955	4.775871	60.020233	22.484118	11.664996	5.617596	7.587174	3.898947	12.606386	4.215201	19.326152	40.753924	26.503253	7.534489	23.850641	44.09366	33.414036	49	34.977169	3	61	22	17	7.986667	12	5	12.973333	5	27	39.995833	34.995833	13	39	60	33.995984
L3_chr1_+_63831645	chr1	63831605	63831690	+	5236	PGM1		25.1289	13.944089	18.962845	0	0	1.276213	28.330228	24.083114	2.318315	0.937795	0	0.741153	34.698816	19.621071	9.307164	0.60736	2.657687	3.000177	30	23	11	0	0	2	35.987654	37	3	1	0	1	34	26	18	1	4	3
L3_chr16_+_21518282	chr16	21518281	21518470	+	51108	METTL9	PAP1,CGI-81,DREV,DREV1,FLJ21912	50.687424	20.533056	6.367828	87.079347	117.00868	64.767208	7.864407	9.079432	3.194352	47.009676	62.919997	75.888331	29.669433	9.241751	21.961457	71.661054	149.460763	95.138411	59	34	4	88.514617	114.087389	85.391383	11.276699	16	4.142581	47.992	72.89843	108.192446	28.968616	12.349793	39.610083	116.95944	182.549871	97.126423
L3_chr12_-_55129458	chr12	55129427	55129481	-	8914	TIMELESS	TIM1,TIM,FLJ12640,FLJ20714,hTIM	57.718576	54.16896	21.405059	17.668634	6.1358	3.914754	6.451167	15.686733	6.350122	1.87559	1.68608	3.705764	24.436028	20.669273	15.225584	14.064443	5.431678	21.672549	63.985646	90.990741	12	18	6	6	9	23	8	2	2	5	24	26.993197	23.993243	23	8	22
L3_chr7_-_96177095	chr7	96177062	96177129	-	7979	SHFM1	DSS1,ECD,SEM1,SHFD1,SHSF1,Shfdg1	7.334906	6.661313	6.527897	7.863922	4.078888	0	4.228769	7.767614	6.388922	3.75118	5.127083	4.380303	77.184719	39.590395	37.279395	44.176291	37.887539	16.797559	9	11	4	8	4	0	6	13	8	4	6	6	76	52	58	72	50	16.996774
L3_chr2_+_171493994	chr2	171493936	171494027	+	26003	GORASP2	DKFZP434D156,FLJ13139,GOLPH6,GRASP55,GRS2,p59	34.859736	18.732393	16.625818	44.153015	7.146778	7.522759	37.809207	35.670972	40.794067	36.019821	26.706967	32.392069	16.396222	15.853346	33.500231	15.874264	21.973605	6.042808	41	31	10	45	7	11	49	53	50	36	31	45	16	21	52	26	30	6
L3_chr2_-_201082904	chr2	201082901	201083093	-	130535	KCTD18	6530404F10Rik,FLJ31322,FLJ37818	58.479829	48.579935	8.345896	41.474073	12.24975	0.94298	7.773327	11.065771	4.764877	14.968171	7.688029	10.113361	23.583662	33.162361	7.375391	14.579687	16.211452	11.916701	67.883732	80.980392	5	42.103334	12	1.509146	11	17	5.940171	15	9	14	23	43	14	23.87037	22	12
L3_chr14_+_23838918	chr14	23838895	23838962	+	161424	C14orf21	KIAA2021	38.267909	19.342937	7.959785	21.577099	15.314932	5.829075	34.214178	49.962299	47.168062	58.328875	39.801413	57.964408	17.417957	24.998046	19.999255	40.460113	21.775202	38.592695	45	31.992908	5	22	15	9	46	73	58	58	46	82	17	33	35	65.991189	31	39
L3_chr1_+_170768775	chr1	170768770	170768936	+	51430	C1orf9	CH1	51.223957	42.522801	30.67421	58.495164	35.829311	5.190968	10.083367	22.152143	20.909025	15.288421	10.25479	15.75577	28.607918	18.845233	19.031678	20.109808	17.539154	9.746984	58	71	18	59.406761	34.978323	8	13.915663	35.159048	26.278696	16	12	22	27.971831	24.985	32.985	32.947368	24.91248	9.785797
L3_chr17_+_58397301	chr17	58397275	58397558	+	NA	NA	NA	38.687896	43.177073	33.237278	13.608912	5.116077	4.037376	19.335735	99.378202	37.196796	26.362979	24.782547	66.768559	32.574626	22.461968	10.700823	6.527217	8.123836	4.985365	45	72.045292	19	13.901895	5	6	26.970326	130.777335	45	26.667853	28.928367	94.433449	32	29.609391	18.990741	10.692308	12	5
L3_chr15_-_32289529	chr15	32289525	32289598	-	79768	C15orf29	FLJ22557,MGC117356	56.95209	46.049472	43.925614	72.905117	18.435299	5.7133	8.5247	24.893315	21.831499	31.661854	17.121868	8.509671	25.399805	20.201138	38.993486	32.869211	26.03152	11.871908	65	77	25	74	18	8	11.918033	38.540983	26.688525	30.52459	19.836065	11.918033	24.799189	26.776595	56.542554	53.585107	33.734043	11.93617
L3_chrX_-_135690712	chrX	135690711	135690781	-	9459	ARHGEF6	RP3-527F8.4,COOL2,Cool-2,KIAA0006,MRX46,PIXA,alpha-PIX,alphaPIX	2.461086	1.220836	0	0.975531	0	0.638107	32.560693	67.891351	32.770222	10.738963	12.048505	11.473668	55.969089	34.462623	17.635199	18.37619	20.265299	6.949325	3	2	0	1	0	1	42	92.991379	40	11	13.99569	16	55	44.995327	29	30	27.99537	7
L3_chr5_+_72179703	chr5	72179700	72179756	+	3842	TNPO1	IPO2,KPNB2,MIP,MIP1,TRN	27.076791	18.082595	17.039846	24.570873	18.162564	3.399269	20.176159	15.861476	21.924354	17.961736	11.403491	15.020508	43.783755	52.269301	52.450897	51.016495	23.315611	20.803693	32	30	10	25	17.724138	5	26	25	27	18.188654	13	21	43	67.720747	78.688299	82.997151	31.344149	21
L3_chr9_-_126743094	chr9	126743069	126743200	-	2800	GOLGA1	MGC33154,golgin-97,RP11-175D17.2	21.3677	12.11615	8.119854	8.187129	11.238772	3.190534	30.94409	50.705917	31.059382	40.752237	76.344599	60.538302	38.815539	17.468768	6.467378	10.358999	16.795639	8.958528	26	20	5	8.38326	11	5	42	79.752123	38.968137	41.845877	86.968137	84.689362	37.977444	23	12.510307	17	24	9
L3_chr12_+_43896097	chr12	43896094	43896144	+	196527	TMEM16F	MGC104751	40.617503	14.464281	24.146312	32.447708	13.329133	0.638107	7.996884	26.567163	17.810049	38.00821	17.437265	12.723782	42.663478	58.286846	48.049039	28.215171	32.356068	13.922666	47	24	14	33	13	1	11	38	22	36	20	18	42	75	68	46	41	14
L3_chrX_+_118776581	chrX	118776578	118776582	+	347454	ANKRD58		48.150511	20.701897	0	13.794161	24.688102	4.532625	10.672283	1.62137	0	4.8818	3.395108	9.083117	33.398842	18.517199	5.65062	9.811261	4.283342	10.730214	51.988889	35	0	14	24	6	14	3	0	5	4	13	33	24	9	16	6	11
L3_chr12_+_111860628	chr12	111860530	111860728	+	4940	OAS3	p100,MGC133260	60.623739	36.063682	26.744291	252.328305	100.42608	18.224267	18.292644	21.844637	76.353566	214.718169	142.736284	142.668899	13.348293	7.46478	10.602851	74.160483	67.682877	48.468424	69.991836	60	15.995885	254.979775	97.992025	27	25.951982	32.996779	91	204.982252	161.986009	204.902072	13	9.973783	19	120.828039	86.883234	49
L3_chr1_+_32252050	chr1	32252006	32252107	+	10657	KHDRBS1	p62,FLJ34027,Sam68	55.977657	58.614434	43.141526	63.977851	24.623278	5.60844	7.112247	17.218226	16.044478	14.105102	14.534929	7.344914	29.674816	42.666587	37.631	29.369454	20.64065	16.830247	65	97.97648	25	64.993174	24	8	10	26	20	14	17	10	29	56	61	47.981884	28.989051	17
L3_chr6_+_33284251	chr6	33284241	33284267	+	6015	RING1	DAQB-314F24.3,RNF1,DADB-100D22.6,RING1A	46.842696	41.695255	10.323964	47.208947	22.508643	10.97112	15.713538	14.497387	6.359211	25.208063	11.219147	18.37835	30.451417	18.406155	19.079435	16.5302	18.433351	26.301214	52.970294	70	6	47.911968	21.983402	15	21	21.917309	8	24.925373	12.985086	25.991935	29.943237	23.971098	28.994845	26.930432	23.971098	26.994118
L3_chr14_+_76994165	chr14	76994121	76994192	+	10598	AHSA1	AHA1,C14orf3,p38	15.541667	26.316454	8.119854	10.786584	7.163412	3.399269	10.368549	2.799624	11.236187	0.937795	2.552068	2.936435	67.256979	27.965754	22.415513	34.290847	32.01813	42.56699	19	43.96	5	11	7	5	14.804878	5	14	1	3	4	65.918819	36.919177	37.97786	56.053579	43.978506	42.97048
L3_chr1_-_36721102	chr1	36721049	36721124	-	1441	CSF3R	CD114,GCSFR	6.746243	4.853322	11.960135	2.926593	5.123968	0.638107	35.599725	45.104632	46.686883	24.23485	9.523207	7.921395	50.923755	41.861783	15.529668	14.046139	4.20151	6.010856	8	8	7	3	5	1	46.990991	62	55.990991	24	11	10.995475	49.989071	55	25.214953	23	6	5.989071
L3_chr1_+_159395897	chr1	159395890	159395916	+	27005	USP21	RP11-297K8.3,MGC3394,USP16,USP23	64.558087	55.790034	6.753939	40.548853	19.439907	16.384512	14.399443	9.675305	9.757038	6.077393	9.57552	10.034274	14.34222	13.58678	11.794068	6.726902	15.335232	9.992676	71.996678	94.639593	4	40.993333	18.977199	20.993333	19.970588	15	12	6	11	13.980392	14	18	17	11	21	9.992806
L3_chr3_-_143351028	chr3	143351022	143351079	-	NA	NA	NA	66.148827	42.467099	6.367828	21.622968	5.102972	1.276213	15.180132	27.754977	20.47126	5.857163	5.924228	17.829156	12.311534	20.398162	16.614673	6.706378	3.945615	10.977863	74.960244	70.933014	4	22	5	2	20.992647	42	24.96345	6	7	25	12	26.962617	26.990291	11	6	11
L3_chr17_-_23922652	chr17	23922645	23922683	-	94005	PIGS	DKFZp686K20216,FLJ45226	23.800987	25.684548	22.924399	23.781145	27.631154	22.003012	31.341509	18.125937	22.720609	7.952983	5.979001	10.124694	38.551828	26.05223	14.733918	15.280081	19.406022	14.901331	28	42.988372	12.988372	24.223238	27	31	41.653061	28	27.984615	8	7	14	37.870857	34	24	25	26	15
L3_chr1_-_154147765	chr1	154147744	154147807	-	6016	RIT1	MGC125864,MGC125865,RIBB,RIT,ROC1	9.082349	14.979776	11.689878	13.718724	12.280927	2.638541	26.728448	13.054396	9.625152	3.80792	23.779084	28.925237	57.935767	39.794174	127.95348	90.02036	181.784878	127.813226	10.989247	25	7	14	12	4	32	21	12	4	27	42	57	51.99399	163	146	205.998792	132.996386
L3_chr2_+_191453791	chr2	191453791	191454055	+	2744	GLS	AAD20,DKFZp686O15119,FLJ10358,GLS1,KIAA0838	66.20327	27.90726	129.002976	140.793628	81.405691	12.160878	1.32216	10.390913	42.278602	10.708458	22.63665	32.006957	26.509731	14.438714	88.5689	39.286655	49.19641	15.864887	70.976077	46.976077	64.904306	141.784689	79	16	2	17	51	11	26	46	26	19	119	63.906201	61.914676	16
L3_chr19_-_43571689	chr19	43571688	43571689	-	NA	NA	NA	21.803466	15.661416	22.001719	14.134742	7.540848	1.092311	0.436432	0.007744	1.594413	0.307185	0.277086	0.75332	71.992306	65.325839	86.568908	62.125435	72.755926	39.138377	23.681423	26.473251	11.801151	14.29712	7.349675	1.634384	0.681142	0.022919	2.016888	0.342984	0.335746	1.016888	71.770257	81.933553	96.590576	100.041387	79.073248	40.912524
L3_chr16_-_87571070	chr16	87571056	87571139	-	863	CBFA2T3	ETO2,MTG16,MTGR2,ZMYND4	39.032706	22.884217	0	6.84059	5.102972	2.638541	28.716456	29.935429	6.38521	12.019243	27.793615	16.155124	26.53777	9.016174	2.0796	4.261589	13.999593	3.021404	45.991304	38	0	6.991304	5	4	38	44	8	12	31.880435	23	26	12	4	7	19	3
L3_chr9_-_25668278	chr9	25668257	25668309	-	286319	TUSC1	MGC131751,TSG-9,TSG9	62.347556	31.187205	43.939783	66.822386	31.635775	21.450669	1.32216	1.718711	2.318315	0.937795	2.529121	5.789411	30.744679	10.911439	28.553483	20.72688	12.029578	14.873352	69.992958	51.848198	24.992908	67.967958	30.921824	29	2	3	3	1	3	8	29.988406	14.469461	47	33.935135	16.99422	14.994186
L3_chr2_-_37237596	chr2	37237595	37237647	-	5610	EIF2AK2	EIF2AK1,MGC126524,PKR,PRKR	69.798486	55.333184	49.092858	105.492342	46.143875	9.714169	9.248985	40.100656	54.002189	51.308742	44.152912	70.609381	15.409433	33.859985	24.903251	25.135569	37.039163	11.896206	78.997506	93.071529	27.66835	107	45	14	13	59.984416	65.984416	49.974093	50.47681	102	15	43.963511	40.561515	41.123583	50	11.9875
L3_chr12_-_52356126	chr12	52356126	52356164	-	517	ATP5G2		4.781378	7.736797	1.502411	5.713729	7.157156	2.601885	6.323159	9.517511	3.788826	7.336299	3.724792	7.417981	83.376234	51.8655	83.036425	67.729842	89.489249	83.688763	5.947368	12.789474	0.947368	5.842105	7	3.947368	8.693939	14.4	4.8	7.4	4.377778	10.2	82.186778	67.767811	119.011562	110.177774	109.171239	85.915203
L3_chr7_-_120823498	chr7	120823497	120823670	-	10447	FAM3C	GS3786,ILEI	46.117145	54.260434	80.332123	165.583349	79.506117	24.878033	11.831737	29.269096	28.343921	47.546249	38.105781	31.576691	36.55678	51.875047	77.931818	82.894625	106.33836	57.364472	54.830252	90.040819	46.960086	168.225287	77.703737	35.337173	16.754225	46.073896	35.587321	47.701578	44.350738	43.601635	35.633583	68.469767	126.57748	135.391992	143.408555	57.645953
L3_chr17_-_20886878	chr17	20886860	20886979	-	23326	USP22	KIAA1063,USP3L	36.668238	27.023819	8.345896	50.194233	18.37846	7.750243	32.801183	40.017006	16.020695	15.639432	29.408833	23.678278	25.612453	28.064132	23.103995	34.969419	21.292287	47.410824	42	44.964614	5	50.973822	18	11	44	57	19.688645	15.947137	34	33	25	37	38.976222	57	30	47.995413
L3_chr1_+_120056043	chr1	120056034	120056085	+	26227	PHGDH	3-PGDH,3PGDH,MGC3017,PDG,PGAD,PGD,PGDH,SERA	12.43775	3.043188	1.591957	0	1.019722	0	30.861895	39.170776	16.785318	1.93233	0.84304	1.482306	52.098617	43.745834	30.355489	6.092133	1.931892	4.007312	14.958333	5	1	0	1	0	40.956204	56.150334	21	2	1	2	51.123282	57	49.016245	10	3	4
L3_chr5_-_87992796	chr5	87992795	87992796	-	NA	NA	NA	30.056901	51.080259	42.917934	69.43773	118.174889	65.005473	62.272533	134.890364	35.204762	100.984675	86.471659	132.649415	3.072054	5.927235	5.130238	6.943737	1.585082	2.798173	33.135629	87.241055	22.635629	69.9	114.408599	72.571259	70.458785	145.154763	41.205543	91.31913	95.02461	203.442026	3	7.8	8.454098	11.327049	2.420084	2.8
L3_chr9_+_126671258	chr9	126671218	126671314	+	81873	ARPC5L	RP11-175D17.1,ARC16-2,MGC3038	76.298348	49.743647	89.209183	57.043798	17.297526	10.13825	6.984397	12.89524	9.578182	4.745715	11.827526	9.376814	12.768788	24.809107	17.196604	21.449579	17.348363	18.664243	88.803395	82.926509	46.997297	57.991935	16.934177	14.878571	9.97479	20	11.982759	5	13.939729	12.966667	12.421471	32.698006	30.794697	35.107675	25.410996	18.598338
L3_chr4_-_89663925	chr4	89663919	89663954	-	84992	PIGY	MGC14156,PIG-Y	62.939772	45.869396	15.026583	39.272978	9.186222	0.638107	0.66108	1.718711	0.772772	0.937795	1.709028	1.482306	32.707243	37.02545	15.285688	28.230249	26.390039	15.915709	72.747063	76.550766	8.995935	39.995918	9	1	1	3	1	1	2	2	31.9869	48.310014	26	46	35	16
L3_chr19_-_16631944	chr19	16631934	16631975	-	79086	C19orf42	MGC2747	5.915991	2.441672	0	1.957861	4.089265	0	29.072184	51.182236	43.353898	39.930762	28.936905	12.047048	61.859357	42.145797	55.636816	51.638374	36.901532	45.142736	7	4	0	2	4	0	37	68	52	38.992754	33	17	61	54.968607	76.982722	84	50	45.997525
L3_chr3_+_46370357	chr3	46370354	46370644	+	729230	LOC729230		2.528698	0.610418	0	0	0	0	13.403796	10.115586	5.528465	4.919368	0	0.741153	81.322714	34.833225	10.549663	8.52956	3.863783	2.971095	3	1	0	0	0	0	18	16	7	5	0	1	79.975757	45.987805	18.98773	13.975758	6	3
L3_chr5_-_16989370	chr5	16989357	16989436	-	4651	MYO10	FLJ10639,FLJ21066,FLJ22268,FLJ43256,KIAA0799,MGC131988	37.527449	14.552365	62.624612	29.408694	8.1665	0.638107	36.277933	30.056244	50.845013	8.694467	6.799093	15.954375	23.45731	24.302807	33.835761	17.703022	11.612439	6.458836	44	24	36	30	8	1	46	47	62	8.981735	8	22	23	32	54.984211	29	17	6.428571
L3_chr22_+_40805648	chr22	40805632	40805677	+	91689	C22orf32	dJ186O1.1	63.337105	34.059325	45.97367	55.229625	29.728714	13.248811	7.741285	3.340081	6.252351	6.794958	15.053555	10.894023	26.198635	12.832922	15.488838	11.571769	14.848871	10.044353	70.98991	57	25.986532	56	29	18	11	6	8	7	17.544478	15	25.584959	16.994152	27.971751	18.99422	19.988338	9.994186
L3_chr14_+_74815283	chr14	74815276	74815283	+	2353	FOS	c-fos,AP-1	4.307503	198.539265	0	15.771592	4.089265	0	10.238291	27.564185	0.772772	8.204045	2.583893	2.156844	83.214879	88.381319	1.585219	27.149377	12.909801	3.97823	5	344	0	16	4	0	13	36	1	8	3	3	83	111	3	44	17	4
L3_chr19_-_38704521	chr19	38704511	38704538	-	5184	PEPD	MGC10905,PROLIDASE	39.27997	19.772696	22.135855	41.51175	20.484357	24.120453	27.682987	13.204095	13.064938	11.661795	10.969391	25.924673	31.596512	16.50705	11.096634	25.291656	45.55291	41.932991	44.62776	33	13	42.160925	20	32	35.843373	19.476351	16	12	12.777778	37	31	21.80916	18.774225	41.236641	56.427481	42.80916
L3_chr6_+_36754464	chr6	36754461	36754500	+	1026	CDKN1A	CAP20,CDKN1,CIP1,MDA-6,P21,SDI1,WAF1,p21CIP1	57.372052	150.235479	200.604098	195.628889	330.394664	247.493399	18.934503	109.145091	50.372982	48.172596	48.108752	39.511368	22.352933	99.868001	118.559746	71.714321	105.082562	158.866658	60.997488	258.994966	95	195.988323	318.996644	242.990877	24	125.892226	58.979381	45.979381	53.984615	57.962227	22	125.954557	137.982111	115.966988	118.870386	166.935411
L3_chr3_+_140545551	chr3	140545535	140545551	+	56945	MRPS22	C3orf5,GIBT,GK002,MRP-S22,RPMS22,COXPD5	3.332943	3.611079	4.775871	5.859986	0	1.276213	2.960227	6.538062	5.65124	5.024947	3.464574	0.741153	92.447908	75.666887	193.651382	112.40445	154.486422	53.103379	4	6	3	6	0	2	4	10	7	5	4	1	92	96	207	181	163.992701	55
L3_chr5_+_159368723	chr5	159368690	159368748	+	7265	TTC1	TPR1	3.265331	3.641388	1.591957	0.975531	0	0	24.407908	2.259167	11.144615	8.727288	3.394715	10.899534	71.218446	75.694115	79.031218	61.378754	77.97845	44.207837	4	6	1	1	0	0	31.884615	4	14	9	3.9625	15	69.988847	97.98876	115.975666	100	98.985087	44.996269
L3_chr17_+_30312671	chr17	30312661	30312710	+	91603	CCDC16	MGC20398,CCDC16,OMCG1,SEL13	7.572834	10.767806	1.591957	13.794162	4.087612	0	32.003456	15.668647	25.37672	18.367127	15.581418	12.836896	59.657545	59.947552	48.317194	47.445982	53.99657	34.065525	9	18	1	14	4	0	40	22.993671	30.912791	18	18	17.987261	58.997608	77	66	77	63	35
L3_chr1_+_240078128	chr1	240078094	240078160	+	9156	EXO1	HEX1,hExoI,RP11-553N16.2	9.911959	6.050895	3.183914	1.951062	0	0	10.311703	7.618976	7.341926	0.937795	0	0	79.549959	52.000025	23.561858	4.873181	3.863782	11.920805	12	10	2	2	0	0	14	12	9	1	0	0	77.995434	68	37.995434	8	6	12
L3_chr3_-_75566912	chr3	75566882	75566979	-	692099	FAM86D		68.747725	47.159805	126.685362	247.398003	156.977767	60.625544	23.340065	30.824495	50.443941	73.907512	55.116598	59.846667	8.562971	14.460794	24.868064	30.587295	33.49416	30.780922	79.316393	78.676072	69.580109	250.026446	152.769547	78.178103	31.443452	46.347078	61.295237	73.473263	63.351717	85.145876	8.302332	19.228223	41.208853	50.041224	47.148089	31.206431
L3_chr2_-_38683123	chr2	38683120	38683614	-	92906	HNRPLL	SRRF	52.909793	31.31452	7.101794	39.681517	27.404213	1.99372	15.780703	18.808057	10.916532	17.894532	9.316825	23.451036	32.068786	25.986702	13.37061	31.836675	37.273614	14.890644	59.932854	52.033314	4.399681	40.443513	26.793104	3.150819	21.269323	29.525506	13.653158	17.860184	10.907088	33.6889	31.401997	34.151852	21.45143	51.920109	50.421595	15.052606
L3_chrX_+_48427126	chrX	48427103	48427165	+	7454	WAS	IMD2,THC,WASP	10.689632	6.678989	6.753939	5.851702	3.063528	6.533059	62.409644	95.009866	21.135733	73.90447	45.223009	49.80861	27.691352	32.76773	9.099625	34.1968	20.368217	20.759106	12.969231	11	4	5.984615	3	9	81.995699	132.981053	26	71.987097	51.990805	71	27	42.953651	16	55.89651	28.953136	21
L3_chr1_+_7753951	chr1	7753913	7753997	+	9341	VAMP3	CEB	25.120081	9.670877	30.159794	16.620608	2.039444	0.638107	22.699834	33.231217	21.165335	10.659619	11.926177	20.882095	53.074784	39.565091	72.559865	50.835835	47.180205	52.238902	29.868031	16	17	17	2	1	30.964706	50.912381	26	11	14	29	51.979358	51.997613	111.985942	82.983737	64.983676	52.992908
L3_chr1_+_26019016	chr1	26018993	26019110	+	56181	FAM54B	HYST1888,MST116,MSTP116	57.807067	35.509724	18.057707	52.005514	32.724189	13.861358	11.232225	5.198894	9.41222	17.211465	19.786874	11.617238	32.66579	13.435912	25.431263	17.111695	30.191924	33.55489	68	58.984126	11	53	32	20.992	16	9	11.980952	17	23	15.990476	31.819672	18	41.819672	27.985294	40.99005	33.990148
L3_chr9_-_37894063	chr9	37894059	37894370	-	92014	MCART1	CG7943,MGC14836	58.911681	25.935093	40.633945	94.45241	52.233458	11.718682	17.473913	11.796918	18.425381	39.237558	31.152234	16.528236	25.483613	15.404217	25.293195	51.71306	63.267277	46.792778	67.838512	43.007649	23.96875	95.82316	50.980778	17.565306	23.928571	19.712329	22.857143	38.749674	35.928571	23.119064	24.949555	20.289593	40.697954	84.338527	82.008744	48
L3_chr2_+_241944372	chr2	241944348	241944413	+	9855	FARP2	FIR,FRG,KIAA0793,PLEKHC3	60.185033	25.721096	28.85518	13.739816	3.063528	4.638975	23.542263	33.436891	42.031256	7.952983	5.135961	12.024465	18.363919	22.98923	36.879427	6.706378	19.175634	2.971095	66.987879	43	16.987879	13.987879	3	7	31	48	51	8	6	17	18	29.944828	54.986755	11	26	3
L3_chr20_+_29598838	chr20	29598826	29598904	+	NA	NA	NA	39.056652	16.768087	29.40241	27.499584	22.529424	3.082423	40.953673	40.690463	40.727504	9.627515	16.492635	15.156663	22.18791	12.119244	12.118417	24.389931	17.489005	6.97235	43.704631	28	17	28	21.993421	4.717703	54.205996	57	49.601014	10	18.992064	21	21.757009	16	20.993789	39.891566	23.993789	6.993789
L3_chr18_+_9092715	chr18	9092674	9092731	+	4729	NDUFV2		40.397262	27.18898	14.647751	27.476676	12.242962	1.91432	0.66108	1.62137	2.318315	0.937795	1.68608	3.63915	61.185266	61.004221	62.50024	40.450791	40.811545	44.436326	47.792453	44.967742	9	28	11.993377	3	1	3	3	1	2	5	59.992659	79	93.983033	65.96746	53.983092	45
L3_chr5_-_140680532	chr5	140680471	140680549	-	6879	TAF7	TAF2F,TAFII55	53.735902	59.602243	50.398393	46.235941	19.462205	4.72509	3.458898	6.218354	13.225492	6.75739	5.150655	2.223458	46.004414	66.934017	80.515673	44.726982	51.546049	41.257761	61	100	29	47	19	7	5	10	16	7	6	3	44.995434	86.995434	120.995413	72.997712	68	42
L3_chr11_-_128654608	chr11	128654593	128654750	-	NA	NA	NA	49.463765	48.785259	21.64223	33.015302	14.059181	5.60844	43.029296	61.463349	34.962283	20.932273	38.791908	27.618325	10.718272	8.203039	4.621027	8.5442	5.27504	5.014447	59.255579	81.006819	12.94375	33.671864	13.770285	8	59.665065	96.92512	43.16075	21.684679	44.508405	38.098019	10.401487	11	8.859813	14.043993	8.083468	5
L3_chr15_-_49702253	chr15	49702252	49702484	-	23312	DMXL2	FLJ26672,KIAA0856,RC3	32.77546	14.533113	1.591957	23.513262	5.09861	1.914321	25.435497	57.418633	13.468308	21.256972	41.37821	61.738379	45.079884	30.445141	16.058032	22.643206	29.852684	12.01408	38	24	1	24	5	3	34	83.838612	17	21.99435	47.965909	88	44	39.993506	29	37	42	12
L3_chr17_+_15843809	chr17	15843808	15843862	+	54902	TTC19	2010204O13Rik,FLJ20343,MGC138312,MGC19520	45.364732	41.163537	62.221758	67.496175	33.904897	6.003521	42.168818	142.561334	84.197301	54.721243	58.919824	49.178062	16.221747	31.257425	49.006236	40.790041	23.902587	20.427255	49	70	32	67.99705	33	8	50	155.989279	95.967014	51	65	72.998208	15.988372	39.965116	61.974288	65.984496	28.984496	20.996124
L3_chr8_-_17985827	chr8	17985826	17985923	-	427	ASAH1	AC,ASAH,FLJ21558,FLJ22079,PHP,PHP32	10.864172	25.873769	11.689878	56.025847	38.871727	31.873827	2.721069	11.605389	12.057363	23.641862	71.700184	101.002783	90.489434	68.915271	78.35875	211.251834	489.245065	353.135903	13	43	7	56.980952	38	43.938831	4	20	15	23.976555	81.989933	145	89	90	116.983588	342.982952	563.934988	366.873112
L3_chr1_+_182622724	chr1	182622721	182622879	+	81563	C1orf21	RP4-768P8.1,PIG13	44.273063	27.712236	27.596725	28.34295	13.284213	7.750242	18.561338	16.261829	32.867799	19.670347	13.612257	27.887882	41.735851	24.176748	19.668389	37.985639	26.463704	14.963435	51.983871	46	16	28.87234	13	11	26	26	40	20	16	38.973333	40.992063	32	35	62	37	15
L3_chr11_+_67131004	chr11	67130962	67131010	+	4723	NDUFV1	UQOR1,CI-51kD	54.78323	37.013008	15.673932	36.470625	21.491069	10.447814	5.250429	3.037067	2.318315	2.813385	0.84304	5.407226	44.803601	35.082882	38.876498	27.553482	28.06578	47.23237	61.987448	62	9	37	21	15	7	5	3	3	1	7.45	44	46	55.980707	44.993691	37	48
L3_chr9_-_122382259	chr9	122382243	122382272	-	55755	CDK5RAP2	RP11-412P1.1,C48,Cep215,DKFZp686B1070,DKFZp686D1070,KIAA1633,MCPH3	51.153849	55.273488	11.623904	52.285243	2.039444	1.91432	13.971025	19.748556	25.667707	6.678046	5.993695	7.984694	39.716289	25.754515	36.217575	18.968976	7.165434	7.086035	59	93	7	53	2	3	19	31	31.983193	7	7	11	39	34	55.16148	31	11	7.054437
L3_chr9_+_130354689	chr9	130354646	130354696	+	6709	SPTAN1	(ALPHA)II-SPECTRIN,FLJ44613,NEAS	33.22967	16.024321	8.616153	42.56225	23.60407	12.438104	50.735547	24.049378	27.578287	41.003827	49.067144	79.478532	21.294371	17.655099	16.462609	40.173897	51.235552	58.905791	36	27	5	43	22.986928	16	59	32	33	39	55	116.994083	21	23	24	64.996516	60	61
L3_chr3_-_140879505	chr3	140879471	140879529	-	349565	NMNAT3	PNAT-3,PNAT3	26.038627	7.238571	0	2.926593	7.158809	0.638107	38.514491	16.654311	4.778579	3.75118	8.477437	11.585405	40.82298	22.048661	2.4069	3.65423	3.293776	2.014269	30	12	0	3	7	1	46.972644	25	6	4	9.964286	16	40	29	4	6	4.988764	2
L3_chr9_-_135029123	chr9	135029112	135029124	-	26301	GBGT1	FS,A3GALNT,MGC44848,RP11-326L24.6,UNQ2513	68.308142	19.477586	35.134955	58.696211	39.110284	26.689192	11.033668	20.699189	32.12692	7.137442	16.964481	21.633028	26.216907	35.467822	28.693703	47.135287	39.955074	26.856894	71	32.966543	17.988593	59	38	31	14	25.992806	36.985612	7	19	32	25.996212	44.996212	35.996212	75.984848	44.981667	27.992536
L3_chr2_+_112956203	chr2	112956149	112956271	+	150465	TTL	MGC46235	43.744492	46.72227	122.433545	182.12772	84.107179	35.620082	34.574545	53.709394	160.662278	159.828898	115.488014	119.87465	27.557689	15.839935	88.738989	66.797525	79.920475	42.389183	49.993852	78.171067	64.882637	184.459828	81.985672	47.987705	45.938905	80.970832	187.908357	148.389918	129.964381	172.903962	27	20.985507	120.830621	108.600482	100.866848	42.985507
L3_chrX_+_146801094	chrX	146801083	146801254	+	2332	FMR1	FMRP,FRAXA,MGC87458	34.409315	28.334955	32.139682	25.873013	17.359045	2.638542	33.821115	37.772767	34.307793	35.595739	25.0103	36.427701	37.819276	28.559193	25.642069	30.153454	38.329362	10.021038	41.001128	46.861328	19	26.408147	16.979817	4	44.278188	55.68963	43	35.116044	29	51	37	37.531056	42.238587	49.394669	50	10
L3_chr11_-_1287426	chr11	1287408	1287462	-	54472	TOLLIP	FLJ33531,IL-1RAcPIP	71.218387	42.223056	40.678511	123.508361	112.129803	54.494285	15.604523	33.559631	13.624054	17.837126	8.633226	20.508715	19.383321	19.364883	59.303908	43.742308	63.557463	82.443871	79.276819	70.820918	23.930902	124.80805	109.092939	69.532028	21.655431	48.707317	17	18	10	28.761277	19	25.567989	88.250365	71.278532	79.463874	85
L3_chr9_-_113286457	chr9	113286420	113286556	-	23392	KIAA0368	ECM29,FLJ22036,KIAA1962,RP11-386D8.2	53.817157	43.849877	54.748768	51.120396	23.502235	12.57087	24.401289	91.505805	58.39417	22.144541	21.537893	36.29016	28.601058	49.308627	74.952231	42.229875	41.271776	28.722043	62.989273	73	31	52	22.960993	18	33	121	71	22	25	50.872123	28	64	106.846484	69	55	29
L3_chr13_-_40666531	chr13	40666531	40666717	-	84078	KBTBD7	DKFZP434E2318	59.616237	36.476305	0	12.736458	11.257039	8.515155	16.183701	8.593553	2.318315	2.94947	0.84304	22.027037	31.578034	36.167171	7.346137	4.45709	8.427092	8.891546	67.831461	60.792822	0	12.987952	11	12.231534	22.815789	15	3	3	1	31	30.903603	47.319635	11	7.333333	12	9
L3_chrX_-_129864847	chrX	129864836	129864914	-	10495	ENOX2	RP5-875H3.1,APK1,COVA1,tNOX	59.874231	41.88214	17.564778	74.960334	16.398769	6.823261	18.183355	24.131069	32.455304	11.36702	20.726678	18.671535	29.618538	23.481724	13.026012	20.178109	27.287983	14.958882	67.996124	70	10	76	16	10	25	36.930108	40	12	24	26	29	30.99435	23	33	37	15
L3_chr8_+_17057864	chr8	17057858	17058420	+	51201	ZDHHC2	ZNF372	58.557436	64.511395	74.351725	56.878489	24.539421	7.461368	22.666035	30.341013	24.993335	37.462249	20.553008	16.493965	26.481753	20.301824	36.580128	26.793224	30.103276	11.992854	67.897479	107.796522	42	58	24	11	29.029692	47.509506	30.651007	38	24	23	25.919027	27	59.822454	43.886046	41.038124	12
L3_chr12_-_54607942	chr12	54607929	54607960	-	84305	WIBG	MGC13064,PYM	53.938473	33.340595	16.85186	39.422251	23.534438	6.446945	14.871964	8.940167	11.13779	5.673324	18.606744	14.980824	39.538532	13.807076	6.770122	11.002525	24.866775	14.857751	60.718881	55.8232	10	40	23	9	19	14	14	5.989583	21	21	39	18	12	18	32	15
L3_chr19_-_56561455	chr19	56561404	56561485	-	2109	ETFB	MADD,FP585	43.34894	28.231559	18.824263	12.721066	18.388774	3.190533	5.515405	4.71332	5.601103	3.905757	1.828701	8.015148	60.19246	58.042819	54.394253	26.834274	31.522804	42.554566	50.920011	46.993548	11	13	17.980892	5	8.13079	8.13079	6.981132	4.049853	2.175023	11.26158	59	76.321596	83.850136	43.973125	44.382247	42.989071
L3_chr14_-_72994724	chr14	72994724	72995052	-	8650	NUMB	S171	64.477177	34.657926	75.72547	54.954679	18.399456	5.547047	4.781058	19.889744	44.996816	33.412482	23.287359	41.910864	39.872432	54.166033	146.488983	80.873269	81.474871	41.775614	74.742525	57.895507	43.928571	55.995918	18	8	7	31.995215	56	34	27	59	39	70.943479	229.98396	131.98395	109.998221	41.982425
L3_chr9_-_34610472	chr9	34610462	34610497	-	11258	DCTN3	DCTN-22,DCTN22,MGC111190	35.747117	44.715639	43.98069	33.421091	25.619007	10.474898	26.663132	28.388772	21.253335	28.976492	18.195099	29.831368	46.752929	32.966787	61.765383	41.806984	30.438725	22.600906	41	74.95	25	34	25	15	34	41.91635	25.99177	28.991701	21	43	45.937984	43	89	68	39	23
L3_chr10_-_126422708	chr10	126422697	126422974	-	9679	FAM53B	KIAA0140,RP11-12J10.2,bA12J10.2	63.46508	32.012878	1.591957	51.778231	45.904941	14.87566	35.029636	16.601745	2.978425	34.11795	46.648491	47.777052	11.288711	6.795317	4.094066	15.778629	15.023511	26.969887	72.914641	53	1	52.858268	44.858268	20.897388	48.748252	27.981777	3.858613	35	53.983516	67.617701	10.952381	9	7	25.9375	22.002514	26.983871
L3_chr9_-_125732055	chr9	125732050	125732259	-	57706	DENND1A	FLJ38464,FAM31A,KIAA1608,RP11-230L22.3	59.973977	23.633669	7.79052	28.892508	8.1665	3.337431	32.492636	39.271298	16.599277	8.553636	12.10998	11.423136	17.396851	17.552458	9.177824	10.359561	7.384989	8.057076	70.946703	39.087548	4.805369	29.486115	8	4.965986	44.863732	59.874485	20.880435	9	13.944444	15.748476	16.974359	23.420209	16.984887	17	10.948052	8
L3_chr2_-_242096673	chr2	242096642	242096703	-	10494	STK25	DKFZp686J1430,SOK1,YSK1	46.04059	31.412472	18.243874	46.24399	25.610144	13.664687	10.126162	17.027999	5.551351	5.962743	1.68608	2.195282	53.721859	28.235558	23.592288	24.555688	29.865726	41.992216	53	53	10.952991	47	25	18.991111	14	24	7	6	2	3	53	37	37	40	39	43
L3_chr1_-_158521545	chr1	158521541	158521576	-	5824	PEX19	D1S2223E,HK33,PMP1,PMPI,PXF,PXMP1	9.346618	6.065255	3.183914	14.711689	15.373979	3.485384	38.948077	24.289002	22.103423	16.893766	25.284395	21.200182	62.611385	48.387038	50.234124	80.095783	114.11023	65.928729	11	10	2	15	15	5	48	34	27	17	29	29.989247	61.983673	62.974026	67.97551	129.774454	132.821632	67.869219
L3_chr4_-_174492080	chr4	174492075	174492174	-	3148	HMGB2	HMG2	30.887937	18.6617	8.919993	6.851698	2.039444	0	7.310418	3.109177	3.091086	0.937795	0.84304	0	73.368934	43.570739	29.766593	20.161656	7.421329	5.035673	36	31	5	7	2	0	10	5	4	1	1	0	72	57	50	33	11	5
L3_chr17_+_45527654	chr17	45527623	45527778	+	5164	PDK2	PDHK2	60.68941	54.068772	11.303768	120.836374	144.4132	48.338297	39.912063	21.496029	21.558371	77.39034	62.190963	53.658131	11.348456	15.790488	11.309077	26.522876	37.78655	27.907923	71.998016	89.971131	7	122.956083	140.821803	68.989518	54.761533	36	26.997159	77.971491	71.982759	74.856448	11	21	21.861247	43.437209	52.967391	27.994709
L3_chr1_+_205992021	chr1	205992021	205992107	+	4179	CD46	MCP,MGC26544,MIC10,TLX,TRA2.10	19.369963	13.850958	7.024196	18.678809	0	3.276647	8.048247	26.718999	11.822241	5.819595	12.027468	17.983978	84.617334	79.375949	77.159037	39.144361	79.380076	62.179993	23	22.927711	4	19	0	5	11	41	14.931818	6	14	25	82.984345	103.992906	115.977264	63.987847	101.996396	62.989541
L3_chr1_-_196010784	chr1	196010757	196011251	-	163486	DENND1B	RP11-53I24.2,FAM31B,MGC27044	52.361471	51.863731	54.252857	44.93216	28.645304	2.638542	27.200606	141.114658	160.484212	100.553432	107.066021	160.215223	32.738671	23.135925	66.392561	45.420292	43.849225	14.477267	61.988701	86.263308	32	45.86522	27.987805	4	38	208.744258	198.499331	100.688107	123.357856	226.349206	31.774194	30.769759	110.399752	74.188337	61.774194	14.46161
L3_chr6_-_85529859	chr6	85529828	85529963	-	9096	TBX18		34.149882	5.440832	5.161982	15.698284	4.089265	0	21.816579	87.859693	65.833054	27.869409	16.897716	28.523824	56.430889	54.916879	52.873471	35.657545	23.533124	18.55768	38.837209	8.94186	3	16	4	0	27	108.89092	77.924157	26.974719	19	41	56	71	70.935294	57.864706	30.891072	18.967647
L3_chr11_+_44543763	chr11	44543687	44543823	+	3732	CD82	IA4,4F9,C33,GR15,KAI1,R2,SAR2,ST6,TSPAN27	56.035713	19.877894	48.306002	98.190899	43.995496	17.754632	2.82986	7.722274	7.074008	15.510913	8.508122	10.009226	53.941092	65.365573	143.831341	115.244807	130.495183	77.810433	64.967213	33	28.97331	99.83715	42.993266	25	4	13	9	16	10	14	52.995984	84.975259	189.937711	186.990695	159.962714	79.982761
L3_chr4_-_9632238	chr4	9632192	9632240	-	56606	SLC2A9	GLUT9,GLUTX	8.322728	2.406191	1.591957	2.942775	0	0	33.787604	62.731058	14.82901	13.163676	31.868925	8.732428	70.768828	72.400609	36.809703	9.191044	16.004269	20.403037	10	4	1	3	0	0	42	77	18	13	36	12	69.870303	92.989583	53.993127	15	21	21
L3_chr1_-_183552996	chr1	183552949	183553103	-	10625	IVNS1ABP	DKFZp686K06216,FLARA3,FLJ10069,FLJ10411,FLJ10962,FLJ35593,FLJ36593,HSPC068,KIAA0850,ND1,NS-1,NS1-BP,NS1BP,RP4-635A23.5	31.568056	32.320505	34.40952	50.036183	21.412377	15.277709	19.83117	18.234427	11.767019	6.794958	13.768052	34.421988	62.213262	72.807129	83.212455	113.074321	138.518665	150.097197	37	54	20	50.974453	20.946449	21.974453	27	27.992021	15	7	15.981579	47.979003	60.992874	94.967486	121.820674	183.976579	176.347591	153.982368
L3_chr17_+_43480723	chr17	43480691	43481147	+	4779	NFE2L1	FLJ00380,LCR-F1,NRF1,TCF11	54.311708	31.249625	35.753921	57.001068	24.536986	33.641608	24.755407	10.928792	19.894913	22.605446	20.715467	64.716326	34.600744	34.838986	16.878593	38.712503	71.39103	97.598136	63	51.962791	21	57.976415	23.985714	45	34	18	24.902597	23	24	92.971429	34	45.95625	30	63	86.996047	100.930497
L3_chr16_-_66022066	chr16	66022060	66022067	-	NA	NA	NA	69.766319	25.680734	27.172812	54.032981	32.75338	7.881583	24.167388	23.144406	14.358483	30.767132	33.363451	37.896201	19.742472	24.321133	28.352677	26.632475	26.954262	13.349888	72.69636	43.656107	14.216377	54.337312	31.790598	10.094184	28.271818	29.123341	17.074736	28.509206	36.969808	56.905214	19.539037	30.956964	35.083892	43.078075	31.16936	13.787307
L3_chr8_-_94822368	chr8	94822367	94822489	-	389677	RBM12B	MGC:33837	33.378547	21.071518	16.239707	39.290307	16.36801	2.552427	8.933078	26.68367	25.553724	19.477523	16.317951	19.955443	71.390869	47.102892	46.440594	55.714007	52.305246	28.635106	39	35	10	40	16	4	13	42	32	20	19	28	69.960623	61.977813	72.997543	90.997543	70.913669	28.995122
L3_chr19_-_45028832	chr19	45028827	45028867	-	2091	FBL	FIB,FLRN,RNU3IP1	67.30646	29.879072	11.303768	30.423968	12.266143	9.523194	8.871736	3.977878	8.079609	1.87559	0.84304	0	37.744597	37.638752	31.770501	18.378511	24.362588	20.808036	77	50	7	31	12	14	12	7	10	2	1	0	37	49	49	30	32	21
L3_chr9_-_134809825	chr9	134809816	134809844	-	7248	TSC1	TSC,KIAA0243,LAM,MGC86987	4.185541	4.268397	3.183914	4.884455	2.08457	0.667956	46.493012	84.079239	128.215985	83.769243	75.346384	64.036661	63.528038	69.453793	176.480666	106.876881	106.760018	48.329748	5	7.040373	2	5	2.040373	1.06089	58.070289	99.93579	148.909946	78.625376	84.879615	93.331078	62.802833	88.976097	208.381091	173.104314	122.611554	49.772182
L3_chr20_+_60810221	chr20	60810210	60810609	+	4923	NTSR1	NTR	63.359029	40.40398	78.60718	271.912403	309.074902	82.807597	39.779965	55.180272	64.550423	111.075403	97.31074	61.174226	11.307469	10.472517	31.33485	58.602855	47.761625	34.798248	74.857546	66.84686	47	275.451312	300.837723	109.954315	54.916044	85	80	109.984842	111.940591	85.981123	11	14	55.572504	95.830525	64.811591	35
L3_chrX_-_106846849	chrX	106846838	106846950	-	1831	TSC22D3	RP13-364K23.1,DIP,DKFZp313A1123,DSIPI,GILZ,TSC-22R,hDIP	25.219253	36.950786	3.343982	1.957861	1.019722	1.362328	19.068691	14.734961	2.402289	0	0.84304	0.741153	70.701509	84.032148	17.794245	6.761824	3.383483	12.835627	28	63	2	2	1	2	25	21	3	0	1	1	70	106	25	11	5	13
L3_chr8_-_131097849	chr8	131097829	131098115	-	NA	NA	NA	48.469122	23.472234	20.079988	62.531815	32.014053	5.829074	16.879164	27.471802	19.034588	15.020991	25.336558	23.552163	49.855154	32.514265	26.505469	57.149835	79.501105	36.579	55.977007	39.138365	12	63.578836	31.293415	9	23.656743	38	23.811628	15.698093	29.289412	32.819442	48.810273	42.99929	42.612751	93.202612	102.183272	37.139891
L3_chr9_-_76757606	chr9	76757574	76757632	-	55071	C9orf40	FLJ25795,FLJ10110	61.210058	31.668383	4.935939	26.621462	4.08325	0	1.32216	1.718711	3.898947	0	0	2.195282	52.740803	9.00498	18.308786	13.459651	5.728646	4.951216	69	53	3	27	4	0	2	3	5	0	0	3	52	12	28	22	8	5
L3_chr20_-_44348788	chr20	44348786	44348791	-	NA	NA	NA	41.860217	39.202376	25.547623	54.344204	67.645812	54.273521	53.336394	58.710454	35.850617	45.846603	37.865523	89.860156	20.077852	16.665187	36.233256	24.195689	22.449683	43.486223	46.386098	66.198945	13.92964	54.846153	65.713285	64.056339	63.629667	71.328248	42.660526	43.695574	42.625733	134.924246	19.764064	21.61808	48.277936	39.326725	27.758836	45.124102
L3_chr16_+_30681109	chr16	30681106	30681143	+	9810	RNF40	BRE1B,DKFZp686K191,KIAA0661,MGC13051,RBP95,STARING	54.191767	20.322809	15.640349	24.916494	15.498274	11.554652	27.253256	21.769368	24.781808	9.135931	20.120514	14.65895	33.969478	32.706234	21.635356	25.774701	33.15471	41.590006	59.481959	33.916667	9	25.281346	15.140673	15.978723	32.972376	29.994475	29.730507	8.994475	23	20.98895	33.553046	41.985866	31.986221	41.978799	40.785866	43.325284
L3_chr11_+_19095290	chr11	19095265	19095326	+	54503	ZDHHC13	FLJ10852,FLJ10941,HIP14L,HIP3RP,MGC64994	46.179421	34.176653	18.603886	23.605621	9.207218	1.91432	19.777207	10.200688	13.493883	9.944316	3.346384	5.806255	49.982216	28.914944	45.989786	28.169077	13.520771	13.911273	53	57	11	24	9	3	26	16.97	16.961165	10	3.97	8	48.996124	37.996124	68.973684	45.984791	18.992308	13.988432
L3_chr13_+_52114566	chr13	52114565	52114569	+	144983	RP11-78J21.1	RP11-78J21.1,LOC144983,MGC102957	3.770138	0.019963	1.591957	7.880839	0	0	4.642039	9.557972	5.589454	5.597741	6.139649	8.898952	107.862917	64.00931	130.261491	79.813313	76.699184	23.318517	4.467684	0.031532	1	8.031532	0	0	6.347555	14.491662	6.970669	5.781241	7.073014	12.463302	107.502194	81.095333	150.95238	128.931049	87.939714	23.904032
L3_chr4_-_178600541	chr4	178600528	178600618	-	175	AGA	AGU,ASRG,GA	16.895425	8.467716	3.183914	10.8282	2.043806	0.638107	6.3208	7.767615	5.493375	3.80792	1.68608	10.07482	93.814151	44.847502	41.107695	58.172553	52.637296	38.586285	20	14	2	11	2	1	9	13	7	4	2	14	91.984018	59	67	94.977324	70	39
L3_chr11_+_2378556	chr11	2378533	2378580	+	NA	NA	NA	75.288008	49.849695	51.082975	64.151374	71.702125	11.984569	0	1.718711	1.545543	1.93233	0.84304	0	42.830273	31.45559	44.750155	33.121941	30.431122	62.525927	84	83.981383	28	65	69.749491	17	0	3	2	2	1	0	42	41	67.700034	54	40	64
L3_chr11_+_43337068	chr11	43337042	43337082	+	55761	TTC17	DKFZp686D20222,FLJ10890,FLJ13099,FLJ23673	44.555951	27.610528	23.312979	41.02406	16.032779	5.523945	20.851756	56.510822	49.729787	27.601809	26.805619	48.929603	52.976105	57.480112	55.726164	42.737902	51.116684	17.055056	51.245974	46.094507	13.812363	41.736013	15.674213	8.174304	28.380367	80.446534	60.762695	27.51526	31.043816	69.347807	52.012455	74.218832	80.122732	69.545659	64.644056	17.127813
L3_chr7_-_138444641	chr7	138444641	138445008	-	56829	ZC3HAV1	ZAP,DKFZp686F2052,DKFZp686H1869,DKFZp686O19171,FLB6421,FLJ13288,MGC48898,ZC3H2,ZC3HDC2	33.714286	19.085711	16.417795	22.565306	13.339603	1.276213	29.465774	84.606494	54.944486	45.168778	41.72006	30.596782	55.569524	48.855166	72.58438	55.482013	52.04655	24.392929	37.928571	31.857143	9.883562	22.928571	13	2	37	102.980519	63.974067	42.961039	47	44.721925	54.973614	62.690088	92.867337	89.926298	62.948786	25
L3_chrX_-_15782828	chrX	15782792	15782881	-	8905	AP1S2	DC22,MGC:1902,MRX59,SIGMA1B	78.918044	81.548536	47.059918	138.751958	76.731872	16.178101	8.587906	7.505819	12.634043	35.411858	25.118833	19.940956	31.792594	33.438395	58.52129	67.951811	102.466238	58.985208	90.90099	136.742938	27.95185	140.82241	74.854097	22.963697	12	12.961246	15.967391	34.978261	28.913043	27.978261	31	43.966422	89.948919	110.917104	133.598024	59.937107
L3_chr1_+_243065251	chr1	243065228	243065633	+	116228	FAM36A	FLJ43269	56.436138	45.40566	38.318322	47.064869	17.801523	6.447186	17.883693	64.256714	27.890636	15.19518	35.379282	33.166388	45.125946	28.542523	25.154102	25.081405	30.388382	15.586667	66.071429	75.610837	22.5	47.980237	17.428571	9.857143	25.37037	95.869638	34.785987	15.842593	41.212963	46.537037	44.231707	37.671893	43.463415	41.074912	43.54878	15.573171
L3_chr12_-_78852859	chr12	78852843	78853059	-	4659	PPP1R12A	MBS,MGC133042,MYPT1	20.21284	26.162286	10.20811	8.813823	10.232955	8.003955	38.239569	58.082659	75.620288	37.215565	46.238316	41.881178	61.115127	48.951043	110.657167	59.547968	61.746967	28.792549	23	44	6	9	10	11	51	82	90.995025	36.997567	53	59	60	63.996269	148.192463	96.998131	79	28.998134
L3_chr1_-_37834124	chr1	37834095	37834157	-	29889	GNL2	FLJ40906,HUMAUANTIG,NGP1,Ngp-1,dJ423B22.6	12.343949	27.04106	9.551742	27.573141	6.122694	1.276213	12.829305	36.890511	64.20337	33.684749	28.625285	17.850645	94.531528	103.015044	115.513968	98.454846	89.49324	34.487794	15	45	6	27.990826	6	2	18	55.996063	78	33	33	25	93	134	168	159.99729	110	35
L3_chr16_+_658100	chr16	658099	658183	+	89941	RHOT2	ARHT2,C16orf39,MIRO-2,RASL,LA16c-313D11.4	80.718702	38.87455	34.332936	25.44933	33.655259	22.551879	4.228769	4.175439	3.091087	7.695185	5.058241	14.161713	35.80264	24.164454	37.510509	17.684411	19.060468	36.560574	93	64.847305	20	26	32.925325	30	6	7.094017	4	8	6	19.724138	34.979253	32	62.953852	28.991667	27	36.987448
L3_chr8_+_117847943	chr8	117847942	117847953	+	84294	C8orf53	MGC14595	35.29042	27.06543	34.336854	48.624446	12.330753	4.532625	19.041892	50.606577	84.085973	58.191365	45.900686	31.102964	68.236163	27.972316	110.124682	65.687931	52.282477	15.501652	37.994681	46	18	48.989063	12	6	23	60.997449	94.997475	53	51	46	68	36	119	106	59	16
L3_chr10_-_5895336	chr10	5895323	5895426	-	2665	GDI2	FLJ16452,FLJ37352,RABGDIB,RP11-318E3.2	25.782666	10.810104	9.871879	15.684352	5.108987	0	21.162503	11.1965	21.154799	11.771066	14.60335	17.853983	76.429915	72.423356	79.767309	94.747732	110.606716	78.694193	30	18	6	16	5	0	27.993671	18	26	12	17	25	74.985775	93.984322	114.982938	153.997139	139	79.984334
L3_chr15_-_62460694	chr15	62460690	62460696	-	9768	KIAA0101	L5,NS5ATP9,OEATC-1,OEATC1,p15(PAF),PAF	4.989785	3.03097	4.93594	1.951062	0	0	5.911509	13.216889	13.077242	2.94947	8.594719	1.482306	112.732617	65.865699	100.121985	18.450034	16.855911	27.295994	6	5	3	2	0	0	8	19	16	3	10	2	111.997579	84	121	30	21	28
L3_chr16_+_74157777	chr16	74157757	74157814	+	11345	GABARAPL2	ATG8,GATE-16,GATE16,GEF-2,GEF2	53.482063	32.886933	34.356139	64.421807	45.274177	11.755329	8.695527	4.182681	3.345175	7.14117	3.630603	5.641722	61.639415	46.01973	58.03711	80.004244	101.858771	87.300215	60.757442	54.963333	19.478162	65.371128	44.1771	17.002362	11.302732	7.237744	4.347729	7.332488	4.26143	7.720781	60.608637	59.891128	83.522126	130.100613	122.495247	89.84808
L3_chr6_-_136652619	chr6	136652607	136652678	-	9774	BCLAF1	BTF,KIAA0164,bK211L9.1	12.168259	16.767815	6.367829	24.593436	4.096355	2.000434	34.882435	33.606591	56.427146	39.287528	16.345249	24.536627	77.226278	99.481209	117.201647	55.200253	57.034653	33.60285	14	28	4	25	4	3	46	51	69	39	19	34	76	129	168.996546	90	73.994813	33.996534
L3_chr7_+_91408117	chr7	91408098	91408131	+	10142	AKAP9	AKAP350,AKAP450,CG-NAP,HYPERION,KIAA0803,MU-RMS-40.16A,PRKA9,YOTIAO	51.463127	50.352547	13.030192	16.79141	13.952634	6.882357	35.014393	68.836212	57.387879	52.897033	52.818209	70.653602	37.96054	14.83301	17.49928	12.942663	14.647072	12.225306	58.166731	84.833914	7.925645	17.113242	13.647786	9.699279	45.740282	94.824052	68.520601	51.436023	59.846896	102.369191	37.235046	19.483801	28.810351	21.189421	20.432707	12.368348
L3_chr1_+_86942846	chr1	86942807	86943182	+	51100	SH3GLB1	Bif-1,CGI-61,KIAA0491,dJ612B15.2	46.601065	34.817454	57.405597	279.946328	151.175844	11.987604	26.789955	56.941688	140.90445	305.345498	335.71547	128.690421	51.177844	45.112038	114.237181	272.516092	411.543841	95.403711	54.965929	57.97076	33.97076	283.194886	147.246427	17.997275	37.967007	88.613507	171.818561	292.098229	378.166195	184.598187	49.943807	59.732204	176.88584	442.822421	493.071698	96.599909
L3_chr7_-_133794391	chr7	133794370	133794451	-	231	AKR1B1	ALDR1,ADR,AR,MGC1804,ALR2	69.082655	52.708392	26.017492	27.469994	19.421665	17.933559	10.462354	13.120884	16.795956	7.61584	19.964293	14.577121	45.025993	45.098145	43.977395	35.455764	27.287889	83.478705	79.992248	87.984511	16	28	19	25.996124	15	22	21	8	23	20	44	59	68	58	38	85
L3_chr3_+_173951206	chr3	173951164	173951274	+	1894	ECT2	FLJ10461,MGC138291	6.530661	11.426444	6.753939	9.796154	0	0.409462	33.802801	40.246681	44.611433	43.131847	23.110605	27.869432	84.490845	68.069959	50.832139	52.156058	22.841707	24.685649	8	19	4	10	0	0.666667	45	62	54.996337	43	27	39	82.982238	88.997481	77.965624	85	33	25
L3_chr11_+_120668632	chr11	120668596	120668704	+	6309	SC5DL	ERG3,S5DES,SC5D	29.480895	24.043002	7.024196	20.573356	13.296483	0.638107	6.572589	15.94831	5.872006	3.80792	11.129655	3.677588	89.738522	68.009195	60.001638	62.431112	84.424979	62.094702	34	40	4	21	13	1	9	25.914286	7.531915	4	13	5	88	88.908425	90.876644	101.916821	111.574561	62.96337
L3_chr7_+_154720520	chr7	154720520	154720608	+	3638	INSIG1	CL-6,MGC1405	79.150333	141.705339	206.680149	28.58974	7.896768	3.190533	11.209093	31.939317	8.079609	0.937795	0.84304	2.936435	35.582155	54.288139	32.384736	4.877413	5.949016	13.730391	88	241.963626	101.997942	29	7.716312	5	16	45.192064	10	1	1	4	35	70	45.984848	8	8.718631	14
L3_chr22_+_36401590	chr22	36401588	36401598	+	3956	LGALS1	GBP,DKFZp686E23103,GAL1	15.515265	12.348294	7.024196	19.686556	14.337201	6.641627	8.048247	14.137082	3.175061	11.812843	0	5.6571	102.548473	100.465678	178.181836	196.2953	121.743511	147.875374	18	20.775862	4	20	14	9	11	21.25	4	12	0	8	101.989475	126.992352	198.79967	315.822453	134.931466	155.885251
L3_chr7_+_155129908	chr7	155129904	155130173	+	155435	RBM33	hCG_20114,DKFZp434D1319,MGC20460,PRR8	65.125184	75.567904	41.7743	64.958166	26.677811	4.213995	23.764826	98.30688	60.752549	48.894663	40.157185	35.01058	37.325945	46.784876	37.073864	29.993265	19.594501	12.957984	73.95493	126.977465	23.977465	65.977465	26.066628	6.501982	32	134.53765	73.102402	47.250307	45.957491	49.250307	36.567876	60.811458	55.916376	48.989247	27	13
L3_chr1_+_158441748	chr1	158441744	158441872	+	8682	PEA15	MAT1,PED,HMAT1,RP11-536C5.8,HUMMAT1H,MAT1H,PEA-15	26.793917	49.957534	39.226361	81.590829	100.205383	65.095401	76.085432	90.358354	172.182411	119.240221	148.984075	213.634678	23.490063	20.366134	58.807268	51.94375	84.382912	151.564176	30.93893	83.554512	23.750479	82.922788	97.527213	78.788285	94.398658	120.535088	205.982263	116.515306	167.250709	320.070658	22.879536	26.874834	89.529213	84.645993	104.802249	157.783895
L3_chr2_-_220116565	chr2	220116516	220116776	-	79586	CHPF	CHSY2,CSS2,FLJ22678	33.542046	26.516619	21.671946	18.185348	52.24456	26.403956	64.609725	72.090157	22.210634	18.332199	27.183811	48.266141	28.800737	17.221551	3.068363	10.366487	13.194471	42.802988	40	44	13	18.619464	51	36.994186	85.484848	108.855927	28	19	32	66.929455	28.162162	23	6	17	19.933333	42.971051
L3_chr8_+_31010867	chr8	31010861	31010916	+	7486	WRN	RECQL2,RECQL3,DKFZp686C2056,RECQ3	9.187234	6.684576	11.849946	7.817847	0	0.638107	38.78497	93.796343	62.227707	55.443357	27.833554	55.17629	79.125261	52.891129	91.074011	79.913775	51.67253	31.342522	11.068531	11	7	8	0	1	49	122	75	54	32.3812	79	78	69	125.998201	129.798561	68	32
L3_chr9_-_129993683	chr9	129993632	129993697	-	25792	CIZ1	LSFR1,ZNF356,NP94	35.016297	19.929194	9.551743	7.811048	24.458663	24.169725	35.980196	37.419721	34.751565	35.844147	17.980985	27.815127	56.146277	47.913225	42.457717	18.335489	51.600832	67.997657	40.832975	33	6	8	23.911842	31.986842	47	58	43	35.996124	20.941392	38.929412	54.951113	62.914834	66.929155	29.983125	67.976945	68.955572
L3_chr15_+_41213041	chr15	41213041	41213097	+	80021	TMEM62	FLJ23375	69.730645	31.174224	4.775871	40.280921	13.281503	6.553295	35.33976	17.853188	3.091086	6.75739	20.786246	11.557125	22.428917	7.555403	4.429031	6.087901	17.125364	14.971806	80	52	3	41	13	10	45	27	4	7	24	16	21.962963	10	7.907407	10	22.954128	15
L3_chr2_+_208839254	chr2	208839191	208839283	+	200576	PIP5K3	CFD,KIAA0981,MGC40423,PIKFYVE,PIP5K	60.759108	43.600145	16.85186	38.300191	14.240753	3.485384	30.80573	85.559015	40.809887	62.959939	45.375399	45.242169	36.709717	49.655144	17.29589	46.594044	53.870856	28.727932	69.955945	73	10	38.986624	13.928	5	39	115.933481	50	59.995012	51.992494	63.989924	35.958944	65	29	75.978027	71.975078	29
L3_chr13_+_26896753	chr13	26896722	26896793	+	2971	GTF3A	AP2,TFIIIA	81.367014	69.839181	23.219689	62.757109	25.586439	10.672586	7.003455	3.340081	4.63663	8.806633	5.993695	2.964611	39.917462	23.726082	16.160108	21.924543	29.983499	16.970362	93	116.57074	14	63.977497	25	15.994366	10	6	6	9	7	4	39	31.340426	29	35.927419	42	17
L3_chr1_+_148747208	chr1	148747146	148747221	+	1893	ECM1	RP11-54A4.6	3.332943	13.168539	8.279922	28.645404	15.394282	18.514503	47.346314	49.992116	42.88143	154.433049	153.060865	168.916727	78.669081	88.265143	138.289715	193.809635	224.150215	287.276254	4	22	5	29	15	24	57.977778	63.988889	51	137.927778	167.955556	254.966667	77.998314	112.989117	172.992411	311.987427	238.991606	302.988196
L3_chr14_-_19843951	chr14	19843937	19843971	-	91875	TTC5	STRAP	5.581487	12.602989	1.591957	12.748311	3.063528	0.638107	56.237778	58.240792	50.851055	49.213934	32.092495	45.011296	68.169854	60.729883	107.134465	51.506693	47.993279	64.406213	6.831911	20.959184	1	13	3	1	69.994505	79	61.986126	48.938653	36.997253	63.989101	66.992153	78.992176	148.922288	83.966873	61.998035	66
L3_chr17_+_77280801	chr17	77280795	77280918	+	6182	MRPL12	5c5-2,L12mt,MGC8610,MRP-L31/34,MRPL7,MRPL7/L12,RPML12	73.096565	57.889657	11.303768	32.459814	27.675942	11.02689	9.041869	10.608407	4.913659	5.762855	4.269973	5.076436	48.68129	38.826263	29.793487	28.717753	27.685109	27.507159	83	97	7	33	27	16	13	16	6	6	5	7	48	51	47.84534	47	36.380818	28
L3_chr20_+_61622561	chr20	61622559	61622583	+	79144	C20orf149	FLJ21046,MGC2479,dJ697K14.9,RP4-697K14.13	69.730762	62.539719	47.61869	109.115224	86.451764	42.724025	38.981981	54.129746	28.883154	30.281823	39.967729	47.618078	22.331042	24.371519	19.965331	14.667831	11.886119	44.85046	75.98219	105.646397	26	109.897424	83.966469	53	49.950867	71.863911	35	29.852713	44.852713	67.965015	21.938095	31.88785	32.690476	24	17	45.914172
L3_chr9_+_132700461	chr9	132700427	132700492	+	25	ABL1	p150,RP11-83J21.1,ABL,JTK7,bcr/abl,c-ABL,v-abl	60.22625	52.88681	41.589482	32.319915	20.484655	9.423953	46.503122	41.321793	62.736812	30.280437	23.024997	29.189141	24.33845	28.779401	51.64909	15.083267	5.174691	12.870388	67.829494	88.891304	23.97445	32.838487	20	13.945652	57.296092	56.970326	74.483975	28.993921	26	41.96397	23.971831	37.438826	71	24.626984	7	12.961791
L3_chr11_+_63775552	chr11	63775530	63775597	+	5331	PLCB3	FLJ37084	55.815708	50.546516	10.368178	51.053132	46.115003	25.099695	52.495934	32.513086	25.222249	26.90458	47.257397	44.204414	22.886409	24.048339	21.386796	34.306603	29.916806	57.859891	64	84.69007	6	51.981557	44.984586	34	70	50	31	27	53.9941	63	22.360729	31.98054	33.544117	56.041614	41.993485	58.908893
L3_chr1_-_153498662	chr1	153498618	153498783	-	10067	SCAMP3	C1orf3	54.405766	44.422654	11.689879	57.966966	56.254184	27.230505	10.609161	14.694619	5.409401	10.630836	2.52912	13.822791	67.478585	63.693997	61.597744	80.868379	60.326051	110.113351	63.993496	74	7	59	54.996753	38	15	24	7	10.971429	3	18.989362	65.990164	83.99363	95.972917	131.99763	83.989344	111.868559
L3_chr3_+_153444814	chr3	153444812	153444872	+	NA	NA	NA	3.265331	4.847864	0	1.951062	1.019722	0	31.346493	54.883402	14.385423	6.621306	10.328606	12.298381	97.950444	86.226663	23.464325	26.906435	11.70467	11.898119	4	8	0	2	1	0	42	78	17.994444	7	12	17	96	112	37	44	17	11.996855
L3_chr6_+_90487594	chr6	90487593	90487600	+	NA	NA	NA	35.700743	17.058409	7.024196	13.839538	3.999901	5.365414	3.621307	18.360598	13.526017	5.024947	11.09432	6.026757	93.917362	101.516627	173.881109	97.41425	175.5804	67.585833	38	28.912621	4	14	3.912621	7	5	23	16	5	12.570248	8.570248	93.986311	126.594867	174.789738	156.564496	175.993584	71.390164
L3_chr9_-_37775062	chr9	37775052	37775077	-	51010	EXOSC3	CGI-102,MGC15120,MGC723,RP11-3J10.8,RRP40,Rrp40p,bA3J10.7,hRrp40p,p10	43.723904	32.203559	36.288276	41.37633	12.266384	4.12349	22.750816	13.948488	19.630969	13.782741	29.006245	14.067749	66.99772	23.548146	94.060877	55.906592	57.95674	24.62371	49.994737	53.994737	21	42	12	6	30	22	24	14	33	20	66	31	125	90.966063	74	25
L3_chr4_+_24987941	chr4	24987922	24988044	+	29945	ANAPC4	APC4	62.073128	36.463588	25.241971	43.093674	25.768797	7.886841	13.42352	10.9921	8.712615	3.887265	9.314567	12.96412	58.001222	62.53344	49.246695	55.186338	55.653695	21.914993	73.584621	60.470499	15	43.971074	25.227301	11.56446	19.077642	19.2267	11	4	10.967742	18	56.567204	82.239787	82.21052	90.260708	77.111536	21.934726
L3_chr5_+_139467588	chr5	139467527	139467625	+	NA	NA	NA	61.08334	32.499677	14.873793	65.014956	22.383699	7.897585	29.719188	41.609748	14.293677	8.727288	39.940326	28.873762	42.712884	20.944617	14.867004	11.613126	22.018864	8.979753	71.269857	54.269857	9	66	21.815385	11	40	62	18	9	46	40.659026	42	27.381295	25	19	27.988024	9
L3_chr8_+_146023733	chr8	146023731	146023798	+	7553	ZNF7	FLJ38706,HF.16,KOX4,zf30	42.148897	37.091102	20.195843	25.500168	39.960218	10.656549	52.189649	65.747886	51.44415	55.551281	37.924858	48.93649	39.658654	41.471202	49.172661	28.826328	21.982228	32.605815	49	61.987755	12	26	38.973485	15	66	92	61.76007	55	43	70	39	54	67.979042	47	31	33.080451
L3_chr6_+_118103344	chr6	118103324	118103359	+	116150	NUS1	C6orf68,MGC117249,MGC7199,MGC:7199,NgBR	83.700273	66.512847	71.455906	104.322055	50.340201	12.29149	19.720914	36.461299	22.146766	11.503106	20.664244	14.011656	30.596316	23.068684	27.057927	29.85189	41.934722	22.162002	94.975211	111.424058	40.404061	105.73731	49.122488	17.718328	27.361111	56.009603	27.73416	12	24.083333	19.680556	29.89639	30.600458	45.485045	48.814971	57.211458	22.302579
L3_chr5_+_128458289	chr5	128458287	128458347	+	51015	ISOC1	CGI-111	86.019496	44.812194	33.610667	83.836792	20.463457	4.695322	12.967801	7.724853	15.408278	21.263486	7.702723	15.073205	35.348658	18.118298	24.767103	24.345436	26.989209	14.780073	96.164395	74.928171	19	84.852247	20	6.904639	17.525773	13	19	21	9	21	34.67448	23.961379	37.982456	39.733295	36.634471	14.996491
L3_chr14_-_73323665	chr14	73323629	73323666	-	91748	C14orf43	C14orf117,FLJ00335,LSR68,c14_5541	30.652755	14.269478	8.616153	5.821254	8.179606	2.761163	70.192771	59.573753	47.389672	44.293706	22.3342	37.321812	34.476244	14.533314	5.545695	11.657408	16.887926	9.93658	35	23.904762	5	5.96063	8	4	82.651163	78.534884	56.881329	42.883721	25.883721	52.94186	34	19	10	19	22	10
L3_chr17_-_45140282	chr17	45140269	45140326	-	10237	SLC35B1	UGTREL1	76.685008	56.152963	65.825012	101.453257	67.614646	41.559774	10.609268	9.000446	5.55135	18.052538	14.566754	11.602249	48.063953	31.173828	47.196091	55.793335	87.65226	40.486185	88	93.997863	38	103	65.99568	56	15.161017	15	7	18	17	16	47	41	71	90.997773	113.602324	40.997773
L3_chr6_+_34867771	chr6	34867758	34867870	+	54887	C6orf107	RP3-349A12.1,FLJ20302,UHRF1BP1,dJ349A12.1,C6orf107	49.268757	22.366894	14.638538	27.446548	11.236044	7.583988	62.901208	85.608141	60.152736	38.089676	34.600034	37.741638	23.514414	41.882418	16.53316	7.908372	15.708829	8.992676	58	36.994595	8.994595	27.958763	11	11	82	119.995624	74	38.983299	40	53	23	54.994475	29	13	23	9
L3_chr6_-_139350815	chr6	139350815	139351142	-	85021	REPS1	RP3-509I19.2,RALBP1	65.798503	43.346098	37.806852	48.933459	36.908768	13.039703	35.567696	66.617712	48.778155	28.010342	26.290442	34.03406	34.492911	24.819445	17.995419	22.15841	22.544679	18.802659	73	73.11467	21.117487	49.587436	35.99711	17	44	89	58.957055	27.187619	30.09381	49.09381	34	32	28.933333	36.132175	30.132175	19.132175
L3_chr1_-_233183120	chr1	233183075	233183204	-	NA	NA	NA	5.021789	11.789114	1.591957	2.926593	0	0	68.624055	92.186751	54.081604	26.470852	18.865491	16.456651	62.311606	63.936339	26.524429	9.153416	8.617026	7.007489	6	19.469496	1	3	0	0	89.931129	134.947373	66.986226	26.997253	22	23	60.987755	83.903712	44.991561	14.995781	13	7
L3_chrX_+_70669649	chrX	70669645	70669706	+	8473	OGT	FLJ23071,HRNT1,MGC22921,O-GLCNAC	5.79403	1.831254	8.505964	1.957861	4.08325	5.170732	27.857511	53.513629	42.621465	50.654948	43.734529	72.418036	102.458824	62.829311	98.966172	99.177655	101.401733	74.236161	7	3	5	2	4	7	36	74.997416	52	49	50	105	101	81	135	160.997151	123	76.158777
L3_chr6_-_35996828	chr6	35996817	35996909	-	6732	SRPK1	SFRSK1	22.278377	9.651732	10.20811	19.610982	2.039444	6.265293	41.440158	68.764344	47.818866	18.711118	40.798769	67.011942	72.905677	78.803966	57.511014	33.773712	41.647864	19.843348	26	16	6	19.956835	2	9	51.992908	90	57.995215	19	46	96.985837	72	101	79	54.997701	53	20
L3_chr5_-_177949983	chr5	177949889	177950010	-	91522	COL23A1	DKFZp434K0621	92.073247	40.267862	9.871879	17.381051	26.617614	10.210823	17.312693	30.714327	3.126175	1.93233	3.418055	0.741153	27.61465	16.294874	19.281202	7.301038	6.068966	17.880945	106.937415	66.907692	6	17.752673	26	14.867596	23.927711	45.912088	4	2	4	1	26.928571	21.76019	32.762045	11.990476	8.990476	17.934921
L3_chr3_-_143649550	chr3	143649493	143649593	-	54464	XRN1	SEP1,DKFZp434P0721,DKFZp686B22225,DKFZp686F19113,FLJ41903	32.848609	43.812319	36.381996	67.445633	13.30774	3.39927	33.618993	88.601677	64.435875	55.645484	40.774653	75.146405	70.937217	61.808547	60.507942	37.565124	38.644199	17.937492	37.778638	73.342099	20.996198	68.147201	13	5	44.903769	123.523202	78.889862	55.347391	46.773089	106.792784	69.627454	80.984523	97.339158	61.399383	53.373076	17.978022
L3_chr1_+_201862545	chr1	201862543	201862584	+	493	ATP2B4	ATP2B2,DKFZp686G08106,DKFZp686M088,MXRA1,PMCA4,PMCA4b,PMCA4x	7.640446	6.657998	1.591957	0.900128	2.043806	0	44.234432	51.886932	34.112352	15.239154	20.007619	34.942671	85.934259	58.701146	47.396512	31.319378	25.153242	20.872771	9	11	1	0.923077	2	0	56	70.99262	40.988916	15	23	49.996296	84.974063	75.997041	61	51	32	20.988226
L3_chr17_+_34140100	chr17	34140071	34140164	+	284106	CISD3	Miner2	103.15193	59.696141	31.347091	33.999274	21.371535	25.955571	14.499808	2.896964	2.96995	2.813385	1.806787	5.199381	21.518345	24.908956	15.415315	7.29749	13.973678	42.512734	117.740183	99.384755	18.939655	34.686783	20.919897	36.291103	19.848625	5	3.808219	3	2.15407	7.121996	20.955	32.895708	27.873687	11.984663	20.549561	43.237334
L3_chr11_+_61204423	chr11	61204392	61204507	+	747	DAGLA	C11orf11,DAGL(ALPHA),DAGLALPHA,NSDDR	63.933802	34.346855	28.076728	131.994538	138.55847	60.509094	54.058732	47.76293	69.598366	158.510247	228.43282	203.593185	22.216413	12.616072	18.934842	49.667392	41.849273	52.641032	74.910619	56.944182	16	133.92104	134.985158	80.53929	71	71	83.99794	152.657523	255.992816	296.980675	21.675637	16.667588	30	81	53.974677	53.67233
L3_chr3_-_169295627	chr3	169295627	169296417	-	27333	GOLIM4	GIMPC,GOLPH4,GPP130,P138	75.285328	55.839716	51.19662	117.035856	43.938255	8.01336	30.138678	83.043981	126.550867	78.919934	118.496934	106.048699	34.859487	23.168896	60.686309	46.348462	34.676352	18.085971	88.976665	92.92709	30	118.962056	42.975845	12	41.997093	126.916667	155.807916	80.871351	136.898965	149.954434	33.958122	30.836119	101.976744	75.869774	50	18
L3_chr18_+_11971453	chr18	11971436	11971528	+	3613	IMPA2		114.335925	51.395542	18.64223	9.044602	18.405934	4.114309	7.610918	5.793929	4.720604	1.87559	0	3.320868	18.459325	14.07671	7.477466	4.284427	3.945615	1.007135	131.969586	85.527359	10.996721	9.26989	17.96463	5.986842	11	10	6	2	0	4.509091	18	18.685892	14	7	6	1
L3_chr3_-_114716713	chr3	114716659	114716739	-	152185	CCDC52	FLJ26064,FLJ44949	38.872224	23.520545	12.434948	18.11884	11.251024	0	44.12536	72.354721	71.462438	36.942653	44.319251	37.858658	58.28228	41.288299	29.131266	38.647209	23.599598	13.884766	45	38.983607	7	18.46875	11	0	57.992327	102.992327	86.757033	37	51	53.989848	56.992509	53.988848	47	62.985117	32.988889	14
L3_chr6_-_143874534	chr6	143874490	143874577	-	2519	FUCA2	MGC1314,RP1-20N2.5,dJ20N2.5	61.631012	31.718529	26.944116	49.239826	21.482224	21.132421	17.726566	22.774049	18.884324	14.452576	17.252805	14.571611	62.260923	42.627651	26.609192	44.780194	16.393866	52.145485	72	52.991903	16	50	21	30	24	37	23.993151	15	20	20	60.977918	55.946201	44.977717	73	24	53
L3_chr8_-_71683140	chr8	71683078	71683147	-	23471	TRAM1	TRAMP,PNAS-8,TRAM	59.948413	29.359116	27.22952	44.168389	26.607785	4.552861	10.567281	23.859329	33.561742	13.631693	33.809988	13.742146	71.352718	54.263164	62.235306	88.289245	60.261084	40.15839	68.977186	48.977597	15.992228	44.980989	26	7	14.994595	37	41	14	39	19	70	70.998314	95.805229	143.595743	77.988435	41
L3_chr6_+_170457761	chr6	170457739	170457789	+	84498	FAM120B	KIAA1838,KIAA0183,PGCC1,dJ894D12.1	69.284949	49.314479	64.097526	56.87669	33.723017	6.589803	30.500435	47.6451	63.508018	35.699828	57.766961	63.58113	43.961145	42.21095	57.165088	41.144118	48.004737	26.662841	79.945313	82.396973	36.029633	57.890541	32.889807	10	40	70.526406	77.457642	36.23043	65.759988	90.770897	43.032754	54.990804	84.477445	67.122026	62.431471	27
L3_chr9_-_37582575	chr9	37582574	37582628	-	401505	C9orf105	RP11-263I4.1,RP11-613M10.3,bA613M10.3,Tom5	26.689411	23.512997	16.10587	12.709101	10.210307	2.556098	34.687199	29.697933	15.069054	9.641756	15.454754	17.167786	83.144465	32.774063	35.808493	31.850398	30.434345	21.825117	31.975	39	9.92126	13	10	4.008971	44.92268	44.911751	19.009505	9.977528	18.009506	23.888782	81.849662	42.996774	57	51.932927	41	21.996753
L3_chr10_-_119796207	chr10	119796185	119796448	-	22841	RAB11FIP2	KIAA0941,Rab11-FIP2,nRip11	87.311339	87.225272	23.578648	35.389833	50.252853	9.710236	38.181733	99.638986	92.627771	56.135335	49.483526	44.612523	19.53563	16.56816	18.917951	17.017659	18.08669	25.677462	98.988732	145.961484	14	35.997207	48.933887	13.994366	50.96007	141.124518	109.956651	55.987124	56.997863	62.987207	19	21.961122	32	27.897975	26.127995	26
L3_chr14_-_74663512	chr14	74663465	74663530	-	91754	NEK9	DKFZp434D0935,MGC138306,MGC16714,NERCC,NERCC1,Nek8	91.057908	24.659183	32.409939	63.977803	20.441387	2.638541	17.05119	7.458061	4.755693	9.801168	12.116844	16.87215	37.805095	17.352929	15.620801	18.324981	30.505424	20.871991	104	41	19	65	20	4	22.989899	13	6	10	14	24	36.978947	23	27	30	41	21
L3_chr19_-_10375219	chr19	10375181	10375253	-	11140	CDC37	P50CDC37	81.748169	64.781751	53.320065	111.598351	57.456932	34.399155	7.659538	17.05223	29.989503	26.123852	12.944917	12.909189	57.054887	45.875882	65.93536	52.123116	59.332374	90.505061	91.968858	108.74243	29.988975	112.958132	55.988824	47.995449	10.993007	27	36.770674	26	14.992537	17.993007	55.923791	59.912991	96.665404	84.89655	76.96603	92.912878
L3_chr11_+_123997975	chr11	123997968	123998017	+	84897	TBRG1	FLJ14621,FLJ25020,FLJ90113,MGC129890,NIAM,TB-5	46.451562	32.835796	31.264876	43.387053	8.191662	1.91432	24.965806	68.74795	61.606564	25.721687	42.896979	38.957608	75.148082	61.70705	90.846691	55.139528	62.476163	47.162171	52.994819	54.994819	18	44	8	3	33	90	73.989232	26	49	56	73.985707	79.998188	123.838205	89.695876	78.985765	47.992812
L3_chr10_-_15036052	chr10	15036014	15036454	-	64421	DCLRE1C	RP11-398C13.5,A-SCID,DCLREC1C,FLJ11360,FLJ36438,RS-SCID,SCIDA,SNM1C	28.950704	24.711288	3.183914	20.527836	10.22694	2.638541	47.810345	71.925724	16.618366	22.181895	40.329991	30.27761	71.652265	72.006032	32.119767	37.244176	26.0368	28.323948	34.172414	41	2	20.9375	10	4	64	102.874016	21.034468	23	47.034508	42	69.961783	94.299111	54.955556	61	36.980892	28.556764
L3_chr11_+_82460765	chr11	82460754	82460795	+	NA	NA	NA	28.997994	7.857299	16.46575	14.699724	2.039444	1.276214	23.293842	19.060384	19.185423	16.821698	32.972808	33.364957	96.292231	33.686452	61.713823	57.600202	50.114776	28.640529	33.965812	13	10	15	2	2	30	30	24	17	37.995575	47	94.995816	44	89	93.853274	66.983573	28.997917
L3_chr11_-_75769772	chr11	75769767	75769833	-	5612	PRKRIR	DAP4,MGC102750,P52rIPK	84.29768	47.729697	45.419697	64.020083	36.884166	3.82864	38.790219	45.097188	59.478863	5.68351	26.251761	22.262587	25.571279	11.250147	26.548729	15.371007	19.256117	5.014447	95	80	26	65	35.988406	6	49	62.153634	71	6	30	31	25	15	42.803444	25.146321	26	5
L3_chr7_-_135312614	chr7	135312613	135312686	-	136319	MTPN	FLJ31098,GCDP,V-1	18.680455	22.235558	14.840716	12.729547	7.163412	0.638107	37.423983	55.623594	77.680395	34.964636	46.405028	58.376878	93.659921	66.793028	89.702151	75.51172	97.661099	48.924204	22	37	8.980583	13	7	1	49	81.995227	94	34.997613	53	83	91.983745	86.983977	126.993485	122.991982	123.947883	49.979075
L3_chr19_+_39355167	chr19	39355165	39355282	+	26065	LSM14A	C19orf13,DKFZP434D1335,FAM61A,RAP55	76.247914	80.166102	38.900493	73.07239	47.7961	19.055202	30.957877	17.205592	32.306977	13.702008	22.921642	38.772244	43.010913	32.902543	52.818756	45.37169	46.425308	47.366168	88.764194	134.3155	23	74.364807	46.622196	26.881756	42.054695	28.528905	39.938469	14	26.806452	54.211332	41.959556	43.638287	87.138893	74.047644	62.747421	48.146348
L3_chr17_-_77469317	chr17	77469287	77469347	-	51547	SIRT7	MGC126840,MGC126842,SIR2L7	103.898678	54.688865	23.247674	76.868156	65.620011	29.357993	8.741369	6.99214	7.988729	9.828573	2.552068	4.190247	38.793572	24.215561	38.404573	22.66625	43.743677	25.767874	116.926686	92	13.990476	77.923024	63.985559	39.997596	12	11	10	10	3	5.776119	38	32	57.881944	36.984466	57.779817	25.996094
L3_chr11_+_122031639	chr11	122031635	122031841	+	84959	STS-1	KIAA1959,MGC15437,p70,STS-1	64.291076	55.681507	23.11287	11.766046	48.021118	9.990366	49.309889	51.83978	31.772906	30.769426	79.166147	59.336353	38.656124	17.450436	22.630971	29.422296	45.889335	12.881382	70.956522	93.975904	13	12	46.73994	13.996139	61.868932	72.980198	38.860458	31	88.972973	84.99446	38	22.868313	35	47.98146	58.990741	13
L3_chr12_-_41269816	chr12	41269796	41270128	-	144165	PRICKLE1	FLJ31627,FLJ31937,MGC138902,MGC138903,RILP	61.965075	33.468339	3.343982	2.933393	4.089265	3.379673	66.950822	63.123692	3.117259	0.937795	5.238118	7.829664	25.430567	10.599469	1.090837	3.04103	1.287928	1.007135	67.77818	55.949367	2	3	4	4.974684	83.793974	81.901639	3.989071	1	6	11	24.938776	14	2	5	2	1
L3_chr1_-_84744391	chr1	84744388	84744851	-	2787	GNG5	FLJ92393	75.535211	58.411618	35.342902	106.689815	37.74651	17.368974	18.927304	30.634743	15.821712	25.526786	33.679813	25.344397	59.990791	35.677971	44.135201	50.077009	46.31777	34.712851	85.747462	97.583329	20.98538	108.428589	36.911634	25	26	48	20	25.818182	38.67354	35	58.73141	46.783791	68.980926	81.84738	60.997319	34.942257
L3_chr13_+_31503306	chr13	31503306	31503921	+	10129	FRY	RP11-37E23.6,13CDNA73,214K23.2,C13orf14,CG003,bA207N4.2,bA37E23.1	12.26598	20.49017	3.183914	19.552532	2.039444	0	70.381136	119.355136	20.130067	45.25606	42.537173	42.25661	72.183303	58.777372	10.09306	39.110704	20.299099	3.021404	14.952381	34	2	19.968254	2	0	90	162.977528	25	44.994444	49	60.994652	71	77	18.942623	63.944	28.989362	3
L3_chr8_-_22022881	chr8	22022848	22022901	-	79873	NUDT18	FLJ22494	99.58114	55.656456	16.736007	60.199549	64.69549	36.707653	10.968436	5.152779	8.919466	17.981985	13.778487	18.803134	44.728823	8.347139	22.913707	27.020374	17.704908	16.892799	109.970803	93.987654	10	61	63	47.970803	15	9.397112	11	18	16	27	44	11	34	44	23.969072	17
L3_chr4_-_84424942	chr4	84424921	84425010	-	27235	COQ2	CL640,FLJ26072	112.769752	61.884708	36.328315	55.239622	18.464584	6.351407	12.317286	4.96799	7.231872	7.638445	2.552068	5.18807	31.606075	23.72022	20.862609	24.466304	19.205647	17.620249	125	103.978142	20	56	18	9	17	8	9	8	3	7	31	31	31	40	26	17.984375
L3_chr2_-_47257128	chr2	47257108	47257160	-	805	CALM2	PHKD,CAMII,PHKD2	67.584523	67.895913	45.019503	157.196587	77.21052	9.06525	8.741369	30.261304	29.920514	29.511225	40.316633	57.601598	80.934495	98.604379	112.956008	137.49293	206.983299	108.865122	72.993435	115.993435	23.993435	157.921225	74.986871	12	12	43.920319	36	28.992032	45.992032	83.992032	79.979456	125.986928	148.978923	222.982571	239.963184	111.986928
L3_chr7_-_92057596	chr7	92057592	92057661	-	257415	FAM133B	MGC40405	55.092682	62.112298	40.452369	31.43435	11.176342	7.782197	53.026479	166.083733	89.153664	24.69956	30.499027	17.036007	49.707676	26.296849	22.130332	17.509819	11.017733	2.951063	62.644338	105.313335	22.857893	31.899613	10.935827	10.955182	65.521814	183.207949	104.022264	23.756098	34.696699	23.845531	49.133635	34.246615	32.825683	28.588125	15.636124	2.950495
L3_chr6_-_53321678	chr6	53321658	53321731	-	60481	ELOVL5	HELO1,RP3-483K16.1,dJ483K16.1	46.476113	33.598627	19.583691	36.361721	9.199328	2.638541	14.252494	18.478235	11.043133	13.529743	4.215201	5.901046	97.709582	97.515044	112.104888	63.798871	68.343211	69.924275	54	55.989362	12	37	9	4	19.986755	30	14	14	5	8	95.994278	126.998561	162.997128	104	89.998561	71
L3_chrX_+_44377519	chrX	44377519	44377520	+	NA	NA	NA	39.627829	27.373317	12.788907	39.249372	26.287246	16.191908	87.262584	83.405778	63.742926	60.272922	57.547213	40.830289	32.465675	22.552931	28.756804	32.38219	21.682398	22.531609	42	46.663228	7	39.502675	25.530582	19.265291	91.991107	88.876154	72.103673	54.543061	62.963602	61.349417	32.273366	28.730413	35.287859	52.273366	25.428165	23.442657
L3_chr20_+_36534873	chr20	36534872	36534933	+	57148	KIAA1219	RP5-1100H13.1,DKFZp686N19168,DKFZp781M2411,FLJ43270,FLJ43928,dJ1100H13.1	84.392317	52.147946	58.345259	61.171037	45.171534	11.216716	38.416698	53.976002	107.883273	63.206242	52.803443	48.997673	36.669191	43.07888	94.059718	59.126807	34.459942	27.65297	93	87.997409	30.989717	62	44	16	48	74.998024	126.994094	61	60	70.992141	36	55.959368	123.945824	95.972912	45	28
L3_chr17_+_77603063	chr17	77603036	77603095	+	2873	GPS1	CSN1,COPS1,MGC71287	88.331778	58.00016	40.152003	69.831119	44.072039	53.871656	25.61899	21.994362	7.00291	27.450272	11.092015	24.431083	45.907178	29.727545	35.243055	20.763796	29.482085	56.24194	99.858607	97	23	70.956522	43	69.926097	34	32.965517	8.92973	27	13	34	45	39	56	33.95302	41	57.198177
L3_chr12_-_79855618	chr12	79855610	79855861	-	8825	LIN7A	LIN-7A,LIN7,MALS-1,MGC148143,TIP-33,VELI1	25.170898	10.775265	15.618862	14.797282	7.158808	0	51.214412	111.530465	52.102975	29.126095	20.870051	10.456776	84.609721	49.886088	64.157321	49.443924	34.348117	8.857396	28	18	9	15	7	0	58	122.993496	61	28	23.996743	15	84	64	81	80	43	9
L3_chr1_-_152197339	chr1	152197302	152197748	-	200186	CRTC2	RP11-422P24.6,TORC2	124.527794	55.562288	42.054146	104.524422	82.705354	27.882647	27.833138	59.443339	44.456476	46.720889	46.184802	45.181413	10.252518	8.280399	16.530305	27.473304	18.893084	27.786884	144.387723	92.761818	24.965116	106.195579	80.75245	39.664694	38.8	87.8	55.653659	46.6	53.209333	63.6	10	11	29	45.009397	27	28
L3_chr3_-_129325334	chr3	129325306	129325370	-	8607	RUVBL1	TIH1,ECP54,NMP238,RVB1,TIP49,TIP49A,Pontin52	27.1294	20.653826	9.937853	18.668882	6.135799	16.537862	25.114954	19.633676	26.124628	14.91026	29.881468	17.972749	110.388107	84.19082	91.38964	92.547473	103.009764	75.404162	31	35	6	19	6	21	34	29	32	15	34	25	109	108	120	149.998571	120.998569	78
L3_chr3_+_48456670	chr3	48456665	48456729	+	51372	CCDC72	HSPC016	79.745512	73.872393	74.386519	78.742896	59.413372	20.670961	27.39066	31.743109	19.162458	15.685326	20.360015	14.222858	55.595668	55.17397	55.977699	63.967055	47.305451	36.085654	91.136599	124.264443	41.930883	79.888724	57.898076	28.957868	36.647059	44.335279	23.694118	15.788235	23.788235	19.872353	54.518346	71.871834	82.509624	104.254673	62.624796	36.615365
L3_chr17_-_59273778	chr17	59273770	59274103	-	6603	SMARCD2	Rsc6p,BAF60B,CRACD2,PRO2451	113.357413	61.57825	29.524913	42.176193	36.781024	16.449117	17.751196	12.494048	1.545544	9.801168	4.238148	6.558741	31.762102	27.222611	16.33411	5.476308	16.389281	10.028893	129.973421	103	17	43	35.994286	24	25	21	2	10	5	9	30.941176	36	29.886364	9	22.931373	10
L3_chr14_+_44501142	chr14	44501121	44501175	+	23116	KIAA0423	DKFZp686D12126	35.836323	24.618424	1.591957	35.490829	9.192237	1.914321	77.045361	89.451458	73.654921	67.282386	83.266423	94.27729	50.855583	45.306864	44.179712	56.635983	45.857686	39.354227	40.988024	40.982214	1	36	9	3	95.997085	118.997097	88	64.988376	94	137	49.988713	58.993293	68	91.995465	58.993197	39.995515
L3_chr14_+_74418377	chr14	74418353	74418408	+	1743	DLST	DLTS	23.089058	13.191665	9.871879	11.763398	12.268871	4.000869	13.802642	23.282298	16.972995	22.566202	18.088013	21.187457	127.484022	113.118167	205.646211	117.793027	124.519591	124.550384	26.965909	21.943182	6	12	12	6	19	31.921569	21	22.927273	21	29.910714	125.971929	144.983545	260.985319	190.953838	148.980504	129
L3_chr17_-_35827660	chr17	35827657	35827717	-	7153	TOP2A	TOP2,TP2A	33.893534	10.86035	0	18.704985	4.089265	0	50.713967	52.901919	76.869932	43.682864	7.734548	19.186453	80.118533	91.408337	76.217865	64.557616	26.119816	16.75147	39	18	0	19	4	0	64	72.996795	91	42	9	27	79	117.99789	100	104.99789	33	17
L3_chr1_-_150002592	chr1	150002578	150002602	-	65005	MRPL9	L9mt,RP11-98D18.5	89.843698	47.265298	50.974347	61.257904	26.643257	14.352424	30.714549	28.161494	16.993596	19.531785	13.017147	20.308011	44.582361	28.669292	44.827384	26.422099	27.759372	21.711153	96.324937	80	27.694795	61.997041	25.993958	19	38	38	21	19	15	28.994012	43.996183	37	60.996183	42.996183	33.996183	21.996226
L3_chr11_+_75203881	chr11	75203878	75203921	+	7405	UVRAG	p63,DHTX	70.284712	45.431851	20.554802	41.251474	29.725272	6.655681	17.727871	15.633433	30.068606	16.037432	6.794839	12.420277	77.156077	21.945509	15.171053	32.493589	32.112406	10.956637	79.986026	75.992958	12	42	29	9	24	24	36	16	7.995049	17	75.910181	29	26	53	41.956985	11
L3_chr11_+_118443721	chr11	118443679	118443746	+	55823	VPS11	END1,PEP5,RNF108,hVPS11	32.411211	16.863066	10.184555	28.588555	33.842936	16.939216	61.30258	47.988293	34.165438	44.956875	38.208501	66.159963	72.316161	55.876896	33.408181	48.932025	75.558905	75.377813	37.990741	28.047876	5.986175	29.153244	33	22.971154	77.954556	69.987893	41.980815	44.997573	43.980576	94.978243	70.948244	72.947286	51.867763	79.978784	97.964223	76.960029
L3_chr1_+_246087111	chr1	246087104	246087262	+	25893	TRIM58	BIA2,DKFZp434C091	96.986276	62.636817	52.387257	53.973258	16.332197	40.298862	27.471367	57.697686	35.407272	34.120173	38.109178	216.978714	41.999864	47.606844	21.82232	24.491218	37.395836	38.428673	110.947712	104.958797	28.939567	54.882866	15.994949	53.945174	36.992537	81	43.991496	33.992537	43.940299	315.873745	40.990288	62	37.995238	40	50.972093	39
L3_chrX_+_119268670	chrX	119268667	119268804	+	10009	ZBTB33	ZNF-kaiso,ZNF348	64.084126	34.041098	8.119853	15.682316	2.039444	1.914321	30.027411	55.901127	24.800083	28.563388	41.320242	48.989593	72.432474	30.377236	21.752174	43.484233	73.33009	15.997505	71.927184	56.896658	5	16	2	3	41	80.828715	31	29	47.958647	68.892837	70.995012	40	36.988321	70.988724	96.995305	15.99729
L3_chr3_+_49701993	chr3	49701971	49702012	+	63891	RNF123	DKFZp686C2222,FLJ12565,FP1477,KPC1,MGC163504	50.972786	38.11388	27.462862	58.489914	63.543528	22.590657	85.215435	85.928546	76.412502	127.075825	89.720446	100.722574	30.624814	36.768553	32.781571	43.078689	54.40673	33.223161	59.146305	63.581595	15.860123	59.430207	62.003214	32.572539	107.679237	118.139466	92.607857	121.988251	101.681818	144.490909	29.919629	48.292117	52.782071	70.269897	71.409583	33.429675
L3_chr15_-_56829086	chr15	56829069	56829293	-	102	ADAM10	CD156c,HsT18717,MADM,kuz,AD10	33.67428	35.009432	19.909335	52.871599	34.730581	8.01336	37.05993	56.521856	39.7856	62.404573	119.964545	93.068399	96.912899	107.326812	148.203187	187.199757	227.138646	85.9452	39.99359	58	11.993789	53.966851	34	12	48.983546	84.984386	49.995204	62.995976	138.551453	130.989287	94.970495	140.993874	222.971405	304.978679	295.934203	86.988925
L3_chr3_+_28258114	chr3	28258070	28258293	+	152100	MGC61571	DKFZp779D0833,MGC61571	60.753342	58.79357	47.808662	105.147402	59.409009	5.302573	26.597969	25.914901	28.555334	38.343347	43.086985	43.172142	80.661094	45.361915	50.640117	106.558969	68.452637	55.270775	70.978891	97.981558	28	106.980964	57.968254	7.984211	35	41.988719	35.988832	38.985289	49.730739	59.981294	78.887825	59.902938	82.841484	173.899016	94.855315	55.968147
L3_chr1_+_159451667	chr1	159451639	159451720	+	2207	FCER1G	FCRG	13.638485	13.2456	10.368178	26.456369	23.530076	28.613796	7.610918	2.161827	3.091086	15.492943	35.13699	42.447271	146.787647	119.379852	113.700435	335.555918	645.547236	661.762599	15.993333	22	6	27	23	38	11	4	4	15.986014	39.993056	59.985915	144.975027	153.978781	160.898131	542.910135	705.912052	694.889744
L3_chr11_+_35640869	chr11	35640866	35641335	+	54765	TRIM44	DIPB,HSA249128,MC7,MGC3490	123.118554	56.893331	73.298859	61.954807	48.976949	10.676786	23.40045	80.412925	85.456364	57.815044	90.817042	71.194414	21.542605	23.374683	17.694534	30.577282	43.012682	13.022898	139.945635	95	41	63	47.827338	16	33	114.849498	104.266336	58	103.991849	100.997253	20.993711	30.987421	31.969774	49.962264	59.968553	12.993711
L3_chr17_+_18027518	chr17	18027513	18027919	+	54890	ALKBH5	FLJ20308,OFOXD,OFOXD1	85.028501	49.16453	32.652276	32.385918	35.82627	25.713106	53.254089	19.608707	7.881869	12.720133	11.926177	11.707301	30.693812	31.934599	22.368579	23.237741	16.492791	33.725109	98	81.993976	19	33	35	35.968944	64	31	10	13	14	16	30	42	37	38	23	34
L3_chr21_+_44377919	chr21	44377913	44378001	+	8209	C21orf33	D21S2048E,ES1,GT335,HES1,KNP-I,KNPH,KNPI	78.701981	44.231607	9.711811	54.072985	56.371601	22.535742	12.253885	19.940912	5.44449	15.704909	26.822531	19.87945	78.098194	26.530352	27.715425	34.334831	54.213582	43.164957	89	74	6	54.968944	55	31	17	31	7	16	31	28	77	35	42	56	70	44
L3_chr1_+_200584449	chr1	200584433	200584463	+	4660	PPP1R12B	MGC131980,MGC87886,MYPT2	120.482667	58.572725	22.312017	44.357575	29.756204	5.713301	28.14959	79.628574	42.240624	21.06238	67.752341	64.728815	21.373721	21.147182	15.981049	12.848738	14.929611	17.042081	129	99	13	45	29	8	37	105.973806	51	21	76.99305	93.986111	20.987013	27.756251	25.282528	20.987013	20.987013	17.160139
L3_chr9_+_32374622	chr9	32374616	32374680	+	48	ACO1	IREB1,IREBP,IRP1,ACONS,IREBP1	76.710004	43.691322	36.702337	43.135948	22.493917	8.989948	42.43738	44.767647	22.827322	26.795131	32.971649	25.602011	50.975612	40.425343	38.124315	37.987871	37.843109	66.690158	86.93093	72.959596	20.996504	43.943348	22	13	55.842729	63	28	27	37.984615	36.02273	50	52.98977	57.101956	61.984628	50	67.959638
L3_chr5_-_127901452	chr5	127901418	127901838	-	2201	FBN2	CCA,DA9	51.824073	33.486325	11.689879	78.874056	52.270184	14.603848	67.781851	118.193205	109.525978	148.117165	67.43291	64.313849	51.021365	31.298315	52.665603	69.490785	88.824718	20.544581	58.991935	55.963935	7	79.991935	50.95102	20	85.963134	152.985158	128.966543	140.974015	75.953545	94.966543	49.991014	41	79.985507	112.939122	109.963906	21
L3_chr19_+_53520362	chr19	53520362	53520661	+	2014	EMP3	YMP	49.813015	35.049503	173.544548	109.269936	53.192208	13.096918	10.503011	119.401365	86.708596	46.528893	26.225968	13.672774	111.941703	182.284965	848.7009	128.828628	169.163733	179.486344	56.820668	58.909069	92.694652	110.602789	51.853933	17.887221	14.910491	148.687917	102.625497	45.822715	29.837655	18.886848	110.591092	231.675519	873.052822	208.606634	195.669883	186.737469
L3_chr2_+_128565222	chr2	128565222	128565368	+	56886	UGCGL1	FLJ23671,FLJ23796,HUGT1	63.888613	32.311492	36.230663	40.374539	20.471225	2.552427	22.765956	76.275856	46.689756	29.261279	46.614004	58.123083	85.947026	58.949144	80.363501	57.711101	105.024417	25.580081	73.003322	54	20.026578	41	20	4	30	103.982939	56.951482	29	52.995671	82.991597	84.602528	77	115.993039	93.997701	131	26
L3_chr3_-_10337765	chr3	10337742	10337811	-	6396	SEC13	D3S1231E,SEC13L1,SEC13R,npp-20	49.727858	44.442396	26.675776	71.514397	39.091083	20.697886	10.108237	8.259525	17.126812	9.069772	5.113013	26.030867	112.881219	125.273409	145.583116	118.095605	164.895231	139.645652	54.301326	75	15	71.996644	37.996644	25	14	13.990476	21	9	6	37	110.969299	161.985618	198.606495	191.911144	203.941966	142.99522
L3_chr17_-_4554164	chr17	4554162	4554201	-	27043	PELP1	P160,HMX3,MNAR	94.574173	56.326039	32.180617	70.149346	71.877233	47.17142	28.205028	21.616115	19.911227	20.931455	17.55062	21.104079	50.208467	36.188462	21.685687	30.252265	22.676432	37.85778	104.950825	95.09154	18	70.993299	69.99111	59.918699	36.54	32.113953	24	21	20.229129	29.963415	49.379345	47.040613	33.389246	49.30172	30.110745	38.604062
L3_chr22_-_20314265	chr22	20314255	20314368	-	150223	LOC150223	MGC133160	111.505319	55.910384	46.951853	64.877243	55.44962	31.551991	22.954722	19.391336	19.955768	22.916491	24.645487	34.807182	38.795563	35.425399	25.447484	22.62957	19.909798	43.100894	126.081205	93.441351	26.964147	65.950742	54.001553	40.310122	30.911042	28.368477	24.395025	22.841744	27.877759	50.11562	38	45.992157	41.336188	36.930404	26.989979	44.170352
L3_chr13_-_40533039	chr13	40533021	40533587	-	NA	NA	NA	113.30046	111.97506	20.338564	54.081185	17.354375	6.271268	31.589917	32.453492	45.604299	32.403708	20.781193	24.969118	28.845108	25.860134	47.300829	31.25156	22.184756	9.000533	130.987234	187.991304	11.848039	55	17	9	43	52	54.639175	32	24	34.819588	28	34	66.994565	51	29.172968	9
L3_chr12_+_61146840	chr12	61146839	61146873	+	23041	MON2	KIAA1040,MGC35493	45.742713	26.825047	20.306031	16.647853	12.268871	4.18472	43.46767	86.585403	103.025473	59.70933	64.133224	74.712441	85.327612	114.739625	93.937022	69.924632	73.836598	27.52784	52	44.940397	12	17	12	6	56	119.981685	121.96337	57.981685	73	108	83.996764	147.970742	129.983687	113.600789	92.993501	28
L3_chr10_-_103869922	chr10	103869921	103870277	-	NA	NA	NA	50.127545	34.357902	17.969303	64.107781	73.150627	44.937537	98.089973	118.155184	43.201739	129.074721	84.578182	218.749247	27.052572	19.599469	12.641478	15.836917	25.485609	54.995244	58.943783	57.097979	11.056515	65.283551	71.306267	59.594949	128.396642	169.807987	53.192462	126.272512	97.613014	318.474063	26.334794	26.231737	22.09205	26	37.028558	55.882636
L3_chr1_+_114273750	chr1	114273750	114273851	+	204851	HIPK1	KIAA0630,MGC26642,MGC33446,MGC33548,Myak,Nbak2	31.755071	38.936389	13.745629	13.016625	8.734749	3.469526	96.291196	151.012515	81.244517	76.807674	60.847327	75.617029	47.910894	45.045936	14.630846	17.630935	12.14212	12.510618	37.784417	64.73553	7.85241	13.314784	8.558295	5.49904	123.737856	209.108785	98.913269	77.135743	70.130406	106.583577	46.755324	59.333545	26.597644	28.884927	17.32687	12.527073
L3_chr19_+_12763299	chr19	12763295	12763307	+	3726	JUNB	AP-1	61.301784	384.359105	251.935229	104.203494	73.129943	51.322177	70.484754	531.722905	184.664111	65.890513	39.235045	53.334857	44.483002	288.198477	365.494756	70.443599	50.296041	84.2005	65.99448	665.998146	119.99633	105	71	58.998146	81	524	207.996999	61	44	79	44	357.995173	370.996137	114	59	88
L3_chr1_+_220858061	chr1	220858047	220858078	+	375056	MIA3	RP11-378J18.4,ARNT,FLJ21469,FLJ39207,KIAA0268,TANGO,UNQ6077	78.333429	63.281097	29.738641	71.07112	14.307073	16.35278	59.511084	96.583101	65.830385	70.020689	71.726742	52.958035	38.649908	31.310411	44.636968	27.570711	30.703145	8.979306	87	107	17	71.996904	13.987616	21	72.889078	124.964912	78.649692	66.988304	81	76.970916	38	41	62.987903	45	40	9
L3_chr11_+_46595678	chr11	46595652	46595704	+	9776	KIAA0652	FLJ20698,KIAA0652	28.538819	26.539985	20.261817	36.350689	20.454492	8.762466	89.312589	132.51174	86.412543	93.568751	102.012354	85.073323	58.83827	73.904396	56.616555	46.047237	59.649525	54.015408	33	44.373333	12	37	20	13	109.998654	169.986606	101.998654	91	114.998654	123.968328	58	95.963727	80.989407	75	77	54.989407
L3_chr8_+_97726646	chr8	97726628	97726775	+	10404	PGCP		53.388166	32.527769	53.738928	67.415009	27.285792	16.177285	35.258099	38.044852	37.66042	43.605151	37.838968	45.756148	88.315431	60.326845	77.498985	87.037138	75.77287	74.364727	61.858399	54.209626	30.949763	68.531182	26.654808	23.155921	48.507125	56.449143	46.000139	43.494394	43.852888	65.053561	87.097313	78.749876	114.332076	141.763216	98.766691	75.613615
L3_chr11_+_7965459	chr11	7965452	7965469	+	8665	EIF3F	EIF3S5,eIF3-p47	56.668534	32.997655	22.073815	41.573107	25.002482	22.970748	12.619241	17.146371	13.748728	11.908229	16.567813	11.904163	107.973168	99.724377	134.311372	78.790826	97.444729	108.727638	63.716139	55.370643	12.467391	42.238299	24.421456	29.528656	16.833333	24.666667	16.777778	11.944444	18.888889	16.666667	107.534954	126.313162	159.385832	127.441999	111.318777	114.699088
L3_chr12_-_45052795	chr12	45052793	45052892	-	54407	SLC38A2	PRO1068,ATA2,KIAA1382,SAT2,SNAT2	43.86574	27.361681	7.959785	29.417216	5.116077	1.91432	63.601361	120.609006	39.169407	70.960019	61.74155	49.11535	70.142788	83.752065	40.374695	74.278168	54.723197	36.470726	48.954872	45.993333	5	29.914634	5	3	77.93571	150.373723	47	67.963758	69.266296	70.93367	68.966561	107.886656	59.967819	120.644971	67.993644	36.991407
L3_chr11_+_124115015	chr11	124115008	124115099	+	4900	NRGN	RC3,hng	80.629794	55.562398	21.335716	167.001082	198.502067	191.660252	60.443702	26.510828	37.536991	67.665671	53.040616	163.316793	36.833979	17.280951	29.775445	51.977289	54.012844	138.845308	92.945051	93	13	169	192.997487	232.992484	78.998188	40	45.92695	66.998188	60.990909	237.940685	36	23	49	84.837887	72.990268	141.952196
L3_chr15_-_57452064	chr15	57452043	57452364	-	4643	MYO1E	HuncM-IC,MGC104638,MYO1C	83.924558	78.480032	392.628287	903.221755	345.18181	112.912919	52.429326	87.892605	509.72115	579.08972	789.03459	552.88331	41.806005	54.725267	636.157637	459.131648	688.449685	314.100658	95.998862	131.985952	189	904.978486	334.986456	141.99604	65.976464	119.999327	563.964185	514.953714	856.940574	836.887013	41	70.993595	635.975545	738.958837	730.026826	327.893962
L3_chr3_-_151963603	chr3	151963577	151963972	-	6478	SIAH2	hSiah2	89.049739	82.516071	15.047081	71.764975	54.250554	16.757787	38.778719	44.926889	19.162579	20.421562	10.158106	29.752966	51.079496	57.239516	26.767696	25.047652	16.713809	30.561402	100.994778	137.992056	8.969031	72.994681	52.979592	24	52	67.853211	23.853211	20.995098	11.995098	41.995098	49.988506	74.948339	44.984733	41	24	31
L3_chr8_-_109330123	chr8	109330100	109330139	-	3646	EIF3E	INT6,EIF3-P48,EIF3S6,eIF3-p46	4.069575	0.610418	1.591957	2.942775	0	0	11.882327	26.722561	23.068257	16.724538	21.007521	10.700849	163.011657	133.547734	144.474237	92.306132	108.355249	50.549131	5	1	1	3	0	0	15.984	37.968636	27.944701	16.960572	23.975935	14.984	161.642109	169.885509	178.895556	149.615279	126.918467	51.92574
L3_chr14_-_23727844	chr14	23727843	23727926	-	79711	IPO4	IMP4,FLJ23338,MGC131665	33.673421	26.908564	53.983256	61.126919	52.371851	29.542658	85.284527	99.646573	92.39784	93.766131	91.932787	62.504986	60.953618	71.813056	93.150495	135.223125	152.717097	136.441898	39	45	28.996226	61.996255	50.996241	39	104	134.998435	111	87.990625	103.998433	89.9953	59.9988	92.996394	125.94467	218.963841	182.977133	140.966483
L3_chr11_-_122438058	chr11	122438049	122438058	-	3312	HSPA8	LAP1,HSC54,HSC70,HSC71,HSP71,HSP73,HSPA10,MGC131511,MGC29929,NIP71	3.265331	5.977532	5.161982	21.006572	14.521177	4.350973	42.315991	35.190751	44.618775	29.734031	26.598569	21.597644	134.345817	110.141499	218.611464	125.181941	305.605296	169.247268	4	9.896552	3	21.344828	14.172414	6	50.18732	45.516223	52.397218	28.952843	29.758112	31.321492	133.866023	139.334515	240.124693	201.910412	313.764819	178.476216
[truncated: 102 more rows]
