# Supplementary material for: Core promoter structure and genomic context reflect histone 3 lysine 9 acetylation patterns
Source: BMC Genomics. 2010 Apr 21;11:257. doi: 10.1186/1471-2164-11-257 (PMC2867832; doi:10.1186/1471-2164-11-257)
Supplement: Additional file 1 — Result of the clustering and the extracted subsets of the clusters, filtered by gene expression level [file 1471-2164-11-257-S1.zip › ac_pma_96h/GEL_medium/medium_upstream]

L3_chr3_-_119199117	chr3	119199115	119199118	-	NA	NA	NA	0	0	0	0	0	0	1.398909	0.540457	0	0	0	17.876202	0	0.742541	0	0	0	3.944081	0	0	0	0	0	0	2	1	0	0	0	26	0	1	0	0	0	4
L3_chr11_-_102785653	chr11	102785653	102785653	-	NA	NA	NA	0.804244	12.997963	0	0.053939	0	0.012782	0.670183	0.540457	1.585906	0.00488	0	0.750323	0.003755	0	1.735386	0.609485	0.643964	0.003893	1	22	0	0.056098	0	0.028049	1.012727	1	2.006464	0.006464	0	1.012727	0.003482	0	3.003546	1.003482	1	0.003546
L3_chr7_-_128553794	chr7	128553793	128553795	-	NA	NA	NA	0.804244	1.810134	3.343982	6.207185	2.039444	2.13103	0.696308	5.397897	0.772772	0.937795	0.990905	12.860054	0	0	0	0	0	1.007135	1	3	2	6.304348	2	3.014891	1.04918	8.04918	1	1	1.181333	18.52459	0	0	0	0	0	1
L3_chr2_+_230287601	chr2	230287600	230287601	+	NA	NA	NA	1.608488	0	10.842991	0.975531	0	0	0	0	0	0	0	0	0	0.742541	0	0	0	0	2	0	6	1	0	0	0	0	0	0	0	0	0	1	0	0	0	0
L3_chr3_-_135097332	chr3	135097330	135097337	-	51560	RAB6B		1.608488	0	0	2.933393	3.063528	0	0	0	0	0	12.425918	2.897997	0	0	0	0	0	1.007135	2	0	0	3	3	0	0	0	0	0	14	4	0	0	0	0	0	1
L3_chr11_-_133894398	chr11	133894397	133894399	-	NA	NA	NA	1.656842	1.810134	12.788907	3.060311	15.424047	2.123056	0	0	4.843379	0.937795	0.84304	0.870961	0	0	5.31075	3.677067	0.643964	0	2	3	7	3.129412	15	3	0	0	6	1	1	1.166667	0	0	8	6	1	0
L3_chr2_+_86862666	chr2	86862664	86862666	+	NA	NA	NA	1.656842	0	22.776222	0	18.519262	0	0	0	0	0	0	0	0	2.269478	0	1.826311	0.643964	0	2	0	12	0	18	0	0	0	0	0	0	0	0	3	0	3	1	0
L3_chr3_-_198220148	chr3	198220144	198220157	-	NA	NA	NA	1.656842	4.186026	6.753939	21.701489	10.248573	4.037376	0	0	0	0	0	0.741153	0	0	0	0	0	1.007135	2	7	4	22	10	6	0	0	0	0	0	1	0	0	0	0	0	1
L3_chr6_-_3102778	chr6	3102776	3102778	-	7280	TUBB2A	TUBB2,TUBB,dJ40E16.7	1.656842	1.810134	12.788907	0.975531	2.043806	0.638107	0	0	0	0	1.68608	0	0	1.609923	8.133822	2.446396	2.913582	3.944081	2	3	7	1	2	1	0	0	0	0	2	0	0	2.140351	12	4	4	4
L3_chrX_+_67822910	chrX	67822907	67822920	+	NA	NA	NA	1.656842	0.610418	0	14.776492	5.102972	0	0	0.540457	0.772772	0.937795	0.84304	0	0	0	1.733047	1.214719	0	1.993043	2	1	0	15	5	0	0	1	1	1	1	0	0	0	3	2	0	2
L3_chr16_-_83725858	chr16	83725858	83725858	-	NA	NA	NA	0	2.881876	0	0	0	0	0.635585	22.708735	3.203239	0.937795	0	2.106896	1.032672	7.72872	0	0	0.643964	0	0	4.8	0	0	0	0	0.964286	27.785714	3.964286	1	0	2.928571	1	10.010039	0	0	1	0
L3_chr13_+_49608608	chr13	49608608	49608608	+	NA	NA	NA	0.656847	0.610418	18.736874	0.975531	2.043806	0	0	0	0.772772	0	0	0	1.032672	0.366935	0	0.404084	0	0	0.823529	1	10	1	2	0	0	0	1	0	0	0	1	0.5	0	0.666667	0	0
L3_chr11_+_117983556	chr11	117983506	117983565	+	23187	PHLDB1	DKFZp686H039,DKFZp686O24210,FLJ00141,FLJ90266,KIAA0638,LL5A,MGC111531	0	1.220836	21.40169	1.951062	3.069543	0	0.66108	4.479534	35.415977	2.94947	2.583893	3.705764	1.032672	5.232875	49.921544	7.306852	4.787714	6.949325	0	2	13	2	3	0	1	7	43	3	3	5	1	7	75.835714	12	7	7
L3_chr2_-_225379196	chr2	225379196	225379197	-	NA	NA	NA	0	0	0	0	0	0.638107	0.66108	0	0	0.937795	0.84304	0	1.032672	0.742541	5.31075	14.789715	7.045449	1.993043	0	0	0	0	0	1	1	0	0	1	1	0	1	1	8	24	9	2
L3_chr4_+_47713545	chr4	47713545	47713558	+	152519	NPAL1	DKFZp686A06115	0	0	1.591957	0	0	0	0.66108	1.178254	19.071357	0.937795	0	0.741153	1.032672	0.742541	7.133765	0.60736	0	0	0	0	1	0	0	0	1	2	23	1	0	1	1	1	12	1	0	0
L3_chr4_-_153105873	chr4	153105873	153105874	-	NA	NA	NA	0	0	0	2.933393	1.019722	0.638107	0.66108	0.540457	0	0	1.709028	0	1.032672	0.537124	0	0	10.514831	0	0	0	0	3	1	1	1	1	0	0	2	0	1	0.727273	0	0	13	0
L3_chr4_-_74307639	chr4	74307637	74307644	-	NA	NA	NA	0	0	0	0	0	0	0.66108	1.718711	2.353404	1.93233	8.656173	6.422491	1.032672	5.300426	2.823885	1.214719	11.259248	4.99322	0	0	0	0	0	0	1	3	3	2	10	8.952381	1	7	5	2	15	5
L3_chr8_-_18741497	chr8	18741487	18741524	-	NA	NA	NA	0	0	0	1.951062	0	0	0.66108	1.178254	12.848042	7.789493	21.794245	5.131717	1.032672	1.485082	15.11964	13.437945	17.817704	2.014269	0	0	0	2	0	0	1	2	15.972603	8	24.972603	7	1	2	24	21.990654	24	2
L3_chr9_-_116151115	chr9	116151111	116151122	-	NA	NA	NA	0	0	0	0	0	0	0.66108	0	0	13.228993	0	2.195282	1.032672	0	0	6.119542	0	0	0	0	0	0	0	0	1	0	0	13	0	3	1	0	0	10	0	0
L3_chrX_+_5538574	chrX	5538573	5538575	+	NA	NA	NA	0	0.610418	0	0	0	0	0.66108	10.506705	14.399639	4.919368	10.618816	7.628988	1.032672	5.372022	15.595503	8.586811	22.942749	0	0	1	0	0	0	0	1	14	17	5	12	11	1	7	20.969697	13.969697	27.923077	0
L3_chrX_-_85189215	chrX	85189214	85189216	-	1121	CHM	RP1-93L7.1,DXS540,FLJ38564,GGTA,HSD-32,MGC102710,REP-1,TCD	0	0	0	0	0	0	0.66108	0	0	0.937795	2.583893	10.386157	1.032672	2.245167	0.494381	4.293231	6.197409	0	0	0	0	0	0	0	1	0	0	1	3	15	1	3	1	7	8	0
L3_chr3_+_14827047	chr3	14827046	14827047	+	NA	NA	NA	0.675674	2.131311	0	0.824758	7.47785	8.060331	0.66108	2.56872	1.580632	10.353922	5.187743	16.056464	0.359658	0	1.453365	1.044008	1.808029	5.916815	0.846154	3.538462	0	0.846154	7.288462	10.153846	1	4	2	10	5.943396	23.484848	0.345455	0	2.571429	1.714286	2.714286	6
L3_chr11_-_12842703	chr11	12842703	12842708	-	NA	NA	NA	1.708709	2.598759	0.439487	3.033185	12.470959	3.398286	0	0	0	0	0	0	0	0	0	0	0	0	2.106343	4.278271	0.300578	3.096607	12.190441	5.031232	0	0	0	0	0	0	0	0	0	0	0	0
L3_chr2_-_64569226	chr2	64569225	64569228	-	NA	NA	NA	0	0	0	0	0	0	0.768572	1.804985	3.330238	2.049234	25.244949	7.337963	1.062831	0.760986	0.523649	0.628616	3.579047	3.038056	0	0	0	0	0	0	1.162608	3.14527	4.189061	2.124547	28.203843	10.31938	1.028289	1.024878	1.062632	1.035712	5.046345	3.037152
L3_chr11_-_124137397	chr11	124137396	124137399	-	90952	ESAM	W117m	0.804244	1.211934	1.591957	11.815495	15.405419	2.123056	0	0.540457	0.772772	0.937795	0.84304	0	1.032672	0.742541	0.494381	6.144174	2.657687	2.014269	1	2	1	12	15	3	0	1	1	1	1	0	1	1	1	10	4	2
L3_chr12_+_27242665	chr12	27242665	27242665	+	NA	NA	NA	0.804244	0.61628	0	0	0	0	0	17.471838	1.586459	0.005415	2.583893	0.02336	1.032672	3.815345	1.742537	1.218951	1.36976	1.007135	1	1.009706	0	0	0	0	0	22.007141	2.007141	0.007141	3	0.028564	1	5	3.014383	2	2	1
L3_chr14_+_22380576	chr14	22380572	22380576	+	NA	NA	NA	0.804244	0	0	0	0	0.638107	0	0	0	28.049221	0	1.454129	1.032672	0	1.090837	1.218951	3.383483	1.993043	1	0	0	0	0	1	0	0	0	26	0	2	1	0	2	2	5	2
L3_chr17_-_172032	chr17	172029	172306	-	NA	NA	NA	0.804244	4.186026	1.591957	13.762293	12.319881	3.362762	0	3.109177	3.175061	1.87559	2.52912	13.218157	1.032672	1.485082	2.4069	0.60736	2.913582	1.007135	1	7	1	14	12	5	0	5	4	2	3	18.806177	1	2	4	1	4	1
L3_chr19_-_18578610	chr19	18578596	18578639	-	9244	CRLF1	NR6,CLF,CISS,CISS1,CLF-1	0.804244	0.610418	4.775871	28.467183	15.357876	1.276213	0	0	0.772772	0	0	0	1.032672	0	1.977526	6.72267	7.445401	0	1	1	3	29	15	2	0	0	1	0	0	0	1	0	4	11	11	0
L3_chr5_+_119827893	chr5	119827811	119827912	+	51334	PRR16	DSC54,MGC104614	0.804244	0.610418	9.937853	133.170292	65.638195	9.437079	0	0	8.777415	42.959222	24.984863	27.331781	1.032672	0	15.609405	34.83772	49.612973	9.978585	1	1	6	134.991031	63.986547	14	0	0	11	43	29	38.792453	1	0	28	56.983783	66.98915	10
L3_chr6_+_101948286	chr6	101948286	101948286	+	NA	NA	NA	0.804244	0.610418	0	0	1.019722	0	0	14.811213	0	0	0	0	1.032672	0.742541	0.494381	0	0.643964	1.993043	1	1	0	0	1	0	0	19	0	0	0	0	1	1	1	0	1	2
L3_chr1_-_228451633	chr1	228451633	228451633	-	NA	NA	NA	0	0.259376	0.630498	1.233695	0.858259	5.497979	0.66108	0	0.400773	0.316492	0.143823	4.513798	1.190239	1.404726	2.19669	0.701303	4.173503	12.002363	0	0.421053	0.421053	1.263158	0.842105	7.157895	1	0	0.529412	0.352941	0.176471	6.411765	1.153846	1.871795	3.692308	1.153846	5.564103	12.384615
L3_chr11_+_64879018	chr11	64879018	64879018	+	220359	TIGD3		0	0.610418	3.097659	4.015134	1.035724	2.069711	1.086793	0.790874	11.713499	32.005883	12.755855	19.507706	0.897764	0.483019	4.69717	2.117478	1.149344	4.218916	0	1	1.862069	4.086865	1.015644	2.931034	1.583584	1.402985	13.918643	29.506644	14.364529	28.889679	0.868421	0.655172	7.184387	3.464696	1.702372	4.283208
L3_chr13_-_25687203	chr13	25687203	25687208	-	NA	NA	NA	0	1.211934	0	2.942775	1.019722	0	0	0	0	0	0	0	2.054407	6.153361	7.096428	4.284427	11.800975	1.007135	0	2	0	3	1	0	0	0	0	0	0	0	2	8	12	7	16	1
L3_chr17_-_59787283	chr17	59787280	59787284	-	5175	PECAM1	CD31,PECAM-1	0	0.610418	0	0	0	0	0	0	0	3.981573	1.709028	0	2.054407	6.837747	6.741458	12.899151	4.20151	1.007135	0	1	0	0	0	0	0	0	0	4	2	0	2	9	11	21	6	1
L3_chr19_-_1062972	chr19	1062972	1062973	-	NA	NA	NA	0	0	0	0	0	0	0	0.540457	0	0.937795	0.84304	1.454129	2.054407	3.040757	0	1.214719	13.010211	1.007135	0	0	0	0	0	0	0	1	0	1	1	2	2	4	0	2	16.087948	1
L3_chr21_+_25868227	chr21	25868226	25868227	+	NA	NA	NA	0	0	0	0	0	0	0	1.080913	0	0	0.84304	0	2.054407	6.095206	8.437354	25.95862	26.080762	4.964138	0	0	0	0	0	0	0	2	0	0	1	0	2	8	12	42	31	5
L3_chr2_+_60560788	chr2	60560787	60560788	+	NA	NA	NA	0	0	0	0	0	0	0	0	0	0	0	0	2.054407	6.114563	19.504993	3.061421	0.643964	0	0	0	0	0	0	0	0	0	0	0	0	0	2	8	25	5	1	0
L3_chr3_+_180664801	chr3	180664801	180664801	+	NA	NA	NA	0	0	0	2.942775	1.019722	0	0	0.540457	1.580632	6.077393	2.583893	0	2.054407	6.93636	1.090837	26.614014	9.6372	2.971095	0	0	0	3	1	0	0	1	2	6	3	0	2	9	2	43	12	3
L3_chr6_+_11293488	chr6	11293488	11293488	+	NA	NA	NA	0	0	0	0	0	0	0	0	10.91623	0	0	0	2.054407	2.269478	0.494381	1.832151	0.643964	0	0	0	0	0	0	0	0	0	13	0	0	0	2	3	1	3	1	0
L3_chr6_+_157225263	chr6	157225262	157225264	+	NA	NA	NA	0	0	0	0	0	0	0	0	0	0	0	0	2.054407	0.742541	11.049784	1.826311	0	0	0	0	0	0	0	0	0	0	0	0	0	0	2	1	16	3	0	0
L3_chr7_-_130296549	chr7	130296547	130296631	-	NA	NA	NA	0	1.220836	0	0	0	0	0	6.074134	12.972085	2.94947	12.189528	2.195282	2.054407	26.143332	30.593762	17.171939	9.615363	15.68005	0	2	0	0	0	0	0	10	16	3	14	3	2	34	43	28	13	16
L3_chr8_+_17859352	chr8	17859350	17859357	+	NA	NA	NA	0	0.610418	0	0	0	0	0	0	0.772772	0	5.192645	0	2.054407	0.742541	2.72181	5.500931	11.158795	1.007135	0	1	0	0	0	0	0	0	1	0	6	0	2	1	5	9	14	1
L3_chr1_-_35167356	chr1	35167356	35167357	-	NA	NA	NA	0	1.781647	0	11.815495	23.640407	7.063657	2.059989	2.56872	3.233036	12.373879	16.897716	8.370141	0	2.269478	0.001476	20.3976	4.138235	0	0	2.951977	0	12	23.003701	9	3	4	4	12	19	12	0	3	0.006144	33	5.816667	0
L3_chr4_-_6502177	chr4	6502176	6502177	-	NA	NA	NA	0	1.810134	0	1.957861	0	3.546613	2.059989	0.540457	1.580632	5.024947	0	12.979438	0	0	1.733047	0	0	2.971095	0	3	0	2	0	5	3	1	2	5	0	19	0	0	3	0	0	3
L3_chrX_-_54539052	chrX	54539052	54539393	-	2245	FGD1	RP1-112K5.1,AAS,FGDY,ZFYVE3	0	1.211934	0	1.957861	0	0	2.059989	12.897695	0	15.804018	0	0	0	0	0	0	0.643964	1.007135	0	2	0	2	0	0	3	19	0	15	0	0	0	0	0	0	1	1
L3_chr3_+_185525399	chr3	185525399	185525408	+	1981	EIF4G1	EIF4F,DKFZp686A1451,EIF4G,p220	0	0	0	0	0	0	0	0	0	0	0	0	2.065344	2.245167	4.409104	4.280372	17.64654	0	0	0	0	0	0	0	0	0	0	0	0	0	2	3	8	7	22	0
L3_chr4_+_175441648	chr4	175441648	175441649	+	80817	KIAA1712	PS1TP3	0	0	0	0	0	0	0	21.074439	0	0.937795	0	0.741153	2.065344	0	0.494381	0.60736	0	1.007135	0	0	0	0	0	0	0	26	0	1	0	1	2	0	1	1	0	1
L3_chr1_-_35157310	chr1	35157308	35157311	-	NA	NA	NA	0	0.912519	0	0.975531	0	0	0.00019	0.876025	1.271563	0.000175	0	0.741871	2.071895	0.744694	10.227134	0.001881	0.68262	0.016302	0	1.501226	0	1	0	0	0.00053	1.655437	1.654376	0.000265	0	1.000795	2.006393	1.003196	14.988666	0.003196	1.07583	0.015183
L3_chr20_-_60360882	chr20	60360880	60360884	-	3911	LAMA5	RP11-157P1.6,KIAA1907	0.000364	0.018385	0	0.067082	0.073749	1.286371	2.100441	0.549664	0.009155	1.886654	0.855314	14.011153	0.007042	0.002391	0.000465	0.001315	0.644216	0.004884	0.000639	0.028831	0	0.069976	0.073053	2.025549	3.05727	1.027109	0.013895	2.011796	1.015972	19.905153	0.006546	0.003543	0.002232	0.002232	1.000744	0.004464
L3_chr10_-_26896256	chr10	26896256	26896256	-	NA	NA	NA	0.350845	1.095141	0	2.745814	2.085896	0.905285	1.330275	0.410422	5.022538	8.939027	5.311092	11.63197	0.427444	0	0.395368	0.248581	0.82543	2.851863	0.451327	1.80531	0	2.800178	2.04106	1.376624	1.909091	0.782877	6.128736	8.685925	6.081978	16.97444	0.411111	0	0.822222	0.411111	1.256085	2.877778
L3_chr16_+_76379860	chr16	76379860	76379860	+	57687	KIAA1576		0	0	1.437505	0	4.656784	0	1.304605	0	12.110202	0	0.522093	2.679449	0.804737	0.575078	0.371063	0	0	0	0	0	0.909091	0	4.545455	0	1.875	0	14.375	0	0.625	3.75	0.777778	0.777778	0.777778	0	0	0
L3_chr9_-_139037013	chr9	139037013	139037016	-	NA	NA	NA	0.783988	1.866062	1.318714	11.432191	2.031507	5.754406	1.346602	2.047469	0.803869	1.920841	3.355502	14.556648	0.007011	0	0.22406	0	0.194687	1.007135	0.989663	3.079639	0.878049	11.622783	1.990211	7.729114	2.035847	3.52586	1.038955	2.035847	3.922122	20.886442	0.006532	0	0.5	0	0.333333	1
L3_chr20_-_58640666	chr20	58640666	58640666	-	NA	NA	NA	0	0	0	0	0	0	2.16878	1.178254	13.526017	3.928347	4.349605	4.231691	0	0	0	0	0	0	0	0	0	0	0	0	3	2	16	3.948718	5	6	0	0	0	0	0	0
L3_chr2_-_72229753	chr2	72229753	72229755	-	NA	NA	NA	0.796824	2.990195	0	1.861181	3.036334	1.175363	1.376676	1.828105	0	10.656333	0.830403	2.764878	0	0.761931	0.960217	0.416029	0	1.635497	0.99115	4.955752	0	1.90172	2.973451	1.747591	1.970588	2.955882	0	10.490186	0.985294	3.806811	0	1.025673	1.872646	0.686275	0	1.619023
L3_chr1_+_199950803	chr1	199950800	199950810	+	NA	NA	NA	0.804244	0	0	1.957861	0	0	1.398909	1.718711	2.402289	0	11.426438	3.59413	0	3.012019	1.090837	0.60736	0.643964	0	1	0	0	2	0	0	2	3	3	0	13	5	0	4	2	1	1	0
L3_chr19_+_47346577	chr19	47346577	47346578	+	NA	NA	NA	0.827371	3.076838	5.161982	1.957861	8.200721	7.6121	1.398909	0.540457	3.233036	10.086912	4.424154	18.61469	0	1.502626	0.936587	0.60736	0	1.007135	1.033257	5.099771	3	2	8	9.901678	2	1	4	10	5.092628	27.37051	0	2	1.75	1	0	1
L3_chrX_-_46319423	chrX	46319423	46319423	-	NA	NA	NA	0.804244	3.000661	3.343982	0.052899	11.328508	0.638107	1.410696	5.649157	2.415169	1.97945	0.84304	2.852977	0.024436	0	1.090837	1.846261	0	1.018533	1	5	2	0.055021	11.02751	1	2.015579	8.062315	3.015579	2.046736	1	4	0.022989	0	2	3.022989	0	1.011494
L3_chr6_+_148023508	chr6	148023506	148023510	+	NA	NA	NA	0	0	0	0	0	0	2.316278	1.100442	2.350638	8.899034	0.33529	16.485689	0	0	0	0	0	0	0	0	0	0	0	0	3.3525	2.052174	2.9375	8.954891	0.409891	23.49163	0	0	0	0	0	0
L3_chr1_-_112083535	chr1	112083528	112083539	-	55924	C1orf183	FLJ31105	1.656842	14.896644	1.591957	0.975531	2.043806	0.638107	0.66108	0	0.772772	0	0	0	0	0.742541	1.585219	1.832151	0.643964	1.007135	2	24.891892	1	1	2	1	1	0	1	0	0	0	0	1	3	3	1	1
L3_chr13_-_66702470	chr13	66702454	66702470	-	5101	PCDH9		0	0	0	0	0	0.638107	1.32216	3.109177	1.545543	0	0	12.596415	1.032672	0.742541	0.31118	0.404084	0	0	0	0	0	0	0	1	2	5	2	0	0	17.875	1	1	0.666667	0.666667	0	0
L3_chr5_+_122209183	chr5	122209183	122209195	+	28966	SNX24	PRO1284,SBBI31	2.412732	0	20.081906	0.975531	0	0	0	0	3.233036	0.937795	0	0	0	2.245167	0	1.214719	0.643964	2.014269	3	0	11	1	0	0	0	0	4	1	0	0	0	3	0	2	1	2
L3_chr10_+_131054367	chr10	131054367	131054371	+	NA	NA	NA	0.804244	7.569021	4.889514	8.000823	3.069543	0	0.582019	6.032801	23.030826	3.345308	6.2631	2.031269	1.032672	2.113229	12.818904	8.137639	7.152064	0	1	12.703704	2.851852	8.155556	3	0	0.888889	9.128205	27.264957	3.461538	7.239316	2.820513	1	2.825	19.034091	13.277273	9.125	0
L3_chr1_+_3687795	chr1	3687795	3687797	+	NA	NA	NA	0	0	0	0.975531	0	3.712866	1.398909	1.080913	4.070608	0	0	0.741153	1.032672	0	0	1.218951	2.130027	23.969658	0	0	0	1	0	5	2	2	5	0	0	1	1	0	0	2	3	25
L3_chr8_+_37804972	chr8	37804972	37804972	+	NA	NA	NA	0	0.610418	0	0.975531	0	0	1.398909	15.690551	0.772772	0.937795	2.583893	6.953769	1.032672	4.592579	0.494381	2.446396	7.045449	7.612856	0	1	0	1	0	0	2	20	1	1	3	10	1	6	1	4	9	7.8
L3_chr11_+_86821865	chr11	86821864	86821865	+	NA	NA	NA	2.461087	2.406191	5.161982	3.524105	16.45559	6.84763	0	0	0	0	0	0	0	0	0	0	0	0	3	4	3	3.6	16	9	0	0	0	0	0	0	0	0	0	0	0	0
L3_chr1_-_169977829	chr1	169977819	169977834	-	8674	VAMP4	VAMP24	0.804244	1.92678	0	5.892747	2.043806	0	0.66108	1.080913	2.318315	2.870125	14.013924	1.482306	1.032672	3.747794	4.440753	9.78489	9.262904	3.021404	1	3.167883	0	6	2	0	1	2	3	3	16	2	1	5	7.933333	16	13	3
L3_chr21_+_41960122	chr21	41960122	41960122	+	NA	NA	NA	0.804244	7.13532	3.343982	8.877138	1.019722	0	0.66108	1.178254	10.91623	13.6128	5.238118	2.852977	1.032672	3.040757	2.4069	4.293231	1.36976	1.993043	1	12	2	9	1	0	1	2	13	13	6	4	1	4	4	7	2	2
L3_chr12_-_128270027	chr12	128270027	128270027	-	NA	NA	NA	2.528698	0.610418	0	6.895737	4.096355	0	0	1.178254	1.580632	39.384622	35.313631	22.85514	0	0	0	0	0	0	3	1	0	7	4	0	0	2	2	36	39	34	0	0	0	0	0	0
L3_chr15_-_66863819	chr15	66863819	66863820	-	NA	NA	NA	2.528698	0	0	0	0	0	0	0	0	0	0	0	0	3.762405	0	1.826311	12.432648	4.913316	3	0	0	0	0	0	0	0	0	0	0	0	0	4.972973	0	3	16	5
L3_chr18_+_37166941	chr18	37166941	37166941	+	NA	NA	NA	2.528698	0	0	13.839538	0	0	0	0	0	0	0	0	0	0	0	0	0	0	3	0	0	14	0	0	0	0	0	0	0	0	0	0	0	0	0	0
L3_chr21_-_16544679	chr21	16544679	16544679	-	NA	NA	NA	2.528698	3.000661	0	8.877138	2.043806	11.454907	0	0	0	0	0.84304	0	0	0	0	0	0	0	3	5	0	9	2	14	0	0	0	0	1	0	0	0	0	0	0	0
L3_chr8_+_677933	chr8	677931	677933	+	NA	NA	NA	0.911012	0	0.874369	0	1.019722	0	0.66108	3.30128	10.050431	0	0	0.741153	1.032672	0.742541	2.4069	0.60736	0.643964	0	1.126984	0	0.571429	0	1	0	1	5	12	0	0	1	1	1	4	1	1	0
L3_chr22_+_18113293	chr22	18113293	18113293	+	NA	NA	NA	0.472128	0.610418	0.284118	0.779551	0.202935	0	2.16878	4.052413	0.772772	12.52249	2.583893	1.454129	0	0.742541	0	0	1.36976	1.993043	0.6	1	0.2	0.8	0.2	0	3	6	1	12	3	2	0	1	0	0	2	2
L3_chr2_+_47601124	chr2	47601109	47601127	+	NA	NA	NA	1.608488	0	10.323964	10.804661	7.152794	4.350973	0	2.356508	0	0.937795	2.583893	2.156844	1.032672	0	0.494381	1.832151	0	1.993043	2	0	6	11	7	6	0	4	0	1	3	3	1	0	1	3	0	2
L3_chr13_+_93248855	chr13	93248854	93248855	+	NA	NA	NA	1.996424	2.47337	10.491544	4.547244	1.85746	0	0.66108	1.09578	4.596936	0	1.49151	2.069413	0	1.502626	4.559783	7.379756	2.013723	0	2.454545	4.090909	5.818182	4.636364	1.818182	0	1	1.875	5.625	0	1.75	2.875	0	2	7	12	3	0
L3_chr17_+_6400642	chr17	6400637	6400646	+	NA	NA	NA	1.281294	0.010168	1.132589	0.0229	2.121712	0.128235	1.398909	1.080913	0.017841	0.020828	0	11.00349	0	0	0	0	0	0	1.61866	0.015945	0.730195	0.023918	2.08042	0.244769	2	2	0.025984	0.025984	0	16.025984	0	0	0	0	0	0
L3_chr2_-_5751375	chr2	5751375	5751377	-	NA	NA	NA	1.649922	1.227598	1.62219	4.893837	1.367872	0	0	1.725738	0	10.357737	2.583893	1.737879	1.032672	3.636737	7.11754	6.495036	7.866936	6.220345	2.049356	2.024678	1.024678	5	1.340206	0	0	3.011555	0	10.393471	3	2.355138	1	4.84375	11.21875	10.599068	10.6875	6.264564
L3_chr2_+_10456751	chr2	10456749	10456751	+	NA	NA	NA	0.804244	0	0	1.957861	1.019722	0	0	1.858813	4.813668	1.87559	2.552068	4.285408	2.065344	0.742541	7.665086	9.807206	12.323597	8.857396	1	0	0	2	1	0	0	3	6	2	3	6	2	1	12	16	16	9
L3_chr17_-_39787684	chr17	39787684	39787687	-	NA	NA	NA	0.804244	0.636223	0.761391	8.227156	2.631287	13.789278	0.02401	3.753441	2.335716	12.377568	31.286778	26.862787	2.054407	0.736794	2.369481	5.525493	4.235336	10.467785	1	1.042735	0.502165	8.358991	2.581348	17.663748	0.04911	6.005379	2.923508	12.325273	35.213463	38.866313	2	0.997387	4.298555	9.050947	5.935877	10.602743
L3_chr5_+_90026978	chr5	90026977	90026978	+	NA	NA	NA	0	0	0	0	0	0	1.573292	1.254535	8.316871	4.220135	11.640201	3.091445	1.324654	0.621894	5.295402	5.189012	4.666004	4.329003	0	0	0	0	0	0	2.229508	2.114754	10.180328	4.229508	13.131148	4.344262	1.28	0.84	8.52	8.48	6.48	4.36
L3_chr19_-_50692111	chr19	50692099	50692121	-	6253	RTN2	NSP2,NSPL1	2.246348	0	14.186973	11.779977	23.558444	9.788558	0.66108	1.080913	5.65124	5.819595	19.081035	22.960482	0	0	3.144646	4.144694	5.900487	4.028538	2.750716	0	8	12	22.992337	13.384728	1	2	7	6	22	33	0	0	5.793103	6.793103	8	4
L3_chr21_-_42152143	chr21	42152137	42152143	-	NA	NA	NA	2.918095	0	0	0	11.300159	1.982674	0	0	0	0	0	0	0	0	0	0	0	0	3.526316	0	0	0	11	2.818182	0	0	0	0	0	0	0	0	0	0	0	0
L3_chr18_+_55087412	chr18	55087411	55087412	+	NA	NA	NA	2.150146	2.188498	1.566529	1.475678	0.501156	0.012251	0	12.554601	6.548058	2.065073	4.078545	1.138887	0.770845	1.594715	3.161554	0.637884	0.632667	0.984532	2.567901	3.634432	0.985075	1.509568	0.492537	0.026983	0	17.694672	7.924037	2.131545	4.694183	1.555556	0.744773	2.120468	5.44838	1.05	1.035329	0.977213
L3_chr5_+_16047749	chr5	16047749	16047749	+	NA	NA	NA	0	0	0	0	0	0	2.960227	1.178254	10.91623	5.024947	0	0.741153	0	0	0	1.218951	0	0	0	0	0	0	0	0	4	2	13	5	0	1	0	0	0	2	0	0
L3_chr12_-_130673170	chr12	130673170	130673171	-	NA	NA	NA	1.935407	3.593868	3.343982	27.608587	6.152218	0.638107	0	1.888415	2.437393	1.97513	0.916074	0	1.032672	2.269478	1.630981	3.106527	1.417283	0	2.321429	6	2	27.83254	6	1	0	3.042453	3.042453	2.042453	1.084906	0	1	3	3.073298	5.073298	2.063636	0
L3_chr11_-_72030994	chr11	72030991	72030995	-	5138	PDE2A	PDE2A1,PED2A4	0.75917	0.581469	4.474254	4.063874	0	1.815242	1.198282	3.038788	6.124406	3.601474	3.926067	13.537332	1.032672	0.015273	0.988763	0.610755	1.36976	0	0.957261	0.949272	2.625	4.145149	0	2.75	1.826087	4.703635	7.585065	3.7199	4.565217	19.664298	1	0.021944	2	1.005738	2	0
L3_chr21_+_42512318	chr21	42512317	42512328	+	9619	ABCG1	ABC8,MGC34313,WHITE1	1.608488	0	0	0	1.019722	0.638107	1.398909	0	0	0	0	3.000781	0	0.742541	0	0	0	10.850671	2	0	0	0	1	1	2	0	0	0	0	4.190476	0	1	0	0	0	11
L3_chr3_+_42519129	chr3	42519129	42519138	+	7433	VIPR1	II,RDC1,FLJ41949,HVR1,PACAP-R-2,VAPC1,VIPR,VIRG,VPAC1,VPCAP1R	1.608488	0	0	0	0	0.638107	1.398909	1.858813	0	2.94947	0.84304	19.240031	0	0	0	0.60736	0	1.85278	2	0	0	0	0	1	2	3	0	3	1	28	0	0	0	1	0	1.857143
L3_chr14_+_97955885	chr14	97955883	97955885	+	NA	NA	NA	0	0	0	0.975531	0	1.276213	1.98324	4.427533	0	20.222928	2.552068	5.597492	1.032672	0	0	1.218951	3.557546	10.757917	0	0	0	1	0	2	3	7	0	19	3	8	1	0	0	2	5	11
L3_chr14_-_33255782	chr14	33255782	33255782	-	NA	NA	NA	1.656842	1.810134	0	10.860769	1.019722	5.365414	1.398909	0	0.772772	0	1.709028	2.156844	0	0	0.494381	0	0.643964	0	2	3	0	11	1	7	2	0	1	0	2	3	0	0	1	0	1	0
L3_chr12_-_66437115	chr12	66437115	66437115	-	NA	NA	NA	0	0	0	0.975531	1.019722	0	0	0	0	1.93233	0	1.454129	3.072054	0	1.090837	0.60736	2.130027	11.316898	0	0	0	1	1	0	0	0	0	2	0	2	3	0	2	1	3	11.666667
L3_chr17_+_62072041	chr17	62072040	62072044	+	NA	NA	NA	0	1.220836	0	1.957861	1.019722	0	0	1.080913	0	1.87559	0	0	3.072054	1.502626	10.6215	3.668781	8.814069	2.014269	0	2	0	2	1	0	0	2	0	2	0	0	3	2	16	6	12	2
L3_chr3_-_122899495	chr3	122899494	122899496	-	NA	NA	NA	0	0	0	0	0	0	0	0	0	0.937795	0	0	3.072054	2.245167	0	2.43951	0	10.679818	0	0	0	0	0	0	0	0	0	1	0	0	3	3	0	4	0	11
L3_chr4_+_100697154	chr4	100697154	100697154	+	NA	NA	NA	0	1.810134	0	10.860769	3.069543	2.908506	0	1.178254	0	0	1.709028	1.454129	3.072054	0	0	1.832151	1.36976	3.944081	0	3	0	11	3	4	0	2	0	0	2	2	3	0	0	3	2	4
L3_chr9_-_72192159	chr9	72192157	72192160	-	NA	NA	NA	0	0	0	2.933393	0	0	0	0.540457	0	0	0	0	3.072054	13.034303	9.119566	17.84326	7.429845	0	0	0	0	3	0	0	0	1	0	0	0	0	3	16.961039	14	28.986667	10	0
L3_chrX_-_45491106	chrX	45491103	45491107	-	NA	NA	NA	0	0	0	0	0	0	0	0	0	0	0	0	3.072054	14.66001	3.318266	2.437903	1.36976	0	0	0	0	0	0	0	0	0	0	0	0	0	3	19	6	4	2	0
L3_chr3_+_52254551	chr3	52254518	52254916	+	132160	PPM1M	FLJ32332,PP2C-eta,PP2CE,PP2Ceta	2.412732	1.822352	12.895725	133.559203	133.832067	43.574059	0.66108	0	17.788549	41.064491	24.32028	46.586182	0	2.217817	9.233957	33.547867	40.930365	31.713612	3	3	8	135.869577	130.497013	61	1	0	22	41	28.332474	65.498711	0	2.987013	17.30099	54.980892	55.778034	32
L3_chr7_-_1946323	chr7	1946305	1946705	-	8379	MAD1L1	PIG9,MAD1,HsMAD1,TP53I9,TXBP181	2.412732	1.883427	9.551743	13.664234	6.128709	2.552426	0.66108	2.799624	54.760955	30.625332	11.028364	9.333667	0	5.268379	21.505934	9.700562	4.753243	4.007312	3	3.097625	6	14	6	4	1	5	66.877551	31	13	13	0	7	34.974684	15.892973	7	4
L3_chr10_+_11287795	chr10	11287794	11287795	+	NA	NA	NA	0	0	0	0	0	0	0	0	0	0	0	0	3.087079	2.269478	0	14.16331	0	1.007135	0	0	0	0	0	0	0	0	0	0	0	0	3	3	0	23	0	1
L3_chr2_-_225519865	chr2	225519860	225520110	-	NA	NA	NA	0	0.610418	1.591957	0	0	0	2.059989	9.635665	105.475602	139.102832	264.408292	198.484759	1.032672	10.550846	39.885122	88.97777	123.549312	51.409223	0	1	1	0	0	0	3	16	127.957782	135.894537	297.907571	287.95555	1	14	67.993368	144.952587	157.981317	51.970924
L3_chr8_+_104581304	chr8	104581301	104581313	+	9699	RIMS2	DKFZp781A0653,KIAA0751,OBOE,RAB3IP3,RIM2	0.804244	0	22.776222	0	0	0	1.32216	0	0.772772	0	0.116014	0	1.032672	0	0	0	0	0	1	0	12	0	0	0	2	0	1	0	0.142935	0	1	0	0	0	0	0
L3_chr8_-_22465021	chr8	22465020	22465022	-	NA	NA	NA	2.528698	2.420552	0	1.951062	3.807475	2.123056	0.66108	4.258083	2.353404	0.937795	5.460645	22.035157	0	0	1.585219	0.60736	0.643964	2.014269	3	4	0	2	3.71875	3	1	7	3	1	6.322866	32	0	0	3	1	1	2
L3_chr4_+_48228106	chr4	48228106	48228107	+	NA	NA	NA	3.197879	17.538353	10.842991	6.895737	5.065783	0.638107	0	1.321117	0.772772	0	0	0	0	1.940193	0.494381	0.20134	0	0	3.757576	29.700972	6	7	4.943396	1	0	2.214286	1	0	0	0	0	2.571429	1	0.333333	0	0
L3_chr13_+_30090056	chr13	30090056	30090057	+	10208	USPL1	C13orf22,D13S106E,DKFZp781K2286,FLJ32952,RP11-121O19.1,bA121O19.1	0.804244	0	1.591957	0.975531	1.019722	0.638107	1.398909	2.56872	0	2.94947	7.023452	3.544256	1.032672	4.592579	10.885597	8.616377	16.538924	5.879572	1	0	1	1	1	1	2	4	0	3	8	5	1	6	15	14	20	6
L3_chr1_+_97082579	chr1	97082579	97082579	+	NA	NA	NA	0.804244	1.211934	10.842991	0.008464	0	0	1.398909	0	0.772772	0	0.84304	0	1.032672	0.742541	8.437354	1.832151	0	0	1	2	6	0.008885	0	0	2	0	1	0	1	0	1	1	12	3	0	0
L3_chr4_-_83938275	chr4	83938274	83938276	-	79966	SCD5	ACOD4,FADS4,FLJ21032,HSCD5,SCD2,SCD4	0.827856	0.31628	0	1.239656	1.019722	8.868754	2.434053	1.178254	0	0.937795	1.102139	21.325002	0	0	0.078708	0	0	0.708848	1.033926	0.514514	0	1.269231	1	11.514214	3.429825	2	0	1	1.300654	30.91892	0	0	0.2	0	0	0.7
L3_chr11_-_86061118	chr11	86061077	86061160	-	10873	ME3	FLJ34862	3.265331	1.831254	13.552093	24.497927	17.400048	0.638107	0	1.178254	8.726411	15.48839	10.25479	1.482306	0	2.987708	12.641274	7.960505	7.188415	11.686953	4	3	8	24.976471	17	1	0	2	11	15	12	2	0	4	21	13	10	12
L3_chr1_-_53723908	chr1	53723907	53723909	-	NA	NA	NA	1.893412	5.367771	5.181182	4.238123	1.019722	2.93786	1.514718	3.508855	0	3.981573	0.84304	12.638724	0	0.742541	0	0	0	0	2.309278	9	3.01042	4.32967	1	4.309278	2.266667	5.426966	0	4	1	18.426966	0	1	0	0	0	0
L3_chr16_-_1192255	chr16	1192255	1192255	-	NA	NA	NA	2.153226	4.000435	10.015827	1.957861	0	0	1.257643	1.728703	7.323814	0.639058	3.685465	1.593293	0	3.0166	27.699696	2.831535	1.123484	1.962374	2.571429	6.686411	5.571429	2	0	0	1.8125	2.8125	8.831731	0.692308	4.25	2.197115	0	3.96875	33.990575	4.626346	1.667163	1.96875
L3_chr22_+_44641292	chr22	44641292	44641294	+	NA	NA	NA	3.413301	0	1.591957	0	32.957882	2.908506	0	0	0	0.937795	3.426933	0.741153	0	0	1.585219	1.218951	0.643964	1.993043	4	0	1	0	32	4	0	0	0	1	4	1	0	0	3	2	1	2
L3_chr6_+_71179846	chr6	71179846	71179846	+	57579	FAM135A	RP1-198I9.1,DKFZp781H2319,FLJ13577,KIAA1411	3.413301	1.211934	0	0	0	0	0	0.540457	0	0	0.84304	26.116791	0	1.502626	0	0	0	1.007135	4	2	0	0	0	0	0	1	0	0	1	39	0	2	0	0	0	1
L3_chr11_-_34785547	chr11	34785547	34785552	-	NA	NA	NA	3.444909	1.335734	1.028715	9.060694	11.381301	2.163266	0	0	0	0	0	0	0	0	0	0	0	0	4.211603	2.199908	0.695773	9.217592	11.113401	3.387595	0	0	0	0	0	0	0	0	0	0	0	0
L3_chr1_+_163780065	chr1	163780063	163780065	+	440699	LRRC52	FLJ25811	0.627443	1.536451	0	0	3.671126	12.574219	2.847602	7.591208	0	4.766412	12.816025	59.019779	0	0	0	0	0	7.853443	0.793281	2.52381	0	0	3.5979	16.140772	3.859067	10.518001	0	4.753086	14.449733	89.039541	0	0	0	0	0	8.050388
L3_chrX_+_125127784	chrX	125127784	125127789	+	NA	NA	NA	0.624257	1.011867	0.376082	2.963493	0.714892	0.108189	0.965271	0.493423	1.18595	1.625667	1.370396	0.90843	1.893404	0.33036	10.826054	2.05392	3.085722	6.353135	0.821018	1.650355	0.267747	3.036041	0.704202	0.209653	1.49497	0.98512	1.557342	1.75999	1.63165	1.216331	1.837505	0.457148	16.537233	3.37823	4.688471	6.422201
L3_chr12_-_110291248	chr12	110291248	110291288	-	144717	FAM109A	FLJ32356	2.461086	1.831254	45.376581	35.401573	34.861426	6.185154	0	2.39927	30.473873	21.544269	13.017147	15.479436	1.032672	13.615914	33.759857	18.366283	16.139403	23.445667	3	3	25	35.963504	33.963504	9	0	4	37	21	15	22	1	18	47.970238	29.982143	20.994048	24
L3_chr5_-_122453584	chr5	122453584	122453584	-	NA	NA	NA	1.085589	1.011891	15.413901	8.241436	1.360836	5.086486	0	0.342582	11.78419	3.981573	3.170475	4.002927	2.461848	2.423425	23.836002	3.430742	2.285097	10.488581	1.333333	1.666667	8.333333	8.358601	1.333333	6.666667	0	0.666667	14	4	3.666667	5.666667	2.4	3.2	29.8	5.6	3.2	10.8
L3_chr16_+_554430	chr16	554430	554430	+	NA	NA	NA	2.528698	1.810134	14.75466	13.839538	1.019722	4.532625	0	3.30128	1.580632	0	4.349605	0.741153	1.032672	1.502626	7.63944	1.832151	6.197409	1.993043	3	3	8	14	1	6	0	5	2	0	5	1	1	2	11	3	8	2
L3_chrX_+_139001162	chrX	139001162	139001162	+	NA	NA	NA	2.528698	2.973041	3.343982	18.81104	3.069543	0.644971	0	4.052413	0	3.981573	2.591905	3.544256	1.032672	0.742541	0.494381	1.226443	3.059696	1.007135	3	4.953488	2	19	3	1.009826	0	6	0	4	3.009125	5	1	1	1	2.012231	4.183854	1
L3_chrX_+_152479223	chrX	152479201	152479228	+	NA	NA	NA	0	0	0	0.975531	0	0	3.567689	0.540457	3.126175	5.762855	11.209287	2.195282	0	2.146793	0.494381	4.871573	6.454442	1.007135	0	0	0	1	0	0	5	1	4	6	13	3	0	2.892857	1	8	9	1
L3_chr7_+_105409065	chr7	105409063	105409071	+	NA	NA	NA	1.463218	4.823013	1.591957	1.951062	1.019722	4.350973	2.16878	1.178254	0	0	2.552068	11.169752	0	0	0	0.60736	0.14233	0	1.826087	8	1	2	1	6	3	2	0	0	3	16	0	0	0	1	0.25	0
L3_chr10_-_72647322	chr10	72647322	72647324	-	NA	NA	NA	0.859523	1.822352	0	2.048201	1.019722	0.638107	2.82986	5.571439	2.259784	17.842259	0.84304	1.460686	0	0	0	0	0.649271	1.007135	1.065827	3	0	2.091813	1	1	4	8.272727	2.827458	17	1	2.009276	0	0	0	0	1.007566	1
L3_chr5_-_157011251	chr5	157011249	157011251	-	11063	SOX30		0	0	0	0	0	0	0.627104	12.154051	0	3.730856	0.044928	2.798067	3.072054	1.502626	3.870554	1.679909	0.008273	2.761682	0	0	0	0	0	0	0.952381	16.87619	0	3.846844	0.056367	3.857143	3	2	6.77833	2.76	0.01833	2.76
L3_chr14_-_60191940	chr14	60191940	60191940	-	NA	NA	NA	1.656842	0.610418	3.343982	0.975531	0	0	0	0.540457	0	0.937795	0	0	2.054407	11.661098	8.437354	1.218951	2.130027	1.993043	2	1	2	1	0	0	0	1	0	1	0	0	2	15	12	2	3	2
L3_chr12_+_109269618	chr12	109269618	109269619	+	NA	NA	NA	0	0	0	0	0	0	0.66108	0	0	0	0	0	3.072054	0.742541	0.494381	3.053756	2.013723	10.679818	0	0	0	0	0	0	1	0	0	0	0	0	3	1	1	5	3	11
L3_chr2_+_238304688	chr2	238304688	238304689	+	NA	NA	NA	0	0	0	0.975531	0	0	0.66108	3.746974	0	0	0	0.741153	3.072054	11.661098	1.585219	0.60736	1.36976	1.993043	0	0	0	1	0	0	1	6	0	0	0	1	3	15	3	1	2	2
L3_chr11_+_24069176	chr11	24069173	24069177	+	NA	NA	NA	0	0	0	0.975531	0	0	0.701007	0.005099	10.580601	16.474402	14.741312	16.03798	3.087079	0.005408	2.061769	1.826311	3.560672	5.009209	0	0	0	1	0	0	1.074606	0.015805	13.080278	16.066189	16.806587	22.682832	3	0.007905	3.971906	3	5.007498	5.015384
L3_chr8_-_41285076	chr8	41285076	41285076	-	NA	NA	NA	3.215809	2.273886	3.145457	4.645703	12.674345	2.732171	0.32594	0.259081	1.223012	0	0.432826	0.769962	0.297894	0	0	0	0.350126	0.293315	3.777778	3.777778	1.888889	4.725256	12.333333	3.777778	0.52	0.52	1.56	0	0.52	1.04	0.285714	0	0	0	0.571429	0.285714
L3_chr16_+_1323646	chr16	1323645	1323647	+	NA	NA	NA	0.804244	0	1.591957	12.828818	1.019722	0	0	0	0.772772	3.887265	3.464574	0.741153	3.072054	0	3.187254	2.446396	2.130027	0	1	0	1	13	1	0	0	0	1	4	4	1	3	0	5.115385	4	3	0
L3_chr7_-_75461880	chr7	75461879	75461893	-	83862	TMEM120A	TMPIT	0.804244	1.822352	0	2.926593	1.019722	0	0	0	0.772772	0	0.84304	0	3.072054	0.742541	2.676056	0.60736	24.655443	1.007135	1	3	0	3	1	0	0	0	1	0	1	0	3	1	5	1	30	1
L3_chr17_-_5705102	chr17	5705100	5705104	-	NA	NA	NA	2.873925	4.726556	4.566255	6.24813	10.061241	2.651494	0	0	0	0	0	0	1.032672	0	0	0	0	0	3.543152	7.807494	2.750496	6.388162	9.840135	4.11875	0	0	0	0	0	0	1	0	0	0	0	0
L3_chr7_-_157514901	chr7	157514901	157514901	-	NA	NA	NA	0	0	0	0	0	0	0.66108	0	0	0	0	0	3.327616	6.666002	11.204047	4.448313	3.720011	4.066184	0	0	0	0	0	0	1	0	0	0	0	0	3.251572	8.654938	15.383648	7.251572	5.006289	4.125786
L3_chr5_+_50022986	chr5	50022984	50022986	+	NA	NA	NA	0	0	0	0	0	0	0	1.858813	1.545543	1.93233	0.84304	2.156844	4.087056	0.742541	17.51276	15.35608	4.358886	3.000177	0	0	0	0	0	0	0	3	2	2	1	3	4	1	23.985714	25	6	3
L3_chr5_+_65541204	chr5	65541204	65541204	+	NA	NA	NA	0	0	0	0	0	0	0	0	0	0	0	0	4.087056	6.153361	10.885597	0.60736	0	0	0	0	0	0	0	0	0	0	0	0	0	0	4	8	15	1	0	0
L3_chr15_-_99536192	chr15	99536192	99536194	-	22856	CHSY1	KIAA0990,CSS1	0	0	1.591957	0	0	0	0	0	0.772772	0	0.84304	0.741153	4.104726	3.012019	23.029488	6.741553	5.174691	5.879572	0	0	1	0	0	0	0	0	1	0	1	1	4	4	30	11	7	6
L3_chr1_-_203953354	chr1	203953353	203953377	-	NA	NA	NA	0	0	1.591957	0	0	0	0	0	0.772772	0	0	0	4.104726	4.514645	13.80534	17.765226	2.773991	0	0	0	1	0	0	0	0	0	1	0	0	0	4	6	20.965517	28.91954	4	0
L3_chr1_+_148306513	chr1	148306506	148306520	+	11311	VPS45	H1,H1VPS45,VPS45A,VPS45B,VPS54A,VSP45,VSP45A,RP11-458I7.2	0	0	0	0	0	0	0	13.937616	0.772772	0	0	0.741153	4.108814	0.742541	1.483144	4.27614	11.835446	3.97823	0	0	0	0	0	0	0	18	1	0	0	1	4	1	3	7	16	4
L3_chr2_-_55090891	chr2	55090871	55090916	-	57142	RTN4	ASY,NI220/250,NOGO,NOGO-A,NOGOC,NSP,NSP-CL,Nbla00271,Nbla10545,Nogo-B,Nogo-C,RTN-X,RTN4-A,RTN4-B1,RTN4-B2,RTN4-C	0	0	0	0.975531	0	0	0	0	5.58644	0.937795	2.552068	3.610973	4.130688	5.257186	10.946412	62.691817	18.928295	4.028538	0	0	0	1	0	0	0	0	7	1	3	5	4	7	19	102	26	4
L3_chr11_-_61415594	chr11	61415580	61415626	-	3995	FADS3	CYB5RP,LLCDL3	2.461087	5.416219	3.343982	25.550805	17.391305	0	0.66108	3.037067	7.385645	4.745715	1.68608	3.63915	1.032672	5.310235	5.725166	11.027674	8.228956	4.99322	3	9	2	26	17	0	1	5	9	5	2	5	1	7	10	18	12	5
L3_chr8_+_97025471	chr8	97025470	97025474	+	NA	NA	NA	0.804244	0	0.274315	0.187263	1.216091	0.715337	3.36406	1.64353	2.654283	3.087754	3.321603	11.280673	0	0.742541	1.090837	0	0	0.107862	1	0	0.193548	0.193548	1.193548	1.145161	4.729231	2.79235	3.355897	3.253333	3.88	15.845128	0	1	2	0	0	0.103448
L3_chr9_+_138377653	chr9	138377628	138377658	+	NA	NA	NA	0.804244	0.610418	4.93594	6.844899	8.187496	1.276213	1.32216	1.080913	1.580632	6.70065	12.921729	13.645776	2.054407	0	0	0.60736	0.643964	2.014269	1	1	3	7	8	2	2	2	2	7	14.942308	18.942308	2	0	0	1	1	2
L3_chr13_-_98536924	chr13	98536906	98536937	-	23348	DOCK9	RP11-155N3.2,DKFZp686C11110,DKFZp686D2047,DKFZp686N04132,FLJ16744,FLJ44528,FLJ45282,FLJ45601,KIAA1058,KIAA1085,ZIZ1,zizimin1	4.185541	0	3.183914	12.755176	1.019722	0.638107	0	0	1.545543	2.870125	0	0	0	4.47279	1.090837	2.200916	1.287928	2.014269	5	0	2	13	1	1	0	0	2	3	0	0	0	6	2	3.612903	2	2
L3_chr1_-_173694913	chr1	173694913	173694913	-	NA	NA	NA	1.761393	1.211934	10.842991	0	0.430278	0.638107	1.398909	0	0	0	2.583893	5.597492	1.032672	1.502626	0.494381	0	0.643964	0	2.120879	2	6	0	0.423077	1	2	0	0	0	3	8	1	2	1	0	1	0
L3_chr7_+_106088126	chr7	106088126	106088126	+	NA	NA	NA	2.528698	1.810134	0	2.942775	1.019722	0	0.66108	0	4.070608	0	0	0	1.032672	2.269478	1.090837	1.832151	17.725071	2.971095	3	3	0	3	1	0	1	0	5	0	0	0	1	3	2	3	21	3
L3_chr2_-_11226901	chr2	11226900	11226901	-	NA	NA	NA	0	0	0	0	0	0	1.611432	2.978609	3.71833	2.080805	6.313688	2.166448	2.648412	11.607384	2.813032	5.705605	2.849934	2.244512	0	0	0	0	0	0	2.281916	4.575282	4.587056	2.148582	7.287641	3.01145	2.583333	14.934211	4.589181	9.290936	3.922515	2.255848
L3_chr11_-_76172056	chr11	76172052	76172057	-	NA	NA	NA	1.21198	2.655855	3.390385	6.836389	3.734475	2.006981	2.975119	3.016091	1.045001	5.357885	1.264527	14.643399	0.092491	0.062644	0.644293	0.265872	0	0.35986	1.481865	4.419689	2.025907	6.963731	3.647668	2.849741	4.018605	4.613953	1.339535	5.455444	1.488372	21.390698	0.087912	0.087912	1.351648	0.43956	0	0.351648
L3_chr11_+_32069123	chr11	32069121	32069123	+	5954	RCN1	FLJ37041,PIG20,RCAL,RCN	3.317701	1.179167	0	3.857571	0	0.613213	0	0	0	0.937795	0	0	1.010393	12.33927	0.988763	7.355753	0	1.007135	3.981818	1.931034	0	3.927273	0	0.964286	0	0	0	1	0	0	0.978261	15.956522	2	11.978261	0	1
L3_chr2_+_96377270	chr2	96377268	96377272	+	NA	NA	NA	2.150242	4.194731	22.127656	10.83685	2.400727	1.364272	2.180275	3.52166	21.533322	2.516623	5.126965	5.706281	0.03138	1.535607	10.737712	6.935554	3.780963	1.040417	2.684114	6.956565	12.020138	11.031812	2.349322	2.002608	3.014701	5.566943	25.350105	2.649597	5.948582	8.072133	0.029501	2.043159	16.488039	11.320098	5.310525	1.033568
L3_chr18_-_5285610	chr18	5285606	5285612	-	NA	NA	NA	0.804244	1.804585	0	4.9049	4.089265	6.621372	3.621307	5.13744	0.772772	1.823485	2.552068	20.684872	0	0	0	0	0	0	1	2.970588	0	5	4	9	5	8	1	1.946667	3	30	0	0	0	0	0	0
L3_chr1_-_226404951	chr1	226404951	226404953	-	NA	NA	NA	0	2.420552	1.591957	7.00926	7.307955	5.170731	4.429194	5.000107	3.175061	10.086912	6.929148	21.953909	0	1.502626	0	1.218951	1.287928	3.986086	0	4	1	7.136364	7.136364	7	6	7.769231	4	10	8	32	0	2	0	2	2	4
L3_chr11_+_61120673	chr11	61120673	61120673	+	NA	NA	NA	0	0	0	0	0	0	4.4374	10.238593	6.672606	2.94947	2.464207	3.418878	0	0.742541	1.090837	0.137014	0.528011	0	0	0	0	0	0	0	5.816068	13.681818	8.069986	3	2.863636	4.818182	0	1	2	0.227273	0.833333	0
L3_chr10_-_14960674	chr10	14960651	14960692	-	NA	NA	NA	1.608488	2.420552	0	5.866785	4.089265	1.276213	0.778203	2.896964	2.364248	21.449827	4.960524	13.757298	2.054407	0.742541	0.548286	3.036798	5.397206	0	2	4	0	6	4	2	1.201823	5	3.016043	21.163498	5.795443	19.169702	2	1	1.143564	5	8	0
L3_chr22_+_47293397	chr22	47293396	47293398	+	NA	NA	NA	3.413301	1.211934	0	0.975531	4.089265	0	0	3.649634	4.813668	0	4.349605	3.610973	1.032672	0	0.494381	3.668781	3.557546	10.78744	4	2	0	1	4	0	0	6	6	0	5	5	1	0	1	6	5	11
L3_chr1_+_34696004	chr1	34696002	34696004	+	NA	NA	NA	4.262285	5.735272	0.936604	4.806444	10.403682	10.414214	0.193857	0.14315	0	1.130353	0	0.615355	0	0	0	0	0	0	5.144876	9.523299	0.629371	4.905926	10.160335	13.901839	0.337599	0.346431	0	1.219178	0	0.802451	0	0	0	0	0	0
L3_chr12_+_61696667	chr12	61696667	61696667	+	NA	NA	NA	0	2.406191	1.591957	1.957861	0	0.638107	1.398909	0.540457	0.772772	0.937795	0.84304	0.741153	3.072054	0	10.061021	1.714135	0.643964	1.007135	0	4	1	2	0	1	2	1	1	1	1	1	3	0	14	2.807692	1	1
L3_chr17_-_1566255	chr17	1566248	1566283	-	84981	MGC14376	DKFZp686O06159,MGC149751,MGC14376	2.461087	11.931765	17.039847	17.693384	24.622143	9.430418	2.059989	21.38555	20.466416	31.568645	32.436258	19.740095	0	5.274731	6.776037	8.541962	10.533452	8.858484	3	20	10	18	24	12.930233	3	31	25	30.56129	37	28	0	7	10.983051	14	14	8.966102
L3_chr1_-_2468267	chr1	2468257	2468280	-	NA	NA	NA	3.265331	4.853322	0	4.893837	13.284212	1.276213	1.32216	1.080913	0	0.937795	1.68608	1.454129	0	0	0	0	0.643964	1.007135	4	8	0	5	13	2	2	2	0	1	2	2	0	0	0	0	1	1
L3_chr13_-_105986012	chr13	105986009	105986014	-	1948	EFNB2	RP11-272L14.1,EPLG5,HTKL,Htk-L,LERK5,MGC126226,MGC126227,MGC126228	2.528698	0.610418	1.591957	2.933393	1.019722	0	2.059989	5.600086	10.823203	7.846233	6.081159	5.6571	0	0.742541	14.752622	5.507951	9.410014	3.88696	3	1	1	3	1	0	3	8	13	8	7	8	0	1	20	9	12	3.941176
L3_chr8_-_423190	chr8	423190	423191	-	NA	NA	NA	2.528698	2.406191	1.591957	13.839538	3.069543	0.638107	2.059989	1.858813	1.580632	7.137442	0	5.597492	0	0	0.494381	3.061421	1.36976	0	3	4	1	14	3	1	3	3	2	7	0	8	0	0	1	5	2	0
L3_chr3_+_149011498	chr3	149011498	149011499	+	NA	NA	NA	0	0	0	0	0	0	4.589349	4.296615	2.735864	1.93233	7.620627	11.66409	0	0	0	0	0	0	0	0	0	0	0	0	6	6.666667	3.406651	2	8.666667	17.022648	0	0	0	0	0	0
L3_chr9_-_138175280	chr9	138175280	138175283	-	NA	NA	NA	1.656842	0.610418	1.591957	7.886126	13.350475	2.88285	2.960227	1.858813	4.070608	1.93233	6.129538	8.28272	0	2.269478	2.4069	3.061421	0	0	2	1	1	8	13	3.967742	4	3	5	2	7	11.970588	0	3	4	5	0	0
L3_chr2_-_26057484	chr2	26057484	26057485	-	3797	KIF3C		1.656842	1.810134	0	1.957861	0	0.638107	0	0	1.962733	0	1.689888	1.454129	3.072054	6.08435	10.169793	0.60736	2.648928	1.007135	2	3	0	2	0	1	0	0	2.466667	0	2.00443	2	3	7.911765	14.132479	1	3.837838	1
L3_chr1_-_18992269	chr1	18992268	18992270	-	NA	NA	NA	3.069724	2.184984	23.903249	9.039421	8.646332	0.749051	0.858345	2.68441	14.460699	6.907541	5.581124	4.697937	0.989058	2.269478	7.741759	3.871802	5.571451	2.136455	3.615848	3.627046	12.590733	9.168606	8.437195	1.16236	1.31268	4.196062	17.09863	6.904315	6.389576	6.661293	0.957447	3	11.169836	6.316628	7.261502	2.146226
L3_chr2_-_222054310	chr2	222054309	222054313	-	NA	NA	NA	2.528698	3.000661	22.342	34.540995	8.975516	1.362328	1.398909	6.363674	26.754151	14.45482	17.612851	4.972844	1.032672	5.372022	23.074537	27.114335	8.545885	0	3	5	12	34.842217	8.756757	2	2	9.714929	31.453668	14	19.940333	7	1	7	29.649123	43.824561	11	0
L3_chr12_-_88626740	chr12	88626731	88626748	-	NA	NA	NA	0	12.633216	13.281836	3.902124	1.019722	0	0	22.50971	15.523294	3.80792	9.556471	1.482306	5.152423	32.400193	11.841518	15.939569	6.37261	11.686953	0	21	8	4	1	0	0	32.974359	19	4	11	2	5	42	21	26	9	12
L3_chr16_-_28755463	chr16	28755462	28755466	-	NA	NA	NA	1.665849	0.024346	0	1.957861	1.019722	1.06159	0.66108	0.329018	0.772772	1.205998	0	0.040068	2.874801	0.879594	12.238485	0.490942	2.863922	8.653354	2.013462	0.038536	0	2	1	1.6875	1	0.648801	1	1.272727	0	0.049751	2.791761	1.187811	17.964961	0.810922	3.959796	8.760248
L3_chr6_+_83834155	chr6	83834155	83834180	+	23033	DOPEY1	RP1-202D23.2,FLJ35610,KIAA1117,dJ202D23.2	0.804244	1.822352	3.183914	2.926593	0	0	1.32216	16.102668	7.242908	0.937795	3.372161	12.757366	3.087079	12.971667	7.535609	4.270053	2.575855	1.007135	1	3	2	3	0	0	2	23.942857	8.971429	1	4	18	3	17	13	7	4	1
L3_chr11_-_128142006	chr11	128142006	128142007	-	NA	NA	NA	0.804244	1.211934	12.788907	0.975531	0	0	1.398909	2.56872	4.070608	0.937795	4.349605	2.156844	3.072054	0.742541	0	0	0	1.007135	1	2	7	1	0	0	2	4	5	1	5	3	3	1	0	0	0	1
L3_chr2_+_95023119	chr2	95023119	95023119	+	NA	NA	NA	4.307503	1.810134	1.591957	1.957861	0	0	0	0	0	0	0	0	1.032672	0.742541	15.984257	0	0.643964	1.993043	5	3	1	2	0	0	0	0	0	0	0	0	1	1	21	0	1	2
L3_chr21_-_46237961	chr21	46237961	46237963	-	NA	NA	NA	3.413301	1.810134	1.591957	6.881592	4.096355	2.123056	1.98324	13.937616	17.596625	3.981573	7.023452	11.723336	0	0.742541	3.105303	1.218951	0.643964	2.971095	4	3	1	7	4	3	3	18	21	4	8	17	0	1	5	2	1	3
L3_chr8_-_78549040	chr8	78549039	78549040	-	NA	NA	NA	0	1.220836	1.591957	1.957861	1.019722	0.638107	5.421853	0	2.402289	1.93233	5.238118	10.14314	0	0	0	0	0	0	0	2	1	2	1	1	7	0	3	2	6	14.744186	0	0	0	0	0	0
L3_chr9_-_93223466	chr9	93223463	93223470	-	NA	NA	NA	4.062252	1.822352	1.591957	6.861081	9.180285	12.101571	1.398909	0.438856	0.772772	1.87559	1.183755	8.636008	0	0.742541	1.814229	0.60736	0.643964	2.014269	4.991266	3	1	7	8.973799	16.913948	2	0.830935	1	2	1.411215	11.99784	0	1	3.566745	1	1	2
L3_chr19_+_18460828	chr19	18460826	18460828	+	NA	NA	NA	0	0.610418	0	0	0	0	4.429194	3.050638	8.08872	2.87965	6.138229	11.808653	1.04132	1.502626	0.494381	1.218951	0.011759	1.007135	0	1	0	0	0	0	6	5.019471	10	3.009736	7.009736	17.009736	1.008439	2	1	2	0.025316	1
L3_chr1_-_19523196	chr1	19523196	19523197	-	NA	NA	NA	0	1.211934	0	1.957861	1.019722	0	1.398909	0.540457	10.050431	0.937795	2.583893	0.741153	4.087056	0.742541	1.090837	4.293231	2.130027	1.007135	0	2	0	2	1	0	2	1	12	1	3	1	4	1	2	7	3	1
L3_chr8_-_17315299	chr8	17315298	17315300	-	9108	MTMR7	DKFZp781E194,MGC163449,MGC163451	3.436593	4.80521	5.17645	1.979751	8.227749	6.228422	0.001617	1.18153	0.001035	0.941558	0.843985	0.745904	2.096197	6.117538	12.629373	8.654758	6.224506	6.868481	4.026174	8.047114	3.007852	2.022248	8.017013	8.022248	0.003846	2.004945	0.001648	1.003846	1.001099	1.006594	2.030111	8.042155	17.086318	14.062229	8.032118	7.026096
L3_chr7_-_24986300	chr7	24986280	24986337	-	26031	OSBPL3	DKFZp667P1518,KIAA0704,MGC21526,ORP-3,ORP3,OSBP3	2.461087	3.052091	0	6.842316	9.190585	6.737146	0	0	2.318315	0.937795	21.723219	27.040566	3.087079	2.227622	1.585219	22.014808	32.221475	28.484573	3	5	0	7	9	10	0	0	3	1	25	38	3	3	3	35.986395	42.945578	28.760204
L3_chr19_+_50265956	chr19	50265956	50265956	+	NA	NA	NA	3.413301	0	1.591957	4.917216	0	1.362328	2.16878	0	14.399639	3.981573	1.709028	0.741153	0	0	1.733047	0	0	0	4	0	1	5	0	2	3	0	17	4	2	1	0	0	3	0	0	0
L3_chr17_-_34084737	chr17	34084688	34084737	-	NA	NA	NA	4.021221	4.832201	1.591957	18.65543	0	1.91432	0.66108	0.540457	4.005807	0	0	0	1.032672	1.485082	2.181675	1.826311	5.174691	3.021404	5	8	1	19	0	3	1	1	5	0	0	0	1	2	4	3	7	3
L3_chr10_+_63331463	chr10	63331462	63331466	+	84159	ARID5B	RP11-341A19.1,FLJ21150,MRF2,DESRT	0	0	3.343982	2.933393	3.069543	1.362328	0.66108	10.498425	20.993934	47.192196	35.877578	19.061887	5.100095	0.742541	1.733047	10.472942	5.174691	2.014269	0	0	2	3	3	2	1	15	25	44	40	28	5	1	3	17	7	2
L3_chr2_-_25328451	chr2	25328442	25328610	-	1788	DNMT3A	DNMT3A2,M.HsaIIIA	1.656842	1.822352	1.591957	28.527226	2.056992	0	0.00789	0.545866	26.795702	61.515527	15.413698	0.741153	4.119751	2.987708	11.915626	21.464872	8.021236	0	2	3	1	29	2.017425	0	0.016657	1.016657	33	60.989474	18	1	4	4	20.019526	35	12.019526	0
L3_chr1_+_117710990	chr1	117710964	117710990	+	10905	MAN1A2	MAN1B,RP4-675C20.1	2.412732	3.641388	0	1.335318	5.102972	0	1.308153	13.092779	0.772772	1.87559	1.709028	2.964611	2.065344	0.742541	0.988763	0.60736	1.931891	2.014269	3	6	0	1.366667	5	0	1.980392	19	1	2	2	4	2	1	2	1	3	2
L3_chrX_-_99778393	chrX	99778367	99778436	-	7105	TSPAN6	T245,TM4SF6,TSPAN-6	0	0	0	0.975531	0	0	0.66108	0.540457	6.494291	4.919368	0	4.390564	5.152423	3.783298	14.386603	29.359422	13.229585	17.749174	0	0	0	1	0	0	1	1	8	5	0	6	5	5	25	48	19	18
L3_chrX_+_147272810	chrX	147272810	147272810	+	NA	NA	NA	0	0	0	0	0	0	3.768114	0	3.233036	13.6128	33.468297	36.482467	2.054407	0	3.105303	5.526834	14.08192	22.080206	0	0	0	0	0	0	5	0	4	13	37	55	2	0	5	9	17	23
L3_chr1_+_175599249	chr1	175599249	175599249	+	NA	NA	NA	5.198905	2.406191	0	1.957861	1.019722	0	0.66108	0	0	0	11.521689	0	0	0	0	0.60736	0	0	5.988372	4	0	2	1	0	1	0	0	0	13	0	0	0	0	1	0	0
L3_chr1_-_111308055	chr1	111308051	111308068	-	55791	C1orf103	RIF1,FLJ11269,RP11-96K19.1	0.804244	4.186026	0	0.975531	0	0	0	3.30128	6.494291	0	0	1.482306	5.100095	13.122566	17.599199	9.793091	13.254351	3.021404	1	7	0	1	0	0	0	5	8	0	0	2	5	17	26	16	17	3
L3_chr19_-_40908105	chr19	40908105	40908106	-	NA	NA	NA	0.804244	1.211934	0	0	0	0	0	0	0	1.93233	0	0	5.119728	6.153361	17.733764	5.512183	2.733789	3.000177	1	2	0	0	0	0	0	0	0	2	0	0	5	8	23	9	3.772727	3
L3_chr12_+_103221133	chr12	103221133	103221134	+	493861	EID3	FLJ25832,NSE4B,NSMCE4B	5.941999	3.022067	3.183914	13.792187	2.043806	0	0	0.540457	0	0	0	0	0	0	0	0.60736	0	0	7	5	2	14	2	0	0	1	0	0	0	0	0	0	0	1	0	0
L3_chr1_+_199774686	chr1	199774667	199774894	+	NA	NA	NA	1.625353	1.225658	0.015373	6.907679	2.061202	4.981569	4.277993	5.416155	4.075157	18.770438	27.832621	62.473769	0.105295	0	0.750692	1.826311	0.643964	7.044556	2.024568	2.021591	0.013122	7.041042	2.021591	7.002664	6.383905	9.531316	5.192622	19.431817	32.037698	88.954612	0.100182	0	1.5625	3	1	7.034965
L3_chrX_-_101073663	chrX	101073661	101073673	-	84460	ZMAT1	GHc-311G7.1,KIAA1789,MGC176728	0.804244	1.822352	0	0	1.019722	0	4.196727	2.39927	1.580632	20.433557	10.618816	0	1.032672	1.502626	2.0796	4.284427	0.643964	1.007135	1	3	0	0	1	0	6	4	2	20	12	0	1	2	4	7	1	1
L3_chr2_-_38156798	chr2	38156783	38156837	-	1545	CYP1B1	CP1B,GLC3A,P4501B1	1.656842	1.810134	3.014076	15.668854	8.210234	4.037376	1.316746	2.51991	22.68701	15.804018	34.099084	28.498243	3.072054	1.485082	33.04559	19.931767	39.080791	18.056655	2	3	1.9	15.972973	8	6	1.992424	3.932331	26.909943	15	38	42.521404	3	2	41	32.479601	44.585883	18.688623
L3_chr16_-_79104672	chr16	79104672	79104672	-	NA	NA	NA	0	0	0	0.975531	0	0	0	3.30128	0.772772	0.937795	0	0	6.111572	6.153361	4.559783	4.909839	7.045449	14.494517	0	0	0	1	0	0	0	5	1	1	0	0	6	8	7	8	9	15
L3_chr7_+_149042804	chr7	149042804	149042806	+	84626	KRBA1	KIAA1862,MGC176633	4.185541	0	0	0	0	0	0.895735	0	0	0.937795	0.84304	1.454129	1.032672	0	0	0.60736	0	12.589419	5	0	0	0	0	0	1.324324	0	0	1	1	2	1	0	0	1	0	13
L3_chr12_+_50686995	chr12	50686993	50686997	+	160622	GRASP	TAMALIN	1.656842	4.186026	12.096676	2.933393	1.019722	0	1.398909	6.562321	1.580632	1.87559	0	5.6571	3.072054	1.502626	3.599684	1.218951	0	4.913316	2	7	6.952381	3	1	0	2	10.703704	2	2	0	8	3	2	6	2	0	5
L3_chr10_-_3811278	chr10	3811273	3811281	-	NA	NA	NA	0	0	0	0	0	0	0	0	0	0	0	0	6.132767	11.395632	4.307029	6.711171	2.657687	3.000177	0	0	0	0	0	0	0	0	0	0	0	0	6	15	8	11	4	3
L3_chr17_-_3385501	chr17	3385501	3385502	-	162514	TRPV3	VRL3	0	0	0	0	0	0	1.398909	0.502627	1.580632	0	2.583893	2.195282	4.814681	3.58707	12.072435	7.833956	8.394815	13.851308	0	0	0	0	0	0	2	0.9375	2	0	3	3	4.702703	4.746032	16.423077	12.734763	10.571429	14.324265
L3_chr5_-_21449593	chr5	21449593	21449594	-	NA	NA	NA	0	0	0	0	0	0	2.16878	0	3.233036	1.93233	0	0.741153	4.087056	3.815345	10.061021	6.761824	5.174691	2.971095	0	0	0	0	0	0	3	0	4	2	0	1	4	5	14	11	7	3
L3_chr14_-_105437673	chr14	105437673	105437673	-	NA	NA	NA	2.528698	1.810134	0	2.942775	3.069543	1.362328	3.768114	5.600086	3.233036	33.697185	37.160812	21.546857	0	0.742541	0.494381	7.379756	7.016061	5.846297	3	3	0	3	3	2	5	8	4	31	41	32	0	1	1	12	8.965517	5.965517
L3_chr14_-_103675149	chr14	103675149	103675149	-	NA	NA	NA	3.286286	4.10149	0	4.776029	0	0	0	1.685568	0	0	0	0	3.023662	10.720582	0.467595	0	0.643964	0.959891	3.857143	6.857143	0	4.857143	0	0	0	2.75	0	0	0	0	2.952381	13.809524	0.952381	0	1	0.952381
L3_chr8_-_92122264	chr8	92122219	92122276	-	55529	TMEM55A	DKFZp762O076	0	0	0	7.648886	1.229677	0	2.706691	0	0.039208	1.93233	1.779108	1.482306	3.712138	2.227622	2.839626	18.33062	14.788486	8.628658	0	0	0	7.827586	1.206897	0	3.842105	0	0.05571	2	2.087179	2	3.602941	3	5.205882	29.929594	20.54556	8.621622
L3_chr18_-_51406422	chr18	51406418	51406462	-	6925	TCF4	E2-2,ITF2,MGC149723,MGC149724,PTHS,SEF2,SEF2-1,SEF2-1A,SEF2-1B	3.332943	1.822352	3.343982	20.595227	16.382284	10.5627	0	4.117981	10.258158	8.776128	5.167786	41.708376	3.087079	2.269478	11.113031	12.253697	8.484851	19.53019	4	3	2	21	16	13	0	7	13	9	6	60	3	3	18	20	12	20
L3_chr13_-_101724811	chr13	101724810	101724818	-	NA	NA	NA	6.433578	4.488808	18.25387	3.664632	5.618833	3.652515	0	0	0	0	0	0	0	0	0	0	0	0	7.619905	7.418996	10.263101	3.749645	5.500927	5.292988	0	0	0	0	0	0	0	0	0	0	0	0
L3_chr12_-_123439324	chr12	123439296	123439324	-	NA	NA	NA	2.461087	1.211934	1.591957	0.975531	1.019722	0	2.960227	0.540457	20.691777	0	0	0	1.032672	0.742541	8.437354	0	0.643964	0	3	2	1	1	1	0	4	1	25	0	0	0	1	1	12	0	1	0
L3_chr16_+_83760134	chr16	83760126	83760138	+	NA	NA	NA	2.809369	3.029367	1.629716	3.041846	3.060205	1.780492	0.769388	2.860109	1.492717	2.65022	0.85793	11.817512	2.959544	0.718606	4.083412	3.061421	0.017471	1.466162	3.454373	4.997376	1.030372	3.103073	2.997376	2.806452	1.195764	5.09894	1.93958	2.854187	1.017321	16.644336	2.874295	0.968295	7.322017	5	0.038374	1.464286
L3_chr17_+_31975598	chr17	31975595	31975603	+	79893	ZNF403	DIF-3,DIF3,FLJ21230,FLJ22561,FLJ42090,LCRG1,LZK1,ZFP403,ZNF403	4.92782	5.182691	6.788755	8.066397	10.791192	0.39016	1.568895	1.204387	3.418208	4.181028	1.065679	0.332893	0.042414	0.767625	1.135133	0.666891	1.417559	0	5.753077	8.603263	3.914065	8.191436	10.531922	0.645232	2.238496	2.201603	4.274802	4.2267	1.26637	0.434806	0.039859	1.035744	2.131277	1.097504	2.095612	0
L3_chr12_-_49897856	chr12	49897850	49897857	-	5463	POU6F1	BRN5,MPOU,TCFB1	3.772344	0.610418	3.022134	1.951062	7.899245	0	2.797322	1.673202	2.276301	2.929366	14.684293	3.99821	0	0	0.494381	2.287013	1.645351	1.993043	4.52381	1	1.904762	2	7.714286	0	3.796015	2.928526	2.904181	2.980392	16.801756	5.557254	0	0	1	3.75	2.5	2
L3_chrX_-_53591739	chrX	53591737	53591740	-	NA	NA	NA	0.804244	0.610418	1.591957	0	0	0	0.66108	1.718711	0.772772	0	0	0.741153	5.119728	2.245167	3.599684	7.97323	2.773991	11.735969	1	1	1	0	0	0	1	3	1	0	0	1	5	3	6	13	4	12
L3_chr6_+_20510055	chr6	20510046	20510119	+	1871	E2F3	RP1-177P22.2,DKFZp686C18211,E2F-3,KIAA0075,MGC104598	0.804244	3.644704	17.724846	5.869368	2.039444	0.638107	5.790087	7.181817	29.839738	0.937795	8.61028	3.63915	0	1.485082	2.676056	4.140534	0	1.007135	1	6	10	6	2	1	8	12	36	1	10	5	0	2	5	6.772727	0	1
L3_chr17_+_44927653	chr17	44927653	44927663	+	4804	NGFR	CD271,TNFRSF16,p75(NTR),Gp80-LNGFR,p75NTR	3.413301	0.610418	0	0	4.096355	9.92723	2.16878	1.178254	0.772772	0.937795	0	10.547899	1.032672	0.742541	0.494381	0	1.36976	1.007135	4	1	0	0	4	13	3	2	1	1	0	15	1	1	1	0	2	1
L3_chr4_-_174393991	chr4	174393990	174393992	-	NA	NA	NA	3.413301	2.406191	3.183914	6.875077	7.180999	0	2.16878	1.178254	1.580632	0	4.349605	13.720591	1.032672	2.245167	3.599684	1.826311	2.913582	1.993043	4	4	2	7	7	0	3	2	2	0	5	20	1	3	6	3	4	2
L3_chr17_-_42154791	chr17	42154791	42154794	-	NA	NA	NA	2.528698	0.610418	1.591957	1.957861	0	0	0	0	0	0	0	0	4.104726	3.040757	10.684893	5.503378	6.002725	1.007135	3	1	1	2	0	0	0	0	0	0	0	0	4	4	15.157692	9	8	1
L3_chr6_+_134316057	chr6	134316049	134316057	+	9519	TBPL1	TLP,TRF2,MGC:8389,MGC:9620,STUD,TLF	4.989785	4.823013	10.097921	7.843411	5.107334	0.638107	0.66108	2.56872	2.353404	0.937795	0.84304	0	1.032672	3.75456	10.541534	8.573704	9.420679	6.944258	6	8	6	8	5	1	1	4	3	1	1	0	1	5	17	14	13	7
L3_chr5_-_168660487	chr5	168660486	168660490	-	6586	SLIT3	FLJ10764,MEGF5,SLIL2,SLIT1,Slit-3,slit2	2.438431	0.615713	15.271486	10.113919	0.017655	0	0	0	0.062737	0	0.003562	1.484559	4.280027	0.871974	1.372624	1.538235	0.738189	0.032376	2.980551	1.008768	8.559932	10.281493	0.017531	0	0	0	0.087838	0	0.00469	2.003127	4.171171	1.171171	2.467814	2.533919	1.171171	0.030163
L3_chr2_-_110184881	chr2	110184880	110184881	-	NA	NA	NA	0	1.810134	3.343982	0	0	0.638107	0.66108	0.540457	0	0	0	1.454129	6.144639	3.620594	10.780739	1.218951	1.36976	3.950692	0	3	2	0	0	1	1	1	0	0	0	2	6.011585	4.749662	14.877309	2	2	4.006072
L3_chr3_+_153551537	chr3	153551533	153551538	+	NA	NA	NA	1.656842	0	0	0	0	0	0	0	0	0	0	0	5.152423	10.751816	2.72181	7.342415	4.358886	0	2	0	0	0	0	0	0	0	0	0	0	0	5	14	5	12	6	0
L3_chr2_+_232992493	chr2	232992493	232992497	+	NA	NA	NA	1.829856	3.774305	1.210177	3.400749	11.097601	4.354734	3.945875	2.727284	5.118848	3.277245	7.056654	3.367494	1.036664	0.742541	3.105303	0.194813	0.187859	1.982269	2.199875	6.250294	0.80683	3.47619	10.838179	6.076797	5.34664	4.392095	6.301186	3.458272	8.162055	4.679051	1.003704	1	5	0.322581	0.322581	1.967742
L3_chr13_-_112596645	chr13	112596644	112596647	-	NA	NA	NA	0	0.519332	5.577396	0.827854	1.734962	3.631638	6.81943	2.032339	9.78948	2.532482	3.889599	13.916731	0	0	3.22601	0	0.580484	0.874761	0	0.849315	3.376049	0.849315	1.69863	5.085285	8.875	3.445513	11.848837	2.592105	4.570513	20.195513	0	0	5.693939	0	0.909091	0.866667
L3_chr17_+_19207763	chr17	19207762	19207763	+	NA	NA	NA	0	1.211934	0	0	0	0	6.820762	0.540457	14.076361	8.075238	8.817605	4.231691	0	0.742541	0	0.60736	0	0	0	2	0	0	0	0	9	1	16.805504	8	10	6	0	1	0	1	0	0
L3_chrX_-_109382961	chrX	109382960	109382961	-	NA	NA	NA	1.680316	1.211934	1.591957	10.844235	1.019722	1.362328	5.161053	3.037067	1.545543	7.137442	1.709028	11.192623	0	0	0.988763	0	0.643964	0	2.033735	2	1	11	1	2	6.992105	5	2	7	2	16	0	0	2	0	1	0
L3_chr10_+_5544449	chr10	5544448	5544450	+	NA	NA	NA	6.063452	5.513112	2.889038	8.061367	13.160836	6.809108	0.714881	2.395363	3.973987	1.020954	3.449224	3.720156	0.092761	1.505639	2.986925	0.660262	0.115115	0.06182	7.062265	9.201442	1.753939	8.208069	12.84241	9.152249	1.0983	4.221733	5.032767	1.097989	4.000769	5.0983	0.08817	2.02939	4.876868	1.08817	0.205731	0.05878
L3_chr12_-_4998400	chr12	4998400	4998401	-	NA	NA	NA	6.92208	1.211934	0	10.860769	0	0	0	0	0	0	0	0.741153	0	0	0	0	0	0	8	2	0	11	0	0	0	0	0	0	0	1	0	0	0	0	0	0
L3_chr4_+_72271345	chr4	72271343	72271351	+	8671	SLC4A4	DKFZp781H1314,HNBC1,KNBC,NBC1,NBC2,SLC4A5,hhNMC,pNBC	2.461087	0	1.591957	4.9049	1.019722	0	1.398909	2.39927	7.303643	1.764722	1.68608	12.637788	3.072054	0.742541	2.823885	3.04687	0.643964	1.007135	3	0	1	5	1	0	2	4	9	1.886364	2	18	3	1	5	5	1	1
L3_chr2_+_9436644	chr2	9436642	9436646	+	NA	NA	NA	0.821016	0.017367	0.005806	2.982354	0.035016	2.145839	6.077726	2.440038	4.867361	3.045005	4.386854	16.623442	0.039458	0	1.756452	0.022949	0.003209	0.032637	1.019991	0.02739	0.005285	3.041226	0.034696	3.047569	8.23933	4.19002	6.075544	3.11193	5.144255	23.807103	0.037258	0	3.069134	0.038408	0.007682	0.030726
L3_chr19_-_10193906	chr19	10193905	10193906	-	NA	NA	NA	1.656842	0.610418	0	10.801313	5.11335	17.561443	3.284865	0	2.156011	2.870125	1.709028	7.404392	2.046097	1.386478	1.090837	17.192307	4.283342	7.875644	2	1	0	10.977778	5	21	4.636364	0	2.757576	3	2	10.464831	1.990635	1.847881	2	27.9342	6	7.987173
L3_chr11_-_129850076	chr11	129850076	129850076	-	NA	NA	NA	2.528698	0.610418	1.591957	0.975531	1.019722	2.908506	1.398909	0	0	2.94947	7.919555	7.628988	3.072054	1.502626	2.4069	6.144174	19.570761	13.542489	3	1	1	1	1	4	2	0	0	3	9	11	3	2	4	10	23	14
L3_chr2_+_178191570	chr2	178191569	178191570	+	NA	NA	NA	0	1.211934	0	3.929369	8.210234	3.712866	2.960227	7.197145	11.78419	31.418227	15.063287	6.953769	4.087056	4.592579	14.25824	16.051624	14.08192	22.141685	0	2	0	4	8	5	4	10	14	28.987013	16.909091	10	4	6	19	26	17	23
L3_chr1_-_6585517	chr1	6585515	6585519	-	9903	KLHL21	KIAA0469,MGC99635	0.804244	3.022067	0	9.868704	10.130194	1.362328	5.250429	6.393086	4.005807	0.937795	1.709028	2.195282	1.032672	3.783298	1.585219	4.284427	1.36976	3.944081	1	5	0	10	9.888889	2	7	9	5	1	2	3	1	5	3	7	2	4
L3_chr19_+_52615010	chr19	52615010	52615010	+	NA	NA	NA	0	0	0	0	0	0	0	0	1.580632	0	1.709028	2.852977	7.121753	0	1.090837	1.832151	3.714923	13.542489	0	0	0	0	0	0	0	0	2	0	2	4	7	0	2	3	5	14
L3_chr2_+_216703914	chr2	216703914	216703915	+	NA	NA	NA	0	0.610418	0	0	0	0	0	0	0	0	0	0	7.121753	4.543383	22.059431	3.668781	4.260053	1.007135	0	1	0	0	0	0	0	0	0	0	0	0	7	6	30	6	6	1
L3_chr10_+_134677130	chr10	134677127	134677131	+	NA	NA	NA	0	0	0	0	0	0	0	0	0	0	0	0	7.154502	10.732857	0.494381	1.035336	0.643964	0	0	0	0	0	0	0	0	0	0	0	0	0	7	14	1	1.705882	1	0
L3_chr2_-_144939538	chr2	144939537	144939539	-	NA	NA	NA	0	0	0	0	0	0	0	0.540457	0	0	0	0	7.176781	6.862058	11.651657	4.278547	3.557546	1.993043	0	0	0	0	0	0	0	1	0	0	0	0	7	9	17	7	5	2
L3_chr20_-_49818282	chr20	49818269	49818960	-	10079	ATP9A	ATPIIA,KIAA0611	4.257219	1.706382	34.785337	386.723602	248.742208	19.331647	0	3.328137	113.905122	419.119104	682.001932	275.517072	2.953672	2.201407	22.921712	126.833659	171.132433	107.935095	5.253741	2.788633	20.936909	392.489643	242.662727	27.873817	0	5.981959	141.403003	411.085503	771.742635	391.607786	2.859223	2.965278	39.796213	207.259363	231.185079	109.625676
L3_chr12_+_53135926	chr12	53135926	53135926	+	NA	NA	NA	6.574178	3.593868	7.96836	3.682591	16.661923	9.889787	0.66108	0	0	0	0	0	0	0	0	0	0	0	7.5	6	4.5	3.75	16.2	12.240991	1	0	0	0	0	0	0	0	0	0	0	0
L3_chr6_-_166153010	chr6	166153010	166153011	-	NA	NA	NA	5.209432	4.805801	8.919993	9.868704	10.269854	5.365414	0	0	0	0	0.84304	0	2.054407	3.040757	1.733047	1.832151	4.530728	1.993043	6	8	5	10	10	7	0	0	0	0	1	0	2	4	3	3	6	2
L3_chr5_+_174084230	chr5	174084219	174084233	+	4488	MSX2	PFM1,CRS2,FPP,HOX8,MSH,PFM	5.209432	10.757685	3.343982	3.908924	2.043806	1.91432	2.059989	0.540457	1.580632	0	0	0.741153	0	2.245167	1.585219	0	0	1.007135	6	18	2	4	2	3	3	1	2	0	0	1	0	3	3	0	0	1
L3_chr3_-_131312966	chr3	131312963	131313009	-	NA	NA	NA	2.196432	1.126701	6.439011	16.068466	8.985993	2.854625	3.103724	7.448673	14.560269	13.375972	13.450208	15.629182	1.988459	4.556474	10.444585	12.97434	30.419257	14.726331	2.782293	1.828678	4.05291	16.389469	8.797692	4.469937	4.660839	11.891608	18.009763	13.491362	15.582539	21.978147	1.928571	6.059524	17.291136	21.227891	38.534653	14.879572
L3_chr3_-_49882344	chr3	49882323	49882364	-	79012	CAMKV	1G5,MGC8407,VACAMKL	0.804244	3.043188	1.591957	0	0	0	1.398909	11.853022	0	0	0	0	5.137399	12.042694	22.526129	0.60736	0	0	1	5	1	0	0	0	2	17	0	0	0	0	5	16	35	1	0	0
L3_chr4_+_166439526	chr4	166439525	166439528	+	NA	NA	NA	1.887988	1.843551	0.242526	1.142349	4.567609	2.929627	4.592394	2.728819	5.702391	3.58645	1.765043	11.155515	1.032672	0	1.344364	0.019052	0	1.993043	2.362914	3.035106	0.172518	1.172518	4.470184	4.488063	6.274283	4.644063	7.023327	3.758627	2.069982	16.036097	1	0	2.570376	0.031915	0	2
L3_chr6_-_11340885	chr6	11340871	11340889	-	4739	NEDD9	CAS-L,CASL,HEF1,dJ49G10.2,dJ761I2.1,CAS2,CASS2	0	1.211934	12.103907	7.836612	17.430558	0.638107	4.429194	8.551742	30.67304	50.668994	44.593506	28.145586	3.087079	16.731976	52.15259	48.875569	43.767247	11.783266	0	2	7	8	17	1	6	12	36	48	49.986486	41	3	22	62	78.996183	51	12
L3_chr9_+_115957634	chr9	115957633	115957645	+	85301	COL27A1	FLJ11895,KIAA1870,MGC11337,RP11-82I1.1	4.892114	7.190122	1.591957	16.344399	5.002446	1.874906	2.64432	11.166678	9.749398	15.54513	5.150654	8.545401	0	1.502626	1.585218	1.826311	0.643964	1.993043	5.886792	12	1	16.607843	4.888889	2.943396	4	15.962952	11.901807	15	6	11.860215	0	2	3	3	1	2
L3_chr8_+_30721216	chr8	30721208	30721217	+	7993	UBXD6	D8S2298E,REP8	2.528698	0.610418	0	0	0	0	0	0	0	0	0	0	5.141486	0.742541	1.483144	3.04687	10.341159	0	3	1	0	0	0	0	0	0	0	0	0	0	5	1	3	5	14	0
L3_chr6_-_31247636	chr6	31247636	31247636	-	NA	NA	NA	2.528698	11.242904	22.776222	52.743769	25.747255	2.123056	2.16878	21.987984	52.226004	31.432909	27.025694	11.649	3.072054	10.870975	27.541877	26.614014	14.986201	2.971095	3	19	12	53	25	3	3	27	59.214834	29	30	17	3	14	33.820896	43	18	3
L3_chr11_-_105428133	chr11	105428125	105428133	-	NA	NA	NA	0.478011	0.99836	4.904297	2.730544	1.586231	0.516731	7.357211	5.484324	6.92346	4.828251	10.426099	18.388292	0	0.408435	0	0	0	0.858101	0.617818	1.63081	2.859903	2.786096	1.553887	0.841432	10.432657	8.825558	8.705733	4.998721	12.023301	25.947689	0	0.555556	0	0	0	0.843137
L3_chr6_-_170294435	chr6	170294427	170294460	-	NA	NA	NA	1.656842	1.220836	0	12.753827	16.392549	1.276213	5.167023	0.540457	0	1.87559	3.418055	0	1.032672	0.742541	0	1.214719	0	0	2	2	0	13	16	2	7	1	0	2	4	0	1	1	0	2	0	0
L3_chr7_+_28693114	chr7	28693109	28693120	+	9586	CREB5	CRE-BPA	7.858905	2.059691	0	8.873282	10.177779	2.227491	0	0	0	0	0	0	0	0.25122	0	0.063214	0.091528	0	9.576261	3.356025	0	9.064684	9.96956	3.569549	0	0	0	0	0	0	0	0.348485	0	0.105263	0.166667	0
L3_chr1_+_204875520	chr1	204875484	204875527	+	8444	DYRK3	RED,DYRK5,REDK,hYAK3-2	0	7.366775	6.753939	4.884455	7.158809	2.638541	4.857807	4.382193	21.281248	6.330715	2.552068	5.834432	3.087079	3.040757	2.72181	3.04103	2.657687	7.028716	0	12.134615	4	5	7	4	7	7	26	6.455056	3	8	3	4	5	5	4	7
L3_chr16_+_86722061	chr16	86722061	86722062	+	NA	NA	NA	2.528698	0.610418	0	1.957861	0	3.712866	5.421853	4.052413	1.580632	3.981573	5.238118	19.664486	0	0	0	0	0	0	3	1	0	2	0	5	7	6	2	4	6	29	0	0	0	0	0	0
L3_chr17_+_71892321	chr17	71892255	71893023	+	8877	SPHK1	SPHK	4.859886	1.831254	167.745388	137.048961	81.662058	30.675929	0	3.437421	59.744518	17.830046	5.135961	7.962997	3.098016	11.256913	144.882896	48.374406	38.810016	53.16387	5.983379	3	93.616487	138.937967	79.752316	40	0	6	72	18	6	11	3	15	202.985185	78.991415	52.637252	54
L3_chr13_-_73004486	chr13	73004486	73004487	-	NA	NA	NA	0.804244	5.404001	0	7.902964	0	0	0	0	0	0.937795	0.84304	0.741153	7.196204	12.27902	11.510512	17.255248	8.272343	13.678189	1	9	0	8.043478	0	0	0	0	0	1	1	1	7.036585	15.962967	17.127294	28.036362	11	14
L3_chr6_-_18478059	chr6	18478058	18478059	-	NA	NA	NA	4.307503	3.593868	3.30331	13.799682	11.300159	3.712866	0.66108	1.695707	2.402289	0.937795	5.238118	1.454129	3.072054	5.372022	1.090837	4.909839	8.356438	2.971095	5	6	1.977273	13.977778	11	5	1	2.764706	3	1	6	2	3	7	2	8	10.921053	3
L3_chr14_-_68796993	chr14	68796993	68796994	-	NA	NA	NA	4.307503	11.853322	8.919993	22.793105	22.648658	32.196324	3.768114	8.011285	1.580632	1.87559	0	14.305997	0	0	0.494381	0	0	0	5	20	5	23	22	36	5	11	2	2	0	21	0	0	1	0	0	0
L3_chr1_+_116748808	chr1	116748807	116748809	+	NA	NA	NA	0	0	0	0	0	0	0	0	0	0	0	0	8.076761	3.783298	6.299513	12.05457	5.174691	4.99322	0	0	0	0	0	0	0	0	0	0	0	0	7.923077	5	10	19.585522	7	5
L3_chr3_+_197120746	chr3	197120746	197120747	+	NA	NA	NA	5.561377	13.507792	7.7643	21.653329	21.025966	23.524538	2.524519	6.936516	7.648151	13.770525	3.618438	20.643912	0	0.480013	3.105303	1.218951	1.047603	1.993043	6.541763	22.703863	4.545064	21.89901	20.469792	28.422615	3.452381	10.448599	9.210317	13.399573	4.21794	30.034222	0	0.651163	5	2	1.651163	2
L3_chr6_-_31806404	chr6	31806403	31806404	-	23564	DDAH2	DAQB-350E15.2,DDAH,DDAHII,G6a,NG30,DADB-110M10.5	0	0	0	0	0	0	0	0	0	0	0	0	8.130826	12.403638	3.105303	0	0	6.906359	0	0	0	0	0	0	0	0	0	0	0	0	8	16	5	0	0	7
L3_chr11_+_68988315	chr11	68988315	68988315	+	NA	NA	NA	2.48686	0.596036	12.376396	5.8354	10.196273	2.908506	2.823708	7.059004	2.308167	2.774457	4.299092	3.42642	2.841909	0.742541	1.090837	0	0	1.993043	2.952381	0.97619	6.788907	5.928571	9.928571	4	3.829114	9.829114	2.886076	2.829114	4.943038	4.829114	2.773585	1	2	0	0	2
L3_chr5_-_110519952	chr5	110519952	110519952	-	NA	NA	NA	0.804244	1.211934	0	0	0	0	0.66108	3.30128	4.070608	0.937795	1.709028	0	6.70594	7.619775	19.190914	14.920386	10.880346	5.879572	1	2	0	0	0	0	1	5	5	1	2	0	6.588235	9.87127	24.647059	24.176471	13.414438	6
L3_chr1_+_157246340	chr1	157246315	157246345	+	3428	IFI16	IFNGIP1,MGC9466,PYHIN2	0	0	0	0	0	0	0	1.62137	0	14.078866	6.901673	12.673908	8.194907	1.485082	4.159201	3.661116	14.029788	4.007312	0	0	0	0	0	0	0	3	0	14	8	18	7.981818	2	8	6	19	4
L3_chr11_+_85017284	chr11	85017276	85017297	+	55863	TMEM126B	HT007,MGC111203	0	0	1.591957	4.900636	0	0	0	2.39927	0.772772	0	1.68608	0.741153	8.213541	3.75456	4.949239	7.918091	11.984638	10.779143	0	0	1	5	0	0	0	4	1	0	2	1	8	5	9	12.985507	17	11
L3_chr16_+_21077500	chr16	21077441	21077503	+	57146	TMEM159	PROMETHIN	2.461087	0.97865	0	1.951062	1.019722	0	0.66108	0	3.982921	0	1.709028	2.908258	5.12756	13.517618	6.484216	4.254145	19.668429	17.927416	3	1.6	0	2	1	0	1	0	5	0	2	4	4.97561	17.919607	10.97561	6.987805	26.818684	17.97561
L3_chr2_-_46432623	chr2	46432623	46432624	-	NA	NA	NA	6.117836	8.273425	0	15.683857	12.295528	2.908506	2.16878	0	0	0	0.84304	0	0	0.742541	3.497737	0.60736	0.643964	1.993043	7	13.833333	0	15.904762	11.97619	4	3	0	0	0	1	0	0	1	6	1	1	2
L3_chr4_+_26693686	chr4	26693684	26693688	+	NA	NA	NA	8.33143	0.671478	2.229871	2.702641	10.127146	5.980323	0	0	0	0	0	0	0	0	0	0	0	0	9.815038	1.094172	1.425676	2.769439	9.892679	8.1702	0	0	0	0	0	0	0	0	0	0	0	0
L3_chr20_-_36227087	chr20	36227081	36227116	-	7052	TGM2	TG2,TGC,G-ALPHA-h,GNAH,RP5-1054A22.2	4.217545	0.610418	3.343982	25.761015	51.777664	38.169683	4.119978	15.892127	40.882149	163.389433	256.069331	334.5659	0	1.485082	14.488698	35.226501	91.246397	201.324702	5	1	2	26	50.231481	43.964029	6	21	48	145	275	528	0	2	22	57	98	213.997487
L3_chr17_-_35097805	chr17	35097802	35097833	-	93210	PERLD1	AGLA546,CAB2,MGC9753,PP1498,PGAP3	3.216977	3.043188	4.93594	11.756599	6.127057	8.728176	0	0.540457	5.68643	2.870125	0	1.482306	5.152423	2.987708	6.275741	3.053756	1.287928	11.765051	4	5	3	12	6	12	0	1	7	3	0	2	5	4	11	5	2	12
L3_chr10_-_104158910	chr10	104158910	104158911	-	NA	NA	NA	1.656842	2.322141	0	3.757841	9.224805	5.710192	6.125052	13.458143	8.123377	9.999525	4.276722	43.877989	0.592633	0	0	0	0	0	2	3.837209	0	3.837209	9	7.837209	7.835616	18.835616	9.917808	9.917808	4.917808	65.240537	0.571429	0	0	0	0	0
L3_chr19_+_10392155	chr19	10392128	10392242	+	NA	NA	NA	1.597384	3.043188	44.339552	66.850389	29.172002	6.787144	6.831857	1.080913	59.339622	86.392402	44.699553	57.630354	0	2.202033	8.543626	8.446567	6.133401	6.021581	1.986755	5	25.973684	68.11076	28.542025	10.097561	9.987138	2	73	85.683715	51.734933	80.980624	0	2.966102	16	13.859375	9	6
L3_chr6_+_14033409	chr6	14033409	14033411	+	221687	RNF182	FLJ40772,MGC33993	3.85476	1.94785	0.820467	3.313212	6.626979	3.154181	4.589349	2.483928	0	6.450721	3.892564	15.506265	0.003824	0.292441	0.383192	0	0.237441	0.80846	4.615385	3.230769	0.538462	3.375641	6.461538	4.307692	6	3.882353	0	6.352941	4.529412	22.814171	0.003546	0.4	0.8	0	0.4	0.8
L3_chr17_+_39188432	chr17	39188431	39188433	+	NA	NA	NA	1.656842	0	0	5.884979	8.201733	2.912138	2.721069	4.054329	5.650106	6.783735	7.033998	2.869679	4.096084	2.27525	6.73307	13.93966	6.993358	10.698519	2	0	0	5.98004	7.99231	4.008883	4	6.006618	6.879429	6.676256	8.013603	4.020228	4.008429	3.008429	9.864914	22.683156	8.954423	11.017454
L3_chr22_-_37680367	chr22	37680367	37680368	-	NA	NA	NA	6.439725	4.779369	0.835007	5.906061	1.019722	0	2.059989	4.481171	1.825457	13.6128	3.751443	2.098568	0.002532	2.418882	1.093705	1.541598	0	1.014097	7.547368	8.003519	0.547368	6	1	0	3	6.561404	2.339181	13	4.347368	2.916667	0.00234	3.229613	2.004604	2.52642	0	1.007021
L3_chr7_-_105712666	chr7	105712663	105712677	-	10135	PBEF1	1110035O14Rik,DKFZP666B131,MGC117256,NAMPT,PBEF,PBEF1,VF,VISFATIN	0.804244	10.812116	3.343982	2.942775	2.039444	0	0.66108	7.859254	3.982921	14.02364	5.150655	6.276676	7.176781	12.306722	22.701441	14.13129	25.506978	8.857628	1	18	2	3	2	0	1	12	5	14	6	9	7	16	33	23	33	9
L3_chr11_-_6776242	chr11	6776242	6776244	-	NA	NA	NA	0	0	0	0	0	0	4.589349	12.412129	5.738331	1.93233	2.528526	2.897997	4.087056	10.711694	0.494381	3.04687	4.358886	6.915176	0	0	0	0	0	0	6	16.972973	6.972973	2	2.972973	4	4	13.857143	1	5	6	7
L3_chr8_-_127639823	chr8	127639819	127639827	-	157638	FAM84B	BCMP101,NSE2	5.964346	1.822352	10.097921	3.918306	3.059166	0	0.66108	0.540457	0	1.93233	0.84304	0	2.054407	0	8.03256	6.124558	7.106583	3.000177	7	3	6	4	3	0	1	1	0	2	1	0	2	0	13	10	10	3
L3_chr20_+_37024406	chr20	37024400	37024424	+	60625	DHX35	C20orf15,DDX35,FLJ22759,KAIA0875,RP4-616B8.3	0.804244	0	3.183914	0	0	0	5.828103	0.540457	3.126175	5.762855	2.552068	1.482306	2.065344	1.485082	2.573982	11.645324	17.92842	8.859541	1	0	2	0	0	0	8	1	4	6	3	2	2	2	5	19	25	8.893333
L3_chr12_+_48635817	chr12	48635817	48635818	+	359	AQP2	AQP-CD,MGC34501,WCH-CD	1.901973	2.796535	7.024196	2.942775	4.096355	1.362328	0.66108	0	0.003587	0.937795	0	0	6.178088	10.036153	6.444238	5.416055	10.273316	8.61454	2.337752	4.630435	4	3	4	2	1	0	0.005495	1	0	0	6.044776	13.035173	10.318755	8.847861	13.458328	8.75
L3_chr6_+_149109858	chr6	149109827	149109897	+	10090	UST	2OST	5.874387	7.862885	3.183914	10.786583	13.309708	21.949532	1.974631	10.4186	5.513897	6.678046	20.816633	57.524563	1.032672	0.742541	7.040108	4.855921	14.609744	46.66175	7	13	2	11	13	30	2.987952	17	6.982143	7	24	81.987952	1	1	12	7.964912	21	48
L3_chr11_-_74818895	chr11	74818881	74818900	-	283212	FLJ33790		4.117929	7.772154	1.591957	15.731218	10.216322	1.276213	0.66108	0	0	0	1.709028	0	4.119751	0.742541	0	0	1.36976	0	5	12.858156	1	16	10	2	1	0	0	0	2	0	4	1	0	0	2	0
L3_chr8_+_70297449	chr8	70297448	70297449	+	NA	NA	NA	0	0	0	0	0	0	5.143201	1.326443	4.021466	10.148445	7.321923	6.933999	3.830378	2.526148	4.906524	11.017353	3.55469	4.67786	0	0	0	0	0	0	6.666667	2.222222	4.94152	9.809649	8.333333	9.97076	3.732194	3.333333	7.742776	17.894928	4.801587	4.705876
L3_chr20_-_44094240	chr20	44094240	44094248	-	NA	NA	NA	3.413301	5.367771	0	2.933393	14.347202	5.170731	4.589349	4.59287	1.580632	7.015188	20.776996	4.688183	1.032672	0.742541	0.454272	0.302625	1.746493	1.501369	4	9	0	3	14	7	6	7	2	7	23.333333	6.666667	1	1	0.928571	0.5	2.5	1.5
L3_chr11_+_68537217	chr11	68537216	68537220	+	NA	NA	NA	5.514526	7.031169	0.890708	7.434511	1.019722	1.810964	2.057318	11.104932	1.461079	5.7531	8.223227	17.663942	1.512121	0	0	3.206146	1.862094	2.775948	6.581395	11.744186	0.581395	7.581395	1	2.744186	2.857143	16.329437	1.893939	5.692691	9.393939	25.589726	1.461538	0	0	5.261538	2.9	2.8
L3_chr19_-_1464019	chr19	1463997	1464031	-	339366	ADAMTSL5	THSD6	3.902575	1.211934	3.343982	1.957861	10.240045	0	4.196727	0.540457	0	4.802455	0.84304	0.741153	1.032672	0	0.988763	2.311196	1.931891	1.007135	4.75	2	2	2	10	0	6	1	0	5	1	1	1	0	2	3.8	3	1
L3_chr3_+_171177466	chr3	171177464	171177466	+	NA	NA	NA	0	0	0	0	0	0	0	0	0	0	0	0	9.13893	2.213338	1.705593	10.430858	5.174691	1.007135	0	0	0	0	0	0	0	0	0	0	0	0	9	2.958333	2.958333	17	7	1
L3_chrX_-_41701339	chrX	41701339	41701339	-	NA	NA	NA	0	0	0	0	0	0	0	0	0	0	0	0	9.13893	6.153361	12.557829	14.190781	10.514831	5.879572	0	0	0	0	0	0	0	0	0	0	0	0	9	8	17	23	13	6
L3_chr17_-_43983479	chr17	43983474	43983492	-	NA	NA	NA	6.1688	6.556938	6.521758	9.091835	14.434825	5.10787	1.831949	1.314723	4.476318	2.481702	3.2967	3.320493	1.141577	0.561729	0.78207	0.507087	1.448106	3.46109	7.448446	10.836107	4.024437	9.277861	14.071048	7.219026	2.839668	2.476976	5.665968	2.678295	3.894289	4.480292	1.099001	0.764775	1.73914	0.837564	2.309539	3.449539
L3_chr18_+_44756546	chr18	44756544	44756546	+	NA	NA	NA	2.481989	2.363996	5.126485	7.078229	2.007476	0.625744	5.706208	10.099665	0.19778	0	1.545048	1.449308	0.964043	2.08808	5.738663	2.841063	0.589011	4.145599	2.946835	3.929114	2.995384	7.190329	1.964557	0.982278	7.751375	14.505703	0.271835	0	1.811594	1.953614	0.933046	2.764045	8.750554	4.641836	0.921348	4.17093
L3_chr6_-_155677311	chr6	155677306	155677322	-	51106	TFB1M	CGI-75,CGI75,mtTFB1,mtTFB	2.461087	6.633146	1.591957	5.88555	2.039444	0.638107	0.66108	0.540457	0.772772	12.844946	1.709028	12.000615	6.144109	4.490335	4.454858	3.04103	2.013723	0	3	11	1	6	2	1	1	1	1	13	2	17	6	6	8	5	3	0
L3_chrX_+_12904214	chrX	12904207	12904216	+	7114	TMSB4X	FX,PTMB4,TB4X,TMSB4	5.209432	0.610418	0	0.975531	1.019722	0	0	0	0	0	0	0	4.104726	3.730249	5.548546	12.269775	5.358761	3.021404	6	1	0	1	1	0	0	0	0	0	0	0	4	5	9	20	7	3
L3_chr12_-_97779026	chr12	97779025	97779026	-	NA	NA	NA	2.461087	3.611079	5.161982	2.942775	4.096355	1.362328	3.768114	8.551742	3.161264	1.93233	3.418055	11.131314	3.087079	3.783298	1.733047	1.832151	2.913582	1.007135	3	6	3	3	4	2	5	12	4	2	4	16	3	5	3	3	4	1
L3_chr18_-_45593887	chr18	45593887	45593940	-	10449	ACAA2	DSAEC,FLJ35992,FLJ95265	3.216977	4.272927	1.591957	6.855962	3.059166	0.638107	1.98324	1.178254	1.545543	2.813385	1.68608	2.223458	4.119751	12.025149	5.623091	4.873181	11.258842	9.949503	4	7	1	7	3	1	3	2	2	3	2	3	4	16	10	8	16	10
L3_chr9_+_101624844	chr9	101624844	101624844	+	8013	NR4A3	CHN,NOR1,CSMF,MINOR,TEC	6.461838	4.273047	5.677086	11.282499	5.065666	0	2.743808	1.369756	2.683605	6.041585	3.399443	1.093279	0.161624	0.654826	3.960757	2.160591	5.416943	1.764624	7.377049	7.147087	3.278689	11.424963	4.943283	0	3.728814	2.286642	3.339687	5.966102	3.926228	1.491525	0.154286	0.883721	6.187645	3.534884	7.069767	1.767442
L3_chr10_-_103034130	chr10	103034129	103034131	-	NA	NA	NA	2.528698	0.610418	5.161982	2.926593	4.096355	2.123056	6.925207	5.359808	2.402289	2.94947	5.238118	12.979438	0	0	0	0	0.643964	1.993043	3	1	3	3	4	3	9	8	3	3	6	19	0	0	0	0	1	2
L3_chr4_-_147779947	chr4	147779947	147779947	-	NA	NA	NA	2.528698	2.406191	1.591957	2.942775	2.043806	0	6.967139	4.92118	0	2.847001	0.757179	9.184786	0	0.742541	3.823916	1.276565	10.514831	0	3	4	1	3	2	0	8.826866	7.131387	0	2.9	0.9	13.313433	0	1	6	2.094048	13	0
L3_chr5_+_72897353	chr5	72897323	72897359	+	84135	UTP15	FLJ12787	0	0	1.591957	0	0	0	1.32216	7.474	7.306837	4.919368	5.979001	5.10354	8.217744	16.824764	25.213326	37.521552	31.595829	14.771118	0	0	1	0	0	0	2	11	9	5	7	7	8	22	39	61	42	15
L3_chr6_+_162669784	chr6	162669784	162669784	+	NA	NA	NA	2.528698	0	0	1.957861	0	0	7.049298	7.197145	11.78419	1.93233	2.583893	2.835193	0	0	1.090837	1.218951	1.36976	1.007135	3	0	0	2	0	0	8.923077	10	14	2	3	3.974359	0	0	2	2	2	1
L3_chr10_+_82237838	chr10	82237812	82237848	+	NA	NA	NA	0.804244	0	0	0	1.019722	0.638107	7.811343	5.198894	10.407034	4.802455	5.104136	1.454129	1.032672	0.742541	2.0796	0.60736	0	0	1	0	0	0	1	1	11	9	13	5	6	2	1	1	4	1	0	0
L3_chr10_-_101979332	chr10	101979332	101979348	-	1147	CHUK	IKBKA,IKK-alpha,IKK1,IKKA,NFKBIKA,TCF16	4.922173	7.226353	6.527897	11.772846	1.019722	0.638107	0.66108	4.427533	5.58644	22.655716	5.150655	3.59413	4.119751	4.490335	5.903516	16.58368	6.297065	0	6	12	4	12	1	1	1	7	7	22	6	5	4	6	10	27	9	0
L3_chr1_+_203493270	chr1	203493269	203493270	+	9911	TMCC2	FLJ38497,HUCEP11,KIAA0481	0	0	0	0	0	0	9.711508	4.819352	13.526017	1.93233	0	4.075666	0	0	0	0	0	0	0	0	0	0	0	0	12	7	16	2	0	5.666667	0	0	0	0	0	0
L3_chrX_-_24948897	chrX	24948897	24948898	-	NA	NA	NA	4.307503	1.211934	5.161982	4.917216	6.152218	6.209524	5.421853	3.30128	7.385645	3.981573	7.919555	5.597492	0	4.592579	13.404686	4.293231	0.643964	1.993043	5	2	3	5	6	8	7	5	9	4	9	8	0	6	18	7	1	2
L3_chr16_+_21926932	chr16	21926932	21926939	+	146174	C16orf52		6.013676	11.356817	1.591957	11.804432	6.152218	0.638107	0.66108	0	4.486052	2.870125	4.238148	0.88639	3.072054	1.502626	2.901281	2.433671	3.417954	4.985364	7	19	1	12	6	1	1	0	5.548173	3	5	1.187075	3	2	5	4	5	5
L3_chr22_-_35026905	chr22	35026896	35027040	-	4627	MYH9	DFNA17,EPSTS,FTNS,MGC104539,MHA,NMHC-II-A,NMMHCA	1.637136	2.274973	1.591957	0.975531	12.693785	0.045221	3.49094	0	0	0.937795	4.703295	4.528321	4.70087	3.649811	9.549184	4.264214	20.539049	10.510234	2.040836	3.73913	1	1	12.357143	0.089005	5	0	0	1	5.47619	6.162212	4.560241	4.861111	16.927835	7	26.520402	10.521812
L3_chr5_-_132651306	chr5	132651306	132651306	-	NA	NA	NA	0	0	0	0	0	0	9.834989	9.888093	9.186969	4.154758	9.244227	17.793453	0	0	0	0	0	0	0	0	0	0	0	0	12.141026	13.264466	11	4.166667	10.474359	26.282051	0	0	0	0	0	0
L3_chr9_-_35715259	chr9	35715254	35715275	-	7094	TLN1	ILWEQ,TLN,KIAA1027	0	0	0	9.837188	1.019722	0	0.66108	0	0.772772	3.887265	2.583893	5.048259	9.224454	9.878503	23.119399	35.081061	52.673648	34.002881	0	0	0	10	1	0	1	0	1	4	3	7	9	13	34	57	63	34.946188
L3_chr7_-_28186317	chr7	28186315	28186321	-	221895	JAZF1	tcag7.981,DKFZp761K2222,TIP27,ZNF802	6.33253	5.529139	5.500402	11.699434	13.106104	23.810845	3.567689	3.175554	0.972743	4.057502	2.645482	9.897954	0	1.436906	0	2.089018	0.590215	4.232905	7.593401	9.144453	3.419492	11.92	12.79063	30.028994	5	5.091797	1.265229	4.173432	3.076805	14.007105	0	1.936149	0	3.424746	0.923077	4.230088
L3_chr6_+_35528118	chr6	35528118	35528148	+	2178	FANCE	FACE,FAE	4.873819	2.420552	0	28.504382	7.152794	6.001303	5.129007	1.718711	3.126175	3.80792	0.84304	0	0	3.012019	4.159201	9.148542	13.977562	7.985542	6	4	0	29	7	9	7	3	4	4	1	0	0	4	8	15	19	8
L3_chr5_-_176814922	chr5	176814909	176814935	-	NA	NA	NA	2.48088	5.499784	0	1.820606	1.019722	0.839369	4.242625	11.788321	1.598928	0.979393	4.292921	1.488499	3.304474	0.009753	0.510351	0.008393	0.848889	0.044767	3.028646	9.057292	0	1.860465	1	1.284722	6.446091	15.859865	2.026625	1.04249	5	2.04249	3.208	0.014118	1.028235	0.014118	1.349398	0.042353
L3_chr4_+_166519661	chr4	166519660	166519680	+	1363	CPE		4.941431	7.264971	4.775871	0.975531	14.32308	2.908506	0	0.540457	0.772772	0	0	2.908258	5.152423	1.502626	0.494381	4.887732	14.2856	13.792685	6	12	3	1	14	4	0	1	1	0	0	4	5	2	1	8	18.973684	14
L3_chr21_+_46226111	chr21	46226069	46226118	+	1291	COL6A1	OPLL	6.720236	4.255121	14.873793	34.35145	43.09999	61.082552	1.32216	0	0	4.919368	14.868065	20.185963	2.065344	2.269478	4.903485	15.257724	13.904646	55.981153	8	7	9	34.913876	42	73.989474	2	0	0	5	17	28	2	3	9	24.968126	19	56.893113
L3_chr16_-_85162964	chr16	85162964	85162964	-	NA	NA	NA	0	0	0	0	0	0	0	0	0	0	0.84304	0.741153	10.146174	0	0	0	3.714923	1.007135	0	0	0	0	0	0	0	0	0	0	1	1	10	0	0	0	5	1
L3_chr8_+_55920377	chr8	55920377	55920377	+	NA	NA	NA	0	0	0	0	0	0	0	0.01361	0	0.937795	0	0.030073	10.146174	0.742541	3.125065	1.832151	0	0	0	0	0	0	0	0	0	0.037843	0	1	0	0.037037	10	1	5.027859	3	0	0
L3_chr1_-_40538944	chr1	40538943	40538946	-	NA	NA	NA	0	0	1.591957	0.975531	0	0	0	0	0	0	0	0	10.171602	9.194118	3.599684	5.500931	4.358886	0	0	0	1	1	0	0	0	0	0	0	0	0	10	12	6	9	6	0
L3_chr20_+_42970070	chr20	42970070	42970071	+	NA	NA	NA	0	0	0	0	0	0	0	0	0	0	0	0	10.171602	3.772105	10.170401	4.284427	2.913582	1.993043	0	0	0	0	0	0	0	0	0	0	0	0	10	5	15	7	4	2
L3_chr3_+_129273136	chr3	129273136	129273137	+	NA	NA	NA	0	0	0	0	0	0	0	0	0	0	0	0	10.171602	3.040757	2.4069	3.061421	4.358886	2.971095	0	0	0	0	0	0	0	0	0	0	0	0	10	4	4	5	6	3
L3_chr1_-_53703051	chr1	53703045	53703051	-	NA	NA	NA	8.178644	6.230335	1.574937	6.22654	7.414648	5.605656	0.407873	0.850444	0.781288	1.53327	5.904589	15.327967	1.600332	0.336025	2.032858	1.389852	2.272968	1.404198	9.548835	10.341401	1.037482	6.350593	7.237266	7.649308	0.674093	1.601847	1.026364	1.635619	6.885711	21.880063	1.55495	0.463878	3.878363	2.286608	3.287408	1.391635
L3_chr20_-_61676037	chr20	61676021	61676053	-	85441	PRIC285	FLJ00244,KIAA1769,MGC132634,MGC138228,PDIP-1	5.794029	4.212594	8.505964	26.578458	12.276761	4.884218	1.32216	3.717626	9.69533	14.249469	12.108539	5.093279	3.087079	2.245167	15.4188	3.64839	2.013723	6.958958	7	7	5	27	12	7	2	6	12	14	14	7	3	3	23.980392	6	3	6.980392
L3_chr1_+_153431415	chr1	153431411	153431415	+	NA	NA	NA	0	1.822352	1.591957	0	0	0	0	0	0.772772	0	0	0	10.216299	0	0.494381	0	0	0	0	3	1	0	0	0	0	0	1	0	0	0	10	0	1	0	0	0
L3_chr20_+_57783115	chr20	57783115	57783121	+	NA	NA	NA	0	0	0	0	0	0	0	0	0	0	0	0	10.226556	0	0.494381	0	0	0	0	0	0	0	0	0	0	0	0	0	0	0	10	0	1	0	0	0
L3_chr4_-_154868903	chr4	154868882	154868903	-	NA	NA	NA	0	0	3.343982	0	0	0	0	0	0	0	0	0	10.257127	3.75456	0.988763	0.60736	0	0	0	0	2	0	0	0	0	0	0	0	0	0	10	5	2	1	0	0
L3_chr3_-_141281785	chr3	141281785	141281786	-	NA	NA	NA	0	0	0	0	0	0	6.264127	4.819352	4.070608	0.937795	3.464574	4.915947	4.087056	5.372022	9.739139	3.677067	14.08192	3.944081	0	0	0	0	0	0	8	7	5	1	4	7	4	7	14	6	17	4
L3_chr2_+_26726630	chr2	26726629	26726631	+	NA	NA	NA	2.428912	0.51077	19.874508	3.806617	3.803793	0.382461	7.411637	1.929648	13.328671	1.897987	2.673016	4.070028	0.570577	1.499242	2.85309	2.282488	1.283758	0	2.886374	0.835165	10.660542	3.877988	3.715165	0.626374	9.346397	3.101462	15.77383	2.046527	3.101462	5.764385	0.55	2.01875	4.742281	3.748185	1.884375	0
L3_chr19_-_40323881	chr19	40323881	40323881	-	NA	NA	NA	0.804244	1.211934	3.343982	0	0	1.362328	4.589349	1.858813	2.402289	2.94947	10.618816	6.276676	5.100095	10.081809	11.718007	6.761824	3.714923	3.944081	1	2	2	0	0	2	6	3	3	3	12	9	5	13	16	11	5	4
L3_chr1_+_206203574	chr1	206203573	206203574	+	NA	NA	NA	1.608488	1.810134	0	3.929369	17.46226	4.180029	8.90544	4.479534	3.175061	6.957278	5.847442	18.170638	0	0	0	0	0	0	2	3	0	4	17	5.885714	11.512605	7	4	7	6.727273	26.414527	0	0	0	0	0	0
L3_chr1_-_88698102	chr1	88698101	88698102	-	NA	NA	NA	0.002985	3.006648	0	3.936032	0.011738	2.911306	5.430719	4.821633	14.405094	7.143734	10.630425	10.3374	5.107243	2.271398	3.106921	3.0648	4.36456	4.917489	0.004668	5.009336	0	4.007002	0.01167	4.007002	7.018554	7.007731	17.008247	7.008246	12.014947	15.028348	5.006661	3.002855	5.006661	5.00571	6.008088	5.003806
L3_chr17_+_78432576	chr17	78432575	78432576	+	NA	NA	NA	0	0.610418	0	0	0	0.638107	1.398909	0.540457	0.772772	0.937795	1.709028	2.156844	9.163498	6.153361	3.823916	4.293231	10.514831	9.723079	0	1	0	0	0	1	2	1	1	1	2	3	9	8	6	7	13	10
L3_chr5_+_50158437	chr5	50158437	50158440	+	NA	NA	NA	0	0	0	0	0	0	10.589577	0	0	0	0	0	0	0	0.494381	0.60736	0	0	0	0	0	0	0	0	13	0	0	0	0	0	0	0	1	1	0	0
L3_chr8_-_3204124	chr8	3204123	3204124	-	NA	NA	NA	10.605469	0	0	0	0	0	0	0	0	0	0	0	0	0.742541	0	0	0.643964	1.007135	12	0	0	0	0	0	0	0	0	0	0	0	0	1	0	0	1	1
L3_chr8_-_23549092	chr8	23549092	23549093	-	NA	NA	NA	5.209432	10.095322	5.161982	5.906061	1.019722	0.638107	5.421853	3.109177	1.580632	0	0.84304	0.741153	0	2.269478	0	0.60736	0.643964	0	6	17	3	6	1	1	7	5	2	0	1	1	0	3	0	1	1	0
L3_chr8_+_87584760	chr8	87584759	87584763	+	NA	NA	NA	0.804244	0.610418	0	0	0	0	6.766601	3.584849	2.89289	12.722097	26.142375	11.406503	3.072054	4.592579	14.099109	19.132498	5.982007	17.395397	1	1	0	0	0	0	8.591667	5.563492	3.591667	12.183333	29.126984	16.563492	3	6	19.064935	31	7.970414	18.017675
L3_chr1_-_43821475	chr1	43821475	43821475	-	NA	NA	NA	3.413301	1.438584	8.919993	3.315912	0	0	4.186989	6.412107	7.488314	15.841318	8.443194	5.613689	3.072054	0.742541	0.715505	3.151921	1.657191	1.993043	4	2.378378	5	3.378378	0	0	5.511905	9.02381	9.02381	15.033941	9.583333	8.02381	3	1	1.382353	5.147059	2.382353	2
L3_chr3_+_4736455	chr3	4736454	4736456	+	NA	NA	NA	4.06061	0.610418	9.369565	6.219803	9.081439	13.243066	6.643448	8.626069	4.890175	7.137442	6.972578	16.167044	0	0	8.870011	2.966588	2.913582	7.776435	4.818182	1	5.361472	6.333333	8.846154	16.909091	8.767677	12.563131	5.972222	7	8	23.30303	0	0	12.923077	4.857143	4	7.923077
L3_chr2_-_220124375	chr2	220124375	220124375	-	NA	NA	NA	0	0	0	0	0	0	10.704523	12.606943	0.772772	2.94947	1.805877	3.544256	0	0	0	0	0	0	0	0	0	0	0	0	13.130435	16.463235	1	3	2.111111	5	0	0	0	0	0	0
L3_chr16_+_665127	chr16	665127	665127	+	9028	RHBDL1	RHBDL,RRP,LA16c-313D11.5	10.732074	0.610418	5.161982	2.942775	1.019722	1.362328	0	0	0	0	0	0	0	0	0	0	0	0	12	1	3	3	1	2	0	0	0	0	0	0	0	0	0	0	0	0
L3_chr17_+_35759613	chr17	35759613	35759613	+	NA	NA	NA	10.732074	0	0	0	0	0	0	0	0	0	0	0	0	0	0.494381	0.60736	0	0	12	0	0	0	0	0	0	0	0	0	0	0	0	0	1	1	0	0
L3_chr21_+_46066998	chr21	46066997	46066998	+	NA	NA	NA	6.820908	5.85634	8.065953	15.622709	10.948907	3.121083	3.776212	1.510384	2.152199	2.556832	2.008551	2.897728	0.183147	2.203192	0.886107	2.120354	1.198688	3.006672	7.769737	9.822496	4.551451	15.794284	10.669284	4.266363	5.009935	2.494287	2.69697	2.615996	2.343269	4.064544	0.175	2.913816	1.667105	3.469378	1.769378	3.036483
L3_chr1_-_32011048	chr1	32011047	32011049	-	NA	NA	NA	3.05211	23.959538	15.433792	42.656029	63.328484	15.179352	6.81695	57.907396	15.272945	39.639127	49.668253	21.940348	0.968364	3.214957	4.063625	2.816515	0.115597	1.01711	3.683494	40.556311	8.684354	43.043904	61.406233	19.063333	9.111965	68.548957	18.505254	37.38505	55.091535	31.9711	0.937262	4.230931	6.836194	4.617468	0.206522	1.006102
L3_chr10_-_103533148	chr10	103533140	103533168	-	10360	NPM3	PORMIN,TMEM123	1.608488	4.242904	0	7.834029	10.205945	5.522325	2.059989	0	0	1.87559	1.297477	0	7.195894	25.181452	10.287942	22.002873	12.620093	9.013903	2	7	0	8	10	8	3	0	0	2	1.545455	0	7	33	18	36	18	9
L3_chr7_+_30034526	chr7	30034513	30034553	+	84725	PLEKHA8	FAPP2,MGC3358	6.478856	4.150246	3.183914	12.748709	6.082219	1.276213	1.32216	6.960367	3.126175	4.688976	7.665081	7.991275	3.098016	2.227622	0.494381	3.04103	6.075642	2.014269	7.857143	6.84	2	13	5.954545	2	2	12	4	5	9	11	3	3	1	5	9	2
L3_chr22_-_47866561	chr22	47866561	47866563	-	NA	NA	NA	2.528698	7.13532	3.343982	0	0	0	7.361332	9.495497	13.103477	3.015547	0	1.454129	1.032672	4.557885	0.764124	0.60736	1.41259	0	3	12	2	0	0	0	9.830189	13.911642	15.93617	3.078603	0	2	1	6	1.588235	1	2.176471	0
L3_chr1_+_79990112	chr1	79990111	79990113	+	NA	NA	NA	0	0	0	0	0	0	10.033684	2.56872	0.013076	0	0	0	1.045796	0.742541	0.497631	5.549272	0.643964	0	0	0	0	0	0	0	13	4	0.019231	0	0	0	1.012287	1	1.012264	9.036816	1	0
L3_chr17_+_72880767	chr17	72880765	72881066	+	10801	SEPT9	MSF,AF17q25,KIAA0991,MSF1,NAPB,PNUTL4,SINT1,SeptD1,FLJ75490	3.265331	0.610418	0	8.80276	31.743811	2.638541	0.66108	6.12508	4.671718	17.869128	48.160189	30.646923	7.165439	4.490335	4.588447	12.214797	6.637773	10.829445	4	1	0	9	30.983871	4	1	9.851852	6	18	55	44	7	6	8	20	10	11
L3_chr10_+_79249737	chr10	79249736	79249738	+	NA	NA	NA	5.209432	3.611079	7.024196	6.875077	19.525134	10.160444	5.920454	7.197145	3.233036	8.009723	0	13.103129	0	0	0.494381	0.60736	0	2.014269	6	6	4	7	19	13	8	10	4	8	0	19	0	0	1	1	0	2
L3_chr2_-_26553131	chr2	26553127	26553132	-	NA	NA	NA	0.595814	1.211934	12.788907	0	0	0	3.48964	3.798527	4.231572	1.07155	0.84304	2.143756	7.057707	0.755929	4.028639	1.78127	2.773991	0	0.75	2	7	0	0	0	4.666877	5.928571	5.27027	1.136364	1	2.928571	6.9	1.017728	6.6	2.917628	4	0
L3_chr14_+_54601727	chr14	54601727	54601727	+	93487	C14orf32	MGC23138,MISS,c14_5346,C14orf32	0	0	0	0	0	0	0	0	0	0	0	0	11.152647	0.742541	0	0	1.36976	0	0	0	0	0	0	0	0	0	0	0	0	0	11	1	0	0	2	0
L3_chr16_+_67154607	chr16	67154607	67154607	+	146198	ZFP90	NK10,ZNF756	0	0	0	0	0	0	0	0	0	0	0	0	11.152647	0	0	0.60736	0	1.007135	0	0	0	0	0	0	0	0	0	0	0	0	11	0	0	1	0	1
L3_chr1_+_148710701	chr1	148710700	148710701	+	23248	KIAA0460	FLJ32145,HSPC099	0	0	0	0	0	0	0	0.540457	0	0	0	0	11.152647	0	0	0.60736	0.643964	0	0	0	0	0	0	0	0	1	0	0	0	0	11	0	0	1	1	0
L3_chr10_+_5478571	chr10	5478564	5478581	+	10276	NET1	ARHGEF8,NET1A,RP11-116G8.1	1.656842	2.420552	0	0	1.019722	0	1.32216	1.080913	4.804578	5.79699	19.311875	7.168126	8.191782	7.655987	9.224659	12.291793	11.17893	5.92045	2	4	0	0	1	0	2	2	6	6	22	10	8	10	14	19.987952	14.987952	6
L3_chr2_+_147061093	chr2	147061092	147061095	+	728773	LOC728773	MGC51329	2.528698	0.615711	0	0	4.096355	0.638107	4.445985	2.573762	5.005007	6.077393	0.84304	2.195282	4.199491	9.334972	6.574751	11.693815	7.869688	12.589419	3	1.008242	0	0	4	1	6.023465	4.015648	6.108014	6	1	3	4.110345	12.110345	10.020162	19.010081	10.22069	13
L3_chr2_-_139841502	chr2	139841496	139841503	-	NA	NA	NA	0	0	0	0	0	0	0	0	0.772772	0	0	0	11.20288	1.502626	0	3.045262	3.499786	7.872615	0	0	0	0	0	0	0	0	1	0	0	0	11	2	0	5	5	8
L3_chr19_-_13060866	chr19	13060865	13060866	-	NA	NA	NA	9.807775	3.611079	0	4.924351	20.551199	3.712866	1.404156	1.858813	4.843379	0.937795	0.84304	0	0	0	0	0.647477	0	0	11.009919	6	0	5.019838	20.009919	5	2.011422	3	6	1	1	0	0	0	0	1.065712	0	0
L3_chr1_-_38284775	chr1	38284775	38284775	-	5453	POU3F1	OCT6,OTF6,SCIP	8.080507	4.267173	5.204067	12.137513	5.285446	0.008234	0	0.016611	0.018926	0.033255	0.003949	0.006892	3.170997	0	0.018799	0.619857	0.028223	0.020689	9.140854	7.137158	3.022836	12.28629	5.15708	0.018765	0	0.045181	0.027513	0.040695	0.005191	0.008139	3.09738	0	0.057061	1.020472	0.056572	0.01934
L3_chr12_-_29202702	chr12	29202660	29202715	-	NA	NA	NA	0	0	0	1.951062	0	0	0	0	3.175061	2.813385	11.114962	7.25002	11.263316	6.737508	3.710573	71.289623	78.128138	23.722402	0	0	0	2	0	0	0	0	4	3	13	10	11	8.993769	7	115.934304	99	24
L3_chr5_+_1893349	chr5	1893347	1893349	+	NA	NA	NA	4.217545	4.77179	5.161982	3.418884	0.937903	0	2.960227	14.048686	13.426934	4.8818	5.402657	15.414259	4.087056	4.592579	7.691304	3.762556	4.290087	4.516077	5	7.958333	3	3.482759	0.92	0	4	18.127517	16	5	6.18481	22.55443	4	6	11.13879	6.13879	5.914894	4.589744
L3_chr5_-_76004831	chr5	76004831	76004831	-	NA	NA	NA	0.269137	0.610418	0	5.263208	1.019722	0	11.042224	5.345044	6.125805	2.94947	2.350404	3.405346	0	1.502626	0.371063	1.559466	0.643964	1.993043	0.35	1	0	5.35	1	0	13.513035	7.675138	7.428571	3	2.733859	4.79857	0	2	0.777778	2.555556	1	2
L3_chr3_+_196299027	chr3	196299027	196299027	+	NA	NA	NA	10.732074	2.406191	3.343982	4.917216	5.123968	0.638107	0.66108	0.540457	0.772772	0	0	0.741153	0	1.502626	0.494381	1.218951	2.913582	1.007135	12	4	2	5	5	1	1	1	1	0	0	1	0	2	1	2	4	1
L3_chr7_+_149707382	chr7	149707380	149707383	+	285971	ZNF775	MGC33584	10.364764	1.220836	0	3.929369	3.069543	0	0	0	0	0	0	0	1.032672	0	0.494381	0	0	4.913316	12	2	0	4	3	0	0	0	0	0	0	0	1	0	1	0	0	5
L3_chr4_+_79199389	chr4	79199389	79199392	+	NA	NA	NA	0.301807	2.447176	0	1.144747	1.668146	0.870431	10.066191	10.881927	1.912989	1.667912	2.89045	8.580617	1.032672	0.744685	0.889197	2.702572	0	1.015569	0.391436	4.0446	0	1.17257	1.633411	1.39706	12.656366	15.484663	2.406088	1.736826	3.386706	12.413608	1	1.002839	1.672197	4.416667	0	1.008505
L3_chr17_-_1478865	chr17	1478859	1478866	-	124935	SLC43A2	FLJ23848,LAT4,MGC34680	4.307503	8.438287	16.132889	3.918306	9.221761	0	0	3.649634	10.91623	1.93233	1.68608	2.897997	7.121753	8.433155	37.944036	1.218951	1.287928	1.007135	5	14	9	4	9	0	0	6	13	2	2	4	7	10.992366	49.992366	2	2	1
L3_chr3_-_10767593	chr3	10767591	10767594	-	NA	NA	NA	0	0	0	0	0	0	10.372588	2.56872	1.709602	4.023173	0.164859	0.020696	1.081365	3.048941	1.567573	1.867724	5.382106	0.062468	0	0	0	0	0	0	13	4	2.176535	4.050439	0.201754	0.025219	1.047525	4.011881	2.973762	3.059406	7.047525	0.059406
L3_chr17_-_62623429	chr17	62623427	62623429	-	NA	NA	NA	0	0	0	0	0	0	11.473167	0	0	0	1.68608	0	0	0.742541	0	0	0.643964	0	0	0	0	0	0	0	14	0	0	0	2	0	0	1	0	0	1	0
L3_chr20_+_41569750	chr20	41569750	41569750	+	NA	NA	NA	0	0	0	0	0	0	11.473167	0	0.772772	0	0	0	0	0	0.494381	0	0.643964	1.007135	0	0	0	0	0	0	14	0	1	0	0	0	0	0	1	0	1	1
L3_chr3_-_172970260	chr3	172970259	172970260	-	NA	NA	NA	0	0	0	0	0	0	11.473167	0.540457	0	0	0	0	0	0	0	0	0.643964	0	0	0	0	0	0	0	14	1	0	0	0	0	0	0	0	0	1	0
L3_chr6_+_48144557	chr6	48144556	48144563	+	NA	NA	NA	6.789576	3.618125	3.343982	14.833212	6.337412	10.47061	4.700194	4.479534	1.918708	7.211573	6.52406	21.869841	0	0	1.090837	1.218951	0.080511	1.472074	7.841429	6	2	15	6.205885	14.010461	6.438398	7	2.44898	7.223353	7.544342	31.510679	0	0	2	2	0.148148	1.45614
L3_chr4_-_24083474	chr4	24083474	24083474	-	NA	NA	NA	10.267195	1.086528	0	4.804151	2.043806	1.362328	1.238977	0.299657	0.449651	0.230311	0	0	0	0.012974	0	0	0.575476	0	11.501051	1.79096	0	4.8856	2	2	1.787611	0.591837	0.591837	0.260223	0	0	0	0.018692	0	0	0.901886	0
L3_chr6_+_151753500	chr6	151753487	151753503	+	NA	NA	NA	5.111747	1.822352	0	1.957861	1.520878	0	0.647851	6.492484	2.014961	9.14184	0.84304	6.188757	5.765167	9.966006	6.466008	7.357802	11.183526	12.276893	6	3	0	2	1.492537	0	0.981481	9.525739	2.617021	9	1	8.87037	5.622754	13	10.86162	11.991379	14.363204	12.455172
L3_chr1_-_31154191	chr1	31154124	31154228	-	9672	SDC3	N-syndecan,SDCN,SYND3	3.332943	0.910794	3.183914	9.76211	7.138054	4.552861	2.059989	3.711724	7.02198	6.621306	25.56394	31.826329	6.132767	1.465214	2.0796	0.60736	5.295366	10.028893	4	1.488372	2	10	7	7	3	6.547085	8.953125	7	29.820317	43.968254	6	1.973684	4	1	7.971429	10
L3_chr6_-_84994053	chr6	84994053	84994055	-	22832	KIAA1009	C6orf84,FLJ13551,QN1,RP1-76K10.1	0	0.610418	0	0	0	0	10.589577	0	2.402289	0	0	0.741153	1.032672	0.742541	0.988763	1.832151	0	0	0	1	0	0	0	0	13	0	3	0	0	1	1	1	2	3	0	0
L3_chr12_-_10657427	chr12	10657427	10657444	-	55110	FLJ10292	mago,magoh,FLJ10292,MGN2	0	0.610418	1.591957	0	0	0	1.398909	3.577524	8.158417	2.94947	2.583893	0	10.237493	5.268379	4.653582	1.822079	4.753243	2.971095	0	1	1	0	0	0	2	6	10	3	3	0	10	7	9	3	7	3
L3_chr12_-_26158618	chr12	26158618	26158618	-	NA	NA	NA	11.666248	0	0	0	0	0	0	0	0	0	0	0.741153	0	0	0	0	0	0	13	0	0	0	0	0	0	0	0	0	0	1	0	0	0	0	0	0
L3_chr10_-_34971626	chr10	34971625	34971628	-	NA	NA	NA	0	0	0	0	0	0	7.586287	2.345305	31.351216	17.465479	13.895305	15.994511	4.104726	1.485082	10.077967	4.285289	8.366868	5.937124	0	0	0	0	0	0	10	3.922414	36.844828	16.925786	15.767241	23.002529	4	2	14.885349	7.001467	10.944508	6
L3_chrX_+_99962032	chrX	99962010	99962043	+	1478	CSTF2	RP1-146H21.2,CstF-64	0.804244	2.441672	1.591957	0	1.019722	0	0.66108	8.818516	19.091027	5.819595	5.167786	6.46395	10.257126	5.992961	7.881042	12.204902	11.473978	1.007135	1	4	1	0	1	0	1	13	23	6	6	9	10	8	14	20	16	1
L3_chr18_-_37483196	chr18	37483196	37483197	-	NA	NA	NA	5.209432	1.810134	3.343982	3.929369	0	0.638107	3.768114	18.360598	17.030157	2.94947	5.238118	5.557469	2.744997	0.742541	0.988763	0.60736	0	3.944081	6	3	2	4	0	1	5	23	20	3	6	7.941176	2.666667	1	2	1	0	4
L3_chr1_-_119351963	chr1	119351963	119351964	-	NA	NA	NA	0	0	0	0	0	0	11.761576	13.29244	16.983891	5.843432	3.976495	9.47494	0	2.976346	9.380202	2.343962	1.245941	1.829387	0	0	0	0	0	0	14.32513	17.631579	19.947368	5.778363	4.578947	13.746182	0	3.916667	13.166667	3.833333	1.833333	1.833333
L3_chr2_+_85214054	chr2	85214036	85214085	+	83439	TCF7L1	TCF-3,TCF3	3.216977	8.37811	11.960135	0.975531	0	0	8.563863	0.824108	3.091086	0.937795	0	0.741153	0	0.742541	0.988763	0	0	0	4	14	7	1	0	0	12.127273	1.563636	4	1	0	1	0	1	2	0	0	0
L3_chr12_+_113609305	chr12	113609305	113609306	+	NA	NA	NA	4.002269	4.649803	3.343982	20.627808	9.170647	4.145445	6.75813	1.718711	4.005807	0.937795	7.919555	11.860679	1.032672	0	1.090837	0.60736	0	4.964138	4.789474	7.736842	2	20.894737	8.947368	5.842105	9	3	5	1	9	17	1	0	2	1	0	5
L3_chr1_+_203237056	chr1	203237056	203237057	+	NA	NA	NA	4.307503	2.24026	0	6.44579	0	1.362328	5.421853	13.893649	32.593069	0	4.349605	3.535419	2.065344	1.502626	5.31075	2.446396	0	2.316159	5	3.718358	0	6.545455	0	2	7	17.94949	37.505306	0	5	4.987179	2	2	8	4	0	2.32967
L3_chr1_+_226412805	chr1	226412805	226412805	+	57165	GJA12	CX46.6,Cx47,MGC105119,PMLDAR,GJA12	1.656842	4.186026	0	0.975531	1.019722	1.362328	0	0	0	0	0	0.741153	10.146174	2.269478	19.504993	6.144174	2.913582	6.843359	2	7	0	1	1	2	0	0	0	0	0	1	10	3	25	10	4	7
L3_chr8_+_23448230	chr8	23448230	23448230	+	NA	NA	NA	0	0	0	0	0	0	0.66108	0	0	0	0	0.741153	11.152647	0	1.090837	0	0	0	0	0	0	0	0	0	1	0	0	0	0	1	11	0	2	0	0	0
L3_chr14_+_104245000	chr14	104244998	104245000	+	64423	C14orf173	hCG_2029577,C14orf151,DKFZp762A0214,FLJ22056,INF2,MGC13251,pp9484,C14orf173	10.479413	1.822352	1.591957	7.863922	3.063528	2.000434	1.398909	0	0	1.93233	1.709028	0	0	1.502626	0.494381	1.214719	0.643964	2.014269	12	3	1	8	3	3	2	0	0	2	2	0	0	2	1	2	1	2
L3_chr12_-_30799001	chr12	30799000	30799166	-	65981	CAPRIN2	EEG1,C1QDC1,EEG-1,FLJ11391,FLJ22569,MGC102894,MGC134847,MGC134848,caprin-2,KIAA1873	6.083949	0.403572	8.899115	10.923387	16.346106	0	2.721069	3.717626	22.46657	5.70337	6.806417	16.386308	3.098016	0.742541	3.114961	1.826311	2.013724	3.000178	7.329114	0.658228	5.165079	11.165079	16	0	4	6	26.949367	5.962264	7.981818	23	3	1	5.818182	3	3	3
L3_chr18_-_17739915	chr18	17739915	17739916	-	NA	NA	NA	7.836066	13.625176	12.788907	26.778665	5.123968	1.362328	0	0	13.426934	10.353922	0.84304	0	4.087056	4.592579	25.855424	12.950887	5.358761	1.993043	9	23	7	27	5	2	0	0	16	10	1	0	4	6	32	21	7	2
L3_chr4_-_52599204	chr4	52599186	52599210	-	6443	SGCB	A3b,LGMD2E,SGC	8.862039	4.886349	4.775871	11.422552	4.140207	1.838605	1.680032	1.105389	3.82049	4.505008	2.903952	5.629374	1.413099	7.361179	3.318943	3.916447	1.69285	5.018206	10.708448	8.075542	3	11.645215	4.062874	2.832318	2.592529	2.111519	4.85713	4.657188	3.439045	7.695374	1.362496	9.714062	6.199251	6.433346	2.565217	4.977693
L3_chr20_-_34952861	chr20	34952860	34952861	-	NA	NA	NA	0.804244	0	0	0	0	0	0	0	0	0	0	0	11.178847	3.815345	6.929219	7.970299	3.557546	4.951215	1	0	0	0	0	0	0	0	0	0	0	0	11	5	11	13	5	5
L3_chr1_-_243086419	chr1	243086419	243086421	-	NA	NA	NA	0.804244	0.610418	0	0	0	0	0	0	0	0	0	0	11.241558	17.802648	7.963863	7.97126	10.431215	1.007135	1	1	0	0	0	0	0	0	0	0	0	0	11	23	13	13	14	1
L3_chr4_+_11039395	chr4	11039393	11039396	+	NA	NA	NA	2.452319	0	0	4.917216	6.900374	3.426963	9.646511	3.109177	0	6.79985	9.717411	11.772003	0	0	0	0	0.643964	0	2.913043	0	0	5	6.727273	4.928913	12.726977	5	0	6.682243	11	16.876755	0	0	0	0	1	0
L3_chr6_-_170377237	chr6	170377232	170377240	-	NA	NA	NA	0	0	0	0	0	0	2.059989	2.259167	0.772772	0	0	0	10.066075	0.742541	0	0	0	0	0	0	0	0	0	0	3	4	1	0	0	0	9.842105	1	0	0	0	0
L3_chr15_-_38417564	chr15	38417564	38417564	-	388115	C15orf52	DKFZp686N1468,FLJ43339	0	0	0	0	0	0	0	0	0	0	0	0	12.158417	0	0	0	0.643964	0	0	0	0	0	0	0	0	0	0	0	0	0	12	0	0	0	1	0
L3_chr9_+_14195039	chr9	14195038	14195039	+	NA	NA	NA	0	0	0	0	0	0	0	0	0	0	0	0	12.158417	17.921504	15.663132	19.776438	20.499051	6.403915	0	0	0	0	0	0	0	0	0	0	0	0	12	23	22	32	24	6.5
L3_chr8_+_143588421	chr8	143588421	143588421	+	NA	NA	NA	7.503064	5.471386	29.882298	7.620597	1.57901	1.028129	1.974017	3.691097	1.914299	11.8624	2.042764	3.075645	2.688141	1.21948	0.970425	0.394854	0.859077	0.984591	8.513465	9.1756	15.463918	7.731959	1.546392	1.546392	2.75	5.521794	2.407684	11.392857	2.382414	4.321429	2.622387	1.628788	1.805254	0.651515	1.30303	0.977273
L3_chr4_-_152784888	chr4	152784887	152784891	-	NA	NA	NA	11.794773	4.193629	2.781759	4.572115	2.426756	2.64142	0.380492	10.001769	0.736535	0	2.058138	0.451026	0	0.491638	0.494381	0.20134	0.194687	1.007135	13.619048	6.961472	1.761905	4.666667	2.380952	3.857258	0.6	13.4	0.954545	0	2.4	0.6	0	0.666667	1	0.333333	0.333333	1
L3_chr2_-_21681864	chr2	21681864	21681864	-	NA	NA	NA	0.804244	1.211934	3.343982	0	0	0	11.473167	1.178254	0	5.024947	0	0	0	0	0	0	0	0	1	2	2	0	0	0	14	2	0	5	0	0	0	0	0	0	0	0
L3_chr7_-_82630131	chr7	82630130	82630135	-	27445	PCLO	tcag7.1316,ACZ,DKFZp779G1236,tcag7.1085	12.340562	1.810134	1.591957	0.975531	0	0	0	0.540457	0	1.93233	1.709028	2.908258	0	0	0.494381	0.60736	1.287928	1.007135	14	3	1	1	0	0	0	1	0	2	2	4	0	0	1	1	2	1
L3_chr5_-_43228313	chr5	43228313	43228323	-	NA	NA	NA	3.81821	3.532439	8.57563	4.75428	3.069543	1.362328	6.463152	3.643894	12.041191	6.706583	3.228428	4.340147	2.065344	3.779436	1.110699	1.2345	0	4.039411	4.654034	5.857143	4.973921	4.851858	3	2	8.851852	5.984371	14.688065	6.814815	3.805764	5.984371	2	5.041409	2.031858	2.032403	0	4.032374
L3_chr1_+_56883582	chr1	56883581	56883584	+	5563	PRKAA2	AMPK,AMPK2,PRKAA	3.344248	3.708327	12.222377	5.925159	1.019722	0.005213	0.793469	0.571397	0.867334	0.129201	1.718666	0.006525	8.211928	0.742541	3.561263	0.052103	2.329648	1.065508	4.014127	6.150946	7.024125	6.050376	1	0.012357	1.198879	1.07856	1.120832	0.151322	2.012454	0.007556	8.037297	1	6.112962	0.087078	3.557136	1.055223
L3_chr17_+_58925671	chr17	58925667	58925672	+	NA	NA	NA	12.362052	0.610418	0	0	0	0	0	0	0	0	0	0	0	0	0	0	0.643964	0	14.045584	1	0	0	0	0	0	0	0	0	0	0	0	0	0	0	1	0
L3_chr13_-_51666547	chr13	51666546	51666592	-	374500	THSD1P		2.461087	3.034285	0	0	0	0	0.66108	8.907067	7.988729	2.870125	9.626282	4.307106	9.25715	16.530752	19.059123	5.768045	6.801438	2.498271	3	5	0	0	0	0	1	14	10	3	11.186275	6	9	21.475138	31.960784	9.475138	10	2.475138
L3_chr5_-_80577390	chr5	80577389	80577392	-	NA	NA	NA	3.434832	1.796249	14.423657	2.094859	18.389368	3.326447	5.87893	7.617603	6.986645	5.913903	5.161669	15.383235	3.072054	0	0	0	0	1.007135	4.122226	2.976744	8.122226	2.146617	17.927991	4.95122	8.086616	11.532961	8.484298	6	5.986301	21.941823	3	0	0	0	0	1
L3_chr7_-_142769929	chr7	142769906	142770046	-	9715	FAM131B	KIAA0773	6.93705	2.938882	12.054556	19.431219	12.685433	22.127163	2.670236	2.855625	7.108479	4.025125	6.112956	45.900138	2.78396	1.941872	6.034225	7.434878	4.248726	10.044415	8.383091	4.835271	7.374265	19.831921	12.403307	30.685945	3.917329	5.041473	8.971843	4.247291	7.235657	64.176519	2.69934	2.617968	11.20188	12.153143	6.514724	10.042196
L3_chr22_+_47935969	chr22	47935968	47935970	+	NA	NA	NA	1.681768	0	0	1.957861	0.008933	0.003662	7.215135	5.906519	12.96726	15.445732	4.481849	9.242955	3.526346	3.710174	16.489192	5.663919	4.911262	7.644214	2.035735	0	0	2	0.008889	0.008949	9.178277	8.896971	15.759273	14.961483	5.162523	13.18302	3.420336	4.90551	23.009934	9.262363	6.868982	7.726013
L3_chr10_-_49529444	chr10	49529444	49529445	-	NA	NA	NA	0	0.610418	0.027023	0	0	0	0.808713	0	0.772772	0	0	0	11.651124	2.269478	1.570936	1.509412	0.933548	2.971095	0	1	0.022222	0	0	0	1.25	0	1	0	0	0	11.48	3	2.974649	2.48	1.48	3
L3_chr19_+_47593139	chr19	47593137	47593153	+	NA	NA	NA	4.137186	0.610418	1.591957	0.975531	2.039444	0	2.16878	1.858813	2.402289	0.937795	2.583893	12.106461	6.170071	0	27.980694	4.891786	0.643964	0	5	1	1	1	2	0	3	3	3	1	3	17	6	0	38	8	1	0
L3_chr6_+_39051341	chr6	39051340	39051341	+	NA	NA	NA	2.528698	1.211934	1.591957	2.933393	0	0.638107	7.919816	4.052413	6.612874	10.353922	6.129538	4.188825	2.054407	2.245167	1.585219	0.60736	0.643964	1.007135	3	2	1	3	0	1	9.9375	6	8	10	7	5.9375	2	3	3	1	1	1
L3_chr11_-_102184268	chr11	102184268	102184270	-	NA	NA	NA	12.6035	10.68168	10.842991	9.868704	14.37456	1.467506	0	0	0.772772	0	0	0.741153	0	3.040757	1.090837	1.832151	2.033274	0	14	18	6	10	14	2.140659	0	0	1	0	0	1	0	4	2	3	3.026201	0
L3_chr17_-_17585968	chr17	17585968	17585968	-	NA	NA	NA	12.6035	0.610418	0	0	1.019722	2.123056	0	0	0	0	0	0	0	0	0	0	0	0	14	1	0	0	1	3	0	0	0	0	0	0	0	0	0	0	0	0
L3_chr3_-_195204168	chr3	195204168	195204168	-	NA	NA	NA	12.6035	0	0	0	0	0	0	0.540457	0	0	0	0	0	0	0	0	0	0	14	0	0	0	0	0	0	1	0	0	0	0	0	0	0	0	0	0
L3_chr3_+_191848285	chr3	191848284	191848285	+	NA	NA	NA	0.804244	0	0	0	0	0	0.66108	0.540457	0	0	0	0.741153	11.152647	5.46805	1.733047	0.60736	0	0	1	0	0	0	0	0	1	1	0	0	0	1	11	7.170732	3	1	0	0
L3_chr2_+_45731772	chr2	45731761	45731775	+	5581	PRKCE	MGC125656,MGC125657,PKCE,nPKC-epsilon	10.235765	4.204286	0	0	0	0	1.398909	6.31158	0	3.887265	0.84304	0	1.032672	1.485082	5.548546	0.60736	0.643964	0	12	7	0	0	0	0	2	10	0	4	1	0	1	2	9	1	1	0
L3_chr3_+_170973880	chr3	170973876	170973883	+	55892	MYNN	OSZF,SBBIZ1,ZBTB31	0.804244	0.610418	3.183914	0	0	0	3.768114	8.531947	3.982921	1.87559	5.150655	0.741153	8.132458	8.323739	12.31194	10.411912	14.073074	2.014269	1	1	2	0	0	0	5	13	5	2	6	1	7.945946	10.822124	18.876179	16.972973	18.819121	2
L3_chr17_+_13913548	chr17	13913534	13913559	+	1352	COX10		2.461087	1.822352	1.591957	2.743019	0	0.626078	7.150263	6.831705	5.479579	2.870125	3.395108	2.936435	3.098016	5.808442	4.64138	3.656854	4.664175	11.92238	3	3	1	2.806452	0	0.982759	10	10.936508	7	3	4	4	3	7.78125	8.980392	6	7.138122	12
L3_chr9_-_34351745	chr9	34351745	34351746	-	NA	NA	NA	7.89312	9.82442	7.71914	8.199014	4.683626	0.492674	0.66108	5.600086	17.909944	0.937795	5.238118	4.231691	4.156516	3.815345	6.09546	6.144174	8.43781	4.105855	9.105263	16.578947	4.368421	8.315789	4.578947	0.789474	1	8	21	1	6	6	4.06851	5	9.026316	10	10.621141	4.166667
L3_chr12_-_9200202	chr12	9200200	9200203	-	NA	NA	NA	2.528698	3.000661	3.183914	0	0	0	0	0	0	0	0	0	10.212781	5.060966	6.731489	17.431185	2.913582	0.684586	3	5	2	0	0	0	0	0	0	0	0	0	10.027027	6.675676	10.91723	28.287444	4	0.675676
L3_chr22_+_26478908	chr22	26478907	26478908	+	NA	NA	NA	9.3938	1.818724	12.35128	4.794971	4.604493	1.998439	1.435143	0	0.575334	0.6947	2.145601	1.277076	1.926959	0	0.494381	0	0.643964	2.014269	10.768665	2.99385	6.777123	4.876641	4.494771	2.998466	2.049747	0	0.751431	0.75	2.5	1.75	1.875	0	1	0	1	2
L3_chr13_+_29208177	chr13	29208177	29208178	+	NA	NA	NA	5.964346	9.516476	6.753939	13.798073	24.043487	21.445834	3.768114	2.615693	1.580632	11.584791	5.047894	16.622945	3.072054	3.772105	4.19614	2.446396	0.643964	3.97823	7	15.957447	4	14	23.389486	26.253563	5	4.386861	2	11.305229	5.836735	24.382607	3	5	7	4	1	4
L3_chr5_+_75734835	chr5	75734801	75734864	+	10788	IQGAP2		4.008708	7.289406	0	13.696598	3.063528	0.638107	7.776118	1.62137	2.353404	2.870125	18.221294	12.957538	1.032672	0.742541	0.988762	10.379172	3.301651	2.014269	4.985075	12	0	14	3	1	10	3	3	3	20.973333	18	1	1	2	17	5	2
L3_chr9_-_94456769	chr9	94456769	94456769	-	NA	NA	NA	5.209432	3.593868	3.343982	11.853287	2.043806	0.638107	4.552324	29.381662	12.60217	6.061626	5.238118	6.933586	3.072054	4.592579	5.31075	2.446396	0.643964	1.007135	6	6	2	12	2	1	5.955224	34.940299	14.940299	5.985075	6	9.970149	3	6	8	4	1	1
L3_chr8_-_103205666	chr8	103205663	103205672	-	83988	NCALD	MGC33870,MGC74858	1.656842	0.610418	0	0.975531	0	0	0	3.577524	0	1.93233	0.84304	2.908258	11.193337	6.060512	0.988763	5.517198	0.643964	3.057489	2	1	0	1	0	0	0	6	0	2	1	4	11	8	2	9	1	3.088608
L3_chr10_-_102576685	chr10	102576685	102576685	-	NA	NA	NA	8.6246	5.834871	5.012082	7.946215	2.03362	0.055199	0	0	0.50846	0	0	0	4.286016	2.881878	5.148142	12.296535	10.210821	2.852668	9.730326	9.79189	2.918561	8.060651	1.990063	0.106796	0	0	0.666667	0	0	0	4.196262	3.794393	7.785047	19.944122	12.654402	2.878603
L3_chr8_-_144993888	chr8	144993888	144993888	-	340371	NRBP2	DKFZp434P086,MGC138699,TRG16,pp9320	5.136047	5.367771	0	1.957861	14.392716	0.638107	7.115038	7.949369	1.559716	6.077393	2.583893	4.231691	0.698558	4.540691	2.361153	4.889279	5.178779	2.971095	5.918919	9	0	2	14	1	9	10.924359	1.974359	6	3	6	0.674419	5.933333	3.933333	7.966667	6.783784	3
L3_chr12_+_7174286	chr12	7174222	7174307	+	9746	CLSTN3	CSTN3,KIAA0726,MGC131797,MGC138488,alcbeta	1.608488	0	0	0	4.087612	0.638107	2.059989	4.02064	44.438191	14.452576	12.951579	22.514577	9.283112	5.940327	9.799341	4.741852	3.702695	18.908643	2	0	0	0	4	1	3	7	54	15	15	31	9	8	17.933203	7.791667	5.767677	19
L3_chr11_+_69602121	chr11	69602120	69602121	+	55107	TMEM16A	FLJ10261,ORAOV2,TAOS2	9.801225	2.423867	1.693079	8.853599	3.147766	2.908506	0	0	0.772772	0	1.709028	1.469168	3.216351	3.815345	6.230816	6.22916	18.773096	3.97823	11	4	1.076212	9	3.076212	4	0	0	1	0	2	2.021277	3.137625	5	10	10.137625	22.137625	4
L3_chr19_-_41870180	chr19	41870164	41870181	-	NA	NA	NA	13.062462	0	0	0.975531	2.039444	2.908506	0	0	0	0.937795	0	0	0	0.742541	0.494381	0.60736	0	3.021404	15	0	0	1	2	4	0	0	0	1	0	0	0	1	1	1	0	3
L3_chr14_-_100105103	chr14	100105073	100105103	-	NA	NA	NA	12.068936	1.822352	0	0	0	0	0	2.939727	1.545543	5.962743	2.529121	1.574263	1.032672	0	0	0.60736	0	0	13.97619	3	0	0	0	0	0	5	2	6	3	2.111891	1	0	0	1	0	0
L3_chr9_-_97308361	chr9	97308361	97308361	-	5727	PTCH1	PTC,RP11-435O5.3,BCNS,FLJ26746,FLJ42602,HPE7,NBCCS,PTC1,PTCH,PTCH11	1.656842	1.788479	1.591957	0.975531	1.019722	1.362328	11.473167	2.56872	0.772772	2.94947	1.709028	0	0	0	0	0	0	0	2	2.963731	1	1	1	2	14	4	1	3	2	0	0	0	0	0	0	0
L3_chr6_-_97452461	chr6	97452460	97452490	-	29078	C6orf66	HRPAP20,HSPC125,My013,bA22L21.1	3.26533	3.635801	3.183914	4.884454	2.043806	1.362328	0.66108	5.393574	7.939844	4.82506	20.113024	4.352126	9.230783	9.771831	35.588531	35.005847	41.415777	11.958705	4	6	2	5	2	2	1	9	10	5	23	6	9	13	54	56.991342	53	12
L3_chr2_+_55798969	chr2	55798969	55798969	+	NA	NA	NA	0	0	0	0	0	0	0	0	0	0	0	0	13.163545	1.502626	0	0	0	0	0	0	0	0	0	0	0	0	0	0	0	0	13	2	0	0	0	0
L3_chr3_+_111673875	chr3	111673875	111673875	+	NA	NA	NA	0.804244	1.211934	0	0.975531	0	0	12.361914	0.540457	1.580632	1.93233	0.84304	6.953769	0	0.742541	0	0.60736	0	1.007135	1	2	0	1	0	0	15	1	2	2	1	10	0	1	0	1	0	1
L3_chr13_+_97742046	chr13	97742046	97742047	+	NA	NA	NA	0	0	0	0	0	0	0	0	0	0	0	0	13.191089	2.245167	7.808222	3.053756	4.358886	2.971095	0	0	0	0	0	0	0	0	0	0	0	0	13	3	12	5	6	3
L3_chr6_+_4721615	chr6	4721613	4721651	+	9425	CDYL	CDYL1,DKFZP586C1622,MGC131936	7.402518	4.831915	0	9.80167	3.063528	0	2.721069	1.718711	7.868072	17.190657	5.081188	2.897997	3.087079	3.712704	10.062089	2.43367	4.705882	1.007135	9	8	0	10	3	0	4	3	10	17	6	4	3	5	17.170949	4	7	1
L3_chr10_-_119284470	chr10	119284470	119284470	-	NA	NA	NA	0	0	0	0	0	0	13.255501	0	0	0	0.84304	0	0	0	0	0	0	0	0	0	0	0	0	0	16	0	0	0	1	0	0	0	0	0	0	0
L3_chr17_-_8865746	chr17	8865745	8865749	-	NA	NA	NA	6.117836	6.747295	7.024196	2.942775	5.123968	0.638107	2.059989	14.01553	4.070608	12.286252	2.428194	5.325124	5.119728	9.13535	11.84254	4.909839	2.913582	3.824813	7	11.340659	4	3	5	1	3	18.467742	5	12	2.822581	7.433692	5	11.884615	16.943396	8	4	3.877193
L3_chr8_+_21956107	chr8	21956107	21956107	+	8822	FGF17	FGF-13	2.528698	5.367771	0	0	0	0.638107	0.66108	1.858813	0	0	0	0	10.146174	1.502626	5.31075	0.60736	0	1.993043	3	9	0	0	0	1	1	3	0	0	0	0	10	2	8	1	0	2
L3_chr8_-_145074507	chr8	145074501	145074582	-	NA	NA	NA	1.656842	2.420552	15.447889	3.915723	5.113349	5.031562	3.567689	14.097425	21.934122	5.913903	3.395108	0.741153	8.176916	8.270589	15.225246	1.214719	3.383483	1.993043	2	4	9	4	5	7	5	22	27	6	4	1	8	11	25	2	5	2
L3_chr2_+_96578812	chr2	96578811	96578812	+	NA	NA	NA	10.745567	4.625762	9.609395	3.93257	1.019722	0	0.66108	2.038892	0.061258	0	0	0.741153	2.054407	0	0.000302	0	0	0.80846	12.014469	7.74359	5.36	4.014469	1	0	1	3.257143	0.085832	0	0	1	2	0	0.001533	0	0	0.8
L3_chr11_-_65860482	chr11	65860460	65860490	-	9610	RIN1		8.340634	17.334193	6.293772	7.689675	6.078223	4.12349	0	3.24274	0	1.93233	0.84304	0.741153	5.145381	15.832343	3.46067	0.60736	0.619822	1.993043	9.956522	28.697502	3.956522	7.869565	5.956522	6	0	6	0	2	1	1	4.982456	21	7	1	0.965517	2
L3_chr2_-_199129903	chr2	199129903	199129904	-	NA	NA	NA	0	0.610418	0	0	0	0	0	2.469914	7.325186	0.937795	0	0.741153	13.493866	4.288985	2.227429	0	0	0	0	1	0	0	0	0	0	4.10119	8.833333	1	0	1	13.328767	5.609756	4	0	0	0
L3_chr11_-_111353535	chr11	111353535	111353540	-	NA	NA	NA	10.03986	1.921693	0	2.109181	3.267578	0	3.257537	2.954408	1.594441	7.525047	0.048424	1.865568	0.247278	0.772737	3.390684	0.787388	1.642994	0.044889	11.587523	3.160992	0	2.161234	3.203702	0	4.47575	4.707569	2.061247	7.394757	0.061209	2.542411	0.236319	1.043386	6.004982	1.297216	2.497332	0.042062
L3_chr14_-_102476037	chr14	102476036	102476037	-	NA	NA	NA	0	0	0	0	0	0	1.398909	0	0	0	0	0	12.158417	0	0	0	0.643964	0	0	0	0	0	0	0	2	0	0	0	0	0	12	0	0	0	1	0
L3_chr11_-_61269883	chr11	61269882	61269884	-	NA	NA	NA	2.542474	6.096954	3.413613	0.677016	0.036877	1.695292	9.577962	11.844466	17.215823	19.371193	10.087875	16.348155	1.448303	0.643593	0.381002	0.139383	1.023792	4.774216	3.04816	10.193819	2.098741	0.695264	0.036534	2.477502	11.96633	16.993076	20.3529	18.409474	11.524327	23.724507	1.40238	0.878808	0.842018	0.231183	1.581453	4.810899
L3_chrX_-_48211668	chrX	48211636	48211732	-	92745	SLC38A5	JM24,SN2,pp7194	5.6165	7.848525	4.93594	5.853186	17.122513	6.553295	1.98324	1.718711	2.318315	5.734705	2.552068	0.741153	6.179921	8.890789	9.503201	10.987296	35.065962	19.97885	6.926471	13	3	6	16.736573	10	3	3	3	5.913043	3	1	5.994924	11.895183	16	17.992537	49.833049	19.992537
L3_chr6_-_99397584	chr6	99397583	99397585	-	NA	NA	NA	6.676338	12.278468	2.631064	0.671527	0	0	0.66108	13.13069	3.526282	0	0	0	6.482694	8.063304	3.563944	0.471796	0	0	7.824706	20.586207	1.598746	0.689655	0	0	1	18.076447	4.4375	0	0	0	6.333333	10.555556	6.147846	0.777778	0	0
L3_chr21_-_35336076	chr21	35336075	35336076	-	NA	NA	NA	0	0	0	0	0	0	0.66108	0	0.772772	0	0	0	13.163545	0.742541	1.7031	3.061421	0	0	0	0	0	0	0	0	1	0	1	0	0	0	13	1	2.954545	5	0	0
L3_chr16_+_79132957	chr16	79132957	79132957	+	83657	DYNLRB2	DNCL2B,DNLC2B,MGC62033,ROBLD2	0.804244	1.211934	0	0.975531	1.019722	0.638107	0.66108	0	0	0	0	2.156844	12.375262	4.592579	4.559783	3.061421	0.643964	0.854369	1	2	0	1	1	1	1	0	0	0	0	3	12.215686	6	7	5	1	0.846154
L3_chr13_-_113890938	chr13	113890937	113890939	-	NA	NA	NA	0.303656	0.85625	0.0852	6.805705	2.092629	1.554523	13.505853	9.456624	5.787677	9.432192	5.287368	27.877029	0.093511	0.126988	0.629555	0.268168	0.071785	2.059931	0.407932	1.399095	0.067989	6.92658	2.050601	2.458533	17.133597	13.761429	7.199917	9.415289	6.144481	40.655102	0.088889	0.177778	1.364444	0.444444	0.133333	2.058656
L3_chr5_-_149960154	chr5	149960154	149960155	-	NA	NA	NA	2.445999	4.275474	1.714016	0.835523	0	0	11.471052	14.043514	11.567006	1.681109	1.058396	0.192538	0	0	0	0	0	0	2.905844	7.12013	1.071429	0.857143	0	0	14.25	18.5	13.75	1.75	1.25	0.25	0	0	0	0	0	0
L3_chr16_-_70315290	chr16	70315281	70315337	-	NA	NA	NA	5.79403	6.038677	14.75466	17.730675	3.069543	4.350973	6.082933	13.508726	15.381761	13.829318	5.081188	13.677096	2.054407	2.245167	9.921179	4.885907	6.372609	3.986086	7	10	8	18	3	6	8	20	19	14	6	19	2	3	17	8	9	4
L3_chr7_-_157932031	chr7	157932031	157932033	-	NA	NA	NA	9.56052	10.729188	8.616153	9.822116	38.071664	5.031562	1.32216	1.080913	0.772772	12.185618	9.587724	2.195282	3.072054	3.012019	3.823916	4.278547	2.130027	1.007135	11	18	5	10	37	7	2	2	1	12	11	3	3	4	6	7	3	1
L3_chr2_-_177816133	chr2	177816132	177816137	-	NA	NA	NA	6.117836	0	1.591957	0	0	0	0.66108	1.858813	0	0	0	0	7.195894	6.095206	17.187351	15.360531	8.415208	3.944081	7	0	1	0	0	0	1	3	0	0	0	0	7	8	25	25	11	4
L3_chr5_+_134670271	chr5	134670271	134670271	+	NA	NA	NA	0	0	0	0	0	0	13.997133	0	0	0	0	2.156844	0	0.313696	0.742882	0	0	1.993043	0	0	0	0	0	0	16.826087	0	0	0	0	3	0	0.428571	1.428571	0	0	2
L3_chr10_-_43464336	chr10	43464329	43464337	-	7580	ZNF32	KOX30	10.303377	2.420552	0	3.908924	2.043806	4.847711	0.66108	2.39927	2.402289	0.937795	0.84304	0	3.098016	5.268379	0.988763	0.60736	2.013723	11.749117	12	4	0	4	2	7	1	4	3	1	1	0	3	7	2	1	3	12
L3_chr11_+_33854877	chr11	33854877	33854877	+	NA	NA	NA	3.32437	3.000661	0	0	0	0	0.66108	1.858813	1.580632	0.937795	0	4.915947	10.146174	6.501167	0.494381	2.719655	2.130027	0.823201	3.9	5	0	0	0	0	1	3	2	1	0	7	10	8.444444	1	4.444444	3	0.814815
L3_chr8_+_145080376	chr8	145080374	145080377	+	NA	NA	NA	14.145375	5.39796	0	12.312282	13.324688	2.761163	0	3.109177	0	0.937795	1.170115	1.624287	0	0	0	0.60736	0	0	16	9	0	12.462312	13	4	0	5	0	1	1.395062	2.197531	0	0	0	1	0	0
L3_chr6_+_136214531	chr6	136214526	136214532	+	27115	PDE7B	MGC88256,bA472E5.1,RP11-472E5.2	0	0	0	0	0	0	0	5.911226	0	0	0	0.741153	14.152502	12.356057	0.494381	0	0	0	0	0	0	0	0	0	0	9	0	0	0	1	13.902439	16	1	0	0	0
L3_chr8_+_124498207	chr8	124498204	124498208	+	55093	C8orf32	FLJ10204	0	0	0	0.975531	0	0	0	0	0	0	0	0.741153	14.16808	0.742541	0.988763	2.43951	0.643964	3.000177	0	0	0	1	0	0	0	0	0	0	0	1	14	1	2	4	1	3
L3_chr16_-_30504512	chr16	30504508	30504548	-	146540	ZNF785	FLJ32130	10.059928	4.264024	0	1.951062	4.078888	1.276213	2.059989	1.62137	0.772772	1.87559	1.709028	2.195282	2.065344	1.502626	0.988763	2.433671	0.643964	3.000177	12	7	0	2	4	2	3	3	1	2	2	3	2	2	2	4	1	3
L3_chr1_-_6191933	chr1	6191932	6191934	-	NA	NA	NA	0	0	0	0	0	0	0	0	0	0	0	0	14.196217	0.742541	0	0	0	0	0	0	0	0	0	0	0	0	0	0	0	0	14	1	0	0	0	0
L3_chr2_-_221776394	chr2	221776394	221776395	-	NA	NA	NA	7.950715	4.77729	3.343982	4.917216	3.069543	0.638107	2.16878	0.540457	1.580632	3.981573	2.583893	0	4.087056	3.040757	12.808845	9.22398	3.714923	8.764874	9	8	2	5	3	1	3	1	2	4	3	0	4	4	18	14.982143	5	9
L3_chr18_+_66998576	chr18	66998575	66998577	+	NA	NA	NA	0.804244	0.825758	0	0	1.66627	0.44157	13.060922	14.531769	9.684692	4.357799	4.387348	11.026274	0.383379	0.544312	1.560585	2.43951	0.906123	0.376756	1	1.357143	0	0	1.631579	0.714286	16.042553	18.680851	11.680851	4.361702	5.042553	15.962799	0.368421	0.736842	2.736842	4	1.368421	0.368421
L3_chr19_-_18749853	chr19	18749851	18749853	-	NA	NA	NA	1.18425	2.868565	0.962425	0.604926	5.17222	3.407061	13.074572	4.128168	8.053567	1.550787	1.154435	12.85944	0	0	0	0	0	0	1.484788	4.724359	0.625	0.625	5.063204	4.804756	17.091599	6.691729	9.888889	1.666667	1.388889	18.358396	0	0	0	0	0	0
L3_chr11_+_128746558	chr11	128746558	128746558	+	NA	NA	NA	0	1.211934	0	4.917216	7.180999	2.908506	13.255501	1.858813	4.913659	2.94947	3.464574	10.314211	1.032672	1.502626	0	3.677067	4.530728	1.993043	0	2	0	5	7	4	16	3	6	3	4	15	1	2	0	6	6	2
L3_chr17_-_23928041	chr17	23928041	23928068	-	230	ALDOC	ALDC	0	3.016609	0	0	0	0	0	3.037067	0	0.937795	0	0	14.302598	19.138484	17.653902	2.433671	0	0	0	5	0	0	0	0	0	5	0	1	0	0	13.989247	25	25	4	0	0
L3_chr7_-_45580602	chr7	45580602	45580604	-	NA	NA	NA	1.4657	0.837405	0.335585	11.018505	0.194152	2.80207	11.113424	11.883112	9.910545	17.589891	6.651841	15.33894	1.810789	0	0.999444	0.079716	0.540256	1.994671	1.829071	1.369872	0.233645	11.19137	0.19137	4.088814	14.001517	16.853819	12.046674	17.084618	7.601713	22.247194	1.748799	0	2.015447	0.132587	0.851064	1.98071
L3_chrY_+_8513749	chrY	8513748	8513750	+	NA	NA	NA	6.92208	8.36375	5.161982	15.777984	33.940977	4.246112	5.421853	4.052413	0.772772	0	7.919555	4.231691	2.065344	0	0.494381	0.60736	0	1.007135	8	14	3	16	33	6	7	6	1	0	9	6	2	0	1	1	0	1
L3_chr10_+_111615918	chr10	111615918	111615918	+	NA	NA	NA	4.008501	1.211934	2.166265	2.614254	0.849291	0.409462	0.66108	1.789291	1.17448	1.93233	1.274599	1.806466	9.810516	6.544665	11.857474	6.864794	5.916762	3.782203	4.666667	2	1.333333	2.666667	0.833333	0.666667	1	2.9	1.5	2	1.5	2.5	9.666667	8.5	16.166667	11.166667	7.666667	3.833333
L3_chr12_+_131633615	chr12	131633615	131633615	+	NA	NA	NA	4.307503	4.186026	0	3.929369	9.239868	11.454907	7.115038	8.834696	24.103463	18.007872	20.612611	21.546857	3.072054	1.502626	3.823916	7.997947	3.714923	10.679818	5	7	0	4	9	14	9	12	28	17	23	32	3	2	6	13	5	11
L3_chr17_+_43165958	chr17	43165957	43165959	+	30009	TBX21	T-PET,T-bet,TBET,TBLYM	7.950715	4.77729	1.591957	10.860769	9.229956	17.69653	3.802571	2.267956	5.761294	6.25098	3.464574	27.936134	2.741902	2.245167	7.720709	2.446396	0.643964	5.879572	9	8	1	11	9	20.833475	5.042264	3.580645	7	6.164216	4	41.656863	2.661075	3	11.102424	4	1	6
L3_chr2_-_144903865	chr2	144903863	144903866	-	NA	NA	NA	0	0.610418	0	0	0	0	1.398909	0.540457	1.580632	0	0	0	13.225986	2.269478	2.823885	6.739628	0.643964	2.971095	0	1	0	0	0	0	2	1	2	0	0	0	13	3	5	11	1	3
L3_chr7_+_75981337	chr7	75981336	75981338	+	NA	NA	NA	7.369821	13.329378	42.805357	11.097555	5.350139	4.160078	7.266025	4.956175	1.389033	1.753668	4.526366	11.250786	0	0.910641	6.399761	1.832151	1.459098	1.610821	8.368421	22.526316	21.631579	11.263158	5.226006	5.742563	9.176471	7.176471	1.764706	1.875	5.258754	16.32493	0	1.222222	9.666667	3	2.222222	1.611111
L3_chr9_-_122679292	chr9	122679280	122679301	-	26147	PHF19	MGC131698,MGC149712,MGC149713,MGC23929,PCL3,RP11-27I1.1	8.542374	9.400248	1.591957	9.814984	1.019722	0	1.98324	5.771123	14.68526	9.827403	2.529121	5.048259	4.130688	4.543383	4.812679	3.053756	2.773991	0	10	15.646432	1	10	1	0	3	9	18	10	3	7	4	6	8	5	4	0
L3_chr2_-_42873218	chr2	42873206	42873581	-	23498	HAAO	3-HAO,HAO	11.668416	6.633146	24.869896	2.926593	16.368539	2.000434	1.98324	4.730548	2.353404	0	0.84304	9.227038	1.032672	0.742541	0.494381	4.875835	2.013724	12.694087	14	11	14	3	16	3	3	8	3	0	1	13.04918	1	1	1	8	3	13
L3_chr3_+_159427154	chr3	159427153	159427156	+	NA	NA	NA	8.921456	13.076445	18.79328	10.886856	9.276366	2.669431	0.663366	0.543441	3.261949	0.937795	0.008176	2.927345	5.114002	5.389996	12.409023	6.18351	5.76996	7.973693	10.066276	22.044184	10.044184	11.077322	9.05523	4.044184	1.005299	1.010597	4.042389	1	0.010597	4.037091	5.013026	7.026053	18.091184	10.091184	8.156315	8.117237
L3_chr6_+_169893671	chr6	169893670	169893675	+	55780	C6orf70	FLJ11152,dJ266L20.3	4.989785	1.831254	3.343982	1.951062	0	0	3.621307	12.051769	0	0.937795	1.709028	2.852977	6.159134	2.227622	4.36335	1.214719	1.287928	4.964138	6	3	2	2	0	0	5	18	0	1	2	4	6	3	8	2	2	5
L3_chr15_+_83179071	chr15	83179070	83179071	+	NA	NA	NA	3.413301	3.593868	5.161982	0.975531	1.019722	2.908506	5.250429	10.506705	4.913659	3.981573	1.709028	0	6.111572	1.502626	4.318297	1.832151	0.643964	1.993043	4	6	3	1	1	4	7	14	6	4	2	0	6	2	7	3	1	2
L3_chr19_+_60688389	chr19	60688381	60688418	+	57106	NAT14	KLP1	13.747809	16.850912	1.591957	6.835517	8.187496	8.970686	0	0	0	0.937795	0	2.156844	1.032672	2.227623	0.494381	0	0.643964	3.000178	16	28	1	7	8	12	0	0	0	1	0	3	1	3	1	0	1	3
L3_chr6_+_164090230	chr6	164090230	164090230	+	NA	NA	NA	10.719986	3.000661	0	0.975531	1.019722	0	0	0	0	0	0	0	4.095367	2.269478	1.733047	0	2.913582	1.501369	11.987037	5	0	1	1	0	0	0	0	0	0	0	4.008197	3	3	0	4	1.5
L3_chr17_-_76754521	chr17	76754521	76754522	-	NA	NA	NA	8.027591	4.186026	0.016952	2.942775	0	0	3.768114	13.772454	4.206452	0.937795	2.583893	3.544256	3.087079	0.958769	0.515334	1.218951	0	3.000177	9.083439	7	0.014377	3	0	0	5	17.810172	5.23393	1	3	5	3	1.285714	1.037024	2	0	3
L3_chr16_+_49666065	chr16	49666064	49666069	+	NA	NA	NA	0	0	0	0	0	0	0	0.018381	0	10.353922	0	0.741153	14.890183	4.130773	7.981046	4.025898	9.192811	4.104917	0	0	0	0	0	0	0	0.049438	0	10	0	1	14.653299	5.478104	13.777864	6.595332	12.654538	4.099503
L3_chrX_-_21302290	chrX	21302290	21302308	-	NA	NA	NA	2.397004	3.97888	10.263519	2.835021	4.871894	1.287973	5.434516	7.55802	6.612874	7.25014	4.700485	3.77379	7.144245	1.502626	7.137752	1.832151	3.714923	4.913316	2.85	6.65	5.7	2.9	4.754762	1.9	7.222222	10.777778	8	7.222222	5.444444	5.333333	7	2	10.954545	3	5	5
L3_chr4_+_89115833	chr4	89115825	89115952	+	6696	SPP1	BNSP,BSPI,ETA-1,MGC110940,OPN	0.804244	0	0	3.203556	21.677205	35.155808	0	0	0.772772	0.937795	35.483679	127.277923	14.194954	6.645226	19.207247	45.377876	914.989235	2028.036361	1	0	0	3.27451	21.098039	42.098039	0	0	1	1	39.717949	195.015264	13.998768	8.850989	28	73.821946	865.384393	2229.074744
L3_chr9_+_124029132	chr9	124029128	124029134	+	NA	NA	NA	6.013676	7.927231	8.919993	14.464227	19.089754	15.736887	7.973695	5.596377	3.972239	8.799109	1.643128	29.072032	1.032672	1.502626	0	0	0.643964	2.971095	7	13.150717	5	14.734783	18.610509	20.911352	10	8.85	4.957895	8.8	1.95	42.203526	1	2	0	0	1	3
L3_chr22_+_28445974	chr22	28445973	28445974	+	164633	CABP7	MGC57793	11.318897	7.986067	6.809521	1.901646	3.978961	1.319795	3.768114	6.393086	1.580632	0	8.624601	2.156844	0	1.645027	0.451204	2.078239	0.590215	7.820595	12.628571	13.441591	3.885714	1.942857	3.885714	1.942857	5	9	2	0	9.846154	3	0	2.186235	0.923077	3.40081	0.923077	8.016194
L3_chr12_-_1791168	chr12	1791155	1791205	-	NA	NA	NA	3.413301	0	0	1.951062	2.043806	2.761163	5.545409	4.382193	14.631314	21.733789	32.483129	21.407471	6.150935	2.239898	6.913438	27.593758	25.215694	14.845711	4	0	0	2	2	4	7.992701	7	18	22	36.96992	29.984962	5.992	2.993103	11.992	44.928378	33.936	14.992
L3_chr1_+_170077250	chr1	170077240	170077250	+	26052	DNM3	DynaIII,KIAA0820,MGC70433,Dyna III	11.051815	2.420552	1.591957	6.875077	2.043806	0	0	0	1.580632	0	0.84304	1.482306	4.119751	3.005253	3.105303	0.60736	0.643964	0	13	4	1	7	2	0	0	0	2	0	1	2	4	4	5	1	1	0
L3_chr1_-_108172158	chr1	108172158	108172158	-	NA	NA	NA	0	0	0	0	0	0	0	0	0	0	0	0	15.172065	0.742541	0	0.60736	1.36976	0	0	0	0	0	0	0	0	0	0	0	0	0	15	1	0	1	2	0
L3_chr10_-_66862579	chr10	66862579	66862579	-	NA	NA	NA	0	0	0	0	0	0.638107	14.153649	0	0	0	0	0	1.032672	0	0	0	0	0	0	0	0	0	0	1	17	0	0	0	0	0	1	0	0	0	0	0
L3_chr20_+_54637768	chr20	54637765	54637782	+	7022	TFAP2C	ERF1,AP2-GAMMA,TFAP2G,hAP-2g	0.804244	3.611079	4.93594	4.9049	3.069543	1.362328	12.332831	0	6.459202	1.93233	1.709028	11.238941	2.065344	5.310235	2.823885	9.195495	8.766051	9.864763	1	6	3	5	3	2	16	0	8	2	2	16	2	7	5	15	11	10
L3_chr9_+_76893249	chr9	76893239	76893292	+	26578	OSTF1	FLJ20559,OSF,SH3P2,bA235O14.1	1.608488	2.43277	1.591957	3.908924	0	0	1.32216	2.259167	2.318315	1.87559	0.84304	5.596458	12.311534	2.227622	8.208341	27.005031	11.820974	7.007489	2	4	1	4	0	0	2	4	3	2	1	7.733333	12	3	14	44	17	7
L3_chr19_+_12995304	chr19	12995303	12995305	+	4784	NFIX	NF1A	3.413301	2.406191	0	2.701971	0	2.123056	0	0	0	0	0	0	11.842304	24.344003	7.653062	20.662033	22.929251	6.639458	4	4	0	2.764706	0	3	0	0	0	0	0	0	11.623318	31.246637	11.90583	33.529148	28.387629	6.717489
L3_chr2_+_158598265	chr2	158598262	158598266	+	NA	NA	NA	0.918463	0.067709	10.028855	23.812299	7.218348	0.747942	14.363201	4.12015	11.322707	2.387935	4.929185	3.031099	0	4.036995	7.147234	5.910897	2.488103	2.334439	1.153846	0.107552	5.713388	24.077625	7.058948	1.200279	17.811966	6.44707	13.646634	2.509894	5.692434	4.230769	0	5.335106	11.13699	9.644202	3.583333	2.333333
L3_chr7_-_77635137	chr7	77635137	77635137	-	NA	NA	NA	6.117836	0.610418	3.343982	1.826705	2.043806	0	7.115038	13.070039	19.521912	10.353922	12.425918	9.184584	2.054407	5.991053	13.228361	3.267366	5.358761	4.712419	7	1	2	1.866667	2	0	9	17	22.828283	10	14	13.313131	2	7.792453	17.792453	5.334621	7	4.792453
L3_chr11_-_74654056	chr11	74654056	74654057	-	NA	NA	NA	0.804244	3.611079	0	0	0	0	1.32216	4.052413	0	0.937795	0.84304	2.156844	13.163545	6.09231	1.090837	3.677067	12.042453	23.025233	1	6	0	0	0	0	2	6	0	1	1	3	13	7.971015	2	6	15	24
L3_chr20_+_21034179	chr20	21034179	21034180	+	NA	NA	NA	5.217488	4.77729	3.343982	2.942775	6.152218	0	2.960227	13.412299	5.761294	8.204045	3.464574	6.276676	7.154502	10.036213	3.823916	4.293231	4.539659	14.549623	6.012097	8	2	3	6	0	4	18.038081	7	8	4	9	7	13	6	7	6.019665	15
L3_chr6_+_32515641	chr6	32515641	32515668	+	3122	HLA-DRA	HLA-DRA1,DASS-397D15.1	0	0.610418	0	0	0	0	0	0.540457	0.772772	1.93233	0	0	15.338459	15.320402	17.689167	7.344333	5.00285	0	0	1	0	0	0	0	0	1	1	2	0	0	14.967033	20	27	12	7	0
L3_chr1_+_201148218	chr1	201148216	201148218	+	NA	NA	NA	0	0	0	0	0	0	0	0	0	0	0	0	15.350791	2.263378	0.398315	0.502165	0.524048	0	0	0	0	0	0	0	0	0	0	0	0	0	15.10936	3.026601	0.827586	0.827586	0.827586	0
L3_chr3_+_123223664	chr3	123223663	123223667	+	NA	NA	NA	0	0.001372	0	1.206346	0	0	1.398909	0.017861	0.772772	0.937795	0	0	13.987597	13.477572	4.767166	13.460613	22.012435	4.739847	0	0.002107	0	1.235294	0	0	2	0.048193	1	1	0	0	13.7618	17.503962	7.650033	21.894636	26.67046	4.814998
L3_chr18_+_41158906	chr18	41158906	41158909	+	NA	NA	NA	15.431749	13.040161	1.591957	0	0	2.123056	0	0	0	0	0	0	0	0.742541	0	1.832151	0	1.993043	17	22	1	0	0	3	0	0	0	0	0	0	0	1	0	3	0	2
L3_chr4_+_42745838	chr4	42745838	42745839	+	NA	NA	NA	15.431749	1.810134	0	2.942775	7.180999	4.532625	0	0	0	0.937795	3.464574	0.741153	0	0	0.494381	0.60736	0	1.007135	17	3	0	3	7	6	0	0	0	1	4	1	0	0	1	1	0	1
L3_chr5_-_137252908	chr5	137252908	137252916	-	NA	NA	NA	0.804244	3.644703	0	0.975531	0	0	3.458898	2.939727	0	2.724645	3.395108	2.897997	11.296127	4.525839	14.25824	4.265821	1.287928	0	1	6	0	1	0	0	5	5	0	2.909091	4	4	11	6	19	7	2	0
L3_chr5_+_88221022	chr5	88221013	88221028	+	NA	NA	NA	3.332943	4.221497	1.591957	1.957861	4.089265	0	6.082933	1.178254	1.545543	4.82506	0.84304	0	6.1524	0	2.823885	12.833685	4.14375	4.99322	4	7	1	2	4	0	8	2	2	5	1	0	6	0	5	21	6	5
L3_chr1_+_26310920	chr1	26310889	26310933	+	149420	PDIK1L	CLIK1L,RP11-96L14.4	2.412732	2.523457	1.591957	2.701971	0	0.638107	1.398909	0.595787	0	0.937795	2.195524	2.936435	11.780091	5.480322	4.431995	15.429578	9.772342	1.884776	3	4.143902	1	2.764706	0	1	2	1.131737	0	1	2.598403	4	11.488801	7.373253	8.594059	25.220609	13.982163	1.869565
L3_chr10_+_45432796	chr10	45432795	45432796	+	NA	NA	NA	0	0	0	0	0	0	1.398909	0	0	0	1.709028	1.454129	14.196217	0	0	0.60736	0	0	0	0	0	0	0	0	2	0	0	0	2	2	14	0	0	1	0	0
L3_chr3_+_18483626	chr3	18483626	18483626	+	NA	NA	NA	0.039489	0.610418	0	0.975531	0	0	1.398909	4.819352	0.772772	1.93233	0	2.852977	14.16808	15.86858	13.208651	1.218951	0.752545	2.971095	0.055556	1	0	1	0	0	2	7	1	2	0	4	14	20.307692	17.769231	2	1.153846	3
L3_chr18_+_8695200	chr18	8695197	8695314	+	NA	NA	NA	12.880842	0.880639	4.93594	9.80103	3.069543	1.276213	0.66108	1.718711	1.545543	0.624731	16.725264	0.741153	2.065344	2.091144	0	0.887411	1.645139	1.007135	15.250891	1.438849	3	10.002156	3	2	1	3	2	0.677419	18.916903	1	2	2.812995	0	1.458333	2.458333	1
L3_chr3_+_190147497	chr3	190147466	190147727	+	NA	NA	NA	1.608488	0	4.935939	24.57299	13.290468	2.724655	7.850076	6.960367	86.18989	124.349178	164.453396	158.28827	6.171622	5.239642	101.628188	150.431995	358.981129	107.832953	2	0	3	25	13	4	11	12	103.996063	116.946003	184	232.996063	5.997512	7	139.949434	243.966306	395.986088	111
L3_chrX_-_152876077	chrX	152876077	152876084	-	NA	NA	NA	0	0	0	0	0	0	13.641948	6.933543	15.274928	2.94947	7.023452	4.915947	2.065344	0.742541	0.494381	2.446396	0.643964	2.971095	0	0	0	0	0	0	17	10	18	3	8	7	2	1	1	4	1	3
L3_chrX_-_54226384	chrX	54226376	54226388	-	54954	FAM120C	RP11-161N3.2,CXorf17,FLJ20506,ORF34,FLJ43676	2.461087	8.37811	7.024196	15.71636	5.116077	0	7.115038	11.385407	1.580632	6.931043	1.68608	2.852977	6.132767	1.485082	1.585219	2.433671	2.773991	6.906359	3	14	4	16	5	0	9	16	2	7	2	4	6	2	3	4	4	7
L3_chr14_-_104733958	chr14	104733958	104733958	-	NA	NA	NA	9.801225	10.657255	8.919993	8.877138	2.043806	2.123056	4.833546	1.178254	4.070608	1.93233	5.238118	6.953769	1.142987	1.502626	3.823916	0.60736	2.130027	1.007135	11	18	5	9	2	3	6.294643	2	5	2	6	10	1.107692	2	6	1	3	1
L3_chr11_-_1264094	chr11	1264094	1264095	-	NA	NA	NA	15.820671	4.77729	0	3.929369	3.387756	4.532625	0	0.391093	1.580632	0.937795	0	0	0	0.742541	2.4069	0.60736	0	1.007135	17.560976	8	0	4	3.31	6	0	0.75	2	1	0	0	0	1	4	1	0	1
L3_chr2_+_111594988	chr2	111594987	111594995	+	10018	BCL2L11	BAM,BIM,BIM-alpha6,BIM-beta6,BIM-beta7,BOD,BimEL,BimL	1.656842	0	0	6.895737	0	0.638107	12.134247	6.60256	1.580632	3.86466	3.464574	2.195282	2.054407	3.040757	0	4.861213	0.643964	1.007135	2	0	0	7	0	1	15	10	2	4	4	3	2	4	0	7.980392	1	1
L3_chr5_+_164981154	chr5	164981153	164981155	+	NA	NA	NA	2.461087	0	0	0.975531	0	0	0	0	0	0.937795	0	1.454129	13.451841	15.497076	17.051299	24.903015	12.781998	14.54153	3	0	0	1	0	0	0	0	0	1	0	2	13.192635	20.031344	24.76857	40.409009	16.290606	14.816749
L3_chr6_-_9507172	chr6	9507172	9507172	-	NA	NA	NA	6.117836	4.77729	1.591957	0	0	0	0.66108	5.600086	5.761294	7.137442	0	9.645004	9.13893	6.93636	36.229136	17.292793	11.398489	5.879572	7	8	1	0	0	0	1	8	7	7	0	14	9	9	43	28	14	6
L3_chr1_-_48235546	chr1	48235546	48235547	-	NA	NA	NA	3.413301	4.215645	1.591957	3.07892	3.069543	1.362328	11.473167	10.207154	3.350005	2.94947	0.84304	1.454129	1.032672	0	0.494381	4.909839	0	1.007135	4	7.04698	1	3.14094	3	2	14	14	4.1606	3	1	2	1	0	1	8	0	1
L3_chr6_+_40664665	chr6	40664663	40664666	+	NA	NA	NA	13.629962	4.409509	3.343982	11.749203	3.95323	1.362328	0.830853	0.288064	0.659077	1.858002	1.806536	1.652267	1.480679	1.174825	1.502589	2.930536	1.914591	0	15.26361	7.327221	2	11.931697	3.86361	2	1.263393	0.571429	0.857143	1.955357	2.120536	2.266964	1.433631	1.57931	2.866667	4.791075	2.866667	0
L3_chr5_-_76541906	chr5	76541904	76541908	-	NA	NA	NA	4.676356	11.493555	6.748417	16.35363	18.988802	11.215395	11.27216	8.895305	5.180364	4.369107	6.835049	24.502692	0	2.43952	5.805131	2.446396	0	3.944081	5.47352	19.302882	3.99676	16.572482	18.47352	14.038385	14.42089	12.142857	6.419861	4.428571	7.839721	36.216028	0	3.234694	9	4	0	4
L3_chr3_+_186483477	chr3	186483434	186483478	+	NA	NA	NA	3.332943	6.074158	0	0.975531	0	0	1.32216	2.161827	0	0	3.395108	2.897997	11.326582	7.484809	11.270588	9.082905	3.863783	4.007312	4	10	0	1	0	0	2	4	0	0	4	4	11	10	21.320388	14.915493	6	4
L3_chr4_-_119965308	chr4	119965306	119965309	-	NA	NA	NA	0	0	3.343982	0	1.019722	0	1.98324	3.746974	4.070608	0	1.709028	0	14.108147	8.422839	9.753037	4.230528	9.824398	1.007135	0	0	2	0	1	0	3	6	5	0	2	0	13.84375	11	15	6.921875	12.921875	1
L3_chr12_-_55929189	chr12	55929189	55929213	-	NA	NA	NA	0.804244	2.420552	0	2.835375	0	1.276213	0	0.540457	0	0	0	1.454129	15.288308	13.70835	9.911203	9.14353	3.417954	9.842524	1	4	0	2.9	0	2	0	1	0	0	0	2	14.943182	18	16.281426	14.953488	5	9.89667
L3_chrX_-_55204321	chrX	55204318	55204348	-	90736	FAM104B	RP11-266I3.4,CXorf44,FLJ20434	0	1.220836	1.591957	0	0	0	0	1.718711	3.126175	2.870125	0	0.741153	16.201647	12.581925	6.109343	4.25575	6.297065	6.949325	0	2	1	0	0	0	0	3	4	3	0	1	15.801802	16.603604	10.801802	7	9	7
L3_chr3_-_178250525	chr3	178250524	178250532	-	NA	NA	NA	0	2.420552	0	0.975531	0	0	0	0	0.772772	0.937795	0	0.741153	16.257747	20.202027	14.620804	18.444493	17.811857	12.694174	0	4	0	1	0	0	0	0	1	1	0	1	16	26	21	29.988095	23	13
L3_chr12_+_34066697	chr12	34066679	34066698	+	84920	ALG10	KCR1,FLJ14751	0.804244	0.610418	0	0.975531	0	0	0.66108	4.287431	1.545543	0.937795	5.979001	2.195282	14.793779	6.895902	4.610991	4.641485	2.575855	2.014269	1	1	0	1	0	0	1	7	2	1	7	3	14.434783	9	8.217391	7.608696	4	2
L3_chr13_-_98757655	chr13	98757650	98757671	-	1880	EBI2	RP11-461N23.2	0	0	0	0	0	0	0	0.540457	5.761294	2.94947	0	1.454129	16.278941	46.321423	21.853565	20.952523	10.668335	4.985364	0	0	0	0	0	0	0	1	7	3	0	2	16	58.989189	32.989189	34	13.989189	5
L3_chr4_+_74123125	chr4	74123124	74123125	+	NA	NA	NA	0	0	0	0	0	0	2.16878	1.178254	0.772772	1.93233	1.709028	1.454129	14.16808	6.153361	28.202846	7.997947	7.901921	7.805037	0	0	0	0	0	0	3	2	1	2	2	2	14	8	35	13	10	8
L3_chr3_+_132095510	chr3	132095501	132095533	+	27032	ATP2C1	ATP2C1A,BCPM,HHD,KIAA1347,PMR1,SPCA1,hSPCA1	12.610973	4.242904	1.591957	5.880431	2.043806	0.638107	0.66108	0.540457	4.005807	1.87559	1.68608	7.962996	3.072054	2.227622	2.0796	9.756371	6.9755	3.021404	15	7	1	6	2	1	1	1	5	2	2	11	3	3	4	15.985915	10	3
L3_chr7_-_148519070	chr7	148519070	148519071	-	NA	NA	NA	0	0	0	0	0	0	0	0	0	0	0	0	16.380779	1.375378	0.856162	2.674978	0.585753	2.520431	0	0	0	0	0	0	0	0	0	0	0	0	16.147436	1.833333	1.762821	4.371795	0.916667	2.538462
L3_chr19_+_55853557	chr19	55853556	55853570	+	NA	NA	NA	5.209432	7.827689	0	2.942775	1.019722	1.362328	0	0.540457	0.772772	0	0	0	11.253059	2.245167	0.494381	1.218951	1.36976	0	6	12.973684	0	3	1	2	0	1	1	0	0	0	11	3	1	2	2	0
L3_chr8_+_62127171	chr8	62127170	62127172	+	NA	NA	NA	0.804244	0.610418	0	0.975531	4.096355	3.485384	6.527917	0	2.323597	0.937795	2.552068	2.897997	9.187151	3.012019	16.35533	13.081772	29.324955	14.365444	1	1	0	1	4	5	9	0	2.904762	1	3	4	9	4	22.793909	21.279279	34.990991	14.731962
L3_chr13_+_44168549	chr13	44168549	44168550	+	NA	NA	NA	1.257939	4.748817	3.343982	0.520971	1.019722	0	5.282389	2.571528	0	4.908537	1.709028	0.741153	10.02587	7.671768	5.730687	1.19981	2.89089	3.442044	1.535714	7.951665	2	0.535714	1	0	6.833333	4.009298	0	4.888889	2	1	9.880169	9.9375	8.551411	1.96875	3.973919	3.483477
L3_chr12_+_8126136	chr12	8126108	8126148	+	25977	NECAP1	DKFZP566B183,MGC131900	0.804244	3.653606	0	3.918306	0	0.638107	3.49426	1.080913	2.545808	3.80792	2.552068	2.195282	12.370191	27.511013	12.036659	19.006848	17.007448	7.007489	1	6	0	4	0	1	5.00748	2	3.283951	4	3	3	12	36	19	30.984496	23	7
L3_chr6_+_28321897	chr6	28321897	28321897	+	NA	NA	NA	16.669637	11.481408	1.591957	6.895737	2.791324	1.362328	0	0.540457	1.580632	0	0	0.03241	0	0	0	0	0.643964	0	18.305712	19.407407	1	7	2.72888	2	0	1	2	0	0	0.04	0	0	0	0	1	0
L3_chr8_-_67688056	chr8	67688041	67688070	-	NA	NA	NA	13.357263	10.856232	7.024196	5.880431	0	0	1.32216	2.56872	0	0	0	0.741153	2.054407	2.245167	0	0.60736	0.643964	0	16	18	4	6	0	0	2	4	0	0	0	1	2	3	0	1	1	0
L3_chr2_+_170968290	chr2	170968288	170968291	+	NA	NA	NA	3.361821	0	0	3.02225	0.172003	1.362328	2.344264	2.491486	0.023476	2.10271	0.918075	0.762012	11.042753	15.435105	3.689674	9.404242	7.125804	10.192674	4.041152	0	0	3.082496	0.169849	2	3.262399	3.892857	0.033898	2.194915	1.09322	1.025424	10.83067	19.983828	6.035858	15.282812	9.39263	10.356252
L3_chr16_-_70475585	chr16	70475554	70475591	-	55565	LOC55565		11.639977	9.310969	0	6.858498	2.043806	1.91432	2.059989	2.161827	0.772772	0.937795	2.583893	2.223458	3.098016	5.616147	0.988763	0.60736	0	1.083924	13.982143	15.379455	0	7	2	3	3	4	1	1	3	3	3	7.512821	2	1	0	1.07326
L3_chr20_+_18217170	chr20	18217154	18217175	+	7692	ZNF133	RP4-568F9.5,ZNF150,pHZ-13,pHZ-66	1.608488	1.810134	0	0	1.019722	0	5.020216	5.230667	3.947832	0	12.069459	0	10.216299	0.742541	1.585219	5.493266	7.372484	4.964138	2	3	0	0	1	0	7	8	5	0	14	0	10	1	3	9	10	5
L3_chr16_+_696683	chr16	696683	696684	+	NA	NA	NA	1.656842	4.006676	0	1.892277	2.043806	0	10.198619	8.835049	3.977254	0.937795	1.709028	0	5.059605	5.996954	10.074137	0.582946	0	0	2	6.666667	0	1.933333	2	0	12.555556	12.555556	4.888889	1	2	0	4.96	7.8	14.88	0.96	0	0
L3_chr1_+_113734659	chr1	113734650	113734660	+	260425	MAGI3	MAGI-3,MGC163281,RP4-730K3.1,dJ730K3.2	5.111747	4.796445	3.343982	0.975531	2.043806	0	2.721069	2.880417	4.843379	0.937795	0.84304	3.59413	9.13893	1.485082	12.538936	2.433671	3.557546	0	6	8	2	1	2	0	4	4.975	6	1	1	5	9	2	18.827586	4	5	0
L3_chr8_+_143600933	chr8	143600933	143600933	+	NA	NA	NA	10.732074	4.77729	0	0.975531	1.019722	0	2.16878	1.858813	0.772772	0	0.84304	0.741153	4.087056	0	1.733047	0	5.358761	1.007135	12	8	0	1	1	0	3	3	1	0	1	1	4	0	3	0	7	1
L3_chr16_+_711146	chr16	711145	711162	+	65990	C16orf24	LA16c-444G9.1,MGC2494	14.288049	12.658057	0	18.67271	10.226699	6.099039	0.66108	4.658437	4.913659	5.913903	8.545763	1.482306	2.065344	2.987708	14.095338	9.126196	3.383483	6.007994	17	21	0	19	10	9	1	8	6	6	10	2	2	4	23	14.910256	5	5.986301
L3_chr5_-_137638242	chr5	137638238	137638244	-	2676	GFRA3		3.265331	2.929648	5.161982	7.85999	9.221761	30.548883	13.80604	12.238381	4.140182	27.46653	29.910664	85.277491	0	0	0	0	0.643964	7.554093	4	4.845238	3	8	9	36.683645	18.244993	17.868394	5.258685	26.555573	33.64026	128.385369	0	0	0	0	1	7.566667
L3_chr1_+_110554443	chr1	110554420	110554461	+	NA	NA	NA	7.378572	9.043791	0	2.933393	5.09861	6.884653	6.649338	9.350183	7.131983	6.6025	0.84304	15.688502	3.087079	2.245167	0.494381	2.429439	2.013723	6.978407	8.971429	14.971429	0	3	5	10	9	15	9	6.980769	1	21.961538	3	3	1	4	3	7
L3_chr22_+_22881792	chr22	22881787	22881909	+	23523	CABIN1	CAIN,KIAA0330	8.64031	5.390914	19.921837	1.951062	16.402926	6.266266	1.32216	0.540457	2.353404	10.830048	7.646401	4.217304	7.165439	5.071852	0.494381	1.174033	0	2.01427	10	8.946429	11	2	16	8.839286	2	1	3	10.842105	8.978261	5.757143	7	6.727273	1	1.933333	0	2
L3_chr11_+_59279424	chr11	59279412	59279502	+	6809	STX3	STX3A	8.28712	8.621336	19.904706	39.192906	13.300649	7.075628	0.66108	5.27214	22.571303	20.752461	9.4754	6.530565	8.224478	7.460498	36.304916	18.951253	15.33222	25.680792	10	14.207477	11.991071	40	13	10	1	9.169065	28	21	11	9	8	10	54.366259	31	21.951807	26
L3_chr11_-_9566619	chr11	9566619	9566620	-	NA	NA	NA	0	0.610418	20.750043	1.957861	3.069543	0	0	1.178254	0	0.937795	0	0	17.178529	13.199955	6.075174	17.268018	29.953306	5.861702	0	1	11	2	3	0	0	2	0	1	0	0	17	16.944444	9	27.981481	34	5.981481
L3_chr2_-_16710583	chr2	16710565	16710588	-	81553	FAM49A	DKFZP566A1524,FLJ11080,FLJ33961	4.989785	1.822352	11.960135	2.926593	4.078888	0.041677	8.432908	2.56872	2.318315	11.153515	4.261095	8.068152	3.819769	4.490335	0.988763	5.491659	6.157474	7.934719	6	3	7	3	4	0.082609	11	4	3	11	5	11	3.705882	6	2	9	9	8
L3_chr9_+_114288950	chr9	114288950	114288959	+	158405	KIAA1958	FLJ39294,MGC142075,RP11-276E15.5	13.855966	1.211934	0	0.975531	0.385963	0	1.398909	1.727215	2.402289	0	0	2.156844	2.065344	0.676928	0.988763	1.826311	0	0	16	2	0	1	0.37963	0	2	3.172414	3	0	0	3	2	0.913043	2	3	0	0
L3_chr2_+_24869861	chr2	24869860	24869861	+	79172	CENPO	CENP-O,MGC11266	0.804244	0	0	0	0	0	5.421853	1.858813	0.772772	0	0	0	11.152647	0.742541	0.494381	0	0	0	1	0	0	0	0	0	7	3	1	0	0	0	11	1	1	0	0	0
L3_chr7_-_144164028	chr7	144164014	144164083	-	27010	TPK1	HTPK1,PP20	0	8.410959	5.161982	0.975531	7.180999	0	2.059989	1.858813	5.586439	3.887265	6.844988	6.492127	15.350372	24.720947	9.920498	24.558475	18.252895	8.992676	0	14	3	1	7	0	3	3	7	4	8	9	15	32	15	40	24.988571	9
L3_chr7_-_149101611	chr7	149101578	149101611	-	168544	ZNF467	EZI,Zfp467	2.412732	2.43277	0	2.933393	8.085475	9.11257	2.721069	3.577524	0	2.870125	4.307614	3.677588	12.285731	4.543383	0.988763	1.214719	1.287928	29.29495	3	4	0	3	7.914894	13	4	6	0	3	5	5	12	6	2	2	2	29.927323
L3_chr4_-_65085532	chr4	65085532	65085532	-	NA	NA	NA	0	0	0	0	0	1.362328	11.440348	14.519363	3.171244	7.650227	13.834975	22.806724	6.111572	3.815345	0.494381	5.526834	9.6372	1.993043	0	0	0	0	0	2	13.962963	18.666667	3.925926	7.481481	15.555556	33.925926	6	5	1	9	12	2
L3_chr22_-_21381535	chr22	21381535	21381538	-	NA	NA	NA	0	0	0	0	0	0	4.280349	2.167347	0.051953	0.192864	1.207261	0.705976	13.301139	4.519089	0.438348	2.54088	3.31227	1.796629	0	0	0	0	0	0	5.898588	3.439024	0.073171	0.219512	1.439024	0.95122	13.036066	5.95	0.9	4.168033	4.5	1.8
L3_chr8_+_86041648	chr8	86041646	86041648	+	NA	NA	NA	2.528698	1.810134	1.591957	3.929369	1.019722	0	15.05611	15.690551	12.556962	9.276411	9.660645	11.723336	0	0	1.090837	0.60736	0	1.007135	3	3	1	4	1	0	18	20	15	9	11	17	0	0	2	1	0	1
L3_chrX_+_30581460	chrX	30581460	30581460	+	2710	GK	GK1,GKD	0.804244	10.071262	3.343982	9.868704	3.95686	0	9.711508	4.819352	2.402289	9.48627	0.84304	2.156844	7.121753	25.198446	18.043585	25.790367	16.536496	13.903337	1	17	2	10	3.864198	0	12	7	3	9.195122	1	3	7	32	23.351562	41.675781	19.703125	14.378906
L3_chr2_-_27352248	chr2	27352248	27352249	-	NA	NA	NA	12.266624	11.762159	9.398386	6.661807	0.764114	0.465784	5.421853	2.68007	2.353404	1.494837	2.583893	0.995834	0	0	0	0	0	0	13.785714	19.887097	5.25	6.763699	0.75	0.75	7	4.153846	3	1.6	3	1.333333	0	0	0	0	0	0
L3_chr1_-_44174484	chr1	44174484	44174485	-	NA	NA	NA	5.746606	3.593868	4.93594	13.839538	3.069543	5.559256	2.960227	5.017412	1.580632	2.94947	1.709028	4.168007	9.032856	7.822243	1.733047	1.218951	3.082514	2.892006	6.592129	6	3	14	3	7.230769	4	7.833333	2	3	2	5.907152	8.894737	10.2125	3	2	4.2125	2.918919
L3_chr11_-_44929011	chr11	44928973	44929019	-	9537	TP53I11	PIG11	12.71611	4.146754	6.753939	19.621067	2.043806	11.716821	2.960227	5.605787	3.898947	9.013033	1.62785	6.45515	2.065344	0.742541	4.384425	1.214719	2.985902	4.007312	15	6.863636	4	20	2	16	4	9	5	9	1.932203	9	2	1	8	2	4.45977	4
L3_chr7_+_27102280	chr7	27102233	27102317	+	NA	NA	NA	14.055142	7.286092	14.967887	91.625021	31.751924	8.903834	0.66108	8.636315	38.464339	31.712787	53.747672	32.93134	3.087079	5.999727	16.148405	18.9197	13.77065	9.949503	17	12	9	92.989362	31	13	1	15	47	32	62	46	3	8	27	31	20	10
L3_chr14_+_104870221	chr14	104870221	104870221	+	NA	NA	NA	0	0	0	0	0	0	0.66108	0	0	0	0	0	17.178529	9.293672	6.851756	1.218951	2.130027	0	0	0	0	0	0	0	1	0	0	0	0	0	17	12	10	2	3	0
L3_chr19_-_17275209	chr19	17275207	17275211	-	79575	ABHD8	FLJ11743,MGC14280,MGC2512	5.070143	10.708293	8.919993	2.926593	3.063528	2.724655	3.621307	0.540457	0.772772	0	1.709028	0.741153	9.163498	1.502626	1.733047	3.053756	5.043609	7.850494	6	18	5	3	3	4	5	1	1	0	2	1	9	2	3	5	7	8
L3_chr5_-_142336353	chr5	142336353	142336354	-	NA	NA	NA	14.136851	7.491322	0	5.906061	2.043806	0	0.66108	0	2.353404	0.937795	3.464574	0	3.072054	0	3.105303	1.218951	11.398489	0	15.868421	12.605263	0	6	2	0	1	0	3	1	4	0	3	0	5	2	14	0
L3_chr22_+_40639940	chr22	40639937	40639944	+	NA	NA	NA	8.776777	9.315496	2.801413	8.412924	13.884567	6.362348	9.231226	3.420913	1.686012	0	5.696417	27.261207	0	0.147004	0.456209	0.577145	0.609329	2.788595	10.507382	15.461624	1.732183	8.599399	13.567904	9.337874	12.477547	5.974359	2.175561	0	6.696486	38.888036	0	0.20339	0.932039	0.950495	0.950495	2.765417
L3_chr6_+_30142976	chr6	30142951	30142985	+	6992	PPP1R11	HCG-V,HCGV,MGC125741,MGC125742,MGC125743,TCTE5,TCTEX5,DAAP-65D20.5	2.564805	0.03838	0.020849	0.366341	1.063759	0.016227	2.076695	3.109177	8.011615	1.87559	3.47571	4.882707	13.36777	4.516962	7.136954	4.692751	3.261439	15.74466	3.052326	0.061047	0.017442	0.377949	1.043605	0.034884	3.033333	5	10	2	4.1	6.688618	13.070504	6.035252	13.174056	7.711111	5.070504	16
L3_chrX_-_138842832	chrX	138842804	138842871	-	NA	NA	NA	14.270723	9.709959	18.471736	9.79189	1.019722	2.000434	0.66108	1.62137	3.091086	0.937795	7.719854	2.936435	3.098016	7.604598	5.397867	1.822079	3.945615	3.021404	17	16	11	10	1	3	1	3	4	1	9	4	3	10	10	3	6	3
L3_chr5_+_36912632	chr5	36912624	36912633	+	25836	NIPBL	CDLS,CDLS1,DKFZp434L1319,FLJ11203,FLJ12597,FLJ13354,FLJ13648,FLJ44854,IDN3,IDN3-B,DELANGIN	0.804244	0	0	6.881592	1.019722	0	0	2.39927	12.461773	10.214206	3.426933	8.37014	17.268271	3.747794	7.346137	3.664301	11.540041	2.014269	1	0	0	7	1	0	0	4	15	10	4	12	17	5	11	6	15	2
L3_chr4_+_184014011	chr4	184014011	184014012	+	NA	NA	NA	5.490337	11.406994	12.263975	13.36242	10.82588	6.768032	9.516329	22.862125	5.264044	5.913903	7.838565	21.1344	3.087079	3.012019	0	1.622224	2.130027	2.182868	6.471097	19.144766	7	13.566565	10.561879	9.144766	12.40708	30.108434	6.554217	6	9	30.757757	3	4	0	2.666667	3	2.170213
L3_chr20_-_21326181	chr20	21326158	21326182	-	644524	LOC644524	NKX2.4,NKX2D,RP11-227D2.4	13.650553	6.784262	0	3.902124	0	0	1.398909	0	2.318315	0.937795	0	0	3.087079	21.411716	0.494381	0	0	0	15.961039	11.246667	0	4	0	0	2	0	3	1	0	0	3	27.9	1	0	0	0
L3_chr9_+_126094057	chr9	126094017	126094123	+	NA	NA	NA	0.804244	0.610418	3.183914	10.75124	8.170863	1.276214	6.103217	10.813919	64.637034	102.739953	145.903294	158.386889	11.281506	10.525565	35.756731	74.256439	96.862553	79.367945	1	1	2	11	8	2	9	18	78.968851	99.998336	165.987327	227.985646	11	14	59.983495	120.98577	125.988207	80.978806
L3_chr2_-_73364926	chr2	73364897	73365120	-	NA	NA	NA	5.678063	7.869931	4.775871	7.831493	4.08325	2.000434	7.502127	17.576482	34.826013	11.760904	5.947176	30.439523	5.119728	2.227622	0.988762	6.706378	1.931891	1.007135	7	13	3	8	4	3	11	29	43	12	7	42.951389	5	3	2	11	3	1
L3_chr2_+_177478025	chr2	177478025	177478025	+	NA	NA	NA	5.209432	1.810134	10.842991	17.81615	17.487332	14.166282	9.217807	4.886719	6.464512	22.70058	9.208619	9.971281	3.875776	1.311827	1.487986	6.530171	7.794429	5.275979	6	3	6	18	17	17	11.434783	7.086957	7.826087	21.226449	10.434783	14.487319	3.791667	1.75	2.625	10.625	9.875	5.375
L3_chr2_-_55053722	chr2	55053722	55053733	-	NA	NA	NA	0	0	0	0	1.019722	0	0	0	0	0	0	0.741153	18.364607	24.637957	70.634731	29.478195	16.073257	27.430154	0	0	0	0	1	0	0	0	0	0	0	1	18	32	88	48	22	28
L3_chr12_-_41163041	chr12	41163040	41163042	-	144165	PRICKLE1	FLJ31627,FLJ31937,MGC138902,MGC138903,RILP	15.540421	11.146744	5.288598	6.381036	19.062041	15.317243	2.801175	2.208374	0	0.985586	1.683876	4.136909	0.039959	0.598433	0.376728	0	0	2.260048	17.609815	18.835768	3.07873	6.493912	18.5543	19.364114	3.923867	3.904952	0	1.04881	1.971126	5.77475	0.037736	0.808829	0.788168	0	0	2.25
L3_chr17_-_34603609	chr17	34603577	34603614	-	782	CACNB1	CAB1,CACNLB1,CCHLB1,MGC41896	0.804244	0	0	0	0	0.638107	15.551129	2.161827	5.563554	8.769065	5.970123	1.482306	2.054407	0.742541	0.494381	2.429439	0.643964	1.993043	1	0	0	0	0	1	21	4	7	9	7	2	2	1	1	4	1	2
L3_chr2_+_26422520	chr2	26422496	26422558	+	85465	SELI	KIAA1724	4.217545	1.220836	0	2.933393	3.063528	0	1.98324	14.378963	7.131983	6.794958	6.933498	3.677588	12.311534	15.100704	19.357773	21.968045	48.523465	12.920084	5	2	0	3	3	0	3	22	9	7	8	5	12	19.991304	32	36	62	13
L3_chr15_-_73773112	chr15	73773087	73773665	-	NA	NA	NA	4.02122	1.220836	11.689878	37.185085	48.093742	5.829074	6.288758	4.518335	110.079321	166.010533	120.523594	77.295617	8.21354	4.455245	71.536991	70.22698	58.628971	44.819263	5	2	7	38	46.966667	9	9	8	135.070508	164.726307	137.957143	108.965878	8	6	114.198687	114.814545	79	44.983344
L3_chr1_+_210848725	chr1	210848722	210848780	+	467	ATF3		0	61.223415	17.536146	58.436897	65.976763	15.257477	1.32216	35.255561	22.398378	42.672304	75.804459	45.139392	17.255159	76.731759	78.825116	98.0759	233.866754	170.389897	0	104	10	58.985185	64	19	2	45	27	39.748649	83.99278	66	17	97	93.995049	157.992537	237.987627	179.849931
L3_chr2_+_85676378	chr2	85676355	85676393	+	51255	RNF181	HSPC238	1.656842	1.211934	0	3.908924	0	0	0.66108	5.600086	1.580632	0	2.529121	0	16.359788	19.068519	14.3188	12.835293	11.416219	16.783723	2	2	0	4	0	0	1	8	2	0	3	0	15.991304	24.982609	22.991304	21	16	16.991304
L3_chr1_-_181653260	chr1	181653258	181653260	-	23057	NMNAT2	RP11-181K3.3,C1orf15,KIAA0479,MGC2756,PNAT-2,PNAT2	0	2.986793	8.919993	1.951062	1.019722	1.362328	18.70499	4.819352	8.326049	0.937795	0	1.454129	0	0	0.494381	0	2.130027	3.000177	0	4.941176	5	2	1	2	22	7	10	1	0	2	0	0	1	0	3	3
L3_chr13_+_50694503	chr13	50694470	50694503	+	220108	FAM124A	FLJ30707	11.023038	5.936122	6.664353	1.072603	4.096355	1.276213	5.751952	3.98071	7.096894	1.879672	2.319277	10.221324	1.974893	0.952142	2.0796	1.251293	0.138784	4.99322	13.100826	9.793842	4.100826	1.10066	4	2	8.514077	7.24935	9	2.017842	2.731343	13.978679	1.911765	1.288288	4	2.061069	0.244275	5
L3_chr10_+_95246385	chr10	95246370	95246393	+	55165	CEP55	C10orf3,FLJ10540,URCC6,RP11-30E16.2	10.297152	14.398696	5.161982	11.780192	0	0	1.32216	8.396875	8.076415	5.857163	0	1.454129	7.195894	6.028465	5.548546	14.112442	4.283342	4.913316	12	24	3	12	0	0	2	13	10	6	0	2	7	8	9	23	6	5
L3_chr7_-_47943396	chr7	47943395	47943397	-	NA	NA	NA	7.003606	7.972171	5.777867	17.075175	9.55606	12.676861	11.830733	2.256178	4.513542	2.94947	6.989465	23.724858	0	0.742541	1.286705	0	0	0	8.178634	13.369718	3.466667	17.255039	9.31719	16.183802	14.403003	3.564103	5.526128	3	7.962025	35.196718	0	1	2.444444	0	0	0
L3_chr20_-_3167837	chr20	3167837	3167862	-	NA	NA	NA	15.172652	5.377277	1.591957	0.975531	0	0.638107	2.721069	4.755778	4.778579	1.87559	0	2.195282	1.032672	0.742541	2.471907	1.218951	0.643964	2.014269	18	8.95	1	1	0	1	4	8	6	2	0	3	1	1	5	2	1	2
L3_chrX_-_149817754	chrX	149817743	149817783	-	83692	CD99L2	CD99B,DKFZp761H2024,MIC2L1	3.216976	1.220836	3.343982	8.82614	2.039444	5.399703	8.603964	2.39927	3.126175	1.87559	3.372161	21.552519	7.154502	12.12779	19.259704	15.290836	17.439659	44.127915	4	2	2	9	2	8	11.881188	4	4	2	4	31	7	16	31	25	23	44.866495
L3_chr5_-_178350412	chr5	178350412	178350414	-	NA	NA	NA	0.684826	10.719963	5.625949	0	0.000477	3.251156	0	0	0	0	0	0	18.300244	16.233961	32.946744	0.576843	6.674953	8.396993	0.857143	18.040589	3.368916	0	0.000479	4.428571	0	0	0	0	0	0	18.089908	20.930988	42.973124	0.95	8.564398	8.616514
L3_chr1_+_153241672	chr1	153241665	153241859	+	51043	ZBTB7B	RP11-307C12.9,DKFZp686G01254,ZBTB15,ZFP67,c-Krox,hcKrox,THPOK	13.974875	6.553079	10.842991	8.772797	9.823879	9.054766	1.98324	0.899301	0.772772	1.87559	5.911906	24.656934	3.098016	2.227622	1.298395	4.154535	64.127299	267.046838	16.777778	10.762376	6	8.9625	9.634828	13.648496	3	1.572816	1	2	6.881356	35.584371	3	3	2.531024	6.827815	69.16193	288.453795
L3_chr7_-_6030840	chr7	6030838	6030842	-	NA	NA	NA	0.804244	1.211934	1.591957	0	0	0	0	1.718711	0	0	0	0	18.259145	1.502626	5.054164	8.605307	6.002725	0	1	2	1	0	0	0	0	3	0	0	0	0	18	2	8	14	8	0
L3_chr4_+_8322380	chr4	8322375	8322387	+	94031	HTRA3	TASP,Prsp	2.412732	0.610418	21.354941	0.975531	0	0	10.589577	7.737602	6.38614	3.86466	0.84304	0	6.111572	7.720838	30.59503	1.20891	1.36976	1.007135	3	1	12	1	0	0	13	11	7.973684	4	1	0	6	10	39.919074	1.983607	2	1
L3_chr4_-_6357595	chr4	6357594	6357596	-	NA	NA	NA	0.016433	0	0	0.998476	1.019722	5.894953	7.998405	6.060712	17.037493	15.621308	13.414118	16.015224	11.191596	10.212708	24.858078	27.621415	29.589774	18.918981	0.023965	0	0	1.023965	1	8	10.047871	9.095335	20.219164	15.145495	15.210619	23.137955	11.036775	13.288851	33.582897	44.71354	35.377585	19.578866
L3_chr4_-_9696957	chr4	9696956	9696959	-	NA	NA	NA	4.307503	1.211934	0	2.942775	1.019722	1.362328	12.87731	18.673656	4.013427	4.919368	15.145857	22.560272	2.065344	2.269478	3.497737	0.60736	3.714923	2.971095	5	2	0	3	1	2	16.011397	25.011397	5.011397	5	17	33.059453	2	3	6	1	5	3
L3_chr17_-_76393108	chr17	76393108	76393108	-	NA	NA	NA	13.157164	4.333921	4.181583	3.259737	0.472324	0.129092	0.312405	1.013988	0.377808	0.220882	0	0.192538	5.834051	4.76052	7.701663	3.966968	4.927093	1.491706	14.589286	7.25	2.464286	3.321429	0.464286	0.232143	0.5	1.75	0.5	0.25	0	0.25	5.72549	6.215686	11.078431	6.470588	6.480392	1.490196
L3_chr5_+_133164582	chr5	133164579	133164582	+	NA	NA	NA	5.806236	6.885083	2.159301	17.029887	20.805276	12.917491	13.321374	21.377069	6.582329	21.381651	18.962327	64.35449	0.216463	0.435795	0.564614	0.657459	0.559739	3.660523	6.888276	11.501063	1.377096	17.261217	20.232137	16.153271	17.146715	28.274014	8.194559	20.573015	21.536825	97.221448	0.206109	0.59549	1.191859	1.083552	0.907793	3.694266
L3_chr1_-_168310371	chr1	168310346	168310388	-	22920	KIFAP3	sMAP,FLJ22818,KAP3,Smg-GDS,dJ190I16.1	0	0	0	0	0	0	0	2.259167	0	0	0.84304	2.223458	19.370547	2.823905	3.216192	3.04103	4.753243	1.007135	0	0	0	0	0	0	0	4	0	0	1	3	18.981481	3.80597	6	5	7	1
L3_chr10_-_24537891	chr10	24537891	24537891	-	NA	NA	NA	18.937067	13.577523	9.126663	12.618079	18.313275	18.115492	0.542784	0	0	0	0.70004	0.604434	0	0	0	0	0	1.007135	20.687284	22.991649	5.108108	12.77027	17.800401	21.283784	0.833333	0	0	0	0.833333	0.810811	0	0	0	0	0	1
L3_chr6_+_32970514	chr6	32970500	32970515	+	NA	NA	NA	3.216977	3.03097	0	1.951062	0	0	2.16878	14.293943	1.580632	2.870125	0	1.482306	14.288489	4.525839	1.568847	4.271661	7.290652	1.993043	4	5	0	2	0	0	3	20	2	3	0	2	14	6	2.973684	7	10	2
L3_chr6_-_148746198	chr6	148746197	148746198	-	NA	NA	NA	5.209432	3.000661	1.591957	7.886126	4.096355	0	10.589577	11.354216	4.070608	2.94947	2.583893	1.454129	4.087056	6.93636	1.733047	4.293231	1.36976	1.007135	6	5	1	8	4	0	13	15	5	3	3	2	4	9	3	7	2	1
L3_chr2_+_203485242	chr2	203485232	203485259	+	79800	ALS2CR8	CARF,DKFZp667N246,FLJ21579,NYD-SP24,FLJ12675	4.307503	3.635801	1.591957	4.884455	5.108987	0	3.382149	6.58936	3.175061	3.75118	6.878726	11.980094	12.296668	5.232875	5.051314	6.715651	7.022153	4.007312	5	6	1	5	5	0	5	11	4	4	8	17	12	7	9	11	9.984615	4
L3_chr10_+_132999568	chr10	132999567	132999569	+	NA	NA	NA	11.638048	2.828667	4.608528	5.768681	1.523913	0.575115	2.826087	1.755334	5.276789	2.546299	3.901217	6.983425	5.562873	3.344423	1.639109	0.869808	6.043243	0.804798	13.27872	4.677826	2.770611	5.879602	1.495532	0.909385	4.03174	3.077978	6.618781	2.661536	4.530869	9.855958	5.437231	4.443386	2.905509	1.429548	8.27161	0.791374
L3_chr11_-_8942562	chr11	8942548	8942570	-	56674	TMEM9B	C11orf15	10.864172	12.548291	6.527897	14.739546	8.179606	2.638541	0	0.540457	0	2.870125	0.84304	2.156844	9.242125	16.855974	16.269551	15.330124	19.401909	24.696659	13	20.917526	4	15	8	4	0	1	0	3	1	3	9	21.986667	26	25	26.986667	24.980132
L3_chr19_-_6344198	chr19	6344163	6344226	-	2962	GTF2F1	BTF4,RAP74,TF2F1,TFIIF	5.794029	4.228543	0	3.918306	3.059166	0	4.043228	1.080913	3.898947	0.937795	7.790186	12.082931	10.278885	8.94558	15.722875	11.553393	24.746198	7.007489	7	7	0	4	3	0	6	2	5	1	9	17	10	12	27	18.978102	36	7
L3_chr1_+_62675290	chr1	62675287	62675291	+	7398	USP1	UBP	17.257461	6.634735	4.93594	0	1.019722	0	2.960227	3.109177	0	0	0.84304	1.454129	0	1.485082	3.890044	1.826311	0.643964	0	20	11	3	0	1	0	4	5	0	0	1	2	0	2	7	3	1	0
L3_chr11_+_7491781	chr11	7491743	7491782	+	8495	PPFIBP2	Cclp1,DKFZp781K06126,MGC42541	14.229119	3.03097	1.591957	0.975531	1.019722	0	3.966479	2.161827	1.580632	16.038384	0	4.285408	2.054407	1.485082	1.585219	0	0.643964	0	17	5	1	1	1	0	6	4	2	16	0	6	2	2	3	0	1	0
L3_chr21_-_34520905	chr21	34520905	34520905	-	NA	NA	NA	0	0	0	0	0	0	7.115038	10.506705	6.612874	18.007872	13.33141	6.953769	13.163545	12.452114	37.19267	27.236086	28.039867	14.494517	0	0	0	0	0	0	9	14	8	17	15	10	13	16	44	44	32	15
L3_chr2_-_239669547	chr2	239669546	239669548	-	NA	NA	NA	10.445122	5.404001	8.505964	13.792187	9.221761	10.776523	9.845809	9.562773	5.542158	9.14184	0.84304	19.32056	0	3.553695	0.645847	1.218951	0.643964	2.014269	12	9	5	14	9	14	12.944444	13.944444	6.944444	9	1	27.944444	0	4.733333	1.354839	2	1	2
L3_chr16_-_70685020	chr16	70685011	70685062	-	54957	TXNL4B	DLP,Dim2,FLJ20511	0.804244	1.220836	0	0	1.019722	0.638107	4.15202	0.540457	4.671718	2.870125	5.113014	5.076435	15.37281	9.736742	23.985001	22.021842	21.154195	15.879383	1	2	0	0	1	1	6	1	6	3	6	7	15	13	35	36	30	16
L3_chr20_+_56687629	chr20	56687627	56687646	+	NA	NA	NA	0	0	0	0	0	0	0	0	0	0	0	0	20.371958	2.970163	1.988565	5.478933	1.287928	1.968125	0	0	0	0	0	0	0	0	0	0	0	0	20	4	3.836735	9	2	1.953488
L3_chr7_-_154379563	chr7	154379563	154379564	-	NA	NA	NA	1.656842	12.984155	0	3.929369	0	0.638107	10.589577	14.811213	18.791089	9.276411	0	0	8.130826	14.036613	19.504993	4.293231	0	1.007135	2	21.882353	0	4	0	1	13	19	22	9	0	0	8	18	25	7	0	1
L3_chr14_+_66044628	chr14	66044622	66044629	+	10243	GPHN	GEPH,GPH,GPHRYN,KIAA1385	14.600407	5.416219	1.591957	4.893837	5.116077	0.638107	0.66108	2.939727	1.545543	0	5.173602	2.195282	5.137399	9.095001	5.827113	5.500931	2.657687	3.97823	17	9	1	5	5	1	1	5	2	0	6	3	5	11.984	10	9	4	4
L3_chr1_-_230832496	chr1	230832448	230832542	-	NA	NA	NA	10.864172	13.413564	32.978845	112.379293	32.417291	14.598446	7.563893	5.90533	21.794485	36.128139	25.095062	26.944667	2.065344	5.268379	14.162604	12.842079	11.976129	10.985719	13	22.289128	19	113.955383	31.617041	20.987903	10.567296	9.994286	26.949149	36.26527	29	37.978243	2	7	25	21	17	11
L3_chr10_+_43757156	chr10	43757156	43757156	+	NA	NA	NA	14.486423	12.413242	7.024196	13.839538	4.096355	0.638107	2.960227	1.858813	1.580632	7.137442	0.84304	0.741153	3.072054	0.742541	2.4069	16.672151	5.358761	2.971095	16	21	4	14	4	1	4	3	2	7	1	1	3	1	4	27	7	3
L3_chr5_-_3016073	chr5	3016072	3016073	-	NA	NA	NA	0.804244	2.161011	0	0	0	0	0.66108	0	0.772772	0	2.583893	0	19.183182	8.698929	54.263879	12.595513	9.741704	8.589115	1	3.571429	0	0	0	0	1	0	1	0	3	0	19	11.311189	63.25564	20.437063	12.622378	8.748252
L3_chr2_+_74563715	chr2	74563701	74563723	+	64427	TTC31	FLJ12788,FLJ33201,MGC120200	5.057397	1.822352	0	0	1.019722	0	8.457538	6.538062	8.053529	13.829318	8.65722	4.41874	7.185072	11.321155	12.196346	8.556513	6.454442	8.014624	6	3	0	0	1	0	12	10	10	14	10	6	7	15	20	14	9	8
L3_chr1_-_6402165	chr1	6402163	6402167	-	54626	HES2		3.357909	2.420552	5.161982	5.534763	4.089265	6.875648	10.18869	3.109177	1.545543	1.93233	0	15.039546	7.15911	0	6.230816	0	0.643964	1.007135	4.0284	4	3	5.644068	4	9.525424	13.052223	5	2	2	0	21.880952	7	0	10	0	1	1
L3_chr10_+_102113160	chr10	102113152	102113161	+	NA	NA	NA	0	0	0	0	0	0	0	0	0	0	0	0	21.217562	14.679736	5.805131	2.43951	0.643964	10.679818	0	0	0	0	0	0	0	0	0	0	0	0	21	19	9	4	1	11
L3_chr19_-_14447167	chr19	14447127	14447174	-	5731	PTGER1	EP1	10.55163	15.049778	8.119854	0.975531	1.966391	9.085486	0.66108	1.080913	1.545543	0	0	3.557188	10.127828	6.73862	2.593426	0	0.643964	0	12.8125	24.955882	5	1	1.928571	13	1	2	2	0	0	4.833333	9.851852	8.962963	4.866667	0	1	0
L3_chr8_-_2691907	chr8	2691907	2691908	-	NA	NA	NA	2.528698	1.211934	5.161982	7.950363	3.069543	6.209524	9.730983	41.520114	20.499044	23.656967	38.934635	37.124113	9.13893	17.214293	15.967106	27.223808	23.387795	27.704618	3	2	3	8.064838	3	8	12.022251	47.971294	23.934208	22.083131	42.918782	55.995122	9	22	20.980263	43.980263	27.089045	28.960526
L3_chr6_-_107917983	chr6	107917983	107918277	-	NA	NA	NA	9.678234	5.978189	7.024196	7.863922	5.113349	2.761163	3.567689	13.610496	6.534066	3.985704	0.84304	8.385929	8.154425	18.64535	5.805131	13.523648	8.113162	32.595913	11	10	4	8	5	4	5	18	8	4.003979	1	11.929825	8	24	9	22	10.745614	34
L3_chr21_-_35174865	chr21	35174865	35174870	-	861	RUNX1	AML1-EVI-1,EVI-1,AML1,AMLCR1,CBFA2,PEBP2aB	20.091352	8.979626	8.616153	4.900636	1.019722	0	1.32216	5.01999	0.772772	0	1.709028	0	0	3.005253	1.585219	1.214719	0.643964	0	23	15	5	5	1	0	2	8	1	0	2	0	0	4	3	2	1	0
L3_chr9_-_129719125	chr9	129719092	129719143	-	27090	ST6GALNAC4	SIAT3C,SIAT7D,ST6GALNACIV	5.047655	13.748663	3.343982	15.018335	40.750342	7.820881	2.16878	0.292762	4.005807	16.426185	5.113014	5.735304	14.284206	1.485082	0.494381	3.645686	20.674618	23.862709	6.168367	22.810219	2	15.338415	39.810219	11.810219	3	0.57971	5	16	6	7.898551	13.977011	2	1	5.988636	28	23.956044
L3_chr9_-_8847792	chr9	8847792	8847793	-	NA	NA	NA	16.5077	7.15714	1.591957	7.898262	3.069543	1.362328	2.984684	2.607744	1.62761	0.937795	0	0.024938	2.054407	4.592579	1.090837	1.860161	0.814768	0	18.135135	12	1	8.02753	3	2	4.03055	4.054	2.057551	1	0	0.03055	2	6	2	3.045633	1.241176	0
L3_chr10_+_22674395	chr10	22674392	22674469	+	9576	SPAG6	DKFZp434I153,MGC26276,Repro-SA-1,pf16	3.216977	8.984072	3.343982	0	0	0	0	2.56872	0.772772	0	0	0	18.38575	34.079257	1.483144	2.416889	0	1.007135	4	14.92	2	0	0	0	0	4	1	0	0	0	18	44	3	3.972603	0	1
L3_chr12_+_50501109	chr12	50501090	50501134	+	NA	NA	NA	16.650125	2.43277	3.183914	4.893837	7.148432	2.552427	2.960227	0	5.57735	3.75118	4.269973	1.482306	2.065344	2.227622	0.988763	3.652622	0.643964	0	19.963636	4	2	5	7	4	4	0	7	4	5	2	2	3	2	6	1	0
L3_chr1_+_3360829	chr1	3360826	3360837	+	NA	NA	NA	15.579632	2.380195	0.420916	2.5458	1.079858	0.035936	1.583249	0.918388	0.515837	0.041047	1.093803	0.338807	4.603869	1.121596	1.570979	1.970258	0.850131	0.665542	18.170196	3.923359	0.288699	2.597185	1.058787	0.076365	2.242553	1.732516	0.677651	0.049796	1.291582	0.445576	4.472647	1.518411	2.799309	3.23596	1.349481	0.655263
L3_chr1_+_93317424	chr1	93317424	93317445	+	22823	MTF2	M96,PCL2,RP5-976O13.1,dJ976O13.2	9.492908	5.406863	20.750043	1.957861	3.069543	0	2.059989	1.718711	2.402289	4.919368	0.84304	2.156844	10.21977	9.126582	10.50275	13.480382	8.855096	2.014269	11	9	11	2	3	0	3	3	3	5	1	3	10	12	15.97479	22	12	2
L3_chrX_-_13942980	chrX	13942980	13942980	-	NA	NA	NA	10.732074	8.89816	8.919993	1.957861	5.123968	4.532625	7.973695	3.30128	2.402289	1.93233	0	3.544256	3.072054	2.269478	0	0	0	1.007135	12	15	5	2	5	6	10	5	3	2	0	5	3	3	0	0	0	1
L3_chr21_-_26345306	chr21	26345305	26345307	-	NA	NA	NA	0.804244	0.610418	0	0	0	0	0.66108	0	0	0	0	0	20.339797	13.800038	20.545682	7.347741	14.469752	8.908219	1	1	0	0	0	0	1	0	0	0	0	0	20	17.992754	28.992754	12	19	9
L3_chr8_-_66857229	chr8	66857224	66857234	-	NA	NA	NA	1.656842	0	0	0	0	0	0	0	0	6.077393	0	0.741153	20.18489	4.592579	4.914753	3.677067	1.287928	1.007135	2	0	0	0	0	0	0	0	0	6	0	1	20	6	8	6	2	1
L3_chr18_+_2561579	chr18	2561542	2561594	+	10403	NDC80	HEC,HEC1,KNTC2,TID3,hsNDC80	0.804244	1.220836	0	1.957861	0	0	4.589349	1.62137	7.939844	0	0	0	16.459892	21.407559	18.058268	11.003378	2.657687	4.028539	1	2	0	2	0	0	6	3	10	0	0	0	16	27.991071	27	17.991071	4	4
L3_chr6_-_26140307	chr6	26140303	26140311	-	8358	HIST1H3B	H3/l,H3FL	16.004706	17.129521	14.081975	4.9049	2.043806	1.362328	2.797818	0.540457	3.091086	7.137442	0	0	3.087079	5.33512	3.318266	1.826311	0	2.014269	18	29	8	5	2	2	4	1	4	7	0	0	3	7	6	3	0	2
L3_chr12_-_130960109	chr12	130960109	130960109	-	NA	NA	NA	21.983188	10.122349	1.591957	0	0.441857	0	0	0.540457	0	0	0	0	0	0	0	0	0	0	23.868594	17.087156	1	0	0.434426	0	0	1	0	0	0	0	0	0	0	0	0	0
L3_chr14_-_35348181	chr14	35348170	35348248	-	253959	GARNL1	DKFZp566D133,DKFZp667F074,GRIPE,KIAA0884,TULIP1	4.873819	6.059798	6.753939	5.876167	9.207218	2.761163	6.873089	9.080269	16.386757	10.007568	10.448675	19.863742	10.26386	8.280399	4.634329	6.719103	3.301651	1.007135	6	10	4	6	9	4	10	14	20	10	12	28	10	11	8	11	5	1
L3_chr3_+_25806594	chr3	25806552	25806614	+	54995	OXSM	FASN2D,FLJ20604,KS	4.069575	0.610418	0	5.869368	0	0	0.66108	1.178254	1.545543	0	2.552068	2.156844	17.455261	12.831518	8.650998	14.666519	12.74522	3.986086	5	1	0	6	0	0	1	2	2	0	3	3	17	17	15	24	18	4
L3_chr16_-_1954800	chr16	1954777	1954832	-	6187	RPS2	LLREP3,MGC102851,MGC117344,MGC117345	11.97112	9.153279	3.343982	14.74171	5.203114	11.221255	0	13.645561	0.742106	0.098269	0.045849	0	10.300759	12.175083	5.250038	0.643934	0	3.000178	14.149138	15.197815	2	15.027715	5.098907	14.813084	0	18.0575	0.961538	0.115	0.0575	0	10	16.061069	10	1.061069	0	3
L3_chrX_+_83329739	chrX	83329737	83329741	+	NA	NA	NA	7.499888	4.514643	3.519328	10.814451	1.822053	6.164378	10.626851	6.722251	5.411492	4.000151	6.052117	9.666962	4.156023	1.298661	4.533874	2.557564	5.310577	7.6591	8.793399	7.48878	2.159161	11.006739	1.79	8.307072	14.09116	10.205947	6.797912	4.196267	6.987933	13.520091	4.036991	1.75662	7.778889	4.197374	7.444718	7.720591
L3_chr15_-_86811624	chr15	86811624	86811639	-	26589	MRPL46	C15orf4,LIECG2,MGC22762,P2ECSL	12.800547	1.211934	3.183914	9.82233	3.041293	0.638107	1.398909	3.109177	0.772772	3.80792	6.081159	1.454129	8.213541	6.958529	3.728495	8.123301	3.149763	4.964138	15	2	2	10	2.978261	1	2	5	1	4	7	2	8	9.268616	6.864198	13.2827	4.482759	5
L3_chr7_-_87343578	chr7	87343576	87343620	-	55972	SLC25A40	MCFP	0	0.610418	0	9.816599	1.019722	0.638107	0	4.258083	9.583158	7.789493	6.859682	12.206123	22.442308	17.544889	12.719519	30.07153	46.940408	9.92042	0	1	0	10	1	1	0	7	12	8	8	17	22	23	22	48.987952	59	10
L3_chr4_-_41848895	chr4	41848879	41848895	-	389206	CCDC4	FLJ35632,FLJ43965,MGC157807,MGC157808	15.394691	4.264024	0	2.942775	0	2.123056	0	0	0	0	0.84304	0	7.144245	0.742541	0	0	0	2.971095	17.983051	7	0	3	0	3	0	0	0	0	1	0	7	1	0	0	0	3
L3_chr4_-_100069295	chr4	100069288	100069325	-	1977	EIF4E	CBP,EIF4F,EIF4E1,EIF4EL1,MGC111573	6.768589	2.420552	4.935939	2.795915	3.063528	0	0.66108	5.019991	8.88747	6.678045	3.37216	2.156844	15.340115	11.1082	59.305971	35.44482	37.214808	32.031663	8	4	3	2.866667	3	0	1	8	11	7	4	3	15	14.679157	85.8363	57.8363	49.685714	32.842857
L3_chr5_+_72958175	chr5	72958174	72958175	+	64283	RGNEF	DKFZp686P12164,FLJ21817,KIAA1998	9.766167	5.639978	5.161982	17.340853	8.901132	0.006374	2.960227	21.423866	4.730344	12.002993	0.84304	4.892798	10.068723	9.571566	7.39332	8.924949	7.6546	11.512109	10.962264	9.461395	3	17.522165	8.671053	0.014851	4	26.383051	5.783051	11.522287	1	6.966102	9.923077	12.35275	10.688979	14.498824	9.712186	11.817143
L3_chr17_+_8132724	chr17	8132712	8132740	+	29098	RANGRF	DKFZp686F02139,HSPC165,HSPC236,MGC110973,MOG1,RANGNRF	3.313685	1.831254	0	2.933393	0	0	1.32216	0	0	2.813385	0	0	18.400615	9.791904	6.994354	9.180963	3.383483	1.007135	4	3	0	3	0	0	2	0	0	3	0	0	18	12.942857	12	15	5	1
L3_chr16_+_4361849	chr16	4361844	4361853	+	114990	VASN	SLITL2	12.582869	3.611079	12.788907	30.493391	9.224805	17.081011	5.421853	5.359808	4.913659	13.152402	3.464574	10.45935	5.100095	6.93636	6.039341	3.061421	4.530728	5.879572	13.978022	6	7	30.72549	9	21	7	8	6	12.716981	4	15	5	9	8.953488	5	6	6
L3_chr3_+_38019768	chr3	38019766	38019768	+	NA	NA	NA	9.703446	1.220836	0	0.975531	0	0	9.314512	4.511956	14.904205	11.436084	1.659729	4.211546	4.087056	3.409073	1.585219	3.664301	0	0.770536	10.894737	2	0	1	0	0	11.923077	6.885634	17.871968	11	1.943396	5.864118	4	4.52381	3	6	0	0.761905
L3_chrX_-_15263567	chrX	15263567	15263582	-	5277	PIGA	GPI3,PIG-A	0.804244	0	0	0	0	0	1.98324	11.051524	1.545543	5.842942	1.68608	1.74211	20.342239	19.061428	10.259989	4.891787	5.900487	6.949325	1	0	0	0	0	0	3	17	2	5.986301	2	2.378238	20	25	17	8	8	7
L3_chr1_+_149370583	chr1	149370583	149370583	+	NA	NA	NA	19.167436	13.606795	8.919993	18.81104	16.45559	1.362328	2.960227	1.858813	2.426664	2.925627	14.263774	4.50193	1.032672	4.592579	8.742529	7.402885	8.766051	2.364749	20.928571	23.041747	5	19	16	2	4	3	3.02948	2.976744	16.028321	6.394426	1	6	12.37931	12.03742	11	2.37931
L3_chr1_-_91248924	chr1	91248920	91248925	-	NA	NA	NA	0	0.610418	0	0	0	0	0	0.540457	0	0	0	0	23.219847	0.742541	1.733047	1.826311	0.643964	0	0	1	0	0	0	0	0	1	0	0	0	0	23	1	3	3	1	0
L3_chr12_-_33483250	chr12	33483250	33483252	-	341359	SYT10	MGC119436,MGC119437	8.87399	6.546722	3.343982	5.892747	1.019722	0	6.264127	21.074439	24.103463	9.276411	14.036377	9.645004	8.082798	14.036613	18.616762	9.223737	7.045449	4.951215	10	11	2	6	1	0	8	26	28	9	15.886792	14	7.952381	18	24	15	9	5
L3_chr16_+_84010913	chr16	84010912	84010913	+	NA	NA	NA	17.164049	4.762139	0	6.895737	4.096355	0.638107	0	0	0	0.937795	0	0	6.111572	10.870975	7.319625	6.741231	5.862611	4.913316	18.826087	7.974359	0	7	4	1	0	0	0	1	0	0	6	14	10.966102	10.966667	7.949153	5
L3_chr6_+_126153798	chr6	126153754	126153854	+	135112	NCOA7	RP1-187J11.1,ERAP140,ESNA1,FLJ45605,MGC88425,Nbla00052,Nbla10993,dJ187J11.3	1.608488	0.610418	10.085285	90.606073	44.060631	3.276648	15.523989	22.848646	39.955146	94.321017	110.547376	52.822282	6.1524	6.726146	18.704777	70.030004	71.568729	15.001335	2	1	5.934641	91.884373	42.980263	5	20.990025	32.997475	48.938389	91.967862	124.982849	74.849689	6	8.964664	30.992727	113.938951	93	15
L3_chr13_+_96884351	chr13	96884349	96884351	+	5911	RAP2A	K-REV,RP11-128N14.2,KREV,RAP2,RbBP-30	7.986601	2.220493	1.591957	3.435379	1.625703	0.104588	9.107618	7.176583	5.327242	3.696991	7.798926	10.90633	6.274729	4.25908	3.145602	1.76588	6.168	4.638111	9.363672	3.654223	1	3.511513	1.592239	0.191517	11.564252	10.348418	6.609311	3.843205	8.967908	15.634548	6.136884	5.642271	5.667362	2.90372	8.359988	4.663512
L3_chr2_-_217183996	chr2	217183982	217183998	-	NA	NA	NA	0	0.610418	0.09434	0.103026	0	0	1.050428	3.372098	0.936437	1.500601	6.129538	4.285408	22.514382	39.774602	33.220727	21.66615	25.74611	14.619118	0	1	0.071429	0.107143	0	0	1.612903	5.532258	1.225806	1.612903	7	6	22.127193	50.690789	43.127193	35.127193	30.662281	14.929825
L3_chr4_-_111053312	chr4	111053312	111053313	-	NA	NA	NA	20.191736	6.411612	13.442081	22.156911	3.411712	1.362328	1.971218	1.40014	1.309438	0.775394	0.70004	2.427219	1.442019	1.045501	2.066552	1.280212	0	0.708848	22	10.727273	7.333333	22.380254	3.333333	2	2.882353	2.5	1.666667	0.833333	0.833333	3.333333	1.4	1.4	3.5	2.1	0	0.7
L3_chr12_+_53241515	chr12	53241493	53241519	+	5153	PDE1B	PDE1B1,PDES1B	1.656842	1.810134	0	1.951062	5.108987	0	5.758045	11.698155	5.57735	1.93233	22.515495	6.50897	16.372787	7.569904	11.382234	10.98528	36.736946	8.895296	2	3	0	2	5	0	8	18	7	2	26	9	16	10	18	17.969697	45	9
L3_chr12_-_26037352	chr12	26037352	26037353	-	NA	NA	NA	1.656842	0	0	0	0	0.638107	13.022994	0	0.772772	0	0	0	9.13893	1.502626	10.061021	2.446396	0.643964	7.805037	2	0	0	0	0	1	16	0	1	0	0	0	9	2	14	4	1	8
L3_chr7_-_101749064	chr7	101749064	101749064	-	NA	NA	NA	1.656842	5.957558	8.919993	5.906061	2.043806	2.123056	0	0.540457	2.402289	0	0	2.156844	22.187175	5.372022	17.733764	7.379756	7.045449	9.723079	2	10	5	6	2	3	0	1	3	0	0	3	22	7	23	12	9	10
L3_chr5_+_2055528	chr5	2055527	2055528	+	NA	NA	NA	0.501112	1.160953	2.898466	0	0	0	5.151538	1.542992	5.812356	3.15086	0	2.416811	18.201779	5.941975	4.879931	2.028655	2.430443	4.194059	0.635281	1.909091	1.75	0	0	0	7.02673	2.731132	7.147799	3.235063	0	3.314465	17.926387	7.816383	8.094016	3.331416	3.548351	4.222368
L3_chr8_-_96030780	chr8	96030764	96030802	-	94241	TP53INP1	SIP,DKFZp434M1317,FLJ22139,TP53DINP1,TP53INP1A,TP53INP1B,Teap,p53DINP1	4.137187	8.395415	1.591957	6.868278	8.191662	2.724655	4.429194	5.436337	1.580632	6.836735	10.488026	31.568625	15.325664	20.051759	1.585219	4.8835	4.787714	19.667189	5	14	1	7	8	4	6	9	2	7	12	45	14.988235	26	3	8	7	20
L3_chr10_-_59697661	chr10	59697636	59697670	-	253430	IPMK		7.622164	16.1878	1.591957	1.951062	0	0	0	13.014219	1.545543	0	0.84304	0	16.30507	9.20592	3.170438	4.271661	8.732237	1.007135	9	27	1	2	0	0	0	19	2	0	1	0	16	12	6	7	12	1
L3_chr3_-_189286472	chr3	189286472	189286472	-	NA	NA	NA	2.528698	3.000661	0	1.957861	2.043806	0.638107	21.478019	10.506705	16.151794	3.981573	18.786849	18.923333	0	0.742541	1.090837	0	0	1.007135	3	5	0	2	2	1	25	14	19	4	21	28	0	1	2	0	0	1
L3_chr11_+_126378519	chr11	126378518	126378523	+	283165	PRR10	FLJ40224	5.145408	6.024915	3.211403	1.99275	6.116077	4.239524	15.745542	3.435377	12.783313	2.174477	5.279693	7.693124	3.117796	8.718256	8.137343	1.878468	1.255941	6.945841	6.041522	10.027273	2.016935	2.036403	5.977835	5.994694	19.039596	5.309693	15.309683	2.276687	6.052804	11.079203	3.029542	11.389223	12.010704	3.077321	1.959562	7.056253
L3_chr17_-_35337384	chr17	35337351	35337384	-	94103	ORMDL3		11.139625	2.43277	5.161982	3.929369	3.059166	1.276213	0.66108	1.080913	0.772772	1.93233	2.529121	2.223458	12.276876	9.072531	18.999682	9.780658	4.027447	27.550264	13	4	3	4	3	2	1	2	1	2	3	3	12	12	29	16	6	28
L3_chr16_+_45475790	chr16	45475764	45475804	+	84706	GPT2	ALT2	11.86192	3.03097	1.591957	0.975531	1.019722	2.000434	4.123471	0.540457	2.097662	0	0	0	8.097095	8.040918	0.494381	1.214719	0.458292	1.007135	14.385631	5	1	1	1	3	5.96	1	2.685714	0	0	0	7.861111	10.714286	1	2	0.731707	1
L3_chrX_-_39842156	chrX	39842154	39842159	-	54880	BCOR	ANOP2,FLJ20285,FLJ38041,KIAA1575,MAA2,MCOPS2,MGC131961,MGC71031	19.449211	6.579704	0	4.824559	0	0.638107	3.621307	9.787342	0.772772	0.937795	0.072527	2.223458	1.032672	3.005253	0	1.153332	0.643964	0	21.9375	11	0	4.90625	0	1	5	15	1	1	0.090164	3	1	4	0	1.892857	1	0
L3_chr5_+_24527348	chr5	24527347	24527348	+	NA	NA	NA	1.500099	1.151961	0	0	2.043806	0	15.73796	8.463742	6.612874	8.089068	18.650385	16.170957	6.869318	1.502626	3.823916	1.218951	0.643964	1.007135	1.818182	1.9	0	0	2	0	18.752542	11.892473	8	7.892473	20.850368	23.781107	6.75	2	6	2	1	1
L3_chr4_+_138367641	chr4	138367640	138367642	+	NA	NA	NA	18.749924	15.641815	7.775496	11.493951	9.676842	3.454033	3.327667	2.930204	2.395735	6.917594	3.464574	4.552167	2.054407	1.235834	0.869771	1.832151	0.643964	0	21.077068	26.387153	4.508647	11.692074	9.451625	4.957895	4.680488	4.837838	3.045639	6.9	4	6.305656	2	1.665025	1.785714	3	1	0
L3_chr12_+_75682025	chr12	75682008	75682164	+	23390	ZDHHC17	HIP14,HIP3,HSPC294,HYPH,KIAA0946	6.395427	10.249932	11.781989	15.681697	10.228352	2.000434	1.32216	6.960367	3.126176	1.87559	11.092015	1.482306	16.431285	11.999454	13.006759	10.953904	41.1546	9.923209	7.824	17	6.990385	15.990476	10	3	2	12	4	2	13	2	16	16	22	17.971779	53.985714	10
L3_chr11_-_605951	chr11	605946	606004	-	3665	IRF7	IRF-7H,IRF7A	8.64031	16.045728	85.169432	270.473451	84.375448	13.645828	1.32216	3.480183	12.461773	15.016661	6.972578	2.908258	14.239726	11.451006	94.387595	107.144622	51.816961	11.828724	10	27	44	271	82	18	2	6	15	15	8	4	14	15	114	173	60	12
L3_chr15_+_28123934	chr15	28123934	28123937	+	NA	NA	NA	17.975082	10.950982	1.591957	5.22908	13.977046	12.537504	2.960227	0	0.349303	0	6.129538	2.852977	3.315533	2.324744	2.465925	0.795072	0.7288	1.168202	19.929078	18.446809	1	5.321513	13.607565	15.321513	4	0	0.463415	0	7	4	3.233161	3.07772	4.15544	1.310881	1.15544	1.15544
L3_chr20_+_31718409	chr20	31718407	31718411	+	170487	C20orf134	dJ63M2.2	22.253843	5.978189	6.527897	7.847675	4.096355	2.000434	0	1.178254	0	0	0	3.544256	2.065344	0.742541	2.901281	1.214719	0.643964	1.993043	25	10	4	8	4	3	0	2	0	0	0	5	2	1	5	2	1	2
L3_chr12_-_26877345	chr12	26877339	26877414	-	3709	ITPR2	IP3R2	11.404481	8.142836	1.591957	26.853821	8.154336	6.467181	4.704308	20.474573	7.060211	24.174399	44.325688	32.203033	8.25044	5.232875	7.040108	11.577152	14.468262	5.014447	14	13.423256	1	27.423256	7.967742	10	7	33	9	25	51	45	8	7	12	19	21	5
L3_chr7_+_130891868	chr7	130891868	130891871	+	NA	NA	NA	12.096607	5.759818	1.790132	9.336615	7.217444	5.630061	2.600627	1.47096	1.720402	1.240023	2.504755	1.252394	9.666567	8.743179	5.029682	7.017794	12.984491	4.631524	13.726349	9.610437	1.193031	9.504303	7.047923	7.454138	3.643385	2.553398	2.219729	1.347508	2.935292	1.682548	9.489184	11.362033	7.889025	11.42637	16.142306	4.708074
L3_chr18_+_9126791	chr18	9126742	9126841	+	23253	ANKRD12	ANCO-2,ANCO1,FLJ20053,GAC-1,KIAA0874,Nbla00144	8.13915	14.559965	8.119854	22.477583	4.078888	1.362328	10.072474	20.720544	12.623765	14.452576	18.006469	3.705764	6.196033	13.184532	17.407534	13.421822	16.17873	4.028538	10	24	5	22.971014	4	2	14	34.273954	16	15	21	5	6	17.615566	30.981132	22	24	4
L3_chr10_+_50487516	chr10	50487510	50487517	+	NA	NA	NA	10.870937	9.769106	13.947277	15.687392	32.695085	30.232558	9.573056	6.381616	1.539208	1.055794	14.440133	38.568651	4.048772	0.925567	1.06232	0.200774	4.349401	4.419842	12.628789	16.253803	8.233908	15.976384	31.832504	37.231256	12.922773	9.767465	1.960711	1.138726	16.491065	57.021409	3.924913	1.25	2.027132	0.333333	6.041667	4.479167
L3_chr1_+_12460902	chr1	12460901	12460903	+	NA	NA	NA	6.76859	3.632486	0	12.791026	12.309411	18.821247	13.641948	7.238899	8.966277	7.963146	9.105572	54.972406	4.104726	6.084823	6.578653	3.665348	2.013723	23.293217	8	6	0	13	12	23.394904	17	10.845072	11	8	10.457792	81.915584	4	8	10.960784	6	3	23.921569
L3_chr12_+_45759671	chr12	45759668	45759678	+	NA	NA	NA	12.340562	2.406191	0	0	1.019722	3.362762	7.115038	5.87	0	0.937795	6.859682	20.312244	5.126461	0	0.494381	0.60736	1.931891	7.95646	14	4	0	0	1	5	9	9	0	1	8	29	5	0	1	1	3	8
L3_chr22_-_18134669	chr22	18134657	18134674	-	NA	NA	NA	11.857991	3.03097	4.775871	10.771685	5.09861	4.884218	10.665359	19.988519	24.851428	51.121422	9.545733	2.936435	2.065344	0.742541	3.318266	0.60736	0.643964	1.007135	14	5	3	11	5	7	14.979592	30	29.86747	49	11	4	2	1	6	1	1	1
L3_chr15_+_61356856	chr15	61356843	61356868	+	83464	APH1B	APH-1B,DKFZp564D0372,PRO1328,PSFL,TAAV688	8.646535	1.220836	0	3.918306	0	1.362328	0.66108	1.080913	0	0.937795	0.84304	2.195282	15.331419	6.042967	6.500965	17.78907	4.830569	4.951215	10	2	0	4	0	2	1	2	0	1	1	3	15	8	11	28.968421	6.978723	5
L3_chr10_-_13429699	chr10	13429677	13429708	-	22929	SEPHS1	MGC4980,SELD,SPS,SPS1	16.688036	14.948644	11.375139	22.579777	0	2.638541	6.931304	4.755778	0.772772	2.94947	1.725891	2.828519	1.032672	3.684913	3.215107	4.191229	3.325272	1.829387	19	25	6.950413	22.876033	0	4	9.392241	8	1	3	2.021557	3.850575	1	4.916667	5.833333	6.878205	4.916667	1.833333
L3_chr14_-_22596570	chr14	22596562	22596602	-	NA	NA	NA	11.674805	15.583448	1.591957	14.699439	6.135799	4.638976	10.93257	6.738701	6.324122	6.75739	12.877946	34.082803	2.065344	7.545594	3.890043	14.700658	4.061919	7.007489	13.979798	25.979798	1	15	6	7	14.835227	11	8	7	14.98	48.671233	2	10	7	24	6	7
L3_chr17_+_37694041	chr17	37694032	37694044	+	6776	STAT5A	MGF,STAT5	12.45433	3.627028	1.591957	7.817847	5.108987	7.750242	5.167023	1.178254	0.078835	2.870125	0.84304	0	7.144245	7.633336	3.334106	6.751533	10.860905	14.674294	14.957746	6	1	8	5	11	7	2	0.109589	3	1	0	7	10	5.910256	11	13.959459	15
L3_chr10_-_133971445	chr10	133971395	133971473	-	282974	STK32C	MGC23665,PKE,RP11-140A10.1,YANK3	17.655109	19.353575	9.711811	56.008779	70.247498	13.317544	0	0.540457	0.772772	5.626771	1.68608	6.505178	7.165439	4.490335	8.446976	16.508003	18.216418	12.043162	21	32.255114	6	57	68.507615	19	0	1	1	6	2	9.065903	7	6	15	27	25.980198	12
L3_chr3_+_13951516	chr3	13951516	13951516	+	NA	NA	NA	9.801225	9.838785	7.024196	2.942775	1.019722	0	2.960227	0	0	0	0	0	12.158417	10.053643	1.733047	0	0	0	11	16.603448	4	3	1	0	4	0	0	0	0	0	12	12.964286	3	0	0	0
L3_chr6_+_139391553	chr6	139391550	139392022	+	58527	C6orf115	HSPC280,PRO2013,RP11-501K14.2	6.579015	3.644704	0	30.388672	24.616284	2.524551	5.020216	3.340081	5.58644	27.767299	12.880674	30.373174	13.333268	29.925059	17.690806	34.288963	27.654891	22.780063	8	6	0	31	24	3.96	7	6	7	28	15	43	13	38.986798	26.990683	55.976731	38	23
L3_chr3_-_130362597	chr3	130362588	130362626	-	57461	ISY1	KIAA1160	5.874387	3.01661	8.345896	4.9049	2.043806	1.362328	4.8131	0	4.755693	5.79699	2.552068	0.741153	14.271662	8.364684	6.377387	7.309571	25.192566	16.742337	7	5	5	5	2	2	7	0	6	6	3	1	13.971014	11	11.983607	11.983607	32.99187	17
L3_chr1_+_201262271	chr1	201262269	201262304	+	NA	NA	NA	18.419115	1.822352	3.343982	2.933393	0	0.638107	3.49094	2.799624	0	2.813385	0	2.195282	3.087079	2.970163	1.483144	3.04103	0	1.007135	21.693548	3	2	3	0	1	5	5	0	3	0	3	3	4	3	5	0	1
L3_chr1_+_154390954	chr1	154390939	154390978	+	64218	SEMA4A	CORD10,FLJ12287,RP11-54H19.2,RP35,SEMAB,SEMB	4.117929	7.869802	3.183914	0.975531	2.039444	0	13.786971	11.606228	8.158417	4.919368	0	4.352126	7.165439	33.613447	10.066407	3.664301	2.013723	3.000177	5	13	2	1	2	0	19	18	10	5	0	6	7	43.947368	17	6	3	3
L3_chr16_-_84265708	chr16	84265705	84265708	-	NA	NA	NA	10.006015	8.393663	1.597952	3.903824	1.019722	0.000483	14.117869	4.822472	2.376172	3.977426	3.486796	6.238257	1.063004	0.025682	0.498559	3.683659	0.003082	0	11.624914	14.101579	1.005446	3.974187	1	0.001404	16.987098	7.014676	2.971457	3.996005	4.025872	8.941429	1.029602	0.036993	1.007397	6.011101	0.007401	0
L3_chr6_-_49507477	chr6	49507477	49507478	-	NA	NA	NA	0	0	0	0	0	0	0	0	0	0	0	0	25.188022	0	0.494381	0	1.287928	0	0	0	0	0	0	0	0	0	0	0	0	0	25	0	1	0	2	0
L3_chr22_+_18564569	chr22	18564569	18564569	+	NA	NA	NA	0	0	0	0	1.019722	1.362328	25.217351	3.30128	0.772772	3.981573	3.464574	7.628988	0	0	0.494381	0	0	0	0	0	0	0	1	2	29	5	1	4	4	11	0	0	1	0	0	0
L3_chr5_-_112285824	chr5	112285819	112285913	-	7905	REEP5	DP1,C5orf18,D5S346,MGC70440,TB2	4.258193	6.314818	1.591957	5.853186	12.261781	6.589802	6.614769	6.614591	3.898947	10.902453	4.215201	6.547408	14.346987	19.718176	18.821076	21.364174	27.736755	43.431541	5.309783	10.416667	1	6	12	10	9.552632	11	5	11	5	9	14	25.972603	33.452781	34.986301	38.347962	44
L3_chr17_+_76867603	chr17	76867603	76867604	+	NA	NA	NA	21.392622	9.504674	12.434948	9.798369	6.921803	5.365414	0	0.540457	2.353404	0	1.68608	0.741153	4.04085	5.292507	6.892385	5.488759	0.643964	3.944081	23.793103	15.969231	7	9.953846	6.762334	7	0	1	3	0	2	1	3.933333	6.966667	10.9	8.966667	1	4
L3_chr15_+_55379597	chr15	55379586	55379642	+	NA	NA	NA	4.069575	4.856637	1.591957	0	0	0	1.98324	2.939727	4.671718	1.87559	0	0	19.442383	17.591376	15.215431	3.65423	1.287928	1.007135	5	8	1	0	0	0	3	5	6	2	0	0	19	23	25.977273	6	2	1
L3_chr1_+_24702004	chr1	24701987	24702088	+	11123	RCAN3	DSCR1L2,MCIP3,RCN3,hRCN3	8.187504	7.29911	0	5.861032	0.710209	4.037376	16.308202	8.500973	1.545543	1.857143	1.709028	13.532312	1.032672	2.987708	0	0.60736	2.130027	3.021404	10	11.986486	0	5.984615	0.697248	6	20.847328	14.061399	2	1.981132	2	19	1	4	0	1	3	3
L3_chr1_-_27803283	chr1	27803261	27803291	-	27245	AHDC1	CL23945,DJ159A19.3,RP1-159A19.1	6.530662	4.844419	0	8.759191	6.128709	2.761163	16.951145	5.70055	3.947832	7.83127	5.081188	15.084641	2.065344	1.485082	4.307029	6.10325	4.705882	18.702832	8	8	0	8.955556	6	4	22	9	5	8	6	21	2	2	8	10	7	19
L3_chr1_+_114249561	chr1	114249549	114249586	+	64858	DCLRE1B	DKFZp686C24187,FLJ12810,FLJ13998,SNM1B,APOLLO	0	0	0	0	0	0	4.119978	10.094774	1.545543	2.813385	2.552068	2.195282	21.430592	5.982182	1.090837	1.214719	4.699734	9.965662	0	0	0	0	0	0	6	17	2	3	3	3	21	8	2	2	6.991228	10
L3_chr11_+_43920762	chr11	43920759	43920762	+	387763	LOC387763		7.446472	24.825199	3.343982	0	1.019722	2.123056	10.142476	16.624501	0.967339	0	0.84304	6.683022	8.174112	5.398875	1.090837	7.369184	0.643964	0	8.825	42.071753	2	0	1	3	13	21.948052	1.242991	0	1	9.415118	8	7.115183	2	12	1	0
L3_chr9_-_85775536	chr9	85775536	85775537	-	NA	NA	NA	1.608488	3.022067	3.183914	0	1.019722	0	0	0	0	0	0	0	24.283277	19.483771	31.444092	19.079213	32.570594	12.718352	2	5	2	0	1	0	0	0	0	0	0	0	24	25	41	30.977778	38	13
L3_chr14_-_104338254	chr14	104338253	104338255	-	NA	NA	NA	12.393411	11.242904	5.161982	8.877138	1.019722	3.712866	5.250429	12.224053	4.913659	2.983757	4.349605	18.216731	8.248612	11.783212	18.616762	1.824075	7.045449	10.679818	13.776119	19	3	9	1	5	7	16.041905	6	3.041905	5	26.817073	8.112164	15.224329	24	2.986842	9	11
L3_chr3_+_48463186	chr3	48463184	48463186	+	84126	ATRIP	DKFZp762J2115,FLJ12343,MGC20625,MGC21482,MGC26740,hCG_1997849	9.56052	12.503091	0	3.915723	1.019722	0.638107	6.128692	1.178254	3.233036	2.870125	0.84304	3.59413	10.216299	3.815345	5.805131	2.437903	2.130027	0	11	21	0	4	1	1	8.234899	2	4	3	1	5	10	5	9	4	3	0
L3_chrX_-_132947288	chrX	132947242	132947311	-	2719	GPC3	AC002420.1,DGSX,OCI-5,SDYS,SGB,SGBS,SGBS1	3.413301	2.43277	1.591957	17.654861	22.532455	6.553295	10.202841	13.253957	12.114848	19.511321	29.065464	12.206123	12.329204	12.978025	10.025687	40.577527	72.992302	46.829398	4	4	1	18	22	10	14	20	14.992908	19	33	17	12	17	17.990132	66	92.97709	47.986821
L3_chr8_+_94781938	chr8	94781936	94781968	+	137392	FAM92A1	FLJ38979	11.053042	10.270036	1.591957	0.975531	1.019722	1.362328	3.567689	1.080913	0	0	1.709028	0	11.333431	22.798426	9.01464	4.873181	9.202138	4.985364	13	16.94	1	1	1	2	5	2	0	0	2	0	11	30	15	8	13	5
L3_chr1_-_17318534	chr1	17318526	17318576	-	11240	PADI2	RP1-37C10.6,KIAA0994,PAD-H19,PAD2,PDI2	6.530661	6.08306	14.75466	6.868278	68.90565	69.353374	13.344333	9.558435	4.77858	0.937795	35.295094	95.944723	6.159133	13.7985	0.494381	0.60736	20.369889	56.630937	8	10	8	7	66.994444	78.951403	18	16	6	1	39.93725	144.783333	6	18	1	1	26	58.842105
L3_chr18_+_70626504	chr18	70626504	70626506	+	NA	NA	NA	0	0	0	0	0	0	0	0	0	0	0	0	26.187674	0.742541	0.494381	0	0	0	0	0	0	0	0	0	0	0	0	0	0	0	26	1	1	0	0	0
L3_chr9_-_3515745	chr9	3515745	3516007	-	5991	RFX3	RP11-32F11.1,MGC87155,bA32F11.1	7.968785	27.6282	3.183914	10.515903	2.039444	0.638107	4.119978	2.259168	2.353404	6.64898	4.067718	5.026561	14.163803	5.723061	1.585218	7.789746	24.214648	2.014269	9.382353	46	2	10.735294	2	1	6	4	3	6.888889	4.777778	7	13.781472	7.665809	3	12.786578	32.450549	2
L3_chr3_+_191714568	chr3	191714553	191714610	+	3556	IL1RAP	C3orf13,FLJ37788,IL-1RAcP,IL1R3	0.804244	1.822352	8.616153	0.975531	0	0	2.960227	11.288067	8.812606	0	0	0.741153	22.560369	35.992664	21.554099	1.822079	0.643964	18.472747	1	3	5	1	0	0	4	16	11	0	0	1	22	47	35	3	1	19
L3_chr5_+_153550485	chr5	153550482	153550501	+	55568	GALNT10	DKFZp586H0623,FLJ00205,FLJ11715,GalNAcT10,pp-GalNAc-T10	9.061175	6.247906	7.876911	10.793383	7.152794	4.189188	13.325547	12.015037	14.027956	3.386104	7.556091	33.105053	4.104726	8.359731	13.623692	9.458183	11.319875	10.463604	10.646288	10.323144	4.646288	11	7	6.274951	18	17.726829	17.501946	3.579365	8.726829	47.174142	4	11	20.836115	15.468425	15	10.530055
L3_chr15_+_61268845	chr15	61268841	61268860	+	51762	RAB8B	FLJ38125	4.117929	0	5.161982	14.746345	0	1.362328	10.325819	3.577524	2.353404	4.8818	6.933498	3.677588	12.300597	9.823673	15.718568	17.745338	21.020808	10.893406	5	0	3	15	0	2	14	6	3	5	8	5	12	12.988889	25	29	27.967742	11
L3_chr3_+_139316399	chr3	139316399	139316399	+	NA	NA	NA	2.528698	4.186026	4.817306	0	0	0.638107	6.264127	12.208791	14.334846	4.918398	2.583893	2.156844	18.033371	13.092117	18.422022	16.613228	13.089345	14.412097	3	7	2.8125	0	0	1	8	16	16.925901	4.898305	3	3	17.852649	16.808312	23.779971	26.905052	15.896292	14.913386
L3_chr4_-_84475023	chr4	84475015	84475028	-	10855	HPSE	HPA,HPR1,HPSE1,HSE1	10.266828	6.04758	15.033861	7.831493	2.039444	5.669669	7.405093	5.560447	5.65124	0.937795	6.836111	17.370003	9.209589	16.315087	13.95396	6.108291	6.157473	10.739184	12	10	9	8	2	8	10	9	7	1	8	25	9	21	21	10	9	10.958333
L3_chr6_+_26646566	chr6	26646563	26646611	+	10473	HMGN4	HMG17L3,MGC5145,NHC	2.461087	4.246219	0	4.891254	3.063528	0.638107	1.98324	0.540457	0.772772	0.937795	2.552068	6.530564	22.500806	9.910551	5.790174	9.784091	5.349845	5.992499	3	7	0	5	3	1	3	1	1	1	3	9	22	13	11	16	8	6
L3_chr8_-_60193949	chr8	60193947	60193949	-	9760	TOX	KIAA0808,TOX1	1.656842	1.220836	0	3.929369	5.123968	0	24.278334	1.178254	0	0	1.709028	1.454129	1.032672	2.269478	0.494381	3.677067	0	0	2	2	0	4	5	0	28	2	0	0	2	2	1	3	1	6	0	0
L3_chr11_-_405025	chr11	404998	405034	-	59307	SIGIRR	MGC110992,TIR8	8.622732	1.831254	1.591957	0	2.043806	0	0	0.540457	2.318315	0	0	0	18.370118	7.545594	2.573982	0.60736	0.643964	3.97823	10	3	1	0	2	0	0	1	3	0	0	0	18	10	5	1	1	4
L3_chr1_-_8685906	chr1	8685894	8686111	-	NA	NA	NA	8.44469	4.856637	3.183914	8.786579	5.102972	6.331244	16.514013	11.277146	10.322958	16.775457	14.553409	81.934612	2.065344	1.485082	0.494381	1.127551	0.643964	2.01427	10	8	2	9	5	9.676471	23	19	13	16.980198	16.980198	117.304413	2	2	1	1.857143	1	2
L3_chr22_-_35933056	chr22	35933055	35933056	-	6753	SSTR3		4.307503	7.7234	5.161982	23.78919	19.551368	10.5627	22.719273	44.952279	14.399639	36.90555	14.23808	103.866816	0	0.742541	1.090837	0	0	7.805037	5	13	3	24	19	13	27	51	17	34	16	161	0	1	2	0	0	8
L3_chr3_-_116348804	chr3	116348792	116348813	-	26137	ZBTB20	DKFZp566F123,DPZF,HOF,ODA-8S,ZNF288	0.804244	0	0	0	0	0	4.781058	8.500174	10.258158	3.80792	21.769738	18.071343	21.468134	12.720878	8.267505	3.04103	2.569243	8.962192	1	0	0	0	0	0	7	14	13	4	25	24.964286	21	16.872727	15	5	3.990566	8.990566
L3_chr5_+_127446987	chr5	127446987	127447338	+	6558	SLC12A2	BSC,BSC2,MGC104233,NKCC1	19.206292	12.541542	35.003662	39.363129	5.141888	2.665731	2.721069	5.73935	25.938544	2.813385	10.271922	11.460713	5.16336	9.794218	19.498918	7.313738	6.934742	6.000355	22.819023	20.786408	21	40	5.033708	3.920792	4	10	32	3	12	15.919643	5	13	32	12	10	6
L3_chr14_-_64638689	chr14	64638684	64639017	-	4149	MAX	MGC10775,MGC11225,MGC18164,MGC34679,MGC36767,orf1	1.656842	3.644704	0	5.876167	1.019722	0	12.201022	9.039193	8.826301	17.404289	0.84304	5.026561	13.274153	7.496002	8.853327	11.001217	10.921115	12.33202	2	6	0	6	1	0	16	14.494845	11	17	1	7	13	10	14.460905	18	16	12.544145
L3_chr6_+_116999255	chr6	116999255	116999280	+	51389	RWDD1	CGI-24,PTD013	9.943962	14.377667	8.073198	17.864632	8.176878	2.000435	7.003456	4.558183	7.895665	3.981573	13.031211	5.026561	10.237493	0.742541	7.133765	6.102452	5.547982	9.772008	12	24	4.972603	18.143013	8	3	10	7.105802	10	4	15	7	10	1	12	10	8	10
L3_chr17_-_28432943	chr17	28432943	28432944	-	NA	NA	NA	18.942152	7.914717	5.786783	4.074804	1.354952	0	2.760671	1.080913	1.785008	0.220882	0.00074	0	5.554346	3.786898	3.971898	0.76904	0.25108	0.236043	21.200796	13.249454	3.471573	4.158724	1.327586	0	3.75	2	2.25	0.25	0.001004	0	5.428814	5.004657	6.682303	1.26471	0.421053	0.229153
L3_chr12_-_72069	chr12	72069	72070	-	NA	NA	NA	4.307503	6.546722	4.93594	5.906061	30.914075	3.880068	22.032799	14.071443	8.326049	12.52249	11.521689	28.077945	1.032672	5.00803	4.214383	3.677067	4.530728	14.557951	5	11	3	6	30	5.205387	25.596567	18.532189	10	12	13	41.887324	1	6.533333	6.533333	6	6	15.066667
L3_chr1_+_25629974	chr1	25629968	25629985	+	55219	TMEM57	RP3-469D22.2,FLJ10747,FLJ23007,MACOILIN	20.21284	10.752674	19.542846	15.808743	19.551368	2.123056	2.059989	2.161827	2.353404	0.937795	3.418055	2.195282	5.126461	1.502626	5.805131	4.265821	1.36976	3.021404	23	18	11	16	19	3	3	4	3	1	4	3	5	2	9	7	2	3
L3_chr17_+_23686915	chr17	23686883	23686922	+	7126	TNFAIP1	B61,B12,EDP1,MGC2317	0.804244	1.211934	3.343982	4.877655	2.039444	1.245919	22.524218	7.376498	7.074008	4.745715	10.430764	12.76596	4.130688	3.747794	4.384425	4.271661	2.657687	17.786632	1	2	2	5	2	1.956522	30	12	9	5	12	17.962963	4	5	8	7	4	18
L3_chr1_-_199975913	chr1	199975913	199975914	-	NA	NA	NA	1.656842	0.610418	5.161982	0.359511	2.043806	0.335408	11.79073	5.632702	13.721454	0	4.005708	3.544256	14.088554	10.611786	16.077819	1.826311	7.992719	8.777859	2	1	3	0.37037	2	0.555556	14.61194	8.332196	16.223881	0	4.61194	5	13.892857	13.671703	21.802124	3	10.46139	8.964286
L3_chr12_-_48026701	chr12	48026701	48026701	-	NA	NA	NA	2.335576	6.377361	3.656381	13.966583	16.008018	15.947786	24.331136	14.084635	6.719158	24.796372	10.021067	101.737566	0.91299	0.641977	0.936545	0.02979	0.551049	1.818081	2.779919	10.712437	2.173973	14.127874	15.566138	18.943682	28.056307	18.168765	8.124513	23.101891	11.337061	157.922102	0.883264	0.866667	1.749931	0.049793	0.866667	1.821828
L3_chr19_+_56789640	chr19	56789620	56789662	+	NA	NA	NA	19.538773	17.36863	1.591957	12.682462	16.371583	4.184719	3.975104	2.799624	1.545543	0.937795	0.84304	1.454129	4.087056	2.227622	1.585219	2.433671	0	6.000355	23	29	1	12.970297	16	6	5.807692	5	2	1	1	2	4	3	3	4	0	6
L3_chr9_+_100843528	chr9	100843517	100843651	+	NA	NA	NA	0.804244	2.420552	0	1.951062	0	0	8.434407	1.080914	7.146056	10.56531	15.569214	4.418741	18.363384	3.730249	14.563754	20.163304	12.74522	4.998472	1	4	0	2	0	0	12	2	8.980392	11	18	6	18	5	25.946581	33	18	4.9625
L3_chr10_+_102662709	chr10	102662698	102662730	+	55719	C10orf6		4.137187	4.186026	1.591957	4.9049	0	0	9.178699	11.051524	24.606639	12.011965	21.019438	18.969746	14.291353	16.007588	13.607407	19.658401	15.302545	3.000177	5	7	1	5	0	0	12	17	30	12	24	27	14	21	20	32	20	3
L3_chr19_-_59104822	chr19	59104821	59104822	-	NA	NA	NA	15.431749	20.577445	24.814399	52.743769	42.289937	4.532625	11.250657	15.406629	6.612874	5.913903	12.26916	33.015614	1.032672	0	1.733047	0	1.36976	2.971095	17	35	13	53	41	6	14	21	8	6	14	49	1	0	3	0	2	3
L3_chr1_+_22150514	chr1	22150513	22150514	+	NA	NA	NA	24.766764	15.917587	3.343982	5.892747	5.123968	1.362328	0	0	0	0	0	0	2.979664	2.970492	0.886814	1.107608	4.306942	1.993043	26.925926	27	2	6	5	2	0	0	0	0	0	0	2.909091	3.909091	1.818182	1.818182	5.727273	2
L3_chr14_+_104467401	chr14	104467401	104467402	+	NA	NA	NA	27.130642	1.810134	3.343982	5.892747	4.089265	0.638107	0.66108	0	0	0	0	0	0	0	1.090837	0	0	0	30	3	2	6	4	1	1	0	0	0	0	0	0	0	2	0	0	0
L3_chr2_-_239854144	chr2	239854144	239854148	-	NA	NA	NA	3.265331	1.211934	0	0	0	0	9.283818	8.2519	0	0.937795	0	0	15.271697	14.674389	0.494381	0	0	1.007135	4	2	0	0	0	0	12	12	0	1	0	0	15	19	1	0	0	1
L3_chr3_+_38010658	chr3	38010629	38010665	+	50853	VILL		8.255116	5.449379	0	5.880431	2.043806	0.638107	1.32216	5.296234	0.772772	7.895073	2.552068	0.741153	18.332575	9.083724	1.585219	1.826311	1.36976	1.007135	10	9	0	6	2	1	2	9	1	8	3	1	18	12	3	3	2	1
L3_chr2_+_241174823	chr2	241174822	241174845	+	11132	CAPN10		20.379176	6.588607	19.243957	12.755508	22.588662	2.000434	0.66108	3.841737	0	3.86466	0.84304	2.195282	7.165439	6.824055	1.585219	8.594476	8.088273	1.994026	24	11	11	13	22	3	1	6	0	4	1	3	7	9	3	14	11	1.979592
L3_chr9_+_36825568	chr9	36825568	36825568	+	NA	NA	NA	14.486423	16.50079	24.814399	55.738172	25.740547	5.365414	4.589349	21.045961	125.942119	55.42473	45.493796	21.536628	9.13893	3.806864	56.010399	37.16435	17.51424	5.879572	16	28	13	55.993506	24.993506	7	6	25.96875	138.90625	49.953125	50	31.984375	9	4.989071	62.978142	59.946057	20.77049	6
L3_chr6_+_135361524	chr6	135361523	135361524	+	NA	NA	NA	14.486423	1.810134	3.343982	4.917216	5.123968	0	9.711508	6.393086	19.673533	2.94947	4.307614	2.156844	4.087056	4.592579	2.4069	4.293231	10.514831	4.913316	16	3	2	5	5	0	12	9	23	3	5	3	4	6	4	7	13	5
L3_chr11_+_66367487	chr11	66367474	66367497	+	9986	RCE1	FACE2,RCE1A,RCE1B	17.912295	8.421993	6.527897	15.728836	22.533862	7.809272	5.250429	9.212506	3.934036	4.919368	0.84304	2.156844	5.152423	3.75456	5.475263	6.110738	8.502637	3.000177	21	14	4	16	22	11	7	14	5	5	1	3	5	5	10	10	12	3
L3_chr2_-_198061354	chr2	198061354	198061361	-	NA	NA	NA	0	0.610418	0	0	0	0	0	0	0	0	0	0	28.345326	9.144127	7.097421	13.505765	4.183281	4.99322	0	1	0	0	0	0	0	0	0	0	0	0	28	12	12	22	5.977011	5
L3_chr20_-_42335787	chr20	42335787	42335789	-	NA	NA	NA	13.043934	14.718412	51.656312	11.275535	10.517507	3.403312	7.436168	10.55946	79.564527	6.488156	13.448219	11.295671	8.154426	9.223465	27.396682	2.43951	1.36976	7.805037	14.468855	24.945055	26.286184	11.452882	10.250439	4.890493	9.375	14.0625	89.77657	6.388285	15.3125	16.359549	8	12	35.605263	4	2	8
L3_chr11_+_105453584	chr11	105453569	105453612	+	60496	AASDHPPT	AASD-PPT,CGI-80,DKFZp566E2346,LYS2,LYS5	8.255116	3.653606	1.591957	6.881592	2.043806	0.638107	1.98324	2.799624	3.947832	4.745715	3.972059	2.936435	18.448389	18.825896	12.308662	25.558061	27.975891	8.992676	10	6	1	7	2	1	3	5	5	5	4.607843	4	18	25	21.988506	41.864322	37.994253	9
L3_chr15_+_42507128	chr15	42507095	42507136	+	51496	CTDSPL2	FLJ10523,HSPC058,HSPC129	2.461087	3.641388	1.591957	3.908924	0	0	7.920134	5.463107	7.122893	8.776128	5.947176	7.250123	18.507566	15.601406	15.710804	12.83646	16.128388	5.992499	3	6	1	4	0	0	11	9	9	9	7	10	18	20.556229	25.641026	21	23	6
L3_chr18_-_68362718	chr18	68362718	68362718	-	147381	CBLN2		7.670566	10.377041	5.161982	10.472513	12.958203	8.532109	18.274378	4.00498	3.180897	7.004559	5.154689	13.456596	2.987364	3.780075	8.224833	1.750787	2.027735	4.78867	8.695652	17.521739	3	10.608696	12.608696	10.695652	21.53125	5.9375	3.9375	6.875	5.90625	19.71875	2.916667	4.954545	11.734848	2.867424	2.867424	4.871212
L3_chr12_-_41731401	chr12	41731400	41731401	-	NA	NA	NA	15.596793	7.718007	1.629515	0.999249	1.025245	0.000472	5.164553	3.791097	5.718006	0.017698	0.01543	0.001102	8.22542	14.071211	14.758297	3.74271	0.675757	0	17.631101	12.898086	1.022016	1.024768	1.005504	0.001376	7.043866	6.105231	7.081983	0.022228	0.019758	0.001235	8.057827	18.251994	21.341379	6.125852	1.063111	0
L3_chr8_+_96438800	chr8	96438800	96438803	+	NA	NA	NA	10.699901	13.534776	21.848118	14.476076	9.177493	23.784602	15.273335	11.157087	20.69299	5.776798	9.939682	35.016355	3.087079	3.783298	5.12871	0.60736	0.643964	6.965484	12.434426	22.65625	12.09375	14.6875	8.957189	28.4375	19.5	15.797896	24.47619	5.821705	11.357143	51.391029	3	5	9	1	1	7
L3_chr6_-_30433554	chr6	30433554	30433554	-	NA	NA	NA	9.801225	4.77729	3.343982	5.906061	6.152218	1.362328	13.255501	11.354216	10.050431	3.981573	5.238118	12.979438	6.111572	12.452114	4.559783	0.60736	7.045449	5.879572	11	8	2	6	6	2	16	15	12	4	6	19	6	16	7	1	9	6
L3_chr2_+_200528757	chr2	200528750	200528762	+	79568	C2orf47	DKFZp666A212,FLJ22555	4.137187	3.052091	7.024196	0.975531	1.019722	0	0.66108	11.532536	13.785694	4.82506	1.668543	5.816517	24.389559	18.17925	16.094305	15.884477	19.806373	5.986336	5	5	4	1	1	0	1	16.979592	16.938776	5	1.979592	8	23.977612	23.935394	24.941578	25.942217	26.955694	5.985714
L3_chr1_-_32053059	chr1	32053059	32053060	-	90853	SPOCD1	FLJ25348,FLJ39908,RP11-84A19.1	3.826627	3.24421	1.591957	3.688609	0.297327	0.35515	8.839382	0	0.5413	2.94947	0	2.156844	16.605448	14.590504	13.292118	6.02656	4.530728	4.913316	4.463415	5.41033	1	3.756098	0.292683	0.585366	11	0	0.708333	3	0	3	16.428571	18.835061	17.867538	9.809524	6	5
L3_chr18_+_53253637	chr18	53253600	53253641	+	9480	ONECUT2	MGC120377,MGC120378,OC-2,OC2	10.059648	11.421298	1.591957	1.951062	6.1358	0	12.091476	25.382923	6.252351	10.716358	6.790216	5.159893	7.217768	3.783298	1.044832	1.214719	2.739519	1.007135	11.95	19	1	2	6	0	17	39.96761	8	11	8	7	7	5	1.925926	2	4	1
L3_chr12_-_108231997	chr12	108231996	108232001	-	121643	FOXN4	FLJ35967	12.154968	5.344103	9.885804	14.322245	17.989643	24.039282	13.204847	10.353991	12.234649	3.720552	0.841183	17.065738	4.089249	2.072018	1.579245	0.445018	0.643964	1.002376	13.854037	8.85965	5.761839	14.550688	17.526056	29.976701	17.277932	14.686444	14.945127	3.85687	0.997839	24.648354	3.980806	2.773086	2.990403	0.733848	1	0.995202
L3_chr5_-_107744638	chr5	107744638	107744639	-	64839	FBXL17	DKFZp434C1715,FBXO13,Fbl17,Fbx13,MGC161422,MGC161424	12.574194	2.371704	5.626934	4.522558	7.872468	2.682811	13.191589	2.990603	3.71961	2.566548	7.649204	7.889933	3.700789	0.976951	2.304637	1.501803	4.051195	2.286094	14.249301	3.924674	3.343734	4.615617	7.684742	3.936558	16.373149	4.943819	4.641568	2.625527	8.77047	11.175367	3.619186	1.324487	4.126984	2.470056	5.480931	2.279522
L3_chr7_-_129038702	chr7	129038701	129038736	-	NA	NA	NA	21.136374	4.228543	1.554107	6.844899	0.996992	0.638107	4.2548	0.540457	5.551351	2.870125	5.113014	0.741153	4.105692	3.692986	5.903511	4.852402	26.284345	2.250218	24.866667	7	0.977778	7	0.977778	1	5.965517	1	7	3	6	1	3.97561	4.95122	9.853659	7.97561	33.97561	2.25
L3_chr15_-_91393154	chr15	91393151	91393155	-	NA	NA	NA	26.733675	18.101258	5.504219	21.394141	23.678516	24.769822	2.769169	1.941468	0.553045	1.65428	2.552068	5.415025	0	0	0	0	0	0	30.175931	30.302934	3.367984	21.737958	23.088422	31.654526	3.963466	3.534774	0.723214	1.723214	3	7.472439	0	0	0	0	0	0
L3_chr12_-_1573874	chr12	1573869	1573994	-	NA	NA	NA	19.561065	20.134816	21.94287	14.565726	2.089182	0.767812	7.307811	3.431108	9.29078	3.175279	1.853777	2.781133	2.685615	2.656082	9.62119	0.907468	1.638903	2.589908	21.809555	34.156989	12.132652	14.80597	2.048389	1.184249	10.059798	5.44289	11.282626	3.219871	2.166023	3.832954	2.619904	3.536691	15.178124	1.491127	2.491127	2.609537
L3_chr15_+_97923719	chr15	97923702	97923774	+	NA	NA	NA	17.402006	30.699259	30.621922	77.842443	48.230646	9.280168	5.090274	17.265764	27.3443	29.224029	48.237287	66.435515	7.217768	18.246322	47.194025	59.559422	56.348262	33.543921	20.502845	51.463333	17	79	47	13	7	27	34	28.965398	55	95	7	24	71.997059	96.991176	72.979769	33.991228
L3_chr2_+_83958750	chr2	83958749	83958752	+	NA	NA	NA	9.801225	11.828228	7.024196	13.884059	13.361612	7.063657	6.83794	10.624523	17.014424	5.131611	8.817605	11.055364	13.163545	7.678901	31.367787	4.327961	14.986201	11.635228	11	20	4	14.044813	13	9	9.036034	14.139535	20.124402	5.124402	10	16	13	10	38.07594	7.058003	18	12
L3_chr12_-_108657456	chr12	108657456	108657456	-	NA	NA	NA	21.149678	20.577445	5.161982	16.821537	12.309931	5.365414	3.768114	8.011285	0.772772	2.94947	0.84304	4.231691	5.100095	3.815345	5.31075	3.677067	7.045449	2.971095	23	35	3	17	11.979798	7	5	11	1	3	1	6	5	5	8	6	9	3
L3_chr16_+_481476	chr16	481468	481505	+	NA	NA	NA	20.915182	1.831254	0	0	0	0	0	4.287431	1.580632	0	0.84304	0	9.25715	4.525839	0.494381	1.214719	2.130027	0	24	3	0	0	0	0	0	7	2	0	1	0	9	6	1	2	3	0
L3_chrX_-_131179596	chrX	131179595	131179822	-	57826	RAP2C	DKFZp313B211	23.935206	18.231208	19.230762	9.837219	8.324561	1.276213	4.119978	2.34809	13.125498	7.128172	11.121775	5.982909	2.136958	2.886646	9.924796	6.76981	4.341886	7.049942	28.373839	30.174542	11.811724	10.066667	8.133333	2	6	4.127444	16.294493	7.309882	12.557257	8.477584	2.067935	3.874273	17.974023	11.105042	6.667935	7
L3_chr19_+_991121	chr19	991114	991154	+	10347	ABCA7	ABCA-SSN,ABCX,FLJ40025	7.38326	6.684576	0	1.951062	2.039444	1.91432	5.517427	10.094774	3.126175	1.87559	4.292921	15.713482	17.353077	3.730249	5.499941	0.60736	2.657687	5.979129	9	11	0	2	2	3	7.768421	17	4	2	5	21.986486	17	5	10	1	4	6
L3_chr17_-_74487601	chr17	74487592	74487638	-	3959	LGALS3BP	90K,MAC-2-BP	2.412732	2.420552	0	2.926593	2.039444	14.765986	9.718356	15.227436	12.867298	17.790549	30.791272	72.325114	18.411552	22.872873	17.646835	17.128271	23.662317	95.33516	3	4	0	3	2	21	13	23	16	18	34.995475	103.995455	18	30	30	28	32	98
L3_chr1_-_150961511	chr1	150961511	150961511	-	NA	NA	NA	1.741785	1.810134	3.343982	2.942775	0.019793	0	17.745423	17.343825	6.702082	7.118786	2.675696	3.532163	11.088425	3.040757	6.637887	8.418981	2.031521	3.797479	2.098232	3	2	3	0.019646	0	20.954304	21.863679	8.104513	6.982456	3.104513	4.982456	10.93617	4	9.726077	13.680851	2.87234	3.849057
L3_chr8_-_28299613	chr8	28299601	28299759	-	55893	ZNF395	DKFZp434K1210,HDBP2,PBF,PRF-1,PRF1,Si-1-8-14	16.049052	10.272856	1.591957	0.975531	1.019722	0.638107	5.442138	2.799624	1.545544	0.937795	10.560451	0.741153	9.246213	2.245167	0.494381	0	0.643964	1.007135	19	17	1	1	1	1	8	5	2	1	12	1	9	3	1	0	1	1
L3_chr1_+_51215854	chr1	51215838	51215860	+	NA	NA	NA	19.017973	5.449379	0	1.972672	1.019722	0.638107	8.634775	18.21466	14.792216	1.93233	1.022093	4.335282	3.087079	5.26552	3.108403	1.235807	0.643964	1.01982	22.022578	9	0	2.022578	1	1	11	28.027347	18.027347	2	1.218778	6	3	6.972973	5.011769	2.035307	1	1.011769
L3_chr15_-_73531081	chr15	73531070	73531092	-	25942	SIN3A	KIAA0700,DKFZP434K2235,FLJ90319	21.273464	10.21424	3.183914	0	0	0	7.387168	12.129265	0.772772	0	0.84304	1.482306	2.116405	8.244894	2.471907	0.60736	0.083019	5.95835	24.918033	16.882319	2	0	0	0	10	18	1	0	1	2	2.058747	11	5	1	0.152381	6
L3_chr2_-_144983935	chr2	144983935	144984002	-	NA	NA	NA	4.307503	1.822352	0	0.975531	0	0	3.305399	20.495518	3.126175	1.87559	4.238148	2.195282	23.410205	52.088781	39.287298	54.834988	21.996131	1.007135	5	3	0	1	0	0	5	30	4	2	5	3	23	67	56	89	28	1
L3_chr14_-_99842575	chr14	99842533	99842606	-	123096	SLC25A29	C14orf69,CACL,FLJ38975	16.056278	11.468793	20.750043	5.859986	2.039444	4.552861	6.744013	1.080913	0	2.94947	0.717451	2.936435	8.235415	0.677864	0.494381	1.822079	0.643964	3.948947	19	19	11	6	2	7	9	2	0	3	0.853659	4	8	0.914286	1	3	1	3.941176
L3_chr1_+_43167255	chr1	43167254	43167255	+	NA	NA	NA	8.904751	4.106763	1.591957	16.297998	13.674222	7.24085	19.269296	5.841417	9.531381	11.043474	3.464574	33.312697	2.868557	1.502626	2.643938	1.052064	0	3.944081	10.322109	6.816327	1	16.518707	13.322109	9.755102	23.733225	8.948905	11.649635	10.940708	4	49.249472	2.785714	2	4.572881	1.733333	0	4
L3_chr16_-_2767269	chr16	2767257	2767280	-	6923	TCEB2	SIII	7.670518	11.420808	0	13.695382	12.282776	5.829074	0.960676	3.649634	0	4.802455	1.68608	0	22.476917	15.845623	15.798561	14.596874	24.306611	33.532791	9	19	0	13.97619	12	9	1.481013	6	0	5	2	0	21.982022	20.955903	24.99095	23.833962	32.964912	34
L3_chr20_-_13250157	chr20	13250156	13250158	-	NA	NA	NA	4.874235	8.15998	8.923843	6.840436	1.502412	1.166462	16.496251	16.441953	22.165368	11.886165	5.735547	14.478874	9.789192	3.693029	12.928818	8.934916	4.894969	13.67001	5.735297	13.742349	5.002704	6.944423	1.471601	1.736941	19.864859	21.259868	26.073865	11.634754	6.61197	21.253732	9.644357	4.844424	17.464409	14.5163	6.441579	14.042994
L3_chr16_+_2450536	chr16	2450535	2450539	+	80178	C16orf59	FLJ13909	4.607486	10.174027	10.672408	15.051681	16.246101	12.029313	26.484249	11.602299	1.306485	14.249708	14.560745	22.688981	0.088441	2.290175	0.12974	0.697641	0.064284	4.669025	5.410713	17.126708	5.979846	15.236065	15.819467	14.640228	31.584502	16.031337	1.713452	13.668542	16.409058	33.354403	0.084034	3.029586	0.335766	1.150068	0.120482	4.734725
L3_chr12_+_60940430	chr12	60940424	60940456	+	9958	USP15	KIAA0529,MGC131982,MGC149838,MGC74854,UNPH4	0.804244	7.823673	4.93594	4.891254	1.019722	0	9.018543	16.097334	12.816193	7.974417	19.021133	3.649411	21.377086	20.758592	65.581954	31.309487	19.901126	10.864937	1	13	3	5	1	0	12	24	16	8	22	5	21	26.996479	85.996479	51	26	11
L3_chr5_+_96297539	chr5	96297529	96297582	+	4012	LNPEP	CAP,PLAP,IRAP,P-LAP	7.286551	7.827404	4.775871	6.842316	0	0	1.398909	10.537226	13.176606	6.75739	12.9032	9.378687	22.538249	20.642807	9.389857	16.502127	12.72233	4.007312	9	13	3	7	0	0	2	16	16	7	15	13	22	27	17	27	18	4
L3_chr4_+_113372377	chr4	113372377	113372420	+	55435	C4orf16	2C18,GBAR,PRO0971	11.943869	13.200989	3.183914	15.715077	10.241483	1.362328	7.026587	3.437422	8.829812	10.888623	6.016642	14.927107	12.285731	5.982183	13.070521	17.11374	26.236418	6.021581	14	22	2	16	10	2	10	6	10.971698	11	7	21	12	8	21	28	36	6
L3_chr2_+_174899573	chr2	174899553	174899586	+	NA	NA	NA	22.38286	7.184062	22.393335	0.975531	0	0	2.721069	5.436337	1.545543	0	0	0.741153	6.157169	2.245167	2.72181	1.214719	0	0	25.968421	11.898421	12.958763	1	0	0	4	9	2	0	0	1	5.983333	3	5	2	0	0
L3_chr7_-_55180410	chr7	55180410	55180412	-	NA	NA	NA	19.085761	4.186026	8.919993	18.601973	13.361612	4.532625	9.372604	8.834696	9.186969	13.368414	8.762595	3.544256	3.072054	3.815345	3.105303	3.061421	2.913582	3.500418	21	7	5	18.820988	13	6	12	12	11	13	10	5	3	5	5	5	4	3.543478
L3_chr18_+_17999084	chr18	17999084	17999086	+	NA	NA	NA	11.536318	20.66966	20.750043	9.852669	19.531139	6.641627	19.186184	9.375153	24.876235	12.52249	12.425918	12.314731	1.032672	2.269478	1.090837	6.761824	5.358761	0	13	35	11	10	19	9	23	13	29	12	14	18	1	3	2	11	7	0
L3_chr3_-_50624210	chr3	50624206	50624210	-	1154	CISH	CIS,CIS-1,G18,SOCS	18.840543	8.347254	8.433746	0.975531	1.019722	0	3.768114	3.577524	0	1.87559	6.081159	2.156844	9.163498	6.93636	1.072541	1.214719	5.358761	0	21	14	4.960784	1	1	0	5	6	0	2	7	3	9	9	1.970588	2	7	0
L3_chr20_+_13924263	chr20	13924262	13924263	+	140733	MACROD2	RP11-189J1.1,C20orf133,dJ631M13.5	17.687598	6.421855	8.973015	11.55175	6.656678	3.161657	0.67878	0.099805	0.02577	1.957262	0.862441	0.087666	13.488862	7.297588	11.203831	0.826067	5.80583	9.134452	19.632342	10.732556	5.189476	11.713223	6.490407	4.317694	1.024735	0.222615	0.037102	2.024735	1.024735	0.111307	13.295903	9.46069	15.787193	1.358062	7.534556	9.385507
L3_chrX_-_63342314	chrX	63342290	63342314	-	139285	FAM123B	RP11-403E24.2,FLJ39827,WTX	18.870555	5.472643	3.343982	12.762023	7.151141	0.638107	4.889849	9.332813	2.353404	6.75739	23.094018	6.442252	8.137277	3.012019	1.977526	0.60736	2.013723	0	22	9	2	13	7	1	7	14	3	7	26	9	7.960784	4	4	1	3	0
L3_chr11_-_59707048	chr11	59707048	59707155	-	64231	MS4A6A	4SPAN3,4SPAN3.2,CD20L3,CDA01,MGC131944,MGC22650,MS4A6,MST090,MSTP090	5.021789	0.610418	0	0	0	0	1.32216	0.540457	0	0	0	0	25.684506	28.012468	8.042163	1.214719	0	0	6	1	0	0	0	0	2	1	0	0	0	0	25	37	12.981308	2	0	0
L3_chr9_-_134986363	chr9	134986349	134986484	-	5900	RALGDS	FLJ20922,RGF,RalGEF	9.248934	20.632802	19.954463	16.713955	6.118332	0.638107	19.765194	80.273721	56.041408	30.617182	27.217504	21.155892	3.087079	4.497101	7.162428	9.760914	1.366027	1.939845	11	34.535714	11.954545	17	6	1	27.410959	106.935275	67.987055	30	31	30	3	6	13	16	2.144068	1.925
L3_chr21_+_25856313	chr21	25856311	25856315	+	114614	BIC	BIC,MIR155,miRNA155	27.782144	25.822607	90.133526	91.373986	46.31059	6.621372	1.32216	2.39927	12.374168	10.923887	12.261571	7.088511	3.087079	3.783298	30.722557	15.360531	22.523465	9.843536	31	43.674528	45	92	45	9	2	4	15	11	14	10	3	5	41	25	28	10
L3_chr1_-_179553396	chr1	179553390	179553399	-	NA	NA	NA	22.559269	16.364505	8.511601	20.166648	41.54103	23.911494	7.634052	2.437945	1.038906	0.468364	12.668694	8.774612	2.156437	0.793016	1.598753	1.295734	0.130974	0.192395	25.473697	27.505164	5.146291	20.428741	40.438102	30.295585	10.629602	4.143459	1.361948	0.528759	14.577178	12.245565	2.087013	1.07109	3.062213	2.128028	0.250679	0.184225
L3_chr19_+_45803163	chr19	45803152	45803200	+	NA	NA	NA	16.542236	4.874442	3.183914	1.957861	5.116077	0	12.742716	25.274191	17.885744	2.813385	6.924199	5.767714	3.098016	2.987708	1.585219	0	0	1.007135	20	8	2	2	5	0	17	38	22	3	8	8	3	4	3	0	0	1
L3_chr8_+_123863074	chr8	123863064	123863090	+	22882	ZHX2	KIAA0854,AFR1,RAF	0	0	0	5.869368	2.039444	0	5.020216	14.791638	9.73905	4.745715	22.028266	6.426973	27.436729	6.052776	5.250038	7.325417	0.643964	3.021405	0	0	0	6	2	0	7	21	12	5	25	9	27	8	10	12	1	3
L3_chr14_+_90352548	chr14	90352536	90352554	+	NA	NA	NA	12.328014	6.840412	32.011071	39.05656	22.761714	8.594749	17.030914	12.30499	27.398339	35.534159	26.851724	21.223849	3.125097	4.101419	6.734613	9.434233	12.370037	7.00007	13.869569	11.451795	16.886213	39.362311	22.137219	11.145471	20.754377	17.028378	32.097056	32.793636	30.122702	31.120607	3.037914	5.399658	10.324772	15.380307	15.727187	7.070697
L3_chr13_+_111768964	chr13	111768958	111768964	+	6656	SOX1		10.999379	7.801286	1.649896	1.973749	3.006145	0.970661	12.060444	21.678587	2.200523	3.644076	7.45904	3.30502	9.54145	2.015994	3.466007	0.760611	1.750396	2.018313	12.39101	13.068647	1.048733	2.017415	2.944516	1.552291	14.704892	27.10894	2.766069	3.690858	8.601311	4.649212	9.384485	2.69954	6.080491	1.254734	2.720831	2.002843
L3_chr9_+_118006041	chr9	118006040	118006043	+	NA	NA	NA	8.622732	4.320093	8.505964	14.282933	16.819502	3.945457	14.928614	4.89588	8.166963	9.942053	8.63236	4.550684	9.198652	3.772105	6.787212	2.43951	1.36976	3.000177	10	7.153846	5	14.538462	16.384615	5.769231	19.351648	8	10.03603	10	10	6.351648	9	5	11	4	2	3
L3_chr15_+_42616605	chr15	42616602	42616677	+	8669	EIF3J	EIF3S1,eIF3-alpha,eIF3-p35	15.008335	29.268144	11.915921	27.741418	22.622514	3.500546	6.489183	31.049546	30.042154	19.838541	24.432598	10.068479	11.30062	5.954446	5.679284	8.143829	4.027447	4.000984	17.981941	48.990991	7	28.196078	22.109816	4.936445	9	47.423005	36.958621	19.962069	27.993103	13.989655	11	7.972222	10	13.368932	6	3.972222
L3_chr7_+_20804224	chr7	20804223	20804224	+	NA	NA	NA	12.10649	10.769237	5.799259	4.962805	15.424047	8.798116	9.692484	1.858813	2.402289	1.978548	5.719056	4.886874	11.10234	3.040757	1.569665	3.629528	4.169069	5.807194	13.470111	18.149378	3.344538	5.046124	15	11	11.978261	3	3	2.045842	6.586207	6.957428	10.95	4	2.975	5.922812	5.558673	5.925
L3_chr22_-_23319036	chr22	23319033	23319105	-	388886	C22orf36	MGC131773	22.186896	9.024988	16.85186	21.58423	6.127057	4.184719	2.721069	1.080913	7.025122	3.887265	9.545733	2.156844	8.224478	3.747794	1.483144	4.27614	0	7.850494	26	15	10	22	6	6	4	2	9	4	11	3	8	5	3	7	0	8
L3_chr5_-_79587622	chr5	79587619	79587631	-	256987	SERINC5	TPO1,C5orf12	15.290667	10.118996	14.380864	21.699192	6.152218	1.362328	9.711508	15.35167	5.68643	1.87559	1.709028	2.852977	8.19587	8.463379	12.965198	7.369184	6.841373	9.823653	17	17	8	22	6	2	12	20	7	2	2	4	8	11	19	12	9	10
L3_chr2_-_218606937	chr2	218606935	218606959	-	NA	NA	NA	20.505356	7.882149	3.343982	0.975531	1.019722	0.638107	7.578876	14.749986	4.070608	2.94947	0	0	5.152423	6.028465	0.988763	0	0	0	23.847826	13	2	1	1	1	11	22	5	3	0	0	5	8	2	0	0	0
L3_chr1_-_153195245	chr1	153195217	153195252	-	57326	PBXIP1	HPIP,RP11-307C12.2	12.139321	1.220836	8.919993	1.957861	2.039444	2.123056	0.66108	7.894149	0	0	0	1.482306	20.447474	8.359731	6.531668	4.885906	3.301651	25.405	14	2	5	2	2	3	1	12	0	0	0	2	19.99	11	10.99	8	5	25.99
L3_chr19_-_53832435	chr19	53832400	53832449	-	1628	DBP	DABP	21.265709	10.242963	1.591957	0	1.019722	2.724655	4.943467	5.13744	0	0.937795	5.192645	1.482306	7.191806	6.857104	0.494381	0	0	0	25	17	1	0	1	4	7	8	0	1	6	2	7	9	1	0	0	0
L3_chr7_+_6621674	chr7	6621674	6621674	+	NA	NA	NA	14.05933	10.647371	6.550251	10.040847	4.278976	1.833044	16.639418	10.584374	8.553586	9.028356	8.317549	9.342944	2.818091	3.531884	3.560233	2.526	2.168858	2.236859	15.547338	17.983128	3.747368	10.173555	4.177765	2.623158	19.743716	14.092005	10.264599	8.76913	9.443431	13.54927	2.75016	4.634483	5.636032	4.129496	3.050191	2.248691
L3_chr17_-_17667644	chr17	17667642	17667662	-	6720	SREBF1	SREBP1	10.954131	1.220836	0	0	0	0.638107	3.49094	9.723768	0	0	0	0	19.128886	16.796026	3.8956	0	0.643964	2.014269	13	2	0	0	0	1	5	16	0	0	0	0	18.71831	22	6.859155	0	1	2
L3_chr1_-_210939940	chr1	210939929	210939946	-	55509	SNFT	BATF3,JUNDM1,JDP1,SNFT	23.365839	9.081865	5.161982	3.918306	1.019722	0	0	0.540457	0	0	0	0.741153	10.220387	3.75456	3.823916	1.218951	3.417954	2.014269	27	15	3	4	1	0	0	1	0	0	0	1	10	5	6	2	5	2
L3_chr1_-_37272709	chr1	37272708	37272709	-	2899	GRIK3	EAA5,GLR7,GLUR7,GluR7a	7.836066	6.539074	1.591957	7.886126	5.123968	0	9.711508	7.197145	17.030157	6.077393	12.425918	4.231691	16.175538	12.423645	9.244758	7.987116	16.211947	8.764874	9	10.987013	1	8	5	0	12	10	20	6	14	6	16	15.964029	13	13	20	9
L3_chr2_-_98713989	chr2	98713965	98714042	-	11320	MGAT4A	GNT-IV,GNT-IVA	5.56007	2.470809	3.183914	4.736228	1.019722	0	3.813911	11.098758	1.580632	0.390502	5.113013	4.447554	24.425197	12.870311	6.970315	11.430333	20.754667	25.757323	6.807018	4.046208	2	4.855666	1	0	5.694836	16.015239	2	0.431718	6	6.035443	23.846847	16.994792	12.979111	18.743083	28.656256	25.984429
L3_chr4_+_14541667	chr4	14541664	14541669	+	NA	NA	NA	7.729204	1.215988	4.958488	2.954965	0	0.650796	5.024541	1.861588	1.548529	0.951693	2.559146	1.462043	21.10502	1.521393	9.476494	7.938624	2.665173	7.880293	9.012592	2.006296	3.012592	3.012587	0	1.025184	7.101201	3.0092	2.0046	1.0184	3.0092	2.0092	20.855927	2.049069	14.955957	12.981961	4.01277	7.985339
L3_chr10_+_71482607	chr10	71482607	71482628	+	55506	H2AFY2	macroH2A2,RP11-367H5.3	16.094911	4.221497	1.591957	0.975531	3.069543	2.908506	8.634775	4.427533	1.580632	1.93233	3.464574	3.63915	9.176161	12.309432	2.823885	2.433671	8.415208	5.92045	18	7	1	1	3	4	11	7	2	2	4	5	9	16	5	4	11	6
L3_chr20_+_56701289	chr20	56701233	56701292	+	79716	NPEPL1	FLJ11583,FLJ42065,bA261P9.2	19.461265	14.977541	10.20811	7.794541	13.305011	6.63941	4.277487	2.799624	3.044202	4.8818	3.395108	2.936435	10.289822	1.454887	2.054727	6.713866	3.417954	5.992499	22.970874	24.838983	6	7.990099	13	10	5.923077	5	3.941176	5	4	4	10	1.96	3.96	11	5	6
L3_chr1_+_4615241	chr1	4615218	4615268	+	55966	AJAP1	MOT8,RP3-426F10.1,SHREW-1,SHREW1	23.934997	19.835102	1.591957	0	2.817469	4.037376	4.961082	1.858813	0	0.937795	0.84304	2.223458	5.152423	1.577482	0.494381	1.214719	0	0	27.738659	33	1	0	2.763612	6	7.035008	3	0	1	1	3	5	2.128834	1	2	0	0
L3_chr15_+_76419749	chr15	76419695	76419749	+	1381	CRABP1	CRABP,CRABP-I,CRABPI,RBP5	16.078149	4.522423	13.855933	7.827229	2.039444	0	2.82986	1.62137	0.110145	1.93233	0	0	15.256433	10.69092	8.486607	2.43951	4.358886	1.007135	19	7.490741	8	8	2	0	4	3	0.151515	2	0	0	15	14	13.705263	4	6	1
L3_chr1_-_3635958	chr1	3635955	3635958	-	NA	NA	NA	2.46419	0.606777	0.005947	4.763149	0.985628	0.004487	2.188225	3.726704	1.631938	0	0.84304	1.454129	29.522446	15.737334	19.784126	7.508479	9.678136	10.806655	2.932363	0.993606	0.005405	4.844109	0.966667	0.010776	3.038356	5.844749	2.073875	0	1	2	29.297731	20.154658	25.449929	12.213353	12.061221	11.1232
L3_chr16_+_4683719	chr16	4683698	4683740	+	84309	NUDT16L1	MGC11275,SDOS	25.952981	12.544848	3.183914	14.637532	27.64606	7.897586	0	5.133327	0	0	16.821973	0	8.239503	12.278724	5.801441	6.714872	7.272468	24.428639	30	21	2	14.922414	27	11	0	8	0	0	19	0	8	16	10	11	10	25
L3_chr3_+_127596557	chr3	127596556	127596557	+	348807	CCDC37	FLJ40083,MGC120558	32.220066	15.853465	8.506652	25.338716	37.512765	46.896826	2.00013	3.185904	3.939842	5.835819	5.891271	36.158927	0	0	0.527721	0	0	5.540184	34.439628	26.844376	4.783282	25.555203	36.381941	51.410623	2.92057	4.844285	4.844338	5.771144	6.733002	53.894535	0	0	1.058824	0	0	5.588235
L3_chr9_-_36248446	chr9	36248445	36248485	-	10020	GNE	DMRV,GLCNE,IBM2,NM,Uae1	5.874387	6.043849	0	7.836612	4.096355	6.209524	10.033684	8.011285	1.580632	4.919368	5.238118	13.365034	18.374812	13.003749	2.823885	3.665348	5.571269	8.97145	7	10	0	8	4	8	13	11	2	5	6	19	18	17	5	6	8	9
L3_chr12_+_42341317	chr12	42341312	42341323	+	NA	NA	NA	0	0	0	0	0	0	0	0	0	0	0	0	34.284815	16.946645	29.630014	19.838653	13.765636	11.390678	0	0	0	0	0	0	0	0	0	0	0	0	34	21.833333	37.933333	32.2	17.033333	11.666667
L3_chr1_-_46842509	chr1	46842508	46842530	-	8569	MKNK1	MNK1,RP11-49P4.3	12.101964	11.992609	3.183914	7.838293	5.102972	4.037377	4.889849	9.554318	11.338644	16.979846	9.394132	17.876202	17.306987	18.356414	8.234012	20.824561	33.902288	31.291961	14	20	2	8	5	6	7	16	14	17	10.944	26	17	24	14	34	42	32
L3_chr5_-_132140833	chr5	132140826	132140863	-	23176	8-Sep	SEP2,KIAA0202	15.837607	13.276498	18.714074	4.893837	3.059166	0.638107	6.179967	2.799624	6.301236	1.93233	0.84304	12.281538	12.344229	14.360613	5.373188	8.53773	9.592429	11.891723	19	22	11	5	3	1	9	5	8	2	1	17	12	18.918367	10	14	14	12
L3_chr20_+_48781243	chr20	48781240	48781318	+	84612	PARD6B	PAR6B	25.522703	9.709959	13.552092	3.902124	19.46497	1.276214	4.943467	0.540457	0	0	11.251278	1.482306	4.119751	5.274731	0.988763	1.214719	6.544451	2.01427	30	16	8	4	19	2	7	1	0	0	13	2	4	7	2	2	9	2
L3_chr22_+_42358017	chr22	42358016	42358017	+	NA	NA	NA	15.265633	8.280204	10.447824	15.754363	1.019722	0.638107	15.613265	22.368327	20.929385	14.527656	7.023798	4.931693	4.105499	0	11.393552	7.975482	3.714923	1.034189	16.973482	13.946965	5.959984	15.926716	1	1	18.615106	27.825072	24.545995	13.838237	8.000386	7.023061	4.01819	0	16.016381	12.963666	5	1.027285
L3_chr6_-_160034264	chr6	160034264	160034348	-	6648	SOD2	IPO-B,MNSOD,Mn-SOD	11.149751	5.46374	3.183914	3.908924	0	4.000868	7.481842	11.448706	3.091087	0	1.709028	1.482306	16.370328	20.733628	23.260402	39.876865	9.872396	3.000177	13	9	2	4	0	6	10	17	4	0	2	2	16	27	33	65	14	3
L3_chr4_+_153920561	chr4	153920550	153920589	+	27236	ARFIP1	HSU52521,MGC117369	2.461086	3.627028	3.183914	1.951062	2.043806	1.91432	4.119978	12.01213	12.219921	9.627515	9.374109	17.879029	28.529519	17.499436	28.410606	51.615129	41.712423	31.547605	3	6	2	2	2	3	6	19	14.953271	10	11	25	28	23	43	83.996429	54	32
L3_chr9_-_97119795	chr9	97119789	97119827	-	2176	FANCC	RP11-80I15.2,FA3,FAC,FACC,FLJ14675	10.986135	5.428259	7.024196	0.975531	0	0	10.899371	4.02064	3.92628	8.918968	1.68608	0.741153	13.32934	17.894968	8.966967	5.478933	0.643964	7.870974	13	9	4	1	0	0	14	7	4.972973	8.972973	2	1	13	23.520834	15.747475	9	1	7.917188
L3_chr10_-_61139483	chr10	61139461	61139601	-	100129721	LOC100129721		4.069574	1.822352	0	0	1.019722	0	30.308119	1.62137	0.772772	0	0	1.678247	1.032672	2.245167	1.618115	0	1.214475	0	5	3	0	0	1	0	38	3	1	0	0	2.254545	1	3	3.320755	0	1.894737	0
L3_chr1_-_23999832	chr1	23999830	23999835	-	2582	GALE	RP5-886K2.6	13.066556	5.978189	3.343982	29.600254	33.904306	5.365414	5.167023	7.668027	13.839119	14.301395	13.028556	7.111229	17.250194	7.638733	6.879253	16.603958	17.568635	15.660203	15	10	2	29.992063	33	7	7	10.913978	16.936842	13.968421	14.906512	10	16.977941	9.977941	10.977941	26.977941	21.985507	16
L3_chr2_-_3583755	chr2	3583753	3583799	-	246243	RNASEH1	H1RNA	13.514833	21.522891	24.395083	15.672321	12.279489	3.362762	7.023752	7.859254	28.531539	4.82506	12.979506	8.730768	15.309	10.587353	36.511951	15.902562	18.972327	11.992853	16	36	14	16	12	5	9.953846	12	35.022067	5	15	12.03794	15	14	56.966346	26	26	12
L3_chr5_+_87600529	chr5	87600485	87600615	+	NA	NA	NA	2.461086	3.043188	1.591957	3.918306	1.019722	0	0.66108	4.449217	17.213518	11.503106	5.958976	5.872869	32.734419	9.771831	12.841841	16.477185	18.794521	2.014269	3	5	1	4	1	0	1	7.885417	21	12	6.977011	8	32	13	23	27	27	2
L3_chr2_-_162883457	chr2	162883388	162883481	-	64135	IFIH1	Hlcd,IDDM19,MDA-5,MDA5,MGC133047	27.273115	22.291057	8.119854	52.99901	29.691632	4.716324	8.632578	7.937064	10.200183	38.95775	21.40491	23.925225	0	1.485082	7.375392	17.148089	5.280454	5.976511	32	37	5	54	29	6.988235	12	13	13	38.992806	24.971008	32.992647	0	2	14	27.983607	7.953125	5.983607
L3_chr1_+_1233850	chr1	1233834	1233878	+	126789	PUSL1	FLJ90811	25.727286	11.996102	5.161982	10.777201	12.083794	2.000434	0	2.161827	0	1.87559	1.709028	2.156844	10.289822	13.488963	8.446976	2.429439	1.931891	13.894129	30	20	3	11	11.811966	3	0	4	0	2	2	3	10	18	15	4	3	13.94898
L3_chr5_-_172130805	chr5	172130803	172130808	-	1843	DUSP1	CL100,HVH1,MKP-1,MKP1,PTPN10	0.804244	173.685605	0	2.933393	8.200721	12.45942	2.82986	10.752088	0	0	3.426933	5.7011	32.396279	12.278753	0.494381	2.446396	10.760371	11.756675	1	299.237293	0	3	8	16	4	15.707317	0	0	4	8	31.98913	16	1	4	14	12
L3_chr10_-_103864731	chr10	103864692	103864742	-	8861	LDB1	CLIM2,NLI	17.190736	15.646954	12.990049	19.60696	12.972656	12.686836	14.955016	16.397139	10.977798	3.77092	4.840421	39.560076	4.088204	2.823912	1.477269	6.66245	5.043054	6.845012	20.854474	25.893184	7.836241	19.993103	12.691853	18.651677	20.749065	25.863851	13.831762	3.963268	5.720346	55.365793	3.958546	3.76539	2.989583	10.923077	7.555906	6.814888
L3_chr14_-_76913203	chr14	76913151	76913211	-	283578	TMED8	FAM15B,MGC126559	19.910786	11.510904	3.343982	13.671033	8.166501	1.276213	4.043228	7.509501	10.079812	7.502361	14.811062	3.677588	12.333292	9.036057	9.895635	11.578512	5.959338	3.021404	24	19	2	14	8	2	6	12.930556	12.731183	8	17	5	12	12	17	19	9	3
L3_chr13_+_107668749	chr13	107668720	107668762	+	84945	ABHD13	BEM46L1,C13orf6,FLJ14906,MGC27058,RP11-153I24.2,bA153I24.2	16.760596	19.586517	55.583109	23.606842	15.372827	1.276213	5.250429	16.575378	19.786145	23.348528	23.571506	9.275079	14.339521	21.618556	23.858944	16.566879	20.990118	2.014269	19	32.955128	29	24	15	2	7	21	24	23	27	13	14	28	33	27	28	2
L3_chr22_-_24008545	chr22	24008545	24008546	-	NA	NA	NA	10.620837	5.305945	14.75466	7.886126	2.043806	1.362328	19.675038	20.697101	23.215265	3.981573	10.632616	7.628988	6.111572	0	11.391073	1.832151	4.358886	6.843359	11.880693	8.895238	8	8	2	2	23.05302	25.985816	27	4	12.01771	11	6	0	16.019628	3	6	7
L3_chr6_+_52393047	chr6	52393047	52393075	+	114327	EFHC1	EJM,EJM1,FLJ10466,dJ304B14.2,FLJ37290,JAE	0	0.610418	0	0	0	0	19.109435	3.880538	1.545544	3.887265	1.68608	3.677588	17.385613	8.963124	11.077279	10.993991	9.715019	1.007135	0	1	0	0	0	0	23	7	2	4	2	5	17	12	20	18	14	1
L3_chr19_+_52469478	chr19	52469478	52469538	+	255783	LOC255783		21.641237	21.676904	6.527897	0.975531	4.05467	1.276213	2.721069	3.340081	3.934036	0	0	17.82434	12.326559	3.747793	9.389985	0.60736	1.287928	3.021404	26	35.98913	4	1	3.966292	2	4	6	5	0	0	26	12	5	17	1	2	3
L3_chr5_-_50715064	chr5	50715063	50715064	-	NA	NA	NA	23.126361	16.460423	7.474164	4.055452	1.019722	0.909942	4.67941	6.465679	2.449443	0.045013	0.253405	0.258151	8.990511	9.205187	2.595355	1.900183	0.974158	0.141731	25.063048	27.930772	4.238809	4.127698	1	1.383094	6.1088	9.090831	3.057022	0.0544	0.30845	0.33547	8.852719	11.944906	4.273016	3.110831	1.4625	0.136508
L3_chr2_-_189569121	chr2	189569121	189569121	-	NA	NA	NA	25.99483	7.15361	7.024196	9.868704	4.096355	0.638107	0	0.540457	10.91623	0.937795	0	2.22339	11.166761	10.882053	4.559783	7.414439	4.530728	2.971095	28.031088	12.031088	4	10	4	1	0	1	13	1	0	3.095238	11.014029	14.014029	7	12.056114	6	3
L3_chr2_-_131899570	chr2	131899570	131899575	-	NA	NA	NA	26.880055	5.551673	10.757032	2.262829	0	0	0.725173	6.975147	1.580632	3.22481	0.84304	6.949544	9.577898	9.3692	7.966157	3.835019	1.472221	1.993043	29.232635	9.311692	5.955566	2.312717	0	0	1.089337	10.05207	2	3.268012	1	9.99375	9.410959	12.09589	11.410959	6.275482	2.136986	2
L3_chr16_-_1205334	chr16	1205334	1205335	-	NA	NA	NA	9.801225	5.367771	1.591957	6.895737	5.123968	4.532625	12.361914	7.197145	19.56386	3.981573	4.349605	2.995954	15.172065	3.815345	26.779955	7.363125	4.530728	5.879572	11	9	1	7	5	6	15	10	23	4	5	4.206313	15	5	33	12	6	6
L3_chr10_-_42930963	chr10	42930963	42930963	-	NA	NA	NA	17.329417	8.376262	1.216363	14.491911	1.816057	2.556811	3.120608	0.540457	1.580632	1.93233	0	0.741153	17.090786	10.022662	39.388184	12.542681	9.593484	4.913316	19	14.111111	0.777778	14.656566	1.777778	3.555556	4.2	1	2	2	0	1	16.9125	12.925	46.266754	20.341341	11.95	5
L3_chr18_+_12693024	chr18	12693014	12693078	+	56984	TNFSF5IP1	CLAST3,HCCA3,HsT1707,MDS003,MGC15092,PAC2,TNFSF5IP1	2.412732	5.46374	6.527897	2.933392	1.019722	0.638107	3.49094	7.129817	9.177732	16.664138	5.081188	6.55874	31.702561	27.387486	16.201249	12.155798	22.767679	9.800845	3	9	4	3	1	1	5	12	11.654867	17	6	9	30.994709	36	27.989474	19.935323	31.994709	9.770492
L3_chr17_-_46298715	chr17	46298714	46298719	-	NA	NA	NA	8.754959	12.413242	0	14.833212	3.069543	4.184719	9.711508	5.600086	4.005807	0.937795	7.023452	6.398252	19.213741	6.153361	2.901281	9.853888	7.045449	9.843536	10	21	0	15	3	6	12	8	5	1	8	9	19	8	5	16	9	10
L3_chr7_-_99594278	chr7	99594266	99594294	-	55262	C7orf43	DKFZp761G0712,FLJ10925	19.666822	9.081865	7.959785	49.250658	31.77107	9.280168	4.781058	5.801421	8.01844	3.887265	5.970123	14.344507	13.275038	3.72607	12.294721	11.590988	21.579249	9.93658	23	15	5	50	31	13	7	9.946667	10	4	7	20	12.971963	4.962963	20	18.981308	29	10
L3_chr6_-_44333228	chr6	44333223	44333255	-	347734	SLC35B2	RP1-302G2.3,PAPST1,SLL,UGTrel4	16.000698	11.426753	1.788888	6.862762	6.131418	5.363197	5.550929	2.161826	4.778579	34.821929	5.993695	7.896382	16.35259	9.04822	9.79725	11.02598	6.191945	9.90243	19	18.99187	1.142026	7	6	8	8	4	6	33	7	11	16	12	16	18	9	10
L3_chr18_-_22382402	chr18	22382402	22382402	-	284252	KCTD1	C18orf5	1.656842	0	0	0	0.018653	0	36.472224	4.819352	4.91125	13.780381	3.464574	5.597492	0	0	1.104794	0	2.130027	3.944081	2	0	0	0	0.018519	0	40.794026	7	5.997151	13.153401	4	8	0	0	2.022394	0	3	4
L3_chr5_-_176833232	chr5	176833208	176833284	-	1627	DBN1	D0S117E,DKFZp434D064	24.372175	13.953119	11.646145	144.408507	351.15423	116.401056	1.46468	6.060857	7.427327	13.772392	39.450117	35.651005	12.302437	8.326918	20.440842	61.356403	93.895198	136.091454	28.464886	23.193926	6.853318	146.077634	341.023024	141.385549	2.155483	10.191098	9.258348	13.910526	45.006075	51.128337	11.997669	10.981492	32.006483	99.657003	113.367135	141.014593
L3_chr9_+_138680040	chr9	138680014	138680058	+	51162	EGFL7	MGC111117,RP11-251M1.2,ZNEU1,VE-STATIN	22.070293	8.500606	10.246745	13.018131	13.229044	4.193206	5.305238	4.518335	1.69941	1.93233	0	0	10.85437	2.987708	2.845696	1.941642	3.027577	19.386754	26.331818	14.027769	6.259091	13.295455	12.944444	6.4711	7.1	8	2.209451	2	0	0	10.600985	4	5.297561	3.183275	4.600985	19.763302
L3_chr17_+_7405959	chr17	7405955	7406045	+	26168	SENP3	DKFZP586K0919,DKFZp762A152,SMT3IP1,SSP3	16.850355	16.534446	6.694636	27.85499	18.323464	9.136533	11.589653	17.921684	6.844671	10.801501	27.460885	17.321374	10.408289	15.056937	16.141364	7.252877	7.659717	20.626283	19.831223	27.394534	4.231485	28.433857	17.915075	13.616471	16.415322	27.808624	8.695868	11.272221	31.423047	24.150966	10.151938	19.816637	26.797362	11.921201	11.155692	20.799246
L3_chr15_-_38362526	chr15	38362522	38362843	-	NA	NA	NA	19.33601	7.862885	9.711811	61.880615	31.751949	7.112135	16.552555	3.340081	14.570706	33.868732	28.629748	22.164333	3.087079	1.485082	7.106235	3.04103	5.301411	6.021581	22.937931	13	6	62.85707	31	10	22	6	18	33.815107	33	31	3	2	13	5	8.126638	6
L3_chr1_+_153445652	chr1	153445629	153445657	+	4580	MTX1	MTX,MTXN,RP11-263K19.5	18.497476	8.358614	5.281625	16.866641	15.640031	19.759574	1.747852	3.577524	4.95874	5.030034	7.558277	1.542077	19.00688	20.136259	22.585151	20.271088	20.225807	21.794685	21.243061	13.799924	3.342704	17.152798	15.257066	24.342704	2.697538	6	6.332859	5.257261	8.847556	2.111675	18.633731	26.462042	36.296799	33.137866	28.015396	21.945113
L3_chr3_+_9065127	chr3	9065124	9065127	+	NA	NA	NA	30.964893	26.231541	13.722742	36.925066	15.183702	1.362328	0.66108	22.735767	12.465736	7.902475	7.858943	9.659938	7.999265	8.309079	10.994916	6.279902	31.716769	4.746738	33.151929	44.680818	7.663001	37.1934	14.766975	2	1	28.217519	14.783599	7.837468	8.932432	13.917048	7.869565	10.748729	15.131856	10.219791	35.834006	4.827899
L3_chr8_-_52974183	chr8	52974182	52974225	-	NA	NA	NA	21.645479	14.338637	1.591957	4.891254	1.019722	0	0.66108	0	1.545544	0.937795	0	4.418741	17.337981	2.245167	0.988763	3.045262	0.643964	8.812171	25	24	1	5	1	0	1	0	2	1	0	6	17	3	2	5	1	9
L3_chr7_-_143975066	chr7	143975066	143975174	-	NA	NA	NA	0	0	0	0	0	0	0	0	0	0	0	0	39.892288	16.93741	33.806315	24.102343	13.408213	12.905057	0	0	0	0	0	0	0	0	0	0	0	0	39.5	21.833333	45.033333	39.2	16.533333	13.166667
L3_chr1_-_227544907	chr1	227544893	227544927	-	126731	C1orf96	RP4-803J11.3,FLJ37296,FLJ41471	21.645954	13.816638	3.183914	12.764891	1.019722	1.276213	4.043228	9.279469	5.58644	4.919368	1.68608	7.188259	14.340138	2.987708	2.227429	7.322231	5.818655	8.03585	25.816004	23	2	13	1	2	6	14.957746	7	5	2	10	14	4	4	12	8	8
L3_chr19_+_41298212	chr19	41298209	41298537	+	1155	TBCB	CG22,CKAP1,CKAPI,MGC14625	29.897062	10.926074	24.692513	9.789355	11.237696	12.267111	1.98324	8.111797	0	0.937795	1.709028	2.223459	8.222217	6.785508	9.315757	7.338494	6.646689	5.035673	35.779141	17.992126	14	10	11	17.946207	3	12	0	1	2	3	7.987013	9	16.96	12	9	5
L3_chr10_+_79295511	chr10	79295510	79295512	+	NA	NA	NA	17.379561	4.915554	10.842991	5.906061	5.356518	0	5.607288	5.99034	9.186969	4.175897	3.464574	7.124635	17.178529	11.926373	18.165074	13.398986	9.7753	2.971095	19.468085	8.234043	6	6	5.234043	0	7.221106	8.663317	11	4.221106	4	10.221106	17	15.431694	23.729508	21.729508	12.243169	3
L3_chr6_+_33697076	chr6	33697068	33697105	+	3710	ITPR3	IP3R,FLJ36205,IP3R3	21.250942	25.085977	9.937853	10.779387	7.163412	0	10.778261	26.70357	41.063819	28.129251	4.238148	7.221843	8.198111	10.609851	7.804766	3.64839	3.383483	5.95835	25	42	6	11	7	0	15	39	49	27	5	10	8	14	14	6	5	6
L3_chr1_+_15123188	chr1	15123186	15123244	+	23254	KIAA1026	RP1-21O18.1,MGC126686,FLJ10199,DKFZp686D08115,FLJ32593,FLJ43398,FLJ43806,KIAA1026,MGC142181	19.160893	20.394121	8.086086	21.551072	11.242059	1.276213	15.032381	5.271004	2.318315	1.87559	2.529121	2.964611	6.132767	3.669066	2.644433	3.616593	1.896397	2.283894	23	34	4.981132	22	11	2	21	9	3	2	3	4	6	4.918919	4.882353	5.941176	2.842105	2.262295
L3_chr3_+_61522284	chr3	61522280	61522287	+	5793	PTPRG	HPTPG,PTPG,R-PTP-GAMMA,RPTPG	28.467358	21.929141	14.081975	73.508396	43.230959	14.027914	5.828103	11.048352	9.870206	30.645058	27.32848	19.956654	6.144109	12.976621	17.470784	42.569847	48.634299	36.644096	32	36.991453	8	73.982906	42	18	8	16	12	29	31	29	6	17	26	69	57	38
L3_chr2_-_3172591	chr2	3172590	3172592	-	NA	NA	NA	18.572161	22.306451	12.270411	104.69373	84.22016	71.184747	19.440035	25.400059	9.097922	51.059464	27.562091	117.740642	2.591501	1.586395	4.164647	3.208955	1.751704	8.429783	20.304835	37.932159	6.734597	104.870693	81.508538	74.339023	22.798283	31.11443	10.896708	46.174695	30.583929	183.373256	2.527397	2.109589	6.465753	5.239726	2.506849	8.650685
L3_chr2_-_144405613	chr2	144405613	144405616	-	NA	NA	NA	18.451929	4.201629	1.591957	2.99475	3.063528	14.925015	7.481842	8.871764	8.163583	4.802455	3.472829	11.913479	14.721935	5.765413	6.554682	11.764567	8.365787	12.223552	20.886792	7.022589	1	3.062572	3	18.924528	10	13	10	5	4.052259	17	14.454545	7.590909	10.766151	19.181818	11.045455	12.493423
L3_chr18_-_24011957	chr18	24011919	24011999	-	1000	CDH2	CDHN,CDw325,NCAD,CD325	26.781443	15.618858	21.662427	44.879274	11.276358	7.652293	7.326401	15.36659	23.681885	30.300958	4.510185	11.041439	6.60166	2.498347	8.363255	9.774276	2.897732	1.89938	31.204381	25.834035	12.797445	45.704312	11.036577	10.489713	10.525901	23.756555	29.572324	30.318717	5.329744	14.973232	6.417762	3.347132	15.756326	16.042631	4.337718	1.884217
L3_chr6_-_163068789	chr6	163068788	163068789	-	5071	PARK2	AR-JP,LPRS2,PDJ,PRKN	12.329923	11.317267	8.486775	8.877138	2.039444	1.362328	15.178927	26.16543	17.802928	14.706725	8.73248	22.566051	13.230921	12.403638	5.805131	17.234583	10.815503	2.971095	14	19	4.989583	9	2	2	19	34	21	14	10	33	13	16	9	27.984615	14	3
L3_chr22_-_22440129	chr22	22440120	22440161	-	400916	C22orf16	MGC70831,N27C7-4	28.573688	13.526998	8.505964	13.560076	20.936489	6.784527	6.301086	1.969867	1.478748	0.337151	7.258165	2.069413	6.170071	8.819287	2.536071	4.069654	13.080868	13.905926	33.395604	22.598901	5	13.796703	20.395604	9.796703	8.75	3.375	1.875	0.375	8.375	2.875	6	11.676471	4.558824	6.676471	17.705882	14.117647
L3_chr11_+_63758631	chr11	63758570	63758691	+	7423	VEGFB	VEGFL,VRF	27.096208	14.227616	15.144049	41.510933	25.5996	27.896479	3.065377	5.154589	1.580632	2.313779	3.110933	4.903424	10.970876	8.951063	4.679695	10.213957	4.574907	19.789775	31.685088	23.568976	9	42.186293	25	37.977901	4.297534	8.796935	2	2.482143	3.637733	6.821429	10.682359	11.840909	8.965116	16.773941	6.460852	19.940476
L3_chr5_+_140326300	chr5	140326273	140326304	+	56134	PCDHAC2	MGC71598,PCDH-ALPHA-C2	16.92743	13.763019	1.591957	3.908924	9.207218	2.908506	4.857807	8.940167	2.353404	0.937795	2.583893	0.741153	19.376423	5.300426	0.494381	3.004782	3.499786	1.007135	20	23	1	4	9	4	7	14	3	1	3	1	19	7	1	4.924528	5	1
L3_chr7_+_73341702	chr7	73341662	73341744	+	7461	CLIP2	CLIP,CLIP-115,CYLN2,KIAA0291,MGC11333,WBSCR4,WSCR4	24.998297	22.660912	65.720033	133.897907	87.141219	26.249342	9.251132	13.591254	124.080712	145.562924	153.650227	117.234112	7.202743	4.525839	45.545493	25.675845	43.482627	37.403563	29.872218	37.85974	37.705802	135.767305	84.994565	35.991758	13.428571	21.428571	145.545624	139.011298	172.272029	170.578315	7	6	66.894418	41.972973	57.671245	37.929433
L3_chr4_+_166348160	chr4	166348160	166348250	+	11275	KLHL2	ABP-KELCH,MAV,MAYVEN	27.241375	15.624629	31.232724	25.315203	20.475633	3.276648	1.98324	2.39927	7.245669	35.584698	26.209548	13.444801	12.307842	10.031602	10.210545	22.644727	26.209923	8.920627	31	26	18	25.720194	20	5	3	4	9	34.898551	29.992	19	11.964497	13.28456	18	37	33	9
L3_chr3_-_101077708	chr3	101077693	101077709	-	11259	FILIP1L	DOC1,DOC-1,GIP90	4.989785	20.145493	1.591957	5.906061	1.019722	0	14.303027	18.41715	16.151794	19.883462	21.408353	20.489342	22.278624	6.93636	2.227429	13.525848	10.925127	9.79808	6	34	1	6	1	0	18	25	19	19	24	30	22	9	4	22	14	10
L3_chr19_-_14089549	chr19	14089513	14089583	-	5566	PRKACA	MGC102831,MGC48865,PKACA	9.32736	6.043849	17.433529	24.533279	15.362562	6.82326	23.26896	18.227383	27.457986	24.53186	19.932462	42.930663	9.261237	0.742541	10.727901	5.474701	4.1637	11.891723	11	10	9.932886	25	15	10	31	28	34	24.996503	23	61	9	1	16	9	5.945946	12
L3_chr19_+_18655430	chr19	18655429	18655503	+	23373	CRTC1	FLJ14027,KIAA0616,MECT1,TORC1,WAMTP1	21.666309	10.030843	4.060917	11.785276	16.353442	5.128653	7.614539	6.130305	9.050448	9.837365	13.038089	20.010398	12.756216	14.430636	13.147219	11.891349	18.311209	12.767849	24.913384	16.727321	2.576886	11.981383	15.970414	7.470132	11.146066	10.403279	11.359146	10.072107	15.11423	28.528594	12.469051	18.726879	20.976831	19.438008	23.751928	13.027838
L3_chr6_-_70555452	chr6	70555451	70555453	-	NA	NA	NA	0	0.610418	0	0.986248	0	0	2.78791	0.540457	4.913659	3.70654	1.635552	3.551704	39.338752	13.084565	43.851782	9.20307	13.306982	6.989267	0	1	0	1.011236	0	0	3.941176	1	6	3.823529	1.941176	4.941176	39	16.993421	55.066729	15	17.075988	7.075988
L3_chr11_-_110088097	chr11	110088097	110088097	-	57569	ARHGAP20	KIAA1391,RARHOGAP	6.117836	3.000661	1.591957	10.860769	7.180999	8.798116	29.950492	13.070039	27.666207	74.111684	34.390727	40.346542	6.111572	0.742541	2.4069	0	8.766051	7.805037	7	5	1	11	7	11	34	17	32	66	38	61	6	1	4	0	11	8
L3_chr5_+_96023721	chr5	96023674	96023749	+	831	CAST	BS-17,MGC9402	24.58085	13.27876	11.529811	19.56715	4.078888	1.362328	10.462354	17.869723	23.247418	6.836735	21.899008	16.682363	7.174135	13.630416	12.865613	3.032375	16.913175	8.941854	29	22	7	19.973154	4	2	15	27.931429	28	7	25	23	7	18	22	4.992754	23	9
L3_chr1_-_21544585	chr1	21544584	21544588	-	NA	NA	NA	16.824704	7.797105	12.263975	2.942775	5.116077	4.532625	13.197971	17.556659	18.202132	0	6.933498	28.008993	12.200582	4.506952	11.047896	8.578619	6.628505	3.000177	19	13	7	3	5	6	17	23.863746	22	0	8	40.984536	12	5.99	17	14	9	3
L3_chr11_-_59193066	chr11	59193058	59193074	-	NA	NA	NA	16.600314	6.597877	3.183914	2.926593	2.039444	0	10.379437	2.161827	1.545543	0.937795	7.744713	14.231096	15.311694	4.592579	9.250305	2.433671	11.448468	7.850494	19	10.985294	2	3	2	0	14	4	2	1	9	20	15	6	15	4	16	8
L3_chr7_+_18296596	chr7	18296595	18296625	+	NA	NA	NA	2.461087	1.220836	0	2.926593	1.019722	0	7.405093	12.225416	0.772772	8.784028	6.924199	12.61362	32.59843	18.376586	3.664819	20.241063	38.76005	8.929445	3	2	0	3	1	0	10	17	1	9	8	18	31.974359	24	7	32.993464	46	9
L3_chr9_+_9080875	chr9	9080870	9080875	+	NA	NA	NA	7.720804	4.186026	12.263975	12.806507	3.063528	4.350973	8.432908	1.858813	8.919466	17.656195	1.709028	3.59413	26.383118	24.084083	38.834048	28.39174	34.296644	27.055001	9	7	7	13	3	6	11	3	11	17	2	5	26	30.995496	50	46	41	28
L3_chr5_+_140790257	chr5	140790256	140790611	+	26025	PCDHGA12	CDH21,FIB3,KIAA0588,PCDH-GAMMA-A12	9.181322	8.434091	8.279922	45.182205	36.81971	23.262769	25.189622	25.703653	155.015458	262.184198	176.537233	294.499806	8.191782	7.484809	34.158231	56.82209	54.076321	88.571265	11	14	5	46	36	33	34	40	185.992105	251.986431	200	431.9965	8	10	56	92.777035	72.994034	89.96778
L3_chr1_-_153491852	chr1	153491849	153491900	-	10712	C1orf2	COTE1,cote 1	16.838175	12.061583	6.753939	13.74009	16.333667	11.315358	19.630746	20.56413	3.982921	5.683511	10.248763	10.92771	6.170071	27.943162	0.988763	4.873181	3.219819	14.980108	20	20	4	14	15.971698	15.955357	27	31.96	5	6	11.983607	15	6	36.86789	2	8	5	15
L3_chr1_+_17817458	chr1	17817447	17817496	+	55160	ARHGEF10L	FLJ10521,GrinchGEF,KIAA1626,RP11-473A10.1	20.995313	10.245824	0	11.745535	6.133072	4.037376	3.382149	2.799624	0	3.75118	3.395108	1.454129	18.317101	9.00498	5.784998	3.65423	8.948465	25.71219	24.986111	17	0	12	6	6	5	5	0	4	4	2	17.923077	12	10.990826	6	13	25.981566
L3_chr13_+_95127373	chr13	95127370	95127683	+	5611	DNAJC3	P58,HP58,P58IPK,PRKRI	25.419878	32.091812	40.558262	57.086368	19.431323	10.42736	10.251194	25.595652	32.381641	41.7395	34.376499	28.119532	7.186455	26.062621	28.871089	28.646478	55.000388	12.768432	29.001875	53.948268	22.987055	57.912749	18.990741	14.985114	13.927449	35.87117	39.341396	40.966609	38.885985	39.973629	6.990741	33.682028	43.986189	46.685027	67.752	12.86678
L3_chr6_+_143813634	chr6	143813633	143813744	+	8504	PEX3	TRG18	18.402593	5.433431	1.591957	7.847675	1.019722	0.638107	7.003456	15.048498	7.196783	22.432845	10.328606	2.897997	17.45302	15.211405	6.770122	23.626765	14.643025	1.993043	21	9	1	8	1	1	10	22.971014	9	22	12	4	17	20	12	38.552941	19.512125	2
L3_chr5_+_133889258	chr5	133889243	133889261	+	23338	PHF15	JADE2,KIAA0239	13.985737	1.822352	0	1.957861	4.096355	5.894953	24.783813	5.900265	4.005807	5.857163	6.016642	15.747748	4.104726	3.005253	2.227429	1.826311	2.130027	2.014269	16	3	0	2	4	8	31	9	5	6	7	22.938776	4	4	4	3	3	2
L3_chr9_-_138150485	chr9	138150479	138150553	-	90120	C9orf69	bA83N9.1	26.282194	14.260563	6.527896	28.37565	64.926822	18.733659	4.889849	12.927707	0.772772	14.88209	8.508122	2.195282	12.277118	16.603839	6.664688	14.618936	16.446208	21.761737	31.525925	23.525128	4	28.95952	63.349246	27.498723	7	21	1	15	10	3	11.934524	21.994048	11.994048	23.982143	23.983947	21.922757
L3_chr1_-_148936255	chr1	148936250	148936258	-	55204	GOLPH3L	FLJ10687,GPP34R	0	2.406191	0	0	0	0	8.897122	6.410457	1.580632	9.964658	7.757495	2.852977	34.560175	25.387623	25.611813	9.788323	14.198986	6.915176	0	4	0	0	0	0	12	10	2	10	9	4	34	33	36	16	19	7
L3_chr7_-_1465633	chr7	1465631	1465634	-	79778	MICALL2	FLJ23471,FLJ44858,JRAB,MGC46023,MICAL-L2,FLJ41996,FLJ45410,UNQ5811	42.266305	17.111208	26.682128	15.808743	21.616074	3.712866	1.398909	11.894673	11.631063	3.887265	2.583893	4.915947	0	3.012019	11.935091	1.805621	5.818655	3.97823	44.861785	29	13.911602	16	21	5	2	16	14	4	3	7	0	4	18	2.966102	8	4
L3_chr8_-_23371106	chr8	23371086	23371158	-	9583	ENTPD4	KIAA0392,LALP70,LAP70,LYSAL1,NTPDase-4,UDPase	14.669745	12.791187	20.639105	18.312233	23.637469	3.846527	10.223337	11.28046	10.888533	12.032968	11.241112	13.328537	18.835932	26.747068	23.476331	17.19638	19.022517	13.276167	17.414538	21.077161	11.840864	18.677587	23.042371	6.093108	13.886792	17.481132	13.367925	12.091861	13	18.70692	18.36734	34.716515	34.536892	28.132733	26.042028	13.423345
L3_chr7_+_106596683	chr7	106596659	106596689	+	26959	HBP1	FLJ16340	0.804244	0.610418	1.591957	0.975531	1.019722	0.638107	4.429194	2.939727	7.303643	3.80792	2.529121	8.533927	38.63904	37.603043	40.119632	41.872158	40.454901	30.442358	1	1	1	1	1	1	6	5	9	4	3	12	38	49	55	68	51	31
L3_chr6_-_135860551	chr6	135860539	135860594	-	54806	AHI1	orf1,AHI-1,DKFZp686J1653,FLJ14023,FLJ20069,JBTS3,dJ71N10.1,JOUBERIN	4.02122	16.82779	6.367828	4.884455	1.019722	0	18.423005	19.86064	51.65148	14.690031	13.736496	16.521272	21.537708	14.349338	15.799817	7.33003	8.263427	4.985364	5	28	4	5	1	0	24	31	61.763158	15	16	23	21	18.986755	25.993377	12	12	5
L3_chr15_+_66357146	chr15	66357107	66357501	+	10116	FEM1B	DKFZp451E0710,FIAA	24.902915	23.889927	23.760202	53.545006	31.701376	7.070821	8.78833	11.576041	23.985813	17.209221	9.342284	33.242553	10.315783	10.946294	15.776615	18.927035	21.0583	9.965662	29.981013	39.520134	14	54.652542	31	9.993548	12	20	30	18	11	47	10	14.670464	29	30.990566	30.697987	10
L3_chr16_-_1427674	chr16	1427674	1427674	-	NA	NA	NA	5.598013	10.154997	6.221507	2.801956	0	0	30.045645	38.782633	29.788551	4.371657	2.693699	0.469288	8.534177	11.819231	12.87511	4.169961	0.78538	0	6.428571	17.142857	3.571429	2.857143	0	0	34.099874	44.724874	34.375	4.375	3.125	0.625	8.4	15.2	17.37561	6.8	1.2	0
L3_chr17_+_35531751	chr17	35531750	35531754	+	339287	MSL-1	DKFZp686J17211,MGC141861	25.663652	11.967521	1.591957	5.876167	3.063528	2.000434	12.509326	15.35167	2.353404	6.957278	1.68608	5.6571	6.132767	3.005253	5.230784	3.045262	3.417954	1.993043	29	20	1	6	3	3	16	20	3	7	2	8	6	4	9	5	5	2
L3_chr1_+_74436515	chr1	74436507	74436566	+	8790	FPGT	GFPP	5.021789	1.822352	0	2.933393	1.019722	0	7.586287	2.799624	0.772772	6.70065	6.836735	15.754222	31.740213	27.364905	16.925467	30.504106	31.580286	12.992132	6	3	0	3	1	0	10	5	1	7	8	22	31	35.995261	30	49.893617	43	13
L3_chr20_-_45418849	chr20	45418818	45418901	-	23613	ZMYND8	RP5-890O15.1,MGC31836,PRKCBP1,PRO2893,RACK7	0	0.610418	0	0	0	0	23.058034	18.348878	40.082934	104.317251	62.168396	38.695531	21.48136	14.370651	12.083004	47.237622	35.138739	11.00982	0	1	0	0	0	0	31	29.997118	49	101	71	55	21	19	21	76.995	47.995	10.994924
L3_chr5_-_150440770	chr5	150440761	150440794	-	10318	TNIP1	ABIN-1,KIAA0113,NAF1,VAN	26.235517	14.489182	6.367828	13.74987	18.316926	11.609743	4.15202	2.939726	2.318315	7.847376	5.081188	2.936435	14.346988	6.803052	18.476407	11.574533	7.485337	6.999634	30.97561	24	4	14	17.918709	17	6	5	3	7.9	6	4	14	9	28	18.972124	10	7
L3_chr16_-_360540	chr16	360517	360555	-	10573	MRPL28	P15,MAAT1,MGC8499	12.921242	4.228543	0	0.975531	2.039444	3.399269	0	0.540457	0	0	0	0.741153	31.880127	20.810899	15.187774	21.859654	9.172022	23.774068	15	7	0	1	2	5	0	1	0	0	0	1	31.212516	27.421149	25.718533	35.613452	13.404819	24.037734
L3_chr15_+_61583844	chr15	61583840	61583904	+	9960	USP3	UBP,MGC129878,MGC129879,SIH003	16.749136	23.434871	16.132889	25.506752	15.347499	3.276648	7.64296	10.804681	7.939843	12.576985	7.721765	10.124693	20.533366	22.004634	31.063563	34.311591	33.437201	9.978585	20	39	9	26	15	5	11	18	10	13	9	14	20	29	45.993884	56	45	10
L3_chr4_+_164635214	chr4	164635213	164635293	+	55319	FLJ11184		6.117836	7.820478	6.687965	6.868278	1.019722	0	16.433089	53.646592	16.489632	13.972466	14.780369	6.492127	22.427818	52.954624	15.526402	17.789945	29.859918	9.723079	7	13	4	7	1	0	20.973214	64	20	14	17	9	22	68	24.989399	28.992908	37	10
L3_chr8_+_143528078	chr8	143528078	143528331	+	NA	NA	NA	27.273558	14.685165	32.997415	44.992636	36.709158	15.019177	8.734799	16.000551	22.6513	15.698665	45.817612	21.830635	9.250646	6.243293	8.535168	8.113216	20.561196	10.33172	30.463988	24.641528	17.720388	45.394678	35.67919	19.24546	11.460097	21.903473	26.905039	15.294504	50.77695	31.786362	9.085069	8.199418	13.051735	13.230903	25.466948	10.550197
L3_chr15_+_60470040	chr15	60470028	60470041	+	NA	NA	NA	8.754959	9.58991	7.024196	38.533582	15.365756	3.546613	25.440342	15.148517	14.137594	27.153887	12.212713	19.421691	11.217905	6.895902	8.302603	11.664164	9.703136	6.927585	10	16	4	39	15	5	31	21	17	26	14	28	11	9	13	19.030071	13	7
L3_chr19_-_18842199	chr19	18842198	18842200	-	NA	NA	NA	16.379456	10.657255	8.919993	2.942775	1.019722	9.436953	25.193643	17.442179	17.905682	12.506085	13.268112	10.397928	3.910689	7.720838	5.313684	3.677067	3.719768	2.983193	18	18	5	3	1	12.002049	28.996842	21.973913	20.998947	11.996842	14.999474	15.016339	3.826087	10	8.011215	6	5.011215	3.011215
L3_chr4_-_17122787	chr4	17122777	17122834	-	5860	QDPR	DHPR,FLJ42391,PKU2	30.978606	14.761389	4.935939	44.278043	15.705098	3.71129	1.900545	4.90177	3.970685	1.902668	6.518374	15.060992	12.650368	5.861365	8.241771	19.371494	18.613817	12.732028	35.731559	24.473861	3	45.074081	15.361195	5.575385	2.904703	8.753821	5.102173	2.041579	7.624054	21.483155	12.322239	7.778261	15.267101	31.718789	25.813236	12.773906
L3_chr7_-_27167043	chr7	27167042	27167044	-	NA	NA	NA	40.094229	12.214866	16.737923	11.826566	10.25959	11.454907	4.429194	1.080913	3.175061	1.93233	3.426933	0	1.032672	2.245167	7.105205	7.330962	2.130027	6.843359	43	20.47541	9	12	10	14	6	2	4	2	4	0	1	3	10.921053	11.921053	3	7
L3_chr9_-_15500969	chr9	15500960	15500994	-	11168	PSIP1	DFS70,LEDGF,MGC74712,PAIP,PSIP2,p52,p75	20.857912	26.769987	12.788907	34.563062	1.019722	0.638107	9.372604	15.234754	15.623037	10.214206	3.395108	7.852381	15.339498	13.71552	3.664819	6.111744	2.013723	1.993043	23.935065	45	7	35	1	1	12	22	19	10	4	11	15	17.955882	7	10	3	2
L3_chr3_-_137953908	chr3	137953899	137953914	-	10274	STAG1	DKFZp781D1416,SA1	12.872888	13.786449	17.392374	16.705958	7.17194	1.362328	9.488144	10.833142	10.618681	6.75739	2.552068	5.099934	23.367617	23.657066	29.57625	23.198343	32.520888	11.701342	15	23	10	17	7	2	13	15.977528	13	7	3	6.955056	22.916063	30.91716	42.786982	37.798817	40.833278	11.964497
L3_chr7_+_100666265	chr7	100666263	100666267	+	NA	NA	NA	4.750199	8.651685	4.019565	2.314171	13.528436	14.675761	39.019952	13.260068	23.093688	5.138944	3.057989	39.046401	2.065344	0	7.77492	1.218951	0	8.891545	5.626323	14.442308	2.375	2.375	13.1941	18.250218	47.888889	19.390977	27.849042	5.333333	3.611111	57.093276	2	0	12.277778	2	0	9
L3_chr8_-_78074873	chr8	78074864	78074909	-	5828	PXMP3	PAF-1,PAF1,PEX2,PMP3,PMP35,RNF72	0.804244	0.610418	0	0	0	0	1.32216	3.746974	2.353404	0	0.84304	3.649411	43.772482	15.949491	25.4706	13.420203	20.004153	7.972172	1	1	0	0	0	0	2	6	3	0	1	5	42.981928	21	40	22	26.993902	8
L3_chr17_-_54538880	chr17	54538870	54538947	-	4591	TRIM37	KIAA0898,MUL,POB1,TEF3	26.395537	22.76051	27.998313	13.684072	7.159884	1.362328	4.282387	32.749846	18.974904	19.383389	12.893455	13.294415	15.321161	15.258614	40.099819	23.967141	21.903942	16.651091	30	38	15	13.959732	7	2	6	43.875	23	18.875	15	19	15	20	53.927966	39	28	17
L3_chr16_-_30445354	chr16	30445353	30445427	-	79724	ZNF768	FLJ23436	32.734605	18.230441	15.259904	19.642724	19.448216	11.525846	1.98324	0	0.772772	0	0.84304	7.017829	11.311557	5.26838	0.494381	1.822079	2.913582	6.364751	38	30.435294	9	20	19	16	3	0	1	0	1	10	11	7	1	3	4	6.360393
L3_chr11_-_900811	chr11	900803	900845	-	66005	CHID1	FLJ42707,GL008,MGC3234,SI-CLP	12.446653	9.598947	1.591957	3.902124	5.09861	4.037377	1.98324	5.156132	0.772772	8.832868	4.261096	5.834432	31.661443	23.648132	29.617615	24.513576	23.795352	38.330079	15	16	1	4	5	6	3	9	1	9	5	8	30.983402	31	47	40	32	39
L3_chr14_+_92188337	chr14	92188305	92188345	+	79890	RIN3	DKFZp762H1613,FLJ11700,FLJ22439	13.144638	9.680065	0	0	8.191662	2.000434	17.661552	12.987996	3.161264	0.937795	5.104136	9.904598	15.372246	12.123671	0.494381	0	1.931891	3.000177	15.716981	16	0	0	8	3	23	19.987952	4	1	6	14	15	16	1	0	3	3
L3_chr9_-_128335094	chr9	128335094	128335095	-	NA	NA	NA	37.193168	8.857765	18.507897	42.569103	11.311958	2.908506	2.942271	3.035863	15.389362	5.240317	12.090867	8.072266	6.111572	4.498356	10.906714	12.967975	18.233294	2.971095	39.522158	14.93118	9.885824	42.908351	11.021726	4	3.986892	4.898305	18.248036	5.308642	13.62963	11.503939	6	5.882639	15.419535	21.02757	21.852259	3
L3_chr5_-_141011148	chr5	141011147	141011173	-	89848	FCHSD1	FLJ00007,NWK2	18.981916	8.45004	13.667946	13.787362	6.133071	2.908506	8.066173	25.761757	8.761501	14.731808	18.423362	7.271717	19.403086	26.752941	16.523537	11.619649	14.987046	10.864937	22	14	8	14	6	4	11	37	11	15	21	10	19	35	26	19	20	11
L3_chrX_-_152517784	chrX	152517777	152517807	-	92002	FAM58A	STAR,MGC29729	29.083765	22.05144	3.183914	34.520601	42.123778	16.272647	1.32216	2.56872	3.175061	3.80792	2.552068	1.482306	16.393981	6.857104	5.781359	20.257251	22.463496	23.330919	33	37	2	35	41	22	2	4	4	4	3	2	16	9	10	32.981481	28.501597	24
L3_chr4_-_78216151	chr4	78216150	78216169	-	10983	CCNI	CYC1,CYI	11.952816	8.20531	2.836967	4.9049	6.131419	2.504444	10.836474	10.538303	24.10669	10.81867	17.985137	14.000973	24.028468	14.644254	11.351607	8.777195	14.2979	18.125382	13.666667	13.666667	1.794872	5	6	3.666667	14.977629	15.618458	29.281557	10.975315	20.639601	19.637237	23.580986	19.23943	18.761062	14.371681	19.775676	18.371681
L3_chr17_-_55867680	chr17	55867680	55867682	-	645688	LOC645688		37.610849	22.932253	20.205394	26.772782	6.152218	1.276213	2.059989	0.580294	0	0	1.709028	0	7.23287	3.040757	5.332877	5.566267	1.358717	0	40.509112	39	10.938462	27.064378	6	2	3	1.098361	0	0	2	0	7.065817	4	8.065817	9.065817	2.131635	0
L3_chr1_+_202308863	chr1	202308841	202308882	+	9580	SOX13	RP11-74C13.1,ICA12,MGC117216,SRY-box13,Sox-13,SRY-box 13	26.01628	15.620899	31.264876	48.353291	26.662349	6.909375	16.874717	6.614591	16.229417	31.8829	32.438874	18.094339	4.104726	2.987708	5.565194	11.021401	9.189848	2.014269	30	26	18	49	26	10	21	11	20	30.987342	37	25.974684	4	4	9.983051	18	12	2
L3_chr4_+_38722652	chr4	38722637	38722951	+	51088	KLHL5		23.860743	9.686214	31.113501	78.495815	40.897754	17.108073	13.953294	14.260631	21.353338	24.904406	37.128767	78.242207	9.239479	6.41808	11.432518	18.906002	22.43984	42.551867	28.813559	15.995146	19	80	40	25.771611	20	22.973384	26.986667	26	43	109.557152	9	8.648148	22	31	32	42.919444
L3_chr11_-_6212434	chr11	6212427	6212447	-	84067	C11orf56	DKFZP566M1046,FLJ22665,KIAA1759	14.409035	9.626504	3.183914	21.126624	7.146778	2.000434	10.429409	14.017941	10.391018	12.276812	9.043428	19.16285	22.534407	25.9215	26.416549	42.361921	55.817744	39.364437	17	16	2	21.502222	7	3	14.8	20.77095	13	12.576271	10.576271	27	22	33.823232	40.823232	68.993921	70.68675	40
L3_chr6_+_53767735	chr6	53767720	53767788	+	55227	LRRC1	FLJ10775,FLJ11834,LANO,dJ523E19.1	27.638584	11.137226	15.760504	21.719297	4.08325	2.528594	7.615666	13.101234	6.213019	2.813385	10.309562	4.930269	12.118613	8.244894	18.7831	8.524225	5.850443	2.01427	32.77027	18.449288	9.491304	22.19322	4	3.965812	11.06917	21.078341	7.933333	3	12	6.721649	11.778761	11	33.410441	14	8.392	2
L3_chr3_-_109423962	chr3	109423937	109423984	-	55081	IFT57	ESRRBL1,FLJ10147,HIPPI,MHS4R2	9.05936	13.894248	17.265889	5.869368	4.096355	0.638107	6.75813	1.080913	3.091086	0.937795	0	0.741153	31.794835	18.158328	20.199593	10.372505	4.845473	10.915245	11	23	10	6	4	1	9	2	4	1	0	1	31	24	33	17	7	11
L3_chr9_-_132804424	chr9	132804366	132804447	-	84929	FIBCD1	RP11-83J21.2,FLJ14810	27.009933	18.174359	3.183914	9.768909	4.078888	4.350973	15.572934	8.574861	1.545543	3.86466	3.395108	7.079797	5.163361	8.36175	1.483144	2.447087	0.657962	1.007135	32	30	2	10	4	6	20.886024	14	2	4	4	10	5	11.104938	3	4.029575	1.029712	1
L3_chr2_+_177785727	chr2	177785694	177785762	+	220988	HNRPA3	D10S102,FBRNP,HNRPA3,2610510D13Rik,MGC138232,MGC142030	44.549282	31.428491	17.440976	26.072414	21.427574	1.608183	3.199863	4.271489	10.634795	0.614392	2.245578	7.780447	0	0	0	0	0	0	51.4	52.195652	10.428986	26.566667	20.966667	2.533333	4.866667	7.333333	13.333333	0.666667	2.666667	10.666667	0	0	0	0	0	0
L3_chr8_+_104102486	chr8	104102450	104102515	+	528	ATP6V1C1	VMA5,ATP6C,ATP6D,FLJ20057,VATC	5.726417	2.43277	8.279922	9.773689	3.059166	0	1.32216	23.037721	11.289759	13.167307	17.227945	14.267952	40.764084	35.967005	73.555856	76.262345	104.319295	46.964394	7	4	5	9.967742	3	0	2	32	14	13	20	20	40	47	105.975303	123.922226	130.984877	47.988636
L3_chr5_+_180582907	chr5	180582905	180583342	+	90933	TRIM41	MGC1127,MGC31991,RINCK	11.857991	8.455498	9.486695	6.835517	3.063528	1.91432	24.839649	15.279692	5.44449	4.478579	4.215201	3.677588	11.289799	9.747521	2.573981	5.98536	34.117375	5.80197	14	14	5.732558	7	3	3	32	25.193548	7	4.677419	5	5	11	13	5	9.827586	41.482759	5.827586
L3_chr21_-_42172513	chr21	42172476	42172534	-	63977	PRDM15	C21orf83,PFM15,ZNF298	11.747545	9.653665	1.591957	12.729547	2.039444	0.638107	11.893305	13.923258	29.179134	26.354131	31.250933	18.555915	24.570773	10.490062	18.69204	9.135816	29.905906	18.841064	14	16	1	13	2	1	17	22	36	26.7	36	26	24	14	31	15	39.35732	19
L3_chr19_-_50912365	chr19	50912364	50912430	-	NA	NA	NA	20.532283	10.269086	0	1.951062	6.066942	2.638542	18.637318	62.909078	0.772772	16.211085	26.798559	15.822488	9.242125	1.356747	0.494381	1.21472	3.301651	8.006768	23.983871	17	0	2	5.935484	4	26	88	1	16	30.995169	22	9	1.829787	1	2	5	8
L3_chr4_-_143545992	chr4	143545986	143546040	-	NA	NA	NA	0	0	0	0.975531	0	0	3.768114	8.448174	7.964201	52.211383	11.426438	15.464678	44.789658	43.639505	14.101789	27.621008	23.22852	11.782162	0	0	0	1	0	0	5	14	9.993289	48.979592	13	21.986667	43.9875	55.982833	21	44.978916	30	11.995708
L3_chr19_-_37435767	chr19	37435767	37435769	-	NA	NA	NA	2.943948	1.683337	0.206111	1.064681	0.666583	0.549797	11.135856	7.934236	6.032273	2.285186	5.15198	6.903039	34.54037	19.801754	26.881281	10.955759	7.678521	29.212254	3.570926	2.768182	0.148199	1.090909	0.654545	0.872727	14.313744	11.685854	7.46704	2.447954	5.903205	9.676389	34.187737	25.538679	36.384019	17.820283	10.163336	30.243396
L3_chr12_-_94914254	chr12	94914229	94914277	-	3034	HAL	HIS,HSTD,histidase	0.804244	0	0	0	0	0	23.493308	1.858813	1.545544	0	0	0.741153	24.443891	10.550451	0.494381	0	0	0	1	0	0	0	0	0	29	3	2	0	0	1	24	14	1	0	0	0
L3_chr2_-_241149131	chr2	241149126	241149182	-	NA	NA	NA	22.949418	23.340604	4.775871	35.438903	21.562925	10.079672	16.835272	45.399557	23.869058	15.819886	26.537964	42.983832	9.239479	21.353902	12.690754	16.134793	37.868412	14.878977	27	38.993151	3	36	21	14	23	64	29	16	30.830325	61	9	28	20	26.382132	48	15
L3_chr1_+_84382538	chr1	84382529	84382590	+	5567	PRKACB	DKFZp781I2452,MGC41879,MGC9320,PKACB,RP11-82H13.1	0.804244	0	0	5.906061	0	0	20.751636	23.315781	18.036541	43.890501	53.395201	40.121358	27.590128	23.536557	14.613806	41.673578	44.649498	19.92302	1	0	0	6	0	0	28	36	22	43	60.992537	56	27	31	26	68	60	20
L3_chr2_+_48521444	chr2	48521426	48521451	+	129285	CCDC128	FLJ16566,MGC111781	20.324092	18.033057	14.190727	9.310894	7.066597	4.831478	8.212976	8.787126	2.81824	0.937795	7.303593	9.370895	20.665339	33.588938	5.303726	9.504691	12.059073	13.28154	24.024765	30.021905	8.368818	9.519123	6.927695	7.019634	11.599068	14.761192	3.61823	1	8.508611	13.001636	20.163367	43.820816	10.098332	15.591158	17.244577	13.390904
L3_chr3_+_58198304	chr3	58198282	58198594	+	57406	ABHD6		24.77935	17.495567	4.93594	59.410669	46.01561	16.979661	21.440369	2.161827	15.079574	21.350728	26.562346	15.427721	2.999206	4.031089	8.039461	22.59291	38.858263	37.007519	29.745236	28.98	3	60.442655	45	24.96	28.568	4	18.977639	21.819277	31.044192	21.215027	2.903614	5.378802	15.39196	36.99	53.950698	37.352486
L3_chr6_-_26379621	chr6	26379620	26379624	-	8355	HIST1H3G	H3/h,H3FH	28.23168	14.867606	4.93594	0.975531	3.048262	1.362328	14.948379	10.982391	8.114106	3.887265	6.081159	1.482306	6.144109	3.005253	3.447263	1.826311	1.287928	9.743667	31.893333	24.893333	3	1	2.985075	2	18.983607	15.769231	9.967742	4	7	2	6	4	5.971429	3	2	9.971429
L3_chr7_+_1050701	chr7	1050698	1050750	+	NA	NA	NA	27.869053	2.43277	3.183914	4.891254	0	1.276214	2.059989	16.326772	3.800957	4.82506	5.947175	2.195282	19.428752	6.153361	1.585219	1.214719	0	0	32.713029	4	2	5	0	2	3	23	4.921053	5	7	3	19	8	3	2	0	0
L3_chr10_-_102737036	chr10	102737034	102737252	-	84545	MRPL43	RP11-108L7.13,MGC17989,MGC48892,bMRP36a	10.053178	4.251806	0	9.789355	7.159884	2.123056	2.721069	0	0.772772	0.937795	3.464574	2.936435	36.610243	17.521408	27.454577	27.58881	19.627398	17.837464	12	7	0	10	7	3	4	0	1	1	4	4	36	23	43	45	27	17.941176
L3_chr5_-_3157947	chr5	3157947	3157948	-	NA	NA	NA	27.09952	5.649824	6.687965	21.770205	2.043806	2.145234	19.736435	21.400283	17.030157	15.174609	17.859162	11.191491	2.910109	6.431278	11.089103	3.720784	0.99562	13.354329	29.556774	9.47809	4	22.00618	2	3.028627	23.600042	28.006258	20	14.570825	19.982377	16.203646	2.840665	8.355169	15.656726	6.070975	1.492063	13.746032
L3_chr14_-_22127962	chr14	22127941	22127994	-	1603	DAD1	OST2	11.216045	11.350427	9.871879	7.827229	6.133072	5.277082	4.043228	8.193199	16.74697	38.178595	17.395821	7.288561	34.661757	18.077511	22.733168	43.462954	33.174042	39.528184	13	19	6	8	6	8	6	14	21	37	20	10	33.990385	24	38	71	46	39.938647
L3_chr2_+_27740259	chr2	27740255	27740277	+	22950	SLC4A1AP	FLJ10624,FLJ41004,HLC3,MGC120646,MGC120648	0	3.034285	0	4.884455	3.059166	1.362328	14.450842	18.631362	21.228436	14.022126	17.427646	18.52126	35.59891	23.738216	30.121909	49.859285	32.61356	19.638432	0	5	0	5	3	2	19	27	26	14	20	26	35	31	45	81	43	20
L3_chr11_+_119513316	chr11	119513316	119513316	+	NA	NA	NA	7.950715	12.413242	3.343982	5.906061	3.069543	1.362328	15.931605	22.850722	30.294311	20.203952	12.410451	19.546467	26.372408	13.97997	51.701981	41.461479	25.956386	10.657055	9	21	2	6	3	2	18.965812	27.940171	34.940171	18.982906	13.982906	28.948718	26.184831	17.928571	58.714286	66.8408	29.809524	10.97619
L3_chr16_+_56617158	chr16	56617142	56617189	+	4324	MMP15	MT2-MMP,MTMMP2,SMCP-2	26.139718	13.27863	1.591957	2.933393	5.102972	1.276213	3.768114	3.480183	0	0	0	2.223458	20.459073	12.918543	12.25174	0.938219	3.206543	3.724146	30.919407	22	1	3	5	2	5	6	0	0	0	3	19.98913	17	17.858696	1.541401	4.693878	3.693878
L3_chr1_+_6596377	chr1	6596375	6596431	+	148479	PHF13	MGC43399,PHF5,SPOC1	11.012287	10.265632	14.026905	5.869368	7.167774	4.55286	9.319043	9.795877	14.54734	8.704376	5.104136	5.87287	30.49669	29.862765	48.216046	15.295034	7.701296	29.4168	12.989474	17	8	6	7	7	13	16	18	8.992248	6	8	30	39	70.992308	24.992308	11	30
L3_chrX_-_47374198	chrX	47374197	47374286	-	5199	CFP	PFD,BFD,PFC,PROPERDIN	2.412732	12.070486	3.183914	3.908924	5.546977	5.313589	42.391993	18.783843	8.777416	2.813385	9.453741	30.289798	6.185095	3.730248	10.707804	3.036798	1.36976	9.93658	3	20	2	4	5.433824	8	54	29	11	3	11	43	6	5	17	5	2	10
L3_chr15_-_78003097	chr15	78003059	78003160	-	400410	ST20	HCCS-1	30.544045	31.327112	25.619783	68.067053	37.176867	5.637629	7.106231	13.410673	20.145709	14.634292	33.75805	26.296158	13.513871	15.205514	15.975384	26.128582	41.571017	26.932612	36.062989	51.976526	15.182146	69.332014	36.375249	8.610057	10.663388	22.535972	25.576286	15.354146	39.121622	36.383036	13.136496	20.32198	27.70298	42.829328	58.420334	26.972701
L3_chr13_-_40138729	chr13	40138724	40138783	-	2308	FOXO1	FKH1,FKHR,FOXO1A	20.594305	16.247157	20.195843	75.733081	36.528943	1.914321	23.370389	26.503026	54.036811	66.312018	38.384252	32.896087	7.202742	7.496002	16.736122	11.602356	16.28944	9.965662	24	27	12	76.802529	35.66469	3	30	39	65	64	44	47	7	10	28	19	22.931624	10
L3_chr5_-_172976208	chr5	172976206	172976287	-	91272	FAM44B	BOD1	31.537786	7.255912	8.279922	41.812293	18.061461	13.570211	12.458981	12.51804	12.517334	9.75857	14.173938	16.87729	7.191806	5.232876	23.588257	18.330082	19.651348	3.000177	36.247902	11.972042	5	42.556129	17.646357	19.110739	16.562573	18.356378	15.810059	9.993541	16.297713	24.112528	7	7	37	30	26	3
L3_chr1_-_109005219	chr1	109005207	109005594	-	113802	C1orf59	FLJ30525,MGC111091,RP11-256E16.2	14.336403	9.378049	4.775871	3.908924	3.059166	0	3.382149	2.356508	1.580632	0.019014	1.709028	0	33.74862	29.416211	8.793402	12.22701	10.434823	19.722566	17	15.470588	3	4	3	0	5	4	2	0.02381	2	0	33	39	16	20	14.992248	20
L3_chr2_+_174968712	chr2	174968701	174968745	+	79634	SCRN3	FLJ23142,MGC149597,SES3	37.142764	17.99702	10.368178	41.394854	11.238772	3.276648	1.32216	11.408765	3.126175	18.003699	11.987389	14.482228	13.291824	6.803053	1.585219	3.64839	26.301307	7.951393	42	30	6	42	11	5	2	17.934783	4	18	14	20	13	9	3	6	35.862069	8
L3_chr5_+_89887928	chr5	89887927	89887928	+	NA	NA	NA	14.486423	7.13532	5.161982	8.877138	3.069543	3.712866	25.217351	28.494092	15.274928	12.52249	7.866493	10.982184	12.158417	11.661098	2.4069	9.235029	13.182356	3.944081	16	12	3	9	3	5	29	34	18	12	9	16	12	15	4	15	16	4
L3_chr17_-_43254117	chr17	43254102	43254200	-	114881	OSBPL7	MGC71150,ORP7	6.714239	10.269541	3.183914	5.869368	3.059166	3.399269	32.874997	40.318825	16.063486	28.419476	28.565874	49.075892	12.355166	12.895629	3.812647	7.937256	14.047612	13.951748	8	17	2	6	3	5	44	60	19.957364	29	33	69	12	17	7	13	20	14
L3_chr5_+_178541556	chr5	178541555	178541558	+	NA	NA	NA	0	0	0	0	0	0	0	0	0	0	0	0	52.136382	14.830005	23.188098	6.144174	4.530728	3.97823	0	0	0	0	0	0	0	0	0	0	0	0	52	19	30	10	6	4
L3_chr12_+_27377035	chr12	27377034	27377136	+	56938	ARNTL2	BMAL2,CLIF,MGC149671,MGC149672,MOP9,PASD9	22.190751	10.257324	62.320345	32.345786	10.205944	4.98908	10.615817	14.370174	29.985924	14.76814	9.41175	25.459569	19.37364	10.540068	42.780035	25.634968	8.690372	17.878917	26	17	35	32.956204	10	7	15	23	36.916084	14.958042	11	35.653846	18.924793	14	67.994792	41.985268	13.104134	17.995169
L3_chr16_+_49333497	chr16	49333475	49333570	+	1540	CYLD	CDMT,CYLD1,CYLDI,EAC,FLJ20180,FLJ31664,HSPC057,KIAA0849,USPL2,FLJ78684	15.86961	14.504756	15.618862	9.731687	5.102972	1.362328	6.140325	15.182913	29.275586	17.315519	26.810733	27.67545	30.676269	31.090373	44.191799	13.405201	26.690086	18.796539	19	23.975904	9	9.975904	5	2	8.713693	26	36.735037	17.518732	30.892333	38.553409	29.886791	40.975295	72.622951	21.966805	35.995885	18.979491
L3_chr7_+_80105893	chr7	80105887	80105924	+	948	CD36	GPIV,CHDS7,FAT,GP3B,GP4,PASIV,SCARB3	3.332942	0	0	9.726061	0	0	2.797818	7.559363	15.61098	45.885605	91.98798	176.601644	46.791112	50.299813	135.31999	678.417919	1157.511337	797.902612	4	0	0	9.9375	0	0	4	12	19	45	103	264.934099	45.99114	64.998811	161.98964	1087.926086	1115.963938	855.945974
L3_chr12_-_52981067	chr12	52981044	52981120	-	NA	NA	NA	0.804244	1.831254	0	0	2.043806	0.638107	8.402365	5.296235	0	0	0	0	43.79335	10.556228	0	0.60736	0	0	1	3	0	0	2	1	12	9	0	0	0	0	43	14	0	1	0	0
L3_chrX_+_102127023	chrX	102127018	102127032	+	NA	NA	NA	3.413301	1.822352	0	3.929369	0	0	15.300001	23.56729	32.63161	11.002103	7.023452	2.897997	34.417842	34.75698	15.843459	12.85028	15.043713	4.913316	4	3	0	4	0	0	18.975155	32.987578	39	11	8	4	33.990338	45	22	21	20	5
L3_chr11_+_64608269	chr11	64608268	64608298	+	7542	ZFPL1	D11S750,MCG4	9.383167	7.277189	3.183914	4.884455	6.133072	2.123056	11.355844	6.981179	4.706807	5.962743	3.426933	4.335282	32.554441	28.185092	24.96418	9.759128	21.247901	14.744002	11	12	2	5	6	3	15	11	6	6	4	6	32	37	40	16	29	15
L3_chr10_+_13668954	chr10	13668951	13669016	+	8559	PRPF18	FLJ10210,PRP18,hPrp18	5.021789	6.858552	11.689879	7.843411	14.34284	0	16.970563	12.615031	26.708015	18.566025	34.019602	25.295339	31.586495	37.072166	59.954895	38.035657	42.789986	10.956123	6	11.388889	7	8	14	0	22	20	33	19	39	35.983425	30.983553	47.980328	87.990022	62	53	11
L3_chr1_+_156232307	chr1	156232306	156232308	+	NA	NA	NA	29.111481	13.266631	120.352457	15.799345	1.019722	3.524313	12.89976	39.653012	51.588673	10.865679	10.794975	5.175027	11.797945	36.200079	83.721808	4.921276	3.714923	1.007135	31.246544	22.417217	57.108074	15.971963	1	4.971963	16.031235	45.826554	59.051966	10.658232	12.195233	7.379699	11.599058	45.772698	92.446019	8.018543	5	1
L3_chr20_+_60130925	chr20	60130888	60130952	+	149986	LSM14B	RP5-1005F21.2,C20orf40,FAM61B,FLJ25473,FT005,LSM13,MGC61931,bA11M20.3	25.274184	22.344003	11.800067	25.473707	10.205945	4.761597	6.412434	17.210385	3.175061	4.745715	8.425785	2.897997	22.503095	21.24296	6.012937	19.542602	7.527233	6.042807	30	37	7	26	10	7	9	26.938462	4	5	9.90411	4	22	27.985185	9.786254	31.956835	11	6
L3_chr18_+_70974664	chr18	70974662	70974665	+	NA	NA	NA	33.86884	21.848284	37.603212	48.770681	61.913319	72.889721	17.33575	15.918115	27.321797	14.45482	23.860509	25.118341	3.065619	9.953796	18.314403	8.53548	4.334973	23.078777	36.807023	36.859076	20.01905	49.183643	60.081557	80.658641	21.096429	20.914973	32.111168	14	26.805423	36.850778	2.978947	12.984092	25.52143	13.897581	6.107237	23.760856
L3_chr1_+_172395299	chr1	172395275	172395361	+	9910	RABGAP1L	HHL,RP1-102G20.1,DKFZp686E1450,TBC1D18	24.51759	22.933844	24.585604	59.80329	9.194966	0.638107	2.059989	14.445779	14.193787	28.755448	13.302565	5.054841	27.69921	17.260653	36.806534	47.9406	31.151403	11.712249	29	38	15	60.878779	9	1	3	23	18	29	15.453441	7	27	23	60.929238	78.307632	44	11.735955
L3_chr8_+_26685100	chr8	26685099	26685100	+	NA	NA	NA	8.87399	7.7234	5.161982	31.764752	6.152218	3.712866	0.66108	0	0	0	0	0	44.787346	33.923999	68.029742	59.640087	70.200127	30.565623	10	13	3	32	6	5	1	0	0	0	0	0	44.587368	43	76	96	75	32
L3_chr9_-_99994723	chr9	99994710	99994782	-	7464	CORO2A	CLIPINB,IR10,WDR2	20.676064	10.491581	12.330525	13.298041	5.092039	3.790458	25.227968	18.498047	6.173326	17.384759	22.732318	4.11062	8.720425	5.091755	1.40327	2.922405	4.061918	3.124048	23.95616	17.403387	7.371429	13.601605	4.993133	5.933945	33.437522	28.374882	7.895021	17.433788	26.106013	5.61256	8.501767	6.861931	2.85698	4.8125	6	3.093664
L3_chr8_-_103945534	chr8	103945521	103945576	-	51582	AZIN1	ODC1L,MGC3832,MGC691,OAZI,OAZIN	1.608488	2.357798	6.753939	5.815716	1.019722	0	8.709327	13.927502	3.934036	7.015188	5.238118	13.396701	44.632911	52.630919	56.694058	29.454708	64.637541	54.611608	2	3.875	4	5.941176	1	0	12	19	5	7	6	19	43.975938	67.983914	76.964988	47.975891	77.965117	55.967763
L3_chr18_+_51334134	chr18	51334133	51334134	+	NA	NA	NA	38.066608	17.761486	8.685391	18.602017	11.352697	8.564902	1.265684	6.117257	4.655924	5.877661	0	3.494426	15.895824	17.038643	12.676322	4.174989	1.36976	10.551338	40.833766	30.057885	4.87708	18.809331	11.050985	11	1.823214	8.653819	5.810811	5.810811	0	4.856303	15.721205	21.889114	17.55348	6.808158	2	10.865626
L3_chr2_+_238066248	chr2	238066247	238066248	+	NA	NA	NA	22.913645	14.750489	24.814399	6.895737	9.239868	3.712866	5.421853	6.393086	9.186969	5.024947	5.238118	4.231691	27.187032	44.517409	47.984764	23.504778	12.287779	16.395725	25	25	13	7	9	5	7	9	11	5	6	6	27	56	55	38	15	17
L3_chr17_+_71033393	chr17	71033372	71033395	+	3993	LLGL2	HGL,LGL2	44.063866	18.016102	3.343982	11.648863	10.225065	2.000434	6.401299	4.658437	5.603417	5.74025	13.86673	3.649411	5.141486	22.940266	3.013591	1.214719	6.297065	10.956123	49.992647	29.985294	2	11.871926	10	3	8.892067	8	6.984848	6	16	5	5	29.920792	5.911765	2	9	11
L3_chr1_+_17113132	chr1	17113131	17113175	+	NA	NA	NA	40.459116	28.051995	9.871879	14.687408	10.220684	17.904865	2.059989	8.551742	0.772772	0.937795	4.261095	5.834432	13.200011	5.999727	2.0796	6.100626	7.561705	8.900976	46	47	6	15	10	24	3	12	1	1	5	8	12.982456	8	4	10	11	9
L3_chr22_+_38770720	chr22	38770720	38771140	+	23112	TNRC6B	KIAA1093	3.365861	6.009225	7.213765	6.061186	5.453669	6.231824	41.708912	53.323921	28.346294	22.627213	42.831518	87.022564	10.651951	12.843023	9.131317	10.172687	6.098972	15.928423	4.125724	9.917197	4.445688	6.198135	5.337381	8.72164	55.163801	81.66292	35.471596	23.10297	49.166822	125.085436	10.321884	17.02995	16.345545	16.672066	9.235385	16.055116
L3_chr19_+_16296636	chr19	16296632	16296639	+	10365	KLF2	LKLF	15.472263	29.596748	1.591957	0	0	0	4.341554	22.143196	0.772772	0.937795	1.68608	0.741153	36.237813	26.986187	1.032911	0	0	0	18	49.782895	1	0	0	0	5.976744	29.976744	1	1	2	1	35.794521	34.863014	1.906667	0	0	0
L3_chr10_+_13891537	chr10	13891537	13891538	+	NA	NA	NA	16.431959	9.374495	5.149862	27.314748	19.839909	20.59253	27.029692	20.967616	19.508883	19.155486	20.52525	43.632055	13.53696	11.345368	20.588383	12.23303	10.212858	18.240665	18.466122	15.778281	2.993421	27.599694	19.311121	24.593115	31.905537	26.433558	23.194828	18.21709	23.076385	65.554069	13.358773	14.738507	27.358773	19.896932	13.103084	18.849163
L3_chr2_-_17798528	chr2	17798525	17798568	-	79677	SMC6	FLJ22116,FLJ35534,SMC6L1	11.668416	21.896127	8.279922	35.476578	8.175244	1.362328	18.076955	23.315865	29.667717	21.713119	6.88263	10.076384	27.516975	15.101998	16.560689	20.251171	18.535117	18.806899	14	36.527474	5	36	8	2	24.751479	35.922078	36	22	8	14	27	20	28	33	25.96319	19
L3_chr14_+_30161283	chr14	30161267	30161295	+	23256	SCFD1	C14orf163,KIAA0917,RA410,SLY1,STXBP1L2	15.519663	14.924767	10.627662	24.474825	14.516763	3.439372	12.376879	14.065414	19.169586	14.029575	14.008558	18.330375	29.405094	36.581896	38.513133	27.876799	28.650051	28.01071	18.42039	24.800726	6.490847	24.935187	14.190675	5.047421	16.979284	21.631754	23.660996	14.037062	16.195788	26.19809	28.748728	47.80221	57.310648	45.452479	38.311115	28.395729
L3_chr15_-_89338779	chr15	89338755	89338804	-	9055	PRC1	ASE1,MGC1671,MGC3669	35.034963	18.057912	1.591957	9.794473	0	0.638107	7.996884	9.558434	3.863858	4.802455	0	0.741153	14.361853	22.941597	8.568304	8.528457	2.575855	6.021581	41	30	1	10	0	1	11	16	5	5	0	1	14	30	16	14	4	6
L3_chr10_-_120914914	chr10	120914912	120915243	-	119559	SFXN4	BCRM1	20.141117	4.34055	4.775871	11.773392	5.087441	3.301501	2.860765	4.420994	2.348161	0	3.395108	0.78946	34.838884	42.56986	13.995522	18.329727	14.294788	24.605676	23.817896	7.137045	3	12	4.984848	4.959821	4.29941	8	3.042773	0	4	1.060302	34.11423	55.677193	24	30	20.677193	24.837321
L3_chr11_-_66877568	chr11	66877539	66877603	-	57804	POLD4	p12,POLDS	7.726324	3.022068	3.183914	20.647642	2.043806	1.91432	3.621307	2.896965	1.555914	0	1.68608	3.544256	46.552279	19.730129	20.465782	33.100539	26.984238	33.380807	9	5	2	21	2	3	5	5	1.969697	0	2	5	46	25.970339	32	53.966102	33.991525	34
L3_chr1_+_108904244	chr1	108904178	108904248	+	284611	FAM102B	DKFZp686N01110,DKFZp779B126,RP11-256E16.1	35.385801	28.588556	10.517124	24.552835	6.118332	0.638107	12.367345	37.494875	5.528465	11.661795	8.476296	20.76661	10.267177	13.57264	2.966289	4.428492	2.650449	4.985364	41.804878	47.411649	6.460389	25.026514	6	1	17	58.492134	7	12	10	29	9.995146	17.990291	6	7.272251	3.990291	5
L3_chr9_+_129414376	chr9	129414347	129414387	+	6812	STXBP1	RP11-56D16.3,MUNC18-1,UNC18,hUNC18,rbSec1	21.447346	13.240487	12.103907	77.235364	62.716645	12.229368	24.533093	18.773477	15.007566	42.60516	30.034793	32.692607	12.226009	5.257186	12.313121	19.664794	21.579852	30.190077	24	22	7	78	61	16	30	27	18	41	34	47	12	7	19	32	27.986207	31
L3_chr2_+_73909601	chr2	73909579	73909604	+	10617	STAMBP	AMSH,MGC126516,MGC126518	4.069575	3.03097	3.183914	12.786062	0	0	3.382149	20.234091	11.284592	15.715071	8.539947	8.611994	50.913632	23.66662	23.578815	30.644568	31.870419	29.625891	5	5	2	13	0	0	5	30	14	16	10	12	50	31	39	50	43	30
L3_chr20_+_33506401	chr20	33506381	33506404	+	11190	CEP250	CEP2,RP3-477O4.2,C-NAP1,MGC88542	27.911158	9.044977	1.591957	0.975531	0	1.362328	17.899995	7.392494	4.778579	5.024947	5.993695	8.5171	13.272244	5.33512	3.068363	6.705332	5.00285	9.807071	31.728678	14.989011	1	1	0	2	23	12	6	5	7	12	13	7	6	11	7	9.876543
L3_chr7_+_90731683	chr7	90731671	90731834	+	8321	FZD1	DKFZp564G072	26.556857	20.387149	11.689878	28.280413	36.962108	18.971585	18.423882	13.199755	6.672845	19.422734	16.623732	38.018352	14.822059	12.851166	5.687812	10.365818	14.555512	20.144021	31.930423	33.675714	7	28.871212	36.115757	27.12113	25.677094	21.247533	8.610049	19.742592	19.366054	53.806992	14.424342	17.206349	11.346774	17.020309	21.194466	20.243475
L3_chr14_-_38642136	chr14	38642136	38642203	-	10484	SEC23A	CLSD,MGC26267	22.337205	19.287651	6.527896	19.586761	7.142416	3.276649	17.175014	16.575805	7.939844	47.167858	9.443575	8.637535	20.2923	38.939509	25.400088	22.00557	30.707563	15.920065	26	32	4	20	7	5	22	27	10	45	11	12	19.779553	50.983607	42.779553	35.97541	41.995935	15.995935
L3_chr3_+_123882375	chr3	123882352	123882395	+	54625	PARP14	BAL2,KIAA1268	24.204073	20.933206	8.119854	20.698723	13.288593	4.123491	9.104254	12.91521	17.704575	21.804906	36.68092	20.229701	26.522745	25.131162	94.425747	17.693015	24.345423	9.010739	28	34.873656	5	21.036938	13	6	12.805263	21	22	22	42	28.757143	26	33	122	28.974074	32.935603	8.988889
L3_chr2_+_136005520	chr2	136005503	136005556	+	23518	R3HDM1	FLJ23334,KIAA0029,R3HDM	32.150999	20.569932	9.871879	24.48998	13.290468	1.91432	2.16878	9.045753	10.342133	20.661845	23.135043	13.167849	25.540305	19.712933	24.161744	12.796932	31.541174	17.854569	38	33.987342	6	25	13	3	3	15.866197	13	21	27	17.98374	25	26	40	21	43.994975	17.995025
L3_chr1_+_112100047	chr1	112100038	112100113	+	11218	DDX20	DKFZp434H052,DP103,GEMIN3	38.717079	24.902247	15.640349	12.786762	5.11335	2.724655	5.936895	9.456313	10.560706	9.276411	1.68608	9.208465	15.280393	16.142281	19.029907	8.561573	7.372485	18.468991	43	42	9	13	5	4	8	14	13	9	2	13	15	21	29	14	10	19
L3_chr17_+_34162519	chr17	34162513	34162566	+	5691	PSMB3	HC10-II,MGC4147	5.874388	4.221497	4.808224	10.666405	1.019722	0	7.339285	4.812242	3.721657	6.064959	5.113014	5.026562	46.809274	41.275313	54.971984	38.25891	45.625443	28.882812	7	7	2.928571	10.892857	1	0	10.387097	8.467742	4.774194	6.387097	6	7	45.872807	54.309211	83.140351	62.506579	60.337719	29.070175
L3_chr12_+_2774422	chr12	2774391	2774455	+	2288	FKBP4	p52,PPIase,FKBP52,FKBP59,HBI,Hsp56	28.640768	16.878675	3.183914	16.544945	5.102972	5.190968	9.910065	5.934031	0	3.75118	1.68608	3.677588	21.505365	9.758714	4.057126	9.148542	7.89123	14.900718	34	28	2	16.905263	5	8	14	10	0	4	2	5	21	13	8	15	12	15
L3_chr7_-_27206236	chr7	27206234	27206289	-	3209	HOXA13	HOX1,HOX1J	37.874505	25.096002	1.591957	6.868278	3.059166	0	4.8131	9.744579	0	0.937795	1.68608	0.741153	18.273074	3.75456	1.090837	4.900591	1.287928	1.007135	43	41.889137	1	7	3	0	7	15	0	1	2	1	17.9036	5	2	8	2	1
L3_chr1_+_65386473	chr1	65386396	65386473	+	205	AK3L1	RP4-686B20.1,AK3,AK4	21.255203	11.037654	0.390094	0.975531	2.039444	2.928079	22.880049	23.335738	2.318315	0.937795	0.84304	5.693466	16.999518	18.371958	2.573982	1.214719	0.800782	2.970438	25.418617	18.190238	0.268908	1	2	4.241006	31.965599	38.457423	3	1	1	7.786408	16.547657	24.478378	5	2	1.28081	2.969697
L3_chr11_-_13441346	chr11	13441307	13441410	-	84280	BTBD10	GMRP-1,GMRP1,MGC13007	23.679024	13.306817	10.097921	6.844899	6.122694	0	4.704309	7.227157	8.619551	15.541418	6.799094	3.677588	32.818529	21.06191	20.304506	26.879234	22.862295	20.824978	28	22	6	7	6	0	7	12	11	16	8	5	31.918472	28	33.989362	43.989362	32.984043	20.990698
L3_chr17_+_6856679	chr17	6856638	6856700	+	440400	MGC71993	MGC71993	6.530662	7.197842	3.183914	7.871268	8.187496	4.847711	1.98324	3.841737	1.545543	6.75739	0.84304	7.196302	52.775659	26.007907	54.848641	67.6868	70.462251	96.710272	8	12	2	8	8	7	3	6	2	7	1	10	51.995643	33.997792	72.997817	110	86	100
L3_chr10_-_126304269	chr10	126304268	126304269	-	9679	FAM53B	KIAA0140,RP11-12J10.2,bA12J10.2	16.87721	5.283461	7.96836	11.521383	4.0518	1.739086	42.031616	18.384859	6.404015	2.866376	7.313853	12.044976	2.446187	3.397895	4.674379	8.045511	6.392315	2.745907	18.837386	8.857143	4.5	11.675279	3.960993	2.5	46.670157	23.027027	7.805293	2.918919	8.324324	17.535022	2.384615	4.461538	7.153846	13.076923	8.230769	2.769231
L3_chr10_-_32257742	chr10	32257729	32257783	-	94134	ARHGAP12	DKFZp779N2050,FLJ10971,FLJ20737,FLJ21785,FLJ45709	27.42049	29.392324	4.935939	37.336253	29.681656	2.000435	18.060255	25.690115	9.480009	30.826977	26.120163	29.162154	16.288574	15.310944	4.755657	29.984777	26.045005	18.860179	31.99422	49	3	38	29	3	24	34	12	30.970149	29.940299	41.367479	15.994475	20	9	48.973161	34.977901	18.968433
L3_chr1_+_84316332	chr1	84316301	84316352	+	5567	PRKACB	DKFZp781I2452,MGC41879,MGC9320,PKACB,RP11-82H13.1	35.803489	32.367042	4.93594	13.73329	0	1.276213	7.67912	40.031524	3.091086	2.870125	1.68608	2.936435	18.369388	21.948317	5.623091	8.992956	2.628281	2.014269	41.359226	54.006195	3	14	0	2	10.713225	57.973913	4	3	2	4	17.99115	28.586207	10	14.70907	3.957983	2
L3_chr7_+_35807353	chr7	35807348	35807384	+	989	SEPT7	CDC10,CDC3,Nbla02942,SEPT7A	19.42142	6.631102	3.343982	10.780041	1.019722	0.638107	4.15202	6.933543	14.815177	21.702958	23.094019	7.694922	38.455057	34.286815	63.539358	60.410065	54.809013	22.424732	22	10.966667	2	10.966667	1	1	6	10	18	21	26	11	37.947801	43.955412	82.878185	97.786245	62.920528	22.94775
L3_chr6_+_135558580	chr6	135558570	135558626	+	4602	MYB	Cmyb,c-myb,c-myb_CDS,efg,RP1-32B1.1	0.804244	0.610418	0	0	0	0	13.729543	6.686701	0	0.937795	0	0	47.811039	21.924907	1.977526	1.209502	1.931891	1.007135	1	1	0	0	0	0	19	11	0	1	0	0	46.878695	29	4	1.991453	3	1
L3_chr16_+_580071	chr16	580057	580205	+	57799	RAB40C	LA16c-398G5.1,RARL,RASL8C	22.86771	17.811324	6.753939	20.697934	18.511333	3.940454	36.498	14.993477	16.314778	15.301908	45.829075	36.233893	3.098016	6.032171	2.18398	6.553308	7.093454	17.651761	27.032786	29.645851	4	21.061202	18.061202	5.691843	44.598408	22.816	20	15.271281	51.572766	52.508362	3	8.06725	4.323552	10.746118	9.95503	18.089158
L3_chr11_-_119105140	chr11	119105124	119105407	-	5818	PVRL1	CD111,CLPED1,ED4,HIgR,HVEC,MGC142031,MGC16207,OFC7,PRR,PRR1,PVRR,PVRR1,SK-12,nectin-1	52.353187	16.200109	6.527897	12.729547	16.231872	8.729301	9.737654	6.917604	7.122894	26.19923	0	7.896382	0.861763	2.970164	4.653581	1.21472	1.287928	4.007312	60.986092	26.729976	4	13	15.893617	12.988889	13.872478	12	9	25	0	11	0.833333	4	9	2	2	4
L3_chr17_+_77512636	chr17	77512635	77512636	+	NA	NA	NA	7.292052	5.118125	1.714142	9.492367	4.304563	6.745237	52.905651	38.910925	12.612357	16.609688	31.442456	41.847056	2.881475	0.321478	0.652404	0.60736	0.262771	3.235905	8.511194	8.514699	1.071502	9.643926	4.208649	9.15241	60.413868	47.760918	15.254511	16.187156	35.262476	62.112905	2.8125	0.439024	1.376524	1	0.439024	3.251524
L3_chr6_+_116466575	chr6	116466574	116466575	+	NA	NA	NA	4.307503	3.611079	20.750043	0.975531	0	1.362328	0.66108	13.070039	10.728338	0.937795	4.349605	0.741153	58.128098	17.214293	17.717304	6.761824	6.841373	8.812171	5	6	11	1	0	2	1	17	13	1	5	1	58	22	24	11	9	9
L3_chr1_-_43692081	chr1	43692062	43692259	-	81888	HYI	HT036,MGC20767,RP11-506B15.5	52.276089	25.848343	11.52981	16.641053	2.039444	1.91432	0.66108	0.540457	0	1.93233	0.84304	0	10.272151	3.730249	6.338217	4.255749	5.002851	4.007313	61	43	7	17	2	3	1	1	0	2	1	0	10	5	11.926471	7	7	4
L3_chr1_+_234753888	chr1	234753864	234753928	+	3964	LGALS8	Gal-8,PCTA-1,PCTA1,Po66-CBP	6.549919	7.818512	4.93594	4.884454	0	0.638107	6.873088	43.115367	27.97433	6.548879	11.074883	31.521091	50.013112	49.690518	54.781484	70.707781	25.23087	23.759284	8	13	3	5	0	1	10	61	33.989247	6.983957	13	44.337615	49	65	76	114.992147	35	24
L3_chr16_+_5355697	chr16	5355697	5355700	+	NA	NA	NA	4.185541	3.022067	2.987228	5.492424	2.35139	0.170906	3.432055	5.039375	4.378922	2.419583	3.153328	0	55.996156	39.555185	25.289742	38.723799	50.151968	16.924928	5	5	1.8	5.6	2.3	0.3	4.826087	7.826087	5.438735	2.481209	3.695652	0	55.681319	50.434671	34.033313	62.663969	57.654003	17.422227
L3_chr17_+_40681083	chr17	40681082	40681118	+	NA	NA	NA	12.424306	10.726826	4.93594	0.975531	3.059166	0.638107	19.962181	9.617891	16.098048	4.919368	4.238149	13.598765	31.625294	26.720249	19.282804	3.658461	15.724261	4.028538	15	17.850575	3	1	3	1	25	15	20	5	5	18.993056	31	35	30	6	20.976608	4
L3_chr10_+_80671842	chr10	80671837	80672841	+	57178	ZMIZ1	RP11-519K18.1,FLJ13541,KIAA1224,MIZ,RAI17,Zimp10,hZIMP10	21.054585	12.125053	148.305766	163.275756	158.880513	29.495858	4.8131	89.750493	319.859729	211.094395	232.990419	151.595438	38.163194	22.479424	105.706148	43.955539	62.522925	55.626137	23.991803	20	82.987261	165.996516	154.889917	42.989011	7	143.931593	390.179939	211.821946	266.99226	212.983121	38	29.980769	172.247854	71.980769	89.331563	55.980769
L3_chr4_+_174326494	chr4	174326492	174326537	+	51809	GALNT7	GALNAC-T7,GalNAcT7	27.92553	3.075101	21.763404	49.802793	11.884378	4.768924	17.591142	7.533149	16.101517	11.394311	14.725717	35.123199	18.516977	1.605421	10.532287	14.859831	19.726914	6.770446	32.390854	5.048427	12.06803	50.607472	11.627	7.032661	22.845942	12.800527	19.965101	11.756329	17.032049	50.01052	18.186616	2.168969	18.880028	24.336042	27.566678	6.758746
L3_chr12_-_3732537	chr12	3732494	3732618	-	84766	EFCAB4B	FLJ33805,MGC4266	33.66275	16.927361	1.591957	23.56084	20.456487	2.552426	23.899483	37.376661	20.128364	25.860907	30.172101	23.638658	7.217767	5.232876	5.443621	10.973848	9.633188	3.021404	39.816794	28	1	23.977612	20	4	32	58.978981	25	25.995984	34.995984	32.589202	7	7	10	18	14	3
L3_chr22_-_42069300	chr22	42069279	42069353	-	80274	SCUBE1		35.195509	37.551555	16.736007	8.823508	10.211959	6.160432	18.303485	11.909441	7.167072	3.887265	26.142683	8.998138	11.304823	5.285924	2.904972	6.730823	0.649995	2.01427	41.55618	63	10	9.031426	10	9	26	19.172956	9	4	30	12.296496	11	7	5.013713	11	1.013713	2
L3_chr6_+_57290386	chr6	57290379	57290420	+	5558	PRIM2	P58,RP3-401D24.1,MGC75142,PRIM2A	0	4.242904	0	1.957861	0	0	3.49094	6.99214	2.353404	0	0.84304	0.741153	61.749302	56.161317	46.46833	23.331676	18.297959	15.737374	0	7	0	2	0	0	5	11	3	0	1	1	61	72	60	38	24	16
L3_chr1_-_178496161	chr1	178496161	178496162	-	NA	NA	NA	43.570953	25.22597	10.842991	8.877138	13.361612	7.063657	19.626108	6.933543	7.467917	0.937795	19.699325	17.607758	2.054407	3.040757	1.733047	1.218951	1.36976	7.805037	46	43	6	9	13	9	23	10	9	1	22	26	2	4	3	2	2	8
L3_chr6_-_166960619	chr6	166960610	166960796	-	6196	RPS6KA2	HU-2,RSK,MAPKAPK1C,RSK3,S6K-alpha,S6K-alpha2,p90-RSK3,pp90RSK3,RP1-168L15.2	45.429946	16.347014	47.359521	842.287694	491.102465	164.135411	11.807645	12.614193	46.453101	466.646661	369.94294	325.018017	8.06369	8.256088	30.599762	263.682166	305.358297	170.485485	53.386345	27	27.992674	849.273598	477.246137	209.297412	17	22	57.868412	439.737558	416.212081	473.151147	7.828554	11	50.994141	427.862916	377.971146	174.691211
L3_chr6_-_27968943	chr6	27968940	27968945	-	8336	HIST1H2AM	H2A.1,H2A/n,H2AFN,dJ193B12.1	33.399802	17.739939	18.32988	6.895737	10.269854	1.276213	15.71719	25.834327	13.269634	13.224047	4.307614	8.97447	16.222741	26.741991	19.7076	5.510636	5.174691	2.971095	36	30	10	7	10	2	19	32	16	13	5	13	15.989362	34	26	8.989362	7	3
L3_chr2_-_219802311	chr2	219802289	219802609	-	79065	ATG9A	APG9L1,MGD3208	27.067721	26.936548	11.800067	25.568892	12.43732	8.222095	27.535927	10.888386	5.528464	3.818732	10.448675	18.039664	11.003044	8.291177	2.0796	5.474701	9.23661	9.989989	32.468019	44.820937	7	26	12.166107	12	37.788617	18.080283	7	4.080283	12	24.870981	10.705882	11	4	9	13	9.960784
L3_chr5_-_176671520	chr5	176671508	176671536	-	83463	MXD3	MAD3,MGC2383	47.130668	12.512934	0	1.957861	2.039444	1.362328	0.66108	1.080913	0.772772	0	0	0	18.349572	2.970163	2.0796	1.214719	0.643964	3.021404	52	21	0	2	2	2	1	2	1	0	0	0	17.975	4	4	2	1	3
L3_chr1_-_11663767	chr1	11663763	11663836	-	10459	MAD2L2	MAD2B,REV7,RP3-330O12.4	40.811935	28.973006	16.305682	13.707661	26.61275	5.829075	5.250429	5.296234	1.545543	0	2.552068	0.741153	20.483683	18.179755	26.784784	9.687233	3.219819	2.014269	48	48	10	14	26	9	7	9	2	0	3	1	20	24	44.769737	15.89313	5	2
L3_chr6_-_41362399	chr6	41362395	41362417	-	54210	TREM1	TREM-1	0	10.767806	0	0	0	0	14.961937	50.439089	7.303643	11.208741	0.84304	2.964611	51.647109	64.892925	11.664435	1.214719	2.013723	1.007135	0	18	0	0	0	0	19	63	9	11	1	4	51	82.921362	18	2	3	1
L3_chr9_-_135847749	chr9	135847724	135847764	-	7410	VAV2		41.88968	34.976089	15.607957	17.201424	10.220684	5.190968	19.115578	20.308544	17.346029	0	6.844989	18.140787	6.174158	7.638443	12.531041	6.136021	6.215233	4.259816	48.633606	58.520476	9	17.519119	10	8	25.633466	29.764423	21.757143	0	8	24.95858	6	10	20	10.03468	9	4.234203
L3_chr9_+_130173449	chr9	130173446	130173477	+	81605	URM1	C9orf74,MGC2668,RP11-339B21.4	6.76859	2.441673	9.937853	0.975531	8.200721	0.638107	21.904196	11.768729	6.217261	10.996761	6.822041	6.46395	38.597785	30.569909	58.650791	28.81524	39.093272	33.269587	8	4	6	1	8	1	29	18	8	11	8	9	37.983444	39.983444	80.950331	46.966887	51	33.950331
L3_chrX_+_134640891	chrX	134640891	134640891	+	NA	NA	NA	44.140822	24.528818	16.737923	4.90884	8.210234	1.362328	6.274749	1.127422	4.070608	0.886375	3.464574	7.611241	17.112027	6.946463	6.044356	1.218951	2.130027	0	46.576829	41.799137	9	4.991525	8	2	8.012543	1.923077	5	0.947368	4	10.973684	16.933682	9.01289	8.96	2	3	0
L3_chr19_-_2672362	chr19	2672340	2672437	-	148252	DIRAS1	Di-Ras1,FLJ42681,GBTS1,RIG	20.407319	18.785197	31.318322	30.206962	28.673331	26.085346	24.603212	19.344521	31.316203	28.281256	47.287812	21.658555	22.770825	6.67481	18.641637	17.075336	15.581677	31.694905	24.636081	31.011724	18.867381	30.834895	28.037834	37.040432	34.164051	29.920949	39.262644	28.385408	54.940979	29.934907	22.156296	8.966225	31.937756	27.972019	22.90123	31.899619
L3_chr6_-_13819935	chr6	13819928	13820063	-	10048	RANBP9	RANBPM	28.463412	15.065512	13.552093	3.908924	4.096355	1.268944	6.451167	34.300848	11.13779	2.813385	1.68608	3.677588	33.715899	33.526909	20.423566	9.160262	5.489437	6.944259	32.940594	25	8	4	4	1.989583	9	48	14	3	2	5	33	44	30.982143	15	8	7
L3_chr14_+_101297858	chr14	101297804	101297938	+	100132532	LOC100132532		45.417601	21.514549	17.265889	54.176133	37.93673	6.185154	9.935265	15.618737	15.811536	20.492993	19.134348	12.033637	13.288353	11.371749	11.554756	10.375159	17.091349	15.958161	49.995238	35.995215	10	55	36.990431	9	13.983051	23	19.618439	20	21.991525	16.991525	13	15	18.721354	17	22.961763	16
L3_chr1_+_177261651	chr1	177261646	177261678	+	9917	FAM20B		33.413511	24.967864	18.714074	9.82233	5.123968	1.91432	8.78833	6.686701	11.212675	1.87559	2.529121	5.118744	26.491663	16.752829	26.801166	29.427452	15.111441	10.863887	38	41.978022	11	10	5	3	12	11	14	2	3	6.981651	26	22	39	47.937255	19.968627	10.992157
L3_chr16_-_88251599	chr16	88251572	88251637	-	5119	CHMP1A	CHMP1,KIAA0047,PCOLN3,PRSM1	25.900463	26.09361	8.345896	19.611139	22.500173	4.000869	3.96648	5.836691	7.074008	5.68351	3.418056	2.936435	38.878527	26.509219	55.887977	24.480048	31.417127	38.482696	30.666667	43.384615	5	20	22	6	6	10	9	6	4	4	38	35	85.914634	39.996667	43	39
L3_chr2_+_238634408	chr2	238634378	238634426	+	51540	SCLY	SCL	41.880272	24.048439	3.183914	22.513414	16.352121	5.104853	12.005905	13.183451	5.528465	3.75118	0.84304	9.204739	15.453182	20.329444	7.142182	7.30262	3.301651	10.985719	49	39.979545	2	22.986301	16	8	16.987654	20.97561	7	4	1	12.987654	15	27	12	12	5	11
L3_chr2_-_37047163	chr2	37047163	37047250	-	6801	STRN	SG2NA,MGC125642	44.851147	20.912552	20.535877	36.07263	20.377453	6.98545	17.637925	22.295585	84.068288	18.776632	20.756459	49.56189	7.20683	24.234627	38.563428	13.425214	10.425371	10.951569	52.881258	34.663158	12.511811	36.801373	19.947639	9.828061	24.364035	35.960656	101.882888	19	24	69.81556	7	31.862069	58.705342	22	14.837321	11
L3_chr2_+_179053480	chr2	179053449	179053504	+	65977	PLEKHA3	FAPP1,FLJ20067	46.334333	36.079716	26.489753	40.66889	32.745921	4.532666	7.681464	11.705266	6.248856	7.256126	7.370968	19.362606	16.177166	8.89479	10.884936	14.529806	12.676806	6.942546	53.58839	60.405371	15.467375	41.319224	31.956044	6.855056	10.636364	18.454545	7.863636	7.637374	8.636364	27.090909	15.824324	11.878378	19.772404	23.743243	17.837838	6.934538
L3_chr9_+_6403200	chr9	6403183	6403239	+	115426	UHRF2	DKFZp434B0920,DKFZp686G0837,MGC33463,NIRF,RNF107,RP11-472F14.2,URF2	41.035261	17.985215	45.204093	39.466737	24.612636	0	10.787242	30.073058	24.673216	21.210967	16.654501	20.017751	18.417881	31.530697	32.716843	35.642047	15.624028	3.021404	47	30	25	40	24	0	15	42.989899	30	21	19	28	18	41	46	58	21	3
L3_chr11_+_66380588	chr11	66380568	66381169	+	78999	LRFN4	MGC3103,SALM3,FIGLER6,SALM3.	30.536516	48.980006	114.268384	153.27373	91.010059	50.389659	10.385604	28.653504	24.916033	22.257032	21.369752	16.661686	29.510096	44.499052	98.527789	60.46611	43.974127	61.627299	37	81.186339	64.968438	155.92117	88.935037	70.996	15	47	31	23	25	23	28.663866	58.996575	154.853853	98.975991	63	61.979404
L3_chr20_-_3696383	chr20	3696382	3696438	-	54976	C20orf27	RP5-1009E24.6,FLJ20550	47.47436	19.31171	7.939646	3.929369	5.09861	4.638975	2.82986	4.19009	0.1137	4.919368	0	1.482306	20.189677	14.444553	14.272247	4.652379	5.646814	5.992499	54.419118	32.145223	4.89916	4	5	7	4	7	0.15625	5	0	2	19.793269	19	24	7.647482	8	6
L3_chr13_-_38510006	chr13	38510003	38510251	-	80209	C13orf23	RP11-50D16.2,FLJ12661,FLJ23780,bA50D16.2	17.569101	21.097271	4.775871	16.658411	7.155521	3.276647	25.545593	27.458903	22.185502	16.24882	19.103989	24.237245	27.662586	10.937603	5.969644	9.130687	8.617024	11.979931	20.934422	35	3	16.96748	7	5	34	42.906863	27.834081	17	22	34	27	14.615617	11	14.989011	13	12
L3_chr2_+_143603417	chr2	143603391	143603483	+	55843	ARHGAP15	BM046	0.804244	0.610418	0	0	0	0	4.781058	12.89524	9.511386	11.537241	14.557455	10.21826	65.312381	53.37931	37.592826	34.822966	49.715413	14.980108	1	1	0	0	0	0	7	20	12	12	17	13.990654	63.985898	69.982971	60	56.946346	65.965941	15
L3_chr3_+_4996121	chr3	4996119	4996198	+	8553	BHLHB2	DEC1,SHARP-2,STRA13,Stra14	7.38326	50.291958	32.63079	47.17778	15.332399	6.762032	28.725968	253.009213	48.619298	63.19558	36.7577	22.014733	34.851818	123.937361	44.939806	40.449868	39.107341	28.729827	9	84	19	48	15	10	39	317	59	62	42	30.943038	34	159.954965	67.988478	65.961883	52	29
L3_chr5_-_60493966	chr5	60493964	60494063	-	643155	DKFZP686E2158	DKFZp686O1385	12.514265	12.077078	7.959786	16.641338	12.276761	2.000435	7.610918	18.60149	16.624296	24.0482	10.257395	18.800585	52.196872	89.192873	79.755771	87.278553	69.195932	33.779764	15	20	5	16.990654	12	3	11	30	21	24	11.992701	25.985507	50.994848	115.988	119.965935	141.974305	91.998276	34
L3_chrX_+_153952978	chrX	153952970	153952989	+	79184	BRCC3	RP11-143H17.2,BRCC36,C6.1A,CXorf53	12.895211	7.245153	3.183914	9.834431	7.159884	0.638107	18.763841	29.47743	7.074008	6.621306	19.82782	9.417125	40.819414	25.176802	16.600896	21.445167	12.849408	17.752924	15	12	2	10	7	1	25	42	9	7	23	13	40	33	26	35	17.995305	18
L3_chr11_-_7554519	chr11	7554519	7554520	-	NA	NA	NA	26.256082	36.930868	20.124343	104.501375	68.062707	61.274703	40.296417	63.660373	11.689001	78.823355	54.923313	197.987786	6.111572	6.153361	5.805131	2.43951	2.913582	7.805037	28.762956	62.95086	10.898039	104.791585	66.005762	66.613605	45.296359	71.548682	14	71.315797	60.310105	311.19076	6	8	9	4	4	8
L3_chr14_-_49399317	chr14	49399317	49399318	-	NA	NA	NA	72.72158	32.857394	27.892308	82.197777	26.298241	16.070563	0	0	0	0	0	0	0	0	0	0	0	0	75.383333	56.166667	14.5	82.414286	25.533333	19.076923	0	0	0	0	0	0	0	0	0	0	0	0
L3_chrX_-_54087093	chrX	54087092	54087587	-	23133	PHF8	RP13-444K19.2,DKFZp686E0868,JHDM1F,KIAA1111,MRXSSD,ZNF422	44.063625	14.398707	16.736006	25.539742	15.355907	2.724656	16.352287	57.903676	22.552463	42.066757	37.738515	32.489742	12.326558	15.112189	24.349068	12.849506	25.644237	10.98572	50	24	10	26	15	4	23	78	28	41.415144	43	46	12	20	38	21	34	11
L3_chr17_-_39632262	chr17	39632259	39632795	-	NA	NA	NA	38.41175	30.03485	15.499861	40.352873	29.155847	30.317766	20.530983	37.144208	22.0022	13.003367	38.118499	43.233994	14.216678	14.316957	23.930125	12.843782	6.215233	14.708357	44.083254	50.44348	9.201551	41.08167	28.484286	41	28	51.928259	27.587882	13.377118	43.546512	61.370952	13.851852	18.945541	37.043355	20.985915	9	15
L3_chr12_+_65949432	chr12	65949412	65949677	+	55832	CAND1	DKFZp434M1414,FLJ10114,FLJ10929,FLJ38691,FLJ90441,KIAA0829,TIP120,TIP120A	48.977801	32.98602	11.303769	13.694014	3.063528	2.000435	14.416009	18.12903	12.674244	6.75739	16.629087	2.223458	10.289822	29.869653	22.781966	22.608006	18.878314	6.021581	56	54.994709	7	14	3	3	20	29	16	7	19	3	10	39	38	36.987805	26	6
L3_chr3_-_60968792	chr3	60968791	60968793	-	NA	NA	NA	40.432073	29.257452	150.741482	29.707638	18.563521	6.209524	21.635761	47.099566	156.139736	59.583271	45.476462	39.859859	11.927767	6.895902	95.319352	17.113328	11.297143	9.723079	43	49.694599	71.048038	29.986154	18.055396	8	25.664238	53.339434	172.845478	53.680854	49.981314	59.678052	11.748936	9	102.486204	27.710858	14.100252	10
L3_chr17_+_34114947	chr17	34114943	34115280	+	4302	MLLT6	AF17,FLJ23480	37.908143	21.419341	33.686432	10.577297	6.135799	5.528687	22.795801	15.38375	19.214474	4.745715	10.16841	7.441667	13.303378	8.207218	5.147963	2.658019	4.281896	2.01427	45	35.546606	19.469697	10.830025	6	8.166144	31	26.954545	24.179181	5	11.851964	10.219239	13	10.913043	10	4.371324	6.243243	2
L3_chr22_+_40107889	chr22	40107878	40107904	+	7008	TEF		39.447772	16.690059	8.394691	20.423491	66.845034	33.146374	11.771497	4.89588	3.175061	16.639055	7.822011	9.172852	23.353228	16.80367	11.605747	15.905009	31.442774	61.47599	45	28	4.937778	20.725166	65	42	15	8	4	16	9	12.90625	23	22	17.967442	25.869767	39	64
L3_chr6_+_26641377	chr6	26641376	26641377	+	NA	NA	NA	48.129758	41.370303	8.85723	31.731966	16.421687	0.638107	9.500462	13.904135	5.728616	2.94947	7.919555	5.571324	17.178529	7.720838	11.718007	7.997947	11.398489	4.913316	50.934272	70.835681	4.967136	31.967136	15.967136	1	12	17.961538	6.961538	3	9	7.961538	17	10	16	13	14	5
L3_chr2_-_69724261	chr2	69724261	69724377	-	22848	AAK1	DKFZp686F03202,DKFZp686K16132,FLJ23712,FLJ25931,FLJ31060,FLJ42882,FLJ45252,KIAA1048,MGC138170,MGC164568,MGC164570	49.571791	19.125054	12.186177	38.495194	10.249678	3.546613	18.547444	67.295363	16.50267	58.598012	21.807706	17.787266	7.144244	11.52352	2.227429	15.883818	13.97425	4.985364	54	32	7	39	10	5	23.993311	85.117465	20	55	25	25	7	15.254737	4	25.92	19	5
L3_chr19_-_12805692	chr19	12805692	12805694	-	NA	NA	NA	42.955121	27.909602	10.950783	34.139269	18.570877	4.532625	22.056755	14.822031	6.923288	22.019587	11.369672	13.767136	10.457038	11.854224	11.408202	6.738488	7.337462	8.654402	46.44559	47.528689	6.300161	34.379724	18.050013	6	26.735754	20.038494	8.369797	20.911789	13	20.067439	10.254795	15.342007	15.810257	11	9.342007	8.841121
L3_chr21_-_43671440	chr21	43671413	43671478	-	150094	SNF1LK	MSK,SIK,SIK1	28.010298	150.902796	43.953866	77.132594	82.313656	13.821008	27.807731	144.443285	40.391966	73.663431	59.701177	23.826615	20.144863	21.406486	30.068272	29.630636	21.669233	17.449838	31.994129	256.45067	22.912449	77.931284	79.957295	18.763178	35.529403	162.068687	47.042851	66.892804	65.976905	34.76182	19.742278	27.969849	40.973958	47.984293	27.920508	17.989474
L3_chr5_-_81082611	chr5	81082611	81082699	-	23635	SSBP2	DKFZp686F03273,HSPC116	8.274374	3.653606	3.183914	5.859986	0	0.638107	13.865082	15.212105	8.004644	18.364875	14.427943	44.843469	54.204394	47.742544	16.416834	32.192587	27.691162	34.751087	10	6	2	6	0	1	19.983957	25	10	18.983957	16.994872	62.983957	53	62.993355	29.605405	52.78268	37.996633	35
L3_chr2_+_11213013	chr2	11212998	11213053	+	130814	PQLC3	C2orf22,MGC33602	44.914141	17.973569	7.959785	15.714854	1.019722	3.276648	2.059989	2.939727	3.161264	2.813385	0.84304	17.388538	29.492305	3.005252	7.952594	7.931169	3.81794	13.956814	50	30	5	15.992754	1	5	3	5	4	3	1	25	29	4	14	13	5.816327	14
L3_chr9_+_80040803	chr9	80040769	80040845	+	84131	CEP78	RP11-336N8.5,C9orf81,FLJ12643,IP63,MGC135040	54.075123	61.141814	13.778135	44.225907	2.039444	4.822826	3.382149	13.404329	9.592247	22.223176	0	8.675972	19.439616	17.327234	8.818208	15.897894	6.801438	15.886112	62	102	8	44.984375	2	7	5	20.023913	12	22	0	12	19	23	16	26	10	16
L3_chr2_+_69995706	chr2	69995697	69995763	+	4084	MXD1	MAD,MAD1,MGC104659	35.437548	43.654206	17.978274	69.906848	28.660936	13.879626	27.141539	160.560061	50.305111	100.291145	94.482661	116.539672	14.350511	41.326225	20.641191	48.786883	49.714961	32.302852	41	73	10.992481	71	27.992481	19	34.775754	198.633117	61	95	106.680212	171.306667	14	54	34	79.336983	61.623134	33
L3_chr3_+_181802658	chr3	181802656	181802690	+	151613	TTC14	UNQ5813,DKFZp313M1015,DRDL5813,FLJ00166,KIAA1980,PRO19630	29.89605	13.783198	29.793716	24.530114	17.431541	2.000435	17.501467	35.262784	70.05379	36.147512	35.673598	49.507991	29.57468	22.834917	52.58892	59.693699	78.004539	31.461671	35	23	17	25	17	3	24	51	84	36	41	71	28.990719	30	77	97	93	32
L3_chr13_+_28131269	chr13	28131227	28131302	+	51371	POMP	C13orf12,HSPC014,PNAS-110,UMP1	4.069575	10.879959	8.119854	17.602938	0	0.638107	5.250429	13.749445	5.528465	8.63298	16.376027	3.677588	68.226015	62.699044	109.275297	68.708322	116.700938	67.945908	5	18	5	18	0	1	7	20	7	9	19	5	66.998428	81.984419	154	111.992139	148	69
L3_chr20_-_22978305	chr20	22978305	22978312	-	7056	THBD	TM,CD141,THRM	54.176422	24.863412	33.619213	27.665772	28.800876	2.761163	10.546514	18.120017	3.934036	15.055743	9.523207	10.570336	13.195812	16.910861	10.807316	17.187661	24.757832	10.771542	58	42	18	28	28	4	14	25	5	15	11	15	12.977941	22	16.977941	27.977941	31	10.977941
L3_chr5_+_179153622	chr5	179153619	179153630	+	4056	LTC4S	MGC33147	58.912454	16.772104	8.616153	3.918306	1.019722	1.276213	7.188996	5.01999	1.580632	2.870125	1.709028	2.897997	12.311534	11.454637	2.573982	4.884299	4.358886	3.000177	65	28	5	4	1	2	10	8	2	3	2	4	12	15	5	8	6	3
L3_chr19_-_5208400	chr19	5208399	5208402	-	NA	NA	NA	27.806438	24.35913	23.042927	102.715371	65.775735	71.25747	48.103045	63.227979	17.838547	35.231329	34.208608	172.637594	2.887661	3.012019	8.575986	3.658462	1.869363	11.451404	31.23913	41.072926	12.847826	103.444479	63.863768	81.31777	57.568583	77.682413	21.731679	33.514706	38.678088	263.563126	2.805556	4	13.833333	6	2.805556	11.638889
L3_chr1_+_24842370	chr1	24842352	24842379	+	10250	SRRM1	160-KD,MGC39488,POP101,SRM160	4.922173	5.985763	0	8.801528	11.25519	2.000434	36.299416	52.26233	48.924753	17.736971	17.240656	25.299002	37.597507	47.092099	48.922398	33.119051	22.540953	23.750441	6	9.931034	0	8.965517	11	3	46.9658	67.976074	58.935024	17.996575	19.986301	35.962421	36.974277	60.954984	70.91644	53.935722	29.949283	23.983933
L3_chr5_-_88214758	chr5	88214720	88215027	-	4208	MEF2C		5.794029	3.043188	1.591957	5.866785	2.039444	4.246112	12.95936	28.635198	13.555994	42.196233	25.178648	38.751549	60.631723	24.536386	29.996282	71.429178	38.28645	43.132519	7	5	1	6	2	6	17	41	17	42	28.970553	55	60	32	45.986602	115.975674	50.994652	44
L3_chr6_+_155096232	chr6	155096203	155096243	+	22828	RBM16	KIAA1116	24.768999	16.284502	19.243957	10.770004	9.1966	0.638107	13.948728	28.952541	32.82138	19.836141	11.167296	10.11984	41.684595	24.970713	61.525538	22.630215	43.381913	10.922488	28.512545	27	11	11	9	1	18.927835	41	40	20	13	14	41	33	82	37	54	11
L3_chr10_+_115793577	chr10	115793570	115793627	+	153	ADRB1	ADRB1R,B1AR,BETA1AR,RHR	48.37833	49.901713	6.527897	4.900636	4.8185	3.546613	8.91154	10.226297	1.189919	1.93233	0.675678	2.795415	23.267682	18.159297	2.471907	2.433671	0.643964	4.985365	55.920949	83.531026	4	5	4.721366	5	12.924871	16.842105	1.550539	2	0.804878	3.804878	22.768952	24	5	4	1	5
L3_chr2_+_10490342	chr2	10490342	10490344	+	NA	NA	NA	12.189636	28.240686	41.199813	65.367998	46.916219	68.018468	67.466629	48.070227	14.903918	66.320102	46.768992	217.016969	1.04306	3.032389	4.14867	1.832072	1.373901	3.03114	14.05487	47.658436	22.05487	65.943345	45.603567	77.378543	76.323116	58.033779	18.012667	61.059113	52.038001	337.22122	1.009709	4.029126	7.029126	3.009709	2.009709	3.029126
L3_chr11_+_34083737	chr11	34083715	34083816	+	55226	NAT10	ALP,DKFZp434C116,FLJ10774,FLJ12179,FLJ23850,KIAA1709,hALP	4.069575	3.052091	1.591957	9.771492	1.019722	1.276213	24.761044	28.962135	17.616065	55.466146	18.275019	16.484829	52.169987	40.983631	44.739888	62.030219	62.900261	40.568982	5	5	1	10	1	2	33	43	22	53	21	23	50.997717	54	68.99763	101	82	41
L3_chr19_-_50963894	chr19	50963890	50963968	-	147912	SIX5	BOR2,DMAHP	32.520189	16.994146	7.746897	23.626395	24.372325	12.848988	41.958454	35.338945	19.015809	16.915629	20.430666	32.098628	6.630948	6.879647	5.009373	7.138989	5.613401	13.820865	37.970049	28.280543	4.908488	24.079608	23.799003	18.155645	52.665412	51.600032	23.612927	17.160234	23.670575	45.698321	6.439006	9.175663	9.534708	11.713247	8.49242	14.015883
L3_chr20_+_30409945	chr20	30409942	30410214	+	171023	ASXL1	KIAA0978,MGC117280,MGC71111	25.15396	11.150154	13.387578	29.055558	27.787864	16.827047	39.298573	33.255341	42.854718	28.87499	15.821508	33.544555	16.996705	26.193165	24.174821	17.292416	27.847701	20.287734	30.003319	18.427351	7.754386	29.585586	27.035088	21.38996	50.777778	49.333333	50.922222	27.544444	18.02716	48.357213	16.620093	34.117997	33.7375	28.125	34.7125	20.85625
L3_chr15_-_73447990	chr15	73447979	73448027	-	4123	MAN2C1	MAN6A8,MANA,MANA1,MGC87979,DKFZp686E23167	36.446067	27.054634	8.345896	43.065707	36.811811	10.22253	12.480483	3.577524	5.551351	7.77453	11.958002	16.410681	32.64764	16.609579	17.826832	26.935328	31.30786	22.706609	41.973629	44.984211	5	43.836265	35.973958	15	17	6	7	8	14	22.936709	32	22	30	44	41.969697	22.989796
L3_chr11_-_64658543	chr11	64658533	64658603	-	84447	SYVN1	HRD1,KIAA1810,MGC40372	31.018883	33.081733	20.449803	42.299665	39.89972	15.855854	14.758836	12.775108	6.217263	24.129189	33.641491	34.270814	35.882454	32.656712	24.9941	43.533629	80.543445	52.029058	37	55	12	43	39	23	20.988439	21	8	25	38.982759	48	35	43	39.989276	71	102.963266	52.97858
L3_chr14_+_34521975	chr14	34521925	34522038	+	6729	SRP54		10.783815	16.875764	1.591957	5.880431	2.039444	0.638107	5.681296	10.094109	2.353404	5.819595	5.104135	7.326999	65.339729	63.303653	69.58668	66.925136	48.13597	29.793231	13	28	1	6	2	1	8	15	3	6	6	10	64	81.997895	102.995789	108.997899	64	30
L3_chr1_-_201203009	chr1	201202984	201203012	-	51706	CYB5R1	B5R.1,NQO3A2,humb5R2	17.181367	4.264024	3.343982	7.845092	8.185621	0.638107	13.147467	7.366168	6.28744	9.721823	12.95014	8.647796	51.827923	35.305472	37.459351	59.084874	43.380837	63.352126	20	7	2	8	8	1	18	10.864865	8	10	15	12	51	46	56	96	54.997382	65
L3_chrX_+_146941223	chrX	146941222	146941228	+	NA	NA	NA	33.085748	44.416567	214.481783	365.948871	211.829176	163.216412	3.322322	19.201349	24.358597	78.202106	50.057337	33.634845	46.482287	74.467425	407.712311	341.467386	368.168185	516.711452	35.665304	75.726359	101.596465	365.062393	204.73388	164.3981	4.45045	25.07575	28.609058	70.973929	55.229439	49.838577	46.148834	93.59706	383.338164	546.070014	352.217845	560.338466
L3_chr9_-_96441615	chr9	96441609	96441888	-	2203	FBP1	FBP	61.141014	37.245888	6.367828	51.162751	192.351272	29.027893	8.581214	2.161827	3.126176	7.137442	19.081035	4.352126	13.370168	15.888225	7.387781	29.497525	100.198411	110.237167	70	62	4	52	187	40	12	4	4	7	22	6	13	20.9941	13	47.99705	116.994065	114
L3_chr16_+_25611123	chr16	25611123	25611198	+	9951	HS3ST4	30ST4,3OST4	29.43937	22.427793	27.021406	30.049859	14.028485	5.345289	40.045355	20.795683	18.332539	9.663433	15.764605	14.719048	13.858249	13.485445	4.686703	9.423198	11.166479	10.375333	32.121374	37.968114	14.616883	30.34772	13.686727	7.300932	47.069543	28.009547	21.991774	9.62434	17.90165	21.074113	13.601356	17.417773	7.887491	15.350507	14.318519	10.554802
L3_chr7_-_10946255	chr7	10946248	10946341	-	4697	NDUFA4	CI-MLRQ,FLJ27440,MGC104422,MGC126843,MGC126845,MLRQ	3.332943	2.43277	3.183914	4.893837	0	0.638107	0.66108	3.534761	1.545543	0	0.84304	0	79.565409	65.094198	85.223266	59.45695	74.059135	77.605891	4	4	2	5	0	1	1	6	2	0	1	0	77.991316	85	124.998239	97	95.965177	78.993022
L3_chr8_+_109525050	chr8	109525028	109525060	+	9694	TTC35	KIAA0103	6.76859	1.822352	4.93594	2.933393	2.907667	0.638107	13.088828	24.954102	29.557913	14.911972	14.640643	14.280768	63.703626	52.455292	41.004121	74.445558	64.818448	37.206033	8	3	3	3	2.851852	1	16.993243	36.972591	35.993007	15	16.979021	20	63	67.997821	60.997812	120.926933	78.956841	37.910448
L3_chr11_-_62146033	chr11	62145996	62146236	-	26229	B3GAT3	GLCATI,GlcAT-I	41.80282	26.516462	33.546532	59.013175	40.930016	26.786534	4.550504	6.852037	0.772772	10.086912	4.292921	8.725412	37.472864	27.510444	36.912255	26.992555	23.882047	70.536063	48.922414	44	19	60	40	37	6.563218	11	1	10	5	12.211055	37	36	50	43.959016	32	72.936538
L3_chr6_+_11202052	chr6	11202003	11202056	+	NA	NA	NA	54.615551	33.587756	49.654265	123.464018	21.472717	6.63941	10.880361	16.611971	25.110018	11.589513	11.006724	17.334514	18.455802	15.884997	16.868089	28.192204	15.023015	8.97145	61.980598	56	27.990132	124.986842	20.996711	10	15	26	31	12	12.947368	23.992308	18	21	27.975	46	21	9
L3_chr1_-_210070702	chr1	210070668	210070768	-	9926	LPGAT1	FAM34A,FAM34A1,NET8	50.057345	30.10029	18.057707	54.846688	25.558024	8.44653	8.42515	5.03044	6.459202	12.523145	9.244705	22.947543	25.814105	14.312172	11.935175	28.70303	17.018996	20.922299	57.836139	49.996124	11	55.796812	25	12.85567	11.957143	8.957143	8	12.909774	10.851351	31.774834	25.250927	19	21	46.94184	24.140401	21
L3_chr4_-_74343380	chr4	74343375	74343741	-	26057	ANKRD17	FLJ22206,GTAR,KIAA0697,NY-BR-16	36.389474	38.959396	44.932789	48.964749	17.717918	6.967675	22.240852	35.793926	76.07803	19.208679	22.08302	51.639128	25.825038	28.399282	45.55582	23.110734	25.23435	16.92791	41.862775	65.0853	25.212077	49.793683	17.320798	10.045675	29.25385	51.01909	89.446751	19.180136	25.322351	75.36534	25.321076	36.967457	64.198537	37.666901	32.609802	17
L3_chr14_-_34001198	chr14	34001190	34001202	-	171546	C14orf147	MGC24447	38.105701	21.93422	18.32988	15.745223	1.019722	0.638107	2.16878	8.011285	4.070608	0.937795	5.192645	2.156844	44.400181	39.944541	28.526559	25.250815	16.597007	14.653892	40.992063	37	10	16	1	1	3	11	5	1	6	3	43.991304	50.995652	39.995727	40.995652	20.995726	14.995652
L3_chrY_+_19614413	chrY	19614412	19614414	+	NA	NA	NA	74.187798	35.65826	9.08013	71.545345	101.153913	39.588281	10.48468	11.333139	4.389393	8.986637	5.999975	16.121919	0.026557	0	0.355971	1.42321	0	3.509867	77.348368	60.746029	5.083781	71.931789	97.89177	44.468193	13.128024	15.698018	5.378832	8.854839	6.854839	23.298916	0.025	0	0.75	2.333333	0	3.553191
L3_chr14_-_22610619	chr14	22610610	22610636	-	22985	ACIN1	ACINUS,ACN,DKFZp667N107,KIAA0670	8.365654	9.782459	11.915921	3.918306	2.043806	4.98908	12.002738	32.29026	33.479632	27.208321	18.970112	26.792803	64.542447	54.401863	119.79316	74.694489	94.760795	86.364837	9.53012	16.325301	7	4	2	7	15.508021	41	39.506667	26.506667	21.860987	39	63.82493	69.64986	136.998319	120.979882	109.823241	89.95168
L3_chr6_+_7335031	chr6	7335030	7335052	+	83732	RIOK1	AD034,FLJ30006,MGC12903,bA288G3.1	12.569369	16.197656	15.25572	17.639565	17.435753	0	22.578745	12.882367	11.927472	18.697288	32.237669	17.094213	49.961135	31.964018	59.267275	28.14845	55.342136	16.859611	15	26.991379	8.983193	18	17	0	28.925532	21	15	19	37	24	48.96363	41.997403	87	45.984628	72.968831	17
L3_chr1_+_3531425	chr1	3531405	3531477	+	127262	FAM79A	es:FLJ21811,RP11-46F15.3,FLJ21811,h-mover,mover,FAM79A	46.220651	29.011981	24.711873	44.290761	43.096975	42.882528	29.523234	10.832758	21.255945	5.685026	12.816748	15.20857	9.706274	17.684599	45.156436	17.662027	64.408687	66.928746	53.249442	48.121487	14.923372	45.115015	42.142338	57.899543	40.381329	18.060233	26.53392	5.92029	14.92029	20.948633	9.427924	23.532112	71.091613	28.907745	83.796126	67.967018
L3_chr11_-_94604013	chr11	94603957	94604047	-	143686	SESN3	MGC29667,SEST3	44.675266	23.670842	23.203958	10.790515	3.063528	0.638107	11.21738	47.165588	5.305582	2.813385	5.238118	0.741153	29.565399	15.06859	7.754552	6.72233	0.643964	3.021404	50.968012	39.512761	12.943038	11	3	1	15.390682	64.236641	6.781888	3	6	1	28.993596	19.9501	12.423165	11	1	3
L3_chr8_-_53789520	chr8	53789520	53789576	-	9821	RB1CC1	CC1,DRAGOU14,FIP200	36.906166	27.627969	25.490741	40.389343	20.489053	12.213045	38.402158	41.438437	47.688256	46.345637	28.114422	105.828608	10.261214	20.346019	21.919022	5.487426	6.719605	18.618376	42	46	15	41	20	16	46.988124	53	57	44	32	160	10	27	33	9	10	19
L3_chr11_-_56849000	chr11	56848983	56849041	-	85456	TNKS1BP1	FLJ45975,KIAA1741,TAB182	50.176005	44.325605	13.798432	44.176952	57.127479	10.605912	18.602151	13.908817	13.615175	9.41971	10.372588	13.707679	17.012721	19.0637	7.629154	18.207968	27.935103	20.749174	56.913875	74.495507	8.299666	44.941815	55.711587	14.976589	24.554987	22.920653	16.981513	9.748428	12.026777	19.052021	16.59498	25.321099	13.947803	29.738097	37.060052	20.939324
L3_chr2_-_86276048	chr2	86276035	86276140	-	10989	IMMT	DKFZp779P1653,HMP,MGC111146,P87,P87/89,P89,PIG4,PIG52	31.494606	22.83289	8.616153	11.722554	7.148431	0.638107	18.749448	8.668088	7.025122	16.732211	6.799094	27.880548	35.666099	51.499497	31.439893	28.733782	54.528713	24.820625	37	37.917808	5	12	7	1	25	14	9	17	8	39	34.997175	67	49	47	71	25
L3_chr2_-_105312601	chr2	105312548	105312633	-	9392	TGFBRAP1	TRAP1,TRAP-1	16.171015	15.509472	17.23313	16.696985	20.309156	3.546613	46.28937	49.697035	31.257709	40.424313	39.475179	39.923226	23.586351	20.259053	17.435491	12.188744	19.111567	23.935515	19	25.711041	9.980769	17.06026	19.869159	5	63	73.735892	38.967647	40.966387	45.32492	56.01014	23	26.94854	28.892286	20	26.974522	23.962025
L3_chr3_-_66633703	chr3	66633703	66634137	-	26018	LRIG1	DKFZP586O1624,LIG-1,LIG1	44.066699	43.50423	21.107877	101.146894	60.529318	88.564157	30.447924	26.663101	9.743099	45.329537	18.452233	94.214802	11.854703	7.87858	5.734757	10.662264	4.952871	7.568178	50.269169	73.318443	12.043062	102.055974	58.813471	97.053055	38.126767	36.504991	12.211036	43.770126	21.066199	140.980201	11.557258	10.525086	10.604877	17.447688	7.193029	7.548391
L3_chrX_+_134895285	chrX	134895259	134895327	+	10479	SLC9A6	RP11-274K13.1,KIAA0267,NHE6	36.349156	16.301034	4.775871	18.840304	8.134013	1.276214	13.424137	13.690098	5.528464	12.698698	11.996544	10.169715	37.69243	12.187	13.199809	16.438436	18.706898	27.851011	42.956358	26.889107	3	19.272947	7.966622	2	19	21.889307	7	13	13.964497	14	36.982558	16.218341	21	27	24.98995	28
L3_chr3_+_51680287	chr3	51680272	51680315	+	51368	TEX264	DKFZp451H0417,FLJ13935,SIG11,ZSIG11	40.329428	25.806449	13.695865	82.622003	67.713188	29.057727	6.527917	6.334386	7.109096	27.946643	11.959914	15.760519	40.871765	12.199386	13.540371	31.709294	47.747789	39.438164	47	43	8	83.866499	66	39	9	11	9	28	14	22	40	16	24	51.75766	60	40
L3_chr22_-_26645212	chr22	26645212	26645256	-	23760	PITPNB	PI-TP-beta,PtdInsTP,VIB1B	29.97177	36.395502	28.374936	31.841734	23.678189	6.326722	9.965903	48.729343	34.813031	32.303765	30.848381	20.233026	48.464274	41.88886	65.804284	45.488194	68.498908	19.791992	33.786491	60.797403	15.86213	32.455913	23.137936	9.157334	14.306761	69.487795	42.816878	32.349103	35.731869	28.331189	47.543762	54.842777	100.052797	74.14272	87.770751	19.948238
L3_chr5_+_110102599	chr5	110102578	110102649	+	91137	SLC25A46		42.438435	16.759156	15.14405	23.558447	13.046564	4.978102	13.365889	21.623336	11.767018	17.77721	28.742316	19.889399	32.64294	33.851607	34.410412	40.579565	39.750452	23.650298	49.531915	27.765957	9	24	12.765957	6.986486	18.778894	32.336683	15	17.778894	33	27.778894	32	44.568306	54.270492	66.270492	53.75343	24
L3_chr19_+_62817398	chr19	62817396	62817446	+	7693	ZNF134	MGC138499,MGC141970,pHZ-15	17.967671	15.670936	11.623904	27.577377	7.148431	6.53306	15.702943	31.790597	26.034714	5.762855	13.877318	30.148562	54.830302	47.217141	56.78168	33.118684	15.020794	26.673625	21	26	7	28	7	9	21	43	32	6	16	43	54	61	79	54	21	27
L3_chr15_-_48434354	chr15	48434352	48434692	-	2553	GABPB2	BABPB2,E4TF1,E4TF1-47,E4TF1-53,E4TF1B,GABPB,GABPB1,NRF2B1,NRF2B2	37.713561	42.711747	15.033861	40.301705	12.283971	6.675917	4.943467	17.767419	5.57735	2.813385	23.667017	4.446918	45.87945	43.773288	52.511097	34.27248	35.835321	21.850143	44	72	9	41	12	10	7	27	7	3	26.972603	6	44.99697	56.981981	81	55.927273	48.99697	22
L3_chr2_+_231968514	chr2	231968453	231968706	+	93010	B3GNT7	beta3GnT7	50.620447	60.817991	0	6.842317	2.043806	1.91432	18.128547	10.840904	0	8.576241	1.937059	1.482306	20.610716	22.111718	0.494381	3.061421	0	1.007135	60.547	101.25324	0	7	2	3	25.816327	19	0	9	2.304688	2	20.054596	29.308571	1	5	0	1
L3_chr16_+_88169666	chr16	88169637	88169697	+	27132	CPNE7	MGC34192	67.9007	53.160084	19.963711	49.279209	25.604054	4.847712	12.253885	10.965595	16.630388	8.63298	7.665082	9.296249	9.294049	5.999727	5.30706	7.928762	3.323871	5.035673	76	89.391535	11.996599	49.989865	24.996599	7	17	17	20.47583	9	9	13	9	8	9	13	5.1875	5
L3_chr8_-_22055345	chr8	22055306	22055403	-	80346	REEP4	C8orf20,FLJ22246,FLJ22277,PP432	53.887347	34.689997	13.507878	20.606492	16.373117	11.498743	6.212009	7.627512	1.545543	4.745715	4.349605	3.63915	29.812646	26.543518	32.882318	18.908542	6.719606	28.759803	63	57.563636	8	21	16	17	9	13	2	5	5	5	28.989691	35	53	31	10	28.97441
L3_chr1_-_164004730	chr1	164004687	164004759	-	54499	TMCO1	HP10122,PCIA3,PNAS-136,RP11-466F5.7,TMCC4	9.863604	6.675673	3.343982	7.834029	1.019722	0	15.000147	5.368344	15.291172	10.945363	9.476267	7.139405	65.134758	65.952328	83.442349	83.675528	61.831598	42.222354	12	11	2	8	1	0	20	9	18.987805	11	11	10	64	85.998201	116	136	82	43
L3_chr1_+_88922543	chr1	88922498	88922613	+	5586	PKN2	MGC150606,MGC71074,PAK2,PRK2,PRKCL2,PRO2042,Pak-2,RP5-905H16.1	43.676807	42.3844	31.711332	32.35613	12.260128	2.631014	16.190381	16.236855	16.633204	10.587915	5.979001	16.197375	30.636441	27.04802	18.173517	25.407737	19.755121	7.323894	51.700392	70.723521	17.71179	33	12	3.989899	22.76506	28.570189	20.976923	11	7	22.248971	29.797148	36.088857	32.335327	41.660919	28.355427	7.266571
L3_chr17_+_46598767	chr17	46598736	46598821	+	4831	NME2	MGC111212,NDPKB,NM23-H2,NM23B,puf,NDPK-B	50.509419	19.913376	20.043154	41.136732	10.222578	15.485632	1.32216	1.080913	0	3.75118	0	2.195282	38.852482	30.19483	22.357676	35.258499	35.282541	43.558741	58.902881	33	11.989247	41.878774	10	20.846387	2	2	0	4	0	3	37.940732	40	37.92622	57.70166	47.950951	43.943098
L3_chr13_-_109236932	chr13	109236925	109236967	-	8660	IRS2		21.321977	17.994295	11.689879	24.5867	13.31407	2.552427	43.486288	125.76951	97.551354	106.792181	82.232719	24.239815	26.25984	30.26544	40.97982	28.358264	30.877363	9.819306	24.971429	29.971429	7	25	13	4	53	143.994575	112.992793	100	91	34.98189	26	39	53	46	37	10
L3_chr15_-_71668737	chr15	71668736	71668739	-	NA	NA	NA	2.528698	1.211934	0	2.933393	0	0	2.797818	1.858813	2.353404	0.937795	0.84304	9.141747	85.788217	62.889763	67.893758	25.895888	70.584631	39.268912	3	2	0	3	0	0	4	3	3	1	1	13	85.474265	79.981413	81.737132	42	79.211397	40.737132
L3_chr3_-_130780060	chr3	130780052	130780090	-	NA	NA	NA	21.295524	20.935616	4.935939	1.957861	5.116077	1.914321	34.739579	59.22766	23.93295	26.901271	29.900169	14.291482	35.640387	42.227841	5.577337	15.30644	8.539826	3.000177	23.987342	35	3	2	5	3	44.929178	79.916072	29	26.987342	34	20	35	54.993151	10	25	10.992958	3
L3_chr15_+_97009290	chr15	97009270	97009293	+	3480	IGF1R	CD221,IGFIR,JTK13,MGC142170,MGC142172,MGC18216	25.52912	13.335165	5.679739	5.880431	2.039444	1.276213	53.466049	112.827461	26.563018	43.790329	4.269973	13.383131	13.294186	9.584774	5.665725	1.822079	5.615008	2.971095	28.433673	22.412621	3.412621	6	2	2	61.865993	125.352445	31.611175	40.662276	5	19.034867	13	12.519584	9.480398	3	7.306818	3
L3_chr14_+_72212696	chr14	72212694	72212697	+	NA	NA	NA	54.276778	30.231801	30.240904	25.901098	8.326385	3.571076	20.833402	9.055959	8.271661	7.137442	16.894462	6.933217	17.249516	18.706644	15.136586	11.103289	11.014208	18.555593	57.200668	51.467001	16.143335	26.123917	8.114668	5.114668	24.961876	13	10.038799	7	18.923077	9.961876	17.067021	24.093318	20.055991	18.018664	14.01103	19.111981
L3_chr10_-_45410003	chr10	45410001	45410386	-	220972	MARCH8	RP11-67C2.1,MARCH-VIII,MIR,RNF178,c-MIR	33.549396	25.946619	18.217775	40.203207	30.651934	10.504557	45.074729	73.644512	39.292696	52.877139	69.432956	148.219494	14.413661	11.999454	8.747648	10.356376	12.877079	27.584921	39.914692	42.990147	11	40.985437	30	16	60.998331	107.954055	48.996683	53.996683	79.963783	210.957263	14	16	16	17	19	28
L3_chr4_+_5763830	chr4	5763802	5763885	+	2121	EVC	DWF-1,EVCL,MGC105107,EVC1	47.288334	38.396796	14.807819	33.150096	14.290848	7.444081	39.600111	22.40396	12.830136	28.776563	37.251885	61.097202	6.170071	2.970164	6.995346	3.021958	4.083186	3.021405	54.906667	64	9	33.762791	14	10.975223	51.941176	36	16	28	42.996732	86.942308	6	4	12	4.959184	5.921569	3
L3_chr6_-_108561809	chr6	108561809	108561809	-	NA	NA	NA	25.964769	35.653793	71.658309	105.85516	99.280363	154.57505	66.407215	41.007818	12.654163	31.432909	33.468297	105.542694	1.032672	3.040757	4.559783	3.061421	3.714923	4.913316	28	61	35	106	96	151	71	47	15	29	37	164	1	4	7	5	5	5
L3_chr9_+_5619104	chr9	5619101	5619164	+	NA	NA	NA	56.758762	43.05357	35.472881	69.875526	30.592158	4.123491	13.802643	62.333329	36.242549	85.87763	46.979008	52.846905	23.571441	38.450485	34.68779	41.859107	22.573692	26.54349	65	71.786962	20	71	29.895833	6	19	77.994949	43.997475	81.997475	52.997494	75.951691	23	50	52.938111	68	30.993151	26.972696
L3_chr16_-_4604891	chr16	4604891	4604906	-	124402	FAM100A	FLJ31223,FLJ32185,PP11303	32.185693	25.983443	6.753939	3.929369	13.350475	12.921607	25.878431	41.392375	54.348715	26.434216	43.235722	29.099018	36.391737	47.224429	30.868283	26.488655	45.345088	27.849842	35	44	4	4	13	17	30	50	62	25	48	43	36	60	39	43	53	29
L3_chr6_+_137185392	chr6	137185390	137185452	+	5191	PEX7	RD,RP11-55K22.6,PTS2R,RCDP1	70.573454	29.859002	23.933957	36.391761	14.323295	5.399703	4.15202	4.427533	5.528465	1.87559	0	7.193666	20.420733	20.902669	17.825322	22.676068	16.812287	6.021582	79	50	13	37	14	8	6	7	7	2	0	10	20	27.407767	28	37	23	6
L3_chr1_-_222100243	chr1	222100226	222100338	-	7159	TP53BP2	BBP,53BP2,ASPP2,PPP1R13A,p53BP2	36.900571	43.095263	32.29975	36.270197	13.272387	9.498309	13.026547	27.216016	11.240874	11.52846	41.697112	18.22406	45.64396	18.388062	15.041706	12.855563	34.186484	21.523233	43.990338	71.938022	19	37	12.963636	14	17	40	14	11.988235	47	25.395	44.995074	23.988827	25.490417	21	45.581376	22
L3_chr1_+_109221123	chr1	109221098	109221153	+	29899	GPSM2	LGN,Pins,RP11-475E11.4	63.876624	47.877744	28.455669	40.29961	11.279312	2.000434	5.365388	15.489191	14.46482	9.65012	13.135466	4.390564	27.555438	18.039234	17.479624	16.477002	9.493596	4.985777	71.698696	81	15	40.987705	11	3	8	24	18	10	15	6	26.963415	23.950756	29	26.987952	14	4.971098
L3_chr2_+_9264299	chr2	9264298	9264446	+	8853	DDEF2	PAP,AMAP2,CENTB3,FLJ42910,KIAA0400,PAG3,Pap-alpha,SHAG1,ASAP2	57.45149	29.375499	11.52981	30.480582	25.616603	12.556816	30.968898	18.861477	18.399374	37.800624	43.572579	115.574863	9.239479	14.370651	8.507896	20.717454	36.717001	14.807675	66	48.995192	7	31	25	18	38	29	23	37.570577	50	167.327511	9	19	15.992754	33.873295	45.960784	15
L3_chr20_-_61068447	chr20	61068447	61068448	-	NA	NA	NA	70.602773	37.281097	25.908386	15.309416	6.843931	0	7.329006	2.56872	6.399637	0.6947	0	0	19.763166	14.830005	18.216098	4.131037	1.058908	0.797984	73.078922	63.758621	13.534483	15.479116	6.672414	0	9.25	4	7.75	0.75	0	0	19.578947	19	23.546992	6.736842	1.578947	0.789474
L3_chr3_-_13010624	chr3	13010592	13011245	-	NA	NA	NA	37.009291	29.284166	4.693863	6.769497	6.122694	6.63941	55.215424	66.492988	11.684111	2.813385	19.353225	71.951914	6.16129	5.957872	0.988762	0.60736	2.013724	27.541629	44.355049	48.50416	2.951807	6.923077	6	10	74	98.992188	14.753425	3	22.732206	101.690925	5.966102	8	2	1	3	27.850232
L3_chr20_-_61728853	chr20	61728836	61728902	-	NA	NA	NA	64.11512	65.424483	39.41354	39.551929	49.672936	18.882721	19.431428	18.184009	11.707229	34.587326	30.954729	14.01945	15.24688	18.616469	20.038819	13.380301	9.330246	11.633564	73.891958	109.542003	22.988685	40.230741	48.406773	26.713428	27.081118	29.162456	14.775877	34.086397	35.716259	19.327354	14.866667	24.70098	32.864198	21.889041	13.557769	11.673077
L3_chr10_+_88506235	chr10	88506227	88506360	+	657	BMPR1A	ACVRLK3,ALK3,CD292	66.843806	39.034529	6.685449	20.462264	34.78784	5.277082	13.000659	28.845782	10.263814	20.470728	25.774313	31.024311	19.295879	9.729976	3.279832	11.060698	10.943887	9.021758	78	64.909957	3.96281	20.932755	33.983264	8	18	43.93589	12.990244	20.829921	29.955882	43.154203	18.76699	13	5.938144	18.179014	15.991079	9
L3_chr4_-_174687145	chr4	174687143	174687147	-	9464	HAND2	HED,DHAND2,FLJ16260,MGC125303,MGC125304,Thing2,dHand	35.468477	45.804268	23.637918	76.115175	67.040618	130.20659	61.831029	91.053603	28.171428	64.235424	47.772425	255.249298	1.843676	2.025043	1.417276	1.979837	0.164777	6.523051	38.879238	77.820869	12.90361	76.620819	65.043742	137.777269	69.577937	102.895139	33.506556	59.284786	53.385668	396.148822	1.788775	2.724055	2.872354	3.251717	0.290917	6.559012
L3_chr8_+_9949271	chr8	9949207	9949284	+	4482	MSRA		58.672604	54.268306	59.810312	185.929941	136.636821	78.858833	7.850076	21.988837	6.990033	12.614553	11.171646	19.345848	32.775247	39.578146	86.597997	81.034205	144.664095	110.14585	67.985981	90.990654	34.995327	187.993784	132.992303	100.990654	11	33.930435	9	13	13	27	32	51.99842	112.419522	131.715079	164.99842	113.851578
L3_chr15_-_97870294	chr15	97870293	97870295	-	NA	NA	NA	78.281474	69.650149	138.786482	129.704909	65.045347	90.585256	20.103899	55.999142	23.988036	23.564091	15.145857	20.499037	2.054407	6.895902	5.65062	6.761824	6.197409	10.679818	80.889706	119.955882	64.889706	129.889706	62.977941	93.933824	24	64	28	22	17	30.05524	2	9	9	11	8	11
L3_chr1_-_30376180	chr1	30376180	30376181	-	NA	NA	NA	14.014696	6.546722	0.757877	1.957861	2.043806	0.994427	61.565887	46.441573	4.238813	15.254965	15.262589	26.897805	25.188022	20.401832	1.733047	1.218951	7.045449	16.712249	15.5	11	0.5	2	2	1.5	66.2	52.5	5.2	14.5	17.2	40.2	25	26	3	2	9	17.333333
L3_chr19_-_51081238	chr19	51081206	51081257	-	26145	IRF2BP1	DKFZP434M154	55.399087	34.780192	28.533259	32.384428	31.68689	10.114033	29.273865	36.394443	16.331445	9.707655	17.700917	12.047431	16.626807	10.369382	8.51435	4.01536	2.0244	9.156121	63.063545	58.193413	16.067124	32.942878	30.909951	14.94547	40.275279	52.275854	20.326479	10.051568	20.487184	16.688104	16.245142	13.692371	14.273195	6.598777	3.023167	9.149249
L3_chr10_-_106088167	chr10	106088137	106088223	-	NA	NA	NA	73.905922	67.643963	71.98687	242.096493	193.790357	88.689384	11.580175	42.873068	38.971855	53.550761	52.706497	29.663614	16.391482	38.298689	52.815076	62.705342	53.145876	87.845686	80.976725	113.971377	39	243.934532	187.983013	105.983623	16	63.996552	48	52	60	42	15.997561	49.99514	77.874436	101.995122	67.99273	89.98787
L3_chr5_+_10406836	chr5	10406799	10406843	+	10299	MARCH6	KIAA0597,MARCH-VI,RNF176,TEB4	26.415844	11.87714	11.780482	14.695507	7.142103	3.399269	12.912319	33.958811	32.900255	14.490144	17.897473	30.99011	63.052572	53.658477	65.272691	64.528839	47.845468	52.470048	30.927056	19.74472	6.989583	15	6.989583	5	17.98766	50.955	40	15	20.97449	43.979275	61.936441	69.923099	94.973229	104.961052	61.903809	53.63776
L3_chr17_-_72218639	chr17	72218636	72218687	-	439921	MXRA7	FLJ41492,FLJ46603,PS1TP1,TMAP1	46.674601	23.864998	17.830031	49.950513	28.926469	21.199887	16.062674	21.429928	19.653288	8.935471	9.543344	10.567681	39.67755	17.246559	43.651909	21.31579	14.953685	33.4523	53.782332	39.732542	10.611036	50.76262	28.23835	30.067167	21.888466	33.575428	24.423333	9.263182	11.152593	14.497521	38.807098	22.969301	67.020805	34.890286	22.20859	34.178813
L3_chr3_+_31549080	chr3	31549073	31549478	+	201595	STT3B	FLJ90106,SIMP,STT3-B	60.30346	31.928286	75.162721	78.565945	18.380113	4.184719	8.77958	26.917924	56.292415	74.213955	50.104635	35.666854	33.899328	39.215206	30.015321	40.332139	43.913277	30.523765	70.983516	53	41	79.964916	18	6	13	43.987448	69.991525	73	57.991525	49.991525	33	51.930381	50.991701	66	61	31
L3_chr14_-_23106818	chr14	23106802	23106871	-	8906	AP1G2	G2AD	21.826962	13.882558	6.527896	4.884455	3.063528	2.638541	39.852426	44.001836	26.445515	28.870451	24.966271	41.311626	41.910207	25.29068	27.305305	15.884509	7.925701	52.98493	25.973759	22.982379	4	5	3	4	54	66	33	28.989726	29	57.990132	40.9967	33.228895	44	26	12	53.9967
L3_chr21_-_35128671	chr21	35128669	35128673	-	NA	NA	NA	77.72891	39.46291	28.158382	60.524831	15.391233	1.362328	17.84485	12.52296	14.111146	12.154786	12.26045	6.370076	8.16598	6.895902	7.043797	5.509218	9.059737	4.985364	82.992337	66.991704	15	60.980843	15	2	22	17.957136	16.956025	12	13.990291	9	8	9	11	9	11.982759	5
L3_chr3_-_99795146	chr3	99795136	99795201	-	1371	CPOX	CPX,CPO,HCP	70.138241	31.799996	13.215861	37.409326	3.063528	8.265728	9.225854	14.9356	13.072076	8.68972	4.261095	9.283794	24.581835	18.180566	12.571564	18.333838	30.826608	18.790757	81	53	8	38	3	12	13	22	16	9	5	13	24	24	22	30	40	19
L3_chr17_-_35078399	chr17	35078396	35078400	-	NA	NA	NA	11.536318	10.696678	3.343982	41.618807	33.965851	24.384424	87.623536	55.576531	31.322104	67.207055	32.916639	138.576993	5.126461	9.964602	9.528191	6.125382	7.567168	13.678189	13	17.999728	2	42	33	30	97.997678	66.998868	36.999403	61.998454	36.998994	211.991695	5	13	14	10	10	14
L3_chr8_-_106401220	chr8	106401220	106401221	-	NA	NA	NA	57.895658	57.071612	47.643134	121.018798	113.518102	131.136757	46.43639	57.082073	16.151794	84.889113	45.425729	210.442013	0	0	6.851756	3.298818	1.659737	8.764874	60.610341	98.088874	23.906563	121.185795	109.7395	131.33642	51.331288	63.776191	19	75.746189	50.083518	332.559367	0	0	10	5.385714	2.385714	9
L3_chr8_+_74369000	chr8	74368996	74369396	+	157506	RDH10		65.064346	38.051978	244.961816	232.965286	331.049222	47.839786	29.715851	12.498406	92.478363	43.89817	85.935654	118.865327	10.315783	11.258299	51.360117	48.028632	137.837461	75.734692	76.717391	63	124.90708	234.921655	320.990225	59.717391	41	21.345794	108.17211	44	96.768421	174.670157	10	15	71.919075	78.289941	155.923417	78.894449
L3_chr15_-_22472160	chr15	22472159	22472162	-	NA	NA	NA	48.700842	47.993883	41.291576	64.531353	100.521134	88.024081	56.598655	42.543413	28.524746	54.452489	30.789494	102.953313	1.365652	2.770854	6.46496	2.710665	2.335211	6.240335	51.745895	82.21474	21.333768	64.86699	97.274107	93.072342	62.99071	50.996258	33.506759	49.852273	34.529213	157.730685	1.325301	3.650602	9.864139	4.446484	3.302607	6.312333
L3_chr4_-_105632061	chr4	105632060	105632082	-	80319	CXXC4	IDAX,MGC149872	46.52157	34.011833	25.732029	50.623021	61.233183	32.51462	46.855869	26.53848	24.528656	28.280135	43.891864	60.056189	13.329274	11.593274	20.875345	8.493249	18.317618	24.769128	52.872337	56.862228	14.9111	51.344876	59.654651	42.552355	60.477803	39.765781	30.084095	27.932288	50.184167	86.357575	13.020293	15.327446	32.200627	13.888031	24.719761	25.279281
L3_chr15_+_61127720	chr15	61127693	61127782	+	7168	TPM1	TMSA,C15orf13,HTM-alpha,CMD1Y	79.088247	54.782604	28.717903	89.810625	46.494628	12.727025	19.554464	3.649634	10.979191	25.666949	29.013495	36.727524	8.224478	2.245167	8.727401	18.941658	33.614009	34.212416	87.531325	92.287109	16.731481	91.096105	45.370343	17.99729	26	6	13.691474	25.961957	33.310471	51.722208	8	3	15	31	45.592229	34.952925
L3_chr16_+_66676760	chr16	66676753	66676856	+	4775	NFATC3	NFAT4,NFATX	33.668113	12.403852	9.711811	63.425103	15.31764	4.638976	39.348142	17.209437	32.137942	61.096372	40.260452	41.688054	35.767846	15.176309	39.818911	47.474486	48.607365	21.468611	38.994595	20.467552	6	64.537996	15	7	50.846754	27	39.648219	59.989094	46.644644	59.156664	34.994342	20.18251	66	77.512533	64.991667	21.876404
L3_chr6_-_135417641	chr6	135417619	135417688	-	10767	HBS1L	DKFZp686L13262,EF-1a,ERFS,HBS1,HSPC276	20.938973	30.081363	6.527897	13.744852	3.059166	0	14.239322	57.279814	72.781775	57.479303	28.172002	22.218067	73.803947	90.155015	91.612189	60.428936	86.868115	29.046814	24	51	4	14	3	0	19	70	86	53	32	32	72.989162	114.965533	118.990893	97.992714	104	30
L3_chr18_-_59137957	chr18	59137952	59138304	-	596	BCL2	Bcl-2	59.958418	33.567846	8.279921	6.842317	2.039444	2.123056	19.398641	20.739475	12.229025	9.655395	15.426582	6.275621	29.732017	21.302665	0.494381	6.691028	4.845474	5.95734	69.992958	55.710059	5	7	2	3	27.902644	33.938282	15	9.990385	17.925699	8.52365	29	28	1	11	7	5.985714
L3_chr21_-_42303536	chr21	42303516	42303552	-	49854	ZNF295	DKFZp781N1974,ZBTB21	42.912634	30.384777	12.103907	43.270616	17.412849	2.552427	43.179163	72.749904	30.950186	54.128039	75.178263	81.125813	23.448328	19.797617	20.249127	19.620004	34.711257	14.884044	49	51	7	44	17	4	53	92	36.997788	51	84	119.986726	23	26	30.995169	32	44.990385	15
L3_chr20_+_59260848	chr20	59260848	59260889	+	1002	CDH4	CAD4,FLJ22202,FLJ40547,MGC126700,MGC138355,RCAD	43.84659	25.442499	22.960477	43.031787	27.613553	30.411236	48.289472	29.053658	37.799302	34.951579	33.729476	58.598479	17.923872	9.214341	15.029063	19.173023	13.552127	23.633216	48.168062	42.76079	13.524797	43.564599	26.929619	36.923131	60.458192	41.757713	45.686603	34.418284	38.408552	85.590434	17.558175	12.186287	24.700625	31.19761	18.023219	23.921428
L3_chr6_+_147566536	chr6	147566512	147566832	+	134957	STXBP5	RP11-361F15.4,FLJ30922,LGL3,LLGL3,MGC141942,MGC141968,Nbla04300	41.919123	44.677088	53.398668	42.011861	16.333844	0.638107	22.272217	33.56467	91.087239	54.423439	49.044036	47.866296	45.961159	37.378109	93.044091	28.698472	11.769817	7.028717	50	74.230376	31.906404	42.877928	15.988827	1	32	55.263006	111.095947	53.946544	56.490781	67	45	48.996016	144.960794	46.994505	17	7
L3_chr18_-_802244	chr18	802241	802801	-	7525	YES1	HsT441,P61-YES,Yes,c-yes	49.502367	82.526222	51.795874	64.791916	14.299571	1.276214	12.356751	74.130576	79.159814	27.703043	34.761024	5.121455	49.01281	61.907177	115.434193	28.711126	19.57929	19.731316	58.17316	137.900032	29.906149	65.977578	14	2	16.946058	104.838174	95.784232	28	39.995763	7	47.97151	80.994366	161.91728	46.994366	27.499065	20
L3_chr14_+_104261610	chr14	104261609	104261611	+	122622	ADSSL1	FLJ38602	89.750909	46.901984	18.32988	5.906061	0	0	2.059989	3.841737	5.635325	0.937795	0	0	20.217338	16.221506	15.497552	0.60736	0	0	93	79.943055	10	6	0	0	3	6	7	1	0	0	19.938039	20.893333	20.866667	1	0	0
L3_chr18_-_11139542	chr18	11139531	11139597	-	NA	NA	NA	74.394274	43.139414	20.554802	19.577587	15.234677	5.457745	16.524286	30.585843	8.61955	4.745715	7.679775	40.073539	21.230895	22.754282	16.163006	9.139002	1.253236	17.850073	85.594209	72	12	19.946107	14.908714	7.995434	22.769993	45.967532	11	5	9	55.861624	20.724031	29.820099	27.935484	15	1.950413	18
L3_chr22_-_48865809	chr22	48865797	48865987	-	23209	MLC1	KIAA0027,LVM,MLC,VL,RP3-355C18.4	7.402518	3.644704	4.93594	1.957861	1.019722	0.638107	51.575035	43.509366	6.990033	11.58245	0.84304	1.482306	54.025933	54.321017	44.811399	21.447395	4.705883	2.01427	9	6	3	2	1	1	68	65	9	12	1	2	53	71	71	35	7	2
L3_chr2_+_183289065	chr2	183289064	183289291	+	54431	DNAJC10	DKFZp434J1813,ERdj5,JPDI,MGC104194	26.905019	31.868756	21.627732	40.128918	45.091055	6.884653	36.609992	45.534552	50.682629	58.007264	99.09494	97.210162	50.00385	44.162334	51.132162	60.664182	129.211723	50.238625	32	53	13	40.877934	44	10	47.978537	68	62	56.997753	113	138.422644	49	57.996008	76.992016	98.998008	163	51
L3_chr17_-_38082539	chr17	38082532	38082587	-	79990	PLEKHH3	FLJ21019	82.522105	40.652336	1.591957	4.9049	5.102972	2.123056	20.71865	25.72555	2.353404	0	0.84304	7.963099	11.289799	8.269205	5.137133	1.214719	0	1.007135	91.953526	67.958996	1	5	5	3	27.977011	39	3	0	1	11	11	11	8.923077	2	0	1
L3_chr1_+_32889369	chr1	32889357	32889487	+	5928	RBBP4	NURF55,RBAP48	18.855353	7.294994	3.183914	9.768909	2.039444	2.724655	15.223813	4.561096	6.301236	0.937795	6.822041	10.057186	80.561655	55.217516	49.039271	32.985668	43.742657	43.489796	23	12	2	10	2	4	21.972603	8	8	1	8	13.829746	78.980716	72.902431	81	54	61.984646	43.994118
L3_chr17_+_34279839	chr17	34279835	34279896	+	3927	LASP1	Lasp-1,MLN50	38.78816	15.595259	15.53016	112.762831	88.39512	28.108349	41.217357	22.882004	51.575371	109.533666	132.461389	108.215891	34.672606	27.530531	65.982403	142.227342	271.565299	180.026125	43.97243	26	9	113.928517	85.975847	36.984792	51.986509	33	61.993194	102.781631	147.65228	159.988075	33.995484	35.913528	90.890582	229.88925	296.461996	188.923997
L3_chr14_+_59785727	chr14	59785644	59785746	+	5494	PPM1A	MGC9201,PP2C-ALPHA,PP2CA	77.536727	60.463857	50.622595	62.791574	33.732022	15.646437	13.384091	10.804681	12.465867	4.745715	5.924229	12.381839	25.603649	24.119365	21.574431	32.582324	15.086607	13.812338	88.996344	100.975726	29	63.910233	32.990018	22.999085	17.72209	18	15.995305	5	7	17	24.967987	31.961353	38.473864	53.330429	21.996875	13.815252
L3_chr3_+_144203082	chr3	144203081	144203157	+	23350	SR140	KIAA0332,MGC133197	7.53123	7.831314	13.215862	4.877655	2.039444	1.276214	64.502314	119.570912	77.063729	63.704357	57.634357	45.088922	44.913605	34.788268	34.716062	30.602555	27.919445	8.014624	9	13	8	5	2	2	82	161.9563	92.945181	63	66	63.987159	43.996154	45.992323	55.992424	49.988549	38.984689	8
L3_chr5_-_118352118	chr5	118352115	118352211	-	285605	DTWD2	FLJ33977,MGC138579,MGC138580	78.341276	62.870733	13.993241	59.958013	21.379817	3.176747	23.54869	35.696554	19.452368	30.608699	40.499458	29.225842	15.363955	36.911454	13.487506	21.464377	28.581498	14.884044	87.624506	105.72332	7.980237	60.841897	20.897897	4.980237	31.987124	51	24	30	46	41	15	48	22	35	38	15
L3_chr3_-_53139479	chr3	53139457	53139525	-	NA	NA	NA	62.357163	20.311892	17.122117	35.662319	26.662819	21.356515	17.677719	19.377986	11.23246	8.712325	8.522375	11.432291	37.8889	31.428027	30.583417	37.374384	33.001206	36.658141	69	34	10	36.139749	26	28	23.990099	29.990099	13.990099	9	9.990099	15.821429	37	41	49.97421	61	44.970696	37
L3_chr16_-_69277458	chr16	69277409	69277475	-	92154	ABBA-1		27.171988	19.179044	12.103907	9.767372	13.307101	6.641627	73.305324	80.448295	48.506316	31.279133	28.161836	33.900787	18.352982	14.384617	7.591803	11.605923	13.035411	7.942209	31.204147	32	7	9.984615	13	9	90.887692	108.126374	57.99022	30.99022	32	48.144012	18	18.972973	13	19	18.106995	7.990741
L3_chr1_+_113018631	chr1	113018569	113019134	+	4343	MOV10	RP11-426L16.2,DKFZp667O1423,FLJ32791,KIAA1631,gb110	13.965183	9.096226	3.183914	5.866784	12.258494	6.9034	22.270719	36.364383	25.977715	24.881802	27.376179	69.985498	82.638196	61.428735	36.536873	29.25747	43.717682	72.362781	17	15	2	6	12	10	31	58	33	26	31.983051	97.95082	80.977535	81	61.98951	48	60.988304	72.988304
L3_chr2_-_127861980	chr2	127861925	127862078	-	NA	NA	NA	41.910245	85.794604	127.091432	165.741758	38.884546	22.565395	14.030043	67.504837	196.265998	79.547539	83.098351	81.371219	63.006668	106.947876	167.048399	120.607582	99.360173	54.185282	48	143.972615	72.509374	167.919499	38	31	20	97.995482	234.990917	77.934489	94.998489	116.998489	62	138.99638	235.897496	196	120.974118	54.995049
L3_chr10_-_101935717	chr10	101935643	101935807	-	10613	ERLIN1	C10orf69,Erlin-1,KE04,KEO4,RP11-316M21.1,SPFH1	36.301935	17.411854	0	13.680415	5.102972	4.123491	18.705052	13.617505	0.772772	5.762855	4.349605	5.028555	66.377722	55.659798	7.15647	16.382689	5.233542	22.60868	42.755725	28.812727	0	14	5	6	26	22	1	6	5	6.857143	64.902439	73	14.088385	26.889412	8	22.902439
L3_chr20_-_24921356	chr20	24921346	24921419	-	57136	C20orf3	APMAP,BSCv	62.52658	37.102827	20.466099	66.064945	24.524637	26.55946	10.957111	15.293412	11.288298	8.62534	14.050809	22.848813	47.968801	54.65473	51.810457	46.592963	51.983108	58.38891	71.990312	62	12	66.990322	24	35.990323	15	23.976744	13.976744	8.992188	16	32	46.976415	70.941371	77.837177	75.952817	66.952841	59.875224
L3_chr6_-_27948104	chr6	27948095	27948109	-	8354	HIST1H3I	RP1-193B12.1,H3.f,H3/f,H3FF	80.741633	35.093202	27.965108	25.585817	10.231302	8.848065	22.816974	13.159195	12.22361	1.87559	0	3.649411	18.39204	7.598642	13.566063	1.832151	1.287928	4.951215	89	59	16	26	10	12	29	20	15	2	0	5	18	10	21	3	2	5
L3_chr4_+_14613697	chr4	14613697	14614043	+	132864	CPEB2	MGC119575,MGC119576,MGC119577	46.890294	39.904841	64.475862	220.619278	118.823309	26.504942	30.687294	117.712989	249.433715	262.910704	288.519956	247.806174	44.436587	45.605053	134.856807	151.067843	238.726289	70.165749	50.657677	67.734054	32.892207	221.354578	115.268036	33.996219	36.995495	135.812409	277.806565	233.604101	315.305398	376.868739	43.982538	57.98375	152.218239	243.476164	250.551405	72.855219
L3_chr12_-_8993509	chr12	8993493	8993537	-	4074	M6PR	CD-MPR,FLJ32994,MPR46,SMPR	19.619342	16.26587	11.689878	25.567339	16.325324	3.190534	36.948155	19.090649	30.170192	17.639501	17.993924	24.471475	66.145542	55.197479	74.906489	74.240385	81.427013	60.798027	23.138855	27	7	26	15.957983	5	48	30	37	18	20.96729	34	64.923167	71.987629	107.584328	120.986691	105.932083	61.89069
L3_chr3_-_198509339	chr3	198509313	198509445	-	1739	DLG1	DKFZp761P0818,DKFZp781B0426,DLGH1,SAP97,dJ1061C18.1.1,hdlg	82.519292	70.867227	32.040124	66.907139	13.271125	9.171601	11.094782	11.777264	11.745727	10.47982	6.767269	14.510404	29.749697	17.352929	30.756941	17.650501	17.914402	17.113103	95.775844	118.51565	19	67.965044	13	13	15.990099	19	15	10.970588	8	20	28.978721	23	51.989474	29	26	17.46875
L3_chr14_+_103065273	chr14	103065243	103065324	+	115708	C14orf172	hCG_25505,FLJ40452,GCD14,Gcd14p,TRM61	78.458534	42.227836	91.155257	75.989739	103.758774	50.661726	13.132233	28.159175	49.162345	32.536513	48.150056	23.049594	33.380729	36.759008	74.75886	35.987183	35.747529	59.905159	87.404197	70.873963	48.394172	76.983209	100.842265	64.465218	17.486474	38.495088	58.505223	32.225261	53.901046	32.137932	32.793865	48.050126	98.780273	58.674728	46.385475	61.262613
L3_chr16_+_52295568	chr16	52295545	52295599	+	79068	FTO	KIAA1752,MGC5149	10.864172	4.847864	0	5.876167	4.08325	0.638107	53.685081	57.122901	20.357475	19.27988	24.827811	61.441584	60.824267	44.163717	22.717439	30.680242	47.524477	42.168434	13	8	0	6	4	1	64	78.380645	25	19	28	88.990506	60	57	34	50	61	43
L3_chr1_+_181708160	chr1	181708160	181708275	+	9887	SMG7	RP1-127C7.1,C1orf16,EST1C,FLJ23717,KIAA0250,SGA56M,SMG-7	65.032503	61.725202	35.238118	35.74235	16.062044	3.190533	17.306858	17.780251	20.409206	6.899854	13.174292	15.218705	43.291603	26.177367	36.701766	16.185031	39.557679	15.596295	74.487941	103.622062	20.989104	36.388641	15.71101	5	23.924808	27.893182	25.306467	7.226833	15.352358	21.068617	42.458392	34.38048	59.415165	26.544811	51.184161	15.687196
L3_chr17_-_21058067	chr17	21058067	21058243	-	8834	TMEM11	PMI,C17orf35,PM1	44.232171	22.149028	18.477049	27.346502	23.560435	7.552231	33.105385	38.42495	49.010084	44.535631	20.009404	34.382221	48.705802	22.221098	49.656182	19.635917	51.94078	30.170324	49.987654	37.024471	10.993865	27.789474	23	11.060185	41.113402	54.113402	58	42.995885	23.113402	49.004311	47.98556	29	67	31.99278	59.923358	30.821958
L3_chr2_+_218972821	chr2	218972796	218972983	+	58190	CTDSP1	NLIIF,SCP1	56.009059	44.439875	16.436628	25.342743	28.656967	13.794027	9.172236	19.40002	14.506835	9.665083	8.453349	12.21584	61.147025	63.762156	29.315847	20.783311	16.136981	31.484876	65.962343	73.854478	9.982906	25.848876	28	20	13	30.985507	18	10	10	17	59.980519	82.983051	47.982993	33.987055	22.966102	32
L3_chr2_+_46779543	chr2	46779541	46779896	+	9655	SOCS5	CIS6,CISH6,Cish5,KIAA0671,SOCS-5	102.920292	54.828836	25.081902	67.172587	46.850965	9.666976	6.3208	4.40835	8.605755	5.62677	7.557982	8.096328	17.463956	11.058132	7.597127	22.948892	17.231003	9.874768	116.869787	91.519171	15	68.267265	45.735184	13.994898	9	7.979167	11	6	8.832572	11	17	14.67234	13.824569	37.621789	24.222244	9.894238
L3_chr3_-_114898146	chr3	114898135	114898205	-	205717	KIAA2018	DKFZp781O0144	45.293855	39.532426	31.201585	40.867062	30.236365	4.541998	60.68465	106.521667	98.371655	103.211952	101.156305	86.376348	21.052115	12.535993	14.635822	11.671763	15.782731	9.960368	52.633492	65.606969	18.810919	41.64972	29.539947	6.866588	80.79512	152.203217	118.544795	100.600664	115.892036	123.022798	20.529118	16.578579	25.812377	19.174161	22.904469	10.026849
L3_chr1_-_227710685	chr1	227710683	227710745	-	55746	NUP133	FLJ10814,MGC21133,hNUP133	20.35008	19.86561	4.775871	17.652278	10.225065	2.638541	16.835272	35.409096	7.797894	6.70065	17.165341	3.677588	90.217152	99.518546	106.869608	76.133517	62.789554	27.578922	24	33	3	18	10	4	23	51	10	7	20	5	88.774194	128.998462	153	124	82	27.774194
L3_chr14_-_92869055	chr14	92869055	92869161	-	55727	BTBD7	DKFZp686N0544,FUP1,MGC48310	70.41991	67.840653	22.102086	43.25094	10.391303	1.046832	33.219698	24.125363	17.73275	10.271197	10.464938	27.116879	23.833839	10.768545	25.555586	22.218398	17.355639	9.333833	80.343785	114.312663	12.981132	43.876259	10.164913	1.66557	42.409995	36.035416	21.978806	10.54922	12.085562	39.21235	23.316785	14.165117	40.467551	36.157317	22.748309	9.452034
L3_chr15_-_61913134	chr15	61913134	61913244	-	8925	HERC1	p532,p619	69.407929	47.013385	20.035774	72.984718	58.531854	10.642496	14.955575	46.1435	36.704673	61.525021	59.95513	62.250742	43.742931	61.925596	64.729952	96.823283	95.741278	54.436133	78	79	12	73.98493	57	15	20	59.946636	43.997396	58.971488	67.982507	89.994778	43	80	89.96518	156.998333	113.986683	56
L3_chr16_-_83433426	chr16	83433426	83433426	-	NA	NA	NA	64.51395	40.868526	16.737923	7.886126	7.180999	0.638107	50.383933	47.30448	19.992165	15.804018	27.081472	48.470641	13.33938	13.243968	10.061021	3.692466	10.867595	9.747015	67.02381	70.02381	9	8	7	1	55	53.366667	23.360731	15	30.060731	73.666667	13.175	17	14	6.025	13.4	10.025
L3_chr7_-_130004091	chr7	130004082	130004128	-	26958	COPG2	2-COP,FLJ11781	56.29065	30.789942	22.664544	36.439939	7.146779	4.745302	39.50363	26.960376	31.736063	15.646998	16.42488	16.94004	32.64927	23.584225	26.975492	11.004625	13.583058	10.985719	63	51.674388	13	37	7	6.976636	50.944444	38	38	16	19	24	32	31	42.985782	18	19.305433	11
L3_chr1_+_211291216	chr1	211291197	211291326	+	26750	RPS6KC1	RPK118,humS6PKh1	95.747012	49.150027	56.879571	97.417943	17.377884	9.540049	6.820762	24.592866	27.363192	26.912604	31.24404	26.501285	26.542564	28.216743	32.591439	36.729462	27.453089	8.014625	107.9729	81.981015	32.986465	98.989175	17	13.99729	9	38.996212	33.992481	27.558398	35.988722	37	26	37	54.847143	60	39	8
L3_chr3_+_47819631	chr3	47819621	47819681	+	22907	DHX30	DDX30,FLJ11214,KIAA0890,Ret-CoR	24.674241	15.652136	3.343982	24.580393	30.732262	7.522759	35.38587	37.924883	13.007174	15.590258	13.783881	35.334036	69.201826	54.451544	15.673873	29.369023	51.745588	75.917318	29	26	2	25	30	11	46	56	16	16	16	50	67.997214	71	26	47.988881	65	78
L3_chr9_-_38059225	chr9	38059222	38059273	-	6461	SHB	RP11-3J10.8,RP11-3J10.3,bA3J10.2	93.086276	64.00634	177.999633	317.355758	228.840514	81.228257	13.987396	15.116885	23.783528	46.698973	55.852333	59.732763	22.34167	20.037539	24.813333	58.385299	50.446939	40.749905	102.988179	107.916537	90.572956	318.946113	221.877793	97.608417	19	23	29	45.809876	62.934308	86.62526	21.911585	25.986971	38.365234	94.68656	63.49712	41.687055
L3_chr10_+_112621663	chr10	112621660	112621678	+	27250	PDCD4	RP11-348N5.4,H731,MGC33046,MGC33047	49.541203	51.545127	21.134803	15.720155	1.019722	0.638107	8.587905	43.498938	19.570951	2.813385	10.31844	16.270696	71.802571	78.850815	43.681541	24.529443	27.004334	37.969987	55	87	12	16	1	1	12	59	24	3	12	23	71	99.971544	61.994709	39.997355	35	38.997355
L3_chr10_+_121475565	chr10	121475511	121475660	+	22876	INPP5F	FLJ13081,KIAA0966,MGC131851,MGC59773,MSTP007,MSTPO47,SAC2,hSAC2	52.561951	32.980109	78.13527	130.28735	43.114149	12.000395	32.019002	38.493182	59.913756	48.347703	50.133663	30.656262	46.677646	24.340713	33.111688	49.007804	31.307105	8.870154	62.462594	54.617051	44.15102	132.24759	42.10552	16.796409	42.932136	58.955257	73.724551	47.583944	58.109269	42.725313	45.824065	32.123476	55.891513	80.034838	42.14347	8.824027
L3_chr3_-_135687238	chr3	135687236	135687548	-	25847	ANAPC13	APC13,DKFZP566D193,DKFZP566D193m,SWM1	42.680231	37.042621	22.080856	52.341798	12.279274	16.654634	17.261483	24.687698	15.718226	10.463821	13.795873	14.960355	73.782019	57.270566	66.21667	77.270439	92.304451	61.00747	48.032974	62.120405	12	52.99095	12	21.757009	24	35.792	19	10.896	15.991304	21	73	74	85.950992	125.133715	108.978412	62.976471
L3_chr1_+_209499221	chr1	209499219	209499369	+	55758	RCOR3	FLJ10876,FLJ16298,RP11-318L16.1	36.745484	31.811159	16.962049	41.273211	6.122694	3.190534	49.240672	74.48622	44.367648	25.906798	31.246923	64.866437	47.867098	55.34973	25.607276	28.196871	30.897644	21.743563	43	52.985981	10	42	6	5	62	107	54	26	36	93	47	72	40	46	42	22
L3_chr11_+_73265691	chr11	73265673	73265711	+	80227	WDR71	FLJ11848,PAAF,WDR71	62.744056	42.890757	9.937853	32.530324	17.382768	11.739139	5.220122	4.295437	3.368982	5.734105	27.293833	5.093279	66.01425	61.843563	48.56889	32.503545	22.399439	46.00006	69.985712	71.985577	6	33	16.990385	16	7.454545	7.092888	4.185776	5.970588	31	7	64.972299	79.991477	69.47189	52.955325	29.997151	46.963847
L3_chr7_+_39955814	chr7	39955812	39956492	+	8621	CDC2L5	CDC2L,CHED,FLJ35215,KIAA1791	89.254889	106.091909	33.091568	56.763823	18.376826	11.208541	11.784514	16.26422	16.522711	7.61584	17.164295	24.457705	35.004242	58.436054	24.83734	23.143065	23.450538	11.057255	105	176.62962	20	57.913043	18	16	17	26.967742	21	8	20	33.983607	34	76.9375	45.716744	37.891667	33.186842	11
L3_chr11_-_67029411	chr11	67029352	67029470	-	9600	PITPNM1	DRES9,FLJ44997,NIR2,PITPNM,RDGB,RDGB1,RDGBA1,Rd9,RDGBA	65.783609	45.678011	34.227938	90.414167	121.936784	87.469354	37.943475	44.917096	18.836381	40.510513	51.258742	60.033777	32.834309	21.002752	17.272147	23.768028	23.683069	70.535398	76.634098	75.972016	20	91.801127	118.942	113.95788	49.957055	66.969287	23.966257	40.996923	58.975451	85.7464	32	27.983264	31	38.946308	33.991632	71.895521
L3_chr3_-_198241055	chr3	198241046	198241153	-	4241	MFI2	CD228,FLJ38863,MAP97,MGC4856,MTF1	83.280301	61.049268	462.813242	427.44243	297.48087	264.042702	36.058381	79.731388	123.477389	102.752053	121.393804	288.799333	17.471826	28.817771	211.70235	113.283206	158.872325	329.715307	97	101.944516	234.95792	430.490585	288.986412	304.978034	48	112.989716	147.976509	99.970092	137.814757	425.944649	16.979592	37.999048	267.804396	183.970493	198.974192	344.896881
L3_chr10_-_71576452	chr10	71576395	71576481	-	219743	TYSND1	FLJ40378,MGC131934,MGC34695	92.889319	30.752653	1.591957	29.365052	11.250828	20.646744	22.865243	16.55311	0	10.738963	3.395108	20.781225	21.537709	12.128777	1.483144	13.409303	8.205668	16.978218	106	51	1	30	11	28	31	24	0	11	4	28.807143	21	16	3	22	12	17
L3_chr9_-_130526228	chr9	130526205	130526229	-	84885	ZDHHC12	FLJ14524,MGC13153,MGC54050,ZNF400,RP11-545E17.12	49.435501	33.917567	46.735187	54.484633	19.490322	28.964763	27.028566	24.204164	10.45953	11.01743	2.552068	7.694922	62.40314	27.678102	25.866393	15.367957	11.459467	37.748522	55	56.996016	25	55	19	36.992032	34	33	13	11	3	11	62	35.973094	36.990868	25	15	39
L3_chr9_-_37455334	chr9	37455280	37455450	-	9925	ZBTB5		30.00021	13.897832	12.895725	18.61803	10.228352	1.276213	52.579904	45.298034	24.653453	29.001703	19.692549	30.470445	57.073821	52.217118	19.066005	20.15935	14.047611	14.787791	35	23	8	19	10	2	66	67	30	29	23	43	56	68	31	33	20	15
L3_chr2_+_227409013	chr2	227408980	227409070	+	84236	RHBDD1	DKFZp547E052,MGC117258	65.293134	48.006238	20.079989	69.758539	26.584861	2.638541	32.446312	60.943831	19.04028	46.976304	52.280282	76.424241	41.975972	33.393643	39.00071	55.7752	55.674458	28.758723	76	79.986348	12	71	26	4	43.992208	85.992208	24	46.992208	59.992208	109	40.997126	43.985745	60.991549	90.98585	75.991549	28.997126
L3_chr14_+_103165292	chr14	103165264	103165335	+	3831	KLC1	KLC,KNS2,KNS2A,MGC15245	85.320835	59.466289	56.98716	52.054111	24.369577	7.075628	26.034007	11.706691	30.806657	33.910861	29.385447	38.394172	28.571769	45.238192	41.792783	25.987167	32.157179	32.581152	97.236738	99.672042	32.986842	53	23.821516	10	35	19	38	34.196085	33.992337	53.930223	28	59	65.86503	42.412527	44	33
L3_chr22_-_45311806	chr22	45311766	45312378	-	9620	CELSR1	ME2,CDHF9,DKFZp434P0729,FMI2,HFMI2	63.350784	51.007008	92.375037	204.895882	210.728881	45.157611	64.786781	114.119961	117.198591	138.067124	138.921816	170.902041	12.326558	13.503361	25.294747	38.918899	55.030149	59.633719	74.436801	84.942102	54.213795	208.403743	205.562375	64.016797	83.858279	165.537502	145.095758	139.061723	160.367526	241.961498	12	18.142721	44.816739	63.789842	77.216774	60.043089
L3_chr6_+_41148690	chr6	41148659	41148690	+	4800	NFYA	CBF-A,CBF-B,HAP2,NF-YA	53.544187	71.737656	72.717173	69.37807	34.919767	19.842173	30.828883	80.798702	64.491017	32.486293	39.925988	31.069697	56.80231	72.791345	124.908089	35.707226	44.646214	37.748592	59	121.984694	38	70	34	25	37.994778	93.994792	75	31	44.989305	44.994792	56	92.998047	151	57.988243	53	38.990196
L3_chr3_-_33456858	chr3	33456858	33456908	-	7342	UBP1	DKFZp686L1745,LBP-1B,LBP-1a,LBP1A,LBP1B	76.305913	47.955139	54.206627	45.210096	31.750139	4.123491	29.109487	34.962016	30.025379	43.433322	40.488923	30.637361	35.764629	22.606806	20.964673	34.950885	25.042181	12.975034	86	79.979566	30.991202	46	31	6	38	53	37	43	46	44	35	30	35	57	33	12.996241
L3_chr1_+_177529499	chr1	177529499	177529609	+	6646	SOAT1	ACAT,RP11-215I23.2,SOAT,RP11-215I23.1,ACACT,ACAT1,STAT	28.542381	27.020024	18.057707	20.555095	7.155522	4.184719	17.884034	50.862181	25.855299	21.943646	28.633845	34.385645	95.567266	76.862278	84.122556	108.727591	116.353461	99.372739	33.947761	45	11	21	7	6	24.956175	75.995851	32	21.995851	33	47.956175	93.993342	99.982984	122.997325	176.98401	144.994663	100.997315
L3_chr13_+_35904631	chr13	35904628	35904632	+	8900	CCNA1		3.413301	3.022067	0	2.942775	1.019722	0	26.30227	7.197145	4.005807	4.919368	10.471622	2.852977	113.01514	56.075269	21.090212	42.71285	87.364717	6.843359	4	5	0	3	1	0	31	10	5	5	12	4	113	71	28	69	95	7
L3_chr2_+_237317872	chr2	237317870	237317873	+	NA	NA	NA	65.63139	70.167759	108.825983	135.585551	149.828058	103.249876	72.861614	38.269713	39.980965	52.949475	27.944415	111.452068	5.119728	3.040757	25.109574	6.761824	3.557546	10.679818	70	119.999954	54	135.999954	145	110	79	47	46	48	31	173	5	4	32	11	5	11
L3_chr21_-_45117980	chr21	45117979	45118089	-	754	PTTG1IP	PBF,C21orf1,C21orf3	106.141118	61.898392	31.472531	64.135714	21.465711	11.248377	21.110214	27.749611	20.766573	11.42376	24.909008	19.649876	17.50759	23.426867	20.772327	33.585823	29.867287	53.264947	120	103.98615	18	65	21	15	30	42	26	12	29	27	17	31	36	54.989022	41	54
L3_chr15_+_90197538	chr15	90197536	90197941	+	28232	SLCO3A1	FLJ40478,OATP-D,OATP3A1,SLC21A11	101.466443	63.126839	35.973357	58.343552	16.373116	10.369873	24.458402	30.035112	27.880547	16.484587	12.056231	22.376823	18.90016	14.454907	12.0021	7.747601	6.37261	7.028717	115.319318	105.753565	20.172946	59.162785	16	15	34.104138	44.717035	34.231713	16.57716	14	31.38382	18.406066	19.23441	19.349884	12.7061	9	7
L3_chr12_-_123618082	chr12	123618080	123618162	-	NA	NA	NA	44.086067	29.491678	8.119853	10.966295	27.110275	11.384101	90.384991	102.29669	70.459184	51.749827	54.546397	77.063874	14.312815	24.605865	20.333459	6.236872	11.903355	14.829262	51.849982	49.042568	5	11.230348	26.509586	16.697154	114.710546	135.153095	85.520505	51.192584	62.947686	109.292068	13.9375	32.442765	31.508938	10.243031	16.855983	14.944785
L3_chr13_+_98951695	chr13	98951656	98951766	+	9375	TM9SF2	FLJ26287,MGC117391,P76	29.654369	12.71435	9.711811	19.577028	17.407909	4.552861	37.643155	46.496284	48.956905	20.309739	24.886061	30.345729	81.649244	62.323922	72.039725	83.474944	83.304098	81.540792	35	21	6	20	17	7	50	71.989607	60.986254	21	29	41.989607	80	81.996769	113.967187	135.991891	111	82.982343
L3_chr6_-_30632013	chr6	30632006	30632299	-	2794	GNL1	DASS-205I8.3,HSR1,DADB-87H23.2	87.932577	68.454012	66.441816	66.844175	45.024623	19.149759	21.413561	57.233446	52.800776	20.71065	26.819329	29.424512	39.844027	40.94758	51.065666	18.318181	33.178843	25.614424	100	113.992	38	67.941176	43.996885	27	30	78.989744	63.989583	20.928	30.99115	41	38.970297	54	79	30	45.965217	25.818515
L3_chr19_-_55524068	chr19	55524060	55524157	-	3748	KCNC3	KSHIIID,KV3.3,SCA13	15.473366	30.501486	15.03386	64.19453	56.746594	19.79637	119.865794	147.120758	159.983976	215.02088	374.521101	171.0064	14.38361	9.754287	23.01195	28.163772	32.149112	39.639674	18.658667	50.920272	9	65.183709	55.278848	25.987653	148.819549	188.699689	187.963473	199.898367	415.754078	251.962628	14	13	37	45.995	42	41
L3_chr22_-_49041867	chr22	49041866	49042399	-	6300	MAPK12	ERK3,ERK6,P38GAMMA,PRKM12,SAPK-3,SAPK3	68.229011	52.16207	26.309443	36.262045	15.31764	14.810467	36.800772	52.748555	29.917745	13.435435	23.252047	33.755307	45.049268	21.816649	25.23626	13.42766	20.710587	16.69969	79.991808	86.945624	15.983727	36.966396	15	20.962534	48.654545	81	37	14	26.977578	48	43.974581	28.881579	42.975118	22	29	16.770833
L3_chr9_+_95378087	chr9	95378085	95378870	+	5253	PHF2	GRC5,JHDM1E,KIAA0662,MGC176680	60.160836	24.890892	37.522265	37.955916	16.76387	8.590236	78.266278	94.132387	175.950322	70.939118	44.452077	85.349745	12.048349	27.706998	28.924783	11.533727	11.002948	23.892798	70.597917	41.246701	22	38.692308	16.396341	13	105.819216	143.868402	212.11844	71.994382	51.718373	119.113089	11.705572	36.659091	47.927832	18.945946	16	24.117274
L3_chr14_+_55116716	chr14	55116646	55116758	+	3895	KTN1	CG1,KIAA0004,KNT,MGC133337,MU-RMS-40.19	72.742626	95.693076	80.537626	131.488504	51.671502	21.99104	58.113976	117.518302	91.048755	113.662302	55.752957	87.857271	20.413125	22.139601	25.918632	25.716778	12.544949	7.049942	83.523175	160.998131	44.764511	133.377349	50.47407	30	74.502408	157.989485	109.599577	110.916987	63.982177	125.732365	19.872955	29	39.457552	41.907813	18.179478	7
L3_chr13_+_27093996	chr13	27093992	27094069	+	51082	POLR1D	FLJ20616,MGC9850,POLR1C,RPA16,RPA9,RPAC2,RPO1-3	23.320559	28.203902	8.279921	23.716839	5.102972	3.987798	45.552607	64.290557	38.098183	80.878636	38.239648	46.102135	84.251683	62.774201	87.306105	67.989214	108.035266	57.020516	26.991228	47	5	24.179688	5	5.982456	59	87.992288	46.984848	78	43.997442	65	82.98832	81.998322	120.998317	110.637074	134.993263	58
L3_chr17_-_36057609	chr17	36057580	36057642	-	6605	SMARCE1	BAF57	46.706576	52.636841	30.372732	32.962583	11.242324	8.474455	36.107514	40.424558	24.828775	19.917423	18.316291	48.621725	70.94433	54.722027	56.571714	47.16509	34.704393	34.972286	54.589782	87.873288	17.983051	33.622448	10.995781	12.893119	48.720644	59.938724	30.987654	20.445829	21.449944	68.445829	69.542486	71.553096	85.995	77.008618	46.647388	35.454631
L3_chr2_+_220071856	chr2	220071841	220071903	+	29926	GMPPA		31.393885	33.116319	15.144049	23.526861	54.291944	10.796067	64.940699	46.059081	31.599799	41.071252	67.455069	27.165273	59.266761	37.995144	32.713771	34.898904	57.671526	48.169426	36.995215	55	9	24	53	15.995215	82.99458	69	39	41	77	38	58	49.972752	51.997199	56.997207	77.997207	48.959569
L3_chr2_+_104838488	chr2	104838488	104838500	+	5455	POU3F3	BRN1,OTF8	51.799298	30.039131	24.889853	44.388871	32.986747	20.230597	92.832476	59.423776	68.335585	54.983283	73.353134	96.361221	11.969014	8.200687	16.811826	4.976523	11.25245	11.479437	57.923114	50.408513	14.218675	45.051208	32.156256	26.884343	106.910623	77.123311	80.313539	52.396486	82.051583	143.955228	11.698299	10.833755	25.788633	8.150392	15.281715	11.618655
L3_chr9_-_71477097	chr9	71477060	71477231	-	320	APBA1	D9S411E,MINT1,X11,X11A,X11ALPHA	109.533439	60.570048	16.365571	18.639896	5.102972	1.91432	35.627295	51.384005	15.133454	17.974708	4.238148	18.927299	12.285114	12.693373	3.016165	6.099018	1.287928	2.014269	126.702143	100.834249	9.97992	19.050405	5	3	48.923546	77.728842	19.073834	18	5	27	12	17	5.758613	10	2	2
L3_chr5_+_14634905	chr5	14634886	14634957	+	54491	FAM105A	FLJ11127	86.114098	59.610324	4.93594	2.926593	2.039444	0	9.287001	9.72119	1.580632	0	5.238118	0.741153	64.188152	21.886503	2.966289	5.497498	8.545885	1.007135	96.071332	100.071332	3	3	2	0	13	16	2	0	6	1	62.983539	28.882353	6	9	11	1
L3_chrX_+_48545384	chrX	48545384	48545593	+	10013	HDAC6	FLJ16239,HD6,JM21	28.818572	21.689342	9.711811	6.825905	7.142416	4.552861	68.315184	101.169651	44.70294	25.095804	25.718936	33.900036	62.582208	53.732812	36.2218	21.901346	12.036851	18.966195	35	35.816667	6	6.990196	7	7	93	151.941176	55.927795	26.229987	30	47	61	71.263727	62	35.954545	17.957806	19
L3_chr15_+_79383843	chr15	79383842	79383843	+	NA	NA	NA	87.959457	78.524466	54.933471	67.615798	31.947774	5.365414	16.440371	92.083748	14.986837	31.241054	35.177324	22.28801	58.152031	56.42856	18.589239	32.793877	14.08192	11.756675	90.986072	135	27.902507	67.972145	31	7	19.983806	100	18	29	39	33	58	71	25	53	17	12
L3_chr1_-_149566482	chr1	149566472	149566803	-	NA	NA	NA	114.79786	69.775137	69.353925	108.309071	140.673185	44.235026	21.744352	44.202241	32.827266	10.50857	16.280311	10.817536	26.707408	43.226719	36.476727	30.635316	15.295358	28.858593	131.973072	116.283377	39	110	136.982684	61.963623	30	60.979167	39.940457	11	19	15	26	56.973371	56.975934	49.991935	21.995968	29
L3_chr5_+_153805718	chr5	153805706	153805749	+	79685	SAP30L	FLJ11526,NS4ATP2	110.986867	29.738104	23.105751	47.433883	22.523928	4.18472	25.806074	40.068371	45.423716	17.268205	33.297796	22.931575	27.376696	14.554599	16.575123	10.397265	16.959189	18.694529	122	49.996528	13	48	21.996528	6	32	53	53.985714	17	38	33	27	19	24	17	22	19
L3_chr15_+_64781627	chr15	64781607	64781751	+	4091	SMAD6	HsT17432,MADH6,MADH7	99.165057	69.993775	30.083816	33.417333	23.536647	6.455118	23.48461	66.518546	26.590762	23.208812	23.317404	27.880438	41.825978	55.296136	9.930121	10.38663	9.633187	7.985542	112.996564	117	18	34	23	9	32	94.984674	33	23	27	38.958386	41	72	18	17	14	8
L3_chr2_-_210744320	chr2	210744317	210744388	-	151050	FLJ23861	FLJ23861	73.204588	60.403162	37.223866	40.190486	21.477527	2.552427	53.929098	67.733093	36.738301	52.910298	29.905745	37.115826	40.851946	27.009748	7.963034	19.722388	14.306513	6.000355	83.747059	100.723803	22	40.99661	21	4	69.792346	96.639831	45.429907	52.459746	34.819915	51.751455	40	35.728448	14	32.248572	20	6
L3_chr3_+_52464556	chr3	52464538	52464685	+	11188	NISCH	FLJ14425,FLJ40413,FLJ90519,I-1,IRAS,KIAA0975	84.424939	59.975944	48.64711	52.922066	39.721475	25.291157	56.305887	57.326836	87.36851	32.61842	37.89379	83.67763	27.346405	23.131298	21.48455	27.251303	22.17997	32.480464	97.426941	100.443524	27.332117	53.765854	38.793273	35.645906	69.772011	83.159182	102.96906	32.884179	43.535406	120.311683	26.663053	30.698522	35.174906	44.51192	30.71627	32.699632
L3_chr6_+_41622113	chr6	41622112	41622352	+	116113	FOXP4	FLJ40908,FLJ44184,hFKHLA	76.450237	56.166427	34.956957	37.948847	27.661931	38.309001	77.787624	123.046416	60.21853	46.372506	51.697691	81.462466	14.374776	13.623254	18.694602	7.55479	5.275971	14.872248	86.735453	94.718499	19.98913	38.648836	27.050078	52.012652	100.741622	167.993056	73.45687	46.793172	58.997199	116.035574	14.024952	18	29.175258	12.393398	7.943662	15
L3_chr4_-_102487570	chr4	102487565	102487774	-	5530	PPP3CA	CCN1,CALN,CALNA,CALNA1,CNA1,PPP2B	98.323758	96.569238	85.230609	134.994257	31.929643	14.517953	24.356529	27.878711	79.630485	35.837527	24.636565	24.638653	46.485364	62.873447	102.000905	48.235624	35.493883	27.223895	114.442221	161.378921	50.459465	137.07868	31.232393	21.155972	33.891062	43.258968	96.643663	35.836866	28.458695	34.019824	45.416944	82.721452	155.006247	78.797123	51.35077	27.338492
L3_chr2_+_230989159	chr2	230989157	230989190	+	6672	SP100	DKFZp686E07254,FLJ00340,FLJ34579	87.492707	91.08503	49.108472	129.73867	57.267229	20.82731	29.122617	81.340154	52.325036	111.878017	97.354654	79.196886	53.18723	63.722073	51.176238	93.898585	89.514186	35.632649	97.614786	154.188253	27.904898	131.205284	55.764788	27.865003	37.717647	112.017982	63.194002	105.729412	109.060312	114.439155	52.220457	82.616267	76.916166	152.352354	111.220764	36.075349
L3_chr1_+_37930754	chr1	37930727	37930815	+	55143	CDCA8	BOR,FLJ10468,FLJ12042,BOREALIN	17.374059	10.849482	8.345896	8.767384	1.019722	0.638107	41.023656	22.293661	8.583251	22.842351	2.552068	12.961381	111.696225	88.883004	119.612984	121.496625	23.442848	51.903835	20	18	5	8.966667	1	1	53	34	10.972414	23	3	18	110	115	159.998529	196.992636	32	53
L3_chr14_-_23810588	chr14	23810564	23810674	-	5875	RABGGTA		104.280553	94.022288	70.356515	107.356786	170.441943	85.002774	31.687553	59.862339	37.790909	31.534885	44.232928	35.549571	34.865328	38.795614	73.677488	45.952151	83.099156	95.20077	117.982929	157.77076	39.981723	109	165.984324	109	43.128057	87.994723	46.752695	32	50.953653	50	34	51	110	75	107	97
L3_chr5_+_64100509	chr5	64100506	64100552	+	10283	SDCCAG10	NY-CO-10	17.930284	20.98983	0	29.523966	5.102972	1.276213	24.022476	41.409624	55.895699	16.802526	57.046047	44.652042	130.212462	119.142815	85.896022	81.81414	60.662031	33.502151	21	34.949153	0	30	5	2	31.993939	59.975974	66.987879	17	64.993939	63.987879	128.912536	151.963557	116.997063	132.995588	78.978134	34
L3_chr16_-_30453415	chr16	30453409	30453797	-	65988	ZNF747	MGC2474	78.574388	47.557024	24.466471	65.814059	62.369173	25.43194	49.458412	39.204288	33.098747	30.152683	18.893412	22.768874	45.182851	21.755543	9.224771	39.195789	21.134087	19.000343	92.986501	78.899225	14	67	60.959459	37	67	63	41	31	22	31.947917	43.993548	28.993548	16.974684	64	29	19
L3_chr11_+_839817	chr11	839808	839817	+	7106	TSPAN4	NAG-2,NAG2,TETRASPAN,TM4SF7,TSPAN-4	135.183367	69.286951	111.83294	63.361771	22.566858	13.203841	22.006511	29.756566	21.150282	13.6128	8.302228	6.708857	18.944624	16.035602	35.258852	15.431217	13.865129	14.494517	136.69383	119.198861	53.333632	63.697441	21.941309	15.941309	25.857254	36.089362	24.882353	13	9.544681	9.544681	18.731522	20.517857	43.112021	25	16.759494	15
L3_chr20_+_5055577	chr20	5055486	5055705	+	8760	CDS2	RP4-680N4.2,FLJ38111	93.927362	70.424022	42.806749	79.585197	60.465662	21.113808	29.346792	14.946309	17.454941	18.501527	15.339633	29.683098	52.876874	33.008173	43.416515	59.491666	42.586436	45.885503	106	117.979032	25	80.953039	59	29.981352	40	24	22	19.080087	17.967213	41.931126	51.99	43	66.799282	96.994203	54	47
L3_chr3_+_51403760	chr3	51403752	51403774	+	29890	RBM15B	HUMAGCGB,OTT3	80.144424	75.439948	35.547818	54.189475	45.761253	36.779469	33.296725	54.278729	24.77261	32.875637	36.038753	37.057278	64.337976	69.516934	48.527441	29.624278	34.711754	67.859452	88.947991	127.005662	20	55	44.621118	47.93911	43.77879	74.989559	29.986038	32.320164	40.996528	52.986038	63.35257	89.992623	71.242695	48.315421	45	69.806481
L3_chr5_-_2613717	chr5	2613717	2613718	-	NA	NA	NA	72.739661	39.60278	19.310671	25.832187	24.184727	11.008026	15.59653	14.878654	7.911441	4.301532	8.969672	8.509424	89.845061	64.144389	100.776679	55.534951	79.953099	67.582066	76.375904	67.641997	10.285714	26.071429	23.5	13.5	19.468896	19.076923	9.615385	4.307692	10.230769	12.307692	89.828428	80.55	107.828261	89.54359	84.703317	71.24136
L3_chr1_+_178190519	chr1	178190519	178190571	+	9857	CEP350	RP11-502H18.1,CAP350,FLJ38282,FLJ44058,KIAA0480,gm133	83.341479	76.603313	18.824263	60.297287	16.420778	2.638541	42.145593	91.152969	60.813201	39.611699	50.445771	49.71862	54.444035	33.787747	23.217245	25.157301	16.678636	21.603006	92.428571	129.997033	11	60.99115	16	4	51.995181	111	70.997585	38.985577	57	72	54	44	34	41	23	22
L3_chr7_-_120285268	chr7	120285266	120285270	-	23554	TSPAN12	NET-2,TM4SF12	91.217482	74.901741	40.925149	59.715421	168.953835	169.191373	81.169419	50.386007	16.23698	33.066325	85.323933	198.039589	10.186691	9.10604	11.287254	2.245833	9.731286	32.01113	97.179429	127.832705	22.196133	60.27377	163.547468	177.655242	92.574918	63.659247	19.718694	31.5619	94.31791	304.25278	9.961933	11.97486	17.497175	3.693545	13.04165	33.050151
L3_chr11_-_63584879	chr11	63584878	63584883	-	NA	NA	NA	41.679557	49.076347	38.559636	123.672813	105.697987	119.455851	133.295427	116.218285	42.277712	92.337911	60.277306	351.078109	7.626449	5.555796	6.846991	6.363932	6.473337	14.567672	46.254975	83.247083	21.477849	124.411823	102.535967	133.14407	150.139622	138.655457	50.140077	86.36719	67.672059	541.269694	7.428902	7.3952	11.837381	10.439248	8.934333	14.753349
L3_chr22_-_39362662	chr22	39362621	39362670	-	57591	MKL1	Mal,BSAC,MRTF-A	133.190845	63.846165	78.073207	73.84847	50.223862	18.032899	17.337636	17.099607	33.323639	9.608344	29.43917	17.4858	32.254147	28.2026	35.486287	27.981026	24.630296	8.958527	148.591986	106.939471	44.627072	74.997788	49	23.997788	23.878641	26.932642	41.5625	10	33.994505	24.5625	31.589714	36.986301	55.954982	45.704228	33	9
L3_chr11_+_67534347	chr11	67534347	67534402	+	221	ALDH3B1	ALDH4,ALDH7,FLJ26433	64.835904	42.96475	23.898784	35.354322	43.978855	5.60844	58.915099	40.635	31.107808	28.833886	15.616462	31.878248	60.061313	47.311795	23.215044	43.574681	40.580551	54.530526	74.981623	71.978182	14	36	42.989091	8	76.996764	62	38	29	18	45	59	61.962264	39	71	52	55.979644
L3_chr6_+_143423700	chr6	143423689	143423774	+	51390	AIG1	RP1-95L4.1,AIG-1,DKFZp686F03136,FLJ10485,dJ95L4.1	33.823308	21.126237	8.119854	8.80276	0	0.638107	42.998799	78.270374	29.643506	1.87559	9.351162	5.929222	107.77609	98.81499	66.261676	9.752885	15.069607	2.014269	40	35	5	9	0	1	58	112	37	2	11	8	105.870655	128.884764	99.994695	15.9825	21.997347	2
L3_chr15_-_70197460	chr15	70197426	70197570	-	4649	MYO9A	FLJ11061,FLJ13244,MGC71859	117.992569	91.481193	70.631934	127.406246	47.049137	15.698874	47.406841	84.405737	93.313791	70.942623	72.695516	74.604874	20.005215	25.313268	22.867285	30.480895	18.58305	9.021758	136.946426	152.568984	41.994253	129.469305	46	22.845679	64.533251	127.455348	113.915138	72.365098	83.751673	104.766708	19.460512	33.54128	38.883207	49.972973	26.210473	9
L3_chr8_+_64243704	chr8	64243672	64243759	+	253943	YTHDF3	FLJ31657	75.829434	69.857319	92.536933	89.093677	37.726591	13.671406	24.559271	63.316691	98.434168	51.464297	41.583748	45.360431	85.153154	92.474403	157.581775	107.805906	81.695623	56.058657	86.952132	116.66505	52.825037	90.645064	36.890827	20	34	90.87666	120.59526	50.951271	48	63.777066	83.526501	119.996324	225.266798	175.486361	107.888525	56.875244
L3_chr7_+_16652294	chr7	16652277	16652341	+	28969	BZW2	HSPC028,MST017,MSTP017	38.04607	22.728714	17.991733	16.680827	6.118332	0.638107	31.237668	38.963122	23.139152	14.02364	19.828866	13.028099	119.868737	125.119198	94.08204	88.63349	102.371292	62.691872	44	38	11	17	6	1	43	59	29	14	23	18	117.998716	160.985872	132.998715	143.992263	126.99871	63.993549
L3_chr2_+_88772305	chr2	88772281	88772473	+	22934	RPIA	RPI	111.380718	64.097567	44.189853	103.301574	51.214417	7.534352	10.404617	16.699329	15.349785	3.80792	15.910681	6.575584	68.525643	55.482343	69.027791	60.995981	74.386172	26.515272	126.845975	107.40647	25.997619	104.794173	49.997619	10.719931	14.653846	26.198974	19	4	18.326923	9	66.964363	72.696851	102.712822	99.38332	100.257772	26.719735
L3_chr11_-_7413497	chr11	7413497	7413497	-	NA	NA	NA	2.528698	1.211934	0	1.957861	0	0	5.421853	1.858813	4.913659	0	0	0	182.619894	167.41486	185.778888	25.369167	20.499051	1.993043	3	2	0	2	0	0	7	3	6	0	0	0	184.049785	206	180	40.998516	24	2
L3_chr2_-_46996433	chr2	46996390	46996468	-	90411	MCFD2	F5F8D,DKFZp686G21263,LMAN1IP,SDNSF	25.877366	37.278669	17.039847	34.172043	25.549047	7.814531	52.891909	70.701094	66.044152	93.377974	127.705378	90.407719	112.069645	127.735634	126.042991	167.74693	299.056699	122.660811	31.081331	61.960585	10	34.852756	24.98524	10.970696	71.991304	106.97018	81.988439	91.998551	145.988321	127.97248	109.963695	166.946072	188.979164	272.933485	359.893553	124.976696
L3_chr16_-_626287	chr16	626285	626374	-	84326	C16orf13	JFP2,MGC13114	119.652632	75.86756	61.571159	67.981917	41.806274	35.671431	8.291504	9.899633	4.828262	7.67258	3.426933	5.6571	63.164141	26.604731	28.401818	37.397515	20.155551	32.379051	134.926169	127.062714	35.71552	69	40.84767	48.706278	11.074369	15.931034	6.130137	8	4	8	62.0731	35	41.989143	60.898683	28.668621	33
L3_chr10_+_75340843	chr10	75340838	75340903	+	5328	PLAU	UPA,ATF,URK,u-PA	71.173239	61.849979	144.206968	88.291664	45.980421	60.612888	58.483019	81.868758	63.202988	42.467736	30.672516	61.415073	61.470924	71.995126	99.998127	40.456857	57.478369	119.80928	79.644333	104.391099	73.244118	89.268226	44.80656	75.988091	71.153688	105.404445	74.878893	41.100943	35.093752	89.381549	60.467552	91.971013	126.720217	65.858996	69.141578	124.444859
L3_chr12_+_113590411	chr12	113590411	113590759	+	NA	NA	NA	57.070526	40.324174	27.380471	52.473589	61.029073	60.205785	116.909513	103.64655	53.534791	97.077454	62.496255	290.238143	17.844573	19.997535	58.715283	7.056794	14.865523	28.878474	62.128288	68.126182	14.955394	53.037523	59.269697	71.34647	129.353659	119.349868	61.971746	88.301218	69.337455	451.234794	17.568439	25.654432	70.666785	11.537664	18.542089	30.074163
L3_chr9_-_138126957	chr9	138126914	138126987	-	138151	BTBD14A	BTBD14,MGC23427	107.858029	47.440178	85.036267	75.366931	57.397033	21.823577	56.894588	62.084439	54.174005	45.280932	74.303147	26.395751	27.627715	14.491844	16.436067	23.209667	30.350547	8.950224	120.995204	79.456683	45	76.561674	55.973961	30	71.975124	87.927704	65.994987	44.952902	84.980296	36.975124	27	19	24.766234	37.967776	40	9
L3_chr4_+_184602782	chr4	184602779	184602904	+	55602	CDKN2AIP	CARF,FLJ20036	103.541848	75.644347	117.569474	100.595845	46.140838	11.355885	12.330634	31.26013	43.789308	23.246942	37.453327	23.260787	79.237211	98.856844	163.564651	68.260661	107.434429	52.959807	114	128	62.99591	101.997942	45	16	17	46	53	23	43	33	77.99865	126.998667	214.842818	110.980625	126.972804	54
L3_chr1_+_39647231	chr1	39647205	39647341	+	643314	KIAA0754	FLJ42354	153.991445	87.067484	13.281836	42.253643	22.506015	13.314812	24.073298	36.405108	15.298848	20.069064	11.187779	50.299615	17.400306	31.194702	10.414501	20.687336	8.312502	22.40972	170.79001	146.511962	8	42.985149	21.985149	19	32.728577	49.952996	18.894288	20	13	71.469198	17	40.929936	17	33.791209	11.986486	22.816212
L3_chr5_-_61735462	chr5	61735461	61735530	-	27292	DIMT1L	DIMT1,HSA9761	99.285378	59.674202	59.086949	89.789231	63.656166	12.268047	41.60591	36.769528	21.696793	33.808029	19.872931	13.80876	55.971914	36.561183	30.322804	28.744914	40.901552	32.565704	112.459632	99.997812	33.276812	91	62	17.699088	53	51.99639	27	33.861111	22.985866	19	54.995157	47.71667	48.987981	47	53.946882	32.995181
L3_chr17_-_16059574	chr17	16059567	16059606	-	9611	NCOR1	TRAC1,KIAA1047,MGC104216,N-CoR,hCIT529I10,hN-CoR	150.713558	130.652953	49.692185	130.241568	65.688498	16.633645	20.089631	64.606256	30.173097	39.454268	44.292559	48.023298	29.655574	27.210512	28.656281	33.625955	26.309264	18.77626	167.913076	220.940205	28.979336	131.971216	63.997375	21.984331	27.997525	93.982908	37	39.848973	50.963855	67.965522	28.972394	35.972299	47.89626	54.992047	34.995951	18.846879
L3_chr1_-_184610984	chr1	184610981	184611520	-	7175	TPR		95.948529	105.680499	72.282028	130.189482	46.086875	11.340487	75.343357	81.126801	74.287545	28.875647	35.647405	57.929021	30.733356	29.300144	18.893059	24.764758	20.076267	15.987243	108.945946	177.906796	41	131.981004	45	16	94	111.462983	89.236339	29	41	82.442843	30	38.542029	33	40.542029	27.542029	16
L3_chr5_+_5475760	chr5	5475757	5475835	+	23379	KIAA0947	DKFZp781J2344	76.235244	48.77718	67.950985	77.651186	37.830702	7.400138	68.82205	95.56961	87.209784	74.66738	142.305611	109.299607	58.865279	35.904543	48.258018	32.397919	74.946587	27.679406	86.878996	81.789401	38.99393	79	36.908318	11	79.927143	124.976074	104.225369	73.882331	158.957488	159.390657	57.872928	46.848051	69.73753	52.899712	93.936464	28
L3_chr17_+_77289718	chr17	77289716	77289797	+	1468	SLC25A10	DIC	94.168435	72.034573	18.169174	15.400062	9.017782	10.98078	19.198333	11.150938	7.95364	3.168667	1.605385	1.892565	91.459649	74.231322	19.275999	13.288673	11.931751	19.630706	108.082477	120.801605	11.085804	15.72209	8.825535	15.72209	26.625117	18.103642	10	3.333726	1.891862	2.582781	89.919003	96.875406	33.293859	21.760091	16.974818	19.77789
L3_chr1_-_154897867	chr1	154897807	154897905	-	NA	NA	NA	74.352632	31.170397	57.984184	106.597188	112.914855	57.598914	94.25628	78.899169	85.511407	141.415408	228.317254	271.250382	37.695345	23.52647	30.326831	46.67084	118.435523	84.35689	84.991342	51.986956	32	107.99784	110	73	115.993753	107.997288	101.993702	133.999095	253.985681	401.986459	37	30.981099	48.995272	76	143.943763	85.997608
L3_chr10_+_5972190	chr10	5972155	5972236	+	84893	FBXO18	RP11-536K7.6,FBH1,FLJ14590,Fbx18,MGC131916,MGC141935,MGC141937	98.925344	59.434003	35.331371	72.762639	32.719008	15.813227	43.517217	31.869416	30.806468	54.55006	20.481684	33.871938	64.228437	40.318924	28.493555	35.449751	48.236543	48.465229	114	99	20.995	73.994975	32	22	58.665944	51	38	53	24	47.325456	62.992105	53	46.991957	57.98412	64.989333	48.956522
L3_chr9_-_138387869	chr9	138387867	138387971	-	64170	CARD9	hCARD9	97.259292	59.931817	11.303768	26.539707	40.929832	21.342625	8.448087	7.598164	6.301236	12.720132	6.844989	7.984694	103.865784	72.570987	20.236808	38.12701	41.036773	86.19703	110.872508	99.961902	7	26.996774	39.993548	29.996774	11.956522	13	8	13	8	11	101.88763	94.983908	34.995402	62.325806	56.984075	87.823244
L3_chr2_+_27128017	chr2	27128013	27128053	+	60509	AGBL5	FLJ21839	122.425791	60.933324	68.595281	73.900184	32.818268	31.691589	54.707555	31.023964	18.740787	8.832868	13.681724	11.995744	33.392671	31.969533	32.748714	17.764305	14.513992	24.702332	132.995204	102.966667	36.938817	74.872464	32	41	68	44	23	9	16	17	32.708904	41.986175	50.972603	28.990783	19.963213	24.981545
L3_chr4_-_119493345	chr4	119493322	119493607	-	8492	PRSS12	BSSP-3,BSSP3,MGC12722,MOTOPSIN,MRT1	89.125799	33.597545	47.58397	23.544848	6.133071	7.485737	73.261138	93.074723	27.370817	18.354804	2.52912	4.352126	53.138996	51.092728	34.447554	15.842183	12.622314	1.007135	103	56	27	24	6	10	94.97549	126	34	19	3	6	52	66.992063	55.984252	25.992063	18	1
L3_chr5_+_175807974	chr5	175807956	175808009	+	23197	UBXD8	ETEA,KIAA0887	46.424558	46.539171	34.640435	37.503693	23.590969	4.989079	43.35603	69.551336	89.82163	60.409932	54.206785	44.748201	128.647698	122.768103	140.359979	127.575683	96.623411	76.89494	53	78.158881	19.283019	37.995763	23	7	53.900919	84.813091	103.787695	56.881754	60.98568	64.951038	127.36333	156.20064	171.633458	205.972313	115.337236	79.50115
L3_chr11_+_61352114	chr11	61352064	61352594	+	9415	FADS2	D6D,DES6,FADSD6,LLCDL2,SLL0262,TU13	117.132461	62.767214	19.042573	20.693197	4.08325	6.675918	42.393854	35.931464	25.810657	6.75739	3.616829	7.355175	59.004451	48.559592	18.770466	0	5.547982	22.251636	136.009641	104.296425	11.786325	21	4	10	58.988506	58.55365	32.12334	7	4.18862	10	57.585344	63.885369	33.005098	0	8	22.59
L3_chr11_+_111462796	chr11	111462780	111462838	+	6392	SDHD	CBT1,PGL,PGL1,SDH4	15.784197	21.91468	3.183914	18.312755	9.220443	4.636186	8.740852	13.557936	13.225492	1.87559	15.818342	7.658527	194.916531	137.698583	177.328496	165.577574	202.62641	92.996923	18.42931	36.542485	2	18.633621	9	6.5	12.369697	21.341667	16	2	18.367532	10.493939	192.994973	176.472316	226.772549	268.507793	241.133945	95.439077
L3_chr2_+_63131468	chr2	63131466	63131495	+	5013	OTX1	FLJ38361,MGC15736	39.209626	18.915027	5.161982	19.786571	4.096355	0.638107	88.572185	38.490861	61.311254	59.260128	32.20551	48.183829	92.382907	34.422882	37.235608	39.601676	19.012999	26.084595	42	32	3	20	4	1	98	49	71	55	36	71	92	44	50	64	23	27
L3_chr22_+_40702740	chr22	40702715	40702778	+	55964	SEPT3	CTA-250D10.3,MGC133218,SEP3,bK250D10.3	67.032262	39.897486	5.217119	12.776169	5.28025	1.740388	137.754587	108.432704	33.27264	11.290325	23.285368	17.407108	15.864757	15.73587	6.583312	5.507951	10.871404	13.391088	77.046971	66.587936	3.198068	13	5.16894	2.680674	170.14494	150.604038	40.85618	11.597707	27.025891	23.90581	15.388057	20.934187	11.989989	9	15.849039	13.46993
L3_chr14_+_91562518	chr14	91562514	91562522	+	NA	NA	NA	115.539211	75.886927	33.148595	71.211208	26.228039	12.734101	5.098207	4.229881	3.371415	3.948309	2.651928	4.902342	100.084882	82.797003	74.065217	49.557568	70.875477	39.294031	122.639339	129.348794	18.260117	71.848303	25.561358	16.022482	6.913173	6.985564	4.269577	4.120897	3.123263	6.805537	99.81953	104.668332	88.702345	80.232752	80.226779	40.590092
L3_chr9_-_125070339	chr9	125070339	125070744	-	55342	STRBP	DKFZp434N214,FLJ11307,FLJ14223,FLJ14984,MGC21529,MGC3405,SPNR,p74	111.146843	39.950938	37.682748	37.327392	15.024833	4.437081	55.906938	76.610468	55.747911	31.364687	64.246411	72.250044	54.395544	32.020064	30.962194	18.005074	30.089602	14.870475	125.698709	66.584472	21.877358	37.948649	14.706898	6.316038	68.362781	108.157545	67.216453	31.362868	73.284514	104.002808	53.270059	41.906817	48.945055	29.46813	41.233406	14.940563
L3_chr1_+_178118534	chr1	178118524	178118628	+	26092	TOR1AIP1	RP11-533E19.1,DKFZP586G011,FLJ13142,LAP1B,MGC3413	15.001359	9.632545	3.183914	5.859986	1.019722	0	45.52772	28.190877	32.498009	30.680683	25.024554	15.743675	163.038276	129.019885	74.807526	126.322062	102.960063	63.259019	18	16	2	6	1	0	57	41	39.995798	31	28.995745	22	161	166	104	204.995439	126.892072	64.997628
L3_chr3_+_2115388	chr3	2115365	2115613	+	NA	NA	NA	146.156265	106.981076	16.896074	25.560549	3.069543	0.638107	26.899539	37.585234	17.608715	10.079635	4.261096	0.741153	51.820839	37.319147	10.210545	3.580296	1.931892	1.007135	161.996845	179.970355	10	26	3	1	36	58	22	10	5	1	51	48.737005	18	5.895349	3	1
L3_chr10_-_97040747	chr10	97040681	97040821	-	9124	PDLIM1	CLIM1,CLP-36,CLP36,ELFIN,hCLIM1	145.931388	104.102138	61.760941	56.886846	20.474438	5.277082	24.396132	41.44426	21.415581	34.490954	10.319307	3.610973	55.230209	51.470261	27.596219	9.810083	10.273844	7.751673	165.636937	174.853598	35.97286	57.953017	20	8	34	63.994475	26.983333	34.582671	12	5	54	67.854207	48.703506	16.109162	14.995283	7.69281
L3_chr19_-_60664819	chr19	60664789	60664875	-	79763	ISOC2		60.053674	35.389199	11.128687	26.450996	32.755401	13.174668	9.077778	2.896965	3.161264	10.508571	1.68608	2.223459	159.228611	116.669143	77.612002	102.028513	106.819607	112.057832	70	58.978261	6.991189	27	32	19	12.945946	5	4	11	2	3	156.970337	151	116.995272	165.990692	136	114.995322
L3_chr22_-_17546236	chr22	17546234	17546285	-	6576	SLC25A1	CTP,SLC20A3	135.587465	86.670676	38.010318	15.6889	40.80354	17.242389	14.757998	21.765092	9.511386	4.82506	4.269973	4.335283	82.211798	52.744728	40.942517	5.877932	11.299915	21.726369	150	145.997748	21.988839	16	39.841603	24	20	33	12	5	5	6	80.964413	68	60.968095	9.619781	16	21.986348
L3_chr9_+_81376699	chr9	81376669	81377034	+	7091	TLE4	ESG,RP11-79D8.3,BCE-1,E(spI),ESG4,GRG4,BCE1	81.48006	37.947942	26.856727	32.650256	21.535133	6.762032	125.987154	217.217052	125.134926	65.421704	89.01371	177.577216	26.442446	33.981847	24.377173	31.964712	17.222192	22.73596	87.995763	64	15	33	21	10	143	257	145	62.998984	100	262	26	44	37.995413	52	23	22.954545
L3_chr21_-_33882853	chr21	33882807	33882898	-	29980	DONSON	B17,C21orf60,DKFZP434M035,C2TA	146.831118	62.334179	44.624748	30.444011	8.170863	1.91432	19.574281	27.845607	41.88238	7.638445	2.52912	15.917278	68.169194	34.002746	37.846976	14.371014	5.877506	4.99322	162.965909	103.931746	26	31	8	3	28	43	51	8	3	22	66.990826	44.982301	61	23.560378	9	5
L3_chr15_+_41264895	chr15	41264852	41264931	+	23582	CCNDBP1	DIP1,GCIP	95.149499	63.463804	67.543763	69.756759	26.567609	26.840724	24.219519	28.740046	17.190626	30.747951	19.000912	36.952379	116.006633	72.077015	100.225314	68.073247	76.980619	72.846766	108.550411	105.994962	37.997487	70.997519	26	36.994975	32.990741	43	21.476615	31	22	52.127622	114	93.932679	146.990952	111	101.995466	74
L3_chr5_-_1577086	chr5	1577022	1577372	-	79888	AYTL2	FLJ12443,LPCAT1,PFAAP3,lpcat,AYTL2	153.159684	79.896187	27.543475	29.399144	35.87746	18.905607	38.349912	27.263877	20.051259	36.421985	11.202483	43.182283	43.991124	33.476414	3.662504	16.960478	12.998671	27.633918	174.779898	133.600534	17	30	35	25.751045	51.904296	43	25	36	13.157676	60.478734	42.903168	43.986667	7.250653	27.78091	18.909639	27.872093
L3_chr10_+_18988281	chr10	18988244	18988412	+	221079	ARL5B	ARL8	95.466557	108.669232	82.150565	73.927706	55.922414	12.07562	77.340007	160.148674	131.382573	58.531234	96.05056	54.962847	66.985106	99.140858	66.851356	51.578781	65.574638	18.936241	112.465888	181.238025	47.647732	75.318119	54.668982	18	100.612557	221.662782	159.631475	58.786611	109.484153	77	65.553312	129.90455	109.02358	84.343922	89.400612	18.956312
L3_chr19_+_44595066	chr19	44595025	44595396	+	64857	PLEKHG2	CLG,FLJ00018,FLJ22458,DKFZp667J2325,FLJ38638	84.798936	64.897435	29.201407	37.12033	53.153324	34.250185	125.867086	89.335565	132.422767	73.216374	102.605248	212.978232	32.839573	48.549446	35.852157	34.238373	42.325595	37.941531	98	108	18	37.945698	52	49.988806	157.97108	139.946985	159.997025	73.977919	117.971974	301.971626	31.973289	63.97917	62.937982	56	58.983498	37.969434
L3_chr16_+_65268788	chr16	65268787	65268788	+	NA	NA	NA	150.496929	140.115765	201.681826	190.131223	145.894042	52.871916	10.079713	7.737602	14.399639	24.38038	15.145857	9.645004	89.791499	81.782851	359.604792	123.39787	160.264213	103.401831	152.959276	242.986425	93	190	140.972851	58	12.817391	11	17	23	17	14	90	102	324	197.985	161	110
L3_chr20_-_44033601	chr20	44033580	44034258	-	63925	ZNF335	NIF1	92.822522	59.780725	60.690464	106.194103	126.164106	47.624928	133.971096	141.68335	206.358055	144.13862	110.923762	124.104273	25.660544	30.561921	58.092995	26.893383	30.430962	62.690299	107.9748	99.93469	34.991071	108	122.952703	63.993289	162.98991	193.985369	244.985368	139.984311	125.966383	177.894789	24.992337	40	87.970037	44	41.981203	63.943351
L3_chr2_-_69467822	chr2	69467820	69467911	-	2673	GFPT1	GFA,GFAT,GFAT1,GFAT1m,GFPT	92.662527	100.779487	75.146469	112.265599	39.914188	11.170427	42.558211	35.834472	53.335873	38.930393	65.822493	37.211799	117.563054	84.798599	126.393322	91.71192	154.01882	80.634879	102.980174	170.372788	41.984204	113.700943	38.994048	15.998054	54.953771	54	65	39	75	53	116	109.79558	165.973587	149	185.989679	82.69583
L3_chr6_+_37895217	chr6	37895198	37895563	+	60685	ZFAND3	RP1-295F6.1,FLJ13222,TEX27	83.194751	71.49305	104.589127	111.02527	58.29367	23.681699	105.644677	57.712422	124.750483	82.567392	91.792829	124.87437	65.555789	63.020159	132.799063	64.266248	86.866612	71.167163	97.732909	118.862991	58.993088	112.970282	56.988447	33.995381	132	90	152.990596	83	106	176.538409	64	82.980297	199.933804	104.964734	117.869645	71.938983
L3_chr19_+_2240922	chr19	2240846	2241204	+	NA	NA	NA	217.136645	110.627523	4.775871	150.613684	98.252533	43.027606	16.83119	18.607677	7.775175	12.640788	25.636307	16.611464	24.618406	26.108226	5.54027	27.074241	14.420452	14.942209	247.496803	184.820187	3	152.917103	95.916306	57.911954	23.95	29.975904	9.910112	13	29.865854	22.865854	24	34.672727	11	44.343556	21.448819	15
L3_chr3_-_48647847	chr3	48647843	48647973	-	65010	SLC26A6	DKFZp586E1422	87.330927	47.171016	57.935928	104.336084	64.602579	31.719844	83.590335	96.901418	81.113432	85.739925	69.86832	56.669524	89.290251	74.369015	84.777358	85.421738	49.801114	88.903347	99.935622	78.995496	32.934641	105.997722	63	43	104	132	97	84	79	80.989097	88	95.995475	118.993949	138.970105	65	91
L3_chr2_+_27705400	chr2	27705387	27705428	+	11321	XAB1	ATPBD1A,MBDIN,NTPBP,XAB1	73.643893	68.583898	44.773558	62.680526	40.935418	19.703167	59.718109	48.406117	48.228039	42.57556	39.316691	45.497698	127.873866	120.817552	173.856234	101.065433	160.269682	92.869964	84.40101	115.006358	25.994012	63.646838	39.99024	26.976941	77.971568	69.988201	58.922555	41.964602	44.989273	64.701133	125.891103	155.442752	234.165753	163.968806	189.226101	95.371494
L3_chr3_+_141136716	chr3	141136691	141136725	+	64084	CLSTN2	CS2,CSTN2,FLJ39113,FLJ39499,MGC119560,alcagamma,ALC-GAMMA	185.622536	70.111798	44.517829	69.37653	11.271357	13.455342	37.786063	67.663196	42.502351	40.082551	45.886566	62.191852	40.355787	64.892521	61.315996	35.8389	20.225936	13.649497	189.856778	119.843931	22.928302	69.939377	10.997664	17	45.963003	77.889807	48.988604	37.963003	51	92.906284	39.986395	81.993197	71.970171	57.986395	25	14
L3_chr5_-_32424404	chr5	32424376	32424484	-	51663	ZFR	FLJ41312,ZFR1	2.412732	7.280634	13.552092	0.975531	0	4.532625	33.198477	93.076469	98.90512	15.682013	14.522135	9.367164	229.557856	309.920791	273.205259	102.018812	47.105223	14.963436	3	12	8	1	0	6	44.978292	127.981073	119.98231	15.990911	16.997024	12.964392	226.842895	396.633659	355.873685	165.917299	63.88684	15
L3_chr16_+_639363	chr16	639294	639411	+	197335	WDR90	C16orf15,C16orf16,C16orf17,FLJ36483,FLJ44660,KIAA1924	197.86743	106.070746	67.911451	65.953797	37.938925	19.281253	38.451263	124.773011	65.736396	53.807249	23.301247	68.821136	33.750603	34.391981	29.772615	15.24974	7.165434	17.893653	218.987931	177.986111	39	67	36.998243	26.993068	52	170.971123	80.985706	52.969388	26.99182	97.98364	33	44.85641	49.402105	25	11	18
L3_chr3_-_135452340	chr3	135452297	135452443	-	6259	RYK	D3S3195,JTK5,JTK5A,RYK1	152.325431	92.178469	51.925853	182.376606	106.06747	14.014991	62.516424	70.833241	54.110683	111.167527	95.084152	81.84971	58.158924	30.087269	17.042056	61.564339	38.676742	22.336077	173.505735	153.830286	31.03136	185.089482	103.465638	20.726342	82.956578	107.557935	67.058717	110.137775	108.776915	116.076463	56.991477	39.977195	31.287282	100.71348	53.978495	22.471835
L3_chrX_+_152565831	chrX	152565813	152565971	+	1852	DUSP9	MKP-4,MKP4	180.228344	127.633035	49.142666	26.509244	30.734349	6.762031	55.983989	57.736058	11.056929	6.013027	7.679775	2.195282	38.827907	30.926216	15.30501	6.0879	7.165434	1.993043	202.976228	214.984143	28	27	30	10	75	89	14	6.306061	9	3	37.952733	40.992308	26.976496	10	11	2
L3_chr9_+_105896422	chr9	105896360	105896701	+	10592	SMC2	CAP-E,CAPE,FLJ10093,SMC2L1,hCAP-E	28.270447	28.696047	20.410191	12.763781	5.107334	2.000435	117.564651	219.934771	143.511654	62.887549	39.146601	118.514716	131.285226	93.429034	93.724629	39.721921	22.833575	30.477336	33.069113	47.862506	11.978495	13	5	3	153.147291	309.07808	174.942589	62.993661	45.44931	169.771529	128.434529	122.941013	149.793472	64.988579	33.333801	30.810832
L3_chr7_-_55607567	chr7	55607546	55608060	-	81552	ECOP	DKFZP564K0822,FLJ20532,GASP	177.544833	103.959295	158.409643	317.259934	190.400366	119.390283	32.906329	52.244118	107.832021	107.296303	64.798024	77.366903	68.423399	57.164532	136.589816	124.38801	127.717874	142.893183	199.954703	173.740923	89.877796	321.594537	185.623516	155.678983	44.879549	77.541958	131.836933	104.784923	74.536555	108.965501	67.092689	74.886269	207.47084	202.705213	163.828656	145.971391
