# Supplementary material for: Core promoter structure and genomic context reflect histone 3 lysine 9 acetylation patterns
Source: BMC Genomics. 2010 Apr 21;11:257. doi: 10.1186/1471-2164-11-257 (PMC2867832; doi:10.1186/1471-2164-11-257)
Supplement: Additional file 1 — Result of the clustering and the extracted subsets of the clusters, filtered by gene expression level [file 1471-2164-11-257-S1.zip › pol_pma_0h/centered.named]

L3_chr1_+_6008923	chr1	6008923	6009070	+	8514	KCNAB2	AKR6A5,HKvbeta2,HKvbeta2.1,HKvbeta2.2,KCNA2B,KV-BETA-2,MGC117289	166.894711	144.839739	88.536346	251.419948	158.543048	115.71543	483.370223	590.157339	293.574943	465.786514	448.976395	435.636983	403.704419	449.694299	600.596159	690.836753	1036.434113	694.836252	179.993227	246.983533	47	252.945899	153.98549	134.99612	526.97201	629.973386	337.973372	419.958293	491.949073	662.947439	401.990361	564.98447	669.982656	1110.968676	1055.947014	735.964811
L3_chr1_+_6562673	chr1	6562667	6562676	+	3104	ZBTB48	HKR3,pp9964	6.013676	6.606578	0	14.757569	4.089265	2.000434	2.960227	1.858813	9.870206	0	4.292921	2.156844	5.119728	6.114563	5.409135	16.624452	12.471186	16.542666	7	11	0	15	4	3	4	3	12	0	5	3	5	8	9	27	17	17
L3_chr1_+_6596377	chr1	6596375	6596431	+	148479	PHF13	MGC43399,PHF5,SPOC1	11.012287	10.265632	14.026905	5.869368	7.167774	4.55286	9.319043	9.795877	14.54734	8.704376	5.104136	5.87287	30.49669	29.862765	48.216046	15.295034	7.701296	29.4168	12.989474	17	8	6	7	7	13	16	18	8.992248	6	8	30	39	70.992308	24.992308	11	30
L3_chr1_+_7753951	chr1	7753913	7753997	+	9341	VAMP3	CEB	25.120081	9.670877	30.159794	16.620608	2.039444	0.638107	22.699834	33.231217	21.165335	10.659619	11.926177	20.882095	53.074784	39.565091	72.559865	50.835835	47.180205	52.238902	29.868031	16	17	17	2	1	30.964706	50.912381	26	11	14	29	51.979358	51.997613	111.985942	82.983737	64.983676	52.992908
L3_chr1_+_10193214	chr1	10193198	10193215	+	23095	KIF1B	CMT2,CMT2A,CMT2A1,FLJ23699,HMSNII,KIAA0591,KIAA1448,KLP,MGC134844	29.297712	1.810134	18.098642	17.766604	8.200721	0	0	3.649634	3.233036	0.937795	0.84304	3.610973	2.054407	0	5.409135	7.379756	6.002725	10.679818	32	3	10	18	8	0	0	6	4	1	1	5	2	0	9	12	8	11
L3_chr1_+_15608970	chr1	15608943	15609063	+	79180	EFHD2	MGC4342,RP3-467K16.3	208.806977	143.60907	364.17147	564.38307	464.930476	168.114256	102.056999	142.645435	262.741449	230.070519	158.821133	152.902626	43.017036	39.549561	168.465661	99.425489	95.995896	114.706992	230.499806	242.238017	186.99163	568.402292	451.463219	205.273332	128.916538	188.292217	311.464885	220.959025	180.799218	221.121302	42	52	235.840965	161.828659	126.738706	116.964493
L3_chr1_+_17113132	chr1	17113131	17113175	+	NA	NA	NA	40.459116	28.051995	9.871879	14.687408	10.220684	17.904865	2.059989	8.551742	0.772772	0.937795	4.261095	5.834432	13.200011	5.999727	2.0796	6.100626	7.561705	8.900976	46	47	6	15	10	24	3	12	1	1	5	8	12.982456	8	4	10	11	9
L3_chr1_+_17738802	chr1	17738764	17738857	+	55160	ARHGEF10L	FLJ10521,GrinchGEF,KIAA1626,RP11-473A10.1	69.227636	42.13853	62.304948	103.396486	94.391401	57.0431	15.190989	22.180032	33.27179	30.70991	58.687841	60.640879	20.316136	5.109561	16.342581	12.206106	19.013108	16.897144	78.822771	70.304174	35.903437	104.855309	91.998195	75	21.683249	34.726477	41.22305	31.473418	67.399177	85.704336	19.77907	6.859756	27.975	19.985294	27	16.986842
L3_chr1_+_17817458	chr1	17817447	17817496	+	55160	ARHGEF10L	FLJ10521,GrinchGEF,KIAA1626,RP11-473A10.1	20.995313	10.245824	0	11.745535	6.133072	4.037376	3.382149	2.799624	0	3.75118	3.395108	1.454129	18.317101	9.00498	5.784998	3.65423	8.948465	25.71219	24.986111	17	0	12	6	6	5	5	0	4	4	2	17.923077	12	10.990826	6	13	25.981566
L3_chr1_+_22650930	chr1	22650927	22650937	+	9923	ZBTB40	KIAA0478,MGC133098	13.892515	4.814704	1.591957	2.933393	2.043806	2.055164	69.403097	67.991021	108.257761	116.52373	79.730248	69.192591	60.238524	28.844043	59.845242	83.624452	90.820792	34.778269	16	8	1	3	2	3.105965	77	83	121.988506	105.900079	88	103	60	37	70	134.997748	99	36
L3_chr1_+_24702004	chr1	24701987	24702088	+	11123	RCAN3	DSCR1L2,MCIP3,RCN3,hRCN3	8.187504	7.29911	0	5.861032	0.710209	4.037376	16.308202	8.500973	1.545543	1.857143	1.709028	13.532312	1.032672	2.987708	0	0.60736	2.130027	3.021404	10	11.986486	0	5.984615	0.697248	6	20.847328	14.061399	2	1.981132	2	19	1	4	0	1	3	3
L3_chr1_+_26433254	chr1	26433231	26433319	+	64793	CCDC21	DKFZP434L0117,DKFZp434P232,FLJ13976,FLJ22000	52.697009	31.811377	31.006683	57.035427	29.716248	11.757087	71.415864	101.373226	82.855337	75.350791	90.417549	70.998307	86.768451	69.410782	97.431202	65.619212	51.541208	46.400737	61	53	18	58	29	17	93	143	100.995378	73.960575	103	101	84.994898	90	141.991491	106.99154	68.991517	46.994924
L3_chr1_+_31658646	chr1	31658646	31658649	+	347735	SERINC2	FKSG84,MGC90340,PRO0899,TDE2,TDE2L	9.25669	2.874085	1.908499	2.942775	3.871355	0	13.255501	5.124982	2.402289	0.937795	4.339859	5.009821	0	6.114563	1.733047	1.218951	0.752952	0	10.786885	4.786885	1.221239	3	3.786885	0	16	7.989011	3	1	4.989011	7	0	8	3	2	1.195652	0
L3_chr1_+_32252050	chr1	32252006	32252107	+	10657	KHDRBS1	p62,FLJ34027,Sam68	55.977657	58.614434	43.141526	63.977851	24.623278	5.60844	7.112247	17.218226	16.044478	14.105102	14.534929	7.344914	29.674816	42.666587	37.631	29.369454	20.64065	16.830247	65	97.97648	25	64.993174	24	8	10	26	20	14	17	10	29	56	61	47.981884	28.989051	17
L3_chr1_+_32417902	chr1	32417837	32418297	+	200081	TXLNA	DKFZp451J0118,IL14,MGC118870,MGC118871,RP4-622L5.4,TXLN	44.133415	46.956741	29.907654	46.026455	21.384573	12.738283	125.507337	201.332057	164.554942	74.179319	88.098294	129.16185	75.484701	59.460559	64.735571	43.349352	36.138659	51.420918	51.993865	77.915187	18	46.947916	20.942275	18.982876	163.933603	278.941734	198.870527	74.780176	101.343013	184.963379	73.921294	77.981726	101.969459	70.96058	52	51.92701
L3_chr1_+_34696004	chr1	34696002	34696004	+	NA	NA	NA	4.262285	5.735272	0.936604	4.806444	10.403682	10.414214	0.193857	0.14315	0	1.130353	0	0.615355	0	0	0	0	0	0	5.144876	9.523299	0.629371	4.905926	10.160335	13.901839	0.337599	0.346431	0	1.219178	0	0.802451	0	0	0	0	0	0
L3_chr1_+_36394139	chr1	36394138	36394436	+	55700	MAP7D1	FLJ10350,FLJ39022,MGC117315,PARCC1,RPRC1	60.557893	45.571738	72.031549	100.638163	119.788716	74.901349	100.612874	134.780384	106.903877	164.476061	126.469097	225.558621	65.239284	76.817627	140.132418	98.285934	102.892642	259.464203	71	75.861417	41.953561	102.102619	116.686743	98.324995	132.974548	183.505049	128.801139	159.427925	144.256642	328.288007	63.897561	99.870077	197.213173	160.015159	132.354346	266.830504
L3_chr1_+_40769875	chr1	40769875	40769960	+	127396	ZNF684	MGC27466,RP1-63P18.1	6.117836	1.220836	3.183914	5.887231	0	0	8.30404	3.480183	21.603839	17.52011	14.649868	13.011255	37.889088	17.352515	53.991775	34.234089	18.133603	28.72197	7	2	2	6	0	0	12	6	27	17	17	18	37	23	82	56	26	29
L3_chr1_+_42619051	chr1	42619029	42619087	+	284716	FAM80A	MGC47816,RP11-157D18.1	55.571043	30.033544	1.591957	8.49357	0	0.638107	20.292388	18.247887	3.863858	3.80792	0	0	19.359256	4.07884	0.988763	0.60736	0	0	63.984127	49.992063	1	8.701015	0	1	27.167795	28.829268	5	4	0	0	18.931034	5.47541	2	1	0	0
L3_chr1_+_42694800	chr1	42694777	42694847	+	79717	PPCS	FLJ11838,MGC117357,MGC138220,RP11-163G10.1	158.832966	84.411067	50.099748	101.67327	54.338287	12.340739	12.94035	9.267343	24.048303	12.697528	5.113013	18.521983	118.795186	72.160454	70.634009	97.139161	125.777676	64.524356	175.961891	141.994571	29	102.99274	53	17	18	15.797101	29	13	6	26	116.991329	93.852195	99	157.862478	153.975585	65.998544
L3_chr1_+_44451732	chr1	44451732	44451732	+	55929	DMAP1	DKFZp686L09142,DNMAP1,DNMTAP1,EAF2,FLJ11543,KIAA1425,SWC4,RP5-891H21.2	0	0	0	0.975531	0	0.638107	0	0	0	0	0	0	10.146174	1.502626	6.075174	1.218951	0	2.971095	0	0	0	1	0	1	0	0	0	0	0	0	10	2	9	2	0	3
L3_chr1_+_45038635	chr1	45038593	45038642	+	1263	PLK3	CNK,RP11-269F19.6,FNK,PRK	0	26.162232	83.263608	42.617018	43.162451	25.316625	0	20.759868	64.822577	14.306209	17.697924	12.390153	1.032672	28.85491	67.074554	11.667479	8.855096	31.010775	0	44	44	42.995392	42	31	0	27	74	14	20	18	1	37	84	19	12	32
L3_chr1_+_45048725	chr1	45048725	45048725	+	NA	NA	NA	0	0.610418	0	0	0	0	0	0	13.526017	0	0	0	0	0.742541	1.733047	0	0.643964	0	0	1	0	0	0	0	0	0	16	0	0	0	0	1	3	0	1	0
L3_chr1_+_45578289	chr1	45578256	45578508	+	114034	TOE1	FLJ13949	8.895039	13.321167	6.367828	5.859986	18.432876	2.552427	7.741285	11.813488	3.863858	5.83721	6.859682	4.418741	18.459272	10.58554	13.520394	4.25575	7.445401	15.841268	11	22	4	6	18	4	11	20	5	5.979592	8	6	18	14	24	7	11	15.97619
L3_chr1_+_51474550	chr1	51474507	51474639	+	26994	RNF11	CGI-123,MGC51169,SID1669	427.429122	382.62424	407.732615	609.970765	290.026333	115.101784	136.06062	246.312739	226.135276	167.224847	150.997083	208.717257	252.11846	220.045439	455.903905	231.090354	257.939936	247.876328	452.883179	654.91047	199.979955	612.898009	281.849974	141.969931	162	298.992764	262.714415	157.971048	169.932019	307.959468	249.964988	280.97199	526.793527	373.931499	302.95727	257.868129
L3_chr1_+_56883582	chr1	56883581	56883584	+	5563	PRKAA2	AMPK,AMPK2,PRKAA	3.344248	3.708327	12.222377	5.925159	1.019722	0.005213	0.793469	0.571397	0.867334	0.129201	1.718666	0.006525	8.211928	0.742541	3.561263	0.052103	2.329648	1.065508	4.014127	6.150946	7.024125	6.050376	1	0.012357	1.198879	1.07856	1.120832	0.151322	2.012454	0.007556	8.037297	1	6.112962	0.087078	3.557136	1.055223
L3_chr1_+_63831645	chr1	63831605	63831690	+	5236	PGM1		25.1289	13.944089	18.962845	0	0	1.276213	28.330228	24.083114	2.318315	0.937795	0	0.741153	34.698816	19.621071	9.307164	0.60736	2.657687	3.000177	30	23	11	0	0	2	35.987654	37	3	1	0	1	34	26	18	1	4	3
L3_chr1_+_74436515	chr1	74436507	74436566	+	8790	FPGT	GFPP	5.021789	1.822352	0	2.933393	1.019722	0	7.586287	2.799624	0.772772	6.70065	6.836735	15.754222	31.740213	27.364905	16.925467	30.504106	31.580286	12.992132	6	3	0	3	1	0	10	5	1	7	8	22	31	35.995261	30	49.893617	43	13
L3_chr1_+_76811304	chr1	76811303	76811305	+	NA	NA	NA	10.570866	8.597418	3.183914	3.264161	6.823126	6.200714	0	0	0.772772	0.937795	0	0.741153	0	0.742541	0	0	0	0	12.336066	14.336066	2	3.336066	6.672131	8.368852	0	0	1	1	0	1	0	1	0	0	0	0
L3_chr1_+_84382538	chr1	84382529	84382590	+	5567	PRKACB	DKFZp781I2452,MGC41879,MGC9320,PKACB,RP11-82H13.1	0.804244	0	0	5.906061	0	0	20.751636	23.315781	18.036541	43.890501	53.395201	40.121358	27.590128	23.536557	14.613806	41.673578	44.649498	19.92302	1	0	0	6	0	0	28	36	22	43	60.992537	56	27	31	26	68	60	20
L3_chr1_+_86942846	chr1	86942807	86943182	+	51100	SH3GLB1	Bif-1,CGI-61,KIAA0491,dJ612B15.2	46.601065	34.817454	57.405597	279.946328	151.175844	11.987604	26.789955	56.941688	140.90445	305.345498	335.71547	128.690421	51.177844	45.112038	114.237181	272.516092	411.543841	95.403711	54.965929	57.97076	33.97076	283.194886	147.246427	17.997275	37.967007	88.613507	171.818561	292.098229	378.166195	184.598187	49.943807	59.732204	176.88584	442.822421	493.071698	96.599909
L3_chr1_+_87566749	chr1	87566743	87566783	+	8543	LMO4		29.473202	23.285701	4.775871	173.069116	90.474103	11.078715	5.442137	7.048254	8.738614	57.815152	63.425763	50.447307	15.340115	10.635547	9.763038	52.238652	60.669265	37.139115	34	39	3	174.559677	88	15	8	11	11	56	72.540541	72.300446	15	14	17	85	77	37.870423
L3_chr1_+_88922543	chr1	88922498	88922613	+	5586	PKN2	MGC150606,MGC71074,PAK2,PRK2,PRKCL2,PRO2042,Pak-2,RP5-905H16.1	43.676807	42.3844	31.711332	32.35613	12.260128	2.631014	16.190381	16.236855	16.633204	10.587915	5.979001	16.197375	30.636441	27.04802	18.173517	25.407737	19.755121	7.323894	51.700392	70.723521	17.71179	33	12	3.989899	22.76506	28.570189	20.976923	11	7	22.248971	29.797148	36.088857	32.335327	41.660919	28.355427	7.266571
L3_chr1_+_90233265	chr1	90233256	90233332	+	284695	ZNF326	FLJ20403,MGC61591,ZAN75,Zfp326,dJ871E2.1	40.03797	37.839019	32.244681	57.061054	8.137313	2.638541	4.228769	5.836692	10.564899	9.770663	10.2808	5.87287	23.590555	26.184183	35.14922	19.54672	29.323494	15.78301	46	63	19	58	7.975728	4	6	10	13	10	12	8	23	34	54	32	39	15.883117
L3_chr1_+_93317424	chr1	93317424	93317445	+	22823	MTF2	M96,PCL2,RP5-976O13.1,dJ976O13.2	9.492908	5.406863	20.750043	1.957861	3.069543	0	2.059989	1.718711	2.402289	4.919368	0.84304	2.156844	10.21977	9.126582	10.50275	13.480382	8.855096	2.014269	11	9	11	2	3	0	3	3	3	5	1	3	10	12	15.97479	22	12	2
L3_chr1_+_96959931	chr1	96959904	96959967	+	58155	PTBP2	MIBP,PTB,FLJ34897,PTBLP,brPTB,nPTB,nPTB5,nPTB6,nPTB7,nPTB8	0.804244	1.810134	0	4.917216	2.043806	0	3.458898	7.759079	7.136134	15.809607	8.619578	5.063647	23.539185	6.771006	12.209918	17.152771	13.008377	2.014269	1	3	0	5	2	0	5	12	8.972603	15.958904	10	6.958904	22.988166	9	20.988166	27.988166	18.988166	2
L3_chr1_+_98899822	chr1	98899811	98899878	+	51375	SNX7	DKFZP564F052,MGC8717	22.378614	30.54872	12.720137	9.09263	2.305026	10.846068	1.805148	0.603255	0.807501	0.040824	1.362212	8.468269	11.281279	11.010817	10.494382	4.220295	7.911456	12.99429	26.844903	50.8952	7.815971	9.292202	2.262082	16.163249	2.698746	1.158057	1.049536	0.049536	1.631106	11.602911	10.943191	14.524574	19.128465	6.943096	11.88518	13.002593
L3_chr1_+_103840910	chr1	103840904	103841156	+	NA	NA	NA	0	0.610418	1.591957	0	0	0	0.66108	13.40367	4.755693	0.937795	1.68608	4.335282	8.239503	8.326681	14.116259	6.099018	19.488723	1.007135	0	1	1	0	0	0	1	19	6	1	2	6	8	11	23	10	26	1
L3_chr1_+_107400853	chr1	107400806	107400857	+	55170	PRMT6	FLJ10559,HRMT1L6	11.552451	9.718861	3.183914	9.782555	5.11335	0	6.103217	2.939727	3.95807	10.587915	1.783184	12.149545	5.137399	2.227622	5.679285	11.167889	5.315374	13.956815	14	16	2	10	5	0	9	5	5.073968	11	2.09215	17	5	3	10	18.315734	8	14
L3_chr1_+_108904244	chr1	108904178	108904248	+	284611	FAM102B	DKFZp686N01110,DKFZp779B126,RP11-256E16.1	35.385801	28.588556	10.517124	24.552835	6.118332	0.638107	12.367345	37.494875	5.528465	11.661795	8.476296	20.76661	10.267177	13.57264	2.966289	4.428492	2.650449	4.985364	41.804878	47.411649	6.460389	25.026514	6	1	17	58.492134	7	12	10	29	9.995146	17.990291	6	7.272251	3.990291	5
L3_chr1_+_109221123	chr1	109221098	109221153	+	29899	GPSM2	LGN,Pins,RP11-475E11.4	63.876624	47.877744	28.455669	40.29961	11.279312	2.000434	5.365388	15.489191	14.46482	9.65012	13.135466	4.390564	27.555438	18.039234	17.479624	16.477002	9.493596	4.985777	71.698696	81	15	40.987705	11	3	8	24	18	10	15	6	26.963415	23.950756	29	26.987952	14	4.971098
L3_chr1_+_109828083	chr1	109828031	109828125	+	127002	ATXN7L2	FLJ00381,MGC46534	5.750821	10.831155	3.343982	7.477168	8.183149	2.552427	15.678577	17.848973	24.890582	14.919975	12.957972	30.59984	14.300896	19.503784	31.791399	11.498631	12.500594	4.187766	7.007869	17.924831	2	7.652174	8.007869	4	22	30	31.204585	15.495274	15	43.040917	14	25.698726	50.845238	18.88125	17.047754	4.172865
L3_chr1_+_109892717	chr1	109892714	109892812	+	2773	GNAI3	87U6,FLJ26559	188.955757	124.762984	143.837441	125.315949	55.396856	11.464453	90.987937	225.278184	161.05178	135.216454	143.962453	138.08041	406.858708	480.414522	675.183902	365.004207	472.182344	211.945466	209.998559	211	76.988604	127	54	16	111	276.961176	187.999076	128.999076	161.992601	201.962994	404.998732	604.994928	757.976155	589.892016	528.998416	219.988255
L3_chr1_+_110683559	chr1	110683559	110683625	+	64783	RBM15	FLJ12479,FLJ21943,MGC119584,OTT,OTT1,SPEN	351.780025	204.249394	127.32215	190.996937	63.24033	21.621671	136.863694	333.859957	307.654832	171.882882	103.908188	157.388113	201.592707	219.441616	260.08732	144.669743	106.709689	88.507737	375.024526	347.065276	68.612693	192.802791	61.655387	28.809057	166.229914	406.286557	354.33918	161.936852	117.684262	230.5988	199.790899	280.672106	324.180848	234.71424	132.747956	90.947955
L3_chr1_+_111217292	chr1	111217282	111217326	+	963	CD53	MOX44,TSPAN25	0	0.610418	0	11.810531	0	1.276214	1.98324	1.718711	22.296011	30.456481	13.906076	22.62509	13.339597	9.832221	34.400651	88.107342	127.469917	80.522892	0	1	0	12	0	2	3	3	27	30	16	32	13	13	51	143	151	83
L3_chr1_+_112740378	chr1	112740371	112740378	+	NA	NA	NA	0	0	37.254345	0.975531	0	1.362328	0	0.540457	0	0	0.84304	0	0	0	0	0	0	3.000177	0	0	19	1	0	2	0	1	0	0	1	0	0	0	0	0	0	3
L3_chr1_+_114249561	chr1	114249549	114249586	+	64858	DCLRE1B	DKFZp686C24187,FLJ12810,FLJ13998,SNM1B,APOLLO	0	0	0	0	0	0	4.119978	10.094774	1.545543	2.813385	2.552068	2.195282	21.430592	5.982182	1.090837	1.214719	4.699734	9.965662	0	0	0	0	0	0	6	17	2	3	3	3	21	8	2	2	6.991228	10
L3_chr1_+_114273750	chr1	114273750	114273851	+	204851	HIPK1	KIAA0630,MGC26642,MGC33446,MGC33548,Myak,Nbak2	31.755071	38.936389	13.745629	13.016625	8.734749	3.469526	96.291196	151.012515	81.244517	76.807674	60.847327	75.617029	47.910894	45.045936	14.630846	17.630935	12.14212	12.510618	37.784417	64.73553	7.85241	13.314784	8.558295	5.49904	123.737856	209.108785	98.913269	77.135743	70.130406	106.583577	46.755324	59.333545	26.597644	28.884927	17.32687	12.527073
L3_chr1_+_117404462	chr1	117404447	117404503	+	8458	TTF2	HuF2	26.22047	19.206307	6.527897	4.871337	1.019722	0	131.916823	145.698856	96.174855	52.466611	24.956985	52.494797	163.944092	100.290474	93.612561	49.024311	31.182639	47.198677	31	31.973509	4	4.986667	1	0	159.685112	190.807171	115.983851	51.993594	28.996753	74.976106	161.823466	129.909317	132.927697	79.951155	41.946059	47.946202
L3_chr1_+_117710990	chr1	117710964	117710990	+	10905	MAN1A2	MAN1B,RP4-675C20.1	2.412732	3.641388	0	1.335318	5.102972	0	1.308153	13.092779	0.772772	1.87559	1.709028	2.964611	2.065344	0.742541	0.988763	0.60736	1.931891	2.014269	3	6	0	1.366667	5	0	1.980392	19	1	2	2	4	2	1	2	1	3	2
L3_chr1_+_144188425	chr1	144188385	144188712	+	128077	LIX1L	DKFZp762F237,MGC46719	1220.446861	693.654421	253.749856	793.716725	570.011694	248.577766	1224.559988	1032.864912	373.147989	605.874317	716.654	672.426167	210.932953	138.596295	106.424355	134.125884	207.894779	228.215909	1270.943796	1184.977407	138.998353	798.531249	552.997395	290.992447	1329.953391	1153.990742	436.996778	558.978281	789.993903	1008.991078	207.996028	179.992063	154.994382	217.988888	248.993652	235.999206
L3_chr1_+_148306513	chr1	148306506	148306520	+	11311	VPS45	H1,H1VPS45,VPS45A,VPS45B,VPS54A,VSP45,VSP45A,RP11-458I7.2	0	0	0	0	0	0	0	13.937616	0.772772	0	0	0.741153	4.108814	0.742541	1.483144	4.27614	11.835446	3.97823	0	0	0	0	0	0	0	18	1	0	0	1	4	1	3	7	16	4
L3_chr1_+_148710701	chr1	148710700	148710701	+	23248	KIAA0460	FLJ32145,HSPC099	0	0	0	0	0	0	0	0.540457	0	0	0	0	11.152647	0	0	0.60736	0.643964	0	0	0	0	0	0	0	0	1	0	0	0	0	11	0	0	1	1	0
L3_chr1_+_152496516	chr1	152496513	152496516	+	9898	UBAP2L	FLJ42300,KIAA0144,NICE-4	0	0	0	0	0	0	0	0	0	0	0	0	0	17.057627	0	1.218951	0	0	0	0	0	0	0	0	0	0	0	0	0	0	0	22	0	2	0	0
L3_chr1_+_152511708	chr1	152511708	152511740	+	10456	HAX1	HCLSBP1,HS1BP1,SCN3,RP11-137P24.1	4.989785	2.43277	1.591957	4.884455	4.08325	0.638107	2.721069	3.865494	4.755693	3.981573	0	2.897997	47.877593	20.575458	20.354428	12.217886	26.335575	15.899382	6	4	1	5	4	1	4	6.977273	6	4	0	4	46.934156	26.967078	31.983539	19.983539	34.934156	15.983539
L3_chr1_+_154390954	chr1	154390939	154390978	+	64218	SEMA4A	CORD10,FLJ12287,RP11-54H19.2,RP35,SEMAB,SEMB	4.117929	7.869802	3.183914	0.975531	2.039444	0	13.786971	11.606228	8.158417	4.919368	0	4.352126	7.165439	33.613447	10.066407	3.664301	2.013723	3.000177	5	13	2	1	2	0	19	18	10	5	0	6	7	43.947368	17	6	3	3
L3_chr1_+_157246340	chr1	157246315	157246345	+	3428	IFI16	IFNGIP1,MGC9466,PYHIN2	0	0	0	0	0	0	0	1.62137	0	14.078866	6.901673	12.673908	8.194907	1.485082	4.159201	3.661116	14.029788	4.007312	0	0	0	0	0	0	0	3	0	14	8	18	7.981818	2	8	6	19	4
L3_chr1_+_158441748	chr1	158441744	158441872	+	8682	PEA15	MAT1,PED,HMAT1,RP11-536C5.8,HUMMAT1H,MAT1H,PEA-15	26.793917	49.957534	39.226361	81.590829	100.205383	65.095401	76.085432	90.358354	172.182411	119.240221	148.984075	213.634678	23.490063	20.366134	58.807268	51.94375	84.382912	151.564176	30.93893	83.554512	23.750479	82.922788	97.527213	78.788285	94.398658	120.535088	205.982263	116.515306	167.250709	320.070658	22.879536	26.874834	89.529213	84.645993	104.802249	157.783895
L3_chr1_+_159395897	chr1	159395890	159395916	+	27005	USP21	RP11-297K8.3,MGC3394,USP16,USP23	64.558087	55.790034	6.753939	40.548853	19.439907	16.384512	14.399443	9.675305	9.757038	6.077393	9.57552	10.034274	14.34222	13.58678	11.794068	6.726902	15.335232	9.992676	71.996678	94.639593	4	40.993333	18.977199	20.993333	19.970588	15	12	6	11	13.980392	14	18	17	11	21	9.992806
L3_chr1_+_159438785	chr1	159438760	159438819	+	4720	NDUFS2		138.101621	160.390522	70.080358	187.158498	241.770929	116.877785	8.818118	15.826836	13.942199	15.977061	13.855208	23.06108	143.759948	173.523423	125.17773	165.20639	269.632562	304.091878	151.883988	273.100661	38.749455	188.996131	234.686534	137.388289	12	23	17	16	16	32.50137	142.06574	220.584737	164.924696	267.79547	303.774128	320.266729
L3_chr1_+_160002733	chr1	160002733	160002772	+	22926	ATF6		4.137187	3.611079	1.591957	3.908924	3.069543	0	10.571145	8.839992	26.902544	8.62523	14.811299	20.47782	36.683944	30.640961	45.519404	28.230934	26.077827	13.951748	5	6	1	4	3	0	15	14	33	8.992308	17	29	36	40	64	46	34	14
L3_chr1_+_165075337	chr1	165075286	165075394	+	57645	POGK	BASS2,KIAA1513,KIAA15131,LST003	341.792555	190.429259	81.449529	205.78649	108.793696	46.073882	157.243414	201.253762	58.120262	92.041856	91.576186	141.601496	52.115673	42.159792	30.85389	30.574932	52.739408	49.367417	369.924185	321.881381	46	207.985739	105.984141	61.99556	189.938721	264.949724	70.962943	91	103.981259	204.930868	50.957627	54.988131	50.933377	49.988338	71.667347	49.96997
L3_chr1_+_170017422	chr1	170017398	170017458	+	51603	KIAA0859	5630401D24Rik,CGI-01,FLJ10310	9.05936	5.440477	12.103907	9.794473	5.000965	0	2.64432	3.437421	6.408097	4.802455	3.372161	9.445405	24.578515	19.714333	37.55334	33.670611	13.208519	41.286825	11	9	7	10	4.904528	0	4	6	8	5	4	13	23.98893	25.921429	56.97786	54.956467	19	41.992754
L3_chr1_+_170077250	chr1	170077240	170077250	+	26052	DNM3	DynaIII,KIAA0820,MGC70433,Dyna III	11.051815	2.420552	1.591957	6.875077	2.043806	0	0	0	1.580632	0	0.84304	1.482306	4.119751	3.005253	3.105303	0.60736	0.643964	0	13	4	1	7	2	0	0	0	2	0	1	2	4	4	5	1	1	0
L3_chr1_+_170768775	chr1	170768770	170768936	+	51430	C1orf9	CH1	51.223957	42.522801	30.67421	58.495164	35.829311	5.190968	10.083367	22.152143	20.909025	15.288421	10.25479	15.75577	28.607918	18.845233	19.031678	20.109808	17.539154	9.746984	58	71	18	59.406761	34.978323	8	13.915663	35.159048	26.278696	16	12	22	27.971831	24.985	32.985	32.947368	24.91248	9.785797
L3_chr1_+_172060341	chr1	172060336	172060584	+	55157	DARS2	ASPRS,ASPRS.LBSL,FLJ10514,RP3-383J4.2,ASPRS. LBSL,LBSL,MT-ASPRS	63.931867	42.503538	16.691792	53.018251	21.527353	8.222095	93.634435	103.902995	65.907862	67.392172	36.113751	71.463578	230.248842	161.031726	166.913073	144.219431	106.009846	96.513677	74	71	10	54	21	12	119	145	81	67	41.994652	100.971645	226.993892	209	231	234.595944	139.997366	99
L3_chr1_+_173813342	chr1	173813341	173813342	+	NA	NA	NA	0	0	0	0	0	0	0	0.767892	0	0.937795	8.188775	25.291663	0.254608	0	0.298524	2.437903	2.913582	0.651831	0	0	0	0	0	0	0	1.366667	0	1	9.3	37.733333	0.243902	0	0.642857	4	4	0.642857
L3_chr1_+_177529499	chr1	177529499	177529609	+	6646	SOAT1	ACAT,RP11-215I23.2,SOAT,RP11-215I23.1,ACACT,ACAT1,STAT	28.542381	27.020024	18.057707	20.555095	7.155522	4.184719	17.884034	50.862181	25.855299	21.943646	28.633845	34.385645	95.567266	76.862278	84.122556	108.727591	116.353461	99.372739	33.947761	45	11	21	7	6	24.956175	75.995851	32	21.995851	33	47.956175	93.993342	99.982984	122.997325	176.98401	144.994663	100.997315
L3_chr1_+_179324458	chr1	179324458	179324458	+	51278	IER5	MGC102760,SBBI48	73.547949	65.618629	37.254345	51.743656	25.747255	15.080576	3.768114	1.858813	8.326049	2.94947	0.84304	0.741153	11.152647	8.506649	11.718007	1.832151	10.514831	7.805037	76	113	19	52	25	18	5	3	10	3	1	1	11	11	16	3	13	8
L3_chr1_+_181025530	chr1	181025526	181025535	+	NA	NA	NA	1.656842	1.211934	4.93594	13.734928	19.469786	4.822826	0.66108	0.540457	2.402289	0	5.150655	9.295229	3.098016	0	2.181675	6.731134	9.245118	32.163521	2	2	3	13.963636	19	7	1	1	3	0	6	13	3	0	4	11	13	33
L3_chr1_+_181258991	chr1	181258974	181259206	+	3915	LAMC1	RP11-181K3.1,LAMB2,MGC87297	39.716099	21.073345	19.243863	57.504927	13.295683	6.185153	6.798919	18.726713	13.271843	11.835879	12.792164	12.88259	11.326581	10.542014	20.650975	18.29164	26.417516	20.834091	46.57535	34.904762	11.809524	58.52381	13	9	9.842606	29.903226	16.806452	11.951613	15	17.951613	11	13.988827	33.889935	29.977654	34.988827	21
L3_chr1_+_182622724	chr1	182622721	182622879	+	81563	C1orf21	RP4-768P8.1,PIG13	44.273063	27.712236	27.596725	28.34295	13.284213	7.750242	18.561338	16.261829	32.867799	19.670347	13.612257	27.887882	41.735851	24.176748	19.668389	37.985639	26.463704	14.963435	51.983871	46	16	28.87234	13	11	26	26	40	20	16	38.973333	40.992063	32	35	62	37	15
L3_chr1_+_191357714	chr1	191357697	191357949	+	79577	CDC73	C1orf28,FLJ23316,HPT-JT,HRPT2	548.37239	450.523979	499.322917	588.498482	300.034884	65.64029	101.757588	180.223055	419.185193	174.847545	202.704388	172.014719	145.20598	142.07387	316.812274	168.794399	227.194976	114.287581	608.303454	760.211044	270.614643	595.340444	292.280769	91.987387	137.633962	262.200079	493.412911	173.351317	230.78522	244.57403	141.823174	186.485534	452.764099	275.219608	291.979579	115.811836
L3_chr1_+_200191263	chr1	200191249	200191274	+	10440	TIMM17A	TIM17,TIM17A	2.461087	1.220836	0	1.951062	0	0	0.66108	0.540457	0.772772	0	0	2.936435	11.278862	13.634462	17.782102	14.052245	16.416847	18.730536	3	2	0	2	0	0	1	1	1	0	0	4	11	18	30	22.992593	23	19
L3_chr1_+_201262271	chr1	201262269	201262304	+	NA	NA	NA	18.419115	1.822352	3.343982	2.933393	0	0.638107	3.49094	2.799624	0	2.813385	0	2.195282	3.087079	2.970163	1.483144	3.04103	0	1.007135	21.693548	3	2	3	0	1	5	5	0	3	0	3	3	4	3	5	0	1
L3_chr1_+_204048679	chr1	204048679	204048823	+	NA	NA	NA	2.437959	5.668985	5.680609	18.861444	12.468046	5.31206	1.284529	8.647303	9.884326	12.693582	15.077119	4.293238	0	0	1.690636	0	0	0	3.021118	9.37924	3.446993	19.148745	12.173213	7.295934	1.947298	12.481197	12.062652	12.578942	17.13689	5.919402	0	0	3.048733	0	0	0
L3_chr1_+_204747486	chr1	204747481	204747535	+	83593	RASSF5	RP11-343H5.1,MGC10823,MGC17344,Maxp1,NORE1,NORE1A,NORE1B,RAPL,RASSF3	0.804244	4.814704	25.657916	22.649097	21.493676	0	0	14.942403	24.699216	28.062772	27.086525	27.93486	0	6.01092	18.001002	15.309853	5.99381	2.014269	1	8	14	23	21	0	0	23	30	27.993631	31	39.987179	0	8	29.860465	25	9	2
L3_chr1_+_204875520	chr1	204875484	204875527	+	8444	DYRK3	RED,DYRK5,REDK,hYAK3-2	0	7.366775	6.753939	4.884455	7.158809	2.638541	4.857807	4.382193	21.281248	6.330715	2.552068	5.834432	3.087079	3.040757	2.72181	3.04103	2.657687	7.028716	0	12.134615	4	5	7	4	7	7	26	6.455056	3	8	3	4	5	5	4	7
L3_chr1_+_204924872	chr1	204924836	204924934	+	9261	MAPKAPK2	MK2	654.781207	470.916321	556.05108	387.327175	374.515696	232.046351	1314.608087	1478.398113	1049.364212	706.468625	756.025965	694.573858	203.96807	251.771231	451.370677	178.890448	244.07027	309.166354	692.889322	804.82031	276.433398	390.938238	363.496595	277.805484	1388.706389	1536.721699	1181.724025	640.933857	834.395834	1042.765335	201.835066	321.926856	531.826353	289.9944	289.742444	320.977695
L3_chr1_+_205992021	chr1	205992021	205992107	+	4179	CD46	MCP,MGC26544,MIC10,TLX,TRA2.10	19.369963	13.850958	7.024196	18.678809	0	3.276647	8.048247	26.718999	11.822241	5.819595	12.027468	17.983978	84.617334	79.375949	77.159037	39.144361	79.380076	62.179993	23	22.927711	4	19	0	5	11	41	14.931818	6	14	25	82.984345	103.992906	115.977264	63.987847	101.996396	62.989541
L3_chr1_+_206203574	chr1	206203573	206203574	+	NA	NA	NA	1.608488	1.810134	0	3.929369	17.46226	4.180029	8.90544	4.479534	3.175061	6.957278	5.847442	18.170638	0	0	0	0	0	0	2	3	0	4	17	5.885714	11.512605	7	4	7	6.727273	26.414527	0	0	0	0	0	0
L3_chr1_+_207915380	chr1	207915377	207915383	+	50486	G0S2	RP1-28O10.2	0.804244	0	0	1.634949	15.412438	3.546613	0	0.540457	0	0	4.292921	6.276676	0	0	0	0	3.301651	3.000177	1	0	0	1.671642	15	5	0	1	0	0	5	9	0	0	0	0	5	3
L3_chr1_+_210525374	chr1	210525353	210525925	+	5525	PPP2R5A	B56A,MGC131915,PR61A	169.265205	133.078343	73.740291	135.04874	50.052926	7.743395	21.648372	34.289755	39.586251	37.234133	43.053239	51.810606	91.887048	53.138162	99.840876	83.784637	81.871639	28.906553	192.993534	222.76489	43.628571	137.517623	48.997059	12	30	54	48.703704	37.994709	50	73.983147	89.991694	70	151.964328	136.842399	109.94856	28.989712
L3_chr1_+_213807125	chr1	213807112	213807394	+	51133	KCTD3	MGC43935,NY-REN-45,RP11-5F19.1	323.884721	219.012068	161.697362	149.181806	57.404025	21.276754	60.514378	161.963615	68.431252	55.537875	48.601926	40.161544	104.891119	119.711396	88.379367	48.931605	47.025013	30.484818	348.600156	372.691448	85.919527	150.781333	55.996143	27	78.221474	204.690227	81.882884	54.946574	55.610739	57.033802	103.495217	152.730571	124.793959	79.740416	60.881437	31.113051
L3_chr1_+_220706294	chr1	220706294	220706294	+	NA	NA	NA	0	0	0	10.860769	0	2.908506	0.66108	0	0	0	0	0	0	0	0.494381	0	0	0	0	0	0	11	0	4	1	0	0	0	0	0	0	0	1	0	0	0
L3_chr1_+_220858061	chr1	220858047	220858078	+	375056	MIA3	RP11-378J18.4,ARNT,FLJ21469,FLJ39207,KIAA0268,TANGO,UNQ6077	78.333429	63.281097	29.738641	71.07112	14.307073	16.35278	59.511084	96.583101	65.830385	70.020689	71.726742	52.958035	38.649908	31.310411	44.636968	27.570711	30.703145	8.979306	87	107	17	71.996904	13.987616	21	72.889078	124.964912	78.649692	66.988304	81	76.970916	38	41	62.987903	45	40	9
L3_chr1_+_224032153	chr1	224032134	224032211	+	6726	SRP9	ALURBP,MGC110981	23.262471	20.447533	7.959785	29.486052	11.238771	2.552426	13.292214	14.376504	13.484222	16.778788	13.851303	8.809305	151.834435	136.499632	152.364114	127.110543	134.523304	112.967869	28	34	5	30	11	4	19	23	17	17	16	12	148.983921	177.984143	223.979548	206.991194	174.99202	114.995528
L3_chr1_+_224317007	chr1	224316994	224317054	+	3020	H3F3A	H3.3A,H3F3,MGC87782,MGC87783	115.232412	80.401501	47.270106	81.661086	29.006597	9.042435	4.172033	11.804093	7.314049	3.828825	12.477966	4.023526	206.034137	168.771261	147.725427	131.481616	168.214093	87.036049	128.996795	135.388357	27.252222	82.763282	28.3033	12.844801	6.159837	17.829363	9.282296	3.959049	14.184049	5.511942	204.005912	216.18741	200.441929	213.102107	197.617885	89.570244
L3_chr1_+_224803025	chr1	224803021	224803481	+	375057	C1orf95	RP11-9C4.1,DKFZp761P211	8.529339	18.258623	11.390406	38.885834	50.459877	28.102587	10.545523	8.878296	6.324496	22.644185	56.057778	84.009915	2.054407	0.551226	8.798335	7.582551	20.335156	27.311133	9.754927	30.968527	6.696167	39.426086	49.190903	35.959783	12.949981	12.471418	7.923327	22.932673	63.837878	121.474194	2	0.746045	13.58998	12.439514	27.066268	28.020597
L3_chr1_+_226741685	chr1	226741685	226741732	+	149603	RNF187		214.465716	81.895425	42.092729	87.761153	116.062111	105.79543	82.103841	82.431946	25.742189	15.878561	31.317151	77.950381	119.361682	85.339051	50.623659	60.113033	133.378267	203.832974	234.964205	137.993369	24	88.986737	112.989413	131	104.984444	112	32	16	36	112	117.995074	109.995074	75.998765	97.986449	161	211.997546
L3_chr1_+_229443569	chr1	229443569	229443726	+	8443	GNPAT	DAP-AT,DAPAT,DHAPAT,RP5-876B10.1	167.236897	93.362994	61.443999	108.624632	39.986227	7.897586	29.078881	43.700919	39.386051	50.690137	30.282883	21.569782	221.231797	236.102951	252.929288	182.683571	224.580726	106.215973	181	157.996337	32	110	39	11	38	65	47.979021	50	35	30	218.990568	299.906074	296.887034	295.987852	260.884315	108.98384
L3_chr1_+_242882997	chr1	242882993	242883100	+	51029	C1orf121	CGI-146,FLJ21998,PNAS-4,C1orf121	97.214715	147.837398	53.025524	70.664349	32.725264	5.829074	50.407423	57.365819	62.060473	46.170787	46.551665	39.540819	55.04469	36.281027	32.798399	31.040258	26.771357	17.861424	112	247.954936	31	72	32	9	67.993392	88	76.066667	46	53	55	53.839967	47.906857	55.80083	50.783772	37.873948	17.937759
L3_chr1_+_243065251	chr1	243065228	243065633	+	116228	FAM36A	FLJ43269	56.436138	45.40566	38.318322	47.064869	17.801523	6.447186	17.883693	64.256714	27.890636	15.19518	35.379282	33.166388	45.125946	28.542523	25.154102	25.081405	30.388382	15.586667	66.071429	75.610837	22.5	47.980237	17.428571	9.857143	25.37037	95.869638	34.785987	15.842593	41.212963	46.537037	44.231707	37.671893	43.463415	41.074912	43.54878	15.573171
L3_chr1_-_1300415	chr1	1300415	1300462	-	54998	AURKAIP1	AIP,AKIP,FLJ20608	41.579788	21.094281	41.154065	10.770004	8.172516	12.063558	6.744013	0.540457	0	0.937795	0.84304	0	41.772714	13.495315	11.469586	6.53636	7.74237	11.057254	49	35	23	11	8	17	9	1	0	1	1	0	41	18	21	10.724638	11	11
L3_chr1_-_2116072	chr1	2116047	2116078	-	199990	C1orf86	RP11-181G12.3,FLJ31031,FP7162,MGC120153	13.301136	12.087984	0	7.791049	12.268871	8.455553	0.66108	2.274375	0	1.93233	0	0.741153	10.267948	8.263105	0.988763	3.04687	2.683728	8.006768	15.840426	20	0	7.951807	12	12	1	4.041769	0	2	0	1	10	10.953846	2	5	4.052542	8
L3_chr1_-_6162814	chr1	6162814	6162825	-	26038	CHD5	DKFZp434N231,KIAA0444	0.447271	1.713866	3.137954	1.970371	10.040134	1.921925	0.05967	0.210715	0.077786	0.092196	0.930366	0.167293	0.813823	0	0.002239	0.482586	0.007964	0	0.569672	2.823555	1.973012	2.01489	9.813859	2.907015	0.108176	0.432704	0.108176	0.108176	1.108176	0.216352	0.786627	0	0.00885	0.795477	0.017699	0
L3_chr1_-_6191933	chr1	6191932	6191934	-	NA	NA	NA	0	0	0	0	0	0	0	0	0	0	0	0	14.196217	0.742541	0	0	0	0	0	0	0	0	0	0	0	0	0	0	0	0	14	1	0	0	0	0
L3_chr1_-_6585517	chr1	6585515	6585519	-	9903	KLHL21	KIAA0469,MGC99635	0.804244	3.022067	0	9.868704	10.130194	1.362328	5.250429	6.393086	4.005807	0.937795	1.709028	2.195282	1.032672	3.783298	1.585219	4.284427	1.36976	3.944081	1	5	0	10	9.888889	2	7	9	5	1	2	3	1	5	3	7	2	4
L3_chr1_-_8406635	chr1	8406619	8406643	-	473	RERE	ARP,ARG,RP11-141M15.2,ATN1L,DNB1,FLJ38775,KIAA0458	0.804244	0.610418	0	7.847675	5.108987	0	2.16878	0.540457	0.772772	14.02364	11.25476	5.806255	0	0	0	2.433671	2.773991	3.000177	1	1	0	8	5	0	3	1	1	14	13	8	0	0	0	4	4	3
L3_chr1_-_11042663	chr1	11042599	11042715	-	6723	SRM	SPS1,PAPT,SPDSY,SRML1	1218.942771	817.16397	543.384882	943.556976	1108.280745	802.577373	905.664759	967.843376	352.160728	371.355732	420.081416	513.513659	359.957366	318.41515	427.934818	245.337337	317.121487	444.980312	1240.574384	1407.92143	268.956354	945.931478	1071.924757	839.821682	967.657794	1026.590511	407.894661	341.927585	463.934562	776.538649	357.685129	404.900256	494.741368	396.968384	361.90768	466.751107
L3_chr1_-_11674447	chr1	11674447	11674451	-	NA	NA	NA	18.036299	3.618125	51.374319	55.673209	69.828573	11.518418	18.272021	10.411809	45.30901	60.954467	40.368519	25.775951	3.072054	3.783298	31.005122	20.971951	30.802008	23.03494	20	6	27.108731	56.083977	67.719406	14.995025	22	14.244491	52.023371	55.180689	44.887967	38.108598	3	5	37.993464	33.962264	36	23.902059
L3_chr1_-_16843762	chr1	16843722	16843808	-	84809	MGC12760	MGC12760	209.994492	101.639161	94.255641	152.181183	103.344294	43.98385	117.213802	119.606852	177.637913	103.341859	91.209316	118.754631	70.984327	43.998766	86.589403	71.822667	65.119383	71.742716	233.644641	170.560736	52.139878	154.349656	100.803008	59.550913	145.271312	163.700198	210.119609	101.411816	103.869421	170.475092	69.707882	57.675128	127.192774	116.972143	86.460173	73.040874
L3_chr1_-_19409335	chr1	19409334	19409416	-	23352	UBR4	FLJ41863,KIAA0462,KIAA1307,RBAF600,RP5-1126H10.1,ZUBR1,p600	367.433537	216.316208	185.987024	309.778652	166.591715	71.347895	201.555344	284.354076	303.646999	244.416959	219.696918	253.076014	115.296524	119.451281	140.037852	126.97306	103.296082	138.561601	390	368	95	311.973684	162	89	238.998915	355.913008	352.997288	232	246.994055	370.993524	113.489019	153.993056	199	206	132	143
L3_chr1_-_23999832	chr1	23999830	23999835	-	2582	GALE	RP5-886K2.6	13.066556	5.978189	3.343982	29.600254	33.904306	5.365414	5.167023	7.668027	13.839119	14.301395	13.028556	7.111229	17.250194	7.638733	6.879253	16.603958	17.568635	15.660203	15	10	2	29.992063	33	7	7	10.913978	16.936842	13.968421	14.906512	10	16.977941	9.977941	10.977941	26.977941	21.985507	16
L3_chr1_-_35157310	chr1	35157308	35157311	-	NA	NA	NA	0	0.912519	0	0.975531	0	0	0.00019	0.876025	1.271563	0.000175	0	0.741871	2.071895	0.744694	10.227134	0.001881	0.68262	0.016302	0	1.501226	0	1	0	0	0.00053	1.655437	1.654376	0.000265	0	1.000795	2.006393	1.003196	14.988666	0.003196	1.07583	0.015183
L3_chr1_-_35957073	chr1	35957030	35957423	-	127703	C1orf216	FLJ38984	36.479898	13.767807	27.397306	44.191292	19.423539	17.20211	0	2.356508	4.633758	0	5.150654	5.806255	23.516342	11.389294	12.458348	22.543167	23.009305	31.440974	43.055317	22.878627	15.994012	45	19	23	0	4	5.952381	0	6	8	23	15	23	36.872731	30	32
L3_chr1_-_37834124	chr1	37834095	37834157	-	29889	GNL2	FLJ40906,HUMAUANTIG,NGP1,Ngp-1,dJ423B22.6	12.343949	27.04106	9.551742	27.573141	6.122694	1.276213	12.829305	36.890511	64.20337	33.684749	28.625285	17.850645	94.531528	103.015044	115.513968	98.454846	89.49324	34.487794	15	45	6	27.990826	6	2	18	55.996063	78	33	33	25	93	134	168	159.99729	110	35
L3_chr1_-_39111628	chr1	39111628	39111639	-	26292	MYCBP	AMY-1	15.527642	2.43277	0	0.975531	2.039444	0	2.960227	3.649634	2.353404	0	0	2.156844	14.849374	13.80359	21.535944	4.891119	8.415208	5.95835	18	4	0	1	2	0	4	6	3	0	0	3	14.587963	17.984	29.992	7.992	11	6
L3_chr1_-_46906618	chr1	46906576	46906819	-	64756	ATPAF1	ATP11,ATP11p,FLJ22351,MGC88060	385.527073	263.002072	135.953118	152.237643	46.490798	28.317707	57.532999	59.881879	22.795489	15.707075	12.585371	22.137365	58.767898	49.409068	39.442083	16.980787	27.006876	21.83928	419.512775	445.495681	75.622204	154.217442	45.371958	37.974485	76.766509	91.376052	28.32123	16.020829	14.605468	30.848564	57.44771	65.237804	64.96572	27.855181	38.21681	21.899938
L3_chr1_-_52791353	chr1	52791338	52791362	-	23318	ZCCHC11	PAPD3	18.928197	17.966215	17.564778	31.646565	6.131419	0.638107	5.421853	8.509837	16.601995	9.276411	12.364729	6.426973	6.111572	13.731759	18.039502	12.90238	6.002725	3.000177	22	30	10	32	6	1	7	12.961905	20	9	14	9	6	18	27	21	8	3
L3_chr1_-_53476754	chr1	53476754	53476788	-	4116	MAGOH	MAGOHA,RP5-1024G6.4	18.036298	11.327611	14.026905	11.779977	3.069543	0	0	1.718711	2.353404	0	0	4.915947	45.683306	19.237622	63.367121	39.453958	24.146563	12.744483	20	19	8	12	3	0	0	3	3	0	0	7	45	25	81	64	31	13
L3_chr1_-_55453634	chr1	55453612	55453652	-	23358	USP24	hCG_33036,FLJ31309,KIAA1057	194.483333	131.63812	73.665612	114.096353	66.832914	16.474634	72.155327	192.91032	94.786093	74.730077	127.683179	118.579585	32.550593	27.342058	22.584859	47.847268	26.666929	21.715587	212.885169	222.193435	41.282522	115.633554	65.16765	22.974433	93.035369	248.344713	112.759075	73.697189	144.677303	171.593599	31.844485	35.991743	38.213357	78.071496	37.393232	21.808288
L3_chr1_-_63761466	chr1	63761445	63761479	-	23421	ITGB3BP	CENP-R,CENPR,HSU37139,NRIF3,TAP20	0.804244	0.610418	1.591957	0	0	0	0.66108	2.799624	3.898947	5.962743	6.924199	5.159893	30.612513	10.567421	18.186115	10.382152	6.941029	2.971095	1	1	1	0	0	0	1	5	5	6	8	7	30	14	29	16.992366	10	3
L3_chr1_-_67668601	chr1	67668596	67668722	-	26135	SERBP1	CGI-55,CHD3IP,DKFZp564M2423,FLJ90489,HABP4L,PAI-RBP1,PAIRBP1	1116.747831	713.805629	472.503572	800.408536	376.942684	69.710056	275.604849	366.724634	325.901725	225.216054	281.362958	218.657181	236.084068	221.340733	227.667829	206.465612	282.199866	137.829759	1171.159476	1220.761522	248.961589	805.269938	365.810212	92.823223	336.516695	465.815566	384.721973	217.569721	316.381284	315.390589	232.460805	286.076073	315.459672	335.446151	337.473025	140.800929
L3_chr1_-_78217345	chr1	78217320	78217403	-	8880	FUBP1	FBP,FUBP	0.804244	3.611079	3.183914	2.926593	1.019722	0	13.227423	11.80007	17.126812	16.785851	19.068254	11.41508	22.538248	19.101977	35.524704	17.14802	27.779698	21.862347	1	6	2	3	1	0	17.992366	20	21	17	22	16	22	25	51	28	35	21.982847
L3_chr1_-_84744391	chr1	84744388	84744851	-	2787	GNG5	FLJ92393	75.535211	58.411618	35.342902	106.689815	37.74651	17.368974	18.927304	30.634743	15.821712	25.526786	33.679813	25.344397	59.990791	35.677971	44.135201	50.077009	46.31777	34.712851	85.747462	97.583329	20.98538	108.428589	36.911634	25	26	48	20	25.818182	38.67354	35	58.73141	46.783791	68.980926	81.84738	60.997319	34.942257
L3_chr1_-_88698102	chr1	88698101	88698102	-	NA	NA	NA	0.002985	3.006648	0	3.936032	0.011738	2.911306	5.430719	4.821633	14.405094	7.143734	10.630425	10.3374	5.107243	2.271398	3.106921	3.0648	4.36456	4.917489	0.004668	5.009336	0	4.007002	0.01167	4.007002	7.018554	7.007731	17.008247	7.008246	12.014947	15.028348	5.006661	3.002855	5.006661	5.00571	6.008088	5.003806
L3_chr1_-_89230876	chr1	89230873	89230884	-	56267	CCBL2	RP11-82K18.3,DKFZp547N1117,DKFZp667D0223,KAT3,MGC9398,RBM1,RBMXL1,RP4-531M19.2	4.922173	5.451522	0	3.902124	1.019722	0	1.32216	13.019347	3.175061	0.937795	3.418055	5.054841	9.228542	15.265028	0.988763	6.086293	5.687573	5.014447	6	9	0	4	1	0	2	20	4	1	4	7	9	20	2	10	8	5
L3_chr1_-_91259608	chr1	91259607	91260441	-	84146	ZNF644	BM-005,KIAA1221,MGC60165,MGC70410,Zep-2	70.103501	55.421922	69.666564	42.569658	28.615075	10.339166	31.453031	92.046194	90.110139	52.896649	46.874975	61.190813	99.832457	101.493442	88.694128	69.585243	98.879934	39.5517	81.586311	92.108311	39.984127	43.395588	27.920692	15.073171	43.433792	132.894751	110.723584	53.462057	54.191566	87.571885	98.074449	132.56533	140.824587	113.403837	129.356488	40.021231
L3_chr1_-_98159100	chr1	98159082	98159210	-	1806	DPYD	DHP,DPD,MGC132008,MGC70799	31.453039	13.910049	9.711811	67.016546	30.699045	6.001303	55.077351	111.669454	165.00929	243.66158	362.344683	243.467534	133.785361	127.011474	250.508337	500.026328	1012.977141	222.539468	36	23	6	67.988701	30	9	66.987279	143.890732	190.996429	227.987158	398.985848	359.915206	131.979302	161.963814	303.978436	805.958734	1028.946548	231.956535
L3_chr1_-_109005219	chr1	109005207	109005594	-	113802	C1orf59	FLJ30525,MGC111091,RP11-256E16.2	14.336403	9.378049	4.775871	3.908924	3.059166	0	3.382149	2.356508	1.580632	0.019014	1.709028	0	33.74862	29.416211	8.793402	12.22701	10.434823	19.722566	17	15.470588	3	4	3	0	5	4	2	0.02381	2	0	33	39	16	20	14.992248	20
L3_chr1_-_109742064	chr1	109742039	109742117	-	6272	SORT1	NT3,Gp95	17.202713	5.46374	1.591957	15.69535	9.186222	11.02689	15.820812	6.330144	3.091086	20.510205	15.299794	73.006427	7.20683	7.495587	5.508473	9.932277	22.3016	73.48431	20	9	1	16	9	16	20	10.461712	4	21	17.753247	105.53658	7	10	10.044309	16.27027	30.324969	74.95216
L3_chr1_-_111308055	chr1	111308051	111308068	-	55791	C1orf103	RIF1,FLJ11269,RP11-96K19.1	0.804244	4.186026	0	0.975531	0	0	0	3.30128	6.494291	0	0	1.482306	5.100095	13.122566	17.599199	9.793091	13.254351	3.021404	1	7	0	1	0	0	0	5	8	0	0	2	5	17	26	16	17	3
L3_chr1_-_114215855	chr1	114215853	114215861	-	26191	PTPN22	LYP,Lyp1,Lyp2,PEP,PTPN8	0	0	0	0	0	0	2.797818	11.771178	2.183779	0	0.84304	2.133539	18.247749	14.493068	2.66687	0.60736	0	2.928689	0	0	0	0	0	0	4	16.9	2.735294	0	1	2.966667	17.891304	18.891767	4.913506	1	0	2.956522
L3_chr1_-_115060884	chr1	115060857	115060947	-	4893	NRAS	N-ras,NRAS1,ALPS4	60.252359	44.2966	28.409588	44.267293	18.397437	5.485818	194.012544	270.887029	212.527018	164.556389	178.72148	201.162601	496.323024	462.634619	837.239943	430.873855	557.800603	385.308789	68.988016	73.995968	17	44.995968	17.987936	8	237.622542	343.970234	252.985459	158.974093	201.968128	292.751072	492.928338	587.924389	980.964717	696.913018	638.798741	400.576476
L3_chr1_-_115102105	chr1	115102086	115102174	-	7812	CSDE1	UNR,D1S155E,DKFZp779B0247,DKFZp779J1455,FLJ26882,RP5-1000E10.3	185.790043	198.779324	196.550493	238.046752	110.987497	30.096918	210.969563	587.364245	457.480044	364.215558	475.281429	399.744251	709.290947	785.03663	1260.919149	826.526264	1475.100083	623.747736	202.997129	338	103	239.999041	108	40	246.998962	649.956259	521.979381	330.979367	521.939921	601	707.986965	981.979861	1304.878636	1327.943204	1473.960516	658.969047
L3_chr1_-_119992413	chr1	119992342	119992435	-	90874	ZNF697	MGC45731	30.718195	20.965228	203.945171	302.379616	129.935853	23.907206	20.251257	61.906131	171.70248	69.056818	80.671417	58.796355	14.237153	28.770431	78.925079	53.481565	41.291245	25.320576	35.823342	34.889243	108.122147	305.019854	126.418628	32.720171	27.987455	88.360449	204.453172	68.156956	92.205876	83.726341	13.972299	37.626154	114.081716	87.176893	56.391219	25.64406
L3_chr1_-_143643399	chr1	143643375	143643424	-	9659	PDE4DIP	CMYA2,DKFZp781J054,MGC75440,MMGL	28.06297	8.450504	0	3.908924	3.063528	0.638107	13.884482	2.39927	1.545544	0.937795	0	1.482306	6.185095	2.227623	0.494381	0	0.643964	1.007135	32	14	0	4	3	1	18.777778	4	2	1	0	2	6	3	1	0	1	1
L3_chr1_-_148936255	chr1	148936250	148936258	-	55204	GOLPH3L	FLJ10687,GPP34R	0	2.406191	0	0	0	0	8.897122	6.410457	1.580632	9.964658	7.757495	2.852977	34.560175	25.387623	25.611813	9.788323	14.198986	6.915176	0	4	0	0	0	0	12	10	2	10	9	4	34	33	36	16	19	7
L3_chr1_-_149566482	chr1	149566472	149566803	-	NA	NA	NA	114.79786	69.775137	69.353925	108.309071	140.673185	44.235026	21.744352	44.202241	32.827266	10.50857	16.280311	10.817536	26.707408	43.226719	36.476727	30.635316	15.295358	28.858593	131.973072	116.283377	39	110	136.982684	61.963623	30	60.979167	39.940457	11	19	15	26	56.973371	56.975934	49.991935	21.995968	29
L3_chr1_-_150002592	chr1	150002578	150002602	-	65005	MRPL9	L9mt,RP11-98D18.5	89.843698	47.265298	50.974347	61.257904	26.643257	14.352424	30.714549	28.161494	16.993596	19.531785	13.017147	20.308011	44.582361	28.669292	44.827384	26.422099	27.759372	21.711153	96.324937	80	27.694795	61.997041	25.993958	19	38	38	21	19	15	28.994012	43.996183	37	60.996183	42.996183	33.996183	21.996226
L3_chr1_-_150961511	chr1	150961511	150961511	-	NA	NA	NA	1.741785	1.810134	3.343982	2.942775	0.019793	0	17.745423	17.343825	6.702082	7.118786	2.675696	3.532163	11.088425	3.040757	6.637887	8.418981	2.031521	3.797479	2.098232	3	2	3	0.019646	0	20.954304	21.863679	8.104513	6.982456	3.104513	4.982456	10.93617	4	9.726077	13.680851	2.87234	3.849057
L3_chr1_-_152197339	chr1	152197302	152197748	-	200186	CRTC2	RP11-422P24.6,TORC2	124.527794	55.562288	42.054146	104.524422	82.705354	27.882647	27.833138	59.443339	44.456476	46.720889	46.184802	45.181413	10.252518	8.280399	16.530305	27.473304	18.893084	27.786884	144.387723	92.761818	24.965116	106.195579	80.75245	39.664694	38.8	87.8	55.653659	46.6	53.209333	63.6	10	11	29	45.009397	27	28
L3_chr1_-_152216701	chr1	152216700	152216822	-	10899	JTB	BPAR,HJTB,HSPC222,PAR,hJT,B PAR	670.66745	424.834399	269.419361	591.343715	462.863554	236.600291	37.747874	42.212181	25.353377	47.760468	35.298142	35.953839	159.23563	146.077314	136.805881	129.552149	156.888312	209.168606	713.970199	722.992868	144.995233	596.697242	449.969846	292.97695	49.996732	64	31.996732	48	41	50	156.985341	188.995945	199.997562	210.956087	197.960889	214.989432
L3_chr1_-_153200834	chr1	153200831	153200905	-	90780	PYGO2	1190004M21Rik,FLJ33226	463.144238	245.592187	153.125078	328.155478	233.599756	149.004721	291.662398	245.125671	161.992038	161.58077	155.130079	231.882659	139.909738	98.066727	137.324702	125.169447	128.479007	145.336129	492.92339	417.988562	82.662221	330.662216	227	175.664505	339.465215	309.98309	191.971591	153.998696	174.988915	342.998042	137.993996	126.997992	179.981982	202.977995	156.963964	149.990991
L3_chr1_-_153498662	chr1	153498618	153498783	-	10067	SCAMP3	C1orf3	54.405766	44.422654	11.689879	57.966966	56.254184	27.230505	10.609161	14.694619	5.409401	10.630836	2.52912	13.822791	67.478585	63.693997	61.597744	80.868379	60.326051	110.113351	63.993496	74	7	59	54.996753	38	15	24	7	10.971429	3	18.989362	65.990164	83.99363	95.972917	131.99763	83.989344	111.868559
L3_chr1_-_153798826	chr1	153798815	153799334	-	55870	ASH1L	ASH1,FLJ10504,ASH1L1,KIAA1420,KMT2H	316.66866	165.671727	262.254914	178.608931	44.547231	18.96093	70.716401	129.584038	154.814803	60.670723	76.562672	90.939781	135.481541	95.078553	144.892071	53.773837	54.121009	38.635263	353.683419	277.918682	145.208849	181.2594	43.595801	27.849551	97.748759	191.230718	188.885787	62.740103	88.697074	127.385294	132.666326	125.018206	223.208918	88.126534	76.632516	38.806638
L3_chr1_-_154574627	chr1	154574619	154574757	-	7203	CCT3	CCT-gamma,CCTG,PIG48,TCP-1-gamma,TRIC5,RP11-443G18.6	63.216205	45.043416	24.74567	47.08521	20.456486	9.1716	75.914599	68.065848	59.952987	58.402595	85.511342	43.701997	697.287607	622.384061	769.659952	625.795984	916.649976	723.90481	74	75	15	47.996094	20	13	101	101.991903	73.993979	58.995951	98	60.987854	691.975948	790.953289	929.950395	1011.955316	1019.968281	755.952123
L3_chr1_-_154897867	chr1	154897807	154897905	-	NA	NA	NA	74.352632	31.170397	57.984184	106.597188	112.914855	57.598914	94.25628	78.899169	85.511407	141.415408	228.317254	271.250382	37.695345	23.52647	30.326831	46.67084	118.435523	84.35689	84.991342	51.986956	32	107.99784	110	73	115.993753	107.997288	101.993702	133.999095	253.985681	401.986459	37	30.981099	48.995272	76	143.943763	85.997608
L3_chr1_-_154942000	chr1	154942000	154942003	-	1382	CRABP2	CRABP-II,RBP6	0	0	0	0	0	0.638107	0	0	0	0	0.84304	0.741153	0	0	0	0	14.08192	27.871068	0	0	0	0	0	1	0	0	0	0	1	1	0	0	0	0	17	29
L3_chr1_-_154977533	chr1	154977526	154977549	-	79590	MRPL24	MRP-L18,FLJ20917,MGC22737,MGC9831,L24mt,MRP-L24	6.540941	3.475816	7.024196	13.651328	4.064653	6.17247	0	0	0	2.870125	0	0	17.389466	9.837176	3.982747	3.638756	9.968183	18.655262	7.897861	5.75	4	13.872727	3.981818	8.981818	0	0	0	3	0	0	16.922599	12.946903	7.880039	5.99115	13.973451	18.908202
L3_chr1_-_154987937	chr1	154987904	154988298	-	3068	HDGF	DKFZp686J1764,HMG1L2,FLJ96580,RP11-66D17.10	586.756245	341.654276	236.744823	408.68838	260.762811	133.875911	210.127548	179.118592	94.040503	104.110352	97.32218	105.817971	160.368684	101.01499	163.127624	86.599679	92.150612	142.249756	652.435263	574.763825	135.940021	414.903037	254.687162	182.714726	273.02065	262.021029	116.985269	105.99435	112.998941	146.898533	157.56286	132.903433	230.509434	141.695982	129.881738	143.686189
L3_chr1_-_155282159	chr1	155282141	155282427	-	9826	ARHGEF11	DKFZp667F1223,GTRAP48,KIAA0380,PDZ-RHOGEF	86.210502	43.420788	21.616979	48.748713	24.499502	20.733387	26.395814	20.285871	20.343998	36.076732	25.35295	82.875043	15.442245	15.47082	15.853883	25.460516	7.1716	29.179426	101.659654	72.141228	12.993691	49.74006	24	28.990467	37.71201	33.949371	25.222222	36.668774	29.419792	116.473534	15	20.675171	29	41.767047	10.722467	29.249544
L3_chr1_-_158498866	chr1	158498861	158498905	-	50717	WDR42A	DKFZp781G1096,FLJ35857,H326,MGC117276,MGC118891,MGC99640	62.726452	53.614048	49.659853	93.190878	45.238464	18.786543	82.869013	71.301489	93.768822	48.201724	72.294146	64.313072	55.897508	67.24591	129.816207	94.124476	94.463429	94.59213	69.929936	90.515787	28	94	44.090404	25.995215	98.967585	89.039977	110.39555	48.445747	81.989882	93.973238	54.981952	86.669511	160.177016	152.373076	111.215483	97.95871
L3_chr1_-_158521545	chr1	158521541	158521576	-	5824	PEX19	D1S2223E,HK33,PMP1,PMPI,PXF,PXMP1	9.346618	6.065255	3.183914	14.711689	15.373979	3.485384	38.948077	24.289002	22.103423	16.893766	25.284395	21.200182	62.611385	48.387038	50.234124	80.095783	114.11023	65.928729	11	10	2	15	15	5	48	34	27	17	29	29.989247	61.983673	62.974026	67.97551	129.774454	132.821632	67.869219
L3_chr1_-_159305865	chr1	159305859	159306397	-	257106	ARHGAP30	FLJ00267,FLJ44128,RP11-544M22.6	255.506795	111.392537	70.497847	124.797615	67.518633	33.055986	86.600793	81.695546	70.616123	91.838138	80.702331	111.64034	229.236855	151.234486	167.863154	161.249097	278.207694	446.571591	287.790939	185.922249	40.998217	126.969052	66	47.954064	115.997382	117.911034	85.997763	91.99537	92.997763	156.809912	224.984215	197.974887	246.9271	262.994479	365.687069	457.854089
L3_chr1_-_159786179	chr1	159786159	159786189	-	2214	FCGR3A	CD16,CD16a,FCG3,FCGR3,IGFR3,RP11-5K23.1	0	0	0	0	0	0	0	0	0	0	0	2.195282	0	0	0.988763	0	0.643964	26.452182	0	0	0	0	0	0	0	0	0	0	0	3	0	0	2	0	1	27
L3_chr1_-_164004730	chr1	164004687	164004759	-	54499	TMCO1	HP10122,PCIA3,PNAS-136,RP11-466F5.7,TMCC4	9.863604	6.675673	3.343982	7.834029	1.019722	0	15.000147	5.368344	15.291172	10.945363	9.476267	7.139405	65.134758	65.952328	83.442349	83.675528	61.831598	42.222354	12	11	2	8	1	0	20	9	18.987805	11	11	10	64	85.998201	116	136	82	43
L3_chr1_-_170679830	chr1	170679825	170679870	-	5279	PIGC	GPI2,MGC2049	13.416193	7.869931	12.263975	8.823206	1.019722	4.123491	0.66108	5.908801	8.726411	9.950828	11.051936	7.909279	8.224478	19.860854	25.280568	22.591749	21.603767	11.992854	16	13	7	9	1	6	1	10	11	10	13	11	8	26	40.987879	36.975684	30	12
L3_chr1_-_178113562	chr1	178113527	178113571	-	163590	TOR1AIP2	LULL1,MGC126581,MGC138430,RP11-12M5.5	8.006791	4.255121	6.753939	12.736346	3.063528	0.638107	8.457538	16.005947	9.511386	19.279508	28.665263	20.994335	11.244837	22.967721	22.705995	28.756509	25.909456	20.771091	9.433333	7	4	13	3	1	12	24	12	18.984615	32.992424	29.705727	10.924242	30	35	46.957325	34.856603	21
L3_chr1_-_179553396	chr1	179553390	179553399	-	NA	NA	NA	22.559269	16.364505	8.511601	20.166648	41.54103	23.911494	7.634052	2.437945	1.038906	0.468364	12.668694	8.774612	2.156437	0.793016	1.598753	1.295734	0.130974	0.192395	25.473697	27.505164	5.146291	20.428741	40.438102	30.295585	10.629602	4.143459	1.361948	0.528759	14.577178	12.245565	2.087013	1.07109	3.062213	2.128028	0.250679	0.184225
L3_chr1_-_196010784	chr1	196010757	196011251	-	163486	DENND1B	RP11-53I24.2,FAM31B,MGC27044	52.361471	51.863731	54.252857	44.93216	28.645304	2.638542	27.200606	141.114658	160.484212	100.553432	107.066021	160.215223	32.738671	23.135925	66.392561	45.420292	43.849225	14.477267	61.988701	86.263308	32	45.86522	27.987805	4	38	208.744258	198.499331	100.688107	123.357856	226.349206	31.774194	30.769759	110.399752	74.188337	61.774194	14.46161
L3_chr1_-_198856473	chr1	198856468	198856508	-	9928	KIF14	KIAA0042,MGC142302	4.922173	6.04758	3.343982	5.880431	4.720899	0	2.82986	2.089888	15.494921	4.82506	4.361283	8.84435	25.535804	3.730249	14.535333	14.66375	0.643964	1.007135	6	10	2	6	4.607843	0	4	3.469697	19	5	5.107311	12.454072	24.954545	5	22.862817	23.946237	1	1
L3_chr1_-_201097278	chr1	201097277	201097303	-	NA	NA	NA	1.656842	0	0	0	1.019722	0	2.82986	1.178254	0.772772	0	0	1.482306	26.317657	10.009275	0.988763	0.60736	0.643964	1.007135	2	0	0	0	1	0	4	2	1	0	0	2	26	13	2	1	1	1
L3_chr1_-_201312099	chr1	201312099	201312113	-	NA	NA	NA	3.216977	2.420552	0	18.477053	1.019722	0.638107	0.66108	0	0	0.937795	0	0	0	1.485082	0.494381	3.04103	0	0	4	4	0	18.746835	1	1	1	0	0	1	0	0	0	2	1	5	0	0
L3_chr1_-_203447306	chr1	203447292	203447488	-	25778	RIPK5	DustyPK,HDCMD38P,KIAA0472,RIP5	50.74089	36.688828	12.263975	34.334437	11.249149	3.276648	21.881903	12.915209	15.883785	8.610375	10.31844	13.752408	13.340277	31.788077	7.07052	13.415142	8.294686	9.763724	59	60.987419	7	35	11	5	29	21	19.824742	9	12	19	13	41.909273	12.976471	22	11.977011	9.942149
L3_chr1_-_203985669	chr1	203985657	203985984	-	64710	NUCKS1	FLJ21480,JC7,NUCKS,FLJ32016,FLJ38536	208.393142	138.884984	84.978315	131.027363	37.849526	5.190969	52.086493	111.943223	109.882709	86.068347	54.056328	41.647306	70.441116	60.719036	71.581988	83.122274	40.634652	16.830247	234.930445	232.699503	48.989899	132.960396	36.990099	8	67.943957	150.95082	130.934426	84	61.981831	57.992674	68.856306	79.774648	115.761627	135.439044	55.948842	17
L3_chr1_-_209819010	chr1	209819008	209819201	-	7779	SLC30A1	ZNT1,ZRC1	262.473077	199.332273	449.045812	614.421429	297.174178	57.508377	122.088458	282.159747	635.53574	358.026631	280.435406	265.391143	79.307627	143.213535	295.519587	193.142985	168.893774	44.472455	287.996807	336.979573	229.990768	618.978259	288.991319	75.997833	145.997771	349.997004	723.22757	325	313.956919	391.961258	78	183.999149	363.957295	312.990703	201.991638	45
L3_chr1_-_210070702	chr1	210070668	210070768	-	9926	LPGAT1	FAM34A,FAM34A1,NET8	50.057345	30.10029	18.057707	54.846688	25.558024	8.44653	8.42515	5.03044	6.459202	12.523145	9.244705	22.947543	25.814105	14.312172	11.935175	28.70303	17.018996	20.922299	57.836139	49.996124	11	55.796812	25	12.85567	11.957143	8.957143	8	12.909774	10.851351	31.774834	25.250927	19	21	46.94184	24.140401	21
L3_chr1_-_210654848	chr1	210654800	210654876	-	55248	C1orf75	FLJ10874,RP11-384C4.5,C1orf75	29.228397	20.526978	3.183914	36.663953	20.474259	8.074752	5.604547	1.718711	0.772772	6.81413	5.104135	6.50897	19.518364	10.501255	7.375392	31.163879	30.808081	32.557012	34.993007	34	2	37.346667	20	12	8	3	1	7	6	9	19	14	14	51	42	33
L3_chr1_-_215871025	chr1	215870994	215871040	-	55105	GPATCH2	FLJ10252,FLJ21048,GPATC2,MGC74998,RP11-361K17.1	1.608488	1.211934	1.591957	0.975531	1.019722	2.908506	1.98324	10.558702	14.875276	8.832868	12.847561	12.841032	8.175934	17.339893	20.623745	11.007097	21.599263	1.007135	2	2	1	1	1	4	3	17	18	9	15	18	7.952381	22.857143	32.933824	18	29	1
L3_chr1_-_222100243	chr1	222100226	222100338	-	7159	TP53BP2	BBP,53BP2,ASPP2,PPP1R13A,p53BP2	36.900571	43.095263	32.29975	36.270197	13.272387	9.498309	13.026547	27.216016	11.240874	11.52846	41.697112	18.22406	45.64396	18.388062	15.041706	12.855563	34.186484	21.523233	43.990338	71.938022	19	37	12.963636	14	17	40	14	11.988235	47	25.395	44.995074	23.988827	25.490417	21	45.581376	22
L3_chr1_-_224253651	chr1	224253640	224253730	-	163859	C1orf55	FLJ35382,RP4-671D7.1,dJ671D7.1	135.693582	179.952552	96.545627	169.674844	97.34155	21.55702	69.025487	103.208503	49.165554	42.942961	50.369156	50.267117	140.721377	213.030683	107.00756	132.635869	163.788878	106.437965	154	302.996431	55	172	95	30	88	139	60	43	58	70.997996	138.9974	270.993064	151	215	197.999133	109
L3_chr1_-_226661160	chr1	226661089	226661162	-	81559	TRIM11	BIA1,RNF92	28.564665	13.285401	6.753939	11.729354	17.360328	19.27895	2.797818	3.977878	1.545543	11.63919	1.68608	3.677588	24.511455	12.134146	4.878807	6.082061	10.705155	15.735347	33	22	4	12	16.993007	27.971831	4	7	2	12	2	5	24	16	9	10	15	15.992
L3_chr1_-_227710685	chr1	227710683	227710745	-	55746	NUP133	FLJ10814,MGC21133,hNUP133	20.35008	19.86561	4.775871	17.652278	10.225065	2.638541	16.835272	35.409096	7.797894	6.70065	17.165341	3.677588	90.217152	99.518546	106.869608	76.133517	62.789554	27.578922	24	33	3	18	10	4	23	51	10	7	20	5	88.774194	128.998462	153	124	82	27.774194
L3_chr1_-_228628678	chr1	228628642	228628765	-	NA	NA	NA	7.998544	5.818812	55.748782	64.645193	56.080119	26.897704	10.355168	19.857796	70.759124	49.335511	63.211643	81.719951	7.103914	9.022524	36.537806	24.863248	49.890977	37.044962	9.758308	9.581547	31.579407	65.634262	54.693908	37.757404	15.187857	32.980751	85.198734	49.337303	72.527996	117.219161	6.887489	12	59.904316	40.667389	69.081669	37.419535
L3_chr1_-_229070901	chr1	229070885	229070916	-	84886	C1orf198	DKFZp667D152,FLJ14525,FLJ16283,FLJ38847,MGC10710	5.776798	5.729654	13.552092	2.926593	4.08325	3.319295	5.077074	1.080913	7.5691	0.937795	0.84304	9.340249	3.559319	1.694811	1.483144	6.4132	10.524893	9.831777	6.980392	9.441593	8	3	4	5.057143	7.166667	2	9.615385	1	1	13	3.454545	2.288462	3	10.54717	15.186124	9.923077
L3_chr1_-_229242600	chr1	229242595	229242637	-	375061	FAM89A	C1orf153,MGC15887,RP11-423F24.2	14.248701	13.128846	4.935939	38.305063	14.267946	2.000434	7.796459	4.588132	1.418244	4.745715	3.395108	2.936435	7.191806	6.784123	5.892248	8.53569	18.973692	3.009597	16.990909	22	3	38.925926	13.962963	3	11	7.954545	1.84	5	4	4	7	9	11	13.97619	25.988506	2.988095
L3_chr2_+_3600770	chr2	3600770	3600788	+	6201	RPS7		1.773684	1.069624	1.591957	3.918306	1.019722	0	2.960227	0.540457	0	1.93233	0	1.482306	25.689742	20.957982	16.096037	21.369469	14.245658	11.608462	2.157233	1.75	1	4	1	0	4	1	0	2	0	2	25.155399	26.997085	23.363091	34.729095	19.362801	11.842308
L3_chr2_+_6923374	chr2	6923374	6923384	+	NA	NA	NA	4.217545	0.610418	0	0.975531	0	0	2.059989	0.540457	0	0	0	0	14.223761	0	0.494381	0	0	0	5	1	0	1	0	0	3	1	0	0	0	0	14	0	1	0	0	0
L3_chr2_+_9264299	chr2	9264298	9264446	+	8853	DDEF2	PAP,AMAP2,CENTB3,FLJ42910,KIAA0400,PAG3,Pap-alpha,SHAG1,ASAP2	57.45149	29.375499	11.52981	30.480582	25.616603	12.556816	30.968898	18.861477	18.399374	37.800624	43.572579	115.574863	9.239479	14.370651	8.507896	20.717454	36.717001	14.807675	66	48.995192	7	31	25	18	38	29	23	37.570577	50	167.327511	9	19	15.992754	33.873295	45.960784	15
L3_chr2_+_9436644	chr2	9436642	9436646	+	NA	NA	NA	0.821016	0.017367	0.005806	2.982354	0.035016	2.145839	6.077726	2.440038	4.867361	3.045005	4.386854	16.623442	0.039458	0	1.756452	0.022949	0.003209	0.032637	1.019991	0.02739	0.005285	3.041226	0.034696	3.047569	8.23933	4.19002	6.075544	3.11193	5.144255	23.807103	0.037258	0	3.069134	0.038408	0.007682	0.030726
L3_chr2_+_10456751	chr2	10456749	10456751	+	NA	NA	NA	0.804244	0	0	1.957861	1.019722	0	0	1.858813	4.813668	1.87559	2.552068	4.285408	2.065344	0.742541	7.665086	9.807206	12.323597	8.857396	1	0	0	2	1	0	0	3	6	2	3	6	2	1	12	16	16	9
L3_chr2_+_10490342	chr2	10490342	10490344	+	NA	NA	NA	12.189636	28.240686	41.199813	65.367998	46.916219	68.018468	67.466629	48.070227	14.903918	66.320102	46.768992	217.016969	1.04306	3.032389	4.14867	1.832072	1.373901	3.03114	14.05487	47.658436	22.05487	65.943345	45.603567	77.378543	76.323116	58.033779	18.012667	61.059113	52.038001	337.22122	1.009709	4.029126	7.029126	3.009709	2.009709	3.029126
L3_chr2_+_11159699	chr2	11159699	11159699	+	NA	NA	NA	0	0	0	0	0	0	24.278334	17.465463	6.612874	9.276411	6.129538	7.628988	62.92034	48.745145	63.662548	55.412986	66.841812	25.639219	0	0	0	0	0	0	28	22	8	9	7	11	62.893556	61.225595	70.453229	89.203011	71.060806	26.769289
L3_chr2_+_11213013	chr2	11212998	11213053	+	130814	PQLC3	C2orf22,MGC33602	44.914141	17.973569	7.959785	15.714854	1.019722	3.276648	2.059989	2.939727	3.161264	2.813385	0.84304	17.388538	29.492305	3.005252	7.952594	7.931169	3.81794	13.956814	50	30	5	15.992754	1	5	3	5	4	3	1	25	29	4	14	13	5.816327	14
L3_chr2_+_24869861	chr2	24869860	24869861	+	79172	CENPO	CENP-O,MGC11266	0.804244	0	0	0	0	0	5.421853	1.858813	0.772772	0	0	0	11.152647	0.742541	0.494381	0	0	0	1	0	0	0	0	0	7	3	1	0	0	0	11	1	1	0	0	0
L3_chr2_+_27705400	chr2	27705387	27705428	+	11321	XAB1	ATPBD1A,MBDIN,NTPBP,XAB1	73.643893	68.583898	44.773558	62.680526	40.935418	19.703167	59.718109	48.406117	48.228039	42.57556	39.316691	45.497698	127.873866	120.817552	173.856234	101.065433	160.269682	92.869964	84.40101	115.006358	25.994012	63.646838	39.99024	26.976941	77.971568	69.988201	58.922555	41.964602	44.989273	64.701133	125.891103	155.442752	234.165753	163.968806	189.226101	95.371494
L3_chr2_+_27740259	chr2	27740255	27740277	+	22950	SLC4A1AP	FLJ10624,FLJ41004,HLC3,MGC120646,MGC120648	0	3.034285	0	4.884455	3.059166	1.362328	14.450842	18.631362	21.228436	14.022126	17.427646	18.52126	35.59891	23.738216	30.121909	49.859285	32.61356	19.638432	0	5	0	5	3	2	19	27	26	14	20	26	35	31	45	81	43	20
L3_chr2_+_27848089	chr2	27848085	27848140	+	9553	MRPL33	C2orf1,MGC111093,MGC13694,MGC23922,RPL33L	6.767487	4.670941	4.93594	14.753159	2.039444	2.683597	11.739612	9.337686	9.427411	15.634338	23.486598	23.962085	63.019284	28.149213	27.211943	23.896759	28.53129	34.609079	8.102752	7.707509	3	15	2	4.235556	16	15	12	16	27	34	61.992366	37	42.973684	38.984586	39.973684	35
L3_chr2_+_28827973	chr2	28827973	28828483	+	5500	PPP1CB	MGC3672,PP-1B,PPP1CD	100.623766	68.964442	50.79953	87.442139	51.114632	11.744264	13.786566	25.244134	20.401628	18.473502	35.94683	28.60668	122.028981	68.165813	72.852008	84.825063	116.988769	103.42024	117.242419	114.98389	29.997319	88.991803	49.989276	18	19.994475	40.374537	25.683532	19.411765	41.852056	39.645366	119.655594	89.980401	119.344795	138.506492	158.526976	105.159301
L3_chr2_+_43124707	chr2	43124701	43124714	+	NA	NA	NA	7.438807	4.193645	3.133508	7.652501	3.063528	14.315281	15.193369	19.472031	9.698437	9.946646	6.012109	17.305205	4.119751	11.4598	9.205828	0.60736	2.013723	1.007135	8.790379	6.968233	1.970414	7.805172	3	18.898573	19.98708	25.999531	11.972144	9.981704	6.994832	24.976742	4	14.957245	13.976247	1	3	1
L3_chr2_+_46779543	chr2	46779541	46779896	+	9655	SOCS5	CIS6,CISH6,Cish5,KIAA0671,SOCS-5	102.920292	54.828836	25.081902	67.172587	46.850965	9.666976	6.3208	4.40835	8.605755	5.62677	7.557982	8.096328	17.463956	11.058132	7.597127	22.948892	17.231003	9.874768	116.869787	91.519171	15	68.267265	45.735184	13.994898	9	7.979167	11	6	8.832572	11	17	14.67234	13.824569	37.621789	24.222244	9.894238
L3_chr2_+_48521444	chr2	48521426	48521451	+	129285	CCDC128	FLJ16566,MGC111781	20.324092	18.033057	14.190727	9.310894	7.066597	4.831478	8.212976	8.787126	2.81824	0.937795	7.303593	9.370895	20.665339	33.588938	5.303726	9.504691	12.059073	13.28154	24.024765	30.021905	8.368818	9.519123	6.927695	7.019634	11.599068	14.761192	3.61823	1	8.508611	13.001636	20.163367	43.820816	10.098332	15.591158	17.244577	13.390904
L3_chr2_+_61258066	chr2	61258041	61258165	+	130872	AHSA2	DKFZp564C236,Hch1	567.928404	469.235319	442.686539	397.170804	131.283737	55.30194	79.044625	151.627523	131.94636	73.605624	68.007289	108.580093	161.955355	146.585481	236.837729	113.771207	100.507248	68.681995	609.982599	799.926367	223.991106	400.977007	127.995105	72.999552	99.997442	198.997329	157.998705	72	78	157	159.839966	188.983825	310.984324	184.999048	128.945865	69.995241
L3_chr2_+_69093691	chr2	69093691	69094023	+	84168	ANTXR1	ATR,FLJ10601,FLJ11298,FLJ21776,TEM8	2.412732	7.202636	0	2.942775	2.039444	23.615786	9.956935	24.743107	11.993874	5.819595	4.238148	84.050548	9.206784	9.07253	6.321494	25.844379	1.931892	39.106667	3	12	0	3	2	30	13	37	14.980132	6	5	123	9	12	11	42	3	39.902439
L3_chr2_+_69995706	chr2	69995697	69995763	+	4084	MXD1	MAD,MAD1,MGC104659	35.437548	43.654206	17.978274	69.906848	28.660936	13.879626	27.141539	160.560061	50.305111	100.291145	94.482661	116.539672	14.350511	41.326225	20.641191	48.786883	49.714961	32.302852	41	73	10.992481	71	27.992481	19	34.775754	198.633117	61	95	106.680212	171.306667	14	54	34	79.336983	61.623134	33
L3_chr2_+_73051903	chr2	73051901	73051903	+	NA	NA	NA	0.804244	0	0	0.975531	3.069543	9.559353	0	0	0	0	0	0	0	0	0.785439	0.454863	3.616967	17.863139	1	0	0	1	3	11.866667	0	0	0	0	0	0	0	0	1.5	0.75	4.878788	18.546154
L3_chr2_+_73294880	chr2	73294873	73294893	+	10322	SMYD5	NN8-4AG,RAI15,RRG1,ZMYND23	2.748624	3.000661	11.812752	3.908924	3.063528	1.276213	0	0.540457	0	0.937795	0.84304	0	1.032672	1.485082	0.988763	3.668781	2.773991	0	3.372917	5	6.913265	4	3	2	0	1	0	1	1	0	1	2	2	6	4	0
L3_chr2_+_73314943	chr2	73314919	73315021	+	10574	CCT7	CCT-ETA,Ccth,MGC110985,Nip7-1,TCP-1-eta	77.238205	36.388777	34.178282	55.130084	34.863574	30.608374	44.089326	24.783422	25.244659	32.646349	22.484397	31.483768	231.181102	163.442607	229.747902	153.395463	196.503456	185.827931	86	61	20	55.917392	34	41	54	35	30.995575	31.939655	26	45	229.908408	207.992154	269.995717	247.994283	222.998562	193.999281
L3_chr2_+_73909601	chr2	73909579	73909604	+	10617	STAMBP	AMSH,MGC126516,MGC126518	4.069575	3.03097	3.183914	12.786062	0	0	3.382149	20.234091	11.284592	15.715071	8.539947	8.611994	50.913632	23.66662	23.578815	30.644568	31.870419	29.625891	5	5	2	13	0	0	5	30	14	16	10	12	50	31	39	50	43	30
L3_chr2_+_74563715	chr2	74563701	74563723	+	64427	TTC31	FLJ12788,FLJ33201,MGC120200	5.057397	1.822352	0	0	1.019722	0	8.457538	6.538062	8.053529	13.829318	8.65722	4.41874	7.185072	11.321155	12.196346	8.556513	6.454442	8.014624	6	3	0	0	1	0	12	10	10	14	10	6	7	15	20	14	9	8
L3_chr2_+_85214054	chr2	85214036	85214085	+	83439	TCF7L1	TCF-3,TCF3	3.216977	8.37811	11.960135	0.975531	0	0	8.563863	0.824108	3.091086	0.937795	0	0.741153	0	0.742541	0.988763	0	0	0	4	14	7	1	0	0	12.127273	1.563636	4	1	0	1	0	1	2	0	0	0
L3_chr2_+_85619801	chr2	85619797	85619802	+	4144	MAT2A	MATA2,MATII,SAMS2	195.054136	127.874941	225.712674	180.921962	70.041115	35.937349	213.747577	485.032661	439.67341	219.506209	174.132939	192.399171	531.748832	854.366102	2694.376738	846.599808	1215.024595	561.609676	199.812053	220.88752	104.94186	180.926627	67.905173	41	218.522681	446.271135	472.664973	191.742469	187.655037	299.167107	538.752014	1029.619916	1982.601436	1347.198089	1047.380953	609.702172
L3_chr2_+_86522012	chr2	86521978	86522034	+	55818	JMJD1A	DKFZp686A24246,DKFZp686P07111,JHMD2A,JMJD1,KIAA0742,TSGA,JHDM2A,KDM3A	49.689743	28.068373	12.103907	8.946359	6.25958	1.392283	12.202464	36.61006	20.303218	9.770663	7.742226	7.852381	27.496741	43.092642	18.075296	25.81658	18.859047	13.776309	56	46.993103	7	9.122176	6.122176	2.061088	16	50	25	10	9.095791	11	27	55.818868	29.094481	42	24.283444	14
L3_chr2_+_96566212	chr2	96566212	96566223	+	NA	NA	NA	6.013676	4.823013	3.343982	2.942775	9.212433	2.123056	0.66108	14.944828	5.761294	0.937795	4.269973	2.156844	5.100095	14.625535	4.139947	3.668781	3.714923	11.783266	7	8	2	3	9	3	1	21	7	1	5	3	5	19	7	6	5	12
L3_chr2_+_100985186	chr2	100985180	100985190	+	6160	RPL31	MGC88191	2.412732	10.14506	1.591957	2.933393	3.063528	0	0	0.540457	3.175061	2.870125	2.583893	0.741153	58.564807	45.918622	46.286222	53.74071	40.194585	35.979124	3	17	1	3	3	0	0	1	4	3	3	1	57.994334	58.983967	59.940649	86.983724	47.969811	36.991501
L3_chr2_+_108432109	chr2	108432086	108432113	+	9648	GCC2	GCC185,KIAA0336	11.857991	28.150177	1.591957	16.660168	7.146779	1.276213	6.451167	4.961451	15.965605	14.961435	6.859682	11.87431	18.397144	6.019876	10.04966	11.583684	4.061918	3.000177	14	47	1	17	7	2	9	9	19.979798	15	8	16.495	18	7.988889	16.9779	18.977778	6	3
L3_chr2_+_109112125	chr2	109112125	109112126	+	NA	NA	NA	0	0	0	0	0	0.638107	2.960227	2.56872	0	0.937795	3.464574	12.112449	0	0	0	0	0	0	0	0	0	0	0	1	4	4	0	1	4	17.583333	0	0	0	0	0	0
L3_chr2_+_111310939	chr2	111310939	111310939	+	NA	NA	NA	0	0	1.591957	2.942775	2.043806	0.638107	0	0.540457	3.233036	2.94947	10.618816	1.454129	1.032672	0.742541	1.094541	1.832151	2.130027	0	0	0	1	3	2	1	0	1	4	3	12	2	1	1	2.005945	3	3	0
L3_chr2_+_112956203	chr2	112956149	112956271	+	150465	TTL	MGC46235	43.744492	46.72227	122.433545	182.12772	84.107179	35.620082	34.574545	53.709394	160.662278	159.828898	115.488014	119.87465	27.557689	15.839935	88.738989	66.797525	79.920475	42.389183	49.993852	78.171067	64.882637	184.459828	81.985672	47.987705	45.938905	80.970832	187.908357	148.389918	129.964381	172.903962	27	20.985507	120.830621	108.600482	100.866848	42.985507
L3_chr2_+_114364121	chr2	114364112	114364196	+	10096	ACTR3	ARP3	71.971211	74.677497	35.527878	73.757134	35.830811	19.406457	58.523467	98.710722	39.872725	76.763594	97.302087	75.366251	173.616749	189.746294	231.557558	246.496579	370.908897	180.924923	82.995294	124.990385	21	74.985611	35	27.990408	77.970357	139.990123	48.988492	76	110.996727	107	170.974251	244.980266	313.97491	399.793638	439.936535	185.983034
L3_chr2_+_128565222	chr2	128565222	128565368	+	56886	UGCGL1	FLJ23671,FLJ23796,HUGT1	63.888613	32.311492	36.230663	40.374539	20.471225	2.552427	22.765956	76.275856	46.689756	29.261279	46.614004	58.123083	85.947026	58.949144	80.363501	57.711101	105.024417	25.580081	73.003322	54	20.026578	41	20	4	30	103.982939	56.951482	29	52.995671	82.991597	84.602528	77	115.993039	93.997701	131	26
L3_chr2_+_134923301	chr2	134923301	134923304	+	NA	NA	NA	0	0	0	0	0	0	0	0.540457	0	0	0	2.195282	0	10.870975	1.090837	0.60736	1.36976	3.97823	0	0	0	0	0	0	0	1	0	0	0	3	0	14	2	1	2	4
L3_chr2_+_145481372	chr2	145481356	145481374	+	NA	NA	NA	0	0	0	1.957861	0	0	0.66108	1.858813	10.465009	5.74025	3.426933	0	3.072054	0.742541	16.928232	20.226385	12.964375	2.971095	0	0	0	2	0	0	1	3	13	6	4	0	3	1	23.989247	32.94898	18	3
L3_chr2_+_172252510	chr2	172252473	172252519	+	1781	DYNC1I2	DNCI2,FLJ21089,FLJ90842,IC2,MGC104199,MGC111094,MGC9324	0	1.220836	3.343982	3.929369	0	0	2.059989	2.939727	1.545543	0.937795	0	0.741153	2.054407	0.742541	3.216192	1.832151	10.349383	0	0	2	2	4	0	0	3	5	2	1	0	1	2	1	6	3	14	0
L3_chr2_+_177478025	chr2	177478025	177478025	+	NA	NA	NA	5.209432	1.810134	10.842991	17.81615	17.487332	14.166282	9.217807	4.886719	6.464512	22.70058	9.208619	9.971281	3.875776	1.311827	1.487986	6.530171	7.794429	5.275979	6	3	6	18	17	17	11.434783	7.086957	7.826087	21.226449	10.434783	14.487319	3.791667	1.75	2.625	10.625	9.875	5.375
L3_chr2_+_177785727	chr2	177785694	177785762	+	220988	HNRPA3	D10S102,FBRNP,HNRPA3,2610510D13Rik,MGC138232,MGC142030	44.549282	31.428491	17.440976	26.072414	21.427574	1.608183	3.199863	4.271489	10.634795	0.614392	2.245578	7.780447	0	0	0	0	0	0	51.4	52.195652	10.428986	26.566667	20.966667	2.533333	4.866667	7.333333	13.333333	0.666667	2.666667	10.666667	0	0	0	0	0	0
L3_chr2_+_178191570	chr2	178191569	178191570	+	NA	NA	NA	0	1.211934	0	3.929369	8.210234	3.712866	2.960227	7.197145	11.78419	31.418227	15.063287	6.953769	4.087056	4.592579	14.25824	16.051624	14.08192	22.141685	0	2	0	4	8	5	4	10	14	28.987013	16.909091	10	4	6	19	26	17	23
L3_chr2_+_181553331	chr2	181553297	181553605	+	10477	UBE2E3	UBCH9,UbcM2	97.428398	58.241395	29.524913	107.322431	51.353845	15.116091	27.722601	20.42933	6.301236	17.523759	12.880674	13.641793	24.549446	31.187521	21.514777	29.921132	32.610514	24.984477	108	98	17	108.392435	50	21	37	32.302066	8	18	15	19	23.940789	41.05683	36.072347	48.983051	45	25.341379
L3_chr2_+_190014422	chr2	190014414	190014427	+	84128	WDR75	DKFZp781N1244,FLJ12519	0	0.610418	0	0	0	0	6.649338	0.540457	4.005807	1.93233	3.426933	3.649411	29.482074	15.521695	9.573566	10.449749	8.971399	3.97823	0	1	0	0	0	0	9	1	5	2	4	5	29	20	15	17	12	4
L3_chr2_+_190234429	chr2	190234418	190234429	+	54529	ASNSD1	FLJ20752,NBLA00058,NS3TP1	0	0	1.591957	0	0	0	6.264127	7.737602	1.580632	0	0	0.741153	4.087056	6.066933	15.137733	4.900591	2.773991	3.944081	0	0	1	0	0	0	8	11	2	0	0	1	4	7.976744	21	8	4	4
L3_chr2_+_190916515	chr2	190916515	190916890	+	3628	INPP1	MGC110984	24.448751	12.671668	35.864109	40.240138	12.254132	1.995186	6.3208	4.96145	11.20259	16.977694	7.560886	2.195282	17.496652	12.855828	28.222654	27.355352	22.477709	39.520972	29	21	21	40.964386	12	2.992958	9	9	14	16.944444	8.943254	3	17	17	50.964206	44.806723	32	39.963967
L3_chr2_+_192251078	chr2	192251077	192251134	+	64859	OBFC2A	DKFZp667M1322,FLJ13624,FLJ22833,MGC111163	34.240049	63.786394	28.306752	29.579437	39.01254	13.559714	8.511156	123.472159	20.564414	30.061664	78.834375	65.33444	27.500093	47.370778	35.190888	35.743852	112.480406	62.711494	37.478424	107.965691	16	30	38	18	12	151.819066	25	29	88	96	27	60.990385	49	58	129	64.97603
L3_chr2_+_192419968	chr2	192419967	192419969	+	NA	NA	NA	8.894501	14.184549	8.919993	16.472425	9.239868	5.052218	0.66108	8.2519	11.78419	0.959895	0.864595	6.976286	4.11835	8.506649	22.230359	5.544435	3.714923	3.975432	10.029642	24.02836	5	16.675979	9	6.838631	1	12	14	1.027504	1.027426	10.027504	4.029497	11	28.088491	9.029497	5	4.029497
L3_chr2_+_196230203	chr2	196230152	196230224	+	57181	SLC39A10	DKFZp781L10106,LZT-Hs2,MGC126565,MGC138428	1.608488	1.220836	0	1.951062	3.059166	1.276213	5.518887	1.718711	7.467917	0.937795	7.702722	5.159893	14.394548	9.119816	3.664819	12.180032	17.614766	10.985719	2	2	0	2	3	2	8	3	9	1	9	7	14	12	7	20	25	11
L3_chr2_+_202606822	chr2	202606817	202606823	+	8324	FZD7	FzE3	19.235655	19.995638	16.737923	21.777127	10.269854	12.093014	14.814728	30.92596	16.753043	68.414921	51.614242	47.739393	21.186215	23.442589	43.641044	39.635863	30.59727	44.630274	21	34	9	22	10	15	18	37	20	62	57	72	21	30	52	64	35	47
L3_chr2_+_203811964	chr2	203811944	203811977	+	57404	CYP20A1	CYP-M,MGC22229	11.838733	2.94075	4.775871	4.835439	1.019722	0	2.721069	1.718711	5.58644	8.947518	2.529121	1.482306	9.213517	11.269739	10.821048	17.70824	10.962188	17.783621	14	4.850746	3	4.95	1	0	4	3	7	9	3	2	9	14.99375	18.138962	29	16	18
L3_chr2_+_203901267	chr2	203901227	203901381	+	10152	ABI2	ABI-2,ABI2B,AIP-1,AblBP3,SSH3BP2,argBPIA,argBPIB	9.011006	7.264685	8.119854	23.511581	7.159884	0	4.791561	8.538975	23.009507	39.229388	16.233792	26.742068	14.398637	10.975999	41.670718	44.509021	25.242016	12.840709	11	12	5	24	7	0	7.153719	15	29	39.985348	19	37	14	14.644422	71	72.832191	35.75122	13
L3_chr2_+_206255416	chr2	206255376	206255470	+	8828	NRP2	NP2,MGC126574,NPN2,PRO2714,VEGF165R2	0	3.000661	0	7.843411	6.133071	6.160431	19.176088	13.349468	100.337768	102.971201	150.056725	212.690732	0	13.243968	38.803118	26.527466	34.252519	59.949365	0	5	0	8	6	9	24	19.998661	116	94.998661	164.998661	323.998661	0	17	48	43	42	62
L3_chr2_+_208839254	chr2	208839191	208839283	+	200576	PIP5K3	CFD,KIAA0981,MGC40423,PIKFYVE,PIP5K	60.759108	43.600145	16.85186	38.300191	14.240753	3.485384	30.80573	85.559015	40.809887	62.959939	45.375399	45.242169	36.709717	49.655144	17.29589	46.594044	53.870856	28.727932	69.955945	73	10	38.986624	13.928	5	39	115.933481	50	59.995012	51.992494	63.989924	35.958944	65	29	75.978027	71.975078	29
L3_chr2_+_210345197	chr2	210345197	210345197	+	285175	C2orf21	FLJ33496	8.982034	3.992334	6.410648	5.906061	3.069543	2.129506	9.480243	4.695118	19.821716	15.450963	24.411616	7.947728	1.698626	3.877268	1.24118	1.832151	0	0	10.116735	6.672727	3.672727	6	3	3.008328	11.73551	6.839286	23.167784	14.678571	27.151014	11.472946	1.651216	5.079787	2.23946	3	0	0
L3_chr2_+_217206388	chr2	217206381	217206402	+	3485	IGFBP2	IBP2,IGF-BP53	9.93159	23.61754	10.617628	19.421878	10.204007	11.49573	10.202852	4.414636	1.526918	1.87559	1.668841	1.407543	4.087834	15.955528	16.033546	6.110738	6.122656	4.007312	11.929674	39.549092	6.219885	19.80252	9.981844	14.963687	13.14649	7.597557	1.934132	2	1.979938	1.934132	3.968858	20.961715	25.138059	10	8.910256	4
L3_chr2_+_224530403	chr2	224530361	224530430	+	65080	MRPL44	FLJ12701,FLJ13990,FLJ37688,L44MT,MRP-L44	3.265331	9.060458	1.591957	8.786579	7.148432	0.638107	5.090274	3.534761	6.350122	1.87559	1.68608	8.533927	40.019877	18.795345	64.505964	55.143021	44.594282	27.719671	4	15	1	9	7	1	7	6	8	2	2	12	39	25	97	90	61	28
L3_chr2_+_227409013	chr2	227408980	227409070	+	84236	RHBDD1	DKFZp547E052,MGC117258	65.293134	48.006238	20.079989	69.758539	26.584861	2.638541	32.446312	60.943831	19.04028	46.976304	52.280282	76.424241	41.975972	33.393643	39.00071	55.7752	55.674458	28.758723	76	79.986348	12	71	26	4	43.992208	85.992208	24	46.992208	59.992208	109	40.997126	43.985745	60.991549	90.98585	75.991549	28.997126
L3_chr2_+_230989159	chr2	230989157	230989190	+	6672	SP100	DKFZp686E07254,FLJ00340,FLJ34579	87.492707	91.08503	49.108472	129.73867	57.267229	20.82731	29.122617	81.340154	52.325036	111.878017	97.354654	79.196886	53.18723	63.722073	51.176238	93.898585	89.514186	35.632649	97.614786	154.188253	27.904898	131.205284	55.764788	27.865003	37.717647	112.017982	63.194002	105.729412	109.060312	114.439155	52.220457	82.616267	76.916166	152.352354	111.220764	36.075349
L3_chr2_+_231437852	chr2	231437852	231437956	+	81618	ITM2C	BRI3,BRICD2C,E25,E25C,ITM3	368.217241	247.565712	184.976237	197.248665	143.689541	180.331991	117.612207	105.054333	76.732488	55.22466	87.045484	93.700857	284.777118	265.403621	248.058927	121.437081	106.851784	238.271779	399.632519	418.74611	100.989926	199.682088	139.988011	217.987895	149.58317	151	93.976466	54.992894	99.980593	132.988732	280.929404	341.928169	340.939098	197.915246	140.909951	244.952088
L3_chr2_+_238304688	chr2	238304688	238304689	+	NA	NA	NA	0	0	0	0.975531	0	0	0.66108	3.746974	0	0	0	0.741153	3.072054	11.661098	1.585219	0.60736	1.36976	1.993043	0	0	0	1	0	0	1	6	0	0	0	1	3	15	3	1	2	2
L3_chr2_+_241944372	chr2	241944348	241944413	+	9855	FARP2	FIR,FRG,KIAA0793,PLEKHC3	60.185033	25.721096	28.85518	13.739816	3.063528	4.638975	23.542263	33.436891	42.031256	7.952983	5.135961	12.024465	18.363919	22.98923	36.879427	6.706378	19.175634	2.971095	66.987879	43	16.987879	13.987879	3	7	31	48	51	8	6	17	18	29.944828	54.986755	11	26	3
L3_chr2_-_11523729	chr2	11523719	11523746	-	1876	E2F6	E2F-6,MGC111545	30.971994	14.434447	3.183914	31.541749	14.32142	5.485818	14.345154	1.62137	7.881868	3.80792	6.035686	2.195282	23.470012	23.738986	38.309304	23.311755	31.969576	14.736147	36	24	2	32	14	8	18	3	10	4	7	3	22.995392	30.988636	56	38	41.767613	15
L3_chr2_-_17798528	chr2	17798525	17798568	-	79677	SMC6	FLJ22116,FLJ35534,SMC6L1	11.668416	21.896127	8.279922	35.476578	8.175244	1.362328	18.076955	23.315865	29.667717	21.713119	6.88263	10.076384	27.516975	15.101998	16.560689	20.251171	18.535117	18.806899	14	36.527474	5	36	8	2	24.751479	35.922078	36	22	8	14	27	20	28	33	25.96319	19
L3_chr2_-_19411257	chr2	19411249	19411292	-	NA	NA	NA	8.609077	1.220836	0	0.975531	0	0	2.721069	5.404567	4.778579	1.93233	11.167296	4.41874	9.261238	2.970163	2.676056	3.04103	1.287928	2.014269	10.270833	2	0	1	0	0	4	10	6	2	13	6	9	4	5	5	2	2
L3_chr2_-_25954663	chr2	25954651	25954894	-	55252	ASXL2	ASXH2,DKFZp686C1968,FLJ10898,KIAA1685	36.617314	21.415538	18.940117	35.377513	10.178159	1.91432	109.948873	162.260339	128.011021	116.168671	137.019763	116.415081	69.890039	40.689032	47.656484	52.955628	48.643253	19.672638	41.892857	35.756098	11	36	9.964286	3	128.995946	199.97107	151.944129	111.594595	153.990476	169.38725	69	52.953464	66.981481	85.978423	62	20
L3_chr2_-_26553131	chr2	26553127	26553132	-	NA	NA	NA	0.595814	1.211934	12.788907	0	0	0	3.48964	3.798527	4.231572	1.07155	0.84304	2.143756	7.057707	0.755929	4.028639	1.78127	2.773991	0	0.75	2	7	0	0	0	4.666877	5.928571	5.27027	1.136364	1	2.928571	6.9	1.017728	6.6	2.917628	4	0
L3_chr2_-_27148023	chr2	27148016	27148044	-	NA	NA	NA	12.546269	2.43277	3.183914	5.876167	3.063528	4.98908	3.49094	2.39927	8.079609	15.055743	12.074853	6.491922	28.698042	14.357645	12.123064	17.741465	26.193639	19.864342	15	4	2	6	3	7	5	4	10	15	14	8.830986	27.982036	19	21	29	35.993939	20
L3_chr2_-_32089166	chr2	32089099	32089613	-	51072	MEMO1	C2orf4,CGI-27,DKFZp434I0135,FLJ25031,MEMO,NS5ATP7	155.49481	91.0257	41.558259	104.921773	42.160045	7.715661	13.198665	35.786761	30.132635	38.979034	19.190629	22.365992	27.962201	34.527324	42.432922	31.376881	22.671079	10.950754	176.90395	151.569841	24.485042	106.858359	41.232673	11.451991	18.923077	57	37.348032	38.922705	22.390982	31.370375	27.236401	45.756046	77.099741	51.377738	30.889262	10.977778
L3_chr2_-_33677857	chr2	33677844	33677885	-	25940	FAM98A	DKFZP564F0522,DKFZp686O03192	1.608488	2.43277	1.591957	16.704367	2.039444	0.638107	2.82986	6.75881	6.28744	2.813385	5.081188	1.454129	7.206831	13.569631	8.412363	18.688349	17.689172	8.992676	2	4	1	17	2	1	4	11	8	3	6	2	7	18	14	30.415225	24	9
L3_chr2_-_37047163	chr2	37047163	37047250	-	6801	STRN	SG2NA,MGC125642	44.851147	20.912552	20.535877	36.07263	20.377453	6.98545	17.637925	22.295585	84.068288	18.776632	20.756459	49.56189	7.20683	24.234627	38.563428	13.425214	10.425371	10.951569	52.881258	34.663158	12.511811	36.801373	19.947639	9.828061	24.364035	35.960656	101.882888	19	24	69.81556	7	31.862069	58.705342	22	14.837321	11
L3_chr2_-_44076603	chr2	44076599	44076654	-	10128	LRPPRC	CLONE-23970,GP130,LRP130,LSFC	369.348469	219.703441	156.1463	172.264058	67.69842	14.144131	74.053751	134.639998	97.940978	76.106067	73.322142	61.414423	239.944615	263.758416	345.344994	228.192547	279.097869	108.026949	391	374	83	174	66	20	93	175	116	74	83	87.996974	237.997847	333.993527	419.993545	368.997839	322.997847	111
L3_chr2_-_45019722	chr2	45019721	45019726	-	NA	NA	NA	0	0.408691	0	12.613179	2.043806	1.283644	0	0	0.772772	0.574396	2.583893	0	0	3.040757	2.0796	14.584029	3.392496	2.014269	0	0.666667	0	12.833333	2	2	0	0	1	0.625	3	0	0	4	4	23.7	4.6	2
L3_chr2_-_46432623	chr2	46432623	46432624	-	NA	NA	NA	6.117836	8.273425	0	15.683857	12.295528	2.908506	2.16878	0	0	0	0.84304	0	0	0.742541	3.497737	0.60736	0.643964	1.993043	7	13.833333	0	15.904762	11.97619	4	3	0	0	0	1	0	0	1	6	1	1	2
L3_chr2_-_47257128	chr2	47257108	47257160	-	805	CALM2	PHKD,CAMII,PHKD2	67.584523	67.895913	45.019503	157.196587	77.21052	9.06525	8.741369	30.261304	29.920514	29.511225	40.316633	57.601598	80.934495	98.604379	112.956008	137.49293	206.983299	108.865122	72.993435	115.993435	23.993435	157.921225	74.986871	12	12	43.920319	36	28.992032	45.992032	83.992032	79.979456	125.986928	148.978923	222.982571	239.963184	111.986928
L3_chr2_-_54580087	chr2	54580087	54580087	-	NA	NA	NA	0.576999	0	12.256122	0.708344	0.740888	1.160418	0	0	0	0	0	0	0	0	0	0	0	0	0.727273	0	6.727273	0.727273	0.727273	1.727273	0	0	0	0	0	0	0	0	0	0	0	0
L3_chr2_-_65013078	chr2	65013075	65013162	-	NA	NA	NA	0	0	0	0	0	0	0.66108	0	0.772772	1.87559	26.997328	14.156214	0	0	0	0	0.643964	1.993043	0	0	0	0	0	0	1	0	1	2	31	20	0	0	0	0	1	2
L3_chr2_-_65210736	chr2	65210695	65210764	-	5861	RAB1A	DKFZP564B163,RAB1,YPT1	27.182365	25.695453	45.549919	57.108607	29.689032	7.085051	1.398909	1.080913	7.904754	1.87559	3.395108	3.677588	17.400692	17.345768	30.031211	58.783387	46.574264	18.827164	32	43	26	57.990148	29	10	2	2	10	2	4	5	17	23	51	95.43629	62	19
L3_chr2_-_69724261	chr2	69724261	69724377	-	22848	AAK1	DKFZp686F03202,DKFZp686K16132,FLJ23712,FLJ25931,FLJ31060,FLJ42882,FLJ45252,KIAA1048,MGC138170,MGC164568,MGC164570	49.571791	19.125054	12.186177	38.495194	10.249678	3.546613	18.547444	67.295363	16.50267	58.598012	21.807706	17.787266	7.144244	11.52352	2.227429	15.883818	13.97425	4.985364	54	32	7	39	10	5	23.993311	85.117465	20	55	25	25	7	15.254737	4	25.92	19	5
L3_chr2_-_99472885	chr2	99472884	99472897	-	51455	REV1	FLJ21523,MGC163283,MGC26225,REV1L	15.386553	6.649095	1.591957	3.902124	6.029412	1.362328	6.256716	13.508725	9.69533	3.80792	2.529121	7.924558	18.380982	12.886095	16.294102	8.560568	8.732237	5.971273	18	11	1	4	5.880597	2	9	20	12	4	3	11	18	17	26	14	12	6
L3_chr2_-_100125478	chr2	100125404	100125502	-	3899	AFF3	LAF4,MLLT2-like	333.57101	196.943994	61.737688	8.812143	2.039444	0.638107	86.647833	111.96566	52.628246	6.621305	6.822042	1.482306	81.312872	37.241711	9.572025	3.661116	0.643964	0	357.991901	333.955665	35	9	2	1	107.986173	151.997253	64	7	8	2	79.905063	49	16	6	1	0
L3_chr2_-_101134277	chr2	101134271	101134350	-	11138	TBC1D8	AD3,HBLP1,VRP	155.123291	65.747805	51.19153	101.501444	33.782332	10.369873	44.153831	51.655965	11.868502	63.460836	58.010279	49.286719	52.096852	23.448346	17.600895	49.56192	38.975303	30.656417	171.980381	109.992843	28.996296	102.985822	33	15	57.97992	77	15	63	66.503366	69.925748	50.993921	30.993921	30	80.926537	54	31
L3_chr2_-_118488117	chr2	118488109	118488195	-	54520	CCDC93	FLJ10996,FLJ25197,MGC13033	12.470492	13.03102	8.505964	28.599136	15.382174	2.761163	3.49094	5.911226	19.155332	1.87559	5.192645	7.073363	19.300018	6.114563	16.851236	12.318947	13.412213	7.888162	14	21.899281	5	28.94964	15	4	5	9	23	2	6	9.991071	18.968085	8	23	20	17	8
L3_chr2_-_122210922	chr2	122210916	122210955	-	84365	MKI67IP	NIFK,Nopp34	6.81792	6.008378	4.78697	13.769983	3.069543	0	13.533156	6.198245	2.353404	5.857163	4.269973	0.741153	20.497857	29.012941	49.951469	39.864963	38.543087	4.007312	8	10	2.916667	14	3	0	17	10	3	6	5	1	19.98855	37.86262	70.931298	64.942748	49	4
L3_chr2_-_128000499	chr2	128000484	128000542	-	55677	IWS1	DKFZp761G0123,FLJ10006,FLJ14655,FLJ32319,MGC126375,MGC126376	15.944892	12.125053	17.265889	17.653277	10.216322	2.123056	1.32216	3.577524	5.528465	0	1.68608	0	25.48735	12.788278	17.55088	3.65423	13.157046	7.019699	19	20	10	18	10	3	2	6	7	0	2	0	24.907407	17	29.990909	6	19	6.990909
L3_chr2_-_131899570	chr2	131899570	131899575	-	NA	NA	NA	26.880055	5.551673	10.757032	2.262829	0	0	0.725173	6.975147	1.580632	3.22481	0.84304	6.949544	9.577898	9.3692	7.966157	3.835019	1.472221	1.993043	29.232635	9.311692	5.955566	2.312717	0	0	1.089337	10.05207	2	3.268012	1	9.99375	9.410959	12.09589	11.410959	6.275482	2.136986	2
L3_chr2_-_158008848	chr2	158008840	158008857	-	9595	PSCDBP	CASP,HE,B3-1,CYBR,CYTIP	0	0	0	0	0	0	0	0	0	0	1.709028	1.482306	0	0.742541	0	3.652622	3.301651	11.910506	0	0	0	0	0	0	0	0	0	0	2	2	0	1	0	6	5	11.972222
L3_chr2_-_160972649	chr2	160972633	160972649	-	NA	NA	NA	1.656842	0	14.75466	0	4.089265	0	0	0.540457	0.014558	0.937795	0.84304	0.741153	0.75567	2.488031	1.061737	3.053756	0.643964	0	2	0	8	0	4	0	0	1	0.021338	1	1	1	0.73	3.31746	2.187179	5	1	0
L3_chr2_-_162883457	chr2	162883388	162883481	-	64135	IFIH1	Hlcd,IDDM19,MDA-5,MDA5,MGC133047	27.273115	22.291057	8.119854	52.99901	29.691632	4.716324	8.632578	7.937064	10.200183	38.95775	21.40491	23.925225	0	1.485082	7.375392	17.148089	5.280454	5.976511	32	37	5	54	29	6.988235	12	13	13	38.992806	24.971008	32.992647	0	2	14	27.983607	7.953125	5.983607
L3_chr2_-_174586068	chr2	174586062	174586088	-	NA	NA	NA	13.075009	0.993685	3.343982	1.951062	0	0	0	0	0	0	0	0	3.087079	3.012019	0	0	0	0	15.655194	1.636364	2	2	0	0	0	0	0	0	0	0	3	4	0	0	0	0
L3_chr2_-_198061354	chr2	198061354	198061361	-	NA	NA	NA	0	0.610418	0	0	0	0	0	0	0	0	0	0	28.345326	9.144127	7.097421	13.505765	4.183281	4.99322	0	1	0	0	0	0	0	0	0	0	0	0	28	12	12	22	5.977011	5
L3_chr2_-_201082904	chr2	201082901	201083093	-	130535	KCTD18	6530404F10Rik,FLJ31322,FLJ37818	58.479829	48.579935	8.345896	41.474073	12.24975	0.94298	7.773327	11.065771	4.764877	14.968171	7.688029	10.113361	23.583662	33.162361	7.375391	14.579687	16.211452	11.916701	67.883732	80.980392	5	42.103334	12	1.509146	11	17	5.940171	15	9	14	23	43	14	23.87037	22	12
L3_chr2_-_210744320	chr2	210744317	210744388	-	151050	FLJ23861	FLJ23861	73.204588	60.403162	37.223866	40.190486	21.477527	2.552427	53.929098	67.733093	36.738301	52.910298	29.905745	37.115826	40.851946	27.009748	7.963034	19.722388	14.306513	6.000355	83.747059	100.723803	22	40.99661	21	4	69.792346	96.639831	45.429907	52.459746	34.819915	51.751455	40	35.728448	14	32.248572	20	6
L3_chr2_-_216147811	chr2	216147811	216147813	-	NA	NA	NA	63.486706	67.251657	45.71123	116.898045	63.985145	72.596386	233.672708	213.54483	169.126003	169.363406	166.686002	129.459458	53.092131	31.481239	42.055825	40.937329	19.570761	54.973867	66	115.842576	23	117	62	75.685152	228	203.908736	185	146	178.904503	202	53	39.906627	49	66	23	58
L3_chr2_-_216944911	chr2	216944911	216944912	-	57574	MARCH4	MARCH-IV,MGC104908,RNF174	6.866274	3.034418	1.591957	3.949078	0	2.123056	3.567689	6.393086	0.772772	0	1.68608	4.313688	12.323453	6.900899	2.4069	1.832151	5.174691	6.948673	8	5.020601	1	4.020601	0	3	5	9	1	0	2	6	12.136667	9.034351	4	3	7	7.034351
L3_chr2_-_218606937	chr2	218606935	218606959	-	NA	NA	NA	20.505356	7.882149	3.343982	0.975531	1.019722	0.638107	7.578876	14.749986	4.070608	2.94947	0	0	5.152423	6.028465	0.988763	0	0	0	23.847826	13	2	1	1	1	11	22	5	3	0	0	5	8	2	0	0	0
L3_chr2_-_219802311	chr2	219802289	219802609	-	79065	ATG9A	APG9L1,MGD3208	27.067721	26.936548	11.800067	25.568892	12.43732	8.222095	27.535927	10.888386	5.528464	3.818732	10.448675	18.039664	11.003044	8.291177	2.0796	5.474701	9.23661	9.989989	32.468019	44.820937	7	26	12.166107	12	37.788617	18.080283	7	4.080283	12	24.870981	10.705882	11	4	9	13	9.960784
L3_chr2_-_219826885	chr2	219826873	219826889	-	7277	TUBA4A	H2-ALPHA,FLJ30169,TUBA1	5.209432	1.220836	0	1.951062	0	0.638107	10.075265	0.540457	3.982921	0	0	11.055364	10.248835	6.857104	2.676056	0.60736	0	4.99322	6	2	0	2	0	1	13	1	5	0	0	16	10	9	5	1	0	5
L3_chr2_-_220116565	chr2	220116516	220116776	-	79586	CHPF	CHSY2,CSS2,FLJ22678	33.542046	26.516619	21.671946	18.185348	52.24456	26.403956	64.609725	72.090157	22.210634	18.332199	27.183811	48.266141	28.800737	17.221551	3.068363	10.366487	13.194471	42.802988	40	44	13	18.619464	51	36.994186	85.484848	108.855927	28	19	32	66.929455	28.162162	23	6	17	19.933333	42.971051
L3_chr2_-_224612248	chr2	224612245	224612301	-	5270	SERPINE2	GDN,PI7,PN1,PNI	16.225088	7.25682	14.048391	79.882162	197.892375	91.655461	16.439766	7.859254	16.299632	45.072551	168.488505	295.880355	15.228889	17.956834	21.914173	61.865809	346.11535	325.484132	19	11.995475	8	80.964912	191.91116	108.9752	21	12	20	43	183.998649	459.948187	15	23	33.998856	99.998858	349.983091	346.988603
L3_chr2_-_225519865	chr2	225519860	225520110	-	NA	NA	NA	0	0.610418	1.591957	0	0	0	2.059989	9.635665	105.475602	139.102832	264.408292	198.484759	1.032672	10.550846	39.885122	88.97777	123.549312	51.409223	0	1	1	0	0	0	3	16	127.957782	135.894537	297.907571	287.95555	1	14	67.993368	144.952587	157.981317	51.970924
L3_chr2_-_235264417	chr2	235264417	235264417	-	NA	NA	NA	0	0	0	0	0	0	0	0	0	0	0.84304	0	0	0	0	0	0	13.542489	0	0	0	0	0	0	0	0	0	0	1	0	0	0	0	0	0	14
L3_chr2_-_238813419	chr2	238813365	238813429	-	55502	HES6		77.106295	46.905972	9.937853	36.132655	29.354837	15.512974	15.852854	5.198894	2.402289	0	1.709028	1.428201	29.652259	16.573974	7.957575	7.950869	5.300162	12.888737	85.668154	79	6	36.683673	28.662893	22.618893	20	9	3	0	2	1.925	28.96	21.918367	13.961165	13	7.979592	12.989796
L3_chr2_-_238862162	chr2	238862128	238862185	-	8864	PER2	FASPS,KIAA0347	4.02122	39.46706	8.119854	1.951062	4.08325	5.547047	10.611938	33.552409	8.668436	3.75118	13.808688	12.719382	15.112641	17.244851	6.665415	7.325457	3.714923	2.014269	5	65.718737	5	2	4	8	15.146178	51.948617	11	4	16	17.716287	14.746988	22.837838	11.921875	12	5	2
L3_chr3_+_4510031	chr3	4510030	4510170	+	3708	ITPR1	INSP3R1,IP3R,IP3R1,SCA15,SCA16	1.656842	0.610418	4.93594	11.798807	0	0	26.247322	24.862071	48.270336	56.133055	55.306185	39.588306	56.770221	51.990793	102.145317	110.800105	71.27235	22.414371	2	1	3	12	0	0	33	34	56.985714	53	61.985815	57.985714	55.997942	66.993801	121.977022	178.897906	82.993724	23
L3_chr3_+_9748428	chr3	9748420	9748497	+	7862	BRPF1	BR140	28.436823	14.087492	16.418898	34.541882	21.440858	5.347314	59.869843	72.048461	36.301362	81.714514	81.314842	69.051173	19.107186	30.638045	18.852571	19.74408	26.248894	21.046844	32.867048	23.4695	9.487434	35.136819	20.961119	7.924694	74.799659	98.982962	44.671074	79.761723	92.210202	99.165323	18.686124	39.92868	30.659487	32.283658	34.930736	21.268398
L3_chr3_+_9766635	chr3	9766632	9766649	+	4968	OGG1	HMMH,HOGG1,MUTM,OGH1	13.634864	3.043188	0	3.915723	2.039444	4.532625	16.797968	8.434606	2.318315	3.86466	4.269973	5.048259	17.400638	10.58554	5.781359	20.257924	7.106583	10.935411	16	5	0	4	2	6	21	13	3	4	5	7	17	14	10	32.992593	10	11
L3_chr3_+_19963590	chr3	19963587	19963606	+	5868	RAB5A	RAB5	9.181322	2.98475	0	14.739148	4.08325	2.908506	1.841503	6.297603	2.402289	0	2.552068	0.741153	0	1.485082	0.494381	1.822079	2.657687	3.97823	11	4.9375	0	15	4	4	2.8	10.513514	3	0	3	1	0	2	1	3	4	4
L3_chr3_+_23219509	chr3	23219500	23219628	+	7325	UBE2E2	FLJ25157,UBCH8	33.433733	17.236898	16.423268	43.388084	14.311043	3.069206	4.889849	11.272364	7.088508	11.410279	5.651365	5.417087	15.350319	6.721742	13.169536	16.7367	19.465644	10.064458	38.146892	28.738428	9.215968	44.148392	14	4.719745	7	17	8.954025	11.54885	6.695691	7.334628	15	8.915493	22.6898	27.307734	26.918902	10.135356
L3_chr3_+_28258114	chr3	28258070	28258293	+	152100	MGC61571	DKFZp779D0833,MGC61571	60.753342	58.79357	47.808662	105.147402	59.409009	5.302573	26.597969	25.914901	28.555334	38.343347	43.086985	43.172142	80.661094	45.361915	50.640117	106.558969	68.452637	55.270775	70.978891	97.981558	28	106.980964	57.968254	7.984211	35	41.988719	35.988832	38.985289	49.730739	59.981294	78.887825	59.902938	82.841484	173.899016	94.855315	55.968147
L3_chr3_+_33815069	chr3	33815064	33815151	+	10015	PDCD6IP	AIP1,Alix,DRIP4,HP95,MGC17003	76.639133	58.547845	36.095817	72.868163	34.865988	12.456422	42.076613	65.464139	73.609157	62.979133	82.09179	91.226749	135.367047	154.82255	188.440873	113.684273	133.305686	82.755458	87	98	21	74	34	18	55.98155	94.930676	89.687661	63.687661	93.652221	131.643335	132.984718	199.99714	265.998093	184.98481	168.650402	84.449504
L3_chr3_+_38010658	chr3	38010629	38010665	+	50853	VILL		8.255116	5.449379	0	5.880431	2.043806	0.638107	1.32216	5.296234	0.772772	7.895073	2.552068	0.741153	18.332575	9.083724	1.585219	1.826311	1.36976	1.007135	10	9	0	6	2	1	2	9	1	8	3	1	18	12	3	3	2	1
L3_chr3_+_39068499	chr3	39068499	39068520	+	57599	WDR48	P80,DKFZp686G1794,KIAA1449	1.608488	4.853322	1.591957	3.908923	2.043806	0	12.943141	8.193199	25.278145	24.241478	35.167345	16.774701	40.63344	34.531885	39.261265	24.018818	41.628626	21.615229	2	8	1	4	2	0	17	14	30.993865	24	40	24	40	44.988372	56.996324	39.153715	53.953488	22
L3_chr3_+_47026361	chr3	47026361	47026362	+	NA	NA	NA	6.117836	3.618125	3.343982	3.929369	9.224805	5.170731	1.32216	1.178254	9.95974	0.937795	10.503448	3.59413	1.032672	2.269478	4.914753	2.43951	2.013723	1.007135	7	6	2	4	9	7	2	2	12	1	12	5	1	3	8	4	3	1
L3_chr3_+_48456670	chr3	48456665	48456729	+	51372	CCDC72	HSPC016	79.745512	73.872393	74.386519	78.742896	59.413372	20.670961	27.39066	31.743109	19.162458	15.685326	20.360015	14.222858	55.595668	55.17397	55.977699	63.967055	47.305451	36.085654	91.136599	124.264443	41.930883	79.888724	57.898076	28.957868	36.647059	44.335279	23.694118	15.788235	23.788235	19.872353	54.518346	71.871834	82.509624	104.254673	62.624796	36.615365
L3_chr3_+_48463186	chr3	48463184	48463186	+	84126	ATRIP	DKFZp762J2115,FLJ12343,MGC20625,MGC21482,MGC26740,hCG_1997849	9.56052	12.503091	0	3.915723	1.019722	0.638107	6.128692	1.178254	3.233036	2.870125	0.84304	3.59413	10.216299	3.815345	5.805131	2.437903	2.130027	0	11	21	0	4	1	1	8.234899	2	4	3	1	5	10	5	9	4	3	0
L3_chr3_+_49019745	chr3	49019743	49019865	+	11180	WDR6	FLJ10218,MGC126756,MGC142027	43.741568	28.188446	9.937853	22.596272	18.41256	8.903834	92.651195	155.371024	100.134007	77.598819	76.109838	97.586354	138.119026	132.99477	116.581921	71.212443	66.417836	74.741413	50	47	6	23	18	13	120	202.997561	120.998783	76	87	140.99878	135.997526	171.975057	164.99142	115.998764	85.996245	75.996245
L3_chr3_+_51403760	chr3	51403752	51403774	+	29890	RBM15B	HUMAGCGB,OTT3	80.144424	75.439948	35.547818	54.189475	45.761253	36.779469	33.296725	54.278729	24.77261	32.875637	36.038753	37.057278	64.337976	69.516934	48.527441	29.624278	34.711754	67.859452	88.947991	127.005662	20	55	44.621118	47.93911	43.77879	74.989559	29.986038	32.320164	40.996528	52.986038	63.35257	89.992623	71.242695	48.315421	45	69.806481
L3_chr3_+_52254551	chr3	52254518	52254916	+	132160	PPM1M	FLJ32332,PP2C-eta,PP2CE,PP2Ceta	2.412732	1.822352	12.895725	133.559203	133.832067	43.574059	0.66108	0	17.788549	41.064491	24.32028	46.586182	0	2.217817	9.233957	33.547867	40.930365	31.713612	3	3	8	135.869577	130.497013	61	1	0	22	41	28.332474	65.498711	0	2.987013	17.30099	54.980892	55.778034	32
L3_chr3_+_57132573	chr3	57132572	57132573	+	NA	NA	NA	5.057397	3.618125	10.368178	6.875077	5.11335	1.276213	1.398909	0	1.580632	0	0	0	0	3.772105	9.258655	11.089564	5.084682	11.756675	6	6	6	7	5	2	2	0	2	0	0	0	0	5	14	18.036176	7	12
L3_chr3_+_61522284	chr3	61522280	61522287	+	5793	PTPRG	HPTPG,PTPG,R-PTP-GAMMA,RPTPG	28.467358	21.929141	14.081975	73.508396	43.230959	14.027914	5.828103	11.048352	9.870206	30.645058	27.32848	19.956654	6.144109	12.976621	17.470784	42.569847	48.634299	36.644096	32	36.991453	8	73.982906	42	18	8	16	12	29	31	29	6	17	26	69	57	38
L3_chr3_+_76566270	chr3	76566268	76566270	+	NA	NA	NA	0.105725	0.118324	0.122229	0.184275	0	0.048697	2.335819	1.178254	0.248586	0.596351	4.000552	2.434493	6.026722	3.67258	4.256077	11.291157	13.635108	8.577603	0.142857	0.190476	0.095238	0.190476	0	0.095238	3.333333	2	0.333333	0.666667	4.666667	3.333333	5.868549	4.871795	7.179487	18.384615	17.410256	8.717949
L3_chr3_+_85090829	chr3	85090809	85090843	+	NA	NA	NA	5.209432	3.03097	0	0	2.039444	0.638107	2.721069	0	0.772772	0	0	12.09617	3.087079	3.040757	0.988763	0	0.643964	7.007489	6	5	0	0	2	1	4	0	1	0	0	16.8125	3	4	2	0	1	7
L3_chr3_+_87359146	chr3	87359144	87359168	+	25978	CHMP2B	DMT1,CHMP2.5,DKFZP564O123,VPS2-2,VPS2B	2.528698	5.998126	8.279922	12.782968	2.043806	0	0	4.382193	0.772772	0	0.84304	2.195282	4.119751	1.485082	7.882162	3.652622	12.213055	2.014269	3	10	5	13	2	0	0	7	1	0	1	3	4	2	14	6	16	2
L3_chr3_+_99023576	chr3	99023576	99023590	+	NA	NA	NA	1.608488	4.831915	1.591957	2.933393	3.063528	0.638107	1.32216	7.018906	2.402289	2.870125	2.552068	10.655484	3.087079	16.177015	3.272512	4.260352	3.557546	1.993043	2	8	1	3	3	1	2	11	3	3	3	15	3	21	6	6.991071	5	2
L3_chr3_+_102775705	chr3	102775695	102775760	+	57092	PCNP	DKFZp781I24156	208.794572	192.168705	104.833551	169.607822	84.850007	13.832096	32.204312	57.386276	44.820636	34.779343	50.623698	38.221778	229.118689	203.636117	293.410695	195.288651	205.735434	111.102003	227.812205	325.857135	58	171.477302	82.593415	19.998888	42.988439	82.344936	54.95392	34.913347	57.948571	53.974016	226.522853	261.518565	382.393226	316.931588	253.509698	113.360343
L3_chr3_+_102980738	chr3	102980721	102980759	+	91775	FAM55C	FLJ30102,MGC15606,MST115,MSTP115	15.239647	12.682869	6.527897	10.784001	1.019722	0	0.66108	5.393575	7.385645	0.937795	0	2.936435	23.577159	4.497101	8.645701	0.60736	1.287928	4.007312	17.924242	21	4	11	1	0	1	9	9	1	0	4	23	6	16	1	2	4
L3_chr3_+_103051047	chr3	103051043	103051048	+	64332	NFKBIZ	FLJ30225,FLJ34463,IKBZ,INAP,MAIL	98.729866	319.03561	57.611387	180.818208	95.01201	92.918077	56.41798	158.155605	57.343084	52.374494	77.556119	85.833764	49.302549	69.933032	55.544257	60.170755	60.142625	40.145549	102	555.951514	28.997235	180.985257	92	97	62	164.989358	65.998208	48.996416	85	130	49	88	65	96.988345	67	42
L3_chr3_+_123882375	chr3	123882352	123882395	+	54625	PARP14	BAL2,KIAA1268	24.204073	20.933206	8.119854	20.698723	13.288593	4.123491	9.104254	12.91521	17.704575	21.804906	36.68092	20.229701	26.522745	25.131162	94.425747	17.693015	24.345423	9.010739	28	34.873656	5	21.036938	13	6	12.805263	21	22	22	42	28.757143	26	33	122	28.974074	32.935603	8.988889
L3_chr3_+_127596557	chr3	127596556	127596557	+	348807	CCDC37	FLJ40083,MGC120558	32.220066	15.853465	8.506652	25.338716	37.512765	46.896826	2.00013	3.185904	3.939842	5.835819	5.891271	36.158927	0	0	0.527721	0	0	5.540184	34.439628	26.844376	4.783282	25.555203	36.381941	51.410623	2.92057	4.844285	4.844338	5.771144	6.733002	53.894535	0	0	1.058824	0	0	5.588235
L3_chr3_+_128799942	chr3	128799902	128799982	+	4171	MCM2	BM28,CCNL1,CDCL1,D3S3194,KIAA0030,MGC10606,MITOTIN,cdc19	165.755088	58.189782	49.588372	11.768914	9.194966	10.124279	63.884411	42.869031	19.012687	8.784028	2.52912	6.547408	151.786991	124.719879	69.545176	15.271384	15.796125	53.044379	180	98	26	12	9	14	79	57	24	9	3	9	150	160	101	25	22	54
L3_chr3_+_129253818	chr3	129253816	129254039	+	29927	SEC61A1	HSEC61,SEC61,SEC61A	227.640744	176.353272	173.987406	263.742208	247.368085	90.065269	239.343911	322.40875	181.142582	171.332687	228.189022	205.340298	383.184466	407.66626	433.385057	281.86067	538.474383	425.301644	253.537833	297.187252	96	266.961392	240.709754	119.736364	292.834733	404.723771	215.964546	167.851251	258.236821	295.509456	378.696109	520.803841	529.410113	457.244122	624.475718	440.525567
L3_chr3_+_129927664	chr3	129927654	129927758	+	7879	RAB7A	FLJ20819,PRO2706,RAB7	259.689037	296.695322	225.610651	339.300485	130.839228	37.859454	127.970804	268.216794	219.685085	88.797596	121.04248	127.580755	140.043653	140.133699	209.435215	138.734479	199.188743	103.927534	289.643099	502.470796	124.418683	342.913292	127.484974	53.001015	163.297821	345.647288	262.553014	87.66204	137.660482	181.83755	137.909342	181.633976	287.981147	225.881502	247.721043	105.818681
L3_chr3_+_131592258	chr3	131592257	131592258	+	NA	NA	NA	0	0	10.842991	0	0	0.638107	0	0	0	0	0	0	0	0	0	0	0	0	0	0	6	0	0	1	0	0	0	0	0	0	0	0	0	0	0	0
L3_chr3_+_133619230	chr3	133619230	133619234	+	23317	DNAJC13	FLJ25863,KIAA0678,RME8	0.804244	0.610418	0	0.975531	0	0	0	0.067988	1.545543	11.291717	3.804739	0	0	0.342436	1.483144	6.725722	4.72311	1.236725	1	1	0	1	0	0	0	0.158228	2	11	4.474684	0	0	0.467153	3	11	6.233577	1.231884
L3_chr3_+_134775177	chr3	134775177	134775245	+	55573	CDV3	H41	12.824534	13.236518	18.962844	47.232728	16.420019	2.908506	4.043229	5.368344	12.522488	11.423761	12.870509	21.152061	10.982843	2.227623	7.549812	7.92453	3.417955	4.951216	15	22	11	48	16	4	6	9	15.811111	12	15	29.559809	10.686118	3	12.868056	13	5	5
L3_chr3_+_139636108	chr3	139636107	139636108	+	83850	FAM62C	CHR3SYT	0	0.610418	0	0	0	0	0.66108	0	0	0	0	0	0	10.036213	0	0	0.643964	0	0	1	0	0	0	0	1	0	0	0	0	0	0	13	0	0	1	0
L3_chr3_+_140545551	chr3	140545535	140545551	+	56945	MRPS22	C3orf5,GIBT,GK002,MRP-S22,RPMS22,COXPD5	3.332943	3.611079	4.775871	5.859986	0	1.276213	2.960227	6.538062	5.65124	5.024947	3.464574	0.741153	92.447908	75.666887	193.651382	112.40445	154.486422	53.103379	4	6	3	6	0	2	4	10	7	5	4	1	92	96	207	181	163.992701	55
L3_chr3_+_144203082	chr3	144203081	144203157	+	23350	SR140	KIAA0332,MGC133197	7.53123	7.831314	13.215862	4.877655	2.039444	1.276214	64.502314	119.570912	77.063729	63.704357	57.634357	45.088922	44.913605	34.788268	34.716062	30.602555	27.919445	8.014624	9	13	8	5	2	2	82	161.9563	92.945181	63	66	63.987159	43.996154	45.992323	55.992424	49.988549	38.984689	8
L3_chr3_+_154362685	chr3	154362685	154362897	+	5912	RAP2B	MGC20484	383.539779	260.206978	530.25386	709.736077	536.794268	236.80029	128.308047	173.338512	369.986914	212.279808	252.204765	185.076571	101.330833	291.069218	417.407897	289.013417	456.583115	241.892328	403.993789	443.978856	259.9895	711.990602	519.998006	269.693057	153.979503	213	418.98144	198	278.983881	273.980201	99.984849	367.92071	490.969148	466.962256	490.952466	252.980831
L3_chr3_+_159427154	chr3	159427153	159427156	+	NA	NA	NA	8.921456	13.076445	18.79328	10.886856	9.276366	2.669431	0.663366	0.543441	3.261949	0.937795	0.008176	2.927345	5.114002	5.389996	12.409023	6.18351	5.76996	7.973693	10.066276	22.044184	10.044184	11.077322	9.05523	4.044184	1.005299	1.010597	4.042389	1	0.010597	4.037091	5.013026	7.026053	18.091184	10.091184	8.156315	8.117237
L3_chr3_+_161956080	chr3	161956070	161956085	+	151742	PPM1L	PP2CE,MGC132545,MGC132547,PP2C-epsilon,PPM1-LIKE	9.492908	6.627689	16.737923	16.618311	5.11335	0.911928	0.66108	1.718711	8.146695	2.870125	1.68608	2.192301	4.119751	1.485082	2.823885	2.433671	3.945615	3.021404	11	11	9	16.930435	5	1.461538	1	3	10	3	2	2.95679	4	2	5	4	6	3
L3_chr3_+_171167281	chr3	171167268	171167304	+	7095	TLOC1	Dtrp1,FLJ32803,HTP1,SEC62,TLOC1,TP-1	8.28712	12.011408	13.375929	12.745847	3.059166	2.638541	24.389372	110.190799	77.69513	65.450744	97.628866	58.397498	32.549266	23.399583	38.365755	25.120814	19.866959	17.809195	10	20	8	12.983051	3	4	30.915937	141.966725	92.63027	64	109.905977	83.809908	31.929538	30.911698	55.953661	41	27	18
L3_chr3_+_183993966	chr3	183993946	183994098	+	23200	ATP11B	ATPIF,ATPIR,DKFZP434J238,DKFZP434N1615,KIAA0956,MGC46576	73.352371	73.425079	41.263957	74.728941	41.842067	10.762384	54.255877	157.893358	142.175346	151.490643	177.166814	136.069315	79.793031	63.306438	83.500181	73.557892	63.399167	25.956929	84.752769	122.746899	24	75.996262	40.903423	15	72.96222	218.870614	169.984462	147.910266	200.827782	195.974921	78	83.483888	123.802502	119.957604	83.998405	25.998331
L3_chr3_+_184454302	chr3	184454286	184454436	+	84002	B3GNT5	B3GN-T5,beta3Gn-T5	13.822446	19.080393	18.32988	15.754606	11.259887	0.638107	0.66108	7.93295	1.545544	4.919368	0.84304	1.482306	20.381312	34.346458	15.368081	15.344515	2.657687	6.965485	16	32	10	16	11	1	1	13	2	5	1	2	20	45	23	25	4	7
L3_chr3_+_185335841	chr3	185335830	185335866	+	8893	EIF2B5	Cach,EIF-2B,CLE,EIF2Bepsilon,LVWM	266.693898	108.578591	90.694846	193.803392	134.592526	59.411399	28.65493	30.068398	35.86405	30.690865	20.461149	22.132344	140.419168	123.783509	188.494974	130.439	135.724099	165.953447	290.987357	182.99366	50	195.994728	130.993671	76.998946	37.995536	44	43.515587	30	23.277709	30.762238	138.691894	159.960035	241.363359	211.647854	164.927324	171.993727
L3_chr3_+_185355811	chr3	185355791	185356057	+	1857	DVL3	KIAA0208	86.728094	47.833356	29.681612	81.962266	67.12381	47.601027	143.343016	108.805552	105.916587	120.936696	125.630381	189.180988	28.055734	32.124617	27.437017	37.853292	40.356855	56.972646	101.988557	79.210461	18	83.413072	65.646403	65.161829	189.789484	162.444476	130.663625	119.889585	144.074526	267.427871	27.340645	42.790018	50.310897	61.958359	58	57.297199
L3_chr3_+_185525399	chr3	185525399	185525408	+	1981	EIF4G1	EIF4F,DKFZp686A1451,EIF4G,p220	0	0	0	0	0	0	0	0	0	0	0	0	2.065344	2.245167	4.409104	4.280372	17.64654	0	0	0	0	0	0	0	0	0	0	0	0	0	2	3	8	7	22	0
L3_chr3_+_185762269	chr3	185762266	185762269	+	2049	EPHB3	ETK2,HEK2,TYRO6	0.804244	0	0	0	0	1.276213	0	0.540457	0	0	0	10.983197	0	0	0	0	0	0	1	0	0	0	0	2	0	1	0	0	0	15.9	0	0	0	0	0	0
L3_chr3_+_186012655	chr3	186012642	186012679	+	23355	VPS8	FLJ32099,KIAA0804	48.979342	46.747024	18.554006	54.286141	29.751841	8.699113	111.416264	99.705589	92.867886	99.760492	131.917867	112.050326	86.155135	61.930739	116.003724	113.603376	121.396079	53.050523	54.955746	79	11	55	29	11.977941	133.941826	123	109.981779	94.993902	147.942984	163.932088	84.972815	79.617447	143.877457	183.9947	145.964096	53.996016
L3_chr3_+_186483477	chr3	186483434	186483478	+	NA	NA	NA	3.332943	6.074158	0	0.975531	0	0	1.32216	2.161827	0	0	3.395108	2.897997	11.326582	7.484809	11.270588	9.082905	3.863783	4.007312	4	10	0	1	0	0	2	4	0	0	4	4	11	10	21.320388	14.915493	6	4
L3_chr3_+_187984059	chr3	187984055	187984065	+	1974	EIF4A2	EIF4A,BM-010,DDX2B,EIF4F	17.329417	12.485565	0	18.779399	6.140162	0	6.728341	4.827887	4.005807	3.80792	2.552068	3.610973	52.571425	27.022773	40.06374	48.675147	67.459117	37.91033	19	21	0	19	6	0	9	8	5	4	3	5	51.97151	35	55.97151	78.97151	80.934399	38.963173
L3_chr3_+_188130979	chr3	188130979	188131053	+	6480	ST6GAL1	CD75,MGC48859,SIAT1,ST6GalI,ST6Gal I,ST6N	6.993447	20.208599	3.183914	5.869368	5.113349	3.799197	32.972963	17.054475	9.563983	40.761126	42.000059	36.371481	16.241919	2.970163	7.097421	10.376899	18.830694	19.792293	8.52381	34	2	6	5	5.957746	41	27	12	40	47.991561	51.991561	15.88	4	12	17	25	20
L3_chr3_+_191714568	chr3	191714553	191714610	+	3556	IL1RAP	C3orf13,FLJ37788,IL-1RAcP,IL1R3	0.804244	1.822352	8.616153	0.975531	0	0	2.960227	11.288067	8.812606	0	0	0.741153	22.560369	35.992664	21.554099	1.822079	0.643964	18.472747	1	3	5	1	0	0	4	16	11	0	0	1	22	47	35	3	1	19
L3_chr3_+_195342055	chr3	195342054	195342055	+	NA	NA	NA	6.996909	1.819391	3.335376	11.788782	16.359762	0	21.99624	1.858813	9.121344	26.533451	27.137413	23.55043	3.596159	2.239114	15.319584	13.824145	22.923155	14.817007	7.961905	2.995098	1.995192	11.961905	15.90711	0	25.557289	3	10.923881	24.651361	30.121637	34.929832	3.516084	2.960526	20.23316	22.408695	26.594394	15.338974
L3_chr3_+_196010009	chr3	196010009	196010011	+	NA	NA	NA	0	0	0	0	0	0	0	0.540457	0	0.937795	11.521689	0.741153	1.032672	0	0	0.60736	8.766051	0	0	0	0	0	0	0	0	1	0	1	13	1	1	0	0	1	11	0
L3_chr3_+_196299027	chr3	196299027	196299027	+	NA	NA	NA	10.732074	2.406191	3.343982	4.917216	5.123968	0.638107	0.66108	0.540457	0.772772	0	0	0.741153	0	1.502626	0.494381	1.218951	2.913582	1.007135	12	4	2	5	5	1	1	1	1	0	0	1	0	2	1	2	4	1
L3_chr3_+_197120746	chr3	197120746	197120747	+	NA	NA	NA	5.561377	13.507792	7.7643	21.653329	21.025966	23.524538	2.524519	6.936516	7.648151	13.770525	3.618438	20.643912	0	0.480013	3.105303	1.218951	1.047603	1.993043	6.541763	22.703863	4.545064	21.89901	20.469792	28.422615	3.452381	10.448599	9.210317	13.399573	4.21794	30.034222	0	0.651163	5	2	1.651163	2
L3_chr3_-_11863358	chr3	11863334	11863370	-	132001	C3orf31	DKFZp434E0519,MGC16471	5.021789	0.610418	1.591957	0.975531	1.019722	0	3.382149	1.858813	4.005807	4.745715	2.529121	4.352126	6.174158	6.795317	5.184903	7.343509	11.416219	3.021404	6	1	1	1	1	0	5	3	5	5	3	6	6	9	9	12	16	3
L3_chr3_-_12984220	chr3	12984161	12984234	-	9922	IQSEC1	KIAA0763,ARFGEP100	5.826033	5.467055	3.183914	3.908924	10.216322	2.638541	9.534035	10.321862	4.720604	1.87559	18.039161	17.272839	1.032672	0	0.988763	0.556503	4.787714	7.850494	7	9	2	4	10	4	14.033186	17.989011	6	2	21	23.893617	1	0	2	0.916667	7	8
L3_chr3_-_13010624	chr3	13010592	13011245	-	NA	NA	NA	37.009291	29.284166	4.693863	6.769497	6.122694	6.63941	55.215424	66.492988	11.684111	2.813385	19.353225	71.951914	6.16129	5.957872	0.988762	0.60736	2.013724	27.541629	44.355049	48.50416	2.951807	6.923077	6	10	74	98.992188	14.753425	3	22.732206	101.690925	5.966102	8	2	1	3	27.850232
L3_chr3_-_15876323	chr3	15876314	15876326	-	23243	ANKRD28	KIAA0379,PITK	25.655431	12.564003	3.183914	10.804661	0	2.123056	4.282387	4.382193	0.772772	2.870125	9.462619	4.972844	6.132767	6.820202	6.793894	2.433671	2.013723	2.971095	29	21	2	11	0	3	6	7	1	3	11	7	6	9	11	4	3	3
L3_chr3_-_18383093	chr3	18383087	18383109	-	NA	NA	NA	0	0	0	0	0	0	0	0	0	0	0	0	11.241558	3.783298	0.494381	0	0	1.007135	0	0	0	0	0	0	0	0	0	0	0	0	11	5	1	0	0	1
L3_chr3_-_33456858	chr3	33456858	33456908	-	7342	UBP1	DKFZp686L1745,LBP-1B,LBP-1a,LBP1A,LBP1B	76.305913	47.955139	54.206627	45.210096	31.750139	4.123491	29.109487	34.962016	30.025379	43.433322	40.488923	30.637361	35.764629	22.606806	20.964673	34.950885	25.042181	12.975034	86	79.979566	30.991202	46	31	6	38	53	37	43	46	44	35	30	35	57	33	12.996241
L3_chr3_-_39124115	chr3	39124093	39124126	-	64689	GORASP1	FLJ23443,GOLPH5,GRASP65,MGC118894,MGC118897,P65	24.810432	22.704937	35.129556	36.418314	8.176878	3.485384	12.325467	16.088452	18.232825	12.882514	5.104136	2.964611	19.407413	15.278546	26.326901	9.181063	15.578152	3.021404	28	38	20	37	8	5	16.600985	24	22	13	6	4	19	20	38.994709	15	22	3
L3_chr3_-_39170057	chr3	39170038	39170097	-	64651	AXUD1	DKFZp566F164,FAM130B,TAIP-3,URAX1	12.733224	41.355228	52.389626	45.294322	37.023402	9.03243	4.359136	74.195329	43.735711	44.906132	22.402776	11.369955	5.137399	48.964042	18.889748	5.495933	16.927852	20.358342	14.863971	70.080763	28	46	36.100004	13	6	89.741333	50.989324	41.936027	25.478648	16	5	62.87681	28.530436	8.994737	22	20.895735
L3_chr3_-_39209089	chr3	39209087	39209096	-	165904	XIRP1	CMYA1,DKFZp451D042,DKFZp779C1255,DKFZp779C1947,Xin	0.804244	0.610418	4.93594	1.951062	3.063528	0.638107	2.059989	0.540457	674.283236	1014.580046	455.428808	48.454657	0	0	123.160746	60.505408	45.581905	3.97963	1	1	3	2	3	1	3	1	733.588668	847.517515	489.668492	70.992567	0	0	146.890813	97.888923	54.983509	3.993421
L3_chr3_-_46224808	chr3	46224802	46224892	-	1230	CCR1	CD191,CKR-1,CMKBR1,HM145,MIP1aR,SCYAR1	0	0	5.161982	0	0	0	7.310418	16.186668	55.009172	41.338014	19.127795	10.690771	21.363973	54.667667	121.687931	45.516789	39.799156	8.907454	0	0	3	0	0	0	10	23	64	41	22	15	21	69.983871	148.992806	73.997955	51	8.956422
L3_chr3_-_47492313	chr3	47492308	47492528	-	22937	SCAP	KIAA0199	244.266009	150.197286	103.914577	256.456428	254.685935	91.082627	96.584803	104.69698	59.680474	77.58175	68.959861	69.214606	58.118355	56.231963	56.032573	45.496475	40.916947	74.555954	274.000438	252.252884	58.77689	259.821582	247.971056	119.590763	123.933815	152.633524	73.674691	77.82481	79.246578	97.614755	56.851322	73.850847	85.857871	74.412763	58.893826	75.759727
L3_chr3_-_48640508	chr3	48640508	48640508	-	NA	NA	NA	0	0	0	0	0	0	0	0	0	0	0	0	0	10.081809	0	0.60736	0	0	0	0	0	0	0	0	0	0	0	0	0	0	0	13	0	1	0	0
L3_chr3_-_48647847	chr3	48647843	48647973	-	65010	SLC26A6	DKFZp586E1422	87.330927	47.171016	57.935928	104.336084	64.602579	31.719844	83.590335	96.901418	81.113432	85.739925	69.86832	56.669524	89.290251	74.369015	84.777358	85.421738	49.801114	88.903347	99.935622	78.995496	32.934641	105.997722	63	43	104	132	97	84	79	80.989097	88	95.995475	118.993949	138.970105	65	91
L3_chr3_-_49117195	chr3	49117182	49117198	-	5859	QARS	GLNRS,PRO2195	15.064586	8.945454	0	5.880431	9.221761	2.000434	29.091433	22.488356	21.59905	23.930294	6.872638	18.562073	35.46119	40.621427	50.443274	35.114517	59.318907	42.821501	17	15	0	6	9	3	35	29.893674	26	22.963504	7.966667	27	34.987768	51.987768	62.975149	56.981815	71.926605	44
L3_chr3_-_49882344	chr3	49882323	49882364	-	79012	CAMKV	1G5,MGC8407,VACAMKL	0.804244	3.043188	1.591957	0	0	0	1.398909	11.853022	0	0	0	0	5.137399	12.042694	22.526129	0.60736	0	0	1	5	1	0	0	0	2	17	0	0	0	0	5	16	35	1	0	0
L3_chr3_-_50304816	chr3	50304813	50304874	-	7866	IFRD2	FLJ40446,IFNRP,SKMc15,SM15	32.757454	20.820766	10.20811	26.556045	35.772869	15.596898	1.98324	1.62137	0.772772	1.93233	3.426933	2.897997	13.294186	13.763835	10.873129	12.198638	9.76427	17.9429	37	35	6	27	34.927143	21	3	3	1	2	4	4	13	18	20	20	14	18
L3_chr3_-_50340624	chr3	50340624	50340688	-	11334	TUSC2	PAP,C3orf11,FUS1,PDAP2	264.163603	145.48932	121.502216	158.111369	151.462147	65.111008	24.318235	26.92357	34.707795	37.379244	42.524324	34.069775	101.494314	58.256307	70.656395	42.026194	76.017506	62.176129	293.029723	244.279474	67.819643	160.2005	147.553516	88.275908	33.856	41.656664	42.954687	37.436759	48.939329	48.444199	99.527699	76.439449	100.979178	68.563033	99.491746	63.022564
L3_chr3_-_53139479	chr3	53139457	53139525	-	NA	NA	NA	62.357163	20.311892	17.122117	35.662319	26.662819	21.356515	17.677719	19.377986	11.23246	8.712325	8.522375	11.432291	37.8889	31.428027	30.583417	37.374384	33.001206	36.658141	69	34	10	36.139749	26	28	23.990099	29.990099	13.990099	9	9.990099	15.821429	37	41	49.97421	61	44.970696	37
L3_chr3_-_53234732	chr3	53234730	53234732	-	NA	NA	NA	0	0	0	0	0	0	0	0	0	0	0	0	0	3.040757	15.617984	0	0	0	0	0	0	0	0	0	0	0	0	0	0	0	0	4	23	0	0	0
L3_chr3_-_53890984	chr3	53890984	53890984	-	93973	ACTR8	ARP8,FLJ12934,FLJ22579	2.528698	4.849279	0	2.07776	1.019722	2.908506	0.135391	11.443419	3.36149	0	1.709028	7.564757	1.032672	0	0.014223	0.60736	0.007135	1.007135	3	8.121849	0	2.121849	1	4	0.230769	15.104762	4.153846	0	2	10.904762	1	0	0.044693	1	0.016	1
L3_chr3_-_53900930	chr3	53900911	53900961	-	58515	SELK	HSPC030,HSPC297,MGC17057	0.804244	2.43277	1.591957	4.893837	0	0	0	0	0.772772	0.937795	0	0	14.372674	7.550975	4.653582	14.623301	10.255685	6.021581	1	4	1	5	0	0	0	0	1	1	0	0	14	10	9	23.973451	14.972222	6
L3_chr3_-_56692306	chr3	56692292	56692353	-	NA	NA	NA	26.083498	27.121959	12.895725	17.611546	18.223276	0.638107	5.518887	12.555164	9.378526	2.94947	8.522191	5.80708	15.442245	13.615914	6.733182	15.814142	13.810919	7.007489	31	45	8	17.99187	17.797386	1	8	20	12	3	10	7.984848	15	18	13	25.955752	19.990826	7
L3_chr3_-_61703852	chr3	61703850	61703853	-	NA	NA	NA	16.756454	21.192507	29.78692	24.706127	35.746471	6.274266	23.770291	21.521218	25.882911	8.204045	7.919555	6.830926	268.268063	259.866491	331.709884	308.907359	338.727779	188.347857	18.767733	35.853825	16.163036	25.026011	34.757145	8.381579	28.754098	26.844262	30	8	9	9.688525	270.306784	319.660441	318.268805	494.115141	325.172516	201.293379
L3_chr3_-_66633703	chr3	66633703	66634137	-	26018	LRIG1	DKFZP586O1624,LIG-1,LIG1	44.066699	43.50423	21.107877	101.146894	60.529318	88.564157	30.447924	26.663101	9.743099	45.329537	18.452233	94.214802	11.854703	7.87858	5.734757	10.662264	4.952871	7.568178	50.269169	73.318443	12.043062	102.055974	58.813471	97.053055	38.126767	36.504991	12.211036	43.770126	21.066199	140.980201	11.557258	10.525086	10.604877	17.447688	7.193029	7.548391
L3_chr3_-_69184116	chr3	69184111	69184131	-	7110	TMF1	ARA160	0.804244	0.610418	0	0.975531	0	1.362328	0.66108	0.540457	0	0	3.372161	2.156844	10.26386	4.525839	0.988763	1.826311	1.287928	0	1	1	0	1	0	2	1	1	0	0	4	3	10	6	2	3	2	0
L3_chr3_-_69674202	chr3	69674196	69674482	-	NA	NA	NA	18.371653	5.42109	3.183914	40.636116	41.049177	0	1.98324	9.280839	3.161264	22.781763	34.596989	34.947147	4.130688	3.783298	0.509131	18.300812	10.269019	6.000356	21.746835	8.929412	2	41.375717	40.061306	0	3	15.55065	4	22.974138	39.340943	49.794828	4	5	1.046138	29.943543	14.884373	6
L3_chr3_-_72980253	chr3	72980219	72980309	-	55164	SHQ1	DKFZp686H07226,FLJ10539	83.824735	47.902277	40.567849	108.370636	65.614181	20.902475	45.286137	37.483859	49.319746	30.493455	27.398687	31.559231	111.824896	88.078253	81.679228	90.287531	97.501871	76.518243	95.997555	80	24	109.980676	64	29	60.4602	57	60.223389	31	31.780679	43.996644	110	113.977931	123.998592	147	126.926983	77.995777
L3_chr3_-_79151300	chr3	79151296	79151323	-	6091	ROBO1	DUTT1,FLJ21882,MGC131599,MGC133277,SAX3	2.412732	3.644703	0	2.926593	0	0	2.16878	1.080913	0	2.870125	0.84304	12.347081	3.072054	1.502626	1.090837	0	1.287928	1.993043	3	6	0	3	0	0	3	2	0	3	1	17	3	2	2	0	2	2
L3_chr3_-_100103217	chr3	100103168	100103405	-	131566	DCBLD2	CLCP1,ESDN	115.017896	85.165477	448.650409	366.709447	65.602183	29.950476	54.123787	78.792518	269.559763	93.222757	78.625319	80.215627	52.89746	18.654725	153.442921	61.95868	39.851801	31.180759	131.356225	142.27352	233.911113	369.986714	63.987758	39	71.904994	113.895731	315.44518	90.998736	89.975146	114.992395	51.930618	24.831347	208.272765	100.864082	53	31.61552
L3_chr3_-_101602617	chr3	101602614	101602923	-	9868	TOMM70A	FLJ90470	8.206761	8.455918	3.183914	0.975531	1.019722	0	2.797818	5.836691	1.545543	7.83127	12.06016	0.741153	14.30229	1.485082	3.812648	5.493266	6.544451	3.021404	10	13.985714	2	1	1	0	4	10	2	8	14	1	14	2	7	9	9	3
L3_chr3_-_109423962	chr3	109423937	109423984	-	55081	IFT57	ESRRBL1,FLJ10147,HIPPI,MHS4R2	9.05936	13.894248	17.265889	5.869368	4.096355	0.638107	6.75813	1.080913	3.091086	0.937795	0	0.741153	31.794835	18.158328	20.199593	10.372505	4.845473	10.915245	11	23	10	6	4	1	9	2	4	1	0	1	31	24	33	17	7	11
L3_chr3_-_114716713	chr3	114716659	114716739	-	152185	CCDC52	FLJ26064,FLJ44949	38.872224	23.520545	12.434948	18.11884	11.251024	0	44.12536	72.354721	71.462438	36.942653	44.319251	37.858658	58.28228	41.288299	29.131266	38.647209	23.599598	13.884766	45	38.983607	7	18.46875	11	0	57.992327	102.992327	86.757033	37	51	53.989848	56.992509	53.988848	47	62.985117	32.988889	14
L3_chr3_-_120878922	chr3	120878916	120878939	-	10063	COX17	MGC104397,MGC117386	3.332943	3.043188	0	3.908924	1.019722	0	1.226474	2.39927	6.612874	4.8818	4.307614	7.233279	11.293887	3.75456	11.6086	9.153553	9.790564	4.99322	4	5	0	4	1	0	1.865385	4	8	5	5	10	11	5	20	15	14	5
L3_chr3_-_121550615	chr3	121550608	121550888	-	116064	LRRC58		151.571667	107.711641	28.381671	161.258812	46.111695	5.627187	71.152009	102.350893	55.312831	60.031511	62.207561	60.284095	69.201954	40.503952	27.619441	52.060692	36.747752	12.992133	165.971148	182	17	162.998525	44.998525	8	89	145	66.99359	60	71	85	67.959036	52.987512	45	84.990074	50	13
L3_chr3_-_126312139	chr3	126312130	126312145	-	NA	NA	NA	0	0	0	0	0	0	0	0	0.772772	7.868838	0	0	1.032672	0.742541	1.977526	24.533616	21.153434	10.934897	0	0	0	0	0	0	0	0	1	8	0	0	1	1	4	40	28	11
L3_chr3_-_126576843	chr3	126576843	126576844	-	7707	ZNF148	BERF-1,BFCOL1,HT-BETA,ZBP-89,ZFP148,pHZ-52	0	0	0	0	0	0	14.153649	0.540457	0	0	0	2.195282	0	0	0	0.60736	0.643964	1.007135	0	0	0	0	0	0	17	1	0	0	0	3	0	0	0	1	1	1
L3_chr3_-_129325334	chr3	129325306	129325370	-	8607	RUVBL1	TIH1,ECP54,NMP238,RVB1,TIP49,TIP49A,Pontin52	27.1294	20.653826	9.937853	18.668882	6.135799	16.537862	25.114954	19.633676	26.124628	14.91026	29.881468	17.972749	110.388107	84.19082	91.38964	92.547473	103.009764	75.404162	31	35	6	19	6	21	34	29	32	15	34	25	109	108	120	149.998571	120.998569	78
L3_chr3_-_143649550	chr3	143649493	143649593	-	54464	XRN1	SEP1,DKFZp434P0721,DKFZp686B22225,DKFZp686F19113,FLJ41903	32.848609	43.812319	36.381996	67.445633	13.30774	3.39927	33.618993	88.601677	64.435875	55.645484	40.774653	75.146405	70.937217	61.808547	60.507942	37.565124	38.644199	17.937492	37.778638	73.342099	20.996198	68.147201	13	5	44.903769	123.523202	78.889862	55.347391	46.773089	106.792784	69.627454	80.984523	97.339158	61.399383	53.373076	17.978022
L3_chr3_-_143780266	chr3	143780255	143780314	-	545	ATR	FRP1,MEC1,SCKL,SCKL1	0.804244	0.610418	0	1.951062	0	0	1.98324	2.906085	3.863858	1.849865	4.238148	5.739538	13.4138	12.746422	20.359927	16.487638	17.220926	9.965662	1	1	0	2	0	0	3	4.944444	5	1.973684	5	8	13	17	34	27	24.935897	10
L3_chr3_-_150287011	chr3	150286972	150287012	-	6596	HLTF	HIP116,HIP116A,HLTF1,RNF80,SMARCA3,SNF2L3,ZBU1	4.873819	6.672358	1.591957	10.784001	0	0.638107	15.255938	39.860841	28.093482	20.740019	22.639479	20.53519	59.128451	50.058614	21.796175	34.387632	18.683583	13.871997	6	11	1	11	0	1	21	56	34	21	25.986486	29	57.970726	65	37	56	26	13.948052
L3_chr3_-_151963603	chr3	151963577	151963972	-	6478	SIAH2	hSiah2	89.049739	82.516071	15.047081	71.764975	54.250554	16.757787	38.778719	44.926889	19.162579	20.421562	10.158106	29.752966	51.079496	57.239516	26.767696	25.047652	16.713809	30.561402	100.994778	137.992056	8.969031	72.994681	52.979592	24	52	67.853211	23.853211	20.995098	11.995098	41.995098	49.988506	74.948339	44.984733	41	24	31
L3_chr3_-_155524764	chr3	155524762	155524969	-	170506	DHX36	DDX36,KIAA1488,MLEL1,G4R1,RHAU	15.074968	16.512434	39.039555	33.861827	33.844723	11.574938	11.911737	20.399234	7.109097	25.367843	15.685536	47.988784	11.274253	4.490334	6.173793	4.265821	9.129599	6.999634	18	27.43659	22	34.397953	32.933333	15	15	27.720661	9	24.986301	17.997706	70.441322	11	6	11	7	13	7
L3_chr3_-_162305772	chr3	162305768	162305811	-	8706	B3GALNT1	p1,P,B3GALT3,GLCT3,GLOB,Gb4Cer,beta3Gal-T3,galT3	9.05936	6.675673	1.591957	1.951062	1.019722	0.638107	0.66108	1.080913	0	0	2.556674	0.741153	11.322494	14.280125	3.170438	3.64839	9.304376	11.929623	11	11	1	2	1	1	1	2	0	0	3.006037	1	11	19	6	6	13	12
L3_chr3_-_178250525	chr3	178250524	178250532	-	NA	NA	NA	0	2.420552	0	0.975531	0	0	0	0	0.772772	0.937795	0	0.741153	16.257747	20.202027	14.620804	18.444493	17.811857	12.694174	0	4	0	1	0	0	0	0	1	1	0	1	16	26	21	29.988095	23	13
L3_chr3_-_180272288	chr3	180272279	180272289	-	64393	ZMAT3	FLJ12296,MGC10613,PAG608,WIG-1,WIG1	0	1.810134	0	5.887231	2.039444	0.638107	0	0	0	1.93233	6.010826	0.741153	0	0	1.483144	22.167169	1.287928	2.014269	0	3	0	6	2	1	0	0	0	2	7	1	0	0	3	36	2	2
L3_chr3_-_180651963	chr3	180651928	180652002	-	59345	GNB4		43.460291	15.839362	14.807819	9.75531	10.214669	1.276213	0.66108	5.836691	3.126175	3.75118	5.113014	5.159893	16.46398	18.740498	12.634251	7.918443	7.561705	5.992499	51.684211	26.179167	9	10	10	2	1	10	4	4	6	7	16	24.951264	22.562698	13	11	6
L3_chr3_-_186699485	chr3	186699467	186699493	-	90407	TMEM41A	2900010K02Rik,MGC15397	4.069575	9.596314	0	0.975531	7.163412	0.638107	4.15202	2.799624	3.126175	1.87559	3.682696	5.87287	11.311557	1.485082	2.181675	4.873181	3.945615	5.942191	5	16	0	1	7	1	6	5	4	2	4.32961	8	11	2	4	8	6	6
L3_chr3_-_187309573	chr3	187309552	187309619	-	2119	ETV5	ERM	81.986888	35.592877	45.987478	167.749391	109.732135	80.725708	27.405524	36.418391	26.764935	62.780695	101.158166	115.012548	48.564345	31.569294	26.669674	108.996457	138.751466	124.020846	89	59.960701	24.946429	168.973182	106.526325	93	35	45.983122	31.983122	59	112.951508	171.86361	47.960912	40.80456	36.921824	175.869578	154.648208	129.726384
L3_chr3_-_196751438	chr3	196751430	196751450	-	5504	PPP1R2	IPP2,MGC87148	16.914763	10.733643	6.753939	4.9049	2.76474	1.213648	3.396862	7.012392	4.913659	3.86466	1.709028	9.206758	13.217923	12.236787	14.837361	10.811076	11.428352	4.007312	19.91	17.91	4	5	2.70297	1.91	4.780822	10.890411	6	4	2	12.780822	12.895062	16	23.580247	17.664375	15.748503	4
L3_chr3_-_198509339	chr3	198509313	198509445	-	1739	DLG1	DKFZp761P0818,DKFZp781B0426,DLGH1,SAP97,dJ1061C18.1.1,hdlg	82.519292	70.867227	32.040124	66.907139	13.271125	9.171601	11.094782	11.777264	11.745727	10.47982	6.767269	14.510404	29.749697	17.352929	30.756941	17.650501	17.914402	17.113103	95.775844	118.51565	19	67.965044	13	13	15.990099	19	15	10.970588	8	20	28.978721	23	51.989474	29	26	17.46875
L3_chr4_+_3264552	chr4	3264529	3264591	+	NA	NA	NA	119.244224	73.876274	90.746195	57.725719	13.281503	5.277083	50.604913	74.6722	79.428302	32.463354	23.209321	20.891771	28.354867	30.636171	27.773044	12.384166	5.315375	6.021581	135.907562	123.499319	51.95518	58.80585	13	8	67.772412	108.414046	96.907801	33	26.907801	28.997462	27.626753	40.422983	44.399528	20.288396	8	6
L3_chr4_+_6962093	chr4	6962091	6962515	+	57533	TBC1D14	FLJ32400,KIAA1322	719.401315	370.120611	51.207596	445.749453	163.09644	40.239195	170.136364	152.319316	33.991172	123.45202	125.678229	90.635927	216.022145	89.858757	28.472691	115.927226	130.893751	64.255403	774.574852	626.342555	29	450.671926	158.996156	57.964764	213.95896	212.935819	41.998791	122.439746	143.998791	127.998791	212.990335	117.981342	47.733281	188.891065	169.748427	64.884409
L3_chr4_+_11039395	chr4	11039393	11039396	+	NA	NA	NA	2.452319	0	0	4.917216	6.900374	3.426963	9.646511	3.109177	0	6.79985	9.717411	11.772003	0	0	0	0	0.643964	0	2.913043	0	0	5	6.727273	4.928913	12.726977	5	0	6.682243	11	16.876755	0	0	0	0	1	0
L3_chr4_+_24987941	chr4	24987922	24988044	+	29945	ANAPC4	APC4	62.073128	36.463588	25.241971	43.093674	25.768797	7.886841	13.42352	10.9921	8.712615	3.887265	9.314567	12.96412	58.001222	62.53344	49.246695	55.186338	55.653695	21.914993	73.584621	60.470499	15	43.971074	25.227301	11.56446	19.077642	19.2267	11	4	10.967742	18	56.567204	82.239787	82.21052	90.260708	77.111536	21.934726
L3_chr4_+_41687288	chr4	41687282	41687304	+	10463	SLC30A9	C4orf1,GAC63,HUEL,ZNT9	38.544947	23.843881	29.366196	17.700344	7.165898	1.362328	4.119978	16.831482	1.580632	5.913903	15.691743	12.722267	37.68045	36.901956	36.296533	33.106319	39.620144	12.908288	43	40	16	18	7	2	6	26	2	6	18	18	37	48	54.993631	54	53	13
L3_chr4_+_48180103	chr4	48180087	48180269	+	201780	SLC10A4	MGC29802,P4	80.400099	83.070983	18.283749	32.343768	12.247041	2.638541	6.873089	7.087055	1.545544	2.813385	2.52912	2.936435	30.698679	27.482516	14.569465	20.082209	11.530607	17.884223	91.980892	138.939024	11	33	12	4	10	12	2	3	3	4	30	36	24.954545	32.878947	17	18
L3_chr4_+_53273398	chr4	53273394	53273429	+	NA	NA	NA	15.360546	8.921419	3.183914	14.815069	20.546498	5.460933	16.37827	9.375153	5.761294	14.706725	13.95695	4.285409	28.445875	36.559911	39.628323	31.472555	45.363101	48.248874	18	15	2	15	20	8	20	13	7	14	16	6	27.990596	46.990596	50.984306	51	53	50
L3_chr4_+_56414597	chr4	56414581	56414609	+	55763	EXOC1	BM-102,FLJ10893,SEC3,SEC3L1,Sec3p	2.412732	2.429829	1.591957	2.926593	7.152794	1.362328	3.768114	1.718711	4.671718	2.870125	6.924199	0.741153	11.263996	12.018383	14.406813	18.345457	8.907392	8.014624	3	3.980392	1	3	7	2	5	3	6	3	8	1	11	16	25	30	13	8
L3_chr4_+_57028555	chr4	57028536	57028556	+	6731	SRP72		4.922173	0.610418	3.183914	8.80956	1.019722	0	3.49094	1.080913	8.812606	10.835369	1.770592	1.482306	6.185096	9.815072	10.662863	5.480541	3.399275	5.971273	6	1	2	9	1	0	5	2	11	11.168737	2.098237	2	6	13	18	9	5.138408	6
L3_chr4_+_58228779	chr4	58228777	58228781	+	NA	NA	NA	29.937795	14.783382	1.526642	43.673618	59.343461	39.682692	50.078954	32.138003	17.26797	70.192489	54.533652	71.180326	1.989884	0	1.733047	1.214719	1.36976	4.126064	32.492041	24.981253	0.961631	43.981507	57.488904	43.938441	56.334684	39.789984	20.655477	63.528471	60.044024	108.207171	1.936709	0	3	2	2	4.121071
L3_chr4_+_72271345	chr4	72271343	72271351	+	8671	SLC4A4	DKFZp781H1314,HNBC1,KNBC,NBC1,NBC2,SLC4A5,hhNMC,pNBC	2.461087	0	1.591957	4.9049	1.019722	0	1.398909	2.39927	7.303643	1.764722	1.68608	12.637788	3.072054	0.742541	2.823885	3.04687	0.643964	1.007135	3	0	1	5	1	0	2	4	9	1.886364	2	18	3	1	5	5	1	1
L3_chr4_+_89115833	chr4	89115825	89115952	+	6696	SPP1	BNSP,BSPI,ETA-1,MGC110940,OPN	0.804244	0	0	3.203556	21.677205	35.155808	0	0	0.772772	0.937795	35.483679	127.277923	14.194954	6.645226	19.207247	45.377876	914.989235	2028.036361	1	0	0	3.27451	21.098039	42.098039	0	0	1	1	39.717949	195.015264	13.998768	8.850989	28	73.821946	865.384393	2229.074744
L3_chr4_+_89732634	chr4	89732634	89732636	+	8916	HERC3	KIAA0032	0	0	0	0	0	0	0	1.178254	0.772772	0.937795	0	12.314731	0	0	0.988763	0	0	0	0	0	0	0	0	0	0	2	1	1	0	18	0	0	2	0	0	0
L3_chr4_+_102930887	chr4	102930839	102930912	+	55024	BANK1	BANK,FLJ20706,FLJ34204	30.380347	15.730015	1.591957	3.908924	2.039444	4.18472	4.857807	12.698043	8.761501	3.664682	1.68608	3.705764	17.444324	8.980669	2.799771	2.429439	3.219819	3.000178	35.90678	25.984252	1	4	2	6	7	20.973643	11	3.911392	2	5	17	12	4.851852	4	5	3
L3_chr4_+_109791205	chr4	109791181	109791248	+	58505	DC2		3.265331	1.220836	1.591957	2.926593	0	0	0	2.161827	1.545543	2.813385	4.261095	5.862608	55.756662	28.013097	45.268137	64.012186	67.259559	30.432405	4	2	1	3	0	0	0	4	2	3	5	8	54.710926	36.85797	67.381222	104.201948	86.631532	30.802245
L3_chr4_+_113372377	chr4	113372377	113372420	+	55435	C4orf16	2C18,GBAR,PRO0971	11.943869	13.200989	3.183914	15.715077	10.241483	1.362328	7.026587	3.437422	8.829812	10.888623	6.016642	14.927107	12.285731	5.982183	13.070521	17.11374	26.236418	6.021581	14	22	2	16	10	2	10	6	10.971698	11	7	21	12	8	21	28	36	6
L3_chr4_+_128922926	chr4	128922924	128922930	+	22824	HSPA4L	APG-1,Osp94	39.225542	18.39915	6.687965	8.829877	0	0	8.324116	16.983562	1.545543	6.957278	1.68608	0	27.437898	16.854239	4.4865	6.741553	2.773991	3.021404	43	30.990291	4	8.980769	0	0	11	25	2	7	2	0	27	21.990196	8	11	4	3
L3_chr4_+_144325519	chr4	144325517	144325533	+	84640	USP38	FLJ35970,HP43.8KD,KIAA1891	2.528698	4.186026	28.923418	0	6.14369	0	0.66108	5.230667	0	0.937795	0	1.466287	1.032672	1.485082	1.585219	1.218951	0	1.993043	3	7	15	0	6	0	1	8	0	1	0	1.977778	1	2	3	2	0	2
L3_chr4_+_148757997	chr4	148757975	148758366	+	55751	TMEM34	FLJ10846	3.1717	6.026637	3.183914	9.817852	2.039444	4.675483	28.763953	59.722229	80.704963	22.414637	47.99614	106.4728	85.136266	62.580726	100.023745	110.334527	136.043572	200.485314	3.945946	10	2	10	2	7	37	82.997748	95.975039	22.988794	54.995444	150.997748	83.998812	80.995268	138.977673	178.997639	167.992974	205.990646
L3_chr4_+_154606961	chr4	154606926	154606981	+	23240	KIAA0922	DKFZp586H1322,FLJ10592,TMEM131L	121.078087	90.021591	11.52981	38.431443	29.697756	6.798538	38.500896	39.803318	10.284157	9.548171	13.730876	64.453051	57.182483	25.801806	18.739717	16.53543	17.311195	29.628869	134	151.9975	7	39	29	10	49	60	13	10	15.992453	92.743929	55.979508	34	30.982533	27	25	30
L3_chr4_+_166348160	chr4	166348160	166348250	+	11275	KLHL2	ABP-KELCH,MAV,MAYVEN	27.241375	15.624629	31.232724	25.315203	20.475633	3.276648	1.98324	2.39927	7.245669	35.584698	26.209548	13.444801	12.307842	10.031602	10.210545	22.644727	26.209923	8.920627	31	26	18	25.720194	20	5	3	4	9	34.898551	29.992	19	11.964497	13.28456	18	37	33	9
L3_chr4_+_170778267	chr4	170778265	170778301	+	1182	CLCN3	CLC3,ClC-3	0	0.610418	0	0	0	0	1.398909	2.939727	7.25209	1.87559	4.238148	2.729632	4.104726	6.024038	2.573982	12.174946	11.332165	2.014269	0	1	0	0	0	0	2	5	9.065789	2	5	3.714286	4	8	5	19.984733	16	2
L3_chr4_+_174326494	chr4	174326492	174326537	+	51809	GALNT7	GALNAC-T7,GalNAcT7	27.92553	3.075101	21.763404	49.802793	11.884378	4.768924	17.591142	7.533149	16.101517	11.394311	14.725717	35.123199	18.516977	1.605421	10.532287	14.859831	19.726914	6.770446	32.390854	5.048427	12.06803	50.607472	11.627	7.032661	22.845942	12.800527	19.965101	11.756329	17.032049	50.01052	18.186616	2.168969	18.880028	24.336042	27.566678	6.758746
L3_chr4_+_175441648	chr4	175441648	175441649	+	80817	KIAA1712	PS1TP3	0	0	0	0	0	0	0	21.074439	0	0.937795	0	0.741153	2.065344	0	0.494381	0.60736	0	1.007135	0	0	0	0	0	0	0	26	0	1	0	1	2	0	1	1	0	1
L3_chr4_+_184602782	chr4	184602779	184602904	+	55602	CDKN2AIP	CARF,FLJ20036	103.541848	75.644347	117.569474	100.595845	46.140838	11.355885	12.330634	31.26013	43.789308	23.246942	37.453327	23.260787	79.237211	98.856844	163.564651	68.260661	107.434429	52.959807	114	128	62.99591	101.997942	45	16	17	46	53	23	43	33	77.99865	126.998667	214.842818	110.980625	126.972804	54
L3_chr4_+_187349708	chr4	187349708	187349945	+	285440	CYP4V2	BCD,CYP4AH1,MGC43534,FLJ18432,UNQ2560	11.992223	13.136642	0	5.873584	4.08325	3.362763	10.270645	22.552172	13.036885	5.762855	8.610701	38.587215	8.206807	16.061282	5.827113	11.627359	7.742369	12.908288	14	22	0	6	4	5	14	31	16	6	10	55	8	21	10	19	11	13
L3_chr4_-_2213644	chr4	2213641	2213654	-	79441	C4orf15	DKFZp686I1868,IT1,MGC4701	17.673643	4.216325	6.687965	4.312757	2.039444	0	0.66108	5.963674	3.175061	3.422979	1.225279	8.224617	7.15911	9.119816	13.546591	4.674276	3.714923	16.452711	20	7	4	4.415789	2	0	1	8.460317	4	3.460317	1.460317	11.460317	7	12	19	7.629169	5	17
L3_chr4_-_6502177	chr4	6502176	6502177	-	NA	NA	NA	0	1.810134	0	1.957861	0	3.546613	2.059989	0.540457	1.580632	5.024947	0	12.979438	0	0	1.733047	0	0	2.971095	0	3	0	2	0	5	3	1	2	5	0	19	0	0	3	0	0	3
L3_chr4_-_9632238	chr4	9632192	9632240	-	56606	SLC2A9	GLUT9,GLUTX	8.322728	2.406191	1.591957	2.942775	0	0	33.787604	62.731058	14.82901	13.163676	31.868925	8.732428	70.768828	72.400609	36.809703	9.191044	16.004269	20.403037	10	4	1	3	0	0	42	77	18	13	36	12	69.870303	92.989583	53.993127	15	21	21
L3_chr4_-_9727384	chr4	9727384	9727622	-	9948	WDR1	AIP1,NORI-1	195.763498	129.26442	104.1747	183.3257	202.35117	74.998939	73.236741	123.172834	57.156546	62.294542	92.425133	85.286903	90.597509	95.010014	153.966997	95.770782	153.363449	182.953934	221.928939	216.918689	58.960384	185.946104	196.943092	98.953257	96	165.969988	70	62	105.998366	122	88.976852	123.989583	202.987259	155.97569	187.900792	189.985104
L3_chr4_-_48188103	chr4	48188085	48188146	-	NA	NA	NA	148.302368	99.455086	37.796221	51.264752	18.395807	7.919798	16.31182	29.567077	2.353404	3.887265	8.503132	9.128401	17.377561	16.763359	11.011335	6.693518	2.773991	3.97823	159.550052	170.225979	20.963542	51.746088	17.947917	10.984375	21.686225	40.294372	3	4	9.873016	12.738817	16.985915	21.903614	17	10.985915	4	4
L3_chr4_-_52599204	chr4	52599186	52599210	-	6443	SGCB	A3b,LGMD2E,SGC	8.862039	4.886349	4.775871	11.422552	4.140207	1.838605	1.680032	1.105389	3.82049	4.505008	2.903952	5.629374	1.413099	7.361179	3.318943	3.916447	1.69285	5.018206	10.708448	8.075542	3	11.645215	4.062874	2.832318	2.592529	2.111519	4.85713	4.657188	3.439045	7.695374	1.362496	9.714062	6.199251	6.433346	2.565217	4.977693
L3_chr4_-_57671309	chr4	57671305	57671617	-	3490	IGFBP7	FSTL2,IGFBP-7,IGFBP-7v,MAC25,PSF,IGFBPRP1	146.140578	98.458746	18.167896	70.093419	12.287379	11.812359	71.156775	43.402006	9.767102	26.240485	30.352049	9.191622	45.807816	20.679836	18.011085	17.830306	4.920617	5.992499	163.846774	166.795699	11	70.886891	12	16	83.819444	56.963131	12	24.986111	33.972222	13	45	26.959184	29	29	7.139053	6
L3_chr4_-_68249441	chr4	68249431	68249490	-	55236	UBE1L2	FLJ10808,FLJ23367,MOP-4,UBA6,UBE1L2	4.117929	6.618796	4.935939	9.798737	6.133071	0	24.763312	36.872283	84.105627	30.161991	43.820938	26.272534	31.643057	30.562423	49.874927	23.896048	45.709903	12.965839	5	11	3	10	6	0	33	54.993994	100	30	50	37	30.996454	39.98237	74	39	57	13
L3_chr4_-_74343380	chr4	74343375	74343741	-	26057	ANKRD17	FLJ22206,GTAR,KIAA0697,NY-BR-16	36.389474	38.959396	44.932789	48.964749	17.717918	6.967675	22.240852	35.793926	76.07803	19.208679	22.08302	51.639128	25.825038	28.399282	45.55582	23.110734	25.23435	16.92791	41.862775	65.0853	25.212077	49.793683	17.320798	10.045675	29.25385	51.01909	89.446751	19.180136	25.322351	75.36534	25.321076	36.967457	64.198537	37.666901	32.609802	17
L3_chr4_-_78216151	chr4	78216150	78216169	-	10983	CCNI	CYC1,CYI	11.952816	8.20531	2.836967	4.9049	6.131419	2.504444	10.836474	10.538303	24.10669	10.81867	17.985137	14.000973	24.028468	14.644254	11.351607	8.777195	14.2979	18.125382	13.666667	13.666667	1.794872	5	6	3.666667	14.977629	15.618458	29.281557	10.975315	20.639601	19.637237	23.580986	19.23943	18.761062	14.371681	19.775676	18.371681
L3_chr4_-_83514129	chr4	83514122	83514195	-	3184	HNRPD	p37,AUF1,AUF1A,hnRNPD0,HNRPD	444.103597	231.877493	175.988255	210.164965	79.911903	30.431385	59.875494	70.623576	62.478393	23.232947	30.18988	29.277876	187.233342	137.579259	167.395097	98.669163	96.178108	74.857911	474.623634	393.43013	95.895367	212.524168	77.890519	41.953469	77.929842	102.648382	75.74958	23.913886	34.960227	40.92257	184.769302	177.727314	229.640172	160.669411	121.72405	76.635958
L3_chr4_-_84424942	chr4	84424921	84425010	-	27235	COQ2	CL640,FLJ26072	112.769752	61.884708	36.328315	55.239622	18.464584	6.351407	12.317286	4.96799	7.231872	7.638445	2.552068	5.18807	31.606075	23.72022	20.862609	24.466304	19.205647	17.620249	125	103.978142	20	56	18	9	17	8	9	8	3	7	31	31	31	40	26	17.984375
L3_chr4_-_89663925	chr4	89663919	89663954	-	84992	PIGY	MGC14156,PIG-Y	62.939772	45.869396	15.026583	39.272978	9.186222	0.638107	0.66108	1.718711	0.772772	0.937795	1.709028	1.482306	32.707243	37.02545	15.285688	28.230249	26.390039	15.915709	72.747063	76.550766	8.995935	39.995918	9	1	1	3	1	1	2	2	31.9869	48.310014	26	46	35	16
L3_chr4_-_101034608	chr4	101034572	101034614	-	8649	MAP2K1IP1	MP1,MAPBP	0	1.220836	0	0	0	0	3.305399	3.746974	2.318315	3.80792	9.4754	7.168126	50.629669	33.135238	71.228594	97.524268	103.445732	42.080738	0	2	0	0	0	0	5	6	3	4	11	10	49.99308	42.986159	95.991355	157.987907	120.981013	42.986159
L3_chr4_-_102487570	chr4	102487565	102487774	-	5530	PPP3CA	CCN1,CALN,CALNA,CALNA1,CNA1,PPP2B	98.323758	96.569238	85.230609	134.994257	31.929643	14.517953	24.356529	27.878711	79.630485	35.837527	24.636565	24.638653	46.485364	62.873447	102.000905	48.235624	35.493883	27.223895	114.442221	161.378921	50.459465	137.07868	31.232393	21.155972	33.891062	43.258968	96.643663	35.836866	28.458695	34.019824	45.416944	82.721452	155.006247	78.797123	51.35077	27.338492
L3_chr4_-_111053312	chr4	111053312	111053313	-	NA	NA	NA	20.191736	6.411612	13.442081	22.156911	3.411712	1.362328	1.971218	1.40014	1.309438	0.775394	0.70004	2.427219	1.442019	1.045501	2.066552	1.280212	0	0.708848	22	10.727273	7.333333	22.380254	3.333333	2	2.882353	2.5	1.666667	0.833333	0.833333	3.333333	1.4	1.4	3.5	2.1	0	0.7
L3_chr4_-_114190251	chr4	114190251	114190255	-	NA	NA	NA	0	3.884472	0.362416	0.534935	1.707844	0	0.136951	2.005386	2.849221	0	13.53844	4.991518	0	3.897416	0.473575	0	0.727853	0	0	6.450704	0.251046	0.55	1.672851	0	0.233226	3.339038	3.651971	0	15.282593	7.076039	0	5.114659	1.002822	0	1.153846	0
L3_chr4_-_119976726	chr4	119976661	119976814	-	9871	SEC24D	FLJ43974,KIAA0755	371.535441	309.789506	116.798266	345.912274	221.932761	46.10086	165.545807	197.088473	131.7466	152.026944	193.473571	154.978284	232.685413	183.565722	159.85554	188.17427	220.027566	101.21486	411.992189	523.739402	66.985551	349.52816	215.989095	63.564879	210.985932	269.196784	159.999194	146.998359	220.988219	220.738727	228.977101	237.982816	236.986876	305.966697	277.845884	102.999287
L3_chr4_-_120441161	chr4	120441144	120441240	-	401152	LOC401152		4.825465	3.052091	1.591957	2.933392	0	1.362328	2.059989	3.037067	3.126176	0.937795	0.84304	0.741153	67.316348	51.19807	46.341195	31.187775	41.696518	40.287858	6	5	1	3	0	2	3	5	4	1	1	1	66	66.997312	72	51	55	41
L3_chr4_-_122837583	chr4	122837552	122837622	-	308	ANXA5	ANX5,ENX2,PP4	38.384038	31.729841	51.775211	124.410369	46.1572	8.676351	22.551699	35.169192	54.569003	65.116123	33.219002	20.685262	129.663658	165.448005	597.594378	387.286745	285.722366	229.968308	45	52.993958	30	126	45	13	29	50.983871	66	63.681331	38	29	127.998671	211.998675	676.648293	625.296141	324.999558	239
L3_chr4_-_122964402	chr4	122964371	122964545	-	890	CCNA2	CCN1,CCNA	324.173581	247.190703	94.238044	168.533455	18.480022	6.113736	193.762564	278.701346	136.397168	99.100252	18.060511	58.294564	187.268742	185.462121	118.839535	83.989904	41.425267	30.092749	357.556176	417.506288	53.256781	170.970795	18.097667	9.364792	238.348492	354.093324	164.319212	97.998989	21.106404	82.106404	184.505257	238.998814	179.362448	136.998801	54.998801	30.278625
L3_chr4_-_130234126	chr4	130234113	130234148	-	132320	SCLT1	FLJ30655,FLJ36042,MGC70542,hCAP-1A,CAP1A	0.804244	1.211934	0	0	1.019722	0.638107	2.721069	0.540457	1.545543	2.870125	2.552068	0	8.235415	13.577281	5.623091	8.540177	6.883269	3.012854	1	2	0	0	1	1	4	1	2	3	3	0	8	17.991379	10	14	10	2.991379
L3_chr4_-_139382954	chr4	139382947	139382956	-	23657	SLC7A11	CCBR1,xCT	0	0	0	1.951062	1.019722	0	2.16878	6.140543	4.755693	13.257984	0.84304	1.454129	3.087079	8.421442	73.421424	80.656448	26.759175	4.951215	0	0	0	2	1	0	3	9	6	13	1	2	3	11	89	130	33	5
L3_chr4_-_140224913	chr4	140224913	140224938	-	1998	ELF2	EU32,NERF,NERF-1A,NERF-1B,b,NERF-2	15.88596	23.374371	4.775871	18.699062	6.122694	0	0.66108	3.340081	3.898947	1.93233	5.150654	1.482306	2.065344	5.995233	10.190462	6.092133	5.225249	21.314914	19	39	3	19	6	0	1	6	5	2	6	2	2	7.994048	18	10	7.988166	22
L3_chr4_-_146320809	chr4	146320760	146321180	-	54726	OTUD4	DKFZp434I0721,HIN1,HSHIN1,KIAA1046,DUBA6	21.388254	11.507588	27.098128	41.238453	9.187876	2.552426	13.335512	5.082756	27.806752	17.126842	8.405535	7.221843	6.159133	2.970164	30.689137	17.071996	6.52147	4.028539	25	19	16.258013	42	9	4	17.989583	8.878788	34.698137	17.395722	9.88057	10	6	4	48	28	10	4
L3_chr4_-_152901594	chr4	152901585	152901618	-	5188	PET112L	HSPC199,PET112	40.485128	59.773188	12.103907	36.382104	25.58721	8.087852	2.16878	7.916955	2.402289	7.952983	3.372161	7.233279	41.076207	22.035032	33.441906	34.377508	33.988322	34.507445	46	101	7	37	25	12	3	13	3	8	4	10	40.442735	29	51	55.996154	44.514911	35
L3_chr4_-_154868903	chr4	154868882	154868903	-	NA	NA	NA	0	0	3.343982	0	0	0	0	0	0	0	0	0	10.257127	3.75456	0.988763	0.60736	0	0	0	0	2	0	0	0	0	0	0	0	0	0	10	5	2	1	0	0
L3_chr4_-_155690999	chr4	155690994	155691015	-	5356	PLRG1	MGC110980,PRL1	1.608488	2.420552	0	3.908924	0	0	2.059989	0.540457	4.755693	0.937795	1.68608	7.243541	23.486398	10.903098	7.295085	8.558229	6.835909	8.014624	2	4	0	4	0	0	3	1	6	1	2	10	22.989474	14.523256	12.47541	14	10	8
L3_chr4_-_164307434	chr4	164307431	164307536	-	92345	LOC92345		25.75	54.429001	34.106894	51.261297	17.381386	1.91432	10.854976	32.249151	30.90138	21.706919	13.889677	22.067057	27.600663	44.320085	19.67367	25.675217	24.104078	4.973832	30	91	20	52	17	3	15	50.995475	38	21	16	31	27	57.996063	32	41.996094	34	4.988372
L3_chr4_-_170770312	chr4	170770312	170770318	-	4750	NEK1	DKFZp686D06121,DKFZp686K12169,KIAA1901,MGC138800,NY-REN-55	0	0	0	0	0	0	24.278334	0.540457	0	0.937795	0	0	0	0	0	0.60736	0	0	0	0	0	0	0	0	28	1	0	1	0	0	0	0	0	1	0	0
L3_chr4_-_174492080	chr4	174492075	174492174	-	3148	HMGB2	HMG2	30.887937	18.6617	8.919993	6.851698	2.039444	0	7.310418	3.109177	3.091086	0.937795	0.84304	0	73.368934	43.570739	29.766593	20.161656	7.421329	5.035673	36	31	5	7	2	0	10	5	4	1	1	0	72	57	50	33	11	5
L3_chr4_-_178600541	chr4	178600528	178600618	-	175	AGA	AGU,ASRG,GA	16.895425	8.467716	3.183914	10.8282	2.043806	0.638107	6.3208	7.767615	5.493375	3.80792	1.68608	10.07482	93.814151	44.847502	41.107695	58.172553	52.637296	38.586285	20	14	2	11	2	1	9	13	7	4	2	14	91.984018	59	67	94.977324	70	39
L3_chr5_+_1498920	chr5	1498918	1498920	+	NA	NA	NA	0	1.810134	0	0	0	0	10.933922	0.540457	5.65124	1.93233	0	0	0	0.742541	1.733047	0	0	0	0	3	0	0	0	0	14	1	7	2	0	0	0	1	3	0	0	0
L3_chr5_+_5475760	chr5	5475757	5475835	+	23379	KIAA0947	DKFZp781J2344	76.235244	48.77718	67.950985	77.651186	37.830702	7.400138	68.82205	95.56961	87.209784	74.66738	142.305611	109.299607	58.865279	35.904543	48.258018	32.397919	74.946587	27.679406	86.878996	81.789401	38.99393	79	36.908318	11	79.927143	124.976074	104.225369	73.882331	158.957488	159.390657	57.872928	46.848051	69.73753	52.899712	93.936464	28
L3_chr5_+_10406836	chr5	10406799	10406843	+	10299	MARCH6	KIAA0597,MARCH-VI,RNF176,TEB4	26.415844	11.87714	11.780482	14.695507	7.142103	3.399269	12.912319	33.958811	32.900255	14.490144	17.897473	30.99011	63.052572	53.658477	65.272691	64.528839	47.845468	52.470048	30.927056	19.74472	6.989583	15	6.989583	5	17.98766	50.955	40	15	20.97449	43.979275	61.936441	69.923099	94.973229	104.961052	61.903809	53.63776
L3_chr5_+_10617441	chr5	10617431	10617453	+	NA	NA	NA	9.607557	13.762077	8.889186	3.918306	0	1.362328	1.398909	10.976868	4.843379	0.937795	0.84304	2.195282	3.072054	4.557885	10.170401	5.517198	4.358886	1.993043	11	23	4.983871	4	0	2	2	14.916667	6	1	1	3	3	6	15	9	6	2
L3_chr5_+_14634905	chr5	14634886	14634957	+	54491	FAM105A	FLJ11127	86.114098	59.610324	4.93594	2.926593	2.039444	0	9.287001	9.72119	1.580632	0	5.238118	0.741153	64.188152	21.886503	2.966289	5.497498	8.545885	1.007135	96.071332	100.071332	3	3	2	0	13	16	2	0	6	1	62.983539	28.882353	6	9	11	1
L3_chr5_+_17270679	chr5	17270667	17270746	+	10409	BASP1	CAP-23,CAP23,MGC8555,NAP-22,NAP22	711.076093	431.617034	534.451647	785.636093	165.514309	70.462599	60.029579	70.659355	66.125689	45.362259	27.768023	22.935881	82.597725	76.925899	131.243987	90.851808	56.157083	30.804518	716.956429	744.378093	251.358938	785.12612	160.689727	82.059266	76.231685	97.261115	79.56288	45.373898	32.096004	31.876479	81.434199	99.892914	182.25456	147.460565	72.78707	31.113706
L3_chr5_+_35892769	chr5	35892763	35892784	+	3575	IL7R	CD127,CDW127,IL-7R-alpha,IL7RA,ILRA	0	0	0	0	0	0	0	0	0	4.745715	14.726175	7.183405	0	0	4.588447	3.64839	9.105527	2.971095	0	0	0	0	0	0	0	0	0	5	17	10	0	0	8	6	13	3
L3_chr5_+_41940202	chr5	41940184	41940216	+	285636	LOC285636		2.461086	3.052091	0	9.808185	0	0	2.721069	14.77203	6.388923	18.039895	12.9032	27.648285	17.42313	5.999727	3.216192	15.888949	18.823175	6.021582	3	5	0	10	0	0	4	22	8	18	15	40	17	8	6	26	26	6
L3_chr5_+_56505637	chr5	56505605	56505693	+	65056	GPBP1	GPBP,DKFZp761C169,MGC126339,VASCULIN	10.864172	6.637056	6.527897	10.75124	3.967475	0	12.023672	13.891987	15.903355	26.353602	17.993688	17.281487	49.051204	56.417151	25.054055	31.168493	20.131964	12.999989	13	11	4	11	3.886792	0	17	22.969697	19.992593	26.930556	21	24	47.996269	73.9082	43.796928	50.930314	28.978261	13
L3_chr5_+_64100509	chr5	64100506	64100552	+	10283	SDCCAG10	NY-CO-10	17.930284	20.98983	0	29.523966	5.102972	1.276213	24.022476	41.409624	55.895699	16.802526	57.046047	44.652042	130.212462	119.142815	85.896022	81.81414	60.662031	33.502151	21	34.949153	0	30	5	2	31.993939	59.975974	66.987879	17	64.993939	63.987879	128.912536	151.963557	116.997063	132.995588	78.978134	34
L3_chr5_+_65927945	chr5	65927935	65927982	+	375449	MAST4	DKFZp686E18148,DKFZp686N1467,FLJ16540,FLJ33039,KIAA0303	4.069575	5.387708	9.937853	32.44595	21.479617	1.91432	2.059989	2.259167	9.392322	6.621306	22.610785	14.382946	4.119751	0	5.846494	7.924283	12.354882	4.007312	5	9	6	33	21	3	3	4	12	7	26	20	4	0	11	13	17	4
L3_chr5_+_72830008	chr5	72830003	72830035	+	689	BTF3	BETA-NAC,BTF3a,BTF3b,NACB	26.829578	16.159763	28.710177	24.683773	11.257039	2.724655	14.629469	10.427973	3.923838	12.97793	8.600535	7.730805	313.538104	341.981123	459.376443	362.121039	368.974995	212.436739	29.960317	26.92973	16	25	11	4	19	16	4.9875	13	10	11	313.985792	424.600022	480.848638	581.480333	383.980525	223.981708
L3_chr5_+_72897353	chr5	72897323	72897359	+	84135	UTP15	FLJ12787	0	0	1.591957	0	0	0	1.32216	7.474	7.306837	4.919368	5.979001	5.10354	8.217744	16.824764	25.213326	37.521552	31.595829	14.771118	0	0	1	0	0	0	2	11	9	5	7	7	8	22	39	61	42	15
L3_chr5_+_74668778	chr5	74668776	74668861	+	3156	HMGCR		131.90846	82.042847	42.219878	119.464382	32.804323	13.389379	84.215795	110.684346	48.132814	75.836595	115.502476	45.735439	385.639838	312.947098	134.32661	245.475659	305.528932	206.384384	146	138	23.998051	121	32	19	108	149.9936	58.991948	75	130.855661	64.9872	382.969948	399.978216	187.784591	397.979641	357.98235	212.97792
L3_chr5_+_86599462	chr5	86599437	86600565	+	5921	RASA1	CM-AVM,CMAVM,DKFZp434N071,GAP,PKWS,RASA,RASGAP,p120GAP,p120RASGAP	77.113605	53.496367	107.58287	606.330962	398.879614	62.531144	36.157862	71.298706	172.567816	536.53608	697.912441	736.593732	48.030708	46.216141	113.865041	322.957732	616.893054	297.405896	90.401247	88.984967	61.967495	613.906237	388.573425	86.072755	49.5823	106.519793	209.864507	511.819826	784.453578	1077.151863	47	60.968145	175.819123	525.332214	744.654653	303.949795
L3_chr5_+_87600529	chr5	87600485	87600615	+	NA	NA	NA	2.461086	3.043188	1.591957	3.918306	1.019722	0	0.66108	4.449217	17.213518	11.503106	5.958976	5.872869	32.734419	9.771831	12.841841	16.477185	18.794521	2.014269	3	5	1	4	1	0	1	7.885417	21	12	6.977011	8	32	13	23	27	27	2
L3_chr5_+_96023721	chr5	96023674	96023749	+	831	CAST	BS-17,MGC9402	24.58085	13.27876	11.529811	19.56715	4.078888	1.362328	10.462354	17.869723	23.247418	6.836735	21.899008	16.682363	7.174135	13.630416	12.865613	3.032375	16.913175	8.941854	29	22	7	19.973154	4	2	15	27.931429	28	7	25	23	7	18	22	4.992754	23	9
L3_chr5_+_97702267	chr5	97702266	97702273	+	NA	NA	NA	11.666248	10.09672	5.161982	9.868704	6.14369	9.676941	1.398909	2.56872	5.762123	0	2.583893	0.741153	6.111572	7.678901	10.235142	4.900591	12.042453	23.230042	13	17.002315	3	10	6	12	2	4	7.001329	0	3	1	6	10	15.002872	8	15	24.005744
L3_chr5_+_122209183	chr5	122209183	122209195	+	28966	SNX24	PRO1284,SBBI31	2.412732	0	20.081906	0.975531	0	0	0	0	3.233036	0.937795	0	0	0	2.245167	0	1.214719	0.643964	2.014269	3	0	11	1	0	0	0	0	4	1	0	0	0	3	0	2	1	2
L3_chr5_+_140060215	chr5	140060208	140060228	+	153527	ZMAT2	FLJ31121	0.804244	6.546722	1.591957	1.957861	0	0	1.98324	0	0.772772	5.913903	0.84304	4.915947	13.268224	6.024038	9.573566	20.954923	21.303739	8.909638	1	11	1	2	0	0	3	0	1	6	1	7	13	8	15	33.99115	26	8.944681
L3_chr5_+_141468527	chr5	141468507	141468574	+	80762	NDFIP1	MGC10924,N4WBP5	83.673077	78.042941	38.478926	63.467284	49.177755	12.428083	13.158817	32.885446	10.826896	14.660363	13.006825	27.005619	58.590278	41.521744	23.649521	36.054128	44.083448	42.704804	92.995146	131.969137	20.995146	64.386165	47.962931	17.995146	17.994286	47	13.247143	15	15	38	57.743902	53.966682	37.820231	58.761468	57.021717	43.515012
L3_chr5_+_147743713	chr5	147743682	147743770	+	81545	FBXO38	Fbx38,MOKA,SP329	23.764114	9.006106	11.623904	16.611656	6.118332	2.638541	97.270765	89.60286	71.088941	93.017092	114.677129	101.434577	106.916158	80.248488	88.781053	88.370897	169.785285	69.08094	28.075472	14.94382	7	16.988235	6	4	124	132.996025	86.989418	92	130.997344	144	104.997459	104.998731	133.998729	144	213.992391	70
L3_chr5_+_148631604	chr5	148631603	148631614	+	134265	AFAP1L1	FLJ36748,MGC149773	0	0	0	0	0	0	0	0	0.772772	11.272915	6.891507	2.897997	0	0	0.494381	0.60736	1.287928	10.871665	0	0	0	0	0	0	0	0	1	10.980769	8	4	0	0	1	1	2	11
L3_chr5_+_149360499	chr5	149360360	149360535	+	22993	KIAA0194	SMF	252.234974	133.007867	237.975009	311.732233	272.380762	173.97986	255.899613	365.735245	455.857652	448.066081	426.551151	363.857151	79.462015	81.712288	199.040799	178.561099	168.732972	139.98489	276.975155	223.85452	129.949399	314.957131	265	208.965254	304.767604	453.991892	526.960415	418.998482	476.915462	534.974775	77.99632	106.980442	258.974977	289.990876	211.99447	143
L3_chr5_+_153805718	chr5	153805706	153805749	+	79685	SAP30L	FLJ11526,NS4ATP2	110.986867	29.738104	23.105751	47.433883	22.523928	4.18472	25.806074	40.068371	45.423716	17.268205	33.297796	22.931575	27.376696	14.554599	16.575123	10.397265	16.959189	18.694529	122	49.996528	13	48	21.996528	6	32	53	53.985714	17	38	33	27	19	24	17	22	19
L3_chr5_+_156311312	chr5	156311312	156311312	+	NA	NA	NA	4.307503	1.211934	0	0.975531	0	0.638107	5.421853	4.052413	16.151794	2.94947	7.919555	12.314731	5.100095	3.815345	4.559783	1.832151	0.643964	1.993043	5	2	0	1	0	1	7	6	19	3	9	18	5	5	7	3	1	2
L3_chr5_+_159368723	chr5	159368690	159368748	+	7265	TTC1	TPR1	3.265331	3.641388	1.591957	0.975531	0	0	24.407908	2.259167	11.144615	8.727288	3.394715	10.899534	71.218446	75.694115	79.031218	61.378754	77.97845	44.207837	4	6	1	1	0	0	31.884615	4	14	9	3.9625	15	69.988847	97.98876	115.975666	100	98.985087	44.996269
L3_chr5_+_170810819	chr5	170810818	170810819	+	NA	NA	NA	1.656842	1.322229	0	0	3.063528	2.123056	0	2.799956	1.580632	1.93233	0.338137	0	2.054407	1.524208	2.36054	3.061421	0.643964	10.111115	2	2.177419	0	0	3	3	0	4.318698	2	2	0.408163	0	2	2.028243	4.200881	5	1	10.405405
L3_chr5_+_172343415	chr5	172343400	172343455	+	8992	ATP6V0E1	ATP6H,ATP6V0E,M9.2,Vma21,Vma21p	16.780164	9.096225	11.52981	25.56054	13.271126	19.282063	7.50698	5.058791	3.858586	4.688976	12.031357	8.74269	28.611331	37.288982	38.427077	48.397951	37.677495	59.017346	20	15	7	26	13	27	10.904762	9	4.949367	5	13.949367	12	27.913669	48.994723	62.989467	78.989549	51.997361	59.992112
L3_chr5_+_173247914	chr5	173247914	173248020	+	80315	CPEB4	KIAA1673	47.209908	45.441681	83.386346	84.767182	53.626532	20.73425	23.588359	33.009739	106.524912	89.269105	88.306251	73.850239	13.944627	19.919602	34.585711	32.447756	30.490264	18.600099	55.349776	75.900158	47.827409	86.176723	52.339004	28.906559	32.62032	50.093115	129.002408	87.27454	99.98926	105.985717	13.609173	26.465438	56.316383	53.054992	41.010953	18.598596
L3_chr5_+_173277833	chr5	173277833	173277835	+	NA	NA	NA	0	0	0	0	0	0	0	2.56872	0.772772	0	0	0	11.178847	1.502626	0.494381	0	0	0	0	0	0	0	0	0	0	4	1	0	0	0	11	2	1	0	0	0
L3_chr5_+_175017628	chr5	175017616	175017719	+	NA	NA	NA	6.482307	14.437864	1.591957	8.813824	4.078888	1.91432	52.408247	46.244626	17.212691	29.642889	15.489426	19.902701	17.50074	10.5188	11.281301	5.480541	3.309993	6.949325	8	23.914346	1	9	4	3	69.463918	70.988327	21.918149	30	18	27.976471	17	14	20	9	4.901235	7
L3_chr5_+_175807974	chr5	175807956	175808009	+	23197	UBXD8	ETEA,KIAA0887	46.424558	46.539171	34.640435	37.503693	23.590969	4.989079	43.35603	69.551336	89.82163	60.409932	54.206785	44.748201	128.647698	122.768103	140.359979	127.575683	96.623411	76.89494	53	78.158881	19.283019	37.995763	23	7	53.900919	84.813091	103.787695	56.881754	60.98568	64.951038	127.36333	156.20064	171.633458	205.972313	115.337236	79.50115
L3_chr5_+_176007090	chr5	176007024	176007111	+	26262	TSPAN17	FBX23,FBXO23,MGC14859,MGC71255,TM4SF17	20.447786	13.321097	16.305681	44.294361	31.703648	10.262111	1.32216	1.62137	10.540867	15.510913	28.813914	6.508867	9.209589	3.726031	13.568998	19.545625	26.443644	13.888517	23.936508	21.984375	10	44.994565	30.973205	14.994565	2	3	12.984004	16	33	9	9	4.994413	23	32	36	14
L3_chr5_+_176786282	chr5	176786269	176786349	+	2870	GRK6	FLJ32135,GPRK6	87.397247	48.823996	47.756724	78.673992	56.495549	65.413189	56.082746	59.877022	37.17939	37.506709	34.4751	56.67135	50.981064	21.210292	35.729819	33.231063	25.917424	70.767869	98.990654	81.332854	27	79.844952	55.168946	83.841267	72.994624	88.446613	45.97832	38.491813	40.028372	80.118785	49.900082	27.993548	57.744463	54.350797	36.274542	71.834833
L3_chr5_+_177490611	chr5	177490582	177490666	+	64777	RMND5B	DKFZp434K0926,FLJ22318	169.337905	79.282935	51.874369	163.205943	129.163144	57.30066	141.085681	140.708233	51.414263	97.681931	95.221509	105.35123	68.997797	91.17073	67.038272	69.890303	74.308574	60.419647	182.952323	134.009848	29	164.795282	125.62119	72.169778	165.9319	171.97829	60.985761	91	106.951098	152.884958	68.029894	116.796581	89.978571	113.409212	88.470504	61.911369
L3_chr5_+_177564136	chr5	177564102	177564139	+	3182	HNRPAB	ABBP1,FLJ40338,HNRPAB	60.821531	34.404691	56.272259	53.427517	28.723835	15.895583	72.106682	31.379605	49.293547	38.969319	12.364729	23.089284	53.25735	40.181309	77.835262	30.226678	33.686681	45.904265	65.984756	58	30	54	27.984756	20	78.966667	38.983333	57	36.983333	14	34	53	50.975871	87.975871	49	40	48
L3_chr5_+_179092437	chr5	179092423	179092443	+	9794	MAML1	KIAA0200,Mam-1,Mam1	29.553142	16.660472	7.024196	14.753159	12.2995	2.761163	26.192155	13.508434	30.526666	23.859792	10.429393	16.833263	18.37469	16.812175	11.472186	13.503158	15.318886	16.586443	33	28	4	15	12	4	33	19	36.993671	23	11.951515	24	17.993789	21.993197	17	22	20.986395	17
L3_chr5_+_180582907	chr5	180582905	180583342	+	90933	TRIM41	MGC1127,MGC31991,RINCK	11.857991	8.455498	9.486695	6.835517	3.063528	1.91432	24.839649	15.279692	5.44449	4.478579	4.215201	3.677588	11.289799	9.747521	2.573981	5.98536	34.117375	5.80197	14	14	5.732558	7	3	3	32	25.193548	7	4.677419	5	5	11	13	5	9.827586	41.482759	5.827586
L3_chr5_-_1577086	chr5	1577022	1577372	-	79888	AYTL2	FLJ12443,LPCAT1,PFAAP3,lpcat,AYTL2	153.159684	79.896187	27.543475	29.399144	35.87746	18.905607	38.349912	27.263877	20.051259	36.421985	11.202483	43.182283	43.991124	33.476414	3.662504	16.960478	12.998671	27.633918	174.779898	133.600534	17	30	35	25.751045	51.904296	43	25	36	13.157676	60.478734	42.903168	43.986667	7.250653	27.78091	18.909639	27.872093
L3_chr5_-_21449593	chr5	21449593	21449594	-	NA	NA	NA	0	0	0	0	0	0	2.16878	0	3.233036	1.93233	0	0.741153	4.087056	3.815345	10.061021	6.761824	5.174691	2.971095	0	0	0	0	0	0	3	0	4	2	0	1	4	5	14	11	7	3
L3_chr5_-_36277560	chr5	36277560	36277562	-	133686	C5orf33	FLJ30596,MGC43298	10.732074	0	0	0	0	0	0	0	0	0	0	0	1.032672	0.742541	0	0	0	0	12	0	0	0	0	0	0	0	0	0	0	0	1	1	0	0	0	0
L3_chr5_-_39110259	chr5	39110243	39110262	-	253260	RICTOR	DKFZp686B11164,KIAA1999,MGC39830,mAVO3	119.932485	75.083558	78.704971	99.365267	39.138737	14.833534	18.582842	82.529241	73.778015	33.529375	58.01748	40.457127	114.234685	129.611244	187.045537	110.379777	116.337002	22.388225	127	128	40	100	38	19	23	98.940072	85.977444	31.984962	65	58.980296	113.998837	162.998837	206.994224	178	131	23
L3_chr5_-_39255423	chr5	39255400	39255437	-	2533	FYB	ADAP,PRO0823,SLAP-130	0	0.610418	0	1.957861	1.019722	0	18.355822	21.170459	11.595974	13.460285	30.973129	62.939933	26.353218	8.322828	4.094066	15.345823	27.744698	23.531547	0	1	0	2	1	0	23.995763	30.991561	14	13	35	92.991525	26	11	7	24.992701	34.970803	23.985609
L3_chr5_-_41906285	chr5	41906285	41906470	-	5019	OXCT1	OXCT,SCOT	18.745434	11.878091	16.004973	9.82233	0	1.91432	6.264127	28.47529	39.503551	12.52249	6.129538	2.852977	56.151468	29.7297	32.901753	16.651969	7.017733	13.596554	21	20	9	10	0	3	8	35	46	12	7	4	56	38	40	26.96748	8.96748	14
L3_chr5_-_43228313	chr5	43228313	43228323	-	NA	NA	NA	3.81821	3.532439	8.57563	4.75428	3.069543	1.362328	6.463152	3.643894	12.041191	6.706583	3.228428	4.340147	2.065344	3.779436	1.110699	1.2345	0	4.039411	4.654034	5.857143	4.973921	4.851858	3	2	8.851852	5.984371	14.688065	6.814815	3.805764	5.984371	2	5.041409	2.031858	2.032403	0	4.032374
L3_chr5_-_50715064	chr5	50715063	50715064	-	NA	NA	NA	23.126361	16.460423	7.474164	4.055452	1.019722	0.909942	4.67941	6.465679	2.449443	0.045013	0.253405	0.258151	8.990511	9.205187	2.595355	1.900183	0.974158	0.141731	25.063048	27.930772	4.238809	4.127698	1	1.383094	6.1088	9.090831	3.057022	0.0544	0.30845	0.33547	8.852719	11.944906	4.273016	3.110831	1.4625	0.136508
L3_chr5_-_60493966	chr5	60493964	60494063	-	643155	DKFZP686E2158	DKFZp686O1385	12.514265	12.077078	7.959786	16.641338	12.276761	2.000435	7.610918	18.60149	16.624296	24.0482	10.257395	18.800585	52.196872	89.192873	79.755771	87.278553	69.195932	33.779764	15	20	5	16.990654	12	3	11	30	21	24	11.992701	25.985507	50.994848	115.988	119.965935	141.974305	91.998276	34
L3_chr5_-_61735462	chr5	61735461	61735530	-	27292	DIMT1L	DIMT1,HSA9761	99.285378	59.674202	59.086949	89.789231	63.656166	12.268047	41.60591	36.769528	21.696793	33.808029	19.872931	13.80876	55.971914	36.561183	30.322804	28.744914	40.901552	32.565704	112.459632	99.997812	33.276812	91	62	17.699088	53	51.99639	27	33.861111	22.985866	19	54.995157	47.71667	48.987981	47	53.946882	32.995181
L3_chr5_-_73972310	chr5	73972303	73972312	-	8507	ENC1	CCL28,ENC-1,FLJ39259,KLHL35,NRPB,PIG10,TP53I10	3.332943	0.610418	1.591957	51.453865	12.295907	1.276213	0	0.540457	4.843379	7.137442	5.192645	11.169752	2.054407	0	9.573566	17.270575	19.887226	14.494517	4	1	1	52	12	2	0	1	6	7	6	16	2	0	15	28	24.333333	15
L3_chr5_-_74197946	chr5	74197946	74197946	-	26049	KIAA0888		0	1.211934	0	0	0	0	0	0	0	0	0	0	1.032672	10.870975	0	0	0	0	0	2	0	0	0	0	0	0	0	0	0	0	1	14	0	0	0	0
L3_chr5_-_79322840	chr5	79322823	79322847	-	345778	MTX3	DKFZp686O1788	9.100239	7.866486	1.591957	5.93514	5.107334	0.638107	27.877351	49.16611	26.698926	13.643224	30.498197	23.563148	21.535988	34.511092	35.999951	32.782309	44.354674	7.077705	10.878049	13	1	6.071006	5	1	36.879518	70.97992	33	14	34.97992	33	21	44.996078	56	53.530271	57.863636	7.066895
L3_chr5_-_80577390	chr5	80577389	80577392	-	NA	NA	NA	3.434832	1.796249	14.423657	2.094859	18.389368	3.326447	5.87893	7.617603	6.986645	5.913903	5.161669	15.383235	3.072054	0	0	0	0	1.007135	4.122226	2.976744	8.122226	2.146617	17.927991	4.95122	8.086616	11.532961	8.484298	6	5.986301	21.941823	3	0	0	0	0	1
L3_chr5_-_81082611	chr5	81082611	81082699	-	23635	SSBP2	DKFZp686F03273,HSPC116	8.274374	3.653606	3.183914	5.859986	0	0.638107	13.865082	15.212105	8.004644	18.364875	14.427943	44.843469	54.204394	47.742544	16.416834	32.192587	27.691162	34.751087	10	6	2	6	0	1	19.983957	25	10	18.983957	16.994872	62.983957	53	62.993355	29.605405	52.78268	37.996633	35
L3_chr5_-_88006226	chr5	88006226	88006227	-	NA	NA	NA	0.885563	0.004583	0	0.006781	0.105131	0.002854	0.187116	27.390856	0	0.134729	0.256498	0.849101	0	0	0.000571	0.001576	0.001017	0.002948	1.096774	0.007126	0	0.007126	0.1039	0.007126	0.311258	33.25	0	0.155629	0.311258	1.130901	0	0	0.002674	0.002674	0.002674	0.002674
L3_chr5_-_114626462	chr5	114626455	114626480	-	5229	PGGT1B	BGGI,GGTI	3.265331	7.84508	0	6.842316	12.291741	0.638107	5.020216	8.299535	10.642977	5.683511	12.9032	10.816993	31.844144	37.269816	37.646712	30.661492	23.593357	15.462146	4	13	0	7	12	1	7	13	13	6	15	15	31.206897	48.794089	56.344828	50.028651	31.046305	15.586207
L3_chr5_-_118352118	chr5	118352115	118352211	-	285605	DTWD2	FLJ33977,MGC138579,MGC138580	78.341276	62.870733	13.993241	59.958013	21.379817	3.176747	23.54869	35.696554	19.452368	30.608699	40.499458	29.225842	15.363955	36.911454	13.487506	21.464377	28.581498	14.884044	87.624506	105.72332	7.980237	60.841897	20.897897	4.980237	31.987124	51	24	30	46	41	15	48	22	35	38	15
L3_chr5_-_131790267	chr5	131790207	131790302	-	NA	NA	NA	0	0	0	2.933393	2.039444	0	8.78833	5.29839	6.252351	54.931699	32.330045	15.802684	2.065344	4.372226	1.977526	7.912604	5.431678	1.007135	0	0	0	3	2	0	12	8.89404	8	54	37	21.94964	2	5.866667	4	13	8	1
L3_chr5_-_132194239	chr5	132194220	132194270	-	NA	NA	NA	7.670518	4.838961	4.93594	6.818257	13.296483	3.276648	13.202448	0.540457	3.947832	3.887265	5.192645	5.834432	8.154426	1.485082	7.288276	5.474701	4.283342	8.836402	9	8	3	6.961538	13	5	17	1	5	4	6	8	8	2	12	9	6	9
L3_chr5_-_133332216	chr5	133332178	133332224	-	56951	C5orf15	HTGN29,KCT2	6.720236	1.831254	3.183914	2.933393	0	0	0	4.504543	2.353404	8.68972	5.127083	8.570817	27.483917	14.329717	12.923938	31.893869	18.696206	11.833575	8	3	2	3	0	0	0	7.977273	3	9	6	12	27	19	23	52	25	12
L3_chr5_-_133589662	chr5	133589597	133589855	-	5515	PPP2CA	PP2CA,PP2Ac,RP-C	934.337077	672.787172	709.036165	619.261908	400.912366	93.399251	154.687843	227.378028	197.416053	148.230587	199.464898	146.810433	421.553336	369.16269	520.066543	303.978645	360.265519	211.39513	962.930616	1156.855087	354.946039	622.907141	388.9786	114.990171	186.98871	279.9524	232.84094	141.91124	222.920161	212.900757	419.971251	463.978799	606.791106	491.340749	404.819009	218.947664
L3_chr5_-_137252908	chr5	137252908	137252916	-	NA	NA	NA	0.804244	3.644703	0	0.975531	0	0	3.458898	2.939727	0	2.724645	3.395108	2.897997	11.296127	4.525839	14.25824	4.265821	1.287928	0	1	6	0	1	0	0	5	5	0	2.909091	4	4	11	6	19	7	2	0
L3_chr5_-_140680532	chr5	140680471	140680549	-	6879	TAF7	TAF2F,TAFII55	53.735902	59.602243	50.398393	46.235941	19.462205	4.72509	3.458898	6.218354	13.225492	6.75739	5.150655	2.223458	46.004414	66.934017	80.515673	44.726982	51.546049	41.257761	61	100	29	47	19	7	5	10	16	7	6	3	44.995434	86.995434	120.995413	72.997712	68	42
L3_chr5_-_143530335	chr5	143530332	143530426	-	81555	YIPF5	DKFZp313L2216,FinGER5,SB140,SMAP-5,SMAP5,YIP1A	0	1.822352	0	0.975531	1.019722	0	15.506422	13.285299	5.44449	7.626804	7.665082	8.05789	33.743065	30.455534	54.243751	35.546412	49.384986	29.665432	0	3	0	1	1	0	21	22	7	7.988095	9	11	33	39.993865	79.987691	58	63.996933	30
L3_chr5_-_167731178	chr5	167731175	167731178	-	NA	NA	NA	0	0	0	0	0	0	0	0.540457	0.008143	10.353922	0.84304	0.741153	0	0	1.733047	1.826311	0.643964	1.993043	0	0	0	0	0	0	0	1	0.012155	10	1	1	0	0	3	3	1	2
L3_chr5_-_169657266	chr5	169657224	169657871	-	3937	LCP2	SLP-76,SLP76	26.961725	25.319984	51.649959	19.590627	16.342132	6.265293	476.765616	941.624981	937.782587	522.59473	1070.900827	807.998171	316.79329	402.741956	471.541709	231.30157	456.75581	284.196862	31.938221	42	28.844961	20	15.992857	9	556.957409	1083.910246	1078.85889	491.892975	1175.860371	1202.899095	312.98477	514.921413	615.944566	375.931527	536.94133	292.986459
L3_chr5_-_172130805	chr5	172130803	172130808	-	1843	DUSP1	CL100,HVH1,MKP-1,MKP1,PTPN10	0.804244	173.685605	0	2.933393	8.200721	12.45942	2.82986	10.752088	0	0	3.426933	5.7011	32.396279	12.278753	0.494381	2.446396	10.760371	11.756675	1	299.237293	0	3	8	16	4	15.707317	0	0	4	8	31.98913	16	1	4	14	12
L3_chr5_-_175969764	chr5	175969718	175969778	-	114787	GPRIN1	GRIN1,KIAA1893	10.120929	6.395926	16.711475	7.505757	4.08325	5.180235	5.751354	6.724424	33.278885	8.902475	1.709028	7.124307	9.215833	9.008365	14.316227	2.901803	2.666847	6.970878	12.430832	10.596564	10.173584	7.659757	4	7.86911	8	11.855465	41.122602	9.127952	2	9.744079	9.026678	12.009523	25.237031	4.779172	4.038896	7.018966
L3_chr5_-_176671520	chr5	176671508	176671536	-	83463	MXD3	MAD3,MGC2383	47.130668	12.512934	0	1.957861	2.039444	1.362328	0.66108	1.080913	0.772772	0	0	0	18.349572	2.970163	2.0796	1.214719	0.643964	3.021404	52	21	0	2	2	2	1	2	1	0	0	0	17.975	4	4	2	1	3
L3_chr5_-_176814922	chr5	176814909	176814935	-	NA	NA	NA	2.48088	5.499784	0	1.820606	1.019722	0.839369	4.242625	11.788321	1.598928	0.979393	4.292921	1.488499	3.304474	0.009753	0.510351	0.008393	0.848889	0.044767	3.028646	9.057292	0	1.860465	1	1.284722	6.446091	15.859865	2.026625	1.04249	5	2.04249	3.208	0.014118	1.028235	0.014118	1.349398	0.042353
L3_chr5_-_176833232	chr5	176833208	176833284	-	1627	DBN1	D0S117E,DKFZp434D064	24.372175	13.953119	11.646145	144.408507	351.15423	116.401056	1.46468	6.060857	7.427327	13.772392	39.450117	35.651005	12.302437	8.326918	20.440842	61.356403	93.895198	136.091454	28.464886	23.193926	6.853318	146.077634	341.023024	141.385549	2.155483	10.191098	9.258348	13.910526	45.006075	51.128337	11.997669	10.981492	32.006483	99.657003	113.367135	141.014593
L3_chr5_-_177949983	chr5	177949889	177950010	-	91522	COL23A1	DKFZp434K0621	92.073247	40.267862	9.871879	17.381051	26.617614	10.210823	17.312693	30.714327	3.126175	1.93233	3.418055	0.741153	27.61465	16.294874	19.281202	7.301038	6.068966	17.880945	106.937415	66.907692	6	17.752673	26	14.867596	23.927711	45.912088	4	2	4	1	26.928571	21.76019	32.762045	11.990476	8.990476	17.934921
L3_chr6_+_7335031	chr6	7335030	7335052	+	83732	RIOK1	AD034,FLJ30006,MGC12903,bA288G3.1	12.569369	16.197656	15.25572	17.639565	17.435753	0	22.578745	12.882367	11.927472	18.697288	32.237669	17.094213	49.961135	31.964018	59.267275	28.14845	55.342136	16.859611	15	26.991379	8.983193	18	17	0	28.925532	21	15	19	37	24	48.96363	41.997403	87	45.984628	72.968831	17
L3_chr6_+_13723538	chr6	13723533	13723554	+	51406	NOL7	C6orf90,MGC71933,RARG-1,dJ223E5.2,RP1-223E5.1	164.125761	99.397484	86.529127	113.336605	46.260339	8.555947	5.250429	11.894673	12.30897	9.944316	6.876814	5.054841	62.34928	40.859364	84.441522	38.25408	52.218044	15.673038	172	169.998258	43.998255	113.951473	44.986126	12	7	16	15	10	8	7	62	52	94.986877	62	61	16
L3_chr6_+_24234398	chr6	24234351	24234454	+	140767	NRSN1	p24,VMP,RP11-176J5.1	0.974938	1.174067	6.565209	40.697578	26.031251	4.995127	0.665565	0.899097	2.163296	16.758417	16.473234	22.025176	1.534894	1.339399	5.681143	26.504383	39.5998	30.833229	1.249553	1.922061	3.995568	41.483892	25.456338	7.094536	1.069844	1.821146	2.818821	17.451798	19.291407	30.488413	1.48321	1.80677	10.670581	43.452304	54.335713	31.003286
L3_chr6_+_26212139	chr6	26212137	26212142	+	8364	HIST1H4C	H4/g,H4FG,dJ221C16.1	3.332943	1.220836	4.93594	3.915723	0	0	2.059989	0.540457	4.913659	1.87559	0.84304	2.195282	15.326651	4.514645	2.227429	3.061421	1.36976	4.964138	4	2	3	4	0	0	3	1	6	2	1	3	15	6	4	5	2	5
L3_chr6_+_26705182	chr6	26705138	26705187	+	29777	ABT1	hABT1	4.117929	3.03097	1.591957	5.869368	2.039444	3.399269	13.761585	6.989714	11.945651	18.552429	5.956054	8.637534	28.655823	35.872139	19.570779	33.691334	26.320096	13.956815	5	5	1	6	2	5	19	12	15	19	7	12	27.995327	47	32.981651	55	35.986025	14
L3_chr6_+_30142976	chr6	30142951	30142985	+	6992	PPP1R11	HCG-V,HCGV,MGC125741,MGC125742,MGC125743,TCTE5,TCTEX5,DAAP-65D20.5	2.564805	0.03838	0.020849	0.366341	1.063759	0.016227	2.076695	3.109177	8.011615	1.87559	3.47571	4.882707	13.36777	4.516962	7.136954	4.692751	3.261439	15.74466	3.052326	0.061047	0.017442	0.377949	1.043605	0.034884	3.033333	5	10	2	4.1	6.688618	13.070504	6.035252	13.174056	7.711111	5.070504	16
L3_chr6_+_30420891	chr6	30420884	30420914	+	79897	RPP21	DAQB-170I5.4,C6orf135,FLJ22638	5.355282	1.220836	0	11.938074	1.019722	2.172262	0	1.026674	0	0	0.84304	0.395236	4.119751	0.742541	0.494381	2.292754	2.013723	0.758679	6.469388	2	0	12.181345	1	3.363782	0	1.769458	0	0	1	0.52381	4	1	1	3.75	3	0.75
L3_chr6_+_32970514	chr6	32970500	32970515	+	NA	NA	NA	3.216977	3.03097	0	1.951062	0	0	2.16878	14.293943	1.580632	2.870125	0	1.482306	14.288489	4.525839	1.568847	4.271661	7.290652	1.993043	4	5	0	2	0	0	3	20	2	3	0	2	14	6	2.973684	7	10	2
L3_chr6_+_33284251	chr6	33284241	33284267	+	6015	RING1	DAQB-314F24.3,RNF1,DADB-100D22.6,RING1A	46.842696	41.695255	10.323964	47.208947	22.508643	10.97112	15.713538	14.497387	6.359211	25.208063	11.219147	18.37835	30.451417	18.406155	19.079435	16.5302	18.433351	26.301214	52.970294	70	6	47.911968	21.983402	15	21	21.917309	8	24.925373	12.985086	25.991935	29.943237	23.971098	28.994845	26.930432	23.971098	26.994118
L3_chr6_+_33530330	chr6	33530309	33530364	+	221504	ZBTB9	DASS-97D12.7,MGC23166	4.941431	4.826743	9.829551	13.718724	8.172516	1.362328	3.382149	2.259167	4.706807	8.776128	0.84304	2.195282	10.278885	8.220583	4.653582	4.867341	4.671411	8.03585	6	8	5.941176	14	8	2	5	4	6	9	1	3	10	11	9	8	7	8
L3_chr6_+_36518775	chr6	36518712	36518805	+	222658	KCTD20	RP1-108K11.2,C6orf69,MGC14254,dJ108K11.3	20.788639	22.155867	11.303768	13.165387	6.133072	2.738632	6.026468	5.739351	8.619551	11.646253	10.311951	6.502388	20.485235	11.283262	15.096133	15.518435	9.727595	11.117787	25	36.638258	7	13.478764	6	4.183976	9	10	11	12	12.047973	9	19.935252	15.063789	26.783015	25.449198	14.761072	11.10635
L3_chr6_+_37245931	chr6	37245884	37245994	+	5292	PIM1	PIM	33.273093	36.162544	50.213685	189.192023	268.44025	155.304064	25.179499	46.699086	43.718988	135.464765	165.985435	175.351281	18.250641	18.57603	23.850017	42.86872	116.611431	148.291216	39.627441	59.921544	30	191.836621	261.244602	196.437541	35.057198	71.216672	54.474666	133.227907	187.995843	251.989324	17.749736	24.842011	41.341571	70.005453	150.096875	151.515457
L3_chr6_+_44463439	chr6	44463424	44463439	+	988	CDC5L	RP1-319D22.1,CEF1,KIAA0432,PCDC5RP,dJ319D22.1,hCDC5	1.656842	6.038677	0	2.933393	1.019722	0	2.059989	3.037067	2.353404	2.94947	1.68608	1.482306	11.278862	13.702013	4.4865	6.110697	6.191945	4.951215	2	10	0	3	1	0	3	5	3	3	2	2	11	18	8	10	9	5
L3_chr6_+_48144557	chr6	48144556	48144563	+	NA	NA	NA	6.789576	3.618125	3.343982	14.833212	6.337412	10.47061	4.700194	4.479534	1.918708	7.211573	6.52406	21.869841	0	0	1.090837	1.218951	0.080511	1.472074	7.841429	6	2	15	6.205885	14.010461	6.438398	7	2.44898	7.223353	7.544342	31.510679	0	0	2	2	0.148148	1.45614
L3_chr6_+_52637187	chr6	52637183	52637189	+	730101	LOC730101	DKFZp566E183,FLJ33798,FLJ38040,FLJ38488	21.136301	17.26283	0	8.846799	4.089265	1.276213	17.644589	8.011285	4.005807	9.14184	6.972578	20.056971	8.174112	13.089721	4.431988	7.330459	8.889614	10.636718	24	28.988889	0	9	4	2	22	11	5	9	8	29	8	17	7.797868	11.962963	12	10.810526
L3_chr6_+_53038147	chr6	53038147	53038231	+	26268	FBXO9	KIAA0936,DKFZp434C0118,FBX9,NY-REN-57,VCIA1,dJ341E18.2	393.455816	207.96932	177.163196	359.885886	177.67283	56.987885	106.158591	75.841184	113.133522	71.397179	108.384493	89.327661	185.451166	145.622815	286.411463	215.244612	381.473859	156.271052	417.56619	353.677689	94.896659	362.529566	172.715284	72.915438	127.820228	101.926108	133.871921	68.921182	121.876847	130.844828	183.834681	184.839022	320.662617	347.643119	402.590986	162.849388
L3_chr6_+_53767735	chr6	53767720	53767788	+	55227	LRRC1	FLJ10775,FLJ11834,LANO,dJ523E19.1	27.638584	11.137226	15.760504	21.719297	4.08325	2.528594	7.615666	13.101234	6.213019	2.813385	10.309562	4.930269	12.118613	8.244894	18.7831	8.524225	5.850443	2.01427	32.77027	18.449288	9.491304	22.19322	4	3.965812	11.06917	21.078341	7.933333	3	12	6.721649	11.778761	11	33.410441	14	8.392	2
L3_chr6_+_57145062	chr6	57145039	57145098	+	9532	BAG2	KIAA0576,RP3-496N17.2,BAG-2,MGC149462,dJ417I1.2	21.131942	12.677114	11.52981	2.919338	3.059166	0	4.043228	12.7425	17.861155	0.937795	3.372161	5.713997	9.224455	8.256088	14.195085	9.758552	6.133401	1.007135	25	21	7	2.985714	3	0	6	19.802198	22	1	4	8	9	11	24.989583	15.989583	9	1
L3_chr6_+_57290386	chr6	57290379	57290420	+	5558	PRIM2	P58,RP3-401D24.1,MGC75142,PRIM2A	0	4.242904	0	1.957861	0	0	3.49094	6.99214	2.353404	0	0.84304	0.741153	61.749302	56.161317	46.46833	23.331676	18.297959	15.737374	0	7	0	2	0	0	5	11	3	0	1	1	61	72	60	38	24	16
L3_chr6_+_76515675	chr6	76515675	76515676	+	4646	MYO6	KIAA0389,RP3-472A9.1,DFNA22,DFNB37	0	1.810134	0	8.877138	4.096355	0	0	0.540457	0	3.86466	1.68608	8.43352	1.032672	0	14.512528	4.909839	15.201361	10.757917	0	3	0	9	4	0	0	1	0	4	2	12	1	0	21	8	19	11
L3_chr6_+_86235210	chr6	86235208	86235212	+	NA	NA	NA	1.656842	0	0	0	1.019722	1.362328	0.66108	2.56872	4.660924	0	11.461856	4.285408	0	0	0	0	0	1.007135	2	0	0	0	1	2	1	4	5.8125	0	13	6	0	0	0	0	0	1
L3_chr6_+_87922001	chr6	87921980	87922027	+	23036	ZNF292	FLJ13564,FLJ41479,KIAA0530,Nbla00365,ZFP292,ZN-16,Zn-15,bA393I2.3	246.651833	134.184805	35.339892	148.962808	35.816016	20.102437	181.972791	384.587181	90.566073	98.97164	159.396744	177.672583	260.667977	124.955386	67.551978	91.511575	93.080712	47.32928	271.663397	225.830351	21	150.995995	35	28	216.961874	440.906285	108.99924	95.964877	179	260.960412	258.625001	160.965124	102	148.797777	118.153374	47.998824
L3_chr6_+_111302680	chr6	111302676	111302681	+	262	AMD1	ADOMETDC,AMD,DKFZp313L1234,FLJ26964,SAMDC	36.330148	30.475737	121.87479	88.705567	11.300159	4.350973	121.946678	304.342152	341.641342	243.867084	157.807409	154.226116	396.504623	625.000918	2175.341516	638.642513	759.658616	211.590297	39	52	58	89	11	6	127	293	368	211	171	239	401	756.999787	1601.999574	1016.999787	680	227
L3_chr6_+_114285216	chr6	114285209	114285674	+	4082	MARCKS	80K-L,FLJ14368,FLJ90045,MACS,MRACKS,PKCSL,PRKCSL	47.282424	30.065344	18.377843	119.484202	26.602784	11.437514	48.245762	57.604346	19.563829	64.682729	54.430042	54.535349	87.439453	84.378446	48.272101	147.854624	122.846262	84.927228	54.976654	50	11	120.992263	26	17	62	83	24	63	62	78	86	110	73	239.993535	150.99871	87
L3_chr6_+_116528708	chr6	116528699	116528741	+	221294	NT5DC1	C6orf200,LP2642,MGC131837,MGC24302,NT5C2L1,RP3-486I3.1	5.678063	6.661313	0	0	1.019722	0	5.250429	3.977878	0	9.276411	4.269973	0.741153	12.344229	6.01092	4.261275	2.433671	2.657687	1.007135	7	11	0	0	1	0	7	7	0	9	5	1	12	8	8	4	4	1
L3_chr6_+_118103344	chr6	118103324	118103359	+	116150	NUS1	C6orf68,MGC117249,MGC7199,MGC:7199,NgBR	83.700273	66.512847	71.455906	104.322055	50.340201	12.29149	19.720914	36.461299	22.146766	11.503106	20.664244	14.011656	30.596316	23.068684	27.057927	29.85189	41.934722	22.162002	94.975211	111.424058	40.404061	105.73731	49.122488	17.718328	27.361111	56.009603	27.73416	12	24.083333	19.680556	29.89639	30.600458	45.485045	48.814971	57.211458	22.302579
L3_chr6_+_122762495	chr6	122762475	122762518	+	3298	HSF2	MGC117376,MGC156196,MGC75048	13.755498	20.384556	4.775871	18.563605	5.107334	0	17.299324	15.092112	6.266147	14.45254	14.705687	20.075324	38.671479	26.085081	16.607784	28.61134	33.24602	20.587966	16.677556	33.931774	3	18.965763	5	0	24.550802	25	8	14.771277	17	27.962562	37.747159	34.494318	27.79661	46.743414	45.680991	20.731001
L3_chr6_+_123080462	chr6	123080453	123080465	+	5570	PKIB	FLJ23817,PRKACN2	0	0	0	0	0	0	0	0	0	0	0	0	3.087079	8.386766	10.45144	1.214719	6.002725	7.776108	0	0	0	0	0	0	0	0	0	0	0	0	3	10.966667	16	2	8	7.9
L3_chr6_+_123152101	chr6	123152100	123152139	+	10924	SMPDL3A	ASM3A,ASML3a,FLJ20177,yR36GH4.1	14.347863	8.944236	5.161982	17.729046	23.64717	0.638107	4.429194	0.540457	0.772772	3.981573	4.307614	10.044409	23.302933	15.343765	6.131353	22.831271	32.008213	17.687395	16	15	3	18	23	1	6	1	1	4	5	14	23	20	9.980603	37	37.993506	18
L3_chr6_+_126153798	chr6	126153754	126153854	+	135112	NCOA7	RP1-187J11.1,ERAP140,ESNA1,FLJ45605,MGC88425,Nbla00052,Nbla10993,dJ187J11.3	1.608488	0.610418	10.085285	90.606073	44.060631	3.276648	15.523989	22.848646	39.955146	94.321017	110.547376	52.822282	6.1524	6.726146	18.704777	70.030004	71.568729	15.001335	2	1	5.934641	91.884373	42.980263	5	20.990025	32.997475	48.938389	91.967862	124.982849	74.849689	6	8.964664	30.992727	113.938951	93	15
L3_chr6_+_126282085	chr6	126282078	126282145	+	135112	NCOA7	RP1-187J11.1,ERAP140,ESNA1,FLJ45605,MGC88425,Nbla00052,Nbla10993,dJ187J11.3	0	0	0	0.975531	0	0	0.66108	48.094185	6.534066	2.94947	0.84304	1.454129	7.191806	46.509272	8.458907	4.265821	6.331536	0	0	0	0	1	0	0	1	67	8	3	1	2	7	61	14.965217	7	9	0
L3_chr6_+_126319608	chr6	126319601	126319641	+	135114	HINT3	FLJ33126,HINT4,MGC22976	1.608488	0.610418	0	0.975531	1.019722	2.123056	1.398909	0	0.772772	0	0.84304	2.156844	11.311557	5.33512	3.664819	9.157608	21.918474	3.021404	2	1	0	1	1	3	2	0	1	0	1	3	11	7	7	15	29	3
L3_chr6_+_126349280	chr6	126349278	126349319	+	60487	TRMT11	RP1-187J11.2,C6orf75,MDS024,TRM11,dJ187J11,dJ187J11.2	6.549919	4.255121	0	1.951062	0	0	4.781058	10.619239	20.116271	20.994945	6.813163	13.06165	14.346308	8.262439	9.287911	4.863109	9.906014	2.005492	8	7	0	2	0	0	7	18	25	21	8	17.922581	14	11	17	8	13.965517	1.99115
L3_chr6_+_127629675	chr6	127629667	127629721	+	81847	RNF146	DKFZP434O1427,RP3-351K20.1,dJ351K20.1	16.424477	6.652411	18.824263	19.741547	4.08325	1.276213	4.119978	4.117981	17.068838	22.115777	15.409992	4.362388	23.54026	12.108861	13.709275	28.754968	26.39061	15.863263	19	11	11	20.11226	4	2	6	7	21	22	17.989899	6	23	16	24	46.984127	36	15.989247
L3_chr6_+_133177400	chr6	133177399	133177407	+	6206	RPS12		1189.185863	594.261648	506.67607	819.505418	572.68859	266.417757	41.257078	44.624414	34.589225	24.075981	26.577408	19.478148	599.596033	527.621289	970.054633	629.4253	890.186678	388.7999	1127.529465	1040.648929	225.934177	814.601902	551.795817	256.981566	46.34413	52.68932	39.728155	22.726899	29.649229	28.84466	608.581177	639.55114	787.281574	1002.224922	780.396942	421.703523
L3_chr6_+_136214531	chr6	136214526	136214532	+	27115	PDE7B	MGC88256,bA472E5.1,RP11-472E5.2	0	0	0	0	0	0	0	5.911226	0	0	0	0.741153	14.152502	12.356057	0.494381	0	0	0	0	0	0	0	0	0	0	9	0	0	0	1	13.902439	16	1	0	0	0
L3_chr6_+_137185392	chr6	137185390	137185452	+	5191	PEX7	RD,RP11-55K22.6,PTS2R,RCDP1	70.573454	29.859002	23.933957	36.391761	14.323295	5.399703	4.15202	4.427533	5.528465	1.87559	0	7.193666	20.420733	20.902669	17.825322	22.676068	16.812287	6.021582	79	50	13	37	14	8	6	7	7	2	0	10	20	27.407767	28	37	23	6
L3_chr6_+_139391553	chr6	139391550	139392022	+	58527	C6orf115	HSPC280,PRO2013,RP11-501K14.2	6.579015	3.644704	0	30.388672	24.616284	2.524551	5.020216	3.340081	5.58644	27.767299	12.880674	30.373174	13.333268	29.925059	17.690806	34.288963	27.654891	22.780063	8	6	0	31	24	3.96	7	6	7	28	15	43	13	38.986798	26.990683	55.976731	38	23
L3_chr6_+_142510069	chr6	142510057	142510114	+	51534	VTA1	DRG1,SBP1,C6orf55,DRG-1,FLJ27228,HSPC228,LIP5,My012	58.179647	54.06128	45.198982	35.49843	18.41176	5.522325	45.140033	116.259856	142.394931	36.658348	93.724007	69.965627	315.199676	353.029481	582.088242	291.278811	413.46377	145.229382	65	90.96838	24.961686	36	18	8	58	151	167	37	106	100.949704	312.998016	446.899318	653.930806	470.921567	467.999207	149.999603
L3_chr6_+_143813634	chr6	143813633	143813744	+	8504	PEX3	TRG18	18.402593	5.433431	1.591957	7.847675	1.019722	0.638107	7.003456	15.048498	7.196783	22.432845	10.328606	2.897997	17.45302	15.211405	6.770122	23.626765	14.643025	1.993043	21	9	1	8	1	1	10	22.971014	9	22	12	4	17	20	12	38.552941	19.512125	2
L3_chr6_+_144040805	chr6	144040770	144040867	+	9749	PHACTR2	RP3-468K18.3,C6orf56,DKFZp686F18175,KIAA0680,MGC176642	15.016232	13.184683	22.372801	58.15141	20.491161	5.993553	19.689763	28.462101	79.837523	59.094337	53.079261	37.059157	12.217609	5.215331	23.625361	18.961969	17.573692	3.000177	17	21.926175	13	58.913907	20	7.985714	28	46	96.974576	57.99711	61.54546	51.99711	11.991803	7	41.991803	31	25	3
L3_chr6_+_150304855	chr6	150304833	150304858	+	80328	ULBP2	N2DL2,RAET1H	0	0.610418	0	0	0	0	0	2.56872	3.161264	0	1.709028	1.454129	0	3.005253	21.635051	5.507951	5.547981	7.028716	0	1	0	0	0	0	0	4	4	0	2	2	0	4	30.967213	9	8	7
L3_chr6_+_151753500	chr6	151753487	151753503	+	NA	NA	NA	5.111747	1.822352	0	1.957861	1.520878	0	0.647851	6.492484	2.014961	9.14184	0.84304	6.188757	5.765167	9.966006	6.466008	7.357802	11.183526	12.276893	6	3	0	2	1.492537	0	0.981481	9.525739	2.617021	9	1	8.87037	5.622754	13	10.86162	11.991379	14.363204	12.455172
L3_chr6_+_153346560	chr6	153346557	153346565	+	NA	NA	NA	4.217545	0	0	0	0	0	0	4.215321	4.005807	6.077393	2.552068	0	15.235356	2.227622	2.0796	3.628976	2.76382	1.007135	5	0	0	0	0	0	0	7	5	6	3	0	14.948052	3	4	5.94771	3.986842	1
L3_chr6_+_155096232	chr6	155096203	155096243	+	22828	RBM16	KIAA1116	24.768999	16.284502	19.243957	10.770004	9.1966	0.638107	13.948728	28.952541	32.82138	19.836141	11.167296	10.11984	41.684595	24.970713	61.525538	22.630215	43.381913	10.922488	28.512545	27	11	11	9	1	18.927835	41	40	20	13	14	41	33	82	37	54	11
L3_chr6_+_157722526	chr6	157722500	157722728	+	79683	ZDHHC14	RP3-481C9.1,FLJ20984,NEW1CP	6.257241	5.494509	6.546775	16.287788	11.289698	9.384903	4.013555	8.467441	3.908063	6.55357	9.871244	37.999008	4.905653	3.473166	3.570532	1.295433	1.996783	10.101321	7.647934	9.071461	4.015897	16.625949	11.058709	13.290705	6.064928	13.960432	4.970412	6.87026	11.546064	54.780272	4.757245	4.681818	7.013783	2.131498	2.977273	10.14891
L3_chr6_+_158164216	chr6	158164168	158164305	+	51429	SNX9	SDP1,RP11-266C7.10,MST155,MSTP155,SH3PX1,SH3PXD3A,WISP	39.358234	56.231107	111.674529	129.261187	99.888415	9.723592	23.459869	14.978627	65.63765	39.622725	102.726451	78.587912	33.648278	21.864987	58.993823	89.185479	119.846688	47.861973	46	94.954733	61.930085	130.946276	97.365962	14	31	24	79.895913	39.971459	116.993258	111.873572	32.977143	28.973282	86.948504	144.916319	149.926911	48.996116
L3_chr6_+_158322843	chr6	158322817	158322968	+	8871	SYNJ2	INPP5H,KIAA0348,MGC44422,RP11-266C7.2	190.149037	123.057254	917.888871	453.358728	296.710411	39.321462	81.517201	153.024201	817.803453	276.348905	474.899102	292.483969	59.294361	84.740094	553.285743	135.561471	213.321757	129.800775	212.839868	207.365672	439.842106	456.554917	288.047642	53	104.742487	195.754896	920.217664	256.690426	523.512076	430.701731	58.069435	109.58922	635.440956	219.931406	249.185072	133.783078
L3_chr6_+_162669784	chr6	162669784	162669784	+	NA	NA	NA	2.528698	0	0	1.957861	0	0	7.049298	7.197145	11.78419	1.93233	2.583893	2.835193	0	0	1.090837	1.218951	1.36976	1.007135	3	0	0	2	0	0	8.923077	10	14	2	3	3.974359	0	0	2	2	2	1
L3_chr6_+_169893671	chr6	169893670	169893675	+	55780	C6orf70	FLJ11152,dJ266L20.3	4.989785	1.831254	3.343982	1.951062	0	0	3.621307	12.051769	0	0.937795	1.709028	2.852977	6.159134	2.227622	4.36335	1.214719	1.287928	4.964138	6	3	2	2	0	0	5	18	0	1	2	4	6	3	8	2	2	5
L3_chr6_+_170457761	chr6	170457739	170457789	+	84498	FAM120B	KIAA1838,KIAA0183,PGCC1,dJ894D12.1	69.284949	49.314479	64.097526	56.87669	33.723017	6.589803	30.500435	47.6451	63.508018	35.699828	57.766961	63.58113	43.961145	42.21095	57.165088	41.144118	48.004737	26.662841	79.945313	82.396973	36.029633	57.890541	32.889807	10	40	70.526406	77.457642	36.23043	65.759988	90.770897	43.032754	54.990804	84.477445	67.122026	62.431471	27
L3_chr6_-_11490487	chr6	11490469	11490549	-	NA	NA	NA	3.332943	1.220836	1.591957	3.908924	1.019722	0	36.776488	41.079482	44.824576	111.273465	106.370233	98.899471	20.498708	11.354205	57.572071	65.22217	75.538147	40.522507	4	2	1	4	1	0	46.994424	57.996289	55	105	119.988848	142.998141	20	15	76.993548	105.966387	94.980455	41
L3_chr6_-_13595789	chr6	13595751	13595822	-	54438	GFOD1		9.531137	2.390321	9.871879	54.260454	29.508572	5.485818	5.86816	7.580504	12.501713	32.198086	35.149107	60.284499	5.526025	2.313694	9.906975	16.574238	25.038395	19.077023	11	3.949367	6	54.943237	28.814508	8	8.201317	12.201317	15.996255	31.998355	40.603951	86	5.384096	3.096024	17.288072	27.089357	34.189501	19.288072
L3_chr6_-_26140307	chr6	26140303	26140311	-	8358	HIST1H3B	H3/l,H3FL	16.004706	17.129521	14.081975	4.9049	2.043806	1.362328	2.797818	0.540457	3.091086	7.137442	0	0	3.087079	5.33512	3.318266	1.826311	0	2.014269	18	29	8	5	2	2	4	1	4	7	0	0	3	7	6	3	0	2
L3_chr6_-_26767956	chr6	26767956	26767957	-	79692	ZNF322A	FLJ23393,ZNF322,HCG12,ZNF388,ZNF489,bA457M11.2,bA457M11.3	0	0.236158	0	0	0	0	0	0	0	0	0	0.741153	0	0.742541	0	0	11.158795	1.007135	0	0.382979	0	0	0	0	0	0	0	0	0	1	0	1	0	0	14	1
L3_chr6_-_27968943	chr6	27968940	27968945	-	8336	HIST1H2AM	H2A.1,H2A/n,H2AFN,dJ193B12.1	33.399802	17.739939	18.32988	6.895737	10.269854	1.276213	15.71719	25.834327	13.269634	13.224047	4.307614	8.97447	16.222741	26.741991	19.7076	5.510636	5.174691	2.971095	36	30	10	7	10	2	19	32	16	13	5	13	15.989362	34	26	8.989362	7	3
L3_chr6_-_31247636	chr6	31247636	31247636	-	NA	NA	NA	2.528698	11.242904	22.776222	52.743769	25.747255	2.123056	2.16878	21.987984	52.226004	31.432909	27.025694	11.649	3.072054	10.870975	27.541877	26.614014	14.986201	2.971095	3	19	12	53	25	3	3	27	59.214834	29	30	17	3	14	33.820896	43	18	3
L3_chr6_-_31806404	chr6	31806403	31806404	-	23564	DDAH2	DAQB-350E15.2,DDAH,DDAHII,G6a,NG30,DADB-110M10.5	0	0	0	0	0	0	0	0	0	0	0	0	8.130826	12.403638	3.105303	0	0	6.906359	0	0	0	0	0	0	0	0	0	0	0	0	8	16	5	0	0	7
L3_chr6_-_32919767	chr6	32919753	32920188	-	5696	PSMB8	DAQB-69D7.6,D6S216,D6S216E,LMP7,MGC1491,RING10,beta5i,DAAP-57C1.3,PSMB5i	296.781902	166.070218	74.184851	129.435204	119.17478	57.798104	22.427776	23.323584	16.063172	11.503105	19.005861	18.048181	326.311787	258.095957	118.064246	123.618592	202.572399	260.945051	319.99273	280.985475	40.997927	130.990665	115.998963	75.987556	31	34	20	12	22	25	323.966107	329.941782	168.960108	200.951877	248.975596	268.957255
L3_chr6_-_37333894	chr6	37333872	37333911	-	221468	C6orf128	dJ355M6.2	0	0	0	0	1.019722	0	0	2.799624	16.393837	0.937795	6.878726	4.380302	0	1.502626	1.585219	3.04103	8.592646	0	0	0	0	0	1	0	0	5	20	1	8	6	0	2	3	5	12	0
L3_chr6_-_38670058	chr6	38670058	38670058	-	NA	NA	NA	0	0	0	0	0	0	0	0	0	0	0	0	26.187674	0	0.494381	0	0	0	0	0	0	0	0	0	0	0	0	0	0	0	26	0	1	0	0	0
L3_chr6_-_39190923	chr6	39190908	39190961	-	55776	C6orf64	DKFZp434H012,FLJ11101	21.860883	16.290413	23.539825	31.449054	23.559267	13.84217	4.119978	9.733167	11.366864	16.709606	30.600048	11.550647	10.274797	11.324464	13.111827	26.847681	27.274866	26.201122	26	27	14	32	23	18.759804	6	15	14	17	34.983051	16	10	15	23	43.907374	36.994949	26.778802
L3_chr6_-_43445183	chr6	43445171	43445369	-	24149	ZNF318	FLJ21852,HRIHFB2436,TZF,ZFP318	43.598381	19.789352	1.591957	36.324934	18.453448	6.133996	18.398676	25.535987	2.137855	11.676758	11.162347	18.012378	8.05648	7.528049	2.72181	10.850189	5.319946	3.021404	51.961945	32.745017	1	36.986928	18	8.926471	25.476868	39.875533	2.728507	12	13	25	7.820513	10	5	17.824051	7.896155	3
L3_chr6_-_43704896	chr6	43704892	43705004	-	54676	GTPBP2	MGC74725,RP11-22I24.2	42.34814	26.705692	61.575187	28.366508	19.359858	7.469589	24.143324	51.327245	31.926273	58.870689	20.761851	24.002544	23.630211	9.626986	7.57954	16.440136	10.825489	12.936757	49.833326	44.424566	34	28.932516	18.933665	11.131737	33	75.843107	39.561555	59.553146	24.110084	32.994302	23.195202	12.864904	14	26.893224	15.885417	13
L3_chr6_-_43763445	chr6	43763442	43763536	-	55168	MRPS18A	FLJ10548,HumanS18b,MRP-S18-3,MRPS18-3,S18bmt,RP1-261G23.2	61.494185	56.089567	30.410108	34.401276	56.295917	21.362108	45.073966	66.488867	51.473118	81.255448	77.356426	72.082225	191.532416	158.419079	186.089213	148.298027	232.024902	179.842998	68	94.996656	16.989967	35	54.882943	29	57.992048	85	62	78	86.968821	105	189.988116	200.985788	224.990315	239.911162	262.982327	186.989555
L3_chr6_-_44333228	chr6	44333223	44333255	-	347734	SLC35B2	RP1-302G2.3,PAPST1,SLL,UGTrel4	16.000698	11.426753	1.788888	6.862762	6.131418	5.363197	5.550929	2.161826	4.778579	34.821929	5.993695	7.896382	16.35259	9.04822	9.79725	11.02598	6.191945	9.90243	19	18.99187	1.142026	7	6	8	8	4	6	33	7	11	16	12	16	18	9	10
L3_chr6_-_49507477	chr6	49507477	49507478	-	NA	NA	NA	0	0	0	0	0	0	0	0	0	0	0	0	25.188022	0	0.494381	0	1.287928	0	0	0	0	0	0	0	0	0	0	0	0	0	25	0	1	0	2	0
L3_chr6_-_52257479	chr6	52257439	52257545	-	4172	MCM3	HCC5,MGC1157,P1-MCM3,P1.h,RLFB	50.707385	37.281532	12.895725	5.859986	6.122694	8.123844	106.566563	65.759307	24.023212	14.433403	4.215201	17.451692	331.154876	269.16699	194.546553	48.388134	37.261648	105.904263	59.987097	62	8	6	6	11	136.990476	98	29.987342	15	5	24	326.977883	345.994051	264.995758	79	50	108
L3_chr6_-_70555452	chr6	70555451	70555453	-	NA	NA	NA	0	0.610418	0	0.986248	0	0	2.78791	0.540457	4.913659	3.70654	1.635552	3.551704	39.338752	13.084565	43.851782	9.20307	13.306982	6.989267	0	1	0	1.011236	0	0	3.941176	1	6	3.823529	1.941176	4.941176	39	16.993421	55.066729	15	17.075988	7.075988
L3_chr6_-_79844237	chr6	79844231	79844978	-	55023	PHIP	RP11-173D14.2,FLJ20705,FLJ45918,MGC90216,WDR11,ndrp	337.937713	362.671902	196.541213	338.421645	77.095108	7.795931	263.334194	811.046298	604.794291	502.439204	317.523924	252.279165	409.866866	384.723449	446.744021	272.802023	190.077409	54.187627	364.189873	615.646776	107.87578	341.729932	75.229543	11.911493	315.229033	949.43925	700.791294	472.953029	357.934693	366.414748	405.309556	493.167742	572.475605	442.657325	241.054111	54.74368
L3_chr6_-_81802496	chr6	81802496	81802496	-	NA	NA	NA	3.286286	9.065842	1.34973	3.647343	2.043806	0.539063	0	1.178254	1.580632	1.93233	1.59669	12.314731	3.072054	0.742541	0.494381	0	1.287107	1.007135	3.857143	15.285714	0.857143	3.714286	2	0.857143	0	2	2	2	1.870968	18	3	1	1	0	1.888889	1
L3_chr6_-_86360261	chr6	86360259	86360335	-	57231	SNX14	RP11-321N4.2,MGC13217,RGS-PX2	25.744166	28.708553	15.099835	15.638277	6.122694	0.638107	6.949838	9.891611	6.244354	5.68351	12.027468	11.260677	24.892904	20.919934	25.211601	33.045085	24.514721	10.05012	30.99375	47.957831	9	16	6	1	10	16.9375	7.945946	6	14	15.496403	24.246684	27.83499	40.963115	53.995902	35	10
L3_chr6_-_90119082	chr6	90119055	90119353	-	51465	UBE2J1	CGI-76,HSPC153,HSPC205,HSU93243,MGC12555,NCUBE1,Ubc6p	665.109461	480.491406	272.936534	721.044366	369.331228	93.137234	215.568161	334.690621	226.073484	417.966465	435.637852	256.362882	300.907859	231.175687	234.14885	405.606413	418.04372	184.283927	724.693499	814.804538	148.99336	726.813569	358.994059	121.500437	270.936377	440.06976	271.815017	391.961971	486.720533	371.972448	296.829414	298.710726	323.967465	657.585897	488.956476	188.98898
L3_chr6_-_91062673	chr6	91062673	91062673	-	60468	BACH2		0.814885	0	0.250169	0.024297	1.045673	0	0	0	0	0	16.054676	0	0	0.061533	0.066591	0	0.044745	0	1.012685	0	0.17759	0.02537	1.02537	0	0	0	0	0	18	0	0	0.086379	0.172757	0	0.086379	0
L3_chr6_-_91353476	chr6	91353465	91353546	-	6885	MAP3K7	TAK1,TGF1a	22.151273	21.637644	18.605594	33.424623	7.142416	7.052712	4.043229	1.62137	12.588675	7.77453	6.859682	6.603761	30.618806	33.62679	33.443989	23.847223	26.273594	16.898313	25.962963	36	10.984615	34	7	9.969231	6	3	16	8	8	9	30	44	55	38.991379	35	17
L3_chr6_-_97392127	chr6	97392106	97392133	-	81491	GPR63	PSP24(beta),PSP24B	38.4404	4.826743	4.775871	2.933393	2.043806	1.255706	5.604547	19.522734	8.108963	0	0	6.370076	15.38286	7.536938	13.042008	4.293231	1.287928	4.971195	41.969697	8	3	3	2	1.970588	8	28.689866	9.937973	0	0	9	15.082011	9.957143	18.959399	7	2	4.985714
L3_chr6_-_97452461	chr6	97452460	97452490	-	29078	C6orf66	HRPAP20,HSPC125,My013,bA22L21.1	3.26533	3.635801	3.183914	4.884454	2.043806	1.362328	0.66108	5.393574	7.939844	4.82506	20.113024	4.352126	9.230783	9.771831	35.588531	35.005847	41.415777	11.958705	4	6	2	5	2	2	1	9	10	5	23	6	9	13	54	56.991342	53	12
L3_chr6_-_107917983	chr6	107917983	107918277	-	NA	NA	NA	9.678234	5.978189	7.024196	7.863922	5.113349	2.761163	3.567689	13.610496	6.534066	3.985704	0.84304	8.385929	8.154425	18.64535	5.805131	13.523648	8.113162	32.595913	11	10	4	8	5	4	5	18	8	4.003979	1	11.929825	8	24	9	22	10.745614	34
L3_chr6_-_116681964	chr6	116681936	116681967	-	23270	TSPYL4	KIAA0721,dJ486I3.2	1.656842	1.220836	0	1.957861	3.063528	0.638107	1.98324	1.718711	0	1.93233	4.238148	6.585846	10.216299	2.227622	1.483144	1.826311	1.931891	7.028716	2	2	0	2	3	1	3	3	0	2	5	9	10	3	3	3	3	7
L3_chr6_-_117096623	chr6	117096614	117096662	-	221302	C6orf113	RP3-412I7.3,dJ412I7.3,C6orf113	0	0	0	0.975531	0	0	0.66108	0.540457	3.126175	0	1.68608	2.195282	3.098016	7.513547	4.148652	8.550248	12.160198	1.993043	0	0	0	1	0	0	1	1	4	0	2	3	3	10	7.983051	14	17	2
L3_chr6_-_122834659	chr6	122834615	122834695	-	57515	SERINC1	TDE2,KIAA1253,TDE1L,TMS-2	0	0	1.591957	4.884455	0	0.638107	2.644319	16.016513	7.762805	10.508571	7.610309	28.964821	59.18497	80.569131	105.249687	52.629847	79.011688	57.317031	0	0	1	5	0	1	4	24	10	11	9	41	58	105	152.960081	85.996504	102.99651	57.986038
L3_chr6_-_130073001	chr6	130072997	130073036	-	93663	ARHGAP18	FLJ25728,MGC126757,MGC138145,MacGAP,bA307O14.2	0	0	3.343982	0.975531	0	0	0.66108	10.493135	33.418389	23.068837	33.347042	20.659042	5.163361	6.721226	13.711032	43.034488	37.567899	7.993397	0	0	2	1	0	0	1	16	40	22.994475	38	29	5	8.995455	22	70	50	8
L3_chr6_-_132875915	chr6	132875912	132875919	-	8417	STX7	RP11-560I21.1	0	3.632486	1.591957	3.929369	0	0.638107	0	3.109177	0	6.957278	0.84304	2.156844	3.098016	1.502626	3.395662	10.415834	11.006959	3.97823	0	6	1	4	0	1	0	5	0	7	1	3	3	2	6	17	14	4
L3_chr6_-_135417641	chr6	135417619	135417688	-	10767	HBS1L	DKFZp686L13262,EF-1a,ERFS,HBS1,HSPC276	20.938973	30.081363	6.527897	13.744852	3.059166	0	14.239322	57.279814	72.781775	57.479303	28.172002	22.218067	73.803947	90.155015	91.612189	60.428936	86.868115	29.046814	24	51	4	14	3	0	19	70	86	53	32	32	72.989162	114.965533	118.990893	97.992714	104	30
L3_chr6_-_136613127	chr6	136613103	136613147	-	113115	FAM54A	RP11-472E5.1,DUFD1	2.461087	2.420552	1.591957	0	0	0	0.66108	0	3.091086	0.937795	0	2.223458	20.518341	2.987708	3.068363	1.214719	0.643964	3.021404	3	4	1	0	0	0	1	0	4	1	0	3	20	4	6	2	1	3
L3_chr6_-_136652619	chr6	136652607	136652678	-	9774	BCLAF1	BTF,KIAA0164,bK211L9.1	12.168259	16.767815	6.367829	24.593436	4.096355	2.000434	34.882435	33.606591	56.427146	39.287528	16.345249	24.536627	77.226278	99.481209	117.201647	55.200253	57.034653	33.60285	14	28	4	25	4	3	46	51	69	39	19	34	76	129	168.996546	90	73.994813	33.996534
L3_chr6_-_136913254	chr6	136913248	136913265	-	9053	MAP7	E-MAP-115,EMAP115	2.528698	2.43277	3.183914	6.862762	2.039444	0	1.398909	0	3.126175	0	12.425918	0.741153	3.087079	0.742541	2.0796	1.214719	5.900487	1.007135	3	4	2	7	2	0	2	0	4	0	14	1	3	1	4	2	8	1
L3_chr6_-_148746198	chr6	148746197	148746198	-	NA	NA	NA	5.209432	3.000661	1.591957	7.886126	4.096355	0	10.589577	11.354216	4.070608	2.94947	2.583893	1.454129	4.087056	6.93636	1.733047	4.293231	1.36976	1.007135	6	5	1	8	4	0	13	15	5	3	3	2	4	9	3	7	2	1
L3_chr6_-_150080928	chr6	150080901	150080950	-	9113	LATS1	WARTS,wts	48.779886	57.669526	57.237144	64.430541	27.675736	0	12.991714	31.987412	40.148656	11.676758	19.671055	37.489603	14.155643	29.720366	46.899911	20.937606	25.054019	13.754287	56.128331	96.964541	32.507608	65.371474	26.998342	0	18	46.937832	48.997487	12	22.883214	53.880739	13.775726	39	71.248394	34.166836	34.329948	13.84326
L3_chr6_-_153365518	chr6	153365490	153365564	-	54516	MTRF1L	RP1-101K10.1,MGC102748,mtRF1a	83.548545	101.420716	112.092746	156.717534	81.960268	14.885876	46.869342	130.097319	173.716791	140.802184	181.898772	154.527051	73.390121	69.81601	119.57642	95.810238	133.81927	66.757307	96.9888	169.980905	63.987215	158.922953	79.972895	21	61.983523	177.988353	206.975779	136.984466	205.979662	223.961442	71.993319	90.998667	169.965308	155.96058	168.969449	67.974744
L3_chr6_-_155677311	chr6	155677306	155677322	-	51106	TFB1M	CGI-75,CGI75,mtTFB1,mtTFB	2.461087	6.633146	1.591957	5.88555	2.039444	0.638107	0.66108	0.540457	0.772772	12.844946	1.709028	12.000615	6.144109	4.490335	4.454858	3.04103	2.013723	0	3	11	1	6	2	1	1	1	1	13	2	17	6	6	8	5	3	0
L3_chr6_-_160034264	chr6	160034264	160034348	-	6648	SOD2	IPO-B,MNSOD,Mn-SOD	11.149751	5.46374	3.183914	3.908924	0	4.000868	7.481842	11.448706	3.091087	0	1.709028	1.482306	16.370328	20.733628	23.260402	39.876865	9.872396	3.000177	13	9	2	4	0	6	10	17	4	0	2	2	16	27	33	65	14	3
L3_chr6_-_161615040	chr6	161615017	161615098	-	56895	AGPAT4	RP3-473J16.2,1-AGPAT4,LPAAT-delta,dJ473J16.2	0	1.831254	0	0	0	0	0	5.019991	4.651271	4.745715	2.529121	8.068152	23.479515	9.00498	4.094066	9.162047	15.79304	22.828709	0	3	0	0	0	0	0	8	5.974359	5	3	11	23	12	7	15	22.982301	23
L3_chr6_-_166960619	chr6	166960610	166960796	-	6196	RPS6KA2	HU-2,RSK,MAPKAPK1C,RSK3,S6K-alpha,S6K-alpha2,p90-RSK3,pp90RSK3,RP1-168L15.2	45.429946	16.347014	47.359521	842.287694	491.102465	164.135411	11.807645	12.614193	46.453101	466.646661	369.94294	325.018017	8.06369	8.256088	30.599762	263.682166	305.358297	170.485485	53.386345	27	27.992674	849.273598	477.246137	209.297412	17	22	57.868412	439.737558	416.212081	473.151147	7.828554	11	50.994141	427.862916	377.971146	174.691211
L3_chr7_+_1050701	chr7	1050698	1050750	+	NA	NA	NA	27.869053	2.43277	3.183914	4.891254	0	1.276214	2.059989	16.326772	3.800957	4.82506	5.947175	2.195282	19.428752	6.153361	1.585219	1.214719	0	0	32.713029	4	2	5	0	2	3	23	4.921053	5	7	3	19	8	3	2	0	0
L3_chr7_+_1870938	chr7	1870936	1870938	+	NA	NA	NA	3.413301	0	10.842991	0	1.019722	0	2.16878	7.163435	16.047699	6.077393	4.349605	2.852977	15.172065	15.572546	24.934981	12.318946	11.158795	8.764874	4	0	6	0	1	0	3	9.958333	19	6	5	4	15	20	31	20	14	9
L3_chr7_+_4781782	chr7	4781763	4781847	+	9907	KIAA0415	tcag7.1310	165.632261	106.429748	95.760418	164.955412	140.579808	55.108024	34.177852	64.828835	123.925424	44.163849	52.803444	67.514291	93.917252	77.034683	186.948803	81.494167	112.374289	131.506303	186.998764	177.993832	55	167.179675	136.998764	76	47	97	149.174059	45	61	95	91.993304	100.997768	261.989994	132.998885	148.161414	133.993341
L3_chr7_+_18515457	chr7	18515440	18515500	+	NA	NA	NA	0	0	0	0	0	0	0	0	2.353404	3.86466	0	9.27508	0	0	3.562744	3.04103	12.233115	22.872607	0	0	0	0	0	0	0	0	3	4	0	13	0	0	7	5	18	23
L3_chr7_+_23305482	chr7	23305456	23305486	+	115416	C7orf30		26.196444	7.259513	12.103907	17.693351	7.152794	7.917841	0.66108	1.178254	2.402289	0	0.84304	1.454129	19.350758	10.596506	4.318297	17.21018	9.962405	8.900976	30	12	7	18	7	11	1	2	3	0	1	2	19	13.989247	7	28	14	9
L3_chr7_+_36159387	chr7	36159385	36159409	+	80820	KIAA1706	HSPC107,KIAA1706	1.656842	0.610418	8.119854	47.362822	17.422648	6.307775	0	0	1.545543	21.607263	4.349605	0	1.032672	2.245167	1.090837	18.400333	1.931891	2.014269	2	1	5	48	17	9	0	0	2	21	5	0	1	3	2	30	3	2
L3_chr7_+_37926766	chr7	37926750	37926810	+	54749	EPDR1	EPDR,MERP-1,MERP1,UCC1	13.355867	21.629386	1.591957	5.876167	2.039444	3.362762	2.82986	2.259167	0.772772	1.87559	5.173602	0.741153	20.465959	2.970163	1.924499	10.385053	4.061918	11.77624	15.957143	36	1	6	2	5	4	4	1	2	6	1	20	4	3.905405	17	6	11.917808
L3_chr7_+_38317433	chr7	38317432	38317433	+	NA	NA	NA	17.968532	10.696838	1.591957	12.84622	14.392716	6.003521	5.421853	4.052413	4.070608	5.024947	1.709028	6.953769	8.130826	3.040757	1.733047	8.616377	6.841373	6.843359	19.802198	18	1	13	14	8	7	6	5	5	2	10	8	4	3	14	9	7
L3_chr7_+_39955814	chr7	39955812	39956492	+	8621	CDC2L5	CDC2L,CHED,FLJ35215,KIAA1791	89.254889	106.091909	33.091568	56.763823	18.376826	11.208541	11.784514	16.26422	16.522711	7.61584	17.164295	24.457705	35.004242	58.436054	24.83734	23.143065	23.450538	11.057255	105	176.62962	20	57.913043	18	16	17	26.967742	21	8	20	33.983607	34	76.9375	45.716744	37.891667	33.186842	11
L3_chr7_+_86619677	chr7	86619663	86620045	+	9988	DMTF1	DMP1,DMTF,FLJ41265,hDMP1	29.995198	24.733563	24.466471	54.130543	28.649664	2.638542	8.472423	11.977235	31.891604	16.506618	30.617081	20.704642	40.883612	14.405022	33.705454	22.043188	38.686325	14.821426	35.596491	41	14	54.946809	28	4	12	19	39	17	35	29	39.99505	19	49.912037	36	51	15
L3_chr7_+_91408117	chr7	91408098	91408131	+	10142	AKAP9	AKAP350,AKAP450,CG-NAP,HYPERION,KIAA0803,MU-RMS-40.16A,PRKA9,YOTIAO	51.463127	50.352547	13.030192	16.79141	13.952634	6.882357	35.014393	68.836212	57.387879	52.897033	52.818209	70.653602	37.96054	14.83301	17.49928	12.942663	14.647072	12.225306	58.166731	84.833914	7.925645	17.113242	13.647786	9.699279	45.740282	94.824052	68.520601	51.436023	59.846896	102.369191	37.235046	19.483801	28.810351	21.189421	20.432707	12.368348
L3_chr7_+_102725130	chr7	102725116	102725137	+	9512	PMPCB	MPP11,Beta-MPP,MPPB,MPPP52	8.274374	5.424528	6.367829	15.68722	2.043806	3.399269	2.015549	7.611965	0	2.870125	1.709028	0.741153	7.176781	12.747053	10.536346	27.582538	11.731371	14.913972	10	9	4	16	2	5	2.941176	11.875	0	3	2	1	7	16.868613	17.967742	44.919355	16	14.983871
L3_chr7_+_106292937	chr7	106292932	106293018	+	5294	PIK3CG	PI3K,PI3CG,PI3Kgamma,PIK3	4.873819	10.320377	6.527897	19.572764	4.078888	0	20.138866	36.724988	42.461046	30.152684	40.805267	27.310742	39.823128	27.920115	54.835821	48.345164	64.151146	16.986074	6	17	4	20	4	0	27.996183	57.984733	52	31	47	38	39	37	89	78.994302	84.997151	17
L3_chr7_+_115637850	chr7	115637848	115637860	+	26136	TES	DKFZP586B2022,MGC1146,TESS,TESS-2,TESTIN	1.608488	6.594528	8.505964	3.67373	6.128709	0	0	1.080913	0	2.94947	0.84304	3.974419	2.065344	10.684154	4.4865	2.433671	2.130027	2.014269	2	11	5	3.76087	6	0	0	2	0	3	1	5.503448	2	14	8	4	3	2
L3_chr7_+_127883124	chr7	127883117	127883169	+	29923	HIG2	FLJ21076,MGC138388	21.161325	8.492437	3.183914	3.902124	16.377598	1.276214	10.051713	2.161827	3.126176	5.819595	4.238148	7.991276	44.721337	23.591103	11.481846	22.65109	10.408233	23.657163	25	14	2	4	16	2	13.985714	4	4	6	5	11	44	31	20	37	15	24
L3_chr7_+_128166631	chr7	128166608	128166700	+	813	CALU	FLJ90608	130.933784	71.764652	55.974648	164.278006	66.693011	21.658572	63.987966	82.233713	114.762089	90.278996	162.548843	140.343781	127.31455	124.571791	156.306182	181.30689	290.63106	179.36844	147.99646	119.972028	32	165.996466	65	30	84.976228	120	138.972677	89.995237	183.992867	201.970468	124.963785	161.547146	228.98176	294.989047	354.97593	183.895118
L3_chr7_+_129699112	chr7	129699109	129699112	+	NA	NA	NA	1.656842	3.316267	0	0.975531	0	1.385918	3.086582	2.591177	5.990268	3.007239	15.128252	4.458138	5.223281	0.742541	2.449719	0	1.36976	10.679818	2	5.478261	0	1	0	2.049107	4.354467	4.059078	7.312213	3.075902	17.059078	6.295389	5.117347	1	4.117347	0	2	11
L3_chr7_+_130891868	chr7	130891868	130891871	+	NA	NA	NA	12.096607	5.759818	1.790132	9.336615	7.217444	5.630061	2.600627	1.47096	1.720402	1.240023	2.504755	1.252394	9.666567	8.743179	5.029682	7.017794	12.984491	4.631524	13.726349	9.610437	1.193031	9.504303	7.047923	7.454138	3.643385	2.553398	2.219729	1.347508	2.935292	1.682548	9.489184	11.362033	7.889025	11.42637	16.142306	4.708074
L3_chr7_+_149707382	chr7	149707380	149707383	+	285971	ZNF775	MGC33584	10.364764	1.220836	0	3.929369	3.069543	0	0	0	0	0	0	0	1.032672	0	0.494381	0	0	4.913316	12	2	0	4	3	0	0	0	0	0	0	0	1	0	1	0	0	5
L3_chr7_+_155129908	chr7	155129904	155130173	+	155435	RBM33	hCG_20114,DKFZp434D1319,MGC20460,PRR8	65.125184	75.567904	41.7743	64.958166	26.677811	4.213995	23.764826	98.30688	60.752549	48.894663	40.157185	35.01058	37.325945	46.784876	37.073864	29.993265	19.594501	12.957984	73.95493	126.977465	23.977465	65.977465	26.066628	6.501982	32	134.53765	73.102402	47.250307	45.957491	49.250307	36.567876	60.811458	55.916376	48.989247	27	13
L3_chr7_-_1465633	chr7	1465631	1465634	-	79778	MICALL2	FLJ23471,FLJ44858,JRAB,MGC46023,MICAL-L2,FLJ41996,FLJ45410,UNQ5811	42.266305	17.111208	26.682128	15.808743	21.616074	3.712866	1.398909	11.894673	11.631063	3.887265	2.583893	4.915947	0	3.012019	11.935091	1.805621	5.818655	3.97823	44.861785	29	13.911602	16	21	5	2	16	14	4	3	7	0	4	18	2.966102	8	4
L3_chr7_-_6065300	chr7	6065262	6065388	-	27102	EIF2AK1	HRI,KIAA1369	706.479115	356.555108	294.72812	303.125237	208.902063	54.798277	762.814446	792.745441	348.161544	326.850311	436.176658	381.222722	326.69394	225.086395	202.462089	176.213076	191.604882	124.9145	739.600843	607.482357	151.924083	305.811436	202.999531	68.988168	841.179159	887.782811	406.9642	305.861501	484.956924	560.319927	323.345247	289.604385	268.223526	285.988581	235.998715	127.88064
L3_chr7_-_17946643	chr7	17946600	17946662	-	23161	SNX13	KIAA0713,RGS-PX1	158.518545	105.528937	70.697246	145.145607	65.610083	16.387113	33.333874	115.347264	114.719165	75.086661	109.3612	66.147566	54.641474	73.167887	86.631492	84.7064	101.495681	40.49454	170.797395	178.867102	39	146.478737	63.952607	21.993643	42.913043	150.844069	135.501952	72	122.168361	94.621989	53.646155	94.05296	118.975689	137.612153	121.523905	41.318233
L3_chr7_-_27171649	chr7	27171648	27171685	-	3205	HOXA9	HOX1,ABD-B,HOX1.7,HOX1G,MGC1934	22.652823	14.922066	3.183914	13.78701	3.063528	2.724656	0.66108	0.540457	0.772772	0	0	0.741153	12.263973	10.732857	1.483144	7.932995	0	2.014269	25	25	2	14	3	4	1	1	1	0	0	1	12	14	3	13	0	2
L3_chr7_-_27206236	chr7	27206234	27206289	-	3209	HOXA13	HOX1,HOX1J	37.874505	25.096002	1.591957	6.868278	3.059166	0	4.8131	9.744579	0	0.937795	1.68608	0.741153	18.273074	3.75456	1.090837	4.900591	1.287928	1.007135	43	41.889137	1	7	3	0	7	15	0	1	2	1	17.9036	5	2	8	2	1
L3_chr7_-_27668962	chr7	27668959	27669146	-	11112	HIBADH	MGC40361,NS5ATP1	176.652799	91.307104	35.039219	110.305498	30.66399	10.002172	38.063739	24.064621	27.470073	25.526745	24.168699	17.475118	91.568096	46.625734	48.650383	59.530359	56.508933	26.751281	195.996132	152.998043	19.998043	111.998043	30	15	50	36.994975	33.979975	26	28	24	89.995536	60.980044	73.861635	97.154438	73.975281	27
L3_chr7_-_32897898	chr7	32897888	32897900	-	25948	KBTBD2	BKLHD1	5.774772	10.214451	0	2.933393	2.043806	0	6.820762	3.437421	4.005807	0	6.430198	0.741153	9.224455	7.62099	3.812648	1.822079	2.657687	1.007135	7	17	0	3	2	0	9	6	5	0	7.336634	1	9	9.9875	7	3	4	1
L3_chr7_-_44088608	chr7	44088608	44088630	-	27434	POLM	Tdt-N	12.258218	0.610418	1.591957	0.975531	5.108987	0.638107	16.322429	0.540457	3.982921	3.80792	1.68608	0	51.373907	1.502626	3.318265	3.041031	9.228433	1.007135	14	1	1	1	5	1	20	1	5	4	2	0	51	2	6	5	13	1
L3_chr7_-_44854179	chr7	44854178	44854269	-	94239	H2AFV	MGC10170,MGC10831,MGC1947,FLJ26479,H2AV	199.537279	136.94913	101.758799	95.526001	22.483359	10.247416	65.034246	66.52847	73.625849	24.587436	18.785859	25.829046	80.116177	90.178069	127.409377	66.908914	39.440037	51.576255	217.898448	231.96175	55	96.969647	21.990541	15	83	92.93578	88.506953	25	22	35.997573	78.878605	116.533537	179.971711	108.888755	52.765417	52.962366
L3_chr7_-_45580602	chr7	45580602	45580604	-	NA	NA	NA	1.4657	0.837405	0.335585	11.018505	0.194152	2.80207	11.113424	11.883112	9.910545	17.589891	6.651841	15.33894	1.810789	0	0.999444	0.079716	0.540256	1.994671	1.829071	1.369872	0.233645	11.19137	0.19137	4.088814	14.001517	16.853819	12.046674	17.084618	7.601713	22.247194	1.748799	0	2.015447	0.132587	0.851064	1.98071
L3_chr7_-_61458111	chr7	61458111	61458115	-	NA	NA	NA	43.76206	53.22413	44.580511	53.715918	46.415374	68.239852	20.773882	25.753173	9.062685	14.343251	15.337319	63.374816	3.805438	5.253831	2.568601	2.434216	1.844917	6.815986	47.45884	90.85905	23.354156	54.173903	45.069847	76.352368	25.375409	33.808279	11.051907	14.033829	17.358282	95.351301	3.722329	6.913061	4.489226	3.990615	2.773891	6.91053
L3_chr7_-_75461880	chr7	75461879	75461893	-	83862	TMEM120A	TMPIT	0.804244	1.822352	0	2.926593	1.019722	0	0	0	0.772772	0	0.84304	0	3.072054	0.742541	2.676056	0.60736	24.655443	1.007135	1	3	0	3	1	0	0	0	1	0	1	0	3	1	5	1	30	1
L3_chr7_-_87343578	chr7	87343576	87343620	-	55972	SLC25A40	MCFP	0	0.610418	0	9.816599	1.019722	0.638107	0	4.258083	9.583158	7.789493	6.859682	12.206123	22.442308	17.544889	12.719519	30.07153	46.940408	9.92042	0	1	0	10	1	1	0	7	12	8	8	17	22	23	22	48.987952	59	10
L3_chr7_-_92057596	chr7	92057592	92057661	-	257415	FAM133B	MGC40405	55.092682	62.112298	40.452369	31.43435	11.176342	7.782197	53.026479	166.083733	89.153664	24.69956	30.499027	17.036007	49.707676	26.296849	22.130332	17.509819	11.017733	2.951063	62.644338	105.313335	22.857893	31.899613	10.935827	10.955182	65.521814	183.207949	104.022264	23.756098	34.696699	23.845531	49.133635	34.246615	32.825683	28.588125	15.636124	2.950495
L3_chr7_-_95789317	chr7	95789309	95789328	-	10165	SLC25A13	ARALAR2,CITRIN,CTLN2	12.087722	5.989223	6.753939	4.763159	6.894485	0	2.059989	1.0453	5.639547	0.937795	0.792512	4.231691	6.992973	8.189593	1.483144	4.272707	5.498762	3.000521	14.066667	10	4	4.866667	6.733333	0	3	1.941176	6.941176	1	0.941176	6	6.841584	10.857634	3	7	7.978947	2.978947
L3_chr7_-_96177095	chr7	96177062	96177129	-	7979	SHFM1	DSS1,ECD,SEM1,SHFD1,SHSF1,Shfdg1	7.334906	6.661313	6.527897	7.863922	4.078888	0	4.228769	7.767614	6.388922	3.75118	5.127083	4.380303	77.184719	39.590395	37.279395	44.176291	37.887539	16.797559	9	11	4	8	4	0	6	13	8	4	6	6	76	52	58	72	50	16.996774
L3_chr7_-_105539984	chr7	105539945	105540006	-	6856	SYPL1	H-SP1,SYPL	7.363552	6.663456	0	8.853599	4.089265	0	1.398909	0	3.07974	0.937795	4.269973	0.741153	56.766986	44.940975	25.632918	17.676684	24.784087	14.955019	8.953488	11	0	9	4	0	2	0	3.9	1	5	1	55.816661	58.968366	41.956553	28.920805	33.975878	14.996063
L3_chr7_-_109304767	chr7	109304767	109304767	-	NA	NA	NA	0	0	0	0	0	0	19.626108	10.506705	2.402289	1.93233	3.464574	3.544256	1.032672	0	1.733047	0	0	0	0	0	0	0	0	0	23	14	3	2	4	5	1	0	3	0	0	0
L3_chr7_-_112514119	chr7	112514094	112514168	-	54329	GPR85	SREB,SREB2	25.732389	20.873066	0	25.679317	11.289576	0.638107	34.801786	27.371729	8.919466	13.636494	19.24796	12.627372	3.087079	4.514645	3.318266	9.195276	12.686417	0	29	35	0	26	11	1	43.960674	38.78866	11	14	22	18	3	6	6	15	16	0
L3_chr7_-_112545849	chr7	112545847	112545883	-	NA	NA	NA	0	0	0	0.975531	0	0	0.66108	0	0.772772	0	0	3.677588	15.361256	8.384041	3.370089	8.553213	8.741598	2.014269	0	0	0	1	0	0	1	0	1	0	0	5	15	11	5.954545	14	11.954545	2
L3_chr7_-_120823498	chr7	120823497	120823670	-	10447	FAM3C	GS3786,ILEI	46.117145	54.260434	80.332123	165.583349	79.506117	24.878033	11.831737	29.269096	28.343921	47.546249	38.105781	31.576691	36.55678	51.875047	77.931818	82.894625	106.33836	57.364472	54.830252	90.040819	46.960086	168.225287	77.703737	35.337173	16.754225	46.073896	35.587321	47.701578	44.350738	43.601635	35.633583	68.469767	126.57748	135.391992	143.408555	57.645953
L3_chr7_-_126783125	chr7	126783125	126783125	-	NA	NA	NA	0	0	0	0	0	0	0	0	0	11.436084	0	0	1.032672	0	0	0	0	0	0	0	0	0	0	0	0	0	0	11	0	0	1	0	0	0	0	0
L3_chr7_-_129478451	chr7	129478430	129478473	-	51530	ZC3HC1	1110054L24Rik,HSPC216,NIPA	5.111747	3.054766	0	0.998542	3.093641	3.362762	1.585141	1.080913	4.690027	4.82506	1.68608	2.500129	16.283611	13.700666	29.252647	14.529134	16.929501	10.879535	6	5.034161	0	1.024033	3.034161	5	2.245031	2	6.026644	5	2	3.432432	15.994536	17.978226	42.728889	23.729711	22.459719	10.995382
L3_chr7_-_130296549	chr7	130296547	130296631	-	NA	NA	NA	0	1.220836	0	0	0	0	0	6.074134	12.972085	2.94947	12.189528	2.195282	2.054407	26.143332	30.593762	17.171939	9.615363	15.68005	0	2	0	0	0	0	0	10	16	3	14	3	2	34	43	28	13	16
L3_chr7_-_144164028	chr7	144164014	144164083	-	27010	TPK1	HTPK1,PP20	0	8.410959	5.161982	0.975531	7.180999	0	2.059989	1.858813	5.586439	3.887265	6.844988	6.492127	15.350372	24.720947	9.920498	24.558475	18.252895	8.992676	0	14	3	1	7	0	3	3	7	4	8	9	15	32	15	40	24.988571	9
L3_chr7_-_158190204	chr7	158190198	158190263	-	54892	NCAPG2	MTB,CAP-G2,FLJ20311,LUZP5,hCAP-G2	14.251465	19.841991	17.210819	11.759532	2.039444	1.276214	7.610918	8.803188	12.709333	1.87559	2.552068	1.454129	36.658036	34.698697	30.801285	24.426877	16.455232	9.978585	17	32.815123	10	12	2	2	11	15	16	2	3	2	35.81338	46	52	40	23.507116	10
L3_chr8_+_9450831	chr8	9450820	9450851	+	8658	TNKS	PARPL,TIN1,PARP-5a,PARP5A,TINF1,TNKS1	70.277594	37.201976	32.918841	32.185002	17.616366	4.21821	110.935116	131.073176	90.833521	55.990689	87.363497	101.71462	67.382756	51.323681	42.990349	36.602653	33.689768	26.763899	78.478828	62.277669	18.37845	32.711641	17.190943	6.177292	134.821002	166.465288	108.33583	55.044831	99.016638	148.358198	66.382089	66.612245	65.3747	59.741497	44.863267	27.435374
L3_chr8_+_9949271	chr8	9949207	9949284	+	4482	MSRA		58.672604	54.268306	59.810312	185.929941	136.636821	78.858833	7.850076	21.988837	6.990033	12.614553	11.171646	19.345848	32.775247	39.578146	86.597997	81.034205	144.664095	110.14585	67.985981	90.990654	34.995327	187.993784	132.992303	100.990654	11	33.930435	9	13	13	27	32	51.99842	112.419522	131.715079	164.99842	113.851578
L3_chr8_+_17824578	chr8	17824578	17824816	+	5108	PCM1	PTC4	69.126254	58.78837	28.267733	87.075197	53.454506	8.44738	55.284415	145.175267	109.633981	157.225374	185.128624	139.211654	35.2545	37.081815	49.076676	102.590085	146.918075	51.178047	78.987462	99	16	88.368822	52.186061	12	70.997717	181.986301	129.98502	149	207.981798	204.980758	34.563054	47.984762	70.682047	166.369114	178.945145	51.998131
L3_chr8_+_20114881	chr8	20114881	20114881	+	NA	NA	NA	0	0	0	0	0	0	0	38.076589	0	2.94947	0	0	1.032672	0	0	0.60736	0	0	0	0	0	0	0	0	0	44	0	3	0	0	1	0	0	1	0	0
L3_chr8_+_22518089	chr8	22518074	22518536	+	57805	KIAA1967	DBC-1,DBC1	698.31833	429.366464	453.829196	452.384848	555.092543	282.353955	207.13854	214.328461	189.104883	105.458728	132.163942	165.240256	337.467006	279.78844	372.546421	230.516024	271.681101	290.56971	733.144198	732.042498	234.100864	456.379495	538.495978	330.774445	255.542325	283.219705	225.712694	103.474425	150.37982	238.933479	335.127745	358.14203	464.199186	373.417624	325.649843	300.818692
L3_chr8_+_22617309	chr8	22617307	22617310	+	NA	NA	NA	0.804244	0.610418	1.591957	0.975531	5.116077	4.350973	12.134247	0.540457	0.772772	2.870125	4.307614	14.59962	0	0	0	0	0	0	1	1	1	1	5	6	15	1	1	3	5	21	0	0	0	0	0	0
L3_chr8_+_22913005	chr8	22913005	22913360	+	23221	RHOBTB2	DBC2,KIAA0717	4.217545	7.8662	4.93594	13.780667	5.123968	2.724655	5.790087	2.39927	22.665637	6.957277	0	16.520705	15.230471	4.514646	6.225303	11.651391	5.174691	6.944259	5	13	3	13.988372	5	4	8	4	27	7	0	23.880597	15	6	9.992424	19	7	7
L3_chr8_+_28614928	chr8	28614928	28615062	+	2137	EXTL3	DKFZp686C2342,EXTR1,KIAA0519,REG,REGR,RPR,botv	159.965448	63.526607	82.731016	127.238106	144.106703	91.66342	159.358632	121.509004	168.862351	211.122241	192.451105	258.540584	30.440469	13.240337	33.633843	47.654855	33.090483	91.269084	176.913911	106.33032	46.233786	129.033137	140.318396	118.420154	196.939446	168.161059	200.872867	203.796428	216.944618	379.780519	29.663333	17.789604	55.99846	77.785891	45.921603	93.147721
L3_chr8_+_30721216	chr8	30721208	30721217	+	7993	UBXD6	D8S2298E,REP8	2.528698	0.610418	0	0	0	0	0	0	0	0	0	0	5.141486	0.742541	1.483144	3.04687	10.341159	0	3	1	0	0	0	0	0	0	0	0	0	0	5	1	3	5	14	0
L3_chr8_+_38877950	chr8	38877891	38878020	+	59339	PLEKHA2	FLJ25921,TAPP2	41.545157	24.171883	21.621372	63.779537	61.239759	21.396926	8.235878	8.795782	6.247457	29.358114	20.556629	48.251463	12.326559	5.232875	4.699336	11.552031	16.751376	12.879206	48.955645	39.992727	12.996269	64.981818	59.822483	31	11.981818	14.987805	7.993865	29.993421	23.952717	67	12	7	9	18.955056	22.987805	13
L3_chr8_+_55210353	chr8	55210336	55210392	+	29088	MRPL15	HSPC145,MRP-L7,RPML7,MRP-L15,L15mt	11.520447	9.653666	1.591957	7.811048	3.063528	4.037376	0	2.896965	3.091086	4.802455	2.552068	3.677587	16.394546	21.216429	24.914131	31.857517	25.525674	27.733257	14	16	1	8	3	6	0	5	4	5	3	5	16	27.978632	42	51.995633	35.995633	27.995633
L3_chr8_+_56954917	chr8	56954899	56955001	+	4067	LYN	FLJ26625,JTK8	316.913543	245.670905	104.970188	237.407656	221.366785	124.364726	247.66891	374.219489	167.749749	280.585661	325.633282	257.356775	110.13566	99.210128	61.850026	90.702694	168.503261	140.150739	332.991389	420.977283	55.995787	238.997152	214.65871	145.963977	275.996307	407.986393	191.997353	254.982182	356.984269	386.994707	108.998791	126.965497	87	147	194	145.985663
L3_chr8_+_57286901	chr8	57286895	57286903	+	79145	CHCHD7	FLJ40966,MGC2217	5.794029	6.622517	3.343982	7.847675	3.063528	2.761163	8.839382	15.78175	9.906681	3.80792	4.307614	26.553399	36.257244	17.743822	60.557969	30.833093	32.295352	31.82962	7	11	2	8	3	4	11	22	12	4	5	39	35.992592	22.970803	74.996269	49.901215	37.970803	32.970803
L3_chr8_+_59069673	chr8	59069630	59069691	+	90362	FAM110B	C8orf72,MGC39325	0.804244	2.43277	4.775871	9.814984	2.039444	17.240117	1.32216	2.56872	3.126175	1.93233	3.395108	26.196671	3.087079	3.747794	4.588447	3.045262	7.188415	18.56109	1	4	3	10	2	22.970149	2	4	4	2	4	37	3	5	8	5	10	18.92437
L3_chr8_+_61592046	chr8	61592019	61592308	+	5862	RAB2A	RAB2	787.775583	510.872844	444.711748	584.069202	330.14866	70.387713	178.260595	304.903433	284.159963	187.697006	240.030076	241.324964	427.181598	362.514919	502.835303	365.746241	532.505635	256.595584	837.87125	869.900654	233.89933	588.911164	320.898425	91	215.395123	376.744755	332.440325	181.106654	270.468288	351.503288	423.149042	462.601715	620.623165	592.416448	605.419409	265.842518
L3_chr8_+_62127171	chr8	62127170	62127172	+	NA	NA	NA	0.804244	0.610418	0	0.975531	4.096355	3.485384	6.527917	0	2.323597	0.937795	2.552068	2.897997	9.187151	3.012019	16.35533	13.081772	29.324955	14.365444	1	1	0	1	4	5	9	0	2.904762	1	3	4	9	4	22.793909	21.279279	34.990991	14.731962
L3_chr8_+_64243704	chr8	64243672	64243759	+	253943	YTHDF3	FLJ31657	75.829434	69.857319	92.536933	89.093677	37.726591	13.671406	24.559271	63.316691	98.434168	51.464297	41.583748	45.360431	85.153154	92.474403	157.581775	107.805906	81.695623	56.058657	86.952132	116.66505	52.825037	90.645064	36.890827	20	34	90.87666	120.59526	50.951271	48	63.777066	83.526501	119.996324	225.266798	175.486361	107.888525	56.875244
L3_chr8_+_81561019	chr8	81560985	81561019	+	65986	ZBTB10	RINZF,FLJ12752	13.412128	9.078134	0	2.933393	2.043806	0	1.32216	3.109177	1.580632	3.86466	0	4.285408	15.324025	4.497101	2.0796	1.787204	1.287928	0	16	15	0	3	2	0	2	5	2	4	0	6	15	6	4	2.942857	2	0
L3_chr8_+_86041648	chr8	86041646	86041648	+	NA	NA	NA	2.528698	1.810134	1.591957	3.929369	1.019722	0	15.05611	15.690551	12.556962	9.276411	9.660645	11.723336	0	0	1.090837	0.60736	0	1.007135	3	3	1	4	1	0	18	20	15	9	11	17	0	0	2	1	0	1
L3_chr8_+_90560069	chr8	90560069	90560069	+	NA	NA	NA	0.82181	0.013313	0.009021	0.011415	0.003998	0.001512	2.769858	1.425507	17.003108	1.16456	2.888179	1.860488	13.149829	5.4167	26.247379	3.174423	5.913432	9.925835	1.020937	0.020937	0.007976	0.011964	0.003988	0.003988	3.761538	2.369231	19.969231	1.230769	3.346154	2.576923	12.98635	7.057244	32.424483	5.18362	7.662704	10.211801
L3_chr8_+_94998350	chr8	94998335	94998375	+	54704	PPM2C	FLJ32517,MGC119646,PDH,PDP,PDP1,PDPC	5.57883	3.653606	3.183914	5.866785	2.043806	0.638107	4.119978	24.23131	3.947832	3.80792	1.68608	18.419324	2.054407	8.25166	8.281203	4.259982	2.657687	9.021759	6.881356	6	2	6	2	1	6	36.588803	5	4	2	25.898649	2	11	14.971154	7	4	9
L3_chr8_+_96215292	chr8	96215290	96215295	+	79666	PLEKHF2	FLJ13187,PHAFIN2,ZFYVE18	0	0	1.591957	0	0	0	0	0	0	21.160723	0	0.741153	1.032672	0	0.494381	0.427516	0	0	0	0	1	0	0	0	0	0	0	20	0	1	1	0	1	0.705128	0	0
L3_chr8_+_96438800	chr8	96438800	96438803	+	NA	NA	NA	10.699901	13.534776	21.848118	14.476076	9.177493	23.784602	15.273335	11.157087	20.69299	5.776798	9.939682	35.016355	3.087079	3.783298	5.12871	0.60736	0.643964	6.965484	12.434426	22.65625	12.09375	14.6875	8.957189	28.4375	19.5	15.797896	24.47619	5.821705	11.357143	51.391029	3	5	9	1	1	7
L3_chr8_+_97726646	chr8	97726628	97726775	+	10404	PGCP		53.388166	32.527769	53.738928	67.415009	27.285792	16.177285	35.258099	38.044852	37.66042	43.605151	37.838968	45.756148	88.315431	60.326845	77.498985	87.037138	75.77287	74.364727	61.858399	54.209626	30.949763	68.531182	26.654808	23.155921	48.507125	56.449143	46.000139	43.494394	43.852888	65.053561	87.097313	78.749876	114.332076	141.763216	98.766691	75.613615
L3_chr8_+_100025845	chr8	100025842	100025855	+	116039	OSR2	FLJ90037	3.313685	39.041047	0	0	0	0.638107	8.324116	9.666697	1.122752	0	0	0.741153	24.981566	10.61924	0	0	0	1.007135	4	66.152519	0	0	0	1	11	13	1.464286	0	0	1	24.735294	13.847458	0	0	0	1
L3_chr8_+_101232039	chr8	101232026	101232069	+	5440	POLR2K	ABC10-alpha,RPABC4,RPB10alpha,RPB12,RPB7.0,hRPB7.0,hsRPB10a	6.117836	4.230686	13.855933	0.975531	5.123968	0	0	1.178254	3.233036	0.937795	6.081159	0.741153	56.073755	33.710814	31.130976	41.068058	39.311971	20.829024	7	7	8	1	5	0	0	2	4	1	7	1	55	44	47	67	53.996667	21
L3_chr8_+_101294529	chr8	101294498	101294535	+	NA	NA	NA	12.54952	4.831915	1.591957	4.884455	0.792503	1.362328	0	0	0.146704	0	0	0	3.087079	0.742541	0	0	0.643964	1.007135	14.984375	8	1	5	0.777778	2	0	0	0.2	0	0	0	3	1	0	0	1	1
L3_chr8_+_104102486	chr8	104102450	104102515	+	528	ATP6V1C1	VMA5,ATP6C,ATP6D,FLJ20057,VATC	5.726417	2.43277	8.279922	9.773689	3.059166	0	1.32216	23.037721	11.289759	13.167307	17.227945	14.267952	40.764084	35.967005	73.555856	76.262345	104.319295	46.964394	7	4	5	9.967742	3	0	2	32	14	13	20	20	40	47	105.975303	123.922226	130.984877	47.988636
L3_chr8_+_104581304	chr8	104581301	104581313	+	9699	RIMS2	DKFZp781A0653,KIAA0751,OBOE,RAB3IP3,RIM2	0.804244	0	22.776222	0	0	0	1.32216	0	0.772772	0	0.116014	0	1.032672	0	0	0	0	0	1	0	12	0	0	0	2	0	1	0	0.142935	0	1	0	0	0	0	0
L3_chr8_+_107739290	chr8	107739257	107739304	+	55074	OXR1	FLJ10125,FLJ38829,FLJ41673,FLJ42450,FLJ45656,Nbla00307	50.512071	57.044036	40.635031	53.098287	12.258494	1.273628	6.873089	34.322717	27.825647	5.68351	9.374109	16.380917	64.174171	51.428746	36.826909	17.723824	19.420439	14.958883	57.974074	95.839344	22.996552	53.95832	12	1.996296	10	50.987952	34	6	11	23	63	67	56	29	27	15
L3_chr8_+_109525050	chr8	109525028	109525060	+	9694	TTC35	KIAA0103	6.76859	1.822352	4.93594	2.933393	2.907667	0.638107	13.088828	24.954102	29.557913	14.911972	14.640643	14.280768	63.703626	52.455292	41.004121	74.445558	64.818448	37.206033	8	3	3	3	2.851852	1	16.993243	36.972591	35.993007	15	16.979021	20	63	67.997821	60.997812	120.926933	78.956841	37.910448
L3_chr8_+_110621254	chr8	110621252	110621265	+	9166	EBAG9	EB9,PDAF,RCAS1	10.456819	7.827415	1.591957	3.892804	5.025614	0.064026	0	0.540457	1.580632	1.93233	0	0.741153	2.065344	6.857104	2.4069	2.43951	3.383483	0	11.92	13	1	3.962963	4.924528	0.122302	0	1	2	2	0	1	2	9	4	4	5	0
L3_chr8_+_117847943	chr8	117847942	117847953	+	84294	C8orf53	MGC14595	35.29042	27.06543	34.336854	48.624446	12.330753	4.532625	19.041892	50.606577	84.085973	58.191365	45.900686	31.102964	68.236163	27.972316	110.124682	65.687931	52.282477	15.501652	37.994681	46	18	48.989063	12	6	23	60.997449	94.997475	53	51	46	68	36	119	106	59	16
L3_chr8_+_124498207	chr8	124498204	124498208	+	55093	C8orf32	FLJ10204	0	0	0	0.975531	0	0	0	0	0	0	0	0.741153	14.16808	0.742541	0.988763	2.43951	0.643964	3.000177	0	0	0	1	0	0	0	0	0	0	0	1	14	1	2	4	1	3
L3_chr8_+_124849859	chr8	124849853	124849945	+	157769	FAM91A1	DKFZp666B104,FLJ23790	34.627279	28.711735	29.7918	62.903717	13.26511	2.552427	6.944875	18.454846	14.256994	21.994273	9.500259	17.281487	14.41613	18.960582	24.576448	35.518275	32.799524	21.678394	41	48	18	64	13	4	9.993056	31	18	21.993056	11	24	13.995726	25	42	58	44	21.991416
L3_chr8_+_126511763	chr8	126511752	126511829	+	10221	TRIB1	C8FW,GIG2,SKIP1	4.922173	113.25783	125.682694	90.842745	87.26668	11.7322	1.32216	192.982088	122.760699	82.792135	76.888208	41.725184	23.46418	201.383925	161.869958	70.715954	107.561845	78.668443	6	192	64	92	84.995927	17	2	234	142	79.982354	87	58.99839	23	255	187.99877	114.98896	127.980631	80.990206
L3_chr8_+_128817658	chr8	128817658	128817687	+	4609	MYC	c-Myc	16.254606	1.220836	0	16.695686	11.2694	2.000435	1.398909	1.718711	0	3.80792	2.552068	1.482306	5.152423	1.502626	8.774275	4.871574	3.383483	2.01427	18.977528	2	0	17	11	3	2	3	0	4	3	2	5	2	15	8	5	2
L3_chr8_+_132985521	chr8	132985499	132985896	+	23167	KIAA0143	DKFZp781J0562,KIAA0143	155.178772	148.408825	223.11415	272.082647	93.329453	23.721257	65.905933	221.221028	415.276973	313.404366	224.955944	192.999093	105.470395	163.026197	483.641698	373.532186	355.570323	94.979816	171.384969	250.997914	121.934859	274.972589	91	33	83.937203	272.922093	486.989334	295	253.881657	281.154278	103.995929	209.993017	614.03533	604.982944	428.671842	96.997972
L3_chr8_+_145568538	chr8	145568526	145568549	+	203054	ADCK5	FLJ35454,MGC126708	7.286552	6.687891	1.591957	0.975531	3.063528	0.638107	0.66108	0.540457	0.772772	0	0	0.741153	9.261238	1.485082	10.537845	7.325457	1.277147	6.978407	9	11	1	1	3	1	1	1	1	0	0	1	9	2	18	12	1.984615	7
L3_chr8_+_146023733	chr8	146023731	146023798	+	7553	ZNF7	FLJ38706,HF.16,KOX4,zf30	42.148897	37.091102	20.195843	25.500168	39.960218	10.656549	52.189649	65.747886	51.44415	55.551281	37.924858	48.93649	39.658654	41.471202	49.172661	28.826328	21.982228	32.605815	49	61.987755	12	26	38.973485	15	66	92	61.76007	55	43	70	39	54	67.979042	47	31	33.080451
L3_chr8_-_3204124	chr8	3204123	3204124	-	NA	NA	NA	10.605469	0	0	0	0	0	0	0	0	0	0	0	0	0.742541	0	0	0.643964	1.007135	12	0	0	0	0	0	0	0	0	0	0	0	0	1	0	0	1	1
L3_chr8_-_11742668	chr8	11742668	11742674	-	1508	CTSB	APPS,CPSB	0	0	0	0	0	0	0	0	0	0	0	0	0	0	3.170438	1.822079	3.383483	11.800022	0	0	0	0	0	0	0	0	0	0	0	0	0	0	6	3	5	12
L3_chr8_-_11748331	chr8	11748330	11748331	-	1508	CTSB	APPS,CPSB	0	0	0	0	0	0	0	0	0	0	0	0	0	0	0	0	1.36976	14.494517	0	0	0	0	0	0	0	0	0	0	0	0	0	0	0	0	2	15
L3_chr8_-_17315299	chr8	17315298	17315300	-	9108	MTMR7	DKFZp781E194,MGC163449,MGC163451	3.436593	4.80521	5.17645	1.979751	8.227749	6.228422	0.001617	1.18153	0.001035	0.941558	0.843985	0.745904	2.096197	6.117538	12.629373	8.654758	6.224506	6.868481	4.026174	8.047114	3.007852	2.022248	8.017013	8.022248	0.003846	2.004945	0.001648	1.003846	1.001099	1.006594	2.030111	8.042155	17.086318	14.062229	8.032118	7.026096
L3_chr8_-_17985827	chr8	17985826	17985923	-	427	ASAH1	AC,ASAH,FLJ21558,FLJ22079,PHP,PHP32	10.864172	25.873769	11.689878	56.025847	38.871727	31.873827	2.721069	11.605389	12.057363	23.641862	71.700184	101.002783	90.489434	68.915271	78.35875	211.251834	489.245065	353.135903	13	43	7	56.980952	38	43.938831	4	20	15	23.976555	81.989933	145	89	90	116.983588	342.982952	563.934988	366.873112
L3_chr8_-_18741497	chr8	18741487	18741524	-	NA	NA	NA	0	0	0	1.951062	0	0	0.66108	1.178254	12.848042	7.789493	21.794245	5.131717	1.032672	1.485082	15.11964	13.437945	17.817704	2.014269	0	0	0	2	0	0	1	2	15.972603	8	24.972603	7	1	2	24	21.990654	24	2
L3_chr8_-_21827148	chr8	21827147	21827166	-	9046	DOK2	p56DOK,p56dok-2	13.274736	10.095322	0	7.886126	7.16413	1.362328	18.70499	4.052413	15.718226	7.015188	10.560451	6.953769	34.203227	37.057298	63.79323	27.799528	26.477717	33.727143	15	17	0	8	6.983607	2	22	6	19	7	12	10	33.992982	46.992982	75	45	31	35
L3_chr8_-_22022881	chr8	22022848	22022901	-	79873	NUDT18	FLJ22494	99.58114	55.656456	16.736007	60.199549	64.69549	36.707653	10.968436	5.152779	8.919466	17.981985	13.778487	18.803134	44.728823	8.347139	22.913707	27.020374	17.704908	16.892799	109.970803	93.987654	10	61	63	47.970803	15	9.397112	11	18	16	27	44	11	34	44	23.969072	17
L3_chr8_-_22582554	chr8	22582549	22582592	-	55909	BIN3	MGC14978	4.851568	23.747937	52.796262	21.664339	12.279274	2.761163	28.086641	98.652621	171.096569	72.927405	45.820981	27.679768	33.653235	55.41235	156.352348	69.508465	65.966537	30.517792	5.973451	39.833333	28.867257	22	12	4	35.998148	129.931044	198.94616	70.98336	51.992467	39	32.967469	71.882303	188.622895	112.874564	83.935281	30.980915
L3_chr8_-_30060027	chr8	30060027	30060177	-	51669	TMEM66	FLJ22274,FOAP-7,HSPC035,MGC8721,XTP3	71.430333	29.340412	14.79476	37.346348	34.808361	20.602901	2.16878	22.20556	10.391018	0	7.744713	7.879538	104.025215	103.431179	129.225547	91.390162	113.313199	75.924055	81	49	8.992337	38	34	26	3	31	13	0	9	11	102.981308	133	163.998817	147.995179	136	78
L3_chr8_-_41285076	chr8	41285076	41285076	-	NA	NA	NA	3.215809	2.273886	3.145457	4.645703	12.674345	2.732171	0.32594	0.259081	1.223012	0	0.432826	0.769962	0.297894	0	0	0	0.350126	0.293315	3.777778	3.777778	1.888889	4.725256	12.333333	3.777778	0.52	0.52	1.56	0	0.52	1.04	0.285714	0	0	0	0.571429	0.285714
L3_chr8_-_42478390	chr8	42478387	42478390	-	6575	SLC20A2	GLVR2,Glvr-2,MLVAR,PIT-2	0	0	0	0	0	0	0	0	0	0	0	0	0	0	0.066439	0.208318	7.937955	43.2533	0	0	0	0	0	0	0	0	0	0	0	0	0	0	0.172414	0.344828	10.041872	45.227528
L3_chr8_-_52974183	chr8	52974182	52974225	-	NA	NA	NA	21.645479	14.338637	1.591957	4.891254	1.019722	0	0.66108	0	1.545544	0.937795	0	4.418741	17.337981	2.245167	0.988763	3.045262	0.643964	8.812171	25	24	1	5	1	0	1	0	2	1	0	6	17	3	2	5	1	9
L3_chr8_-_57521769	chr8	57521769	57521769	-	5179	PENK		0	0	1.591957	0	0	0	0	0	0	0	0	0	0	0.742541	10.885597	0	0	0	0	0	1	0	0	0	0	0	0	0	0	0	0	1	15	0	0	0
L3_chr8_-_66857229	chr8	66857224	66857234	-	NA	NA	NA	1.656842	0	0	0	0	0	0	0	0	6.077393	0	0.741153	20.18489	4.592579	4.914753	3.677067	1.287928	1.007135	2	0	0	0	0	0	0	0	0	6	0	1	20	6	8	6	2	1
L3_chr8_-_66916742	chr8	66916737	66917510	-	5150	PDE7A	HCP1,PDE7	2441.965738	1310.288636	1125.989167	834.808558	208.65451	26.242946	885.618648	1369.327837	853.607675	384.84633	213.968185	132.266784	627.226403	429.369832	782.807947	291.41313	255.540399	68.571584	2464.586797	2254.194144	558.852906	839.989346	202.991378	35.99556	942.075248	1389.586153	955.760702	350.975316	239.938499	190.998006	623.927156	544.928984	876.910821	471.983043	295.994163	69.997054
L3_chr8_-_67688056	chr8	67688041	67688070	-	NA	NA	NA	13.357263	10.856232	7.024196	5.880431	0	0	1.32216	2.56872	0	0	0	0.741153	2.054407	2.245167	0	0.60736	0.643964	0	16	18	4	6	0	0	2	4	0	0	0	1	2	3	0	1	1	0
L3_chr8_-_74821630	chr8	74821622	74821699	-	NA	NA	NA	52.550434	55.079002	26.614412	34.010838	17.357751	5.852508	86.559339	86.812364	93.772068	36.211221	42.637654	31.837106	100.625812	81.188058	125.590868	64.489478	48.337246	29.538163	60.101659	92.321742	16.150951	34.64731	16.987433	8.853742	98.392114	110.373081	109.141689	34.807354	48.309179	46.059568	99.506934	103.623543	153.744644	104.477159	58.773064	29.964743
L3_chr8_-_78549040	chr8	78549039	78549040	-	NA	NA	NA	0	1.220836	1.591957	1.957861	1.019722	0.638107	5.421853	0	2.402289	1.93233	5.238118	10.14314	0	0	0	0	0	0	0	2	1	2	1	1	7	0	3	2	6	14.744186	0	0	0	0	0	0
L3_chr8_-_95976606	chr8	95976604	95976607	-	9134	CCNE2	CYCE2	1.608488	0.610418	0	0	0	0	0	6.140543	1.580632	0	0	2.852977	12.217882	5.285924	5.31075	1.214719	0.643964	1.993043	2	1	0	0	0	0	0	9	2	0	0	4	12	7	8	2	1	2
L3_chr8_-_98359311	chr8	98359307	98359359	-	85453	TSPYL5	KIAA1750	122.238066	87.76174	49.91399	78.837388	73.902428	33.926991	83.570122	99.966086	47.71905	39.226104	27.965473	44.276365	39.901537	26.557031	27.211749	41.762551	29.852684	59.88246	136.996667	147.983419	28	79.983435	71.996672	43	104.978313	132.987282	57.963636	39	32	63	38.997268	35	45	68	41	61
L3_chr8_-_103205666	chr8	103205663	103205672	-	83988	NCALD	MGC33870,MGC74858	1.656842	0.610418	0	0.975531	0	0	0	3.577524	0	1.93233	0.84304	2.908258	11.193337	6.060512	0.988763	5.517198	0.643964	3.057489	2	1	0	1	0	0	0	6	0	2	1	4	11	8	2	9	1	3.088608
L3_chr8_-_103320318	chr8	103320314	103320352	-	50484	RRM2B	DKFZp686M05248,MGC102856,MGC42116,p53R2	0	1.831254	3.183914	0	0	0	2.059989	1.080913	0.772772	2.94947	0	1.482306	8.217744	7.495587	11.120222	8.538528	9.846102	4.028538	0	3	2	0	0	0	3	2	1	3	0	2	8	10	17.99187	14	14	4
L3_chr8_-_103945534	chr8	103945521	103945576	-	51582	AZIN1	ODC1L,MGC3832,MGC691,OAZI,OAZIN	1.608488	2.357798	6.753939	5.815716	1.019722	0	8.709327	13.927502	3.934036	7.015188	5.238118	13.396701	44.632911	52.630919	56.694058	29.454708	64.637541	54.611608	2	3.875	4	5.941176	1	0	12	19	5	7	6	19	43.975938	67.983914	76.964988	47.975891	77.965117	55.967763
L3_chr8_-_109330123	chr8	109330100	109330139	-	3646	EIF3E	INT6,EIF3-P48,EIF3S6,eIF3-p46	4.069575	0.610418	1.591957	2.942775	0	0	11.882327	26.722561	23.068257	16.724538	21.007521	10.700849	163.011657	133.547734	144.474237	92.306132	108.355249	50.549131	5	1	1	3	0	0	15.984	37.968636	27.944701	16.960572	23.975935	14.984	161.642109	169.885509	178.895556	149.615279	126.918467	51.92574
L3_chr8_-_119193257	chr8	119193246	119193317	-	2131	EXT1	EXT,ttv	13.73448	6.608544	1.591957	23.467187	14.303953	5.313589	7.310418	7.627511	8.742326	28.283027	19.164579	20.268063	9.239479	19.651145	16.41001	22.005844	23.383868	10.985719	16	11	1	24	14	8	10	13	11	29	22	28	9	26	29	36	32	11
L3_chr8_-_124355695	chr8	124355669	124355708	-	11244	ZHX1		17.075399	9.610674	8.345896	10.812719	9.20369	1.362328	7.888092	9.744579	18.658515	10.738963	16.33637	11.623843	31.716593	28.580806	32.880068	19.615853	24.916112	12.85798	20	16	5	11	9	2	11	15	23	11	19	16	31.124573	37.333256	47	32	34.23536	13
L3_chr8_-_125454087	chr8	125454084	125454124	-	157378	TMEM65		4.73071	3.027963	0	6.853614	3.974631	0.066475	1.347597	1.542848	2.476631	1.535107	2.210455	2.63174	12.327476	5.0268	4.281699	5.359896	8.60064	25.935718	5.683119	4.960266	0	7.011271	3.898057	0.12657	1.935696	2.75019	3.216766	1.66428	2.623937	3.59941	12.059886	6.594508	7.344445	8.803142	11.26184	26.651412
L3_chr8_-_125769958	chr8	125769953	125769959	-	NA	NA	NA	0	0	1.591957	2.942775	0	0	0	0	5.65124	0	0	2.156844	0	1.485082	38.615994	10.416881	14.798166	5.95835	0	0	1	3	0	0	0	0	7	0	0	3	0	2	50.958763	17	18.979381	6
L3_chr8_-_131021202	chr8	131021202	131021261	-	51571	FAM49B	L1,BM-009,DKFZp686B04128	19.38922	15.034613	18.834819	9.782555	1.019722	1.276214	2.059989	8.030291	7.074008	4.688976	0	3.649411	48.966656	60.307866	34.621942	14.019069	6.637774	9.965662	23	25	10.9875	10	1	2	3	13	9	5	0	5	47.995951	78	54	23	10	10
L3_chr8_-_133402977	chr8	133402951	133402977	-	NA	NA	NA	0	0	0	0	0	0	0	0.540457	7.267063	11.811678	1.709028	2.936435	0	3.730249	8.804797	1.808207	4.845473	5.92045	0	0	0	0	0	0	0	1	9	11.935484	2	4	0	5	15	2.977273	7	6
L3_chr8_-_139689519	chr8	139689475	139689584	-	NA	NA	NA	0	0	0	1.957861	0	0.638107	0	0	0	5.024947	0	10.757385	0	0	2.0796	6.092133	3.916048	97.230879	0	0	0	2	0	1	0	0	0	5	0	15	0	0	4	10	5.960317	99
L3_chr8_-_142080446	chr8	142080443	142080449	-	5747	PTK2	FADK,FAK,FAK1,pp125FAK	0.804244	0	0	0.975531	1.019722	0.638107	0	0	0	6.077393	1.68608	0.741153	0	0	3.318266	1.214719	10.457462	1.007135	1	0	0	1	1	1	0	0	0	6	2	1	0	0	6	2	14	1
L3_chr8_-_144762877	chr8	144762868	144762928	-	65263	PYCRL	FLJ13852	56.832284	41.948163	29.396997	25.446349	51.094688	22.766932	15.930365	35.557558	5.58644	21.565106	14.811299	3.677588	14.351075	15.016381	6.91795	3.041031	13.139575	13.41073	66	69.996441	17	26	49.917241	30.951049	22	52	7	20.971014	17	5	14	19.934275	12	5	19	13.565854
L3_chr8_-_144969825	chr8	144969822	144969933	-	23513	SCRIB	CRIB1,SCRB1,SCRIB1,Vartul	76.04174	41.413853	12.859459	34.326925	41.93439	29.052139	19.69848	35.264241	10.283563	11.591348	21.097762	8.739683	11.316388	30.436744	8.094997	19.546583	16.797644	35.540483	86.933391	68.958963	7.845227	34.984091	40.997701	39	27	54.332399	12.970814	11.806732	24	11.956001	10.99	39.989848	15	31.977011	23.979695	35.975069
L3_chr8_-_145074507	chr8	145074501	145074582	-	NA	NA	NA	1.656842	2.420552	15.447889	3.915723	5.113349	5.031562	3.567689	14.097425	21.934122	5.913903	3.395108	0.741153	8.176916	8.270589	15.225246	1.214719	3.383483	1.993043	2	4	9	4	5	7	5	22	27	6	4	1	8	11	25	2	5	2
L3_chr8_-_145624705	chr8	145624700	145624741	-	51160	VPS28	MGC60323	99.409452	78.427927	31.378152	73.921036	67.758846	46.129806	4.889849	4.117981	2.353404	9.721823	7.655703	3.677588	104.353256	83.530907	97.567519	99.341131	147.911982	150.401661	111.651795	131.77871	17.995798	74.930983	66	60.824895	7	7	3	10	8.923077	5	102.987205	107.960415	131	161.202717	175.917343	155.919671
L3_chr8_-_145951654	chr8	145951654	145951656	-	90987	ZNF251	FLJ34319	0	0	0	0.975531	0	0	0.66108	0	10.050431	0	0	0	1.032672	0	1.733047	0	0	0	0	0	0	1	0	0	1	0	12	0	0	0	1	0	3	0	0	0
L3_chr8_-_146097643	chr8	146097630	146097648	-	58500	ZNF250	MGC111123,MGC9718,ZFP647,ZNF647	5.111747	4.212594	0	2.933393	0	0.638107	4.282387	11.37121	0.772772	0	2.583893	5.767714	3.087079	6.077661	1.733047	1.218951	2.130027	3.97823	6	7	0	3	0	1	6	17	1	0	3	8	3	8	3	2	3	4
L3_chr9_+_262934	chr9	262888	263081	+	81704	DOCK8	RP11-165F24.2,FLJ00026,FLJ00152,FLJ00346,ZIR8,MRD2	2.528698	7.820477	1.591957	8.823206	2.039444	1.362328	180.113675	414.045478	196.680237	381.548214	316.572141	193.82319	96.902486	103.887663	58.880988	115.477402	169.340575	52.674973	3	13	1	9	2	2	208.990977	434.980275	224.998181	339.962974	344.984328	286.989248	95.997093	132.992718	83.988359	186.978043	196.992713	53.976378
L3_chr9_+_2611536	chr9	2611536	2612162	+	7436	VLDLR	FLJ35024,VLDLRCH,RP11-320E16.1	544.204044	262.863053	90.104416	135.107031	58.445253	2.000434	420.553289	342.459067	83.388827	114.27876	75.0924	53.172322	240.575775	191.568353	49.761997	50.514075	50.123203	15.417735	574.681507	447.783988	48.70558	136.651972	57	3	463.847627	413.923291	99.996268	109.596696	85.310434	75.610272	237.72269	245.422586	73.183213	82.146101	66.395699	15.4
L3_chr9_+_4975085	chr9	4975082	4975275	+	3717	JAK2	JTK10	11.90564	9.63024	1.591957	3.886787	11.289576	0	0.66108	2.39927	0	5.819595	12.981965	9.126164	0	7.5185	0.988762	3.654229	2.575855	4.99322	14	15.931456	1	3.970588	11	0	1	4	0	6	15	12.968254	0	9.974359	2	6	4	5
L3_chr9_+_9080875	chr9	9080870	9080875	+	NA	NA	NA	7.720804	4.186026	12.263975	12.806507	3.063528	4.350973	8.432908	1.858813	8.919466	17.656195	1.709028	3.59413	26.383118	24.084083	38.834048	28.39174	34.296644	27.055001	9	7	7	13	3	6	11	3	11	17	2	5	26	30.995496	50	46	41	28
L3_chr9_+_14195039	chr9	14195038	14195039	+	NA	NA	NA	0	0	0	0	0	0	0	0	0	0	0	0	12.158417	17.921504	15.663132	19.776438	20.499051	6.403915	0	0	0	0	0	0	0	0	0	0	0	0	12	23	22	32	24	6.5
L3_chr9_+_16861399	chr9	16861399	16861399	+	NA	NA	NA	5.209432	3.03795	0	0.998466	1.019722	0	0	0	0	0	0	0	6.111572	6.153361	12.557829	3.677067	11.411796	1.007135	6	5.062802	0	1.023392	1	0	0	0	0	0	0	0	6	8	17	6	14.015009	1
L3_chr9_+_17569727	chr9	17569727	17569728	+	6456	SH3GL2	FLJ20276,CNSA2,EEN-B1,FLJ25015,SH3D2A,SH3P4	0.001411	0.346886	0.002355	0.004321	0.004564	0.000818	0.020848	0.050109	2.913793	13.63514	18.713031	9.029384	0	0.48599	0.742528	1.505331	2.996918	0.021543	0.002275	0.564512	0.002275	0.004551	0.004551	0.002275	0.040909	0.120621	3.69551	13.020455	20.992677	13.081818	0	0.665022	1.543884	2.472825	4.1459	0.020151
L3_chr9_+_36126731	chr9	36126710	36126768	+	152007	C9orf19	GAPR-1,GLIPR2,RP11-421H8.5	9.248934	27.968368	3.183914	5.876167	36.899238	6.351407	3.382149	2.939727	1.545543	6.900538	33.128452	26.48583	9.228681	8.185494	10.347676	17.693413	47.602668	21.542753	11	46.874875	2	6	36	9	5	5	2	7	37.780303	36.928571	8.972222	11	16.944444	28.900256	61	22
L3_chr9_+_37790784	chr9	37790759	37790815	+	79269	WDR32	FLJ23201,MGC10765,MGC131781	94.86166	63.193265	28.922184	46.213583	19.488668	2.724656	45.870477	42.996163	37.53815	33.308055	39.201288	46.401612	69.239876	69.582681	77.378197	45.97882	51.370998	39.350534	106	105.981854	17	46.993994	19	4	59	62	46	33	45	66	67.992366	90	111.994307	74.998081	67.996183	39.981203
L3_chr9_+_70584800	chr9	70584789	70584804	+	116224	FAM122A	C9orf42,MGC17347	7.73813	9.637716	6.527897	14.729766	8.176878	2.761163	3.567689	4.827887	7.196783	11.876646	7.734548	5.68582	12.278838	7.569904	6.172391	9.195276	7.012741	7.964316	9	16	4	15	8	4	5	8	9	12	9	8	12	10	10.643939	15	9.643939	8
L3_chr9_+_76893249	chr9	76893239	76893292	+	26578	OSTF1	FLJ20559,OSF,SH3P2,bA235O14.1	1.608488	2.43277	1.591957	3.908924	0	0	1.32216	2.259167	2.318315	1.87559	0.84304	5.596458	12.311534	2.227622	8.208341	27.005031	11.820974	7.007489	2	4	1	4	0	0	2	4	3	2	1	7.733333	12	3	14	44	17	7
L3_chr9_+_77695415	chr9	77695405	77695415	+	5125	PCSK5	RP11-422N19.4,PC5,PC6,PC6A,SPC6	0.804244	0	1.591957	11.778296	7.165899	4.12349	0	1.718711	3.233036	2.870125	8.713431	18.817119	0	0.742541	1.585219	6.106506	7.372484	12.772186	1	0	1	12	7	6	0	3	4	3	10	27	0	1	3	10	10	13
L3_chr9_+_80101895	chr9	80101859	80101895	+	29968	PSAT1	EPIP,MGC1460,PSA,PSAT	3.332943	4.212594	3.343982	1.951062	0	0	3.621307	4.96799	0.772772	0	0	0	22.420389	15.186092	1.585219	0.60736	4.358886	3.000177	4	7	2	2	0	0	5	8	1	0	0	0	21.971429	20	3	1	6	3
L3_chr9_+_91123245	chr9	91123232	91123249	+	79048	SECISBP2	RP11-89K14.1,DKFZp686C09169,SBP2	13.744744	13.178454	11.960135	8.848836	7.157156	0.638107	1.398909	7.894149	7.303643	0.937795	4.307614	5.121455	20.352674	12.356057	27.198743	16.581233	15.302545	1.993043	16	22	7	9	7	1	2	12	9	1	5	7	20	16	38	27	20	2
L3_chr9_+_94766402	chr9	94766380	94766429	+	89846	FGD3	RP11-274J16.4,FLJ00004,MGC117260,ZFYVE5	2.412732	1.220836	0	3.908924	1.019722	0.638107	7.41921	13.627542	3.126175	10.644655	11.242551	17.083951	26.47786	7.460498	4.307029	18.965953	23.616884	15.793589	3	2	0	4	1	1	10	21	4	11	13	24	26	10	8	31	31	16
L3_chr9_+_95378087	chr9	95378085	95378870	+	5253	PHF2	GRC5,JHDM1E,KIAA0662,MGC176680	60.160836	24.890892	37.522265	37.955916	16.76387	8.590236	78.266278	94.132387	175.950322	70.939118	44.452077	85.349745	12.048349	27.706998	28.924783	11.533727	11.002948	23.892798	70.597917	41.246701	22	38.692308	16.396341	13	105.819216	143.868402	212.11844	71.994382	51.718373	119.113089	11.705572	36.659091	47.927832	18.945946	16	24.117274
L3_chr9_+_95968350	chr9	95968349	95968412	+	NA	NA	NA	35.823044	34.762674	22.993647	31.402749	15.328037	0.638107	9.801274	36.121483	26.433375	16.708218	11.291715	6.614022	6.1524	4.525839	7.847178	7.32301	2.773991	2.014269	41.86	58	14	32	15	1	14	53	31.993671	17	13	9	6	6	13.168044	12	4	2
L3_chr9_+_111582321	chr9	111582317	111582322	+	NA	NA	NA	312.499911	279.783714	172.072833	424.2175	538.442222	504.930858	258.428182	301.771568	141.750988	214.40276	147.622526	685.283221	11.768188	6.541014	16.783916	13.610541	6.927227	26.993234	315.345854	484.114591	84.447033	423.890897	519.529343	481.481646	262.187017	303.617217	160.327621	188.859875	160.91962	1100.496282	11.53007	8.560432	24.754687	22.142886	9.394257	27.83971
L3_chr9_+_113463715	chr9	113463711	113463726	+	2790	GNG10		5.736385	6.008378	2.750929	0.975531	0	0	0	0	0	9.276411	1.709028	0	5.119728	9.101269	3.105303	10.919551	11.616843	3.944081	6.666667	10	1.666667	1	0	0	0	0	0	9	2	0	5	12	5	17.85	15	4
L3_chr9_+_114344861	chr9	114344861	114344862	+	NA	NA	NA	0	0	0	0	0	0	0	0	0	0	0	0	10.146174	0	0.494381	0	0	0	0	0	0	0	0	0	0	0	0	0	0	0	10	0	1	0	0	0
L3_chr9_+_114990613	chr9	114990613	114990621	+	NA	NA	NA	0	0	0	0	0	0	0	0.540457	7.157982	7.789493	7.772188	2.156844	0	0.742541	4.903485	4.270053	11.972754	8.836402	0	0	0	0	0	0	0	1	9	8	9	3	0	1	9	7	16	9
L3_chr9_+_127644249	chr9	127644248	127644249	+	NA	NA	NA	0	0	0	0	0	0	0	0	0	0	0	0	0	0.742541	10.885597	0	0.643964	0	0	0	0	0	0	0	0	0	0	0	0	0	0	1	15	0	1	0
L3_chr9_+_129414376	chr9	129414347	129414387	+	6812	STXBP1	RP11-56D16.3,MUNC18-1,UNC18,hUNC18,rbSec1	21.447346	13.240487	12.103907	77.235364	62.716645	12.229368	24.533093	18.773477	15.007566	42.60516	30.034793	32.692607	12.226009	5.257186	12.313121	19.664794	21.579852	30.190077	24	22	7	78	61	16	30	27	18	41	34	47	12	7	19	32	27.986207	31
L3_chr9_+_130173449	chr9	130173446	130173477	+	81605	URM1	C9orf74,MGC2668,RP11-339B21.4	6.76859	2.441673	9.937853	0.975531	8.200721	0.638107	21.904196	11.768729	6.217261	10.996761	6.822041	6.46395	38.597785	30.569909	58.650791	28.81524	39.093272	33.269587	8	4	6	1	8	1	29	18	8	11	8	9	37.983444	39.983444	80.950331	46.966887	51	33.950331
L3_chr9_+_131974251	chr9	131974245	131974558	+	23413	FREQ	DKFZp761L1223,FLUP,NCS-1,NCS1	157.182318	104.96617	311.103928	548.18282	328.537801	125.554926	57.835769	46.219334	120.064355	130.988235	61.082868	75.428632	37.60898	46.560481	119.88788	103.64926	128.693321	80.177063	180.02952	175.692739	170.016875	553.462405	319.573629	163.410588	78.207936	70.925325	145.297513	125.431513	70.456022	106.909191	36.766989	61.157033	169.327325	168.396185	154.960047	81.844256
L3_chr9_+_132310136	chr9	132310126	132310173	+	445	ASS1	ASS,CTLN1,RP11-618A20.2	12.020289	14.96605	8.919993	8.835521	7.155522	22.335322	12.95936	5.338997	3.175061	2.813385	6.035685	2.195282	30.518913	42.45899	36.084746	11.01426	10.146475	23.519502	14	25	5	9	7	28	17	9	4	3	7	3	30	54.985222	53	18	14	23.995025
L3_chr9_+_138822197	chr9	138822187	138822228	+	55684	C9orf86	FLJ10101,FLJ13045,Parf,RP11-216L13.9,bA216L13.9,pp8875,RBEL1	231.214421	131.661731	86.040726	160.081812	118.647104	47.771669	28.312472	18.238705	26.080292	14.695915	23.129531	16.337124	70.120079	62.534675	72.748341	59.691401	35.40355	65.594243	249.963942	222.329273	47.418745	161.969198	115.44053	62.357636	36.019884	27.945205	32.054472	14.965753	26.601055	22.978622	68.992079	80.996055	98.318962	96.98026	45.998028	67.161647
L3_chr9_+_138855609	chr9	138855608	138855609	+	NA	NA	NA	0.69971	0	1.379862	1.711981	4.481627	5.595244	0	0	0	0	0	0	4.087056	3.815345	6.569556	11.711587	6.197409	18.29351	0.875	0	0.875	1.75	4.375	7.636364	0	0	0	0	0	0	4	5	10	19	8	19
L3_chr9_+_139176382	chr9	139176381	139176382	+	NA	NA	NA	0.368218	4.975279	0	0.437921	11.076326	3.087318	2.569632	4.471572	0	0	2.235063	4.005389	0	3.912035	0	0	0	3.537958	0.472739	8.273782	0	0.450704	10.804633	4.481476	3.62963	7.060932	0	0	2.62963	5.670251	0	5.134715	0	0	0	3.544192
L3_chr9_-_5823053	chr9	5823008	5823138	-	79956	ERMP1	FXNA,KIAA1815,bA207C16.3	104.729832	57.156535	28.421015	229.32854	184.010348	31.900767	61.301426	42.876941	65.848935	173.818341	283.912126	159.508958	69.090851	69.452943	70.649221	250.56285	332.910542	178.695461	118.463599	95.753687	16.997143	232.286801	179.205397	44.398986	78.189366	68.266889	81.300518	169.845239	321.235812	229.384737	67.817886	90.700438	114.595756	407.157985	409.834764	182.504111
L3_chr9_-_14912433	chr9	14912430	14912433	-	NA	NA	NA	0.804633	0.293268	0.7193	0	0	0	4.100613	3.735268	2.731822	0	0.896477	0.630115	18.985334	5.805882	14.704101	2.144112	2.205116	3.731978	1.000463	0.476654	0.47619	0	0	0	5.595452	5.860497	3.471179	0	1.062136	0.845583	18.703704	7.555556	19.521879	3.518519	3.269521	3.781198
L3_chr9_-_26937165	chr9	26937136	26937422	-	9373	PLAA	PLAP,FLJ11281,FLJ12699,PLA2P	45.4982	43.293078	46.227168	57.02029	11.230029	8.848065	19.528973	50.717382	40.87636	18.2831	48.311082	34.512013	125.061902	106.510937	114.588302	107.357375	82.028587	59.73553	54	71.996169	26	57.995851	11	12	27.015021	78.987539	50.996805	19	55.980392	47.975232	122.663112	138.99375	169.991218	174.990385	112.979578	60.301744
L3_chr9_-_27519813	chr9	27519765	27519820	-	79817	MOBKL2B	FLJ13204,FLJ23916,MGC32960,MOB3B	2.412732	4.844419	3.343982	1.951062	0	0.638107	1.32216	3.437421	3.126175	1.87559	37.072363	35.077162	0	2.245167	0	1.832151	1.287928	0.985571	3	8	2	2	0	1	2	6	4	2	42.992537	48.985075	0	3	0	3	2	0.978261
L3_chr9_-_34610472	chr9	34610462	34610497	-	11258	DCTN3	DCTN-22,DCTN22,MGC111190	35.747117	44.715639	43.98069	33.421091	25.619007	10.474898	26.663132	28.388772	21.253335	28.976492	18.195099	29.831368	46.752929	32.966787	61.765383	41.806984	30.438725	22.600906	41	74.95	25	34	25	15	34	41.91635	25.99177	28.991701	21	43	45.937984	43	89	68	39	23
L3_chr9_-_35062592	chr9	35062566	35062680	-	7415	VCP	p97,TERA,IBMPFD,MGC131997,MGC148092,MGC8560	179.252043	115.948417	135.999137	156.62489	140.887779	72.030217	37.332393	61.203644	69.924852	70.797615	33.533951	54.426779	165.837932	166.814479	335.561576	206.9483	244.202492	247.873876	200.061193	195.294164	71.676898	158.762583	137.081277	91.404605	48.508015	83.997625	83.327588	69.765121	38.571629	78.286517	163.951359	214.021194	402.532147	335.299103	287.457677	257.041564
L3_chr9_-_35093148	chr9	35093086	35093205	-	30968	STOML2	HSPC108,SLP-2	859.316625	468.868875	419.453673	602.207402	558.727398	213.089482	139.147991	107.739611	82.378538	99.376211	67.16149	58.397658	275.566165	278.192857	348.344473	226.470871	250.471485	174.595936	919.764131	795.49156	221.994268	607.93646	542.936285	265.987249	173.395453	153.924173	99.98966	98.986959	76.793999	81.998523	271.985493	357.467449	463.449924	367.966871	303.975923	178.990622
L3_chr9_-_35805018	chr9	35804998	35805040	-	84681	HINT2	HIT-17	12.521015	4.874442	3.183914	5.859986	4.08325	0.638107	0.66108	0	0	0	0.84304	0	16.390298	4.525839	0.494381	2.433671	2.739519	3.000177	15	8	2	6	4	1	1	0	0	0	1	0	16	6	1	4	4	3
L3_chr9_-_36248446	chr9	36248445	36248485	-	10020	GNE	DMRV,GLCNE,IBM2,NM,Uae1	5.874387	6.043849	0	7.836612	4.096355	6.209524	10.033684	8.011285	1.580632	4.919368	5.238118	13.365034	18.374812	13.003749	2.823885	3.665348	5.571269	8.97145	7	10	0	8	4	8	13	11	2	5	6	19	18	17	5	6	8	9
L3_chr9_-_36477593	chr9	36477591	36477596	-	NA	NA	NA	0.804244	0.610418	0	0	1.019722	0	0	0.540457	3.830477	1.87559	0.84304	0.741153	6.141463	13.194654	0.494381	1.218951	0.643964	0	1	1	0	0	1	0	0	1	4.7897	2	1	1	6	17	1	2	1	0
L3_chr9_-_37775062	chr9	37775052	37775077	-	51010	EXOSC3	CGI-102,MGC15120,MGC723,RP11-3J10.8,RRP40,Rrp40p,bA3J10.7,hRrp40p,p10	43.723904	32.203559	36.288276	41.37633	12.266384	4.12349	22.750816	13.948488	19.630969	13.782741	29.006245	14.067749	66.99772	23.548146	94.060877	55.906592	57.95674	24.62371	49.994737	53.994737	21	42	12	6	30	22	24	14	33	20	66	31	125	90.966063	74	25
L3_chr9_-_37894063	chr9	37894059	37894370	-	92014	MCART1	CG7943,MGC14836	58.911681	25.935093	40.633945	94.45241	52.233458	11.718682	17.473913	11.796918	18.425381	39.237558	31.152234	16.528236	25.483613	15.404217	25.293195	51.71306	63.267277	46.792778	67.838512	43.007649	23.96875	95.82316	50.980778	17.565306	23.928571	19.712329	22.857143	38.749674	35.928571	23.119064	24.949555	20.289593	40.697954	84.338527	82.008744	48
L3_chr9_-_71477097	chr9	71477060	71477231	-	320	APBA1	D9S411E,MINT1,X11,X11A,X11ALPHA	109.533439	60.570048	16.365571	18.639896	5.102972	1.91432	35.627295	51.384005	15.133454	17.974708	4.238148	18.927299	12.285114	12.693373	3.016165	6.099018	1.287928	2.014269	126.702143	100.834249	9.97992	19.050405	5	3	48.923546	77.728842	19.073834	18	5	27	12	17	5.758613	10	2	2
L3_chr9_-_85775536	chr9	85775536	85775537	-	NA	NA	NA	1.608488	3.022067	3.183914	0	1.019722	0	0	0	0	0	0	0	24.283277	19.483771	31.444092	19.079213	32.570594	12.718352	2	5	2	0	1	0	0	0	0	0	0	0	24	25	41	30.977778	38	13
L3_chr9_-_87546690	chr9	87546674	87546724	-	23287	AGTPBP1	RP11-30C23.1,DKFZp686M20191,KIAA1035,NNA1	14.171107	2.818612	8.345896	10.636007	1.019722	0	3.768114	3.437421	0.772772	0.937795	0.84304	1.454129	16.341607	5.853417	4.409104	11.632375	14.193851	0	17	4.643678	5	10.862069	1	0	5	6	1	1	1	2	15.952941	7.809108	8	19	18.952941	0
L3_chr9_-_94095766	chr9	94095766	94095821	-	3376	IARS	RP11-62C3.1,FLJ20736,IARS1,ILRS,PRO0785	104.696225	100.030096	65.330674	66.999905	47.151194	15.538121	241.706546	452.282158	349.482218	242.997749	331.036061	217.038569	291.748377	300.560453	356.879014	228.307592	343.093993	166.649492	118	169	37	68	46	21	290	527.997309	401.997766	229	367.997763	318.999106	288.998611	383	445.999075	369.993083	397.997221	172
L3_chr9_-_99499418	chr9	99499416	99499530	-	7507	XPA	XP1,XPAC	50.238093	37.330596	8.112	47.13706	30.615438	6.903399	7.687667	13.493395	8.312914	7.5591	13.917304	17.543007	16.370328	11.829463	6.187904	6.014427	8.051326	2.01427	59	61.976959	4.995392	47.977169	29.920151	10	11	22	10.622951	8	16.25128	24.778012	16	15.653846	11	9.896104	11.8625	2
L3_chr9_-_99724604	chr9	99724597	99724633	-	51531	C9orf156	NAP1,HSPC219,RP11-23B15.3	1.608488	2.43277	1.591957	0	0	0	0.66108	3.109177	1.545543	0	0	1.454129	10.252518	7.604598	6.275741	8.524225	9.047767	0	2	4	1	0	0	0	1	5	2	0	0	2	10	10	11	14	13	0
L3_chr9_-_99994723	chr9	99994710	99994782	-	7464	CORO2A	CLIPINB,IR10,WDR2	20.676064	10.491581	12.330525	13.298041	5.092039	3.790458	25.227968	18.498047	6.173326	17.384759	22.732318	4.11062	8.720425	5.091755	1.40327	2.922405	4.061918	3.124048	23.95616	17.403387	7.371429	13.601605	4.993133	5.933945	33.437522	28.374882	7.895021	17.433788	26.106013	5.61256	8.501767	6.861931	2.85698	4.8125	6	3.093664
L3_chr9_-_102155032	chr9	102154997	102155063	-	54881	TEX10	RP11-208F1.2,FLJ20287,bA208F1.2	24.41799	9.060744	17.122117	27.520792	5.116077	2.852963	10.641203	11.299798	30.678734	6.75739	4.238148	15.114967	38.880326	24.417999	37.331683	30.606387	15.810852	14.021049	28.990291	15	10	28	5	4.17	15	19	38	7	5	20.976562	38	31.9613	59.930233	49.976744	22.980843	13.984556
L3_chr9_-_110815601	chr9	110815596	110815622	-	8727	CTNNAL1	RP11-115J22.1,CLLP,alpha-CATU	12.710589	10.242379	4.775871	0.975531	0	0	2.82986	2.39927	9.01346	10.079635	0	0.741153	13.344206	15.322138	13.811594	4.887732	0	3.944081	15	17	3	1	0	0	4	4	11	10	0	1	13	20	22.878049	8	0	4
L3_chr9_-_122679292	chr9	122679280	122679301	-	26147	PHF19	MGC131698,MGC149712,MGC149713,MGC23929,PCL3,RP11-27I1.1	8.542374	9.400248	1.591957	9.814984	1.019722	0	1.98324	5.771123	14.68526	9.827403	2.529121	5.048259	4.130688	4.543383	4.812679	3.053756	2.773991	0	10	15.646432	1	10	1	0	3	9	18	10	3	7	4	6	8	5	4	0
L3_chr9_-_123961860	chr9	123961848	123961882	-	4702	NDUFA8	CI-19KD,CI-PGIV,MGC793,PGIV	4.663901	4.272927	3.183914	6.844899	4.08325	2.552427	0.66108	2.259168	4.005807	0.937795	2.552068	0	13.35923	16.694674	11.75113	23.309235	21.311903	18.850479	5.7	7	2	7	4	4	1	4	5	1	3	0	13	22	21	38	30	19
L3_chr9_-_125732055	chr9	125732050	125732259	-	57706	DENND1A	FLJ38464,FAM31A,KIAA1608,RP11-230L22.3	59.973977	23.633669	7.79052	28.892508	8.1665	3.337431	32.492636	39.271298	16.599277	8.553636	12.10998	11.423136	17.396851	17.552458	9.177824	10.359561	7.384989	8.057076	70.946703	39.087548	4.805369	29.486115	8	4.965986	44.863732	59.874485	20.880435	9	13.944444	15.748476	16.974359	23.420209	16.984887	17	10.948052	8
L3_chr9_-_126743094	chr9	126743069	126743200	-	2800	GOLGA1	MGC33154,golgin-97,RP11-175D17.2	21.3677	12.11615	8.119854	8.187129	11.238772	3.190534	30.94409	50.705917	31.059382	40.752237	76.344599	60.538302	38.815539	17.468768	6.467378	10.358999	16.795639	8.958528	26	20	5	8.38326	11	5	42	79.752123	38.968137	41.845877	86.968137	84.689362	37.977444	23	12.510307	17	24	9
L3_chr9_-_128335094	chr9	128335094	128335095	-	NA	NA	NA	37.193168	8.857765	18.507897	42.569103	11.311958	2.908506	2.942271	3.035863	15.389362	5.240317	12.090867	8.072266	6.111572	4.498356	10.906714	12.967975	18.233294	2.971095	39.522158	14.93118	9.885824	42.908351	11.021726	4	3.986892	4.898305	18.248036	5.308642	13.62963	11.503939	6	5.882639	15.419535	21.02757	21.852259	3
L3_chr9_-_129371087	chr9	129371061	129371262	-	64855	FAM129B	C9orf88,DKFZP434H0820,FLJ13518,FLJ22151,FLJ22298,MEG-3,OC58,RP11-356B19.6,bA356B19.6	40.654733	18.826029	199.926617	247.80335	288.192162	132.484344	12.268372	22.639467	38.90291	54.932546	40.121782	39.79501	14.405024	20.311966	140.490398	89.266976	95.93089	201.86099	48.97789	30.997872	112.374178	251.763689	280.894496	176.96613	17.996997	37.990991	49.13882	55.997024	46.997024	54.985266	13.974217	26.986338	216.512231	145.965569	130.956062	205.704432
L3_chr9_-_129707421	chr9	129707420	129707427	-	NA	NA	NA	0	1.211934	0	0.975531	1.019722	1.276214	2.960227	1.167219	1.545543	15.055743	9.517391	7.694922	1.032672	10.778754	2.227428	6.741553	5.002851	4.985364	0	2	0	1	1	2	4	1.983333	2	15	11	11	1	14	4	11	7	5
L3_chr9_-_129739941	chr9	129739939	129739986	-	8818	DPM2	MGC111193,MGC21559,RP11-203J24.2	36.545892	15.557614	25.738269	19.626037	35.882829	12.57087	7.90525	7.36726	11.978555	5.962743	14.8028	8.670565	17.330712	6.742267	13.455259	7.32301	10.434528	36.15639	41.98895	25.98895	15	20	35	18	11	12	15	6	17.083448	12	17	9	23	12	15	37
L3_chr9_-_129993683	chr9	129993632	129993697	-	25792	CIZ1	LSFR1,ZNF356,NP94	35.016297	19.929194	9.551743	7.811048	24.458663	24.169725	35.980196	37.419721	34.751565	35.844147	17.980985	27.815127	56.146277	47.913225	42.457717	18.335489	51.600832	67.997657	40.832975	33	6	8	23.911842	31.986842	47	58	43	35.996124	20.941392	38.929412	54.951113	62.914834	66.929155	29.983125	67.976945	68.955572
L3_chr9_-_135029123	chr9	135029112	135029124	-	26301	GBGT1	FS,A3GALNT,MGC44848,RP11-326L24.6,UNQ2513	68.308142	19.477586	35.134955	58.696211	39.110284	26.689192	11.033668	20.699189	32.12692	7.137442	16.964481	21.633028	26.216907	35.467822	28.693703	47.135287	39.955074	26.856894	71	32.966543	17.988593	59	38	31	14	25.992806	36.985612	7	19	32	25.996212	44.996212	35.996212	75.984848	44.981667	27.992536
L3_chr9_-_135847749	chr9	135847724	135847764	-	7410	VAV2		41.88968	34.976089	15.607957	17.201424	10.220684	5.190968	19.115578	20.308544	17.346029	0	6.844989	18.140787	6.174158	7.638443	12.531041	6.136021	6.215233	4.259816	48.633606	58.520476	9	17.519119	10	8	25.633466	29.764423	21.757143	0	8	24.95858	6	10	20	10.03468	9	4.234203
L3_chr9_-_138126957	chr9	138126914	138126987	-	138151	BTBD14A	BTBD14,MGC23427	107.858029	47.440178	85.036267	75.366931	57.397033	21.823577	56.894588	62.084439	54.174005	45.280932	74.303147	26.395751	27.627715	14.491844	16.436067	23.209667	30.350547	8.950224	120.995204	79.456683	45	76.561674	55.973961	30	71.975124	87.927704	65.994987	44.952902	84.980296	36.975124	27	19	24.766234	37.967776	40	9
L3_chr9_-_138387869	chr9	138387867	138387971	-	64170	CARD9	hCARD9	97.259292	59.931817	11.303768	26.539707	40.929832	21.342625	8.448087	7.598164	6.301236	12.720132	6.844989	7.984694	103.865784	72.570987	20.236808	38.12701	41.036773	86.19703	110.872508	99.961902	7	26.996774	39.993548	29.996774	11.956522	13	8	13	8	11	101.88763	94.983908	34.995402	62.325806	56.984075	87.823244
L3_chr9_-_138560124	chr9	138560075	138560353	-	4851	NOTCH1	TAN1,hN1	196.322693	94.904078	138.500395	507.530599	446.187911	327.321121	395.918744	390.988154	435.381895	791.687273	785.965776	1174.627726	36.717878	45.46936	97.071301	114.078847	131.747429	217.257492	210.635405	159.824871	75.840382	511.002128	432.609187	368.455903	433.823517	441.918488	493.991833	701.899474	851.68192	1828.704844	36	58.97418	130.92253	184.984402	155.933129	226.898138
L3_chr9_-_138701328	chr9	138701326	138701752	-	10555	AGPAT2	1-AGPAT2,BSCL,BSCL1,LPAAB,LPAAT-beta	623.214736	299.931223	252.009122	198.812582	235.118905	129.89505	55.152725	90.335592	66.79821	48.300261	33.919082	37.784774	126.029853	140.977979	207.384154	73.935766	63.511748	108.605477	680.219194	505.960537	138.599131	201.789569	228.94402	167.255562	74.519541	133.583723	82.179243	48.749697	39.21125	52.590639	123.539283	183.313648	288.138068	120.544448	85.909962	110.971152
L3_chr9_-_139060364	chr9	139060280	139060494	-	56654	NPDC1	CAB1,CAB,CAB-,CAB-1,DKFZP586J0523,RP11-229P13.1	207.881189	125.459039	51.820835	178.596935	196.142121	283.869118	41.535703	18.271468	22.508264	39.828542	28.635029	47.765139	62.207674	63.639613	50.231375	55.052676	63.84542	132.209636	231.932528	210.987971	30	180.999101	190.996306	333.977779	55	27.914141	28	40	33	66.851468	60.989056	82.985115	76.997403	89.967552	83.932675	134.962547
L3_chr10_+_6226880	chr10	6226846	6226927	+	NA	NA	NA	19.436604	40.051122	16.736006	46.740759	27.592527	8.160865	7.888092	15.961895	25.099997	11.42376	11.09783	16.745298	21.476425	38.153423	46.096484	44.165553	54.353005	49.119952	22.934212	66.615437	10	47.591301	27	12	11	26.976378	31	12	13	23	21	50	70.994169	71.977077	71	50
L3_chr10_+_7900473	chr10	7900473	7900488	+	83860	TAF3	RP11-379F12.5,MGC25063,TAF140,TAFII140	5.915992	13.227616	8.616153	9.852669	0	1.276213	2.059989	2.799624	0.772772	4.802455	1.709028	1.454129	12.648225	3.012019	5.295792	6.103811	6.413368	3.986086	7	22	5	10	0	2	3	5	1	5	2	2	12.354167	4	10	10	9	4
L3_chr10_+_14920279	chr10	14920258	14920349	+	51182	HSPA14	HSP70-4,HSP70L1,MGC131990	8.525048	7.839622	11.689878	0.975531	0	3.712866	15.293886	21.826158	11.240873	6.564565	5.906201	8.725846	28.5129	19.759423	14.226493	12.257929	8.304502	5.035673	10	13	7	1	0	5	20	31	14	7	6.979021	12	27.963734	26	24	20	12	5
L3_chr10_+_17726159	chr10	17726135	17726162	+	8027	STAM	DKFZp686J2352,STAM1	4.069575	1.220836	1.591957	4.893837	2.039444	0	3.49094	0.540457	2.353404	0.937795	3.426933	2.936435	5.152423	2.227622	5.134043	6.106506	11.747806	1.007135	5	2	1	5	2	0	5	1	3	1	4	4	5	3	8.901065	10	16.266542	1
L3_chr10_+_23521286	chr10	23521283	23521288	+	256297	PTF1A	PTF1-p48	5.999467	5.09218	3.343982	6.881592	10.765107	7.429844	2.662071	1.925063	10.231307	12.832967	17.604733	25.518887	3.246382	3.363554	3.46789	3.410147	3.889923	3.352342	6.983051	8.5	2	7	10.5	9.682836	3.921875	3.094907	12.314815	12.423032	19.777199	37.34838	3.156326	4.417196	5.956522	5.595261	5.417196	3.391304
L3_chr10_+_35665406	chr10	35665403	35665619	+	219771	CCNY	C10orf9,CBCP1,CFP1	28.014328	22.303869	13.269663	37.275895	30.602055	7.798964	19.4507	22.613747	8.605754	17.107396	25.020259	16.790562	24.647066	14.962851	7.477467	28.10013	12.934839	6.004652	34	36.911765	7.992857	38	29.911765	11.958333	27.292969	37	11	17.218992	28.83663	23.417016	24	20	14	45.951634	19	5.961538
L3_chr10_+_42598254	chr10	42598228	42598262	+	9790	BMS1	BMS1L,KIAA0187	2.528698	1.822352	1.379862	1.951062	6.128709	0	1.98324	1.178254	3.934036	3.86466	4.238148	5.844693	10.274797	12.084556	4.4865	9.74288	9.682935	1.007135	3	3	0.875	2	6	0	3	2	5	4	5	8	10	15.971429	8	15.959459	13.956936	1
L3_chr10_+_44775226	chr10	44775204	44775266	+	83937	RASSF4	RP11-285G1.4,AD037,MGC44914	77.124635	32.786595	4.935939	29.481458	24.561566	7.809273	85.062632	47.204536	27.744251	25.412362	25.318213	29.611498	51.874018	34.859242	3.664819	17.101474	17.897531	30.450105	86	55	3	30	24	11	105	66	33.967217	25	29	42	50.990476	44.985713	7	27.971562	25.433333	30.985623
L3_chr10_+_59764771	chr10	59764755	59764773	+	7321	UBE2D1	E2(17)KB1,SFT,UBC4/5,UBCH5,UBCH5A	7.031822	10.095322	0	54.592255	23.653185	8.564902	4.589349	12.208791	10.91623	14.39808	8.442632	7.694922	11.152647	7.678901	20.026629	27.16324	15.451169	11.686953	8	17	0	55	23	11	6	16	13	14	9.75	11	11	10	28	44	19.702811	12
L3_chr10_+_59815175	chr10	59815165	59815201	+	7019	TFAM	MtTF1,TCF6,TCF6L2,mtTFA	2.412732	3.641388	0	0.975531	0	0	1.398909	5.338997	0	1.87559	1.68608	2.936435	26.536235	15.1365	32.501395	18.980534	11.177416	9.902431	3	6	0	1	0	0	2	9	0	2	2	4	26	20	47	31	15	10
L3_chr10_+_71833885	chr10	71833879	71833940	+	1979	EIF4EBP2	4EBP2	191.604441	145.01421	105.35322	160.606758	105.939918	59.184116	413.929755	407.628849	245.991933	169.949945	167.001168	275.391554	231.763973	147.611703	258.44921	170.831781	195.459083	161.509699	206.221133	246.209218	54.974221	162.25986	103.075093	71.792795	443.347026	451.026933	280.99216	158.412567	185.406163	415.077121	230.610643	188.084154	308.00172	276.420225	225.521819	167.87304
L3_chr10_+_72245675	chr10	72245630	72245840	+	8879	SGPL1	FLJ13811,KIAA1252,SPL	8.090796	4.874442	13.281836	25.47911	18.358745	10.352276	0.66108	10.062668	3.126175	21.782301	10.31844	10.169714	1.032672	5.239641	5.74442	9.137424	13.684707	20.63576	10	8	8	26	17.957668	15	1	16	4	22	12	14	1	7	11	15	20	21
L3_chr10_+_72642332	chr10	72642274	72642340	+	219699	UNC5B	RP11-58O1.1,UNC5H2,p53RDL1	6.613286	2.43277	6.753939	51.24837	29.976217	20.435554	5.604547	4.658437	27.238846	14.603623	21.599499	66.036082	3.087079	8.340373	16.817275	17.966961	25.575508	31.113307	7.97973	4	4	51.979866	29.259793	27.98	8	8	34	15	25	93.848783	3	11	28	29.379714	33	32
L3_chr10_+_75606526	chr10	75606508	75606562	+	132	ADK	AK	24.453067	13.884529	9.937853	61.170469	9.199328	0.638107	4.889849	18.134217	11.02184	11.77275	20.901757	10.807275	30.665983	29.816953	38.104049	100.3582	76.413555	12.886449	28.94085	23	6	61.985185	9	1	7	27	14	11.990196	24	15	30	39	57.995134	162.997567	96.992707	13
L3_chr10_+_76402060	chr10	76402059	76402060	+	NA	NA	NA	0.804244	0	0	3.900332	26.780383	8.798116	0	0	0	0	1.709028	13.371761	0	0	0.46626	1.184203	7.190477	54.442817	1	0	0	3.970588	26	11	0	0	0	0	2	19.590909	0	0	0.95	1.95	9.17	57.430439
L3_chr10_+_80498537	chr10	80498536	80498809	+	NA	NA	NA	198.893194	134.691291	184.669059	484.446211	278.677945	61.575644	209.230955	250.879848	362.456059	616.631828	619.311906	518.860157	81.249486	75.282625	176.920855	165.048887	176.357554	103.943738	222.858555	226.995702	101.997139	489.076212	270.996097	80.995702	256.040389	316.858661	425.298839	561.409878	680.890624	779.769374	79.964138	97.991184	241.316117	267.803794	214.216359	106.780651
L3_chr10_+_80671842	chr10	80671837	80672841	+	57178	ZMIZ1	RP11-519K18.1,FLJ13541,KIAA1224,MIZ,RAI17,Zimp10,hZIMP10	21.054585	12.125053	148.305766	163.275756	158.880513	29.495858	4.8131	89.750493	319.859729	211.094395	232.990419	151.595438	38.163194	22.479424	105.706148	43.955539	62.522925	55.626137	23.991803	20	82.987261	165.996516	154.889917	42.989011	7	143.931593	390.179939	211.821946	266.99226	212.983121	38	29.980769	172.247854	71.980769	89.331563	55.980769
L3_chr10_+_85889290	chr10	85889240	85889311	+	27069	GHITM	DERP2,DKFZp566C0746,FLJ26584,HSPC282,My021,PTD010,TMBIM5	27.370095	31.292349	13.215862	22.552915	13.282578	4.90894	6.451167	7.907717	9.450297	8.947518	7.665081	7.956517	100.753444	69.320715	75.840326	88.378872	64.850791	76.451687	32	52	8	23	13	7	9	13	12	9	9	11	98.99839	91	113.95712	143.964122	86.95873	77.996785
L3_chr10_+_89254611	chr10	89254607	89254659	+	9562	MINPP1	RP11-57C13.1,DKFZp564L2016,HIPER1,MINPP2,MIPP	18.312875	12.562361	0	20.691236	6.1358	2.761163	4.943467	6.31158	4.778579	5.962743	9.499214	8.450469	22.357693	11.492943	4.318297	21.487983	18.578556	26.451205	21	21	0	21	6	4	7	10	6	6	11	12	22	15	7	35	24	27
L3_chr10_+_93159460	chr10	93159420	93159460	+	143279	HECTD2	FLJ16050	3.413301	6.074158	33.160296	29.568542	16.398564	1.91432	2.059989	5.01999	16.984717	2.870125	1.709028	6.48069	1.032672	2.227622	6.219547	2.43951	0.643964	3.000177	4	10	18	30	16	3	3	8	21	3	2	9	1	3	11	4	1	3
L3_chr10_+_97793258	chr10	97793251	97793332	+	54619	CCNJ	bA690P14.1	43.342668	17.946407	49.817135	38.268117	16.398769	3.914754	14.725955	30.998439	66.414497	30.252383	45.632253	44.104134	12.311534	18.298653	30.560203	19.48621	19.374907	9.886884	49.989583	30	27	38.916558	16	6	20	44.996774	79.990415	30	51.993443	63	12	24	43.979798	31.864253	27	10
L3_chr10_+_99175881	chr10	99175853	99176054	+	5223	PGAM1	RP11-452K12.8,PGAMA	2247.602656	1084.354416	645.219852	862.888988	805.87567	414.438832	601.733432	633.129304	219.824232	267.550459	270.149403	252.09661	1716.351756	1441.759947	1475.346426	896.927537	1378.384665	1365.735335	2273.42189	1865.527236	323.431573	868.011903	781.096032	477.851522	666.289619	700.436502	257.685237	252.342131	301.352654	371.05596	1724.429666	1789.453373	1501.009408	1442.654711	1399.162083	1453.272217
L3_chr10_+_102096827	chr10	102096827	102097103	+	6319	SCD	FADS5,MSTP008,PRO0998,SCD1	120.347269	41.152873	20.802672	2.545748	1.019722	5.783872	144.077961	142.461166	60.049056	3.80792	9.009153	39.562026	510.315274	382.153924	355.37823	7.059923	12.371077	232.544845	132.975561	68.836046	11.90404	2.611111	1	8.222222	175.057112	186.767329	73.102102	4	10.520337	55.351351	509.673904	481.134363	404.284287	11.557692	17.605147	241.416335
L3_chr10_+_102662709	chr10	102662698	102662730	+	55719	C10orf6		4.137187	4.186026	1.591957	4.9049	0	0	9.178699	11.051524	24.606639	12.011965	21.019438	18.969746	14.291353	16.007588	13.607407	19.658401	15.302545	3.000177	5	7	1	5	0	0	12	17	30	12	24	27	14	21	20	32	20	3
L3_chr10_+_103995267	chr10	103995265	103995311	+	8729	GBF1	FLJ21263,FLJ21500,KIAA0248,MGC134877,MGC134878	3.265331	1.211934	1.591957	4.884454	4.08325	0	134.549886	250.396491	100.296936	124.012689	158.05828	129.711813	99.975555	86.346791	107.440146	65.468256	61.425806	103.570664	4	2	1	5	4	0	152	277	116	115	174	194.999046	99	110	130.996885	105.996885	75	108
L3_chr10_+_104211141	chr10	104211134	104211152	+	79847	TMEM180	RP11-18I14.8,C10orf77,FLJ22529,bA18I14.8	3.413301	10.143585	1.591957	2.933393	7.17194	2.638541	20.473664	4.59287	11.595974	5.024947	6.822041	13.959606	8.206807	2.245167	2.901281	6.073986	27.981926	21.528426	4	17	1	3	7	4	25.851351	7	14	5	8	20	8	3	5	9.945455	34.945455	21.945455
L3_chr10_+_105716856	chr10	105716848	105716983	+	9748	SLK	KIAA0204,STK2,MGC133067,bA16H23.1,se20-9,LOSK	117.348752	112.336809	117.622442	104.727197	86.091965	9.672311	19.110412	49.94156	53.075565	32.043098	39.55279	41.266447	41.821336	28.276974	32.554532	23.526226	30.216001	15.239826	131.211983	189.650848	61.795412	106.04012	83.767227	14.35751	25.969798	74.220286	65.698005	32.457444	45.430004	57.595573	40.888446	37.491628	55.429433	38.594681	41.923777	15.29408
L3_chr10_+_115604409	chr10	115604381	115604414	+	374354	NHLRC2	DKFZp779F115,FLJ20147,FLJ25621,FLJ33312,MGC45492	6.530662	4.212594	6.527897	8.834269	3.059166	1.362328	10.931725	18.246917	20.625356	5.683511	6.058633	13.571924	19.403324	5.268379	23.591552	6.715651	19.829045	5.971273	8	7	4	9	3	2	15	26	25	6	7	19	19	7	33.962963	11	25	6
L3_chr10_+_121475565	chr10	121475511	121475660	+	22876	INPP5F	FLJ13081,KIAA0966,MGC131851,MGC59773,MSTP007,MSTPO47,SAC2,hSAC2	52.561951	32.980109	78.13527	130.28735	43.114149	12.000395	32.019002	38.493182	59.913756	48.347703	50.133663	30.656262	46.677646	24.340713	33.111688	49.007804	31.307105	8.870154	62.462594	54.617051	44.15102	132.24759	42.10552	16.796409	42.932136	58.955257	73.724551	47.583944	58.109269	42.725313	45.824065	32.123476	55.891513	80.034838	42.14347	8.824027
L3_chr10_+_124903873	chr10	124903862	124903931	+	9184	BUB3	BUB3L,hBUB3	1964.435372	1038.468156	793.3536	1010.230302	370.694359	73.662686	233.01014	292.249001	224.57375	115.077674	126.826223	103.357728	366.642613	408.201219	543.21083	305.965507	254.461345	153.481075	1876.422184	1814.099895	357.697175	1008.152462	358.789318	90.984336	265.952971	334.022297	260.25473	109.718965	142.559738	148.490562	364.968344	514.17681	587.855347	493.73457	290.118001	158.13066
L3_chr10_+_126595419	chr10	126595395	126595483	+	NA	NA	NA	21.380972	16.145634	20.449803	11.762115	8.17853	2.724656	19.737924	8.669624	7.832983	14.218582	12.083107	10.733535	3.098016	6.735502	13.429614	3.64839	6.801437	3.000178	25	27	12	12	8	4	26	14	10	14	14	15	3	9	22	6	10	3
L3_chr10_+_129607731	chr10	129607731	129607802	+	NA	NA	NA	1.608488	1.831254	0	0	0	0	16.689458	4.658437	0	0	0	2.908258	31.771274	19.7329	0	1.822079	10.463403	0	2	3	0	0	0	0	22	8	0	0	0	4	30.986667	26	0	3	14	0
L3_chr10_+_131155465	chr10	131155460	131155479	+	4255	MGMT	RP11-109A6.1	8.206762	2.441673	0	1.957861	1.019722	0	4.889849	0.540457	2.402289	0	0.84304	0.741153	18.359787	2.227622	4.204955	7.333082	5.571269	4.007312	10	4	0	2	1	0	7	1	3	0	1	1	18	3	8	12	8	4
L3_chr10_+_135057620	chr10	135057597	135057708	+	92170	MTG1	GTP,GTPBP7,RP11-108K14.2	56.442737	11.475423	18.824263	38.312977	11.231681	2.000435	7.776118	11.660919	2.318315	8.68972	4.269973	6.530564	12.250577	9.016173	8.941357	11.593064	19.258504	9.898681	64	19	11	39	11	3	10	17	3	9	5	9	12	12	16	19	25	10
L3_chr10_-_3817355	chr10	3817345	3817508	-	1316	KLF6	RP11-184A2.1,BCD1,COPEB,CPBP,DKFZp686N0199,GBF,PAC1,ST12,ZF9	229.980622	1970.230255	389.73332	496.07978	369.164715	151.687212	232.914641	1065.928577	367.837478	421.595798	516.896373	569.549859	306.558918	421.25296	257.226345	136.447508	265.059655	146.88271	250.999797	3451.99392	185.999797	497.997768	357.999391	175.982921	279.995552	1075.986414	416.997507	384.992238	566.985588	873.977034	304.995595	526.975847	279.998341	220.997785	296.997232	152.998894
L3_chr10_-_12124847	chr10	12124797	12125149	-	26019	UPF2	DKFZP434D222,HUPF2,KIAA1408,MGC138834,MGC138835,RENT2,smg-3	3.265331	4.264024	3.343982	1.951062	3.086243	0	11.308974	25.643284	14.254876	28.406461	11.037242	12.258769	8.866171	7.531091	5.57721	9.707714	4.589579	0	4	7	2	2	3.022538	0	16	39.978102	18	28	13	17	8.627451	10	10	15.916297	7	0
L3_chr10_-_15036052	chr10	15036014	15036454	-	64421	DCLRE1C	RP11-398C13.5,A-SCID,DCLREC1C,FLJ11360,FLJ36438,RS-SCID,SCIDA,SNM1C	28.950704	24.711288	3.183914	20.527836	10.22694	2.638541	47.810345	71.925724	16.618366	22.181895	40.329991	30.27761	71.652265	72.006032	32.119767	37.244176	26.0368	28.323948	34.172414	41	2	20.9375	10	4	64	102.874016	21.034468	23	47.034508	42	69.961783	94.299111	54.955556	61	36.980892	28.556764
L3_chr10_-_15942504	chr10	15942500	15942522	-	80013	C10orf97	CARP,DERP5,FLJ13397,MST126,MSTP126,RP11-394I23.1,my042	0	1.211934	0	0	0	0.638107	0	1.718711	1.545543	0	5.113014	2.195282	13.289841	7.566596	15.551852	9.78302	9.279583	4.007312	0	2	0	0	0	1	0	3	2	0	6	3	12.991736	10	23.991667	16	12.991667	4
L3_chr10_-_16899381	chr10	16899356	16899491	-	6251	RSU1	FLJ31034,RSP-1	47.483814	46.18616	32.43857	50.265979	24.623278	14.073081	166.008311	113.941159	107.911122	86.068946	133.202572	89.906505	333.088623	231.772165	196.825696	161.894288	255.330044	167.570821	55	77.141851	19	51	24	19.986159	207.882534	158.918082	129.988108	83.997743	150.997831	128.472816	329.705484	297.91332	272.920287	262.987604	308.588318	171.716019
L3_chr10_-_24023608	chr10	24023608	24023608	-	NA	NA	NA	12.6035	0	0	0.975531	0	0	0	0	0	0	0	0	0	0	0	0	0	0	14	0	0	1	0	0	0	0	0	0	0	0	0	0	0	0	0	0
L3_chr10_-_27429428	chr10	27429418	27429436	-	22852	ANKRD26	MGC163325,bA145E8.1	10.482478	5.404001	3.343982	10.804446	1.019722	0.638107	1.32216	5.70055	4.913659	6.70065	3.464574	3.63915	8.191782	2.269478	2.676056	7.956272	3.557546	1.007135	12	9	2	11	1	1	2	9	6	7	4	5	8	3	5	13	5	1
L3_chr10_-_32138800	chr10	32138800	32138800	-	94134	ARHGAP12	DKFZp779N2050,FLJ10971,FLJ20737,FLJ21785,FLJ45709	0	0	0	0	0	0	0	0	0	0	0	0	0	0	0	0	3.714923	13.542489	0	0	0	0	0	0	0	0	0	0	0	0	0	0	0	0	5	14
L3_chr10_-_32257742	chr10	32257729	32257783	-	94134	ARHGAP12	DKFZp779N2050,FLJ10971,FLJ20737,FLJ21785,FLJ45709	27.42049	29.392324	4.935939	37.336253	29.681656	2.000435	18.060255	25.690115	9.480009	30.826977	26.120163	29.162154	16.288574	15.310944	4.755657	29.984777	26.045005	18.860179	31.99422	49	3	38	29	3	24	34	12	30.970149	29.940299	41.367479	15.994475	20	9	48.973161	34.977901	18.968433
L3_chr10_-_32676056	chr10	32676051	32676168	-	80314	EPC1	DKFZp781P2312,Epl1	30.179031	45.633233	37.977628	59.838434	33.743911	10.272136	21.145081	61.433619	66.654589	20.677628	34.67609	42.460668	27.708852	32.36552	66.523134	27.485132	28.916263	14.930608	36	75.986207	23	60.972414	33	15	29	91.942656	81.972809	20.994609	39.997389	59.980951	26.987909	42.961065	102.915128	44.994169	41.899687	14.987578
L3_chr10_-_42930963	chr10	42930963	42930963	-	NA	NA	NA	17.329417	8.376262	1.216363	14.491911	1.816057	2.556811	3.120608	0.540457	1.580632	1.93233	0	0.741153	17.090786	10.022662	39.388184	12.542681	9.593484	4.913316	19	14.111111	0.777778	14.656566	1.777778	3.555556	4.2	1	2	2	0	1	16.9125	12.925	46.266754	20.341341	11.95	5
L3_chr10_-_60753842	chr10	60753842	60753842	-	NA	NA	NA	0	0.610418	0	0	0	1.362328	0	0	0.772772	21.334292	0	0	0	0	0	0	0	1.993043	0	1	0	0	0	2	0	0	1	20	0	0	0	0	0	0	0	2
L3_chr10_-_71576452	chr10	71576395	71576481	-	219743	TYSND1	FLJ40378,MGC131934,MGC34695	92.889319	30.752653	1.591957	29.365052	11.250828	20.646744	22.865243	16.55311	0	10.738963	3.395108	20.781225	21.537709	12.128777	1.483144	13.409303	8.205668	16.978218	106	51	1	30	11	28	31	24	0	11	4	28.807143	21	16	3	22	12	17
L3_chr10_-_73203284	chr10	73203264	73203361	-	64115	C10orf54	RP11-472K8.3,GI24,PP2135,SISP1	356.980913	221.661168	9.711811	61.225714	107.865281	70.628483	73.603892	68.340231	6.388923	55.125075	71.524081	23.525173	104.399833	64.048248	14.308301	25.677284	45.649603	44.349969	377.932142	376.932787	6	61.991346	104.989525	88.855914	90.986709	95.994709	8	54	80.997319	32.984334	102.931697	82.971279	24	41.981737	59.509317	44.992167
L3_chr10_-_74682186	chr10	74682184	74682414	-	51021	MRPS16	CGI-132,COXPD2,FLJ22062,FLJ40972,MRP-S16,RPMS16	25.894389	18.623444	11.800067	31.460494	17.382462	2.761163	8.901035	6.874843	5.551351	5.626771	6.767269	1.482306	30.818984	39.643698	28.111069	57.578314	43.332916	53.047696	31	31	7	32	17	4	13	12	7	6	8	2	30	52	47	94	59	53.994937
L3_chr10_-_97657631	chr10	97657630	97657641	-	NA	NA	NA	0.804244	0.610418	1.591957	3.918306	1.019722	0	0.66108	0	0	0	12.26916	1.482306	2.065344	4.47279	2.573982	4.867341	2.013723	2.014269	1	1	1	4	1	0	1	0	0	0	14	2	2	6	5	8	3	2
L3_chr10_-_97839954	chr10	97839941	97839987	-	NA	NA	NA	0	0	1.591957	1.951062	0	0	0.66108	12.393478	1.545544	0	0	2.195282	14.365941	2.227623	1.585218	2.429439	0.643964	0	0	0	1	2	0	0	1	18	2	0	0	3	14	3	3	4	1	0
L3_chr10_-_98336596	chr10	98336584	98336828	-	56889	TM9SF3	EP70-P-iso,RP11-34E5.1,SMBP	290.991597	207.49529	251.728884	275.10227	158.795133	39.890727	346.61954	639.20085	623.866667	476.666804	535.516811	408.943275	338.921919	345.524374	588.066167	439.888565	475.333491	256.231097	318.564802	350.619325	136.665464	278.04536	154.564908	54.169505	404.52731	749.874783	722.925392	440.47165	595.780496	600.232198	335.555001	441.066752	725.961244	711.796418	548.125117	263.924754
L3_chr10_-_101979332	chr10	101979332	101979348	-	1147	CHUK	IKBKA,IKK-alpha,IKK1,IKKA,NFKBIKA,TCF16	4.922173	7.226353	6.527897	11.772846	1.019722	0.638107	0.66108	4.427533	5.58644	22.655716	5.150655	3.59413	4.119751	4.490335	5.903516	16.58368	6.297065	0	6	12	4	12	1	1	1	7	7	22	6	5	4	6	10	27	9	0
L3_chr10_-_102036428	chr10	102036416	102036435	-	282991	BLOC1S2	BLOS2,FLJ30135,MGC10120,RP11-316M21.4	9.327361	5.445934	10.097921	7.817847	5.108987	4.761597	2.721069	5.934031	4.005807	2.870125	13.955559	12.238246	21.481765	12.147982	38.287916	22.670964	33.032107	15.793583	11	9	6	8	5	7	4	10	5	3	16	17	21	16	56	37	43	16
L3_chr10_-_105418424	chr10	105418422	105418527	-	NA	NA	NA	9.126972	7.273874	0	4.956446	2.043806	6.003521	36.597704	21.407339	8.62251	57.078178	34.579813	44.963586	4.119751	4.490335	4.684185	17.081163	27.518582	6.996346	11	12	0	5.067736	2	8	47.253227	33	10.977011	55.996094	39.709945	62.961509	4	6	7.988764	27.943945	36	6.988764
L3_chr10_-_106018717	chr10	106018710	106018760	-	NA	NA	NA	14.270723	10.960818	11.689879	10.753822	5.108987	0	0.66108	5.824305	18.449182	2.94947	1.68608	3.63915	18.404703	4.47279	5.642345	3.036799	2.773991	2.971095	17	18	7	11	5	0	1	9.979592	21.93617	3	2	5	18	6	11	5	4	3
L3_chr10_-_106088167	chr10	106088137	106088223	-	NA	NA	NA	73.905922	67.643963	71.98687	242.096493	193.790357	88.689384	11.580175	42.873068	38.971855	53.550761	52.706497	29.663614	16.391482	38.298689	52.815076	62.705342	53.145876	87.845686	80.976725	113.971377	39	243.934532	187.983013	105.983623	16	63.996552	48	52	60	42	15.997561	49.99514	77.874436	101.995122	67.99273	89.98787
L3_chr10_-_112054669	chr10	112054668	112054681	-	10285	SMNDC1	SMNR,SPF30	2.461087	5.957558	4.898911	8.782232	4.096355	4.532625	4.282387	16.258858	19.326855	2.94947	6.048467	2.852977	8.154426	16.315087	27.656791	7.369184	8.415208	10.779143	3	10	2.978261	8.934783	4	6	6	21.946671	23	3	7	4	8	21	36	12	11	11
L3_chr10_-_119284470	chr10	119284470	119284470	-	NA	NA	NA	0	0	0	0	0	0	13.255501	0	0	0	0.84304	0	0	0	0	0	0	0	0	0	0	0	0	0	16	0	0	0	1	0	0	0	0	0	0	0
L3_chr10_-_133971445	chr10	133971395	133971473	-	282974	STK32C	MGC23665,PKE,RP11-140A10.1,YANK3	17.655109	19.353575	9.711811	56.008779	70.247498	13.317544	0	0.540457	0.772772	5.626771	1.68608	6.505178	7.165439	4.490335	8.446976	16.508003	18.216418	12.043162	21	32.255114	6	57	68.507615	19	0	1	1	6	2	9.065903	7	6	15	27	25.980198	12
L3_chr11_+_915876	chr11	915816	915941	+	161	AP2A2	ADTAB,CLAPA2,HIP9,HYPJ	123.586014	79.967855	54.307927	145.969308	171.260484	92.167962	78.558836	70.621522	65.567287	98.840349	81.768974	115.896581	45.015124	30.962746	60.19425	45.906933	59.632581	101.05162	141.997368	133.989583	32	147.998632	166.995907	121.990724	104.39283	103.969834	79.986938	94.98494	93.97462	165.987537	43.988972	40.977273	90	75	79.858883	102.826542
L3_chr11_+_2378556	chr11	2378533	2378580	+	NA	NA	NA	75.288008	49.849695	51.082975	64.151374	71.702125	11.984569	0	1.718711	1.545543	1.93233	0.84304	0	42.830273	31.45559	44.750155	33.121941	30.431122	62.525927	84	83.981383	28	65	69.749491	17	0	3	2	2	1	0	42	41	67.700034	54	40	64
L3_chr11_+_7965459	chr11	7965452	7965469	+	8665	EIF3F	EIF3S5,eIF3-p47	56.668534	32.997655	22.073815	41.573107	25.002482	22.970748	12.619241	17.146371	13.748728	11.908229	16.567813	11.904163	107.973168	99.724377	134.311372	78.790826	97.444729	108.727638	63.716139	55.370643	12.467391	42.238299	24.421456	29.528656	16.833333	24.666667	16.777778	11.944444	18.888889	16.666667	107.534954	126.313162	159.385832	127.441999	111.318777	114.699088
L3_chr11_+_8660914	chr11	8660912	8660915	+	6157	RPL27A	MGC87238,FLJ43464,MGC10850,MGC17878	62.838428	53.998749	51.81799	42.480944	19.363094	5.83057	3.555715	26.760642	5.683049	8.833221	13.474052	15.520351	245.093656	216.121979	332.443473	172.843029	234.441459	137.789195	66.56126	92.455997	26.74849	42.842105	18.842105	7.918033	4.907895	34.618421	6.907895	8.815789	15.355263	22.447368	246.148393	267.894771	324.030966	277.73507	237.989479	146.063432
L3_chr11_+_9736452	chr11	9736448	9736469	+	283104	LOC283104		0.804244	1.822352	3.183914	4.884455	1.019722	0.638107	1.398909	0.540457	5.65124	5.962743	1.68608	2.223458	3.034517	2.269478	11.015256	4.873181	2.013723	0	1	3	2	5	1	1	2	1	7	6	2	3	2.948718	3	17.986111	8	3	0
L3_chr11_+_12088716	chr11	12088716	12088739	+	9645	MICAL2	DKFZp686H03148,DKFZp686H2469,KIAA0750,MICAL2PV1,MICAL2PV2	0.804244	1.822352	0	1.951062	10.235442	2.000434	1.398909	1.178254	0	9.942053	3.395108	6.508867	2.054407	0.742541	1.483144	1.214719	0	0	1	3	0	2	10	3	2	2	0	10	4	9	2	1	3	2	0	0
L3_chr11_+_24069176	chr11	24069173	24069177	+	NA	NA	NA	0	0	0	0.975531	0	0	0.701007	0.005099	10.580601	16.474402	14.741312	16.03798	3.087079	0.005408	2.061769	1.826311	3.560672	5.009209	0	0	0	1	0	0	1.074606	0.015805	13.080278	16.066189	16.806587	22.682832	3	0.007905	3.971906	3	5.007498	5.015384
L3_chr11_+_32069123	chr11	32069121	32069123	+	5954	RCN1	FLJ37041,PIG20,RCAL,RCN	3.317701	1.179167	0	3.857571	0	0.613213	0	0	0	0.937795	0	0	1.010393	12.33927	0.988763	7.355753	0	1.007135	3.981818	1.931034	0	3.927273	0	0.964286	0	0	0	1	0	0	0.978261	15.956522	2	11.978261	0	1
L3_chr11_+_33331382	chr11	33331382	33331382	+	NA	NA	NA	0	0	0	0	0	0	0	0	0	0	0	0	7.121753	0.742541	0	0	0.643964	11.635228	0	0	0	0	0	0	0	0	0	0	0	0	7	1	0	0	1	12
L3_chr11_+_34083737	chr11	34083715	34083816	+	55226	NAT10	ALP,DKFZp434C116,FLJ10774,FLJ12179,FLJ23850,KIAA1709,hALP	4.069575	3.052091	1.591957	9.771492	1.019722	1.276213	24.761044	28.962135	17.616065	55.466146	18.275019	16.484829	52.169987	40.983631	44.739888	62.030219	62.900261	40.568982	5	5	1	10	1	2	33	43	22	53	21	23	50.997717	54	68.99763	101	82	41
L3_chr11_+_44073800	chr11	44073784	44073827	+	2132	EXT2	SOTV	30.725204	19.936519	16.740594	56.025551	16.336975	18.705185	6.898232	4.658437	5.479579	20.311983	11.162347	5.18807	34.694801	19.645342	36.921629	31.821061	40.787945	23.784644	35.978723	33	9.973404	57	15.973404	26	9.972603	8	7	20	13	7	34	25.97701	56.980989	52	55	23.992188
L3_chr11_+_46595678	chr11	46595652	46595704	+	9776	KIAA0652	FLJ20698,KIAA0652	28.538819	26.539985	20.261817	36.350689	20.454492	8.762466	89.312589	132.51174	86.412543	93.568751	102.012354	85.073323	58.83827	73.904396	56.616555	46.047237	59.649525	54.015408	33	44.373333	12	37	20	13	109.998654	169.986606	101.998654	91	114.998654	123.968328	58	95.963727	80.989407	75	77	54.989407
L3_chr11_+_59279424	chr11	59279412	59279502	+	6809	STX3	STX3A	8.28712	8.621336	19.904706	39.192906	13.300649	7.075628	0.66108	5.27214	22.571303	20.752461	9.4754	6.530565	8.224478	7.460498	36.304916	18.951253	15.33222	25.680792	10	14.207477	11.991071	40	13	10	1	9.169065	28	21	11	9	8	10	54.366259	31	21.951807	26
L3_chr11_+_60366151	chr11	60366122	60366164	+	79080	CCDC86	FLJ22321,MGC2574	4.922173	1.822352	1.591957	1.951062	1.019722	3.362762	2.644319	1.080913	1.545543	3.75118	0.84304	2.223458	2.065344	2.227622	0.988763	7.926937	8.954752	10.985719	6	3	1	2	1	5	4	2	2	4	1	3	2	3	2	13	13	11
L3_chr11_+_61204423	chr11	61204392	61204507	+	747	DAGLA	C11orf11,DAGL(ALPHA),DAGLALPHA,NSDDR	63.933802	34.346855	28.076728	131.994538	138.55847	60.509094	54.058732	47.76293	69.598366	158.510247	228.43282	203.593185	22.216413	12.616072	18.934842	49.667392	41.849273	52.641032	74.910619	56.944182	16	133.92104	134.985158	80.53929	71	71	83.99794	152.657523	255.992816	296.980675	21.675637	16.667588	30	81	53.974677	53.67233
L3_chr11_+_61352114	chr11	61352064	61352594	+	9415	FADS2	D6D,DES6,FADSD6,LLCDL2,SLL0262,TU13	117.132461	62.767214	19.042573	20.693197	4.08325	6.675918	42.393854	35.931464	25.810657	6.75739	3.616829	7.355175	59.004451	48.559592	18.770466	0	5.547982	22.251636	136.009641	104.296425	11.786325	21	4	10	58.988506	58.55365	32.12334	7	4.18862	10	57.585344	63.885369	33.005098	0	8	22.59
L3_chr11_+_61648058	chr11	61648045	61648106	+	3619	INCENP	FLJ31633,MGC111393	122.015034	87.540459	39.517718	58.178377	24.597656	7.400138	32.279265	48.668969	14.72215	29.749983	27.704598	22.313542	95.389053	63.925527	34.793794	56.484626	33.995482	33.380106	134	147.997525	22	59	24	11	43	68.982609	18	30	32	31	93.897439	81.985093	54	91.9975	41.987574	34
L3_chr11_+_63205547	chr11	63205518	63205562	+	10313	RTN3	ASYIP,HAP,NSPL2,NSPLII,RTN3-A1	105.032914	71.579811	50.853998	59.829367	51.544345	10.13236	18.989648	35.296344	13.664327	12.696847	16.374584	11.393213	39.979634	39.892522	35.053673	37.280467	23.414997	21.247997	112.884578	121.555556	27.555556	60.555556	50.111111	13.555556	23.917526	47.649695	16.917526	12.886598	18.907217	15.979382	39.242575	51.574258	52.752475	60.707921	31.554456	21.59901
L3_chr11_+_63561387	chr11	63561386	63561387	+	NA	NA	NA	4.307503	3.593868	0	0.975531	0	0.638107	2.16878	1.178254	0.772772	0	0	0.741153	4.104726	2.269478	5.31075	0.60736	5.358761	21.134551	5	6	0	1	0	1	3	2	1	0	0	1	4	3	8	1	7	22
L3_chr11_+_63730743	chr11	63730720	63730818	+	83706	URP2	mig-2,KIND3,MGC10966,MIG2B,UNC112C,URP2,URP2SF	11.807705	9.032485	29.374391	94.668173	105.838848	45.057912	7.719709	4.02064	18.633092	35.55803	33.863522	27.691678	31.717309	34.983588	101.181874	144.686742	172.12239	170.07932	14	14.99373	16.984345	95.993691	102.984355	58.996845	11	7	23	34.988024	38.993902	39	30.981467	45.997688	143.841692	234.858411	207.864873	175.84377
L3_chr11_+_63775552	chr11	63775530	63775597	+	5331	PLCB3	FLJ37084	55.815708	50.546516	10.368178	51.053132	46.115003	25.099695	52.495934	32.513086	25.222249	26.90458	47.257397	44.204414	22.886409	24.048339	21.386796	34.306603	29.916806	57.859891	64	84.69007	6	51.981557	44.984586	34	70	50	31	27	53.9941	63	22.360729	31.98054	33.544117	56.041614	41.993485	58.908893
L3_chr11_+_64635919	chr11	64635909	64635925	+	7108	TM7SF2	ANG1,DHCR14A	4.005492	5.839653	1.591957	0.926516	5.013357	3.387868	3.768114	1.178254	0.772772	0	2.583893	1.454129	23.33004	6.827364	7.558318	2.437903	2.013723	8.879045	4.85	9.8	1	0.95	4.9	4.8	5	2	1	0	3	2	23	9	12	4	3	8.977273
L3_chr11_+_64879018	chr11	64879018	64879018	+	220359	TIGD3		0	0.610418	3.097659	4.015134	1.035724	2.069711	1.086793	0.790874	11.713499	32.005883	12.755855	19.507706	0.897764	0.483019	4.69717	2.117478	1.149344	4.218916	0	1	1.862069	4.086865	1.015644	2.931034	1.583584	1.402985	13.918643	29.506644	14.364529	28.889679	0.868421	0.655172	7.184387	3.464696	1.702372	4.283208
L3_chr11_+_65485779	chr11	65485760	65485816	+	9092	SART1	Ara1,HOMS1,MGC2038,SART1259,Snu66	18.734423	13.866724	10.20811	16.672705	9.1966	6.82326	1.98324	5.01999	1.580632	1.93233	3.418055	2.223458	14.366085	9.758714	14.948669	14.053834	16.063916	25.747665	21.99115	23	6	17	9	10	3	8	2	2	4	3	13.985401	13	24	23	22	26
L3_chr11_+_66162749	chr11	66162729	66162753	+	5936	RBM4	DKFZp547K0918,LARK,MGC75138,RBM4A,ZCCHC21,ZCRB3A	9.287688	4.791551	6.527897	14.815069	3.063528	4.532625	3.355043	6.826803	11.219707	7.846233	7.712087	5.739538	30.514792	22.15425	30.982416	18.304328	27.556016	29.403476	11	7.896552	4	15	3	6	4.962025	11	13.962025	8	8.962025	8	29.950488	28.94898	46.867347	29.925917	36.938776	29.956419
L3_chr11_+_67534347	chr11	67534347	67534402	+	221	ALDH3B1	ALDH4,ALDH7,FLJ26433	64.835904	42.96475	23.898784	35.354322	43.978855	5.60844	58.915099	40.635	31.107808	28.833886	15.616462	31.878248	60.061313	47.311795	23.215044	43.574681	40.580551	54.530526	74.981623	71.978182	14	36	42.989091	8	76.996764	62	38	29	18	45	59	61.962264	39	71	52	55.979644
L3_chr11_+_68988315	chr11	68988315	68988315	+	NA	NA	NA	2.48686	0.596036	12.376396	5.8354	10.196273	2.908506	2.823708	7.059004	2.308167	2.774457	4.299092	3.42642	2.841909	0.742541	1.090837	0	0	1.993043	2.952381	0.97619	6.788907	5.928571	9.928571	4	3.829114	9.829114	2.886076	2.829114	4.943038	4.829114	2.773585	1	2	0	0	2
L3_chr11_+_72203059	chr11	72203057	72203132	+	89849	ATG16L2	FLJ00012,WDR80	625.077887	293.905583	77.294495	26.117726	12.295091	28.004249	109.140396	82.067081	31.611972	8.233407	6.804228	18.613021	114.422767	73.6211	54.028488	7.541442	10.463748	26.471437	640.647812	503.351984	43	26.606833	11.996145	36.990683	128.964392	105.931011	38.876963	8.625047	7.935438	26	113.494368	95.054284	77.575286	12.386617	14.968671	26.854109
L3_chr11_+_73265691	chr11	73265673	73265711	+	80227	WDR71	FLJ11848,PAAF,WDR71	62.744056	42.890757	9.937853	32.530324	17.382768	11.739139	5.220122	4.295437	3.368982	5.734105	27.293833	5.093279	66.01425	61.843563	48.56889	32.503545	22.399439	46.00006	69.985712	71.985577	6	33	16.990385	16	7.454545	7.092888	4.185776	5.970588	31	7	64.972299	79.991477	69.47189	52.955325	29.997151	46.963847
L3_chr11_+_75203881	chr11	75203878	75203921	+	7405	UVRAG	p63,DHTX	70.284712	45.431851	20.554802	41.251474	29.725272	6.655681	17.727871	15.633433	30.068606	16.037432	6.794839	12.420277	77.156077	21.945509	15.171053	32.493589	32.112406	10.956637	79.986026	75.992958	12	42	29	9	24	24	36	16	7.995049	17	75.910181	29	26	53	41.956985	11
L3_chr11_+_82460765	chr11	82460754	82460795	+	NA	NA	NA	28.997994	7.857299	16.46575	14.699724	2.039444	1.276214	23.293842	19.060384	19.185423	16.821698	32.972808	33.364957	96.292231	33.686452	61.713823	57.600202	50.114776	28.640529	33.965812	13	10	15	2	2	30	30	24	17	37.995575	47	94.995816	44	89	93.853274	66.983573	28.997917
L3_chr11_+_82545814	chr11	82545810	82545848	+	51585	PCF11	KIAA0824	44.31652	32.611131	35.451315	85.440659	26.704161	10.798551	11.139428	16.720945	7.038918	0.937795	12.964834	20.090283	8.187174	22.233986	6.946599	9.148542	20.019863	15.765887	49	55	19	86	26	14	14.977778	24	9	1	15	29	8	29	11.973856	15	27	16
L3_chr11_+_85017284	chr11	85017276	85017297	+	55863	TMEM126B	HT007,MGC111203	0	0	1.591957	4.900636	0	0	0	2.39927	0.772772	0	1.68608	0.741153	8.213541	3.75456	4.949239	7.918091	11.984638	10.779143	0	0	1	5	0	0	0	4	1	0	2	1	8	5	9	12.985507	17	11
L3_chr11_+_94141176	chr11	94141160	94141207	+	154810	AMOTL1	JEAP	11.995054	5.475958	0	1.951062	2.043806	0	13.800356	9.814569	5.493375	2.870125	4.269973	7.111229	34.779992	21.346175	12.147548	3.652622	2.013723	11.942031	13.972603	9	0	2	2	0	18	17	7	3	5	10	33.91247	28	20	6	3	12
L3_chr11_+_94462657	chr11	94462654	94462662	+	23052	ENDOD1	KIAA0830,MGC88092	2.461087	0	1.591957	0	0	0	0.66108	10.506705	1.580632	0	0.84304	1.454129	1.032672	1.485082	4.318297	0	1.36976	2.014269	3	0	1	0	0	0	1	14	2	0	1	2	1	2	7	0	2	2
L3_chr11_+_105453584	chr11	105453569	105453612	+	60496	AASDHPPT	AASD-PPT,CGI-80,DKFZp566E2346,LYS2,LYS5	8.255116	3.653606	1.591957	6.881592	2.043806	0.638107	1.98324	2.799624	3.947832	4.745715	3.972059	2.936435	18.448389	18.825896	12.308662	25.558061	27.975891	8.992676	10	6	1	7	2	1	3	5	5	5	4.607843	4	18	25	21.988506	41.864322	37.994253	9
L3_chr11_+_111462796	chr11	111462780	111462838	+	6392	SDHD	CBT1,PGL,PGL1,SDH4	15.784197	21.91468	3.183914	18.312755	9.220443	4.636186	8.740852	13.557936	13.225492	1.87559	15.818342	7.658527	194.916531	137.698583	177.328496	165.577574	202.62641	92.996923	18.42931	36.542485	2	18.633621	9	6.5	12.369697	21.341667	16	2	18.367532	10.493939	192.994973	176.472316	226.772549	268.507793	241.133945	95.439077
L3_chr11_+_113776534	chr11	113776529	113776567	+	10179	RBM7	FLJ11153	1.656842	1.211934	0	0	0	0	0	0.540457	0.772772	0.937795	0	0	6.185096	5.999727	3.163672	7.30262	10.068617	2.014269	2	2	0	0	0	0	0	1	1	1	0	0	6	8	5.98913	12	15	2
L3_chr11_+_118443721	chr11	118443679	118443746	+	55823	VPS11	END1,PEP5,RNF108,hVPS11	32.411211	16.863066	10.184555	28.588555	33.842936	16.939216	61.30258	47.988293	34.165438	44.956875	38.208501	66.159963	72.316161	55.876896	33.408181	48.932025	75.558905	75.377813	37.990741	28.047876	5.986175	29.153244	33	22.971154	77.954556	69.987893	41.980815	44.997573	43.980576	94.978243	70.948244	72.947286	51.867763	79.978784	97.964223	76.960029
L3_chr11_+_118497507	chr11	118497495	118497523	+	25988	MIZF	DKFZP434F162,HiNF-P,ZNF743	0	0	0	0	0	0	3.360944	0	1.545543	1.820499	3.395108	3.705764	18.359477	8.25166	5.051314	10.36335	7.503161	25.10161	0	0	0	0	0	0	4.833333	0	2	1.888889	4	5	18	11	9	16.991935	11	26
L3_chr11_+_118710444	chr11	118710433	118710451	+	79102	RNF26	MGC2642	2.566042	6.643637	4.775871	14.845311	7.155522	8.020009	4.807503	7.376498	1.545543	4.8818	5.086995	12.485396	2.065344	2.987708	1.699064	2.763199	4.845473	9.145703	3.182143	11	3	15.078431	7	10.369868	6.808219	12	2	5	5.876923	17.902597	2	4	3.199029	4.544218	7	9.24171
L3_chr11_+_119513316	chr11	119513316	119513316	+	NA	NA	NA	7.950715	12.413242	3.343982	5.906061	3.069543	1.362328	15.931605	22.850722	30.294311	20.203952	12.410451	19.546467	26.372408	13.97997	51.701981	41.461479	25.956386	10.657055	9	21	2	6	3	2	18.965812	27.940171	34.940171	18.982906	13.982906	28.948718	26.184831	17.928571	58.714286	66.8408	29.809524	10.97619
L3_chr11_+_120668632	chr11	120668596	120668704	+	6309	SC5DL	ERG3,S5DES,SC5D	29.480895	24.043002	7.024196	20.573356	13.296483	0.638107	6.572589	15.94831	5.872006	3.80792	11.129655	3.677588	89.738522	68.009195	60.001638	62.431112	84.424979	62.094702	34	40	4	21	13	1	9	25.914286	7.531915	4	13	5	88	88.908425	90.876644	101.916821	111.574561	62.96337
L3_chr11_+_123997975	chr11	123997968	123998017	+	84897	TBRG1	FLJ14621,FLJ25020,FLJ90113,MGC129890,NIAM,TB-5	46.451562	32.835796	31.264876	43.387053	8.191662	1.91432	24.965806	68.74795	61.606564	25.721687	42.896979	38.957608	75.148082	61.70705	90.846691	55.139528	62.476163	47.162171	52.994819	54.994819	18	44	8	3	33	90	73.989232	26	49	56	73.985707	79.998188	123.838205	89.695876	78.985765	47.992812
L3_chr11_+_124115015	chr11	124115008	124115099	+	4900	NRGN	RC3,hng	80.629794	55.562398	21.335716	167.001082	198.502067	191.660252	60.443702	26.510828	37.536991	67.665671	53.040616	163.316793	36.833979	17.280951	29.775445	51.977289	54.012844	138.845308	92.945051	93	13	169	192.997487	232.992484	78.998188	40	45.92695	66.998188	60.990909	237.940685	36	23	49	84.837887	72.990268	141.952196
L3_chr11_+_124329215	chr11	124329213	124329286	+	80071	CCDC15	FLJ13215	0	0	0	0	0	0	0	13.937616	14.399639	0	0	0	1.032672	0.742541	0	1.826311	0	0	0	0	0	0	0	0	0	18	17	0	0	0	1	1	0	3	0	0
L3_chr11_-_900811	chr11	900803	900845	-	66005	CHID1	FLJ42707,GL008,MGC3234,SI-CLP	12.446653	9.598947	1.591957	3.902124	5.09861	4.037377	1.98324	5.156132	0.772772	8.832868	4.261096	5.834432	31.661443	23.648132	29.617615	24.513576	23.795352	38.330079	15	16	1	4	5	6	3	9	1	9	5	8	30.983402	31	47	40	32	39
L3_chr11_-_2907227	chr11	2907197	2907234	-	7262	PHLDA2	BRW1C,BWR1C,HLDA2,IPL,TSSC3	13.986766	34.188869	334.10299	143.315008	103.143658	20.112138	0	3.577524	11.452224	5.024947	2.552068	0.741153	6.111572	76.218595	316.084298	58.666478	48.429922	21.379464	16	58	157	143.998028	100	25	0	6	14	5	3	1	6	96	318.98194	95	56	21.998333
L3_chr11_-_6212434	chr11	6212427	6212447	-	84067	C11orf56	DKFZP566M1046,FLJ22665,KIAA1759	14.409035	9.626504	3.183914	21.126624	7.146778	2.000434	10.429409	14.017941	10.391018	12.276812	9.043428	19.16285	22.534407	25.9215	26.416549	42.361921	55.817744	39.364437	17	16	2	21.502222	7	3	14.8	20.77095	13	12.576271	10.576271	27	22	33.823232	40.823232	68.993921	70.68675	40
L3_chr11_-_8942562	chr11	8942548	8942570	-	56674	TMEM9B	C11orf15	10.864172	12.548291	6.527897	14.739546	8.179606	2.638541	0	0.540457	0	2.870125	0.84304	2.156844	9.242125	16.855974	16.269551	15.330124	19.401909	24.696659	13	20.917526	4	15	8	4	0	1	0	3	1	3	9	21.986667	26	25	26.986667	24.980132
L3_chr11_-_10487311	chr11	10487310	10487312	-	NA	NA	NA	1.441219	6.320761	0.386615	8.60945	4.781353	2.039053	6.728151	24.033389	14.149972	11.568506	9.69123	11.5289	10.943512	24.732547	27.209367	53.543699	24.331135	31.112701	1.749686	10.616352	0.266667	8.729942	4.666667	2.933333	8.546512	29.222646	16.829457	11.122093	10.97093	16.819767	10.792151	31.611293	33.463	86.222678	28.090868	32.581722
L3_chr11_-_13441346	chr11	13441307	13441410	-	84280	BTBD10	GMRP-1,GMRP1,MGC13007	23.679024	13.306817	10.097921	6.844899	6.122694	0	4.704309	7.227157	8.619551	15.541418	6.799094	3.677588	32.818529	21.06191	20.304506	26.879234	22.862295	20.824978	28	22	6	7	6	0	7	12	11	16	8	5	31.918472	28	33.989362	43.989362	32.984043	20.990698
L3_chr11_-_19219470	chr11	19219470	19219472	-	79733	E2F8	FLJ23311	9.291961	7.763945	13.298649	11.717411	11.435317	5.454173	14.872927	16.004574	16.477568	12.832164	7.942048	32.705949	2.736648	0.500626	10.740989	2.392368	4.483135	2.421285	10.688586	13.064299	7.3107	11.880172	11.137638	7.247337	17.797393	20.854329	19.703382	12.284377	9.126582	48.743574	2.655538	0.681256	15.703502	3.928096	6.027501	2.411183
L3_chr11_-_33847978	chr11	33847940	33848065	-	4005	LMO2	RBTN2,RBTNL1,RHOM2,TTG2	125.119518	37.932728	68.127868	123.863316	62.356701	16.4631	30.015068	18.018271	37.815414	43.50899	33.951271	48.225378	13.298265	31.838455	41.635929	38.311512	32.508655	27.584858	144.610195	62.99108	39	125.730674	60.879902	24	39.98895	29	46.838416	44	39.66627	67.720549	12.912621	41.982249	69.955782	62.716708	45.989437	27.907229
L3_chr11_-_34785547	chr11	34785547	34785552	-	NA	NA	NA	3.444909	1.335734	1.028715	9.060694	11.381301	2.163266	0	0	0	0	0	0	0	0	0	0	0	0	4.211603	2.199908	0.695773	9.217592	11.113401	3.387595	0	0	0	0	0	0	0	0	0	0	0	0
L3_chr11_-_47826459	chr11	47826453	47826485	-	23279	NUP160	MGC150678,MGC150679	73.553319	41.18959	14.796744	23.283676	20.963887	5.045788	51.393887	60.750809	38.534415	18.127525	19.791989	39.212927	116.248238	152.053231	115.005571	59.802575	68.576398	61.344342	83.088477	68.816749	9.087144	23.725951	20.486705	7.244856	64.86921	82.135736	47.110144	18.458601	22.94434	56.044433	114.66272	194.391525	153.627593	97.258246	87.784192	62.655944
L3_chr11_-_56951136	chr11	56951132	56951226	-	29015	SLC43A3	DKFZp762A227,EEG1,FOAP-13,PRO1659,SEEEG-1	55.778874	49.59285	76.56118	183.708668	99.576074	18.926491	32.526705	57.182116	38.019309	54.899392	51.590148	70.906173	50.007973	43.242554	76.096184	87.796342	101.024503	94.544598	64.928627	82.923016	42.970537	185.910046	96.992958	26.421559	42.988426	82	45.957589	53.9722	58.955285	100.953768	48.98125	56.717042	104.749028	142.884975	126.850601	96.880769
L3_chr11_-_59193066	chr11	59193058	59193074	-	NA	NA	NA	16.600314	6.597877	3.183914	2.926593	2.039444	0	10.379437	2.161827	1.545543	0.937795	7.744713	14.231096	15.311694	4.592579	9.250305	2.433671	11.448468	7.850494	19	10.985294	2	3	2	0	14	4	2	1	9	20	15	6	15	4	16	8
L3_chr11_-_59707048	chr11	59707048	59707155	-	64231	MS4A6A	4SPAN3,4SPAN3.2,CD20L3,CDA01,MGC131944,MGC22650,MS4A6,MST090,MSTP090	5.021789	0.610418	0	0	0	0	1.32216	0.540457	0	0	0	0	25.684506	28.012468	8.042163	1.214719	0	0	6	1	0	0	0	0	2	1	0	0	0	0	25	37	12.981308	2	0	0
L3_chr11_-_61269883	chr11	61269882	61269884	-	NA	NA	NA	2.542474	6.096954	3.413613	0.677016	0.036877	1.695292	9.577962	11.844466	17.215823	19.371193	10.087875	16.348155	1.448303	0.643593	0.381002	0.139383	1.023792	4.774216	3.04816	10.193819	2.098741	0.695264	0.036534	2.477502	11.96633	16.993076	20.3529	18.409474	11.524327	23.724507	1.40238	0.878808	0.842018	0.231183	1.581453	4.810899
L3_chr11_-_62125713	chr11	62125691	62125978	-	9219	MTA2	DKFZp686F2281,MTA1L1,PID	106.293108	52.935852	118.38613	69.745901	50.142257	22.369064	19.308639	23.416879	15.314587	7.413608	51.305707	11.295943	29.834148	35.442637	38.80806	28.053967	11.869216	28.923378	124	87.784543	67	70.997361	49	31.994723	27.768889	38	19.416211	7.768889	58.306667	15.537778	29	46.979839	63.865938	45.995902	17.933621	28.986111
L3_chr11_-_63289184	chr11	63289184	63289184	-	65998	MGC3032		0	0	0	14.833212	5.123968	3.712866	0	0	0	0	0	0	0	0	0	0.226642	0	0.280182	0	0	0	15	5	5	0	0	0	0	0	0	0	0	0	0.375	0	0.272727
L3_chr11_-_63770928	chr11	63770928	63771018	-	26472	PPP1R14B	PHI-1,PLCB3N,PNG,SOM172	45.684181	46.069276	17.567748	50.350287	54.696108	15.312214	2.56203	1.394243	0.724468	0.937795	1.588948	0.711644	17.968051	12.552619	10.825849	13.425058	18.430323	17.70164	54.169964	77.586886	10.754328	51.211021	53.378449	21.868179	3.643103	2.622727	0.939394	1	1.862069	0.956517	17.460727	16.579779	19.721345	22.010541	25.903176	17.755525
L3_chr11_-_64402610	chr11	64402560	64402674	-	10938	EHD1	FLJ42622,FLJ44618,H-PAST,HPAST1,PAST,PAST1	103.73571	56.815713	76.219759	62.144528	88.367496	40.907161	64.648359	84.093027	51.54689	37.920202	49.72184	57.308422	43.967068	42.027299	40.400277	10.380998	26.998636	67.403243	116.892113	94.987654	41.950617	63	85.987654	54.987654	83.88426	117.326115	61	37.995708	56.997904	81.993652	43	54.967066	56	17	36	69
L3_chr11_-_66877568	chr11	66877539	66877603	-	57804	POLD4	p12,POLDS	7.726324	3.022068	3.183914	20.647642	2.043806	1.91432	3.621307	2.896965	1.555914	0	1.68608	3.544256	46.552279	19.730129	20.465782	33.100539	26.984238	33.380807	9	5	2	21	2	3	5	5	1.969697	0	2	5	46	25.970339	32	53.966102	33.991525	34
L3_chr11_-_67329387	chr11	67329364	67329387	-	645332	LOC645332	FLJ31209	7.139041	8.734434	4.057437	25.126662	12.447397	6.142807	13.380374	12.570907	8.792638	16.883411	12.786664	13.350317	15.198844	8.000592	7.856597	16.093906	12.817838	14.743961	8.632057	14.483471	2.596723	25.51104	12.165117	8.840955	17.836034	19.565894	10.991621	17.028627	14.804861	18.977412	14.847744	10.582396	13.798025	26.261529	17.808044	14.96412
L3_chr11_-_67795947	chr11	67795947	67796051	-	53838	C11orf24	DM4E3	107.644072	80.91957	42.746023	90.636931	57.389063	66.704634	64.188011	37.999309	27.436507	24.683259	19.843952	63.068778	44.81604	49.193494	30.948605	24.445336	18.423146	42.701381	119.984772	135.994371	24	91.963301	55.977528	86.853878	83.86423	58.892183	34	25	23	88.993994	44	64	47.989424	39.996466	25.989474	42.989473
L3_chr11_-_71501390	chr11	71501385	71501393	-	25906	C11orf51	DKFZP564M082,HSPC020	2.461087	3.632486	1.591957	2.933393	1.019722	0	0	0	0	0	0	0	6.159134	2.987708	12.138734	1.826311	0	4.985364	3	6	1	3	1	0	0	0	0	0	0	0	6	4	19	3	0	5
L3_chr11_-_72030994	chr11	72030991	72030995	-	5138	PDE2A	PDE2A1,PED2A4	0.75917	0.581469	4.474254	4.063874	0	1.815242	1.198282	3.038788	6.124406	3.601474	3.926067	13.537332	1.032672	0.015273	0.988763	0.610755	1.36976	0	0.957261	0.949272	2.625	4.145149	0	2.75	1.826087	4.703635	7.585065	3.7199	4.565217	19.664298	1	0.021944	2	1.005738	2	0
L3_chr11_-_72731734	chr11	72731733	72731734	-	NA	NA	NA	0	0	0	1.37192	1.019722	0.278075	0	0	4.768234	3.340678	11.412364	0.741153	0	1.557839	1.824314	4.509847	6.377676	1.583901	0	0	0	1.408163	1	0.468085	0	0	5.90566	3.389507	12.94691	1	0	2.077647	3.137931	7.353509	8.310588	1.569347
L3_chr11_-_74818895	chr11	74818881	74818900	-	283212	FLJ33790		4.117929	7.772154	1.591957	15.731218	10.216322	1.276213	0.66108	0	0	0	1.709028	0	4.119751	0.742541	0	0	1.36976	0	5	12.858156	1	16	10	2	1	0	0	0	2	0	4	1	0	0	2	0
L3_chr11_-_75769772	chr11	75769767	75769833	-	5612	PRKRIR	DAP4,MGC102750,P52rIPK	84.29768	47.729697	45.419697	64.020083	36.884166	3.82864	38.790219	45.097188	59.478863	5.68351	26.251761	22.262587	25.571279	11.250147	26.548729	15.371007	19.256117	5.014447	95	80	26	65	35.988406	6	49	62.153634	71	6	30	31	25	15	42.803444	25.146321	26	5
L3_chr11_-_85199833	chr11	85199827	85199835	-	NA	NA	NA	0	0	0	0	1.019722	0	0	0	0	10.353922	11.461856	2.897997	0	0	0.494381	2.446396	0	1.993043	0	0	0	0	1	0	0	0	0	10	13	4	0	0	1	4	0	2
L3_chr11_-_89595866	chr11	89595857	89595918	-	26973	CHORDC1	CHP1	1.608488	9.658658	1.591957	13.717394	3.059166	2.908506	1.98324	8.170393	9.568772	7.838333	6.844989	5.87287	23.57553	29.904743	45.282902	53.342323	47.564318	20.863173	2	16	1	14	3	4	3	13	11.982759	8	8	8	23	39	66	87	62	21
L3_chr11_-_94346366	chr11	94346366	94346398	-	51503	CWC15	C11orf5,Cwf15,HSPC148,ORF5	7.431614	9.611138	6.687965	10.777201	9.1966	2.000434	7.135379	4.615675	17.632675	7.77453	5.081188	6.440141	63.908348	36.097467	36.082527	61.480722	47.287687	32.243653	9	16	4	11	9	3	10	8	21	8	6	8.941176	63	47	53.994924	100	58.994898	33
L3_chr11_-_94604013	chr11	94603957	94604047	-	143686	SESN3	MGC29667,SEST3	44.675266	23.670842	23.203958	10.790515	3.063528	0.638107	11.21738	47.165588	5.305582	2.813385	5.238118	0.741153	29.565399	15.06859	7.754552	6.72233	0.643964	3.021404	50.968012	39.512761	12.943038	11	3	1	15.390682	64.236641	6.781888	3	6	1	28.993596	19.9501	12.423165	11	1	3
L3_chr11_-_95762713	chr11	95762711	95762725	-	79780	CCDC82	FLJ23518,HSPC048	4.970528	2.420552	0	1.957861	0	0	1.398909	0	1.545543	0.937795	1.709028	0.741153	4.119751	1.502626	4.83835	11.024055	0.643964	1.007135	6	4	0	2	0	0	2	0	2	1	2	1	4	2	8	18	1	1
L3_chr11_-_105398156	chr11	105398150	105398157	-	84437	KIAA1826		6.013676	2.43277	3.183914	1.951062	2.039444	0	0.66108	3.577524	3.126175	0.937795	2.13031	7.155229	11.278862	16.062051	15.957007	7.960504	15.083324	5.948556	7	4	2	2	2	0	1	6	4	1	2.506394	10	11	21	22.898131	13	19.963964	5.947467
L3_chr11_-_111247251	chr11	111247232	111247255	-	79796	ALG9	DIBD1,DKFZp586M2420,FLJ21845,LOH11CR1J	10.034897	2.43277	1.591957	6.868278	3.063528	0.638107	2.644319	2.939727	0	0.906265	0	1.454129	1.087426	2.970163	0.988763	1.822079	1.287928	4.91886	12	4	1	7	3	1	4	5	0	0.967742	0	2	1.051833	4	2	3	2	4.931818
L3_chr11_-_111353535	chr11	111353535	111353540	-	NA	NA	NA	10.03986	1.921693	0	2.109181	3.267578	0	3.257537	2.954408	1.594441	7.525047	0.048424	1.865568	0.247278	0.772737	3.390684	0.787388	1.642994	0.044889	11.587523	3.160992	0	2.161234	3.203702	0	4.47575	4.707569	2.061247	7.394757	0.061209	2.542411	0.236319	1.043386	6.004982	1.297216	2.497332	0.042062
L3_chr11_-_116163948	chr11	116163917	116163958	-	8882	ZNF259	MGC110983,ZPR1	42.897418	30.638859	26.328112	31.41557	42.041319	13.32895	2.82986	4.518335	5.551351	10.659619	0.84304	8.592514	18.470667	14.22031	30.295736	25.654601	13.34811	45.294387	50	50.895197	15.843284	32	41	18	4	8	7	11	1	12	18	19	50.975173	41.970588	19	46
L3_chr11_-_118471386	chr11	118471386	118471391	-	3014	H2AFX	H2A.X,H2A/X,H2AX	84.138706	48.099615	26.120204	50.57861	12.306056	30.477665	34.218263	32.330627	12.374168	29.299589	6.929148	11.099133	75.196747	60.021185	36.414629	38.935995	7.304718	28.034995	89	82	14	51	11.996743	36	40	41	15	28	8	16	75	76	47	63	10	29
L3_chr11_-_120127564	chr11	120127564	120127564	-	NA	NA	NA	0	0	0	0	0	0	0	0	0	0	0	0	10.146174	0	0.494381	0	0	0	0	0	0	0	0	0	0	0	0	0	0	0	10	0	1	0	0	0
L3_chr11_-_122438058	chr11	122438049	122438058	-	3312	HSPA8	LAP1,HSC54,HSC70,HSC71,HSP71,HSP73,HSPA10,MGC131511,MGC29929,NIP71	3.265331	5.977532	5.161982	21.006572	14.521177	4.350973	42.315991	35.190751	44.618775	29.734031	26.598569	21.597644	134.345817	110.141499	218.611464	125.181941	305.605296	169.247268	4	9.896552	3	21.344828	14.172414	6	50.18732	45.516223	52.397218	28.952843	29.758112	31.321492	133.866023	139.334515	240.124693	201.910412	313.764819	178.476216
L3_chr11_-_124137397	chr11	124137396	124137399	-	90952	ESAM	W117m	0.804244	1.211934	1.591957	11.815495	15.405419	2.123056	0	0.540457	0.772772	0.937795	0.84304	0	1.032672	0.742541	0.494381	6.144174	2.657687	2.014269	1	2	1	12	15	3	0	1	1	1	1	0	1	1	1	10	4	2
L3_chr11_-_124175496	chr11	124175492	124175528	-	79684	C11orf61	FLJ23342	5.678063	19.172701	1.715491	27.58872	9.186222	3.31255	6.341656	12.47889	21.819568	15.921471	10.187377	5.834432	5.137398	2.987708	4.700901	7.326464	13.570022	4.951216	7	32	1.072289	28	9	4.927835	8.859649	19	27	16	11.859649	8	5	4	9.128079	12	18.380531	5
L3_chr11_-_127897404	chr11	127897404	127897515	-	2113	ETS1	ETS-1,EWSR2,FLJ10768	6.92208	5.46588	14.75466	31.481752	16.209594	2.638541	8.741369	4.038246	15.949194	11.446365	27.761691	26.778537	7.217767	8.969246	6.369431	21.464935	18.666113	15.957714	8	8.983193	8	32	15.855072	4	12	7.047577	20	12	31.993827	37.987654	7	11.97619	11.129262	34.97619	26	16
L3_chr11_-_131285589	chr11	131285589	131285590	-	NA	NA	NA	0.033626	0.292501	0	0.177609	3.541165	2.629338	0.97759	0.524177	2.375002	1.995732	1.191727	13.366376	0	0	0.494381	0.60736	0.446423	0	0.047619	0.471996	0	0.183619	3.466667	3.647619	1.488143	1.006391	3.02706	2.122435	1.411008	19.335612	0	0	1	1	0.714286	0
L3_chr12_+_6513944	chr12	6513944	6513950	+	2597	GAPDH	G3PD,GAPD,MGC88685	11.364478	5.517318	0.521947	2.314456	0.586146	1.049997	14.042387	19.848359	12.360297	17.806344	17.89901	20.866244	34.171282	25.271969	52.000166	39.85698	43.95317	47.866207	12.794118	9.159997	0.352941	2.370404	0.576287	1.670279	18.308201	27.914927	14.931647	17.288385	20.305308	30.562231	33.811752	32.521157	64.127601	64.47951	51.318084	50.15528
L3_chr12_+_6923441	chr12	6923438	6923479	+	113246	C12orf57	C10,GRCC10	0.804244	2.43277	0.02289	3.908924	2.039444	2.000435	2.721069	2.56872	0.772772	0.937795	1.68608	2.957129	43.858246	12.039819	14.929425	10.367003	9.20436	7.934719	1	4	0.019031	4	2	3	4	4	1	1	2	4.13289	43	15.992308	24	16.984496	13	8
L3_chr12_+_8126136	chr12	8126108	8126148	+	25977	NECAP1	DKFZP566B183,MGC131900	0.804244	3.653606	0	3.918306	0	0.638107	3.49426	1.080913	2.545808	3.80792	2.552068	2.195282	12.370191	27.511013	12.036659	19.006848	17.007448	7.007489	1	6	0	4	0	1	5.00748	2	3.283951	4	3	3	12	36	19	30.984496	23	7
L3_chr12_+_12857552	chr12	12857544	12857568	+	51202	DDX47	DKFZp564O176,E4-DBP,FLJ30012,HQ0256,MSTP162	0.001051	0.002234	0.001749	3.912192	0	0.000604	0.663614	4.62142	3.175061	0.013887	6.859682	2.195282	19.374683	24.352345	31.914704	30.657176	19.942503	22.877191	0.001716	0.003447	0.001724	4.003447	0	0.001724	1.005828	8.017573	4	0.017617	8	3	18.961905	31.980049	46.979687	49.979833	27	23.126153
L3_chr12_+_13240926	chr12	13240922	13240986	+	2012	EMP1	CL-20,EMP-1,TMP	0	0	0	9.868704	8.200721	0.638107	0	0	3.126175	36.981304	19.337307	13.281577	0	5.33512	38.976327	106.073924	100.875749	47.401421	0	0	0	10	8	1	0	0	4	35	22	19	0	7	52	171	110	49
L3_chr12_+_16391852	chr12	16391835	16391891	+	4257	MGST1	GST12,MGC14525,MGST,MGST-I	26.906173	15.460713	8.345896	22.68998	9.149325	0	14.194236	5.911226	3.233036	15.48839	4.307614	2.223459	51.67531	46.119332	66.946048	67.742864	50.724552	16.390807	30	26	5	23	8.943396	0	18	9	4	15	5	3	51	59	90.633234	110	63	16.736475
L3_chr12_+_17034926	chr12	17034925	17034926	+	NA	NA	NA	2.031694	3.000661	12.434948	3.929369	0	0.638107	0	0	0	0	0	0	3.810622	2.581769	1.856236	2.764996	1.776825	1.095095	2.5	5	7	4	0	1	0	0	0	0	0	0	3.709899	3.443023	3.471929	4.533699	2.684406	1.078333
L3_chr12_+_21481878	chr12	21481815	21481907	+	79912	PYROXD1	FLJ22028	10.406567	11.35496	3.077616	11.604237	6.131419	0	13.419437	5.73935	20.972907	2.870125	6.822042	7.299894	22.567914	38.747095	43.44115	33.022334	19.295912	8.035851	12.8125	18.8125	1.9375	11.875	6	0	17	10	26	3	8	10	21.967213	50.920603	68	53.963487	27	8
L3_chr12_+_22090391	chr12	22090371	22090506	+	55907	CMAS		164.450229	91.982096	48.937718	140.679628	58.334482	18.820324	13.477754	3.649634	16.770375	7.695185	5.135961	20.802376	91.68874	66.243871	110.24231	81.32527	60.452046	59.907154	187.564716	153.808526	28.918523	142.967729	56.970921	25	19	6	20.858333	8	6	30	90.088703	86.910525	157.319115	132.606602	82.445791	60.929702
L3_chr12_+_27066748	chr12	27066748	27066789	+	9412	MED21	SRB7,SURB7	1.656842	5.440477	23.933957	2.926593	2.043806	0	8.444334	31.767008	56.788842	7.530868	16.239641	46.934425	64.309445	92.892435	181.78066	88.061425	84.603524	50.483471	2	9	13	3	2	0	11.956522	45.304348	68.26087	7.913044	18.869565	67.434783	63.219513	119.216028	236.763067	142.825784	104.439025	51.38676
L3_chr12_+_27824185	chr12	27824185	27824502	+	57542	KLHDC5	KIAA1340,MGC131714	37.925715	42.067496	23.914909	31.105573	12.243777	4.080389	4.62756	14.211576	10.223069	6.851698	7.140432	27.390962	16.485855	20.578583	20.39811	11.450134	11.765021	13.929555	44.94152	69.878149	14.6	31.781189	11.988304	5.99115	7	22.735632	13	7	8.42246	38	16	26.97037	38.243352	18.772399	17.729203	13.900451
L3_chr12_+_28234642	chr12	28234623	28234699	+	NA	NA	NA	10.551882	27.065808	23.605799	41.205685	18.387185	1.276214	4.8131	17.917808	12.928365	9.548171	15.35311	26.391318	16.431285	14.238269	30.749959	24.465813	22.285078	7.00749	13	45	14	42	18	2	7	28	16	10	18	37	16	19	49.993939	40	32	7
L3_chr12_+_34066697	chr12	34066679	34066698	+	84920	ALG10	KCR1,FLJ14751	0.804244	0.610418	0	0.975531	0	0	0.66108	4.287431	1.545543	0.937795	5.979001	2.195282	14.793779	6.895902	4.610991	4.641485	2.575855	2.014269	1	1	0	1	0	0	1	7	2	1	7	3	14.434783	9	8.217391	7.608696	4	2
L3_chr12_+_42439029	chr12	42439024	42439050	+	51135	IRAK4	IPD1,NY-REN-64,REN64	4.069575	1.211934	14.75466	0.975531	0	0	1.32216	5.976794	23.613505	6.734785	13.895338	7.974432	27.624953	15.151989	13.239445	14.674229	17.794784	7.95646	5	2	8	1	0	0	2	10	29	7	16	11	26.993711	20	23	24	25	8
L3_chr12_+_47945131	chr12	47945129	47945235	+	84790	TUBA1C	MGC10851,MGC14580,TUBA6,bcm948	5.826033	2.420552	12.788907	4.891254	2.043806	3.712866	50.903791	57.392638	43.079354	59.503075	49.35938	24.712745	104.020486	105.725949	300.888418	185.139265	153.23842	157.22129	7	4	7	5	2	5	56.993366	66.996753	49.993421	53.996711	55	36	103.97003	131.968032	288.936068	296.898106	155.956044	166.958042
L3_chr12_+_48635817	chr12	48635817	48635818	+	359	AQP2	AQP-CD,MGC34501,WCH-CD	1.901973	2.796535	7.024196	2.942775	4.096355	1.362328	0.66108	0	0.003587	0.937795	0	0	6.178088	10.036153	6.444238	5.416055	10.273316	8.61454	2.337752	4.630435	4	3	4	2	1	0	0.005495	1	0	0	6.044776	13.035173	10.318755	8.847861	13.458328	8.75
L3_chr12_+_50501109	chr12	50501090	50501134	+	NA	NA	NA	16.650125	2.43277	3.183914	4.893837	7.148432	2.552427	2.960227	0	5.57735	3.75118	4.269973	1.482306	2.065344	2.227622	0.988763	3.652622	0.643964	0	19.963636	4	2	5	7	4	4	0	7	4	5	2	2	3	2	6	1	0
L3_chr12_+_50731492	chr12	50731491	50731493	+	3164	NR4A1	TR3,GFRP1,HMR,MGC9485,N10,NAK-1,NGFIB,NP10,NUR77	0	9.476644	1.591957	0	0	0	0	40.884014	5.65124	0	0	0	0	6.114563	1.585219	0	0	0	0	15.903226	1	0	0	0	0	49.895006	7	0	0	0	0	8	3	0	0	0
L3_chr12_+_50762739	chr12	50762739	50762739	+	NA	NA	NA	0	0	0	0	0	0	0	0	1.116786	10.353922	0	0	0	0	0	0	0	0	0	0	0	0	0	0	0	0	1.428571	10	0	0	0	0	0	0	0	0
L3_chr12_+_51932212	chr12	51932203	51932275	+	84975	MFSD5	MGC11308	12.667755	7.202636	0	11.719971	8.1665	0.638107	1.32216	1.178254	0	1.87559	2.552068	6.502388	3.087079	3.730248	3.890044	10.990183	10.053978	28.385655	15	12	0	12	8	1	2	2	0	2	3	9	3	5	7	18	13	29
L3_chr12_+_51975547	chr12	51975544	51975630	+	5204	PFDN5	MM1,MGC5329,MGC71907,MM-1,PFD5	15.479288	19.172876	6.527897	16.710679	13.281744	5.808838	3.567689	6.100904	7.074008	4.82506	9.374109	3.677588	181.301438	192.571474	250.609827	242.221972	300.30048	257.254548	18	31.990196	4	16.990196	13	8	5	10	9	5	11	5	179.97978	243.947772	291.990201	390.99423	328.977565	267.998276
L3_chr12_+_53241515	chr12	53241493	53241519	+	5153	PDE1B	PDE1B1,PDES1B	1.656842	1.810134	0	1.951062	5.108987	0	5.758045	11.698155	5.57735	1.93233	22.515495	6.50897	16.372787	7.569904	11.382234	10.98528	36.736946	8.895296	2	3	0	2	5	0	8	18	7	2	26	9	16	10	18	17.969697	45	9
L3_chr12_+_54654139	chr12	54654093	54654191	+	5869	RAB5B		27.498522	7.238107	4.93594	12.727866	8.166501	18.94116	161.97793	129.552914	54.337851	102.907825	87.979367	155.247259	117.863238	75.478326	27.742341	65.560423	123.232657	129.752263	32.980198	12	3	13	8	25	196.920331	174.996537	66.783557	100.993114	100.853986	223.991954	116	97.998473	46.983225	106.805455	150.980479	132.966556
L3_chr12_+_54784550	chr12	54784550	54784666	+	5036	PA2G4	EBP1,HG4-1,p38-2G4	55.392354	25.792868	31.736933	27.447798	7.142416	8.447378	199.295067	114.196537	81.238099	59.299539	57.400372	68.777346	179.645049	130.57512	171.69428	146.462317	146.063219	113.387063	62.971887	42.980583	17.991304	27.972144	7	12	234.53127	152.813274	97.53962	58.73538	65.866833	97.763909	177.657962	167.749647	216.548591	237.646083	175.747088	116.45194
L3_chr12_+_54808285	chr12	54808235	54808367	+	23344	FAM62A	KIAA0747,MBC2	395.145748	284.824913	160.46653	220.6238	365.625227	280.852139	1512.612135	1851.366931	944.108602	968.625256	1064.846847	1429.778127	362.263016	375.798684	572.981398	245.567367	430.097782	584.715314	424.981834	483.991177	84.999479	222.995342	354.991174	329.983511	1574.968551	1878.977013	1065.978801	870.979	1162.971841	2202.865108	358.9895	476.990089	673.980869	397.990157	491.988456	613.967736
L3_chr12_+_61146840	chr12	61146839	61146873	+	23041	MON2	KIAA1040,MGC35493	45.742713	26.825047	20.306031	16.647853	12.268871	4.18472	43.46767	86.585403	103.025473	59.70933	64.133224	74.712441	85.327612	114.739625	93.937022	69.924632	73.836598	27.52784	52	44.940397	12	17	12	6	56	119.981685	121.96337	57.981685	73	108	83.996764	147.970742	129.983687	113.600789	92.993501	28
L3_chr12_+_63849618	chr12	63849598	63849882	+	23592	LEMD3	MAN1	38.742259	26.868569	14.601094	35.441143	18.428979	7.812764	5.828103	4.779967	12.408291	7.83127	9.420628	19.712185	6.17007	12.184716	9.505211	8.554334	3.826554	4.007312	44.065127	44.917046	8.972603	36.048881	18	11.008566	8	7.655376	15.466843	8	11	28.094481	6	16.137767	17.304856	14.023259	5.828826	4
L3_chr12_+_63958542	chr12	63958539	63958785	+	253827	MSRB3	DKFZp686C1178,FLJ36866	189.095997	179.985551	98.202095	34.303972	13.197432	2.549071	61.034234	77.631349	42.354335	7.495527	1.654259	8.009562	65.681186	52.020666	46.523804	14.04064	1.287928	7.972619	216.936288	302.174951	56.849411	34.986789	12.90393	3.995192	81.73054	114.217616	52.701174	7.853588	1.962963	10.877408	64.205597	68.822261	78.419906	23	2	8
L3_chr12_+_64590219	chr12	64590217	64590219	+	NA	NA	NA	0	0	0	0	1.019722	0	0.66108	1.718711	5.125126	8.863825	4.809377	18.572402	0	0.286795	0	1.694537	2.744649	2.786385	0	0	0	0	1	0	1	3	6.380623	8.806228	5.567474	26.909707	0	0.392405	0	2.78481	3.962025	2.78481
L3_chr12_+_67426222	chr12	67426186	67426236	+	55508	SLC35E3	BLOV1	0	2.420552	0	2.933393	1.019722	0	0.66108	5.739351	1.580632	0	2.552068	2.156844	15.420487	12.855018	3.068363	14.705498	8.476342	6.978407	0	4	0	3	1	0	1	10	2	0	3	3	15	17	6	24	12	7
L3_chr12_+_68418920	chr12	68418905	68418927	+	117177	RAB3IP	FLJ14660,FLJ22548,MGC71495,RABIN3	4.117929	3.644703	0	5.880431	2.039444	0.638107	4.15202	11.846794	3.126175	7.77453	4.238148	2.897997	5.152423	12.238184	3.170438	19.022835	4.787714	1.007135	5	6	0	6	2	1	6	19	4	8	5	4	5	16	6	31	7	1
L3_chr12_+_77040009	chr12	77040008	77040010	+	NA	NA	NA	0	0	1.591957	2.942775	0	0	0	3.717626	13.426934	5.024947	6.058633	6.953769	0	3.012019	4.094066	3.051102	7.593325	3.944081	0	0	1	3	0	0	0	6	16	5	7	10	0	4	7	5	10.035047	4
L3_chr12_+_94708437	chr12	94708435	94708441	+	NA	NA	NA	6.693473	10.734099	2.249323	16.303152	8.373642	13.486992	22.799347	27.752734	19.221452	33.63793	21.332279	71.203691	0.977283	0.210686	4.08243	1.806663	0.08102	2.224109	7.914587	17.929633	1.416579	16.568384	8.187257	17.122084	28.114345	36.228574	23.245221	32.067074	24.207812	105.497816	0.941492	0.29468	7.246179	2.970461	0.149008	2.208742
L3_chr12_+_100198035	chr12	100198023	100198036	+	27340	UTP20	DRIM	0.131684	0.656556	0.017368	0	0.119965	0	0	1.643894	0.772772	0.396766	1.729216	1.522226	0	4.630247	2.141636	5.242015	13.931915	1.993043	0.178342	1.073529	0.014706	0	0.118421	0	0	3.059233	1	0.438356	2.025719	2.049563	0	6.160584	4.162362	8.582602	17.831365	2
L3_chr12_+_104025638	chr12	104025615	104025693	+	23325	KIAA1033		14.885393	9.709958	11.52981	29.397043	11.225666	4.552861	11.354402	24.426255	43.969566	46.441063	34.646051	30.46684	49.985823	33.466517	78.205063	57.603627	77.041733	45.31883	18	16	7	29.981481	11	7	15	36.978947	52.985714	46	39.978748	43	48.968088	43.990432	112.816266	93.886275	100.890351	45.988679
L3_chr12_+_109046578	chr12	109046574	109046578	+	28981	IFT81	CDV-1,CDV-1R,CDV1,CDV1R,MGC102777,MGC4027	0	0	0	0.975531	0	0	1.398909	0	0	0	2.552068	1.277076	14.803575	0.466334	0.293256	0.994208	3.930477	6.078163	0	0	0	1	0	0	2	0	0	0	3	1.75	14.632911	0.632911	0.632911	1.632911	5.265823	6.202175
L3_chr12_+_113590411	chr12	113590411	113590759	+	NA	NA	NA	57.070526	40.324174	27.380471	52.473589	61.029073	60.205785	116.909513	103.64655	53.534791	97.077454	62.496255	290.238143	17.844573	19.997535	58.715283	7.056794	14.865523	28.878474	62.128288	68.126182	14.955394	53.037523	59.269697	71.34647	129.353659	119.349868	61.971746	88.301218	69.337455	451.234794	17.568439	25.654432	70.666785	11.537664	18.542089	30.074163
L3_chr12_+_131134780	chr12	131134762	131134804	+	347918	EP400NL	DKFZP434I225,FLJ33915,FLJ44224,MGC87589,FLJ46340	6.76859	4.847864	16.004973	11.789574	0	0	1.32216	5.089202	1.580632	0	3.426933	2.156844	16.420348	4.497101	5.700759	9.753527	4.061918	0.970393	8	8	9	12	0	0	2	8.413793	2	0	4	3	16	6	9.962963	15.962963	6	0.962963
L3_chr12_-_1573874	chr12	1573869	1573994	-	NA	NA	NA	19.561065	20.134816	21.94287	14.565726	2.089182	0.767812	7.307811	3.431108	9.29078	3.175279	1.853777	2.781133	2.685615	2.656082	9.62119	0.907468	1.638903	2.589908	21.809555	34.156989	12.132652	14.80597	2.048389	1.184249	10.059798	5.44289	11.282626	3.219871	2.166023	3.832954	2.619904	3.536691	15.178124	1.491127	2.491127	2.609537
L3_chr12_-_3732537	chr12	3732494	3732618	-	84766	EFCAB4B	FLJ33805,MGC4266	33.66275	16.927361	1.591957	23.56084	20.456487	2.552426	23.899483	37.376661	20.128364	25.860907	30.172101	23.638658	7.217767	5.232876	5.443621	10.973848	9.633188	3.021404	39.816794	28	1	23.977612	20	4	32	58.978981	25	25.995984	34.995984	32.589202	7	7	10	18	14	3
L3_chr12_-_6668795	chr12	6668793	6668938	-	171017	ZNF384	NP,CAGH1,CAGH1A,CIZ,ERDA2,NMP4,TNRC1	1.45801	0.610418	0	0	0	0.638107	11.250657	0.540457	0	2.870125	0.84304	4.915947	2.065344	10.870975	1.733047	3.051102	1.287928	1.953785	1.769231	1	0	0	0	1	14	1	0	3	1	7	2	14	3	5	2	1.96
L3_chr12_-_8993509	chr12	8993493	8993537	-	4074	M6PR	CD-MPR,FLJ32994,MPR46,SMPR	19.619342	16.26587	11.689878	25.567339	16.325324	3.190534	36.948155	19.090649	30.170192	17.639501	17.993924	24.471475	66.145542	55.197479	74.906489	74.240385	81.427013	60.798027	23.138855	27	7	26	15.957983	5	48	30	37	18	20.96729	34	64.923167	71.987629	107.584328	120.986691	105.932083	61.89069
L3_chr12_-_14847680	chr12	14847668	14847717	-	51729	WBP11	DKFZp779M1063,NPWBP,SIPP1	36.899737	44.722918	20.306031	28.4646	4.08325	8.003955	110.227865	171.405362	122.968652	69.417805	66.732711	80.013371	82.204229	119.888513	143.878087	79.344175	77.649483	66.266263	42	75	12	29	4	11	134.937192	213.830315	144.982005	66.992228	75.956299	115.976867	80.960378	153.88549	193.961513	128.960429	96.955381	67.970819
L3_chr12_-_22588713	chr12	22588694	22588713	-	9847	KIAA0528	DKFZp779N2044	1.656842	1.220836	0	0	0	0	1.32216	9.092198	3.091086	1.93233	3.418055	4.313688	8.176917	25.66281	5.512202	7.348913	4.358886	6.927585	2	2	0	0	0	0	2	13	4	2	4	6	8	33.047807	9	12	6	7
L3_chr12_-_24993220	chr12	24993217	24993543	-	586	BCAT1	BCT1,DKFZp686E12175,ECA39,MECA39,PNAS-121,PP18	34.818459	22.938865	46.606251	77.674592	29.646117	1.362328	13.844502	43.163078	90.43471	115.365215	269.147466	188.514492	92.925525	85.303718	284.117971	301.489298	517.526682	194.714556	40.98773	37.98773	26.993939	78.987805	29	2	20	65	107.994975	113	301.22805	272.969849	90.994792	111.994303	359.840454	488.962833	602.98082	199.994792
L3_chr12_-_26158618	chr12	26158618	26158618	-	NA	NA	NA	11.666248	0	0	0	0	0	0	0	0	0	0	0.741153	0	0	0	0	0	0	13	0	0	0	0	0	0	0	0	0	0	1	0	0	0	0	0	0
L3_chr12_-_29425351	chr12	29425336	29425401	-	51290	ERGIC2	PTX1,CDA14,Erv41,MGC111152,cd002	2.412732	2.43277	1.591957	3.908924	1.019722	0	9.954738	27.194667	33.540129	14.410799	11.912108	13.524396	47.944273	47.744816	76.05285	44.755344	39.248968	17.83393	3	4	1	4	1	0	14	38.985816	40.992126	15	14	18.992908	46.994382	62.393801	108.989218	72.957857	52.997183	18
L3_chr12_-_29827781	chr12	29827781	29828193	-	83857	TMTC1	ARG99,FLJ31400,FLJ41625,OLF	71.726711	45.362012	51.083961	135.172501	80.329722	13.656581	23.368742	41.293966	66.676078	112.144835	51.084196	77.814291	26.454679	18.106753	36.889885	78.669029	68.623007	26.60383	81.689657	75.728234	29.872428	136.882604	78.280255	18.853515	31.567891	61.519417	80.645155	107.170391	58.764209	112.002086	25.941372	23.994429	54.3208	127.87301	86.804991	27
L3_chr12_-_30799001	chr12	30799000	30799166	-	65981	CAPRIN2	EEG1,C1QDC1,EEG-1,FLJ11391,FLJ22569,MGC102894,MGC134847,MGC134848,caprin-2,KIAA1873	6.083949	0.403572	8.899115	10.923387	16.346106	0	2.721069	3.717626	22.46657	5.70337	6.806417	16.386308	3.098016	0.742541	3.114961	1.826311	2.013724	3.000178	7.329114	0.658228	5.165079	11.165079	16	0	4	6	26.949367	5.962264	7.981818	23	3	1	5.818182	3	3	3
L3_chr12_-_32800102	chr12	32800085	32800103	-	51067	YARS2	CGI-04,FLJ13995,TYRRS,mt-TyrRS	4.117929	11.995459	10.097921	6.851698	3.063528	1.362328	10.899371	1.080913	6.408097	3.80792	4.307614	4.285408	10.252518	6.024038	9.642739	13.358185	17.558895	5.992499	5	20	6	7	3	2	14	2	8	4	5	6	10	8	16	21.785714	23	6
L3_chr12_-_41163041	chr12	41163040	41163042	-	144165	PRICKLE1	FLJ31627,FLJ31937,MGC138902,MGC138903,RILP	15.540421	11.146744	5.288598	6.381036	19.062041	15.317243	2.801175	2.208374	0	0.985586	1.683876	4.136909	0.039959	0.598433	0.376728	0	0	2.260048	17.609815	18.835768	3.07873	6.493912	18.5543	19.364114	3.923867	3.904952	0	1.04881	1.971126	5.77475	0.037736	0.808829	0.788168	0	0	2.25
L3_chr12_-_41269816	chr12	41269796	41270128	-	144165	PRICKLE1	FLJ31627,FLJ31937,MGC138902,MGC138903,RILP	61.965075	33.468339	3.343982	2.933393	4.089265	3.379673	66.950822	63.123692	3.117259	0.937795	5.238118	7.829664	25.430567	10.599469	1.090837	3.04103	1.287928	1.007135	67.77818	55.949367	2	3	4	4.974684	83.793974	81.901639	3.989071	1	6	11	24.938776	14	2	5	2	1
L3_chr12_-_45052795	chr12	45052793	45052892	-	54407	SLC38A2	PRO1068,ATA2,KIAA1382,SAT2,SNAT2	43.86574	27.361681	7.959785	29.417216	5.116077	1.91432	63.601361	120.609006	39.169407	70.960019	61.74155	49.11535	70.142788	83.752065	40.374695	74.278168	54.723197	36.470726	48.954872	45.993333	5	29.914634	5	3	77.93571	150.373723	47	67.963758	69.266296	70.93367	68.966561	107.886656	59.967819	120.644971	67.993644	36.991407
L3_chr12_-_46786076	chr12	46786068	46786107	-	29843	SENP1	SuPr-2	6.646628	4.463187	0	5.866785	1.019722	1.362328	16.902894	7.722274	16.077448	23.7878	12.052327	15.77592	16.435775	5.975416	13.625014	9.16184	6.835909	3.97823	8	7.342391	0	6	1	2	22.994764	13	20	23.186957	14	22	15.993789	8	22.418488	15	10	4
L3_chr12_-_47532193	chr12	47532189	47532228	-	9416	DDX23	MGC8416,PRPF28,U5-100K,prp28	19.436871	3.043188	3.183914	8.80276	5.108987	4.000869	19.539112	13.965858	7.832983	11.827806	8.610279	5.862608	21.480961	17.346163	22.410582	22.643704	13.098502	13.990022	23	5	2	9	5	6	27	23	10	12	10	8	21	23	37	37	19	14.043663
L3_chr12_-_47740047	chr12	47740047	47741098	-	NA	NA	NA	278.354622	118.913144	88.963639	176.659436	155.217719	73.680232	336.141009	387.762322	264.627831	330.44232	262.365772	350.91388	57.877612	41.7597	43.684897	53.302845	49.267033	57.568512	304.421735	199.826064	48.95043	178.801317	151	95	401.216148	502.929732	315.31974	312.074649	295.957692	510.609726	56.59322	55	70.893896	86.939351	65	58.524598
L3_chr12_-_47811446	chr12	47811438	47811449	-	10376	TUBA1B	K-ALPHA-1	84.902064	42.203722	63.938943	31.651346	14.381334	6.003521	323.048068	329.348429	151.982586	134.531102	54.777961	92.365787	634.42523	482.624492	921.308855	321.68072	205.207769	265.807186	89	72	32	32	14	8	321	323.997418	170.997421	121	61	140	641.996729	590.997381	800.991722	514.99407	207.998697	283.998036
L3_chr12_-_48387313	chr12	48387271	48387666	-	91010	FMNL3	DKFZp762B245,FHOD3,FLJ45265,MGC45819,WBP3	44.655633	30.286612	185.70315	292.313044	200.073609	95.2153	67.95571	51.656969	374.161675	256.65453	282.74159	382.855027	17.358929	11.234052	152.701792	102.223186	71.995065	136.940477	53.628198	50.181373	102.959354	296.691454	195.167195	128.998152	93.779954	82.884978	434.865134	251.412182	322.720565	548.062415	16.872218	14.991124	208.716065	166.876354	99.409262	138.981306
L3_chr12_-_50695105	chr12	50695103	50695106	-	NA	NA	NA	2.681404	4.717545	3.343982	6.868278	2.039444	0	1.398909	5.121421	0.696912	3.46386	0	2.195282	3.987682	5.861118	1.80452	8.714823	12.636272	5.784647	3.203252	7.866667	2	7	2	0	2	8.165289	0.904762	3.645161	0	3	3.884973	7.656499	3.183801	14.177114	15.943427	5.901639
L3_chr12_-_51894884	chr12	51894867	51894937	-	NA	NA	NA	0.804244	0.610418	3.183914	22.624972	41.054504	14.946058	1.398909	0	27.947897	63.558018	68.753226	41.309179	0	0	2.966289	23.172329	17.524431	14.72313	1	1	2	23	39.988506	19.954017	2	0	34	60.959268	77.832335	58.984733	0	0	6	37.702128	22.925532	14.935484
L3_chr12_-_52981067	chr12	52981044	52981120	-	NA	NA	NA	0.804244	1.831254	0	0	2.043806	0.638107	8.402365	5.296235	0	0	0	0	43.79335	10.556228	0	0.60736	0	0	1	3	0	0	2	1	12	9	0	0	0	0	43	14	0	1	0	0
L3_chr12_-_53064641	chr12	53064638	53064798	-	25946	ZNF385	RZF,DKFZP586G1122,HZF,ZFP385,ZNF385	38.628974	34.845859	25.468013	46.129665	55.247841	22.505376	154.022112	115.370595	100.125419	92.863138	125.497744	134.672587	93.744401	104.767896	117.259312	56.965158	62.547822	166.457589	45	58	15	47	53.988722	31.961975	189.985597	160.960044	120.997755	93	142.977702	192.998878	91.994511	135.995873	174.998723	92.997249	84.995868	170.993243
L3_chr12_-_53153626	chr12	53153615	53153657	-	NA	NA	NA	19.136377	18.48216	6.527897	10.781068	6.140162	0.638107	37.150589	32.794575	10.236742	8.63298	10.319307	8.593534	236.356339	150.932176	110.415423	57.876478	75.823423	27.514611	22	30.962963	4	11	6	1	46	50	12.791045	9	12	12	235.988762	191.996241	138.962844	94	92	28
L3_chr12_-_54607942	chr12	54607929	54607960	-	84305	WIBG	MGC13064,PYM	53.938473	33.340595	16.85186	39.422251	23.534438	6.446945	14.871964	8.940167	11.13779	5.673324	18.606744	14.980824	39.538532	13.807076	6.770122	11.002525	24.866775	14.857751	60.718881	55.8232	10	40	23	9	19	14	14	5.989583	21	21	39	18	12	18	32	15
L3_chr12_-_54869525	chr12	54869518	54869745	-	6601	SMARCC2	Rsc8,BAF170,CRACC2	210.738804	117.819693	84.038825	120.700086	65.553888	31.098291	313.453196	208.745167	177.966734	151.48133	144.135814	226.795004	76.835866	42.987172	37.992585	47.1958	37.219409	60.909063	241.620247	196.738135	48.729458	122.992293	64.093956	45.545039	387.963976	291.199035	216.188682	149.715316	165.039874	323.959482	75.11069	56.984882	63.866587	77.106255	52.540972	61.648661
L3_chr12_-_54980078	chr12	54980075	54980452	-	1431	CS		227.907673	155.243024	131.804107	199.427924	117.968241	50.97771	496.200097	499.50066	320.801908	296.056421	236.899073	294.946334	228.977823	244.50651	265.056707	235.822786	238.803279	275.105943	250.925308	261.940345	72.98074	201.842089	114.893238	68.7269	582.308529	616.709464	376.830795	280.864839	267.925621	430.716094	225.933745	313.972633	350.917803	382.911269	295.842993	283.888532
L3_chr12_-_55129458	chr12	55129427	55129481	-	8914	TIMELESS	TIM1,TIM,FLJ12640,FLJ20714,hTIM	57.718576	54.16896	21.405059	17.668634	6.1358	3.914754	6.451167	15.686733	6.350122	1.87559	1.68608	3.705764	24.436028	20.669273	15.225584	14.064443	5.431678	21.672549	63.985646	90.990741	12	18	6	6	9	23	8	2	2	5	24	26.993197	23.993243	23	8	22
L3_chr12_-_55316400	chr12	55316386	55316416	-	11176	BAZ2A	DKFZp781B109,FLJ13768,FLJ13780,FLJ45876,KIAA0314,TIP5,WALp3	0	0	0	0.975531	0	0	4.15202	3.577524	2.353404	7.895073	1.68608	2.223458	14.315921	1.502626	2.181675	0	2.130027	1.007135	0	0	0	1	0	0	6	6	3	8	2	3	14	2	4	0	3	1
L3_chr12_-_55929189	chr12	55929189	55929213	-	NA	NA	NA	0.804244	2.420552	0	2.835375	0	1.276213	0	0.540457	0	0	0	1.454129	15.288308	13.70835	9.911203	9.14353	3.417954	9.842524	1	4	0	2.9	0	2	0	1	0	0	0	2	14.943182	18	16.281426	14.953488	5	9.89667
L3_chr12_-_56432349	chr12	56432341	56432445	-	1019	CDK4	CMM3,MGC14458,PSK-J3	66.338519	60.080926	34.575993	76.938529	60.516423	30.476001	56.296424	39.391353	16.051561	46.01947	35.986126	17.154647	107.577074	94.399656	80.893713	74.360544	58.585109	58.906438	74.985483	100.949017	20	77.997567	59	41.804065	72	56	19.882736	44.99654	40.983051	23.986395	106	121.993722	119.998462	120.945629	76.977204	59.998459
L3_chr12_-_63439407	chr12	63439402	63439499	-	2799	GNS	G6S,MGC21274	28.520459	22.27272	13.855933	52.241237	37.910916	21.948953	65.068536	81.078124	60.468961	144.034958	117.008368	230.723624	101.2892	115.220564	121.575797	215.556976	487.638094	467.158648	32.990243	37	8	53	36.995074	30.985222	80.951835	106.972477	72.979358	134.979358	131.979358	342.954224	99.995962	147.994302	151.994238	347.970671	516.979771	491.97159
L3_chr12_-_64810803	chr12	64810787	64810805	-	84298	C12orf31	MGC104302,MGC14817	0.804244	1.220836	0	0	0	0.638107	0	0.540457	0.772772	0	0.84304	0	6.132767	10.666609	10.382203	6.715651	15.763222	4.913316	1	2	0	0	0	1	0	1	1	0	1	0	6	14	17	11	21	5
L3_chr12_-_67012410	chr12	67012408	67012424	-	56890	MDM1	FLJ95264	0.804244	0.610418	0	0.975531	0	0	1.398909	0	2.402289	0	0	0.741153	11.263996	3.747794	3.862583	1.214719	2.657687	1.007135	1	1	0	1	0	0	2	0	3	0	0	1	11	5	6.96	2	4	1
L3_chr12_-_75477595	chr12	75477573	75477767	-	114882	OSBPL8	DKFZp686A11164,MGC126578,MGC133203,MST120,MSTP120,ORP8,OSBP10	228.468104	238.267656	627.090733	789.736603	321.41363	38.209476	199.40359	422.529628	765.571946	765.086512	855.429155	531.943408	160.344803	148.734189	651.185019	354.063694	453.010192	158.506757	246.572165	404.524436	309.434884	791.869642	311.836383	48.904118	228.976694	483.292016	847.775392	668.314252	925.255316	807.168761	158.729239	191.172197	680.969347	570.424636	481.148354	163.745453
L3_chr12_-_75983465	chr12	75983437	75983501	-	144455	E2F7	FLJ12981	145.309483	116.055254	211.348712	87.805696	23.566338	3.276648	150.260712	151.527665	188.615996	53.856688	35.712011	56.916314	44.971164	35.063232	75.312466	24.465762	16.211452	11.972322	160.993305	196	110	89	23	5	182.998711	197.997423	221.998731	52.989691	41	80.996176	44	46	111	39.989655	22	11.978947
L3_chr12_-_78852859	chr12	78852843	78853059	-	4659	PPP1R12A	MBS,MGC133042,MYPT1	20.21284	26.162286	10.20811	8.813823	10.232955	8.003955	38.239569	58.082659	75.620288	37.215565	46.238316	41.881178	61.115127	48.951043	110.657167	59.547968	61.746967	28.792549	23	44	6	9	10	11	51	82	90.995025	36.997567	53	59	60	63.996269	148.192463	96.998131	79	28.998134
L3_chr12_-_91063753	chr12	91063752	91063761	-	694	BTG1		7.518484	16.75233	10.20811	39.437628	23.591039	22.733775	0.66108	6.621133	16.383752	16.741813	15.988897	46.509978	13.291824	10.638589	27.3177	25.198768	41.533674	71.405929	9	28	6	39.972789	23	30	1	10	20	16	18	68	13	14	39.991561	41	51	73.991561
L3_chr12_-_92359830	chr12	92359800	92359878	-	7334	UBE2N	MGC131857,MGC8489,UBC13,UbcH-ben	15.548041	13.863409	7.959786	6.842316	5.071911	2.638541	6.082933	15.237252	5.551351	2.813385	4.215201	2.223458	34.811	18.84179	32.248835	21.364958	20.941289	38.494136	18.970356	22.894841	5	7	4.969697	4	8	22	7	3	5	3	33.986842	24.981982	53.986319	35	29.986301	39
L3_chr12_-_93377741	chr12	93377739	93377753	-	51134	CCDC41	MGC149726,NY-REN-58	3.332943	16.199026	13.855932	14.126637	2.028507	0.638107	8.146039	9.690376	30.196246	9.183325	3.395108	5.054841	5.242205	9.843809	6.865338	4.265821	4.705882	1.007135	4	27	8	14.364641	1.985075	1	10.919192	14.873078	35.73	9.413043	4	7	5.110204	13	11.915254	7	7	1
L3_chr12_-_94953497	chr12	94953462	94953551	-	4048	LTA4H		3.332943	0	0	2.942775	0	0	2.797818	4.288849	1.545544	5.913903	6.822041	7.924558	35.594886	14.509389	10.032194	51.593146	69.440174	58.743421	4	0	0	3	0	0	4	7.169643	2	6	8	11	35	19	18	84	86.990536	60
L3_chr12_-_97421753	chr12	97421753	97421753	-	643770	LOC643770		0	0.610418	0	0	0	0	0	1.858813	16.151794	0	0	2.156844	0	0.742541	0	0.60736	0	1.993043	0	1	0	0	0	0	0	3	19	0	0	3	0	1	0	1	0	2
L3_chr12_-_103056005	chr12	103056005	103056005	-	4801	NFYB	CBF-A,CBF-B,HAP3,NF-YB	0	0	0	0	0	0	10.589577	0	0	0	0	0	0	0	0	0	0.643964	0	0	0	0	0	0	0	13	0	0	0	0	0	0	0	0	0	1	0
L3_chr12_-_106011458	chr12	106011444	106011461	-	1407	CRY1	PHLL1	1.656842	4.186026	1.591957	0.975531	1.019722	0.638107	0.66108	2.39927	1.580632	3.80792	3.464574	0	8.990571	13.051973	22.203804	11.630084	8.766051	5.879572	2	7	1	1	1	1	1	4	2	4	4	0	8.757353	17	32	19	11	6
L3_chr12_-_106762465	chr12	106762461	106762465	-	NA	NA	NA	0.804244	0	26.863712	0	1.019722	0	0	0.000316	0.001124	0.000939	0	0.742338	1.032672	0.064816	0	0	0	1.007135	1	0	14	0	1	0	0	0.001332	0.001786	0.001332	0	1.001332	1	0.090909	0	0	0	1
L3_chr12_-_108657456	chr12	108657456	108657456	-	NA	NA	NA	21.149678	20.577445	5.161982	16.821537	12.309931	5.365414	3.768114	8.011285	0.772772	2.94947	0.84304	4.231691	5.100095	3.815345	5.31075	3.677067	7.045449	2.971095	23	35	3	17	11.979798	7	5	11	1	3	1	6	5	5	8	6	9	3
L3_chr12_-_109424264	chr12	109424256	109424310	-	51699	VPS29	DC7,DC15,DKFZp564F0223,FLJ20492,PEP11	24.096791	10.251282	1.591957	8.80276	4.08325	1.482227	1.32216	1.799855	1.545543	3.981573	9.319337	1.482306	51.948945	22.050376	36.128095	31.154634	33.366574	19.489847	28.585227	17	1	9	4	2.355856	2	3.185185	2	4	11	2	50.892706	28.959706	58.473221	50.939791	45.989796	19.623126
L3_chr12_-_109505499	chr12	109505494	109505514	-	160760	PPTC7	DKFZp686M07120,MGC133072,TA-PP2C	21.587779	21.221984	25.937713	16.41872	9.040742	3.598808	15.031308	18.427558	23.332177	7.030005	20.1567	11.887089	32.917225	22.420639	34.665059	36.856271	33.668543	17.050623	25.479775	35.479455	15.390099	16.736755	8.856053	5.345619	20.360365	26.996505	28.65737	7.305886	23.127423	16.696469	32.351865	29.332226	53.709671	59.959399	44.169189	17.158279
L3_chr12_-_110291248	chr12	110291248	110291288	-	144717	FAM109A	FLJ32356	2.461086	1.831254	45.376581	35.401573	34.861426	6.185154	0	2.39927	30.473873	21.544269	13.017147	15.479436	1.032672	13.615914	33.759857	18.366283	16.139403	23.445667	3	3	25	35.963504	33.963504	9	0	4	37	21	15	22	1	18	47.970238	29.982143	20.994048	24
L3_chr12_-_119038934	chr12	119038893	119039048	-	11021	RAB35	H-ray,RAB1C,RAY	202.414235	132.21139	137.532911	195.846109	124.129353	59.966161	76.493088	65.928423	63.986445	65.598354	59.871537	51.21254	171.861192	163.806676	226.117408	148.257102	189.843366	206.837018	224.753071	222.292946	75.991519	197.991276	120.966989	78.916766	97.996154	92.893231	77.770485	63.996024	68.648279	73.120444	169.827983	210.367657	297.369483	240.460059	226.748125	214.409693
L3_chr12_-_119826530	chr12	119826514	119826547	-	121665	UNQ1887	IMP2,UNQ1887,DKFZp586C1324,MDHV1887,MGC126674,MGC126676,MGC90402,PRO4332,PSL4,SPPL3	15.453006	3.657598	0	14.712086	5.09861	2.000434	0.66108	0	1.580632	2.870125	0.84304	2.223458	3.087079	2.227622	0.494381	1.214719	2.773991	1.007135	18	5.99187	0	15	5	3	1	0	2	3	1	3	3	3	1	2	4	1
L3_chr12_-_121276538	chr12	121276525	121276556	-	56616	DIABLO	DIABLO-S,FLJ10537,FLJ25049,SMAC,SMAC3	10.783814	9.680243	10.842991	7.847675	10.22694	0	4.228769	2.799624	5.528465	5.962743	2.552068	2.223458	25.581484	13.572674	25.523329	7.334128	24.732438	9.000532	13	16	6	8	10	0	6	5	7	6	3	3	25	18	40	12	34	9
L3_chr12_-_121946574	chr12	121946566	121946634	-	79720	VPS37B	FLJ12750	19.036859	15.965545	25.840279	99.574912	51.186576	21.165756	16.06082	20.693785	38.484061	55.68459	46.110708	36.963769	36.408527	50.53441	134.446836	76.657804	55.700177	78.966261	22.997531	26.530846	14.997531	100.977717	50	29.809136	22.971182	34	47.641173	55	52.99115	51.65804	35.629283	65.822785	188.219978	124.903766	75.501536	80.390692
L3_chr12_-_123439324	chr12	123439296	123439324	-	NA	NA	NA	2.461087	1.211934	1.591957	0.975531	1.019722	0	2.960227	0.540457	20.691777	0	0	0	1.032672	0.742541	8.437354	0	0.643964	0	3	2	1	1	1	0	4	1	25	0	0	0	1	1	12	0	1	0
L3_chr12_-_123914297	chr12	123914297	123914427	-	949	SCARB1	CD36L1,CLA-1,CLA1,MGC138242,SR-BI,SRB1	114.659878	80.167545	25.826972	97.028593	170.835047	150.845805	188.334936	236.517645	56.70916	128.023832	164.750276	145.590055	89.855808	104.737074	87.372048	79.560321	218.003878	200.509924	126	134.997468	15	98	165.923118	172.998733	216.987116	273.971946	68	119.999133	182.992267	215.986303	88.997947	132.96432	111.999001	128.943853	243.965902	210.960112
L3_chr12_-_130082611	chr12	130082611	130082611	-	NA	NA	NA	0	11.828228	0	0	0	0	1.282914	7.197145	0	0	0	0	0	0	0	0	0	1.007135	0	20	0	0	0	0	1.846154	10	0	0	0	0	0	0	0	0	0	1
L3_chr13_+_26896753	chr13	26896722	26896793	+	2971	GTF3A	AP2,TFIIIA	81.367014	69.839181	23.219689	62.757109	25.586439	10.672586	7.003455	3.340081	4.63663	8.806633	5.993695	2.964611	39.917462	23.726082	16.160108	21.924543	29.983499	16.970362	93	116.57074	14	63.977497	25	15.994366	10	6	6	9	7	4	39	31.340426	29	35.927419	42	17
L3_chr13_+_30090056	chr13	30090056	30090057	+	10208	USPL1	C13orf22,D13S106E,DKFZp781K2286,FLJ32952,RP11-121O19.1,bA121O19.1	0.804244	0	1.591957	0.975531	1.019722	0.638107	1.398909	2.56872	0	2.94947	7.023452	3.544256	1.032672	4.592579	10.885597	8.616377	16.538924	5.879572	1	0	1	1	1	1	2	4	0	3	8	5	1	6	15	14	20	6
L3_chr13_+_35904631	chr13	35904628	35904632	+	8900	CCNA1		3.413301	3.022067	0	2.942775	1.019722	0	26.30227	7.197145	4.005807	4.919368	10.471622	2.852977	113.01514	56.075269	21.090212	42.71285	87.364717	6.843359	4	5	0	3	1	0	31	10	5	5	12	4	113	71	28	69	95	7
L3_chr13_+_37821967	chr13	37821964	37822029	+	51569	UFM1	BM-002,C13orf20,bA131P10.1,RP11-131P10.1	1.608488	4.838961	0	3.908924	5.116077	0	0	1.62137	3.898947	3.75118	4.269973	2.936435	32.676837	32.056136	45.628049	33.02182	31.791427	15.840887	2	8	0	4	5	0	0	3	5	4	5	4	31.959854	42	72.835699	53.996283	44.959854	16
L3_chr13_+_44168549	chr13	44168549	44168550	+	NA	NA	NA	1.257939	4.748817	3.343982	0.520971	1.019722	0	5.282389	2.571528	0	4.908537	1.709028	0.741153	10.02587	7.671768	5.730687	1.19981	2.89089	3.442044	1.535714	7.951665	2	0.535714	1	0	6.833333	4.009298	0	4.888889	2	1	9.880169	9.9375	8.551411	1.96875	3.973919	3.483477
L3_chr13_+_44592647	chr13	44592636	44592652	+	2963	GTF2F2	BTF4,TFIIF,RAP30,TF2F2	4.307503	0	3.343982	0	0	0	0	2.39927	1.545543	0.937795	7.758017	0.741153	2.065344	3.012019	13.303226	6.741989	7.048896	7.893841	5	0	2	0	0	0	0	4	2	1	8.878788	1	2	4	19	11	9.989362	8
L3_chr13_+_47705294	chr13	47705279	47705391	+	9445	ITM2B	ABRI,BRI,BRI2,BRICD2B,E25B,E3-16,FBD,RP11-196P14.1	175.404646	106.755221	102.254951	169.883565	133.520379	51.471857	29.170459	27.179823	39.331599	47.698398	41.150566	94.675704	51.833183	47.48748	66.711663	95.276029	110.794145	137.626221	192.954359	179.633499	55.985312	171.919345	129.919664	66.998767	39	39.903894	47.994565	46.99729	47	137.99729	50.98214	61.976252	97.972823	154.984894	140.953773	141.959286
L3_chr13_+_48582470	chr13	48582470	48582512	+	22862	FNDC3A	RP11-203I16.5,FLJ31509,FNDC3,KIAA0970,bA203I16.1,bA203I16.5,HUGO	0	0	0	0	0	0	10.794701	32.658526	12.082222	17.590661	23.422	21.329428	29.474205	8.96864	7.878243	22.04932	13.824898	9.942414	0	0	0	0	0	0	15	48	15	18	27	30	28.819082	11.952756	13.952756	35.968504	18.952756	9.976562
L3_chr13_+_51927615	chr13	51927608	51927638	+	26586	CKAP2	DKFZp686L1238,FLJ10749,LB1,TMAP,se20-10	1.608488	1.822352	1.591957	0.021023	1.041861	0	9.098887	11.906406	16.093363	23.518488	4.238148	5.817588	18.385677	15.01881	9.165372	5.565744	3.301651	1.007135	2	3	1	0.021968	1.021968	0	12.835227	19	20	23.08357	5	8	18	19.928485	15.81842	9.125	5	1
L3_chr13_+_76464213	chr13	76464174	76464321	+	1203	CLN5	FLJ90628,NCL	201.341139	123.542468	90.223021	255.983987	110.831054	46.926597	51.291803	39.662089	83.476412	68.913886	65.881797	88.670217	36.882836	37.236237	52.500657	71.061378	98.034803	43.692956	221.990207	207.980379	50.998909	258.988028	107.998909	62.989139	67.998188	60	101.995338	68	76	126	36	49	81.993658	115.980173	129.997895	43.993658
L3_chr13_+_95127373	chr13	95127370	95127683	+	5611	DNAJC3	P58,HP58,P58IPK,PRKRI	25.419878	32.091812	40.558262	57.086368	19.431323	10.42736	10.251194	25.595652	32.381641	41.7395	34.376499	28.119532	7.186455	26.062621	28.871089	28.646478	55.000388	12.768432	29.001875	53.948268	22.987055	57.912749	18.990741	14.985114	13.927449	35.87117	39.341396	40.966609	38.885985	39.973629	6.990741	33.682028	43.986189	46.685027	67.752	12.86678
L3_chr13_+_96884351	chr13	96884349	96884351	+	5911	RAP2A	K-REV,RP11-128N14.2,KREV,RAP2,RbBP-30	7.986601	2.220493	1.591957	3.435379	1.625703	0.104588	9.107618	7.176583	5.327242	3.696991	7.798926	10.90633	6.274729	4.25908	3.145602	1.76588	6.168	4.638111	9.363672	3.654223	1	3.511513	1.592239	0.191517	11.564252	10.348418	6.609311	3.843205	8.967908	15.634548	6.136884	5.642271	5.667362	2.90372	8.359988	4.663512
L3_chr13_+_97426929	chr13	97426929	97426930	+	3843	RANBP5	RP11-72J7.1,DKFZp686O1576,FLJ43041,IMB3,IPO5,KPNB3,MGC2068,RANBP5	12.388917	0	1.591957	0	0	0	0.66108	0.540457	0.772772	0.937795	0	0.741153	4.104726	0.742541	0.988763	0	0	3.000177	14	0	1	0	0	0	1	1	1	1	0	1	4	1	2	0	0	3
L3_chr13_+_97742046	chr13	97742046	97742047	+	NA	NA	NA	0	0	0	0	0	0	0	0	0	0	0	0	13.191089	2.245167	7.808222	3.053756	4.358886	2.971095	0	0	0	0	0	0	0	0	0	0	0	0	13	3	12	5	6	3
L3_chr13_+_102296423	chr13	102296382	102296434	+	2073	ERCC5	RP11-484I6.5,COFS3,ERCM2,UVDR,XPG,XPGC	4.021221	0	1.591957	0	0	0	1.32216	21.276356	4.706807	2.813385	5.113014	1.482306	13.291824	13.506508	3.216192	9.13477	14.155738	1.007135	5	0	1	0	0	0	2	32	6	3	6	2	13	18	6	15	20	1
L3_chr13_-_20246089	chr13	20246089	20246101	-	221143	N6AMT2		0.804244	3.598929	0	0	1.019722	0.638107	0	5.673783	1.580632	3.86466	3.464574	0	10.21977	3.005253	1.733047	1.214719	3.499786	0	1	5.953488	0	0	1	1	0	9	2	4	4	0	10	4	3	2	5	0
L3_chr13_-_20931417	chr13	20931400	20931594	-	253832	ZDHHC20	FLJ25952,MGC126005	111.608095	101.643178	64.608999	86.327666	50.684691	5.91519	23.006571	57.456665	43.151912	28.063867	55.240133	54.559733	57.007358	50.436464	56.029685	60.997396	57.310027	24.946322	127.83757	170.108712	37.944798	87.840289	49.580338	9	31.891302	89.355512	53.802703	28.74645	63.983113	75.509896	55.737861	66.810827	94.04413	99.749848	80.116704	24.936826
L3_chr13_-_21076308	chr13	21076291	21076310	-	221154	EFHA1	1110008L20Rik,FLJ25016,FLJ34588	28.009784	24.707926	14.023172	11.28958	14.735423	1.91432	0.691604	12.936513	5.479579	1.87559	4.261095	2.223458	8.176917	4.490335	2.855101	13.515779	10.998885	4.111641	32	41.355198	8.174185	11.522966	14.348371	3	1.058201	19	7	2	5	3	8	6	5.088972	22.083847	15.167694	4.083847
L3_chr13_-_29937980	chr13	29937979	29938081	-	3146	HMGB1	DKFZp686A04236,HMG1,HMG3,SBP-1	17.632762	12.08869	13.855932	8.688828	7.159883	1.91432	15.429125	35.434684	19.498142	9.24903	9.064267	3.60464	123.482816	88.411113	100.686592	75.237984	37.205871	29.482854	21	19.954545	8	8.893333	7	3	21.173602	50.560559	23.875	9.592391	10.560465	4.859783	121.489216	114.6531	145.124622	122.452941	49.667272	29.87263
L3_chr13_-_30634003	chr13	30634002	30634159	-	10808	HSPH1	DKFZp686M05240,HSP105,HSP105A,HSP105B,KIAA0201,NY-CO-25,RP11-173P16.1	39.875619	40.793069	33.87181	109.361343	61.545377	12.422816	10.417647	21.672353	44.205898	29.637838	25.773581	25.180402	29.749604	20.306518	47.040451	47.183146	70.166724	23.629499	47	67.845679	19	110.985507	60	17.679348	15	34.390929	54.928895	29.933702	30	35	28.987723	27	76.920534	77	93.996678	24
L3_chr13_-_38510006	chr13	38510003	38510251	-	80209	C13orf23	RP11-50D16.2,FLJ12661,FLJ23780,bA50D16.2	17.569101	21.097271	4.775871	16.658411	7.155521	3.276647	25.545593	27.458903	22.185502	16.24882	19.103989	24.237245	27.662586	10.937603	5.969644	9.130687	8.617024	11.979931	20.934422	35	3	16.96748	7	5	34	42.906863	27.834081	17	22	34	27	14.615617	11	14.989011	13	12
L3_chr13_-_40533039	chr13	40533021	40533587	-	NA	NA	NA	113.30046	111.97506	20.338564	54.081185	17.354375	6.271268	31.589917	32.453492	45.604299	32.403708	20.781193	24.969118	28.845108	25.860134	47.300829	31.25156	22.184756	9.000533	130.987234	187.991304	11.848039	55	17	9	43	52	54.639175	32	24	34.819588	28	34	66.994565	51	29.172968	9
L3_chr13_-_40666531	chr13	40666531	40666717	-	84078	KBTBD7	DKFZP434E2318	59.616237	36.476305	0	12.736458	11.257039	8.515155	16.183701	8.593553	2.318315	2.94947	0.84304	22.027037	31.578034	36.167171	7.346137	4.45709	8.427092	8.891546	67.831461	60.792822	0	12.987952	11	12.231534	22.815789	15	3	3	1	31	30.903603	47.319635	11	7.333333	12	9
L3_chr13_-_45448137	chr13	45448137	45448138	-	23091	ZC3H13	DKFZp434D1812,FLJ35669,KIAA0853	0	0	0	0	0	0	0	0	0	0	0	0	0	1.502626	0	1.832151	14.725884	0	0	0	0	0	0	0	0	0	0	0	0	0	0	2	0	3	18	0
L3_chr13_-_45524865	chr13	45524852	45524877	-	23091	ZC3H13	DKFZp434D1812,FLJ35669,KIAA0853	2.528698	5.406852	4.93594	1.957861	0	0	9.224355	5.900265	15.718226	15.54513	11.346725	15.302103	8.276854	5.300426	11.966568	18.998312	10.281163	7.888161	3	9	3	2	0	0	12	9	19	15	13	22	8.080808	7	18	31	13	8
L3_chr13_-_45654279	chr13	45654276	45654396	-	3936	LCP1	CP64,DKFZp781A23186,FLJ25423,FLJ26114,FLJ39956,L-PLASTIN,LC64P,PLS2,LPL	10.091932	10.871056	6.527897	11.721789	6.122694	0.638107	542.33173	891.62036	905.020779	728.032225	1451.13783	1299.052089	586.180688	565.269061	1069.932916	589.835325	1433.962555	1024.051166	12	18	4	11.981132	6	1	597.974989	968.874938	1015.92114	657.944627	1570.820671	2011.820826	584.944409	709.866891	1088.864294	950.889271	1444.831646	1090.816992
L3_chr13_-_49057696	chr13	49057683	49057726	-	55213	RCBTB1	GLP,CLLD7,CLLL7,MGC33184,RP11-185C18.1	4.164478	0	1.591957	11.767662	14.338478	1.276214	2.059989	2.799624	9.692238	5.803299	2.529121	15.134515	4.130688	2.970163	4.634328	4.265821	9.119484	4.028538	4.97561	0	1	12	14	2	3	5	12	5.983333	3	21	4	4	8	7	12.892857	4
L3_chr13_-_51666547	chr13	51666546	51666592	-	374500	THSD1P		2.461087	3.034285	0	0	0	0	0.66108	8.907067	7.988729	2.870125	9.626282	4.307106	9.25715	16.530752	19.059123	5.768045	6.801438	2.498271	3	5	0	0	0	0	1	14	10	3	11.186275	6	9	21.475138	31.960784	9.475138	10	2.475138
L3_chr13_-_66702470	chr13	66702454	66702470	-	5101	PCDH9		0	0	0	0	0	0.638107	1.32216	3.109177	1.545543	0	0	12.596415	1.032672	0.742541	0.31118	0.404084	0	0	0	0	0	0	0	1	2	5	2	0	0	17.875	1	1	0.666667	0.666667	0	0
L3_chr13_-_72531527	chr13	72531527	72531527	-	NA	NA	NA	1.410827	0	1.591957	0	0	0	14.998919	2.559465	0	1.93233	5.238118	29.142378	0	0	0	0	0	3.944081	1.714286	0	1	0	0	0	17.936765	3.987179	0	2	6	43.654135	0	0	0	0	0	4
L3_chr13_-_75374620	chr13	75374620	75374620	-	NA	NA	NA	0.804244	0.610418	0	0.975531	0	0	0.66108	1.812432	4.800971	12.087441	0.84304	0.693065	0	0	0	1.218951	1.36976	0	1	1	0	1	0	0	1	2.933333	5.866667	11.6	1	0.933333	0	0	0	2	2	0
L3_chr13_-_78131292	chr13	78131267	78131322	-	79596	C13orf7	FLJ13449,DKFZp686A01276,DKFZp686N15250,DKFZp686O03173,FLJ25774,C13orf7	1.608488	1.220836	4.775871	1.957861	0	0	19.967774	23.134933	15.840337	9.14184	19.24796	19.366743	21.461401	22.688063	39.179179	15.27001	11.522331	6.978407	2	2	3	2	0	0	26.75	36	19.875	9	22	27	21	30	60.909091	25	15.909091	7
L3_chr13_-_100039032	chr13	100039026	100039045	-	NA	NA	NA	12.782911	1.220836	0	2.926593	1.019722	3.381388	2.595158	0.540457	5.539997	1.87559	3.395108	2.143168	4.130688	2.245167	2.471907	2.433671	10.265268	2.985975	14.863248	2	0	3	1	4.974359	3.931034	1	6.884615	2	4	2.927056	4	3	5	4	14	2.964286
L3_chr13_-_101724811	chr13	101724810	101724818	-	NA	NA	NA	6.433578	4.488808	18.25387	3.664632	5.618833	3.652515	0	0	0	0	0	0	0	0	0	0	0	0	7.619905	7.418996	10.263101	3.749645	5.500927	5.292988	0	0	0	0	0	0	0	0	0	0	0	0
L3_chr14_+_20527984	chr14	20527977	20527997	+	64745	METT11D1	FLJ20859	4.941431	7.827869	3.343982	14.678928	5.102972	1.276213	1.32216	0.540457	2.318315	0.937795	4.349605	4.390564	23.542718	21.006331	23.336533	23.450993	39.07112	19.742217	6	13	2	15	5	2	2	1	3	1	5	6	23	27.580381	37	38.27621	50	20
L3_chr14_+_22375628	chr14	22375579	22375764	+	4323	MMP14	MMP-X1,MT1-MMP,MTMMP1	21.17089	13.88417	44.787351	272.058054	279.879518	181.438095	7.64296	12.846187	45.81797	109.720173	73.139886	111.159592	19.53167	21.766577	91.233031	185.183761	222.497554	345.438968	24.976161	22.967662	26.255255	275.915498	272.558382	232.912645	11	19.928058	57.239147	108.688763	84.829121	158.98126	18.970409	28.95253	146.86906	301.567665	281.832416	354.875729
L3_chr14_+_22380576	chr14	22380572	22380576	+	NA	NA	NA	0.804244	0	0	0	0	0.638107	0	0	0	28.049221	0	1.454129	1.032672	0	1.090837	1.218951	3.383483	1.993043	1	0	0	0	0	1	0	0	0	26	0	2	1	0	2	2	5	2
L3_chr14_+_22845908	chr14	22845893	22845912	+	599	BCL2L2	BCL-W,BCLW,KIAA0271	2.412732	2.420552	1.591957	0.975531	1.019722	0	0	1.080913	0	0.937795	0	0	4.119751	0.742541	11.338256	0.60736	0.643964	1.007135	3	4	1	1	1	0	0	2	0	1	0	0	4	1	18	1	1	1
L3_chr14_+_22860502	chr14	22860500	22860511	+	8106	PABPN1	OPMD,PAB2,PABP2	116.517272	66.799553	61.852347	91.510654	59.975445	12.263996	82.166854	24.094153	10.594092	15.583138	11.017655	20.279755	38.720274	30.671463	35.45814	49.807046	36.389426	17.510058	123.653138	113.136547	33	92.319771	58.216146	16.520037	93.826083	33.894114	13	15.492438	12.507424	29.058037	38.217741	39.462735	49.120944	80.804882	45.370741	17.833753
L3_chr14_+_23838918	chr14	23838895	23838962	+	161424	C14orf21	KIAA2021	38.267909	19.342937	7.959785	21.577099	15.314932	5.829075	34.214178	49.962299	47.168062	58.328875	39.801413	57.964408	17.417957	24.998046	19.999255	40.460113	21.775202	38.592695	45	31.992908	5	22	15	9	46	73	58	58	46	82	17	33	35	65.991189	31	39
L3_chr14_+_23917356	chr14	23917356	23917356	+	NA	NA	NA	2.090895	0	0	0.975531	0.678966	0	2.16878	0.540457	1.266771	1.545114	2.325885	13.711035	1.249881	0.413344	0.913477	0	3.251598	0	2.5	0	0	1	0.666667	0	3	1	1.614035	1.614035	2.705882	20.102315	1.212121	0.562121	1.712121	0	4.424242	0
L3_chr14_+_30161283	chr14	30161267	30161295	+	23256	SCFD1	C14orf163,KIAA0917,RA410,SLY1,STXBP1L2	15.519663	14.924767	10.627662	24.474825	14.516763	3.439372	12.376879	14.065414	19.169586	14.029575	14.008558	18.330375	29.405094	36.581896	38.513133	27.876799	28.650051	28.01071	18.42039	24.800726	6.490847	24.935187	14.190675	5.047421	16.979284	21.631754	23.660996	14.037062	16.195788	26.19809	28.748728	47.80221	57.310648	45.452479	38.311115	28.395729
L3_chr14_+_34521975	chr14	34521925	34522038	+	6729	SRP54		10.783815	16.875764	1.591957	5.880431	2.039444	0.638107	5.681296	10.094109	2.353404	5.819595	5.104135	7.326999	65.339729	63.303653	69.58668	66.925136	48.13597	29.793231	13	28	1	6	2	1	8	15	3	6	6	10	64	81.997895	102.995789	108.997899	64	30
L3_chr14_+_38714154	chr14	38714150	38714214	+	5411	PNN	DRS,SDK3,memA,pinin	13.011176	7.779894	14.75466	12.734665	1.019722	0.638107	3.458898	9.870098	1.545544	12.373879	2.552068	5.048259	6.174158	16.061211	10.707803	3.04103	2.013724	1.007135	15	13	8	13	1	1	5	14	2	12	3	7	6	21	17	5	3	1
L3_chr14_+_50776714	chr14	50776678	50776755	+	81542	TXNDC1	DKFZP564E1962,TMX,TXNDC	61.74971	43.078539	35.979963	27.470844	13.288593	7.069414	17.938934	35.349062	23.266734	20.746531	16.303257	23.090353	170.387232	131.972076	157.963892	117.519562	106.222285	58.771823	72.436839	71.990909	21	28	13	9.977578	24	52	29.301515	21	19	32.193856	168.270539	169.545203	220.703822	190.977361	132.980635	59.989673
L3_chr14_+_51526010	chr14	51525999	51526074	+	51637	C14orf166	CGI-99,CGI99,CLE,CLE7,LCRP369	13.58651	9.701186	3.343982	17.807267	5.107334	2.638541	1.32216	1.718711	2.353404	0.937795	5.104136	0	41.773376	24.27133	14.404937	33.611102	20.053204	6.978407	16	16	2	18.148776	5	4	2	3	3	1	6	0	40.947368	32	24.995392	54.911531	28	7
L3_chr14_+_52266469	chr14	52266469	52266701	+	6815	STYX		10.282544	11.687346	3.455548	15.815756	8.956159	15.391112	8.050501	9.595736	7.049432	3.827052	10.292805	4.464836	22.619026	24.961956	38.041941	26.876251	24.194086	11.984037	12.54945	19.45972	2.199556	16.062724	8.743154	18.338442	11	16.034014	8.986486	4.023952	12.162475	6.105585	22	32.986726	60	44	34	11.991111
L3_chr14_+_54102576	chr14	54102557	54102580	+	NA	NA	NA	0	0.610418	0	6.881592	6.14369	3.546613	1.398909	0	0	9.276411	2.583893	14.907287	1.032672	3.772105	0.494381	4.293231	3.714923	2.971095	0	1	0	7	6	5	2	0	0	9	3	21	1	5	1	7	5	3
L3_chr14_+_58725139	chr14	58725127	58725203	+	23002	DAAM1	FLJ41657,KIAA0666	0.804244	6.074158	0	1.951062	1.019722	0	0	4.730547	1.545543	2.870125	8.600535	9.241287	18.407551	20.481792	4.878807	1.822079	4.061918	2.014269	1	10	0	2	1	0	0	8	2	3	10	13	18	27	9	3	6	2
L3_chr14_+_59020987	chr14	59020934	59021022	+	51528	C14orf100	CDA06,HSPC213,HSPC327,JAMP	22.837425	14.47503	3.183914	22.56982	6.139087	2.908506	21.447663	20.638245	17.813236	5.01522	22.739256	13.632076	187.380985	123.718806	146.915045	162.626438	204.147568	162.754423	27	24	2	22.98913	6	4	29	30	22	5.30254	26	19	185.980033	159	185.344504	263.69312	234	168
L3_chr14_+_60051525	chr14	60051521	60051525	+	NA	NA	NA	7.062669	4.111312	7.975331	6.972177	12.650677	12.012439	6.538976	3.51491	0.896563	4.233371	8.057249	29.408801	0.25411	0.959711	0.777004	0	0.492168	2.880056	8.281437	6.848837	4.503676	7.077206	12.327849	15.545602	8.324062	5.454903	1.17978	4.304308	9.226018	43.581193	0.243421	1.286957	1.485881	0	0.813795	2.89645
L3_chr14_+_60517685	chr14	60517673	60517799	+	145389	SLC38A6	MGC102697,NAT-1	0	0.610418	1.591957	2.933393	2.043806	0	3.458898	0.540457	12.045642	2.870125	5.150654	7.243541	6.163221	5.300426	24.289229	52.679729	33.353472	7.007489	0	1	1	3	2	0	5	1	15	3	6	10	6	7	39	86	44.995192	7
L3_chr14_+_64523344	chr14	64523324	64523352	+	2342	FNTB	FPTB,MGC31935	3.265331	0	0	0	0	0	4.043228	7.737602	7.267063	1.87559	3.372161	10.07482	6.174158	4.514645	4.139947	11.625534	4.061918	6.000355	4	0	0	0	0	0	6	11	9	2	4	14	6	6	7	19	6	6
L3_chr14_+_69148065	chr14	69148064	69148222	+	9766	KIAA0247		17.010075	16.096226	3.183914	41.235293	30.68835	8.092204	10.022442	9.733167	12.865224	35.96283	26.111269	40.904233	16.393928	16.057225	18.404323	36.267315	31.194412	49.283362	20	27	2	42	29.987879	11.989583	13.987342	15	16	35	30	58.975	16	21	28	58.974872	41	50.994872
L3_chr14_+_72212696	chr14	72212694	72212697	+	NA	NA	NA	54.276778	30.231801	30.240904	25.901098	8.326385	3.571076	20.833402	9.055959	8.271661	7.137442	16.894462	6.933217	17.249516	18.706644	15.136586	11.103289	11.014208	18.555593	57.200668	51.467001	16.143335	26.123917	8.114668	5.114668	24.961876	13	10.038799	7	18.923077	9.961876	17.067021	24.093318	20.055991	18.018664	14.01103	19.111981
L3_chr14_+_74815283	chr14	74815276	74815283	+	2353	FOS	c-fos,AP-1	4.307503	198.539265	0	15.771592	4.089265	0	10.238291	27.564185	0.772772	8.204045	2.583893	2.156844	83.214879	88.381319	1.585219	27.149377	12.909801	3.97823	5	344	0	16	4	0	13	36	1	8	3	3	83	111	3	44	17	4
L3_chr14_+_90352548	chr14	90352536	90352554	+	NA	NA	NA	12.328014	6.840412	32.011071	39.05656	22.761714	8.594749	17.030914	12.30499	27.398339	35.534159	26.851724	21.223849	3.125097	4.101419	6.734613	9.434233	12.370037	7.00007	13.869569	11.451795	16.886213	39.362311	22.137219	11.145471	20.754377	17.028378	32.097056	32.793636	30.122702	31.120607	3.037914	5.399658	10.324772	15.380307	15.727187	7.070697
L3_chr14_+_92188337	chr14	92188305	92188345	+	79890	RIN3	DKFZp762H1613,FLJ11700,FLJ22439	13.144638	9.680065	0	0	8.191662	2.000434	17.661552	12.987996	3.161264	0.937795	5.104136	9.904598	15.372246	12.123671	0.494381	0	1.931891	3.000177	15.716981	16	0	0	8	3	23	19.987952	4	1	6	14	15	16	1	0	3	3
L3_chr14_+_92330426	chr14	92330422	92330445	+	9950	GOLGA5	GOLIM5,RFG5,ret-II	2.412732	3.635801	0	3.908924	10.254041	0.638107	0.66108	1.080913	3.126175	0	2.529121	2.897997	0	4.490335	1.977526	5.480541	3.557546	4.007312	3	6	0	4	10	1	1	2	4	0	3	4	0	6	4	9	5	4
L3_chr14_+_101345910	chr14	101345910	101345925	+	5527	PPP2R5C	B56G,MGC23064,PR61G	1.656842	2.406191	3.343982	4.9049	2.043806	0	0.66108	3.30128	4.720604	2.870125	6.058633	6.370076	27.275143	16.231676	10.061021	17.21696	33.663893	10.679818	2	4	2	5	2	0	1	5	6	3	7	9	27	21	14	27.989474	41	11
L3_chr14_+_102870271	chr14	102870268	102870361	+	1983	EIF5	EIF-5A	404.309246	350.588154	483.803136	424.656877	177.77466	57.655685	86.511769	173.850627	345.694915	119.672011	114.459558	168.873227	147.38248	169.034754	269.441094	121.284741	165.532558	72.007412	436.824715	597.952727	246.699682	427.653893	172.971715	75.991506	107.999201	218.846577	390.707311	112.997606	128.969719	246.159036	145.202485	216.362295	332.161468	196.722318	198.826555	73.412445
L3_chr14_+_104402649	chr14	104402618	104402696	+	283638	KIAA0284	FAM68C,MGC131679	69.521053	30.376252	300.526848	92.90303	59.556921	45.531155	41.199746	57.397962	214.932467	77.491711	38.590108	102.557778	3.098016	9.036057	76.232145	10.414227	9.128815	15.816152	77.952569	50.988048	150.98606	93.994036	58	58.955002	53	80	247.978843	74.898423	44	150	3	12	105.956044	17	13	16
L3_chr14_+_104870221	chr14	104870221	104870221	+	NA	NA	NA	0	0	0	0	0	0	0.66108	0	0	0	0	0	17.178529	9.293672	6.851756	1.218951	2.130027	0	0	0	0	0	0	0	1	0	0	0	0	0	17	12	10	2	3	0
L3_chr14_+_104935919	chr14	104935897	104935957	+	NA	NA	NA	38.334992	6.044135	15.77893	29.441866	6.127057	3.190533	1.32216	1.080913	7.866134	2.870125	4.215201	0.741153	9.283112	1.485082	14.253494	12.814669	24.845642	24.665288	44	10	9	30	6	5	2	2	9.962963	3	5	1	9	2	23.890511	21	33.992	25
L3_chr14_-_19843951	chr14	19843937	19843971	-	91875	TTC5	STRAP	5.581487	12.602989	1.591957	12.748311	3.063528	0.638107	56.237778	58.240792	50.851055	49.213934	32.092495	45.011296	68.169854	60.729883	107.134465	51.506693	47.993279	64.406213	6.831911	20.959184	1	13	3	1	69.994505	79	61.986126	48.938653	36.997253	63.989101	66.992153	78.992176	148.922288	83.966873	61.998035	66
L3_chr14_-_19999434	chr14	19999401	19999480	-	90809	TMEM55B	C14orf9,DKFZp434M0519,MGC26684	57.407129	42.055715	16.309446	33.97954	22.215517	8.027543	3.060507	12.314814	3.623577	2.044942	3.028013	10.660159	44.318878	31.881692	42.965441	16.162898	20.965186	29.786009	66.275937	70.130346	9.670301	34.617562	21.709774	11.70765	4.68605	19.939471	4.632509	2.21104	3.55328	14.654865	43.454583	41.79964	65.120023	26.4498	28.474504	29.896655
L3_chr14_-_20921966	chr14	20921945	20922043	-	11198	SUPT16H	CDC68,FACT,FACTP140,FLJ10857,FLJ14010,FLJ34357,SPT16/CDC68	178.55091	147.693589	92.506373	100.913705	36.928093	16.561594	109.493847	241.339008	154.990351	99.178191	133.187024	108.999778	240.488109	185.717278	207.082718	136.037854	134.39513	83.501454	188.98871	251.974194	49.93623	101.990323	35.995161	22	134.993111	294.996028	183.974003	95.995053	149.984177	158.988124	237.997623	237.995236	269.991249	220.905285	162.99841	85.954209
L3_chr14_-_22127962	chr14	22127941	22127994	-	1603	DAD1	OST2	11.216045	11.350427	9.871879	7.827229	6.133072	5.277082	4.043228	8.193199	16.74697	38.178595	17.395821	7.288561	34.661757	18.077511	22.733168	43.462954	33.174042	39.528184	13	19	6	8	6	8	6	14	21	37	20	10	33.990385	24	38	71	46	39.938647
L3_chr14_-_22458190	chr14	22458187	22458244	-	55147	RBM23	CAPERbeta,FLJ10482,MGC4458,PP239,RNPC4	39.22699	9.623188	18.631804	20.693895	16.399752	4.184719	222.761631	235.402118	219.840718	122.809197	177.253786	97.643312	157.619242	105.782789	185.347347	124.593365	122.452125	115.62015	43	16	11	21	16	6	239.910222	262.90594	253.863035	113.959698	196.927761	142.906025	156.801184	134.852546	222.810317	201.827973	143.942869	119.955889
L3_chr14_-_23106818	chr14	23106802	23106871	-	8906	AP1G2	G2AD	21.826962	13.882558	6.527896	4.884455	3.063528	2.638541	39.852426	44.001836	26.445515	28.870451	24.966271	41.311626	41.910207	25.29068	27.305305	15.884509	7.925701	52.98493	25.973759	22.982379	4	5	3	4	54	66	33	28.989726	29	57.990132	40.9967	33.228895	44	26	12	53.9967
L3_chr14_-_23727844	chr14	23727843	23727926	-	79711	IPO4	IMP4,FLJ23338,MGC131665	33.673421	26.908564	53.983256	61.126919	52.371851	29.542658	85.284527	99.646573	92.39784	93.766131	91.932787	62.504986	60.953618	71.813056	93.150495	135.223125	152.717097	136.441898	39	45	28.996226	61.996255	50.996241	39	104	134.998435	111	87.990625	103.998433	89.9953	59.9988	92.996394	125.94467	218.963841	182.977133	140.966483
L3_chr14_-_23810588	chr14	23810564	23810674	-	5875	RABGGTA		104.280553	94.022288	70.356515	107.356786	170.441943	85.002774	31.687553	59.862339	37.790909	31.534885	44.232928	35.549571	34.865328	38.795614	73.677488	45.952151	83.099156	95.20077	117.982929	157.77076	39.981723	109	165.984324	109	43.128057	87.994723	46.752695	32	50.953653	50	34	51	110	75	107	97
L3_chr14_-_30565337	chr14	30565325	30565356	-	29966	STRN3	SG2NA	34.286655	46.510859	42.190855	14.711689	11.249149	1.276213	5.550929	14.575149	7.846779	2.813385	1.68608	4.41874	8.213541	8.273632	10.245031	9.749016	3.219819	4.007312	40	78	24	15	11	2	8	22	10	3	2	6	8	11	19	16	5	4
L3_chr14_-_30746443	chr14	30746443	30746678	-	25831	HECTD1	FLJ38315,KIAA1131	20.639399	14.494179	6.157909	10.793383	5.108987	0.638107	0	3.480183	6.534066	1.93233	7.738685	14.191026	8.206807	4.481656	11.168786	1.218951	1.287928	2.01427	23.853211	23.95283	3.876289	11	5	1	0	6	8	2	9.000272	20	8	5.988506	20	2	2	2
L3_chr14_-_34001198	chr14	34001190	34001202	-	171546	C14orf147	MGC24447	38.105701	21.93422	18.32988	15.745223	1.019722	0.638107	2.16878	8.011285	4.070608	0.937795	5.192645	2.156844	44.400181	39.944541	28.526559	25.250815	16.597007	14.653892	40.992063	37	10	16	1	1	3	11	5	1	6	3	43.991304	50.995652	39.995727	40.995652	20.995726	14.995652
L3_chr14_-_37137322	chr14	37137322	37137326	-	NA	NA	NA	43.997374	21.466057	10.775698	16.683179	29.628843	12.29047	21.189126	12.954833	6.537031	3.935442	5.198564	9.600344	9.13893	6.93636	1.733047	3.677067	4.530728	10.679818	46.617391	36.478261	5.965217	16.86087	28.756522	14.930435	24.688889	16.866667	7.911111	3.955556	5.955556	13.933333	9	9	3	6	6	11
L3_chr14_-_49399317	chr14	49399317	49399318	-	NA	NA	NA	72.72158	32.857394	27.892308	82.197777	26.298241	16.070563	0	0	0	0	0	0	0	0	0	0	0	0	75.383333	56.166667	14.5	82.414286	25.533333	19.076923	0	0	0	0	0	0	0	0	0	0	0	0
L3_chr14_-_52328076	chr14	52328076	52328171	-	64841	GNPNAT1	FLJ10607,GNPNAT,Gpnat1	34.074407	16.768779	18.824263	61.872534	20.470936	3.190534	7.080205	12.52711	6.252351	17.426757	22.498363	35.362916	8.198111	8.364684	8.580287	13.376494	15.51921	17.708534	39.934343	27.840909	11	63	20	5	10	20.934911	8	17.96	26	49.779277	8	11	15.983871	21.920557	22	18
L3_chr14_-_54948302	chr14	54948300	54948322	-	22863	KIAA0831	MGC126291,MGC126292	25.175444	11.267673	1.591957	11.750332	5.116077	0	0.66108	0.540457	4.070608	0.937795	0.84304	2.964611	1.032672	5.310235	3.599684	8.593974	0	3.000177	27.954545	19	1	11.954545	5	0	1	1	5	1	1	4	1	7	6	14	0	3
L3_chr14_-_64638689	chr14	64638684	64639017	-	4149	MAX	MGC10775,MGC11225,MGC18164,MGC34679,MGC36767,orf1	1.656842	3.644704	0	5.876167	1.019722	0	12.201022	9.039193	8.826301	17.404289	0.84304	5.026561	13.274153	7.496002	8.853327	11.001217	10.921115	12.33202	2	6	0	6	1	0	16	14.494845	11	17	1	7	13	10	14.460905	18	16	12.544145
L3_chr14_-_67025192	chr14	67025185	67025217	-	NA	NA	NA	0	0	0	1.957861	0	0.638107	14.901052	9.278074	0.772772	9.838736	10.41172	14.251108	19.38145	1.502626	0.988763	2.437903	7.914211	15.814809	0	0	0	2	0	1	20	15	1	10	12	20	19	2	2	4	11	16
L3_chr14_-_67051915	chr14	67051912	67051922	-	161145	C14orf83	FLJ33387	20.419882	2.315701	1.591957	2.138091	0.196125	0.225577	2.868195	4.58504	3.167579	3.543381	4.491403	4.365279	2.065344	0.742541	3.170032	2.927762	1.338322	1.102376	23.833333	3.824427	1	2.193309	0.193309	0.386617	4.075661	7.233891	3.990621	3.737337	5.227275	6.035427	2	1	5.091168	4.78554	2.131265	1.091168
L3_chr14_-_68410883	chr14	68410882	68410889	-	NA	NA	NA	0	0	0	0	0	0	0	0	0	0	0	0	2.054407	2.269478	0.988763	11.031877	4.358886	2.014269	0	0	0	0	0	0	0	0	0	0	0	0	2	3	2	18	6	2
L3_chr14_-_72994724	chr14	72994724	72995052	-	8650	NUMB	S171	64.477177	34.657926	75.72547	54.954679	18.399456	5.547047	4.781058	19.889744	44.996816	33.412482	23.287359	41.910864	39.872432	54.166033	146.488983	80.873269	81.474871	41.775614	74.742525	57.895507	43.928571	55.995918	18	8	7	31.995215	56	34	27	59	39	70.943479	229.98396	131.98395	109.998221	41.982425
L3_chr14_-_74663512	chr14	74663465	74663530	-	91754	NEK9	DKFZp434D0935,MGC138306,MGC16714,NERCC,NERCC1,Nek8	91.057908	24.659183	32.409939	63.977803	20.441387	2.638541	17.05119	7.458061	4.755693	9.801168	12.116844	16.87215	37.805095	17.352929	15.620801	18.324981	30.505424	20.871991	104	41	19	65	20	4	22.989899	13	6	10	14	24	36.978947	23	27	30	41	21
L3_chr14_-_92869055	chr14	92869055	92869161	-	55727	BTBD7	DKFZp686N0544,FUP1,MGC48310	70.41991	67.840653	22.102086	43.25094	10.391303	1.046832	33.219698	24.125363	17.73275	10.271197	10.464938	27.116879	23.833839	10.768545	25.555586	22.218398	17.355639	9.333833	80.343785	114.312663	12.981132	43.876259	10.164913	1.66557	42.409995	36.035416	21.978806	10.54922	12.085562	39.21235	23.316785	14.165117	40.467551	36.157317	22.748309	9.452034
L3_chr14_-_94693620	chr14	94693615	94693634	-	23405	DICER1	Dicer,HERNA,KIAA0928,DCR1	8.44469	2.441673	1.591957	21.68049	3.059166	0.638107	4.282387	3.480183	6.388922	3.981573	5.192645	4.972844	4.119751	4.489087	3.170438	6.709811	3.301651	1.007135	10	4	1	22	3	1	6	6	8	4	6	7	4	5.989583	6	11	5	1
L3_chr14_-_95052712	chr14	95052695	95052770	-	NA	NA	NA	354.875343	190.782572	109.980434	105.394599	72.737574	24.300587	239.280389	223.08728	81.206621	162.868543	119.08277	146.654485	83.537692	72.20449	64.205451	43.574357	19.602164	30.86247	390.681148	321.8473	61.996954	106.992052	70.994126	34	286.89231	290.847865	98.992469	156.967231	134.836905	211.953832	81.898989	93.923705	96.67782	70.974012	27.995392	31
L3_chr14_-_104338254	chr14	104338253	104338255	-	NA	NA	NA	12.393411	11.242904	5.161982	8.877138	1.019722	3.712866	5.250429	12.224053	4.913659	2.983757	4.349605	18.216731	8.248612	11.783212	18.616762	1.824075	7.045449	10.679818	13.776119	19	3	9	1	5	7	16.041905	6	3.041905	5	26.817073	8.112164	15.224329	24	2.986842	9	11
L3_chr15_+_29406234	chr15	29406178	29406682	+	51621	KLF13	BTEB3,FKLF2,NSLP1,RFLAT-1,RFLAT1	156.398783	137.162677	115.572147	147.396166	56.070459	22.166728	128.202287	173.41474	104.283896	76.748343	100.905201	142.793362	38.836143	42.592007	23.382255	10.343649	18.258347	32.585542	178.259434	229.73581	66.948911	149.956767	54.765935	31.737783	166.242699	249.827053	127.991271	75.998703	115.499398	203.90296	37.973822	56.087363	40	17	26.904912	32.709373
L3_chr15_+_36331845	chr15	36331816	36331856	+	161742	SPRED1	FLJ33903,NFLS	0	0	0	1.951062	5.102972	1.91432	0	0	0	0.937795	0	6.587378	0	0	0	3.04687	2.657687	11.89464	0	0	0	2	5	3	0	0	0	1	0	8.977273	0	0	0	5	4	11.921569
L3_chr15_+_38240541	chr15	38240529	38240591	+	701	BUB1B	BUB1A,BUB1beta,BUBR1,MAD3L,SSK1,hBUBR1	13.662098	5.43343	3.183914	13.736158	1.019722	0	6.179967	16.435701	13.640071	0	2.529121	7.355175	43.966981	29.459057	22.478905	24.455667	6.859197	10.964494	16	9	2	14	1	0	9	27	17	0	3	10	42.957143	38.975728	37	40	10	11
L3_chr15_+_38973910	chr15	38973904	38973976	+	57617	VPS18	KIAA1475,PEP3	6.530662	6.696794	4.93594	15.698283	26.602544	7.915623	12.870292	3.854929	5.479579	15.484679	11.995643	6.547408	21.468741	20.502625	18.958696	19.540007	17.739553	47.429777	8	11	3	16	26	12	18	6.957746	7	16	14	9	21	26.984772	33.917051	32	26	48
L3_chr15_+_39008829	chr15	39008822	39008829	+	54567	DLL4	MGC126344,hdelta2	9.394973	1.220836	4.93594	4.9049	1.019722	1.276213	10.899371	5.230667	0	0	1.709028	0.741153	2.065344	0	0.494381	1.214719	0.643964	1.007135	11	2	3	5	1	2	14	8	0	0	2	1	2	0	1	2	1	1
L3_chr15_+_39853958	chr15	39853951	39854011	+	23005	MAPKBP1	MGC138851,MGC138852	12.692307	6.561501	8.616153	25.593376	10.189343	6.63941	17.283885	10.215761	3.863858	9.627515	19.022421	42.230966	9.261238	10.550846	4.384425	15.945095	20.434317	22.831497	15	10.79646	5	26	9.967742	10	24	16	5	10	22	59.899371	9	14	8	26.090188	28	23
L3_chr15_+_42616605	chr15	42616602	42616677	+	8669	EIF3J	EIF3S1,eIF3-alpha,eIF3-p35	15.008335	29.268144	11.915921	27.741418	22.622514	3.500546	6.489183	31.049546	30.042154	19.838541	24.432598	10.068479	11.30062	5.954446	5.679284	8.143829	4.027447	4.000984	17.981941	48.990991	7	28.196078	22.109816	4.936445	9	47.423005	36.958621	19.962069	27.993103	13.989655	11	7.972222	10	13.368932	6	3.972222
L3_chr15_+_42791002	chr15	42790951	42791036	+	567	B2M		83.453437	69.590546	34.179866	57.287183	21.519357	30.865429	63.663528	63.190025	55.521856	68.615665	40.771754	70.708129	1856.060908	1394.529318	2754.856561	1549.373727	1970.57	2521.589929	91.982808	118	18.997126	58	21	40	75.963313	80.950562	66	64.83908	45.977011	103.885057	1879.895946	1706.752871	2325.626656	2474.900371	1841.820802	2751.02124
L3_chr15_+_43481889	chr15	43481879	43481914	+	79029	SPATA5L1	FLJ12286,MGC5347	18.833919	5.992529	4.73532	10.799898	4.058897	3.362423	0.66108	1.005566	1.545543	5.309452	0.84304	2.156844	5.03819	1.485082	6.931663	2.433671	5.369812	0	21.880952	9.928571	2.97619	11	3.97619	4.952381	1	1.875	2	5.375	1	3	4.903226	2	11.709677	4	7.806452	0
L3_chr15_+_48503889	chr15	48503863	48503958	+	9101	USP8	FLJ34456,HumORF8,KIAA0055,MGC129718,UBPY	2.40354	2.420552	3.183914	0	2.039444	1.276214	15.480496	41.574828	54.403134	22.632502	26.079727	32.959086	29.63701	24.078261	23.885517	26.839952	20.889836	13.021215	2.933333	4	2	0	2	2	21.935275	59.945589	66.905172	23	29.925316	45.953956	28.994949	31.983738	41.947995	43.933807	29.987837	13
L3_chr15_+_49988864	chr15	49988854	49988868	+	NA	NA	NA	0.804244	0.610418	0	0	0	0	1.398909	0	0	0	0.84304	0	14.318221	1.485082	7.535609	12.842833	7.132877	3.021404	1	1	0	0	0	0	2	0	0	0	1	0	14	2	13	21	10	3
L3_chr15_+_60470040	chr15	60470028	60470041	+	NA	NA	NA	8.754959	9.58991	7.024196	38.533582	15.365756	3.546613	25.440342	15.148517	14.137594	27.153887	12.212713	19.421691	11.217905	6.895902	8.302603	11.664164	9.703136	6.927585	10	16	4	39	15	5	31	21	17	26	14	28	11	9	13	19.030071	13	7
L3_chr15_+_61127720	chr15	61127693	61127782	+	7168	TPM1	TMSA,C15orf13,HTM-alpha,CMD1Y	79.088247	54.782604	28.717903	89.810625	46.494628	12.727025	19.554464	3.649634	10.979191	25.666949	29.013495	36.727524	8.224478	2.245167	8.727401	18.941658	33.614009	34.212416	87.531325	92.287109	16.731481	91.096105	45.370343	17.99729	26	6	13.691474	25.961957	33.310471	51.722208	8	3	15	31	45.592229	34.952925
L3_chr15_+_61268845	chr15	61268841	61268860	+	51762	RAB8B	FLJ38125	4.117929	0	5.161982	14.746345	0	1.362328	10.325819	3.577524	2.353404	4.8818	6.933498	3.677588	12.300597	9.823673	15.718568	17.745338	21.020808	10.893406	5	0	3	15	0	2	14	6	3	5	8	5	12	12.988889	25	29	27.967742	11
L3_chr15_+_61356856	chr15	61356843	61356868	+	83464	APH1B	APH-1B,DKFZp564D0372,PRO1328,PSFL,TAAV688	8.646535	1.220836	0	3.918306	0	1.362328	0.66108	1.080913	0	0.937795	0.84304	2.195282	15.331419	6.042967	6.500965	17.78907	4.830569	4.951215	10	2	0	4	0	2	1	2	0	1	1	3	15	8	11	28.968421	6.978723	5
L3_chr15_+_61583844	chr15	61583840	61583904	+	9960	USP3	UBP,MGC129878,MGC129879,SIH003	16.749136	23.434871	16.132889	25.506752	15.347499	3.276648	7.64296	10.804681	7.939843	12.576985	7.721765	10.124693	20.533366	22.004634	31.063563	34.311591	33.437201	9.978585	20	39	9	26	15	5	11	18	10	13	9	14	20	29	45.993884	56	45	10
L3_chr15_+_64781627	chr15	64781607	64781751	+	4091	SMAD6	HsT17432,MADH6,MADH7	99.165057	69.993775	30.083816	33.417333	23.536647	6.455118	23.48461	66.518546	26.590762	23.208812	23.317404	27.880438	41.825978	55.296136	9.930121	10.38663	9.633187	7.985542	112.996564	117	18	34	23	9	32	94.984674	33	23	27	38.958386	41	72	18	17	14	8
L3_chr15_+_65145233	chr15	65145220	65145254	+	4088	SMAD3	DKFZP586N0721,DKFZp686J10186,HSPC193,HsT17436,JV15-2,MADH3,MGC60396,Smad3,Smad 3	14.801649	9.611164	1.591957	13.896158	10.25959	7.485737	15.181758	37.068053	2.402289	28.01088	24.57356	26.707888	10.261214	6.114563	3.318266	2.429439	11.972754	1.007135	17	16	1	14.113117	10	10	20	47	3	27	27.701639	38.67541	10	8	6	4	16	1
L3_chr15_+_65848290	chr15	65848290	65848294	+	NA	NA	NA	0.804244	1.211934	12.300463	0	0	0	0	0	0	0	0	0	0	0	0	0	0	0	1	2	6.75	0	0	0	0	0	0	0	0	0	0	0	0	0	0	0
L3_chr15_+_66357146	chr15	66357107	66357501	+	10116	FEM1B	DKFZp451E0710,FIAA	24.902915	23.889927	23.760202	53.545006	31.701376	7.070821	8.78833	11.576041	23.985813	17.209221	9.342284	33.242553	10.315783	10.946294	15.776615	18.927035	21.0583	9.965662	29.981013	39.520134	14	54.652542	31	9.993548	12	20	30	18	11	47	10	14.670464	29	30.990566	30.697987	10
L3_chr15_+_67532211	chr15	67532210	67532249	+	6176	RPLP1	p1,FLJ27448,MGC5215,RPP1	314.042508	216.331911	200.3075	354.253191	183.468761	48.808115	8.996697	10.522313	8.146695	22.451954	12.091752	3.63915	1131.088288	1087.553523	1688.82856	1535.668343	2649.975816	816.054569	319.355371	373.290745	98.530034	354.59408	177.660089	57.877563	11.730769	15.682576	10	21.820513	13.910256	5	1147.345702	1316.900704	1389.237461	2442.402335	2237.015496	886.661363
L3_chr15_+_73281273	chr15	73281272	73281297	+	56905	C15orf39	DKFZP434H132,FLJ46337,MGC117209	36.47445	25.180489	8.616153	36.43695	58.610334	24.696115	55.096663	104.582212	32.112699	58.831349	50.038445	58.691899	21.337332	17.701851	8.449826	10.426627	6.488913	16.701486	40.839307	42.446809	5	36.947598	57	29.842378	65.980673	113.67547	38.258808	54.976367	55.984444	85.879607	20.976	22.959871	14	17	9	17
L3_chr15_+_74416122	chr15	74416119	74416200	+	64843	ISL2	FLJ10160	54.376691	44.249028	18.857846	49.251988	43.083198	12.389218	15.636034	10.306987	4.005808	11.654153	7.614111	15.865251	25.566053	5.232876	10.071156	10.981472	8.089365	6.021581	63	74	11	50	42	18	22	17	5	12	8.978022	22	25	7	17.938144	18	12	6
L3_chr15_+_78139101	chr15	78139062	78139363	+	54469	ZFAND6	AWP1,ZA20D3,ZFAND5B	61.256122	69.971801	32.303837	77.773541	33.748489	1.914321	19.206514	31.285793	27.167247	23.922998	32.940267	15.456942	17.433387	31.729802	32.947204	42.378248	48.747891	25.818374	71.852148	116.385734	18.996	79.145582	33	3	26	48.53125	34	24.843137	38.172122	21.163162	17	41.981087	55.952802	69.324122	68.067891	25.990521
L3_chr15_+_78774705	chr15	78774704	78774737	+	58489	FAM108C1	FLJ34461,MGC131546	5.773958	4.80888	9.711811	8.807024	4.087612	2.638541	3.621307	9.841348	15.215223	4.688976	3.426933	2.893215	2.054407	7.53983	8.418525	16.299218	4.671247	3.862303	7.072456	7.941176	6	9	4	4	5	15.989247	19	5	4	3.978723	2	9.915789	13.957895	26.656174	6.950495	3.915789
L3_chr15_+_81445973	chr15	81445959	81446000	+	83640	FAM103A1	MGC2560,C15orf18,HsT19360,MGC102778	4.021221	1.810134	0	0.975531	1.019722	0.638107	0.66108	1.178254	2.318315	0.937795	5.192645	0.741153	22.261053	11.193211	14.727717	21.984927	13.267064	13.625183	5	3	0	1	1	1	1	2	3	1	6	1	21.813953	14.813953	24.584396	35.83871	18.640285	13.826332
L3_chr15_+_81567400	chr15	81567383	81567413	+	53346	TM6SF1		1.608488	0	0	2.942775	2.039444	0.638107	0.66108	0.575713	0	0	0.84304	5.471036	1.032672	1.485082	0	1.392282	9.502511	11.978104	2	0	0	3	2	1	1	1.088235	0	0	1	7.5	1	2	0	2.290698	13	12.179188
L3_chr15_+_83325677	chr15	83325663	83325943	+	5151	PDE8A	FLJ16150,HsT19550	16.067207	12.334182	14.547056	11.964211	4.804099	0.307309	6.673986	5.361712	2.98101	15.500306	5.676548	7.413309	6.403445	4.668228	3.2388	4.594862	7.080172	5.605741	18.651654	20.494416	8.674888	12.204482	4.711931	0.512863	9.365808	9.344023	3.8617	15.665039	6.710921	10.134248	6.223412	6.245345	6.130427	7.553139	10.620779	5.561052
L3_chr15_+_87588194	chr15	87588188	87588279	+	55215	FANCI	FLJ10719,KIAA1794	88.998156	62.278311	35.067025	38.443749	5.108987	1.273711	129.690991	164.965342	114.806905	67.203412	29.993858	69.44187	310.179734	368.172962	375.443751	164.022541	78.838724	126.481601	101.978873	103.939094	20.982079	38.982079	5	1.996416	165.989218	224.989233	139.99865	67	35	98	305.981728	472.98836	508.993889	266.956735	104	128.997779
L3_chr15_+_87706743	chr15	87706739	87706751	+	NA	NA	NA	55.625318	12.022798	3.343982	0	0	0	6.820762	10.553407	0	0	0	0	4.108814	2.227622	0	0	0	0	60.1552	20	2	0	0	0	9	15	0	0	0	0	4	3	0	0	0	0
L3_chr15_+_89299122	chr15	89299100	89299174	+	91433	RCCD1	MGC14386	45.585478	28.928946	11.303768	28.407983	12.254114	0.638107	12.391976	6.449257	10.371844	7.615841	5.113013	6.508867	8.239503	8.220583	3.318266	5.491659	2.013724	3.021404	53.945783	48	7	28.987097	12	1	18	11	13	8	6	9	8	11	6	9	3	3
L3_chr15_+_90197538	chr15	90197536	90197941	+	28232	SLCO3A1	FLJ40478,OATP-D,OATP3A1,SLC21A11	101.466443	63.126839	35.973357	58.343552	16.373116	10.369873	24.458402	30.035112	27.880547	16.484587	12.056231	22.376823	18.90016	14.454907	12.0021	7.747601	6.37261	7.028717	115.319318	105.753565	20.172946	59.162785	16	15	34.104138	44.717035	34.231713	16.57716	14	31.38382	18.406066	19.23441	19.349884	12.7061	9	7
L3_chr15_+_90270384	chr15	90270384	90270385	+	NA	NA	NA	0	0	0	0	0	0	0	0	0	0	0	0	0	21.20007	0.494381	1.826311	0	0	0	0	0	0	0	0	0	0	0	0	0	0	0	27	1	3	0	0
L3_chr15_+_91226928	chr15	91226892	91227103	+	NA	NA	NA	231.522811	346.303525	283.975939	374.561748	100.73614	16.161367	33.944272	199.548888	81.664204	87.971764	69.3075	48.11149	102.036314	157.432122	171.536045	117.249549	89.293594	36.037687	253.401974	593.718348	147.439195	375.638597	97.946537	21.980279	41	218.343694	94.998249	81.499511	77.717713	70.983819	100.9336	198.594544	210.065623	189.634129	107.135053	36.914717
L3_chr15_-_23659526	chr15	23659369	23659779	-	57194	ATP10A	ATP10C,ATPVA,ATPVC,KIAA0566	357.913335	176.76639	657.143175	675.523913	307.858364	42.323654	80.62336	110.231931	408.616772	327.521473	191.042212	94.092515	41.052139	49.250473	152.846407	77.257732	85.249832	22.980336	402.285071	296.883785	325.989019	680.617117	299.434569	57.99944	106.998466	159.934865	476.736841	310.493273	216.839647	132.95503	39.996396	64.99635	219.474499	125.965621	111.955636	22.980098
L3_chr15_-_32517207	chr15	32517198	32517336	-	NA	NA	NA	108.287889	65.397277	46.715823	77.241367	51.599121	9.28727	16.897299	52.008398	29.498694	19.047869	17.086357	27.198862	43.716983	15.057756	20.223573	21.481577	20.299055	14.705488	122.487023	109.190962	26.707981	78.519477	50.351197	13.817102	24.159836	75.026667	37.043046	19.697674	19.953586	37.771197	42.753086	20	35.244312	35.127507	29.200519	14.709877
L3_chr15_-_46890569	chr15	46890509	46890579	-	22995	CEP152	KIAA0912	0	1.220836	1.591957	0	0	0	4.043228	9.316875	8.668436	1.87559	9.434697	2.195282	15.415879	7.413969	9.03788	9.111946	1.931891	0	0	2	1	0	0	0	6	16	11	2	11	3	15	9.984848	17	14.940299	3	0
L3_chr15_-_48845156	chr15	48845124	48845438	-	84888	SPPL2A	IMP3,PSL2	46.925383	40.068239	49.175729	45.193472	25.577955	14.02151	0.934224	8.193198	39.585554	5.68351	15.401501	13.847301	32.668625	25.040713	50.486462	60.009108	55.158193	41.506847	55	66.96875	27	45.995984	24.995984	20	1.441606	14	48	6	17.975476	19	32	33	77.994924	97.982443	75	42
L3_chr15_-_50648491	chr15	50648472	50648657	-	10776	ARPP-19	ARPP-16,ARPP16,ARPP19,FLJ41622	130.999141	102.63813	48.710501	59.267286	42.536797	10.093933	17.958313	38.724643	37.261891	24.654689	24.080241	43.224805	73.34179	50.891162	64.473662	40.985779	55.444267	25.857355	148.66782	172.030415	28	60.386968	41.577558	15	25	58.963579	46	25	28	60.866031	72	66.854811	102.860956	66.938044	75.796704	26
L3_chr15_-_53276409	chr15	53276396	53276438	-	51187	C15orf15	HRP-L30-iso,L30,RLP24,RPL24,RPL24L	0	1.831254	0	3.918306	0	0	1.169049	4.052413	7.852908	5.773022	7.790186	0.584835	47.668087	53.29686	61.682002	73.948349	73.894039	30.426868	0	3	0	4	0	0	1.783784	6	9.918919	5.918919	9	0.783784	46.638298	69.493512	93.369979	120.398017	93.638295	30.746547
L3_chr15_-_56829086	chr15	56829069	56829293	-	102	ADAM10	CD156c,HsT18717,MADM,kuz,AD10	33.67428	35.009432	19.909335	52.871599	34.730581	8.01336	37.05993	56.521856	39.7856	62.404573	119.964545	93.068399	96.912899	107.326812	148.203187	187.199757	227.138646	85.9452	39.99359	58	11.993789	53.966851	34	12	48.983546	84.984386	49.995204	62.995976	138.551453	130.989287	94.970495	140.993874	222.971405	304.978679	295.934203	86.988925
L3_chr15_-_57216235	chr15	57216235	57216254	-	NA	NA	NA	0	0	0	0.975531	0	0	0	0	0	0	0.84304	0	0	0	2.395453	16.564926	13.386782	4.964138	0	0	0	1	0	0	0	0	0	0	1	0	0	0	3.983333	27	17.967213	5
L3_chr15_-_58477478	chr15	58477464	58477483	-	302	ANXA2	ANX2,ANX2L4,CAL1H,LIP2,LPC2,LPC2D,P36,PAP-IV	5.111747	10.118484	30.207694	39.58347	23.643597	15.718683	2.16878	18.673013	22.325222	59.011578	36.813239	28.424582	14.148328	94.725033	172.408713	177.003488	365.766405	277.251169	6	16.952	16	39.976	22.976	19	3	26	26.675676	55.442186	40.87027	42	13.952342	118.42629	182.494663	283.978427	353.595059	297.936817
L3_chr15_-_63068833	chr15	63068833	63069319	-	51324	SPG21	ACP33,BM-019,GL010,MAST,MASPARDIN	91.264154	51.417247	52.201554	157.137095	106.6722	56.858617	16.704456	22.074594	8.143058	17.702753	23.195848	20.274275	25.608687	26.632798	27.974113	52.291561	66.713298	86.863689	103.382744	85.992661	30	159	103.983486	76.992661	22.993865	32	10.235294	18	26.952381	28	24.990385	35	45.980769	85.570378	92	88
L3_chr15_-_63502313	chr15	63502303	63502339	-	57722	NOPE	DDM36,FLJ42051,KIAA1628	0	0	0	3.908924	1.000319	0	0	0	3.158757	18.704493	6.790216	3.63915	0	0	0.988763	4.255978	1.287928	0	0	0	0	4	0.98103	0	0	0	3.980276	18.805423	8	5	0	0	2	6.993464	2	0
L3_chr15_-_66511559	chr15	66511552	66511605	-	22801	ITGA11	HsT18964	5.209432	1.220836	8.282455	81.832676	45.073556	6.001303	0	0.540457	6.252351	41.058244	56.950659	30.556111	0	0.742541	5.280429	18.284127	20.225269	4.028538	6	2	4.962733	83	43.980519	9	0	1	8	40.897727	65	43	0	1	9.975309	29.833333	28.939017	4
L3_chr15_-_70310586	chr15	70310548	70310797	-	5315	PKM2	CTHBP,MGC3932,OIP3,PK3,PKM,TCB,THBP1	279.141621	227.118719	185.312157	456.925001	532.825896	391.229798	646.249751	868.116605	621.496896	1236.060244	857.639563	700.405441	583.19708	623.244599	1266.30434	882.797395	1173.321283	1373.690943	297.978095	387.871125	96.878307	457.927191	514.865467	398.950145	672.237308	859.65842	689.048746	1029.847179	914.676214	1096.381491	582.733485	775.898254	1215.121542	1412.872985	1115.842325	1484.639117
L3_chr15_-_70455349	chr15	70455342	70455476	-	3073	HEXA	MGC99608,TSD	101.175757	45.0337	45.191675	42.230453	51.174615	52.502468	18.38824	21.406935	16.990071	27.180222	31.263055	85.822183	148.000502	101.28859	133.871911	138.66322	151.437681	371.005026	114	74.995349	25	42.997674	50	71	24.996403	31.996403	20.989209	27	36	122.996429	145.999217	131	184.988394	224.998434	191.990294	386.970697
L3_chr15_-_73447990	chr15	73447979	73448027	-	4123	MAN2C1	MAN6A8,MANA,MANA1,MGC87979,DKFZp686E23167	36.446067	27.054634	8.345896	43.065707	36.811811	10.22253	12.480483	3.577524	5.551351	7.77453	11.958002	16.410681	32.64764	16.609579	17.826832	26.935328	31.30786	22.706609	41.973629	44.984211	5	43.836265	35.973958	15	17	6	7	8	14	22.936709	32	22	30	44	41.969697	22.989796
L3_chr15_-_73773112	chr15	73773087	73773665	-	NA	NA	NA	4.02122	1.220836	11.689878	37.185085	48.093742	5.829074	6.288758	4.518335	110.079321	166.010533	120.523594	77.295617	8.21354	4.455245	71.536991	70.22698	58.628971	44.819263	5	2	7	38	46.966667	9	9	8	135.070508	164.726307	137.957143	108.965878	8	6	114.198687	114.814545	79	44.983344
L3_chr15_-_73817949	chr15	73817949	73818025	-	NA	NA	NA	38.930501	12.611297	24.455506	31.252635	21.791362	18.344965	49.372035	36.547128	66.772228	54.50774	66.443989	29.599595	16.38472	12.978024	45.39629	24.487649	25.880105	14.781448	44.629321	20.888889	13.876543	31.716049	21.284198	23.962963	60.646814	47.556886	78.26358	51.497006	75.659352	41.804652	15.994898	17	61.880591	39.959559	33.989583	14.964437
L3_chr15_-_78003097	chr15	78003059	78003160	-	400410	ST20	HCCS-1	30.544045	31.327112	25.619783	68.067053	37.176867	5.637629	7.106231	13.410673	20.145709	14.634292	33.75805	26.296158	13.513871	15.205514	15.975384	26.128582	41.571017	26.932612	36.062989	51.976526	15.182146	69.332014	36.375249	8.610057	10.663388	22.535972	25.576286	15.354146	39.121622	36.383036	13.136496	20.32198	27.70298	42.829328	58.420334	26.972701
L3_chr15_-_81471372	chr15	81471371	81471373	-	123207	C15orf40	MGC29937	4.217545	0.610418	1.591957	1.957861	1.019722	0	3.768114	3.30128	1.545543	12.52249	0.84304	0	1.032672	10.870975	1.733047	3.643654	2.130027	2.971095	5	1	1	2	1	0	5	5	2	12	1	0	1	14	3	5.964706	3	3
L3_chr15_-_89338779	chr15	89338755	89338804	-	9055	PRC1	ASE1,MGC1671,MGC3669	35.034963	18.057912	1.591957	9.794473	0	0.638107	7.996884	9.558434	3.863858	4.802455	0	0.741153	14.361853	22.941597	8.568304	8.528457	2.575855	6.021581	41	30	1	10	0	1	11	16	5	5	0	1	14	30	16	14	4	6
L3_chr15_-_99609343	chr15	99609331	99609748	-	22856	CHSY1	KIAA0990,CSS1	228.393314	198.891359	422.616351	373.975697	134.689785	25.426629	80.066971	164.509742	237.230688	177.326891	89.842159	57.365364	83.236363	119.007188	360.855558	135.564944	135.219442	35.445299	244.999252	339.440016	209.998505	375.814815	130.722222	33	96	205.982982	278	166.972789	102	82	82	152.973856	447.940139	219.973856	166.973856	36
L3_chr16_+_554430	chr16	554430	554430	+	NA	NA	NA	2.528698	1.810134	14.75466	13.839538	1.019722	4.532625	0	3.30128	1.580632	0	4.349605	0.741153	1.032672	1.502626	7.63944	1.832151	6.197409	1.993043	3	3	8	14	1	6	0	5	2	0	5	1	1	2	11	3	8	2
L3_chr16_+_639363	chr16	639294	639411	+	197335	WDR90	C16orf15,C16orf16,C16orf17,FLJ36483,FLJ44660,KIAA1924	197.86743	106.070746	67.911451	65.953797	37.938925	19.281253	38.451263	124.773011	65.736396	53.807249	23.301247	68.821136	33.750603	34.391981	29.772615	15.24974	7.165434	17.893653	218.987931	177.986111	39	67	36.998243	26.993068	52	170.971123	80.985706	52.969388	26.99182	97.98364	33	44.85641	49.402105	25	11	18
L3_chr16_+_658100	chr16	658099	658183	+	89941	RHOT2	ARHT2,C16orf39,MIRO-2,RASL,LA16c-313D11.4	80.718702	38.87455	34.332936	25.44933	33.655259	22.551879	4.228769	4.175439	3.091087	7.695185	5.058241	14.161713	35.80264	24.164454	37.510509	17.684411	19.060468	36.560574	93	64.847305	20	26	32.925325	30	6	7.094017	4	8	6	19.724138	34.979253	32	62.953852	28.991667	27	36.987448
L3_chr16_+_1974206	chr16	1974189	1974216	+	2671	GFER	ALR,ERV1,HERV1,HPO,HPO1,HPO2,HSS	15.001359	3.043188	6.367829	10.770004	6.133072	0	0	0.540457	0	0.937795	0.84304	0.764234	4.119751	0.042444	1.162925	4.249594	2.676458	3.012264	18	5	4	11	6	0	0	1	0	1	1	1.028213	4	0.059952	2.185185	6.966667	4.038898	3.038898
L3_chr16_+_2419312	chr16	2419311	2419465	+	899	CCNF	FBX1,FBXO1	183.522753	156.979265	127.527068	214.104746	245.588239	269.247987	201.448163	162.080686	102.333693	182.154223	75.081104	296.24337	16.136921	20.189956	21.700359	23.638471	12.00955	19.209018	193.872816	269.219567	61.923165	214.950235	237.121481	262.762942	212.331381	179.490743	117.433377	166.210213	82.550731	464.442244	15.74387	26.57472	36.134854	38.665216	16.041364	19.556795
L3_chr16_+_4361849	chr16	4361844	4361853	+	114990	VASN	SLITL2	12.582869	3.611079	12.788907	30.493391	9.224805	17.081011	5.421853	5.359808	4.913659	13.152402	3.464574	10.45935	5.100095	6.93636	6.039341	3.061421	4.530728	5.879572	13.978022	6	7	30.72549	9	21	7	8	6	12.716981	4	15	5	9	8.953488	5	6	6
L3_chr16_+_8799176	chr16	8799174	8799227	+	5373	PMM2	CDG1,CDG1a,CDGS	4.217545	1.220836	9.551742	9.771492	2.043806	1.91432	15.491537	14.008621	21.386859	27.289622	15.455268	13.745928	18.463934	31.210874	39.851332	44.774647	47.663378	42.501515	5	2	6	10	2	3	21	23	27	28	18	19	18	41	61	73	62.996885	43
L3_chr16_+_20819908	chr16	20819908	20819908	+	57149	LYRM1	A211C6.1	0	0.610418	0	0.975531	0	0	0	1.178254	0	1.93233	10.618816	0.741153	1.032672	0	0	1.218951	0.643964	0	0	1	0	1	0	0	0	2	0	2	12	1	1	0	0	2	1	0
L3_chr16_+_25611123	chr16	25611123	25611198	+	9951	HS3ST4	30ST4,3OST4	29.43937	22.427793	27.021406	30.049859	14.028485	5.345289	40.045355	20.795683	18.332539	9.663433	15.764605	14.719048	13.858249	13.485445	4.686703	9.423198	11.166479	10.375333	32.121374	37.968114	14.616883	30.34772	13.686727	7.300932	47.069543	28.009547	21.991774	9.62434	17.90165	21.074113	13.601356	17.417773	7.887491	15.350507	14.318519	10.554802
L3_chr16_+_30569599	chr16	30569598	30569803	+	78994	PRR14	DKFZp781A13198,MGC3121	7.238197	2.441672	1.591957	5.828677	24.572759	3.31576	11.896096	19.784779	29.523498	3.75118	1.68608	8.566974	2.083702	2.987708	1.585218	2.433671	4.671411	4.007313	9	4	1	5.975	24	4.936842	16	29	35	4	2	12	2.017233	4	3	4	7	4
L3_chr16_+_31273997	chr16	31273955	31274073	+	3687	ITGAX	CD11C	10.955107	1.211934	8.345896	22.540267	31.721026	10.004389	40.744132	83.78685	108.06364	418.137069	997.281169	895.517358	16.342207	20.606677	79.976849	155.112537	357.388852	303.019565	13	2	5	23	30.977528	14	51.999679	102.999679	126.99553	373.999679	1070.998077	1382.95672	16	27	101	250.993659	386.995475	316.99729
L3_chr16_+_45475790	chr16	45475764	45475804	+	84706	GPT2	ALT2	11.86192	3.03097	1.591957	0.975531	1.019722	2.000434	4.123471	0.540457	2.097662	0	0	0	8.097095	8.040918	0.494381	1.214719	0.458292	1.007135	14.385631	5	1	1	1	3	5.96	1	2.685714	0	0	0	7.861111	10.714286	1	2	0.731707	1
L3_chr16_+_48446704	chr16	48446697	48446704	+	NA	NA	NA	2.528698	6.567976	6.753939	4.917216	20.163781	8.564902	0.66108	0.540457	0	2.94947	0	0.741153	0	0	0	1.218951	0	0	3	11	4	5	19.613636	11	1	1	0	3	0	1	0	0	0	2	0	0
L3_chr16_+_49666065	chr16	49666064	49666069	+	NA	NA	NA	0	0	0	0	0	0	0	0.018381	0	10.353922	0	0.741153	14.890183	4.130773	7.981046	4.025898	9.192811	4.104917	0	0	0	0	0	0	0	0.049438	0	10	0	1	14.653299	5.478104	13.777864	6.595332	12.654538	4.099503
L3_chr16_+_52295568	chr16	52295545	52295599	+	79068	FTO	KIAA1752,MGC5149	10.864172	4.847864	0	5.876167	4.08325	0.638107	53.685081	57.122901	20.357475	19.27988	24.827811	61.441584	60.824267	44.163717	22.717439	30.680242	47.524477	42.168434	13	8	0	6	4	1	64	78.380645	25	19	28	88.990506	60	57	34	50	61	43
L3_chr16_+_56220044	chr16	56220044	56220047	+	9289	GPR56	BFPP,DKFZp781L1398,TM7LN4,TM7XN1	0	0	18.736874	0	0	0	0	0	0.772772	0	0.84304	0	0	0	1.090837	0	0	0	0	0	10	0	0	0	0	0	1	0	1	0	0	0	2	0	0	0
L3_chr16_+_56327163	chr16	56327141	56327246	+	10300	KATNB1	KAT	28.061165	19.311751	6.367828	20.564875	26.587924	9.952565	9.263037	4.518334	5.44449	11.725597	3.426933	7.316737	37.926855	31.786511	31.880632	32.246539	26.824119	31.702735	33	32	4	21	26	15	12.970588	8	7	12	4	10	36.975669	41.993056	54.758333	52.751034	37.725561	32
L3_chr16_+_65783558	chr16	65783557	65783597	+	1874	E2F4	E2F-4	48.609111	20.229593	16.736007	17.964358	38.935323	14.93952	24.409165	7.360721	9.281091	21.014512	22.051331	4.460918	26.474331	12.971258	12.021715	11.786013	7.528071	16.754191	56.716439	33.720381	10	18.358757	37.996154	21.461756	30.919214	13	11.742754	20.990196	25.237989	6.013487	25.863309	17	20.9532	19.293859	10.724217	16.976974
L3_chr16_+_66676760	chr16	66676753	66676856	+	4775	NFATC3	NFAT4,NFATX	33.668113	12.403852	9.711811	63.425103	15.31764	4.638976	39.348142	17.209437	32.137942	61.096372	40.260452	41.688054	35.767846	15.176309	39.818911	47.474486	48.607365	21.468611	38.994595	20.467552	6	64.537996	15	7	50.846754	27	39.648219	59.989094	46.644644	59.156664	34.994342	20.18251	66	77.512533	64.991667	21.876404
L3_chr16_+_68016023	chr16	68015990	68016084	+	80777	CYB5B	CYB5-M,DKFZp686M0619,OMB5,CYPB5M	10.78981	9.094083	3.183914	0.975531	1.019722	1.276213	16.998794	13.170588	12.795527	3.231986	7.665081	7.326999	259.797138	209.895186	253.080766	142.726578	166.460862	145.243019	13	15	2	1	1	2	22.989247	21	16	3.424528	9	10	257.504054	268.638302	315.337326	231.828422	202.999303	148.665214
L3_chr16_+_87164287	chr16	87164283	87164381	+	124245	NHN1	FLJ22664,FLJ34530,FLJ36075,NHN1	321.254961	219.063272	223.609765	238.074662	105.79093	55.409822	253.932088	154.749967	210.33756	103.726894	105.798958	118.691889	97.191383	98.667423	120.722836	81.772337	71.246631	81.614268	339.978686	374.995195	114	239.998397	102.996808	69	282.993769	183.981579	242	99.994662	118	175	96	126.972565	158	132.994378	87	84
L3_chr16_+_87687760	chr16	87687734	87687827	+	197322	LOC197322	FLJ39242	23.031054	16.304153	4.935939	46.219168	26.571171	17.875952	11.411075	3.880538	7.81169	2.813385	20.941719	13.460404	12.344229	9.729976	4.307029	3.923089	8.87292	4.007312	28	27	3	47	26	24.993902	16	7	10	3	24	18.634615	12	13	8	6.461039	13	4
L3_chr16_-_342658	chr16	342641	342709	-	NA	NA	NA	26.558367	16.870063	22.177359	31.448331	23.456079	5.277082	6.13526	8.992266	14.380845	0.937795	10.324256	7.271717	17.481223	15.734883	11.348257	4.26159	6.603302	8.014624	30.994898	27.989899	12.92759	32	22.898527	8	9	14.926768	18	1	12	10	17	20.866197	20	7	10	8
L3_chr16_-_626287	chr16	626285	626374	-	84326	C16orf13	JFP2,MGC13114	119.652632	75.86756	61.571159	67.981917	41.806274	35.671431	8.291504	9.899633	4.828262	7.67258	3.426933	5.6571	63.164141	26.604731	28.401818	37.397515	20.155551	32.379051	134.926169	127.062714	35.71552	69	40.84767	48.706278	11.074369	15.931034	6.130137	8	4	8	62.0731	35	41.989143	60.898683	28.668621	33
L3_chr16_-_1954800	chr16	1954777	1954832	-	6187	RPS2	LLREP3,MGC102851,MGC117344,MGC117345	11.97112	9.153279	3.343982	14.74171	5.203114	11.221255	0	13.645561	0.742106	0.098269	0.045849	0	10.300759	12.175083	5.250038	0.643934	0	3.000178	14.149138	15.197815	2	15.027715	5.098907	14.813084	0	18.0575	0.961538	0.115	0.0575	0	10	16.061069	10	1.061069	0	3
L3_chr16_-_2663416	chr16	2663383	2663446	-	NA	NA	NA	28.556841	1.831254	4.775871	15.924705	5.207343	0.638107	18.576882	24.374101	40.3003	20.644946	24.97952	17.875502	8.235415	6.281788	20.663445	14.534309	15.683017	10.028893	34	3	3	16.267529	5.098056	1	25	37.969472	49.65109	21	29	24.754188	8	8.443282	34.156368	23.807147	22.527897	10
L3_chr16_-_4604891	chr16	4604891	4604906	-	124402	FAM100A	FLJ31223,FLJ32185,PP11303	32.185693	25.983443	6.753939	3.929369	13.350475	12.921607	25.878431	41.392375	54.348715	26.434216	43.235722	29.099018	36.391737	47.224429	30.868283	26.488655	45.345088	27.849842	35	44	4	4	13	17	30	50	62	25	48	43	36	60	39	43	53	29
L3_chr16_-_11744083	chr16	11744082	11744250	-	51061	TXNDC11	EFP1	41.137675	32.485677	35.351716	25.137586	25.618585	6.725524	20.698076	20.225075	7.957571	13.522959	5.51816	25.650665	18.451034	36.818085	14.256366	17.724399	11.669789	14.17583	48.989583	53.964467	21	25.656566	25.036443	10	29	32.988439	10.063281	14.063281	6.506247	35.994186	18	48.268349	24.987053	29.001519	17.148393	14.142369
[truncated: 289 more rows]
