# Supplementary material for: Core promoter structure and genomic context reflect histone 3 lysine 9 acetylation patterns
Source: BMC Genomics. 2010 Apr 21;11:257. doi: 10.1186/1471-2164-11-257 (PMC2867832; doi:10.1186/1471-2164-11-257)
Supplement: Additional file 1 — Result of the clustering and the extracted subsets of the clusters, filtered by gene expression level [file 1471-2164-11-257-S1.zip › pol_pma_0h/downstream.named]

L3_chr1_+_2350130	chr1	2350128	2350130	+	NA	NA	NA	0	0	0	0	0	0	0	0	17.266803	4.419664	8.326606	1.005439	0	0	1.471817	0.139132	0.237441	0	0	0	0	0	0	0	0	0	20.495094	4.421053	9.476063	1.368421	0	0	2.6	0.230769	0.4	0
L3_chr1_+_2696323	chr1	2696323	2696324	+	NA	NA	NA	137.78757	96.304861	63.193134	214.853639	215.960342	246.886995	3538.017547	2814.537113	753.748171	2153.137701	1224.257184	4394.918423	121.468303	96.040015	195.11325	101.574403	90.16259	227.056753	139.766522	166.20005	31.393536	214.592743	208.385806	235.06516	2867.973431	2070.767606	793.345388	1679.464094	1269.032094	7549.801178	121.78501	119.725838	194.814596	163.177515	95.422091	244.188827
L3_chr1_+_2818278	chr1	2818278	2818278	+	NA	NA	NA	0	0	0	0	0	0	0	0	0	0	0	0	12.158417	0	0.494381	0	0	0	0	0	0	0	0	0	0	0	0	0	0	0	12	0	1	0	0	0
L3_chr1_+_6407422	chr1	6407421	6407422	+	83715	ESPN	RP4-650H14.1,DFNB36,DKFZP434A196,DKFZp434G2126,LP2654	7.595131	17.048258	3.343982	0	1.019722	0	4.589349	3.30128	3.120103	0	0.84304	0	1.032672	2.269478	1.090837	0	0	0	8.791667	28.895833	2	0	1	0	6	5	3.931034	0	1	0	1	3	2	0	0	0
L3_chr1_+_10661128	chr1	10661127	10661133	+	NA	NA	NA	4.307503	7.65253	1.591957	20.01349	1.019722	9.022092	77.230976	29.726906	28.412004	21.781583	10.805749	46.4685	1.032672	4.557885	7.914932	1.832151	0.643964	3.944081	5	12.774648	1	20.247569	1	12.103448	83.711252	36.775843	33.103586	21.120225	12.207171	69.187535	1	6	11.346667	3	1	4
L3_chr1_+_12149634	chr1	12149613	12149675	+	7133	TNFRSF1B	p75,CD120b,TBPII,TNF-R-II,TNF-R75,TNFBR,TNFR2,TNFR80,p75TNFR	308.18474	172.509739	165.542055	1026.89173	1617.600464	978.981699	223.250623	256.49411	277.047166	730.959957	972.122671	1005.878542	79.725288	72.661128	92.072279	334.035537	689.191135	580.530373	322.994621	294.999765	84.999765	1024.967079	1558.985271	933.994605	243.997584	287.999756	312.997575	626.993182	1036.960728	1587.912921	78.998613	92.99815	115.999536	536.98522	686.978776	618.981516
L3_chr1_+_12460902	chr1	12460901	12460903	+	NA	NA	NA	6.76859	3.632486	0	12.791026	12.309411	18.821247	13.641948	7.238899	8.966277	7.963146	9.105572	54.972406	4.104726	6.084823	6.578653	3.665348	2.013723	23.293217	8	6	0	13	12	23.394904	17	10.845072	11	8	10.457792	81.915584	4	8	10.960784	6	3	23.921569
L3_chr1_+_15123188	chr1	15123186	15123244	+	23254	KIAA1026	RP1-21O18.1,MGC126686,FLJ10199,DKFZp686D08115,FLJ32593,FLJ43398,FLJ43806,KIAA1026,MGC142181	19.160893	20.394121	8.086086	21.551072	11.242059	1.276213	15.032381	5.271004	2.318315	1.87559	2.529121	2.964611	6.132767	3.669066	2.644433	3.616593	1.896397	2.283894	23	34	4.981132	22	11	2	21	9	3	2	3	4	6	4.918919	4.882353	5.941176	2.842105	2.262295
L3_chr1_+_22150514	chr1	22150513	22150514	+	NA	NA	NA	24.766764	15.917587	3.343982	5.892747	5.123968	1.362328	0	0	0	0	0	0	2.979664	2.970492	0.886814	1.107608	4.306942	1.993043	26.925926	27	2	6	5	2	0	0	0	0	0	0	2.909091	3.909091	1.818182	1.818182	5.727273	2
L3_chr1_+_23616170	chr1	23616170	23616170	+	NA	NA	NA	2.528698	3.593868	0	0	0	0	3.768114	6.393086	11.78419	14.706725	5.238118	11.63875	3.072054	0	0.494381	2.446396	0.643964	1.007135	3	6	0	0	0	0	5	9	14	14	6	16.984615	3	0	1	4	1	1
L3_chr1_+_23942547	chr1	23942545	23942570	+	6924	TCEB3	SIII,TCEB3A	13.600712	5.44938	14.380864	9.805537	5.09861	4.184719	4.196727	4.892969	3.982921	1.87559	4.215201	9.305491	2.771507	8.384041	10.16924	7.954347	12.94553	8.97145	16	9	8	10	5	6	6	7.96	5	2	5	13	2.681818	11	16	13	17	9
L3_chr1_+_23990261	chr1	23990254	23990275	+	11313	LYPLA2	APT-2,DJ886K2.4,RP5-886K2.5	3.332943	1.220836	0	2.926593	1.019722	0.610231	2.721069	1.080913	2.2188	0	0	0.741153	7.217768	6.803053	4.633987	9.705034	12.993858	11.950585	4	2	0	3	1	0.96	4	2	2.875	0	0	1	7	9	8.890498	15.909091	18.819957	11.954231
L3_chr1_+_24944413	chr1	24944413	24944536	+	25932	CLIC4	H1,CLIC4L,DKFZP566G223,FLJ38640,huH1,p64H1,MTCLIC	30.332678	34.181323	11.652069	16.301427	10.21905	3.399269	26.42832	57.61843	42.432584	37.067781	44.04539	46.059569	114.627056	108.519375	135.347006	106.608967	130.166724	133.19356	36	56.978873	6.978873	16.604348	10	5	35	75.652768	51.939577	36	50	66.934659	112.928618	139.83703	185.87839	172.84993	153.911359	138.983648
L3_chr1_+_26007168	chr1	26007158	26007199	+	57190	SEPN1	RSS,FLJ24021,MDRS1,RSMD1,SELN	0	0	0	14.732349	10.214688	2.761163	0	0	1.545543	21.733789	29.474817	20.505928	0	0	0.494381	6.092132	3.417954	4.007312	0	0	0	15	10	4	0	0	2	22	34	28.98	0	0	1	10	5	4
L3_chr1_+_26019016	chr1	26018993	26019110	+	56181	FAM54B	HYST1888,MST116,MSTP116	57.807067	35.509724	18.057707	52.005514	32.724189	13.861358	11.232225	5.198894	9.41222	17.211465	19.786874	11.617238	32.66579	13.435912	25.431263	17.111695	30.191924	33.55489	68	58.984126	11	53	32	20.992	16	9	11.980952	17	23	15.990476	31.819672	18	41.819672	27.985294	40.99005	33.990148
L3_chr1_+_26744922	chr1	26744893	26744961	+	6195	RPS6KA1	HU-1,MAPKAPK1A,RSK,RSK1,S6K-alpha1,S6K-alpha 1,RP11-492M19.2	11.638171	1.831254	11.76881	74.86971	93.398905	16.828635	4.781058	1.62137	13.691405	41.49561	40.21098	27.021839	18.448389	13.57763	70.700251	113.98816	171.684879	111.339132	13.995283	3	6.981651	75.954112	90.914297	22.990128	7	3	16.932927	41	46	39	18	17.996909	101.996909	184.953677	204.924883	114.978572
L3_chr1_+_26928903	chr1	26928902	26928905	+	8289	ARID1A	RP1-50O24.1,B120,BAF250,BAF250a,BM029,C1orf4,P270,SMARCF1	0	0	0	0	0	0	2.16878	3.746974	10.618681	0	0.84304	0	1.032672	0	0	1.218951	0	0	0	0	0	0	0	0	3	6	13	0	1	0	1	0	0	2	0	0
L3_chr1_+_27972349	chr1	27972286	27972362	+	23673	STX12	MGC51957,STX13,STX14,RP3-426I6.4	5.726417	2.43277	6.367829	11.756599	8.193511	1.276213	1.32216	0.540457	3.947832	5.626771	3.395108	7.271717	21.493913	8.961437	13.810357	26.278648	30.140048	36.620663	7	4	4	12	8	2	2	1	5	6	4	10	20.97861	11.989011	24	42.983516	40.978022	37
L3_chr1_+_29086187	chr1	29086163	29086201	+	2035	EPB41	RP11-242O24.1,4.1R,EL1,HE	15.171676	3.644703	6.527896	0.975531	5.123968	3.485384	6.212009	8.216232	4.804578	2.813385	15.776044	5.093279	4.119751	6.742268	2.0796	4.880067	2.013724	2.014269	18	6	4	1	5	5	9	12.631068	6	3	18	7	4	9	4	8	3	2
L3_chr1_+_29456216	chr1	29456216	29456216	+	NA	NA	NA	0	0	0	0	0	0	0	0	0	0	0	0	0	0	0	0.60736	23.325456	44.630274	0	0	0	0	0	0	0	0	0	0	0	0	0	0	0	1	27.022727	47
L3_chr1_+_36168905	chr1	36168883	36169336	+	192669	EIF2C3	RP4-789D17.2,AGO3,FLJ12765,MGC86946	12.208725	10.650296	30.161615	23.513198	5.09861	1.276213	3.382149	2.161827	9.357897	1.87559	3.395108	5.302739	6.146419	13.352503	27.345966	13.273907	10.906001	4.007312	15	17.5625	18	24	5	2	5	4	11.853535	2	4	7.183908	5.962264	17.813263	45.522446	21.735849	15.924528	4
L3_chr1_+_37718189	chr1	37718163	37718189	+	NA	NA	NA	0	0	4.775871	1.951062	0	0	0	0.540457	7.167072	21.430789	0.84304	1.482306	0	0.742541	0.988763	0.60736	0.643964	0	0	0	3	2	0	0	0	1	9	21	1	2	0	1	2	1	1	0
L3_chr1_+_39229503	chr1	39229497	39229596	+	79647	C1orf108	FLJ12666,RP11-781D11.2,STRF2	319.358606	264.430871	358.2926	414.852812	202.761375	50.382566	129.855889	154.874174	271.073247	110.460709	194.010433	155.381773	162.330085	146.513783	304.402341	184.283184	261.85932	146.203839	344.728885	448.996419	186.999405	417.99105	196.992858	65	158.994387	203.992782	317.957614	107.990431	217.983218	225.998394	159.986729	188.965112	384.974112	298.972801	310.957522	150.990066
L3_chr1_+_39647231	chr1	39647205	39647341	+	643314	KIAA0754	FLJ42354	153.991445	87.067484	13.281836	42.253643	22.506015	13.314812	24.073298	36.405108	15.298848	20.069064	11.187779	50.299615	17.400306	31.194702	10.414501	20.687336	8.312502	22.40972	170.79001	146.511962	8	42.985149	21.985149	19	32.728577	49.952996	18.894288	20	13	71.469198	17	40.929936	17	33.791209	11.986486	22.816212
L3_chr1_+_40715451	chr1	40715437	40715593	+	339559	ZNF642	FLJ16030,RP11-656D10.2,Zfp69	140.343165	123.797962	70.361032	65.692119	31.742819	9.026455	47.142331	42.98664	60.371479	49.421651	31.533997	32.426346	93.346427	57.689116	95.752422	41.088892	33.485115	31.463023	156.972636	208.528459	39	66.648855	30.996057	13	61	59	72	48	36	46	91.997788	74.988537	125.943169	66.834362	43.997691	31.997691
L3_chr1_+_41217555	chr1	41217555	41218311	+	1503	CTPS		187.168392	117.877184	123.663702	127.780506	83.589527	38.706259	49.076938	83.856268	55.611984	36.472054	43.731278	29.390494	122.008749	174.445323	257.874889	112.850635	110.65912	119.55869	212.672284	197.445689	68.99639	129.871988	81.657507	51.842105	65.986486	123	68.04594	36.336538	50.61865	40.594118	119.899774	225.458446	343.279579	183.822197	145.306346	121.840406
L3_chr1_+_43769098	chr1	43769065	43769165	+	5792	PTPRF	FLJ43335,FLJ45062,FLJ45567,LAR	1355.024659	611.555103	382.267053	182.396574	56.825359	39.413848	409.010793	367.266782	169.204458	31.665123	17.355571	55.489447	160.769754	134.577865	107.670081	29.443225	10.209218	8.799339	1418.155276	1042.780323	202.975198	184.909292	55.534152	54.980742	485.727042	470.608185	205.091776	32.640032	20.42065	77.858026	157.773597	175.014811	162.907488	48.175269	15.625127	8.746986
L3_chr1_+_44208227	chr1	44208224	44208280	+	1802	DPH2	DPH2L2	2.461086	3.03097	3.343982	2.926593	4.087612	0.638107	29.107773	25.3686	27.688864	19.366955	30.614478	16.464375	45.694056	56.932471	93.379772	49.176238	72.608017	102.437428	3	5	2	3	4	1	37.983957	38.989362	34	19	35	23	44.990512	74	129.982965	79.983146	89.960222	106
L3_chr1_+_44870210	chr1	44870205	44870262	+	55182	C1orf164	RP4-678E16.1,FLJ10597	82.76439	66.145038	50.452028	100.831293	54.389235	22.246991	62.10375	42.309653	28.017819	29.359515	24.434304	21.909756	50.839147	30.615544	40.195957	29.442794	37.187333	17.832598	90.992771	111.935745	27.990407	101.985542	52.992771	29	74.99262	60	34	29	28	31	50	40	59.996324	48	48.985253	18
L3_chr1_+_45822303	chr1	45822298	45822303	+	4678	NASP	DKFZp547F162,FLB7527,FLJ31599,FLJ35510,MGC19722,MGC20372,MGC2297,PRO1999,RP4-697E16.3	2.461087	0.610418	1.591957	0	0	0.638107	0.66108	9.616974	0	0.937795	0.84304	3.63915	9.228542	10.036213	6.321622	3.04103	4.245594	2.971095	3	1	1	0	0	1	1	15	0	1	1	5	9	13	11	5	5.952381	3
L3_chr1_+_46041828	chr1	46041828	46041922	+	23139	MAST2	FLJ39200,KIAA0807,MAST205,MTSSK,RP4-533D7.1	154.525437	105.692565	93.53707	154.051299	114.471331	68.868775	145.73052	146.639112	82.541428	171.705249	119.914325	149.995856	55.066592	56.269336	37.896053	40.875015	46.291578	91.529657	170.982943	177.973111	52	155.996345	111.510047	90.997546	176.987725	191.984871	98.983005	163.932191	135.997176	217.673025	54	72.906108	58.993274	66.572862	59.20372	93.967143
L3_chr1_+_52380316	chr1	52380313	52380370	+	9372	ZFYVE9	Sara,NSP,MADHIP,SMADIP	21.16854	10.237505	9.937853	16.049136	7.157156	0	4.228769	1.718711	3.126175	11.826418	6.947146	5.713997	8.228566	3.730249	0.988763	6.0879	6.9755	4.028538	25	17	6	16.407407	7	0	6	3	4	12	8	8	8	5	2	10	10	4
L3_chr1_+_53232824	chr1	53232821	53232824	+	NA	NA	NA	0	0	0	0	0	0	18.898561	33.787492	15.274928	43.43358	10.618816	4.333748	5.100095	4.087104	5.849088	5.588922	6.239849	4.913316	0	0	0	0	0	0	22.21045	40	18	39.871673	12	6.07015	5	5.350004	8.70596	9.100599	8.050299	5
L3_chr1_+_53435083	chr1	53435059	53435086	+	1376	CPT2	CPT1,CPTASE	42.477254	22.188146	8.919993	30.539819	7.148432	0.638107	3.458898	5.997605	1.580632	0.937795	1.709028	0.741153	16.30507	13.773614	10.213422	15.934443	20.170246	12.906713	48	37	5	31	7	1	5	9	2	1	2	1	16	18	16	26	27	13
L3_chr1_+_53527049	chr1	53527046	53527051	+	NA	NA	NA	7.683421	6.040328	6.527897	18.687845	13.32527	7.628861	1.587732	5.863106	3.054403	1.83453	3.395108	9.021017	0	0.763347	4.19614	0.543043	2.088271	2.024648	9.131955	10.026237	4	19.01876	13.014912	10.729278	2.37896	8.972804	3.911785	1.957983	4	12.498226	0	1.02974	7	0.894605	2.945946	2.02974
L3_chr1_+_65386473	chr1	65386396	65386473	+	205	AK3L1	RP4-686B20.1,AK3,AK4	21.255203	11.037654	0.390094	0.975531	2.039444	2.928079	22.880049	23.335738	2.318315	0.937795	0.84304	5.693466	16.999518	18.371958	2.573982	1.214719	0.800782	2.970438	25.418617	18.190238	0.268908	1	2	4.241006	31.965599	38.457423	3	1	1	7.786408	16.547657	24.478378	5	2	1.28081	2.969697
L3_chr1_+_66570515	chr1	66570512	66570684	+	5142	PDE4B	RP5-876C12.1,DKFZp686F2182,DPDE4,MGC126529,PDE4B5,PDEIVB	0	0	0	0	0	0	18.655881	24.954581	6.472897	0	5.238118	3.59413	11.217905	4.592579	0.494381	0	0.643964	1.007135	0	0	0	0	0	0	22.97619	32.988095	8	0	6	5	11	6	1	0	1	1
L3_chr1_+_67923471	chr1	67923467	67923673	+	1647	GADD45A	RP5-975D15.1,DDIT1,GADD45	24.463634	17.28301	33.071504	11.8363	12.299034	3.546613	1.398909	1.858813	2.402289	1.93233	1.709028	2.908258	6.132767	41.572653	10.829976	6.761824	6.527501	6.927585	27.99115	28.982143	17	12	12	5	2	3	3	2	2	4	6	52.979381	16	11	8.979381	7
L3_chr1_+_86981469	chr1	86981468	86981469	+	NA	NA	NA	0	0	0	0	0	0	0	0	0	0	0	0	0	0	0	13.558247	1.36976	0	0	0	0	0	0	0	0	0	0	0	0	0	0	0	0	22	2	0
L3_chr1_+_87368156	chr1	87368114	87368161	+	339524	LOC339524	MGC161518	0	0	0	0	0	0.638107	2.16878	0.540457	2.402289	7.695185	4.238148	28.476479	0	0	0	4.259982	7.660537	8.900976	0	0	0	0	0	1	3	1	3	8	5	40	0	0	0	7	11	9
L3_chr1_+_89870865	chr1	89870849	89871336	+	84230	LRRC8C	AD158,DKFZp586J1119,FAD158,MGC138551	227.841472	221.846042	171.573767	245.214243	105.847887	17.236929	87.865547	198.809227	132.366288	119.720496	119.204392	100.407524	135.16307	186.616252	105.380468	99.090029	63.568386	40.503986	260.789145	372.056527	99.622047	249.13288	103.339239	25	117.624882	288.519075	163.263443	119.693243	136.818534	141.73443	132.356037	244.440155	172.969211	161.952016	89.117163	40.690993
L3_chr1_+_93360293	chr1	93360292	93360294	+	NA	NA	NA	0	0	0	0	0	0	0	0	0	0	0	0	5.100095	1.485082	11.976435	12.912097	7.485336	3.944081	0	0	0	0	0	0	0	0	0	0	0	0	5	2	17	21	10	4
L3_chr1_+_95355411	chr1	95355409	95355414	+	148534	TMEM56	FLJ31842,MGC102912	411.717197	373.022897	362.94576	557.837938	713.998593	678.63279	547.101247	729.998615	244.104265	462.172605	248.883276	902.273429	34.494735	31.758985	61.959381	44.586506	20.240486	82.169807	407.972099	650.054933	166.799363	555.620723	687.54301	617.150224	522.885542	643.173312	268.747341	390.090586	268.202571	1463.366741	34.127361	40.566141	74.501252	72.126009	25.207841	86.167798
L3_chr1_+_105013869	chr1	105013869	105013869	+	NA	NA	NA	10.732074	2.576185	0	0.975531	0	0	0	0	0	0	0	0	0	0	0	0	0	0	12	4.285714	0	1	0	0	0	0	0	0	0	0	0	0	0	0	0	0
L3_chr1_+_109043378	chr1	109043376	109043497	+	55119	PRPF38B	FLJ10330,MGC163218,MGC41809,RP11-293A10.1	0	0	0	0	0	0	0	0	0	0	0	0	10.293909	2.987708	21.441	6.713865	26.399538	1.993043	0	0	0	0	0	0	0	0	0	0	0	0	10	4	30	11	32	2
L3_chr1_+_109593683	chr1	109593654	109593734	+	1952	CELSR2	CDHF10,EGFL2,FLJ34118,FLJ42737,FLJ45143,FLJ45845,Flamingo1,KIAA0279,MEGF3	40.40401	26.577889	23.182261	8.846799	8.686579	5.522326	98.338135	124.964114	73.540895	21.916011	14.470807	43.925176	17.71919	11.789555	4.984105	1.834058	4.027446	2.803309	45.215176	44.521326	12.937888	9	8.490506	8	122.211194	162.896337	86.572002	21.872663	16.896243	63.241377	17.425505	15.527297	9.182947	3.019444	6	2.780488
L3_chr1_+_109963981	chr1	109963975	109964030	+	271	AMPD2		27.385744	4.874442	1.591957	10.778485	14.34284	4.552861	5.550929	3.880538	0	0	5.113013	11.424917	15.431308	11.40915	3.216192	1.822079	4.20151	30.533062	31	8	1	11	14	7	8	7	0	0	6	16	15	15	6	3	6	30.775693
L3_chr1_+_110254993	chr1	110254990	110254996	+	1435	CSF1	MCSF,MGC31930	0	0	12.103907	5.875922	15.389919	50.816749	0.66108	0	4.070608	9.00652	40.183894	223.131447	1.032672	0	4.318297	1.218951	9.713849	159.712792	0	0	7	5.988506	15	58	1	0	5	9	44.974055	345	1	0	7	2	12.995305	168.951985
L3_chr1_+_110328839	chr1	110328839	110329207	+	10768	AHCYL1	DCAL,IRBIT,PRO0233,XPVKONA	1073.87719	613.662643	830.238674	1121.014858	646.084595	154.251069	834.633347	1113.817832	1019.02477	994.003511	1188.261309	814.61529	383.08118	341.04403	689.199728	532.918453	738.458825	464.930093	1109.070932	1051.78494	408.569507	1125.259054	626.147382	188.28976	908.784294	1187.510333	1147.781459	894.688919	1296.103872	1238.721062	380.500142	432.603338	778.598827	860.561212	808.117559	484.685022
L3_chr1_+_110554443	chr1	110554420	110554461	+	NA	NA	NA	7.378572	9.043791	0	2.933393	5.09861	6.884653	6.649338	9.350183	7.131983	6.6025	0.84304	15.688502	3.087079	2.245167	0.494381	2.429439	2.013723	6.978407	8.971429	14.971429	0	3	5	10	9	15	9	6.980769	1	21.961538	3	3	1	4	3	7
L3_chr1_+_113018631	chr1	113018569	113019134	+	4343	MOV10	RP11-426L16.2,DKFZp667O1423,FLJ32791,KIAA1631,gb110	13.965183	9.096226	3.183914	5.866784	12.258494	6.9034	22.270719	36.364383	25.977715	24.881802	27.376179	69.985498	82.638196	61.428735	36.536873	29.25747	43.717682	72.362781	17	15	2	6	12	10	31	58	33	26	31.983051	97.95082	80.977535	81	61.98951	48	60.988304	72.988304
L3_chr1_+_116717347	chr1	116717336	116717490	+	476	ATP1A1	MGC3285,MGC51750	206.435039	130.940034	163.065758	231.800186	188.643206	49.075299	382.423004	235.471992	273.19713	177.273365	216.361057	208.377954	508.180254	378.108173	787.624281	312.499287	619.216267	395.454301	232.230764	219.635689	89.129628	235.180307	183.841163	67.226813	403.686422	264.665071	313.948552	168.945192	239.879375	308.347195	507.921201	477.054648	809.694715	506.837383	657.742182	414.91513
L3_chr1_+_116742835	chr1	116742833	116742845	+	476	ATP1A1	MGC3285,MGC51750	0.804244	0.610418	1.591957	0.975531	0	0	0	0.540457	0	0	1.709028	2.156844	3.098016	5.372022	2.4069	12.243192	3.499786	3.000177	1	1	1	1	0	0	0	1	0	0	2	3	3	7	4	20	5	3
L3_chr1_+_117554351	chr1	117554350	117554351	+	NA	NA	NA	0.804244	1.220836	0	1.957861	0	0	0	4.660995	14.25791	0.887691	5.148592	6.276676	0.519085	0.420305	0.988763	0	0.643964	0	1	2	0	2	0	0	0	7.079153	16.948718	0.948718	5.948718	9	0.5	0.571429	2	0	1	0
L3_chr1_+_120056043	chr1	120056034	120056085	+	26227	PHGDH	3-PGDH,3PGDH,MGC3017,PDG,PGAD,PGD,PGDH,SERA	12.43775	3.043188	1.591957	0	1.019722	0	30.861895	39.170776	16.785318	1.93233	0.84304	1.482306	52.098617	43.745834	30.355489	6.092133	1.931892	4.007312	14.958333	5	1	0	1	0	40.956204	56.150334	21	2	1	2	51.123282	57	49.016245	10	3	4
L3_chr1_+_144149848	chr1	144149844	144149851	+	10628	TXNIP	EST01027,HHCPA78,THIF,VDUP1	0	0.610418	0	0	0	0	7.188996	4.287431	1.580632	2.870125	2.460732	5.093279	14.294106	3.012019	3.960476	3.651242	10.086137	30.174906	0	1	0	0	0	0	10	7	2	3	2.893617	7	13.989362	4	7	5.978723	13.978723	31
L3_chr1_+_148747208	chr1	148747146	148747221	+	1893	ECM1	RP11-54A4.6	3.332943	13.168539	8.279922	28.645404	15.394282	18.514503	47.346314	49.992116	42.88143	154.433049	153.060865	168.916727	78.669081	88.265143	138.289715	193.809635	224.150215	287.276254	4	22	5	29	15	24	57.977778	63.988889	51	137.927778	167.955556	254.966667	77.998314	112.989117	172.992411	311.987427	238.991606	302.988196
L3_chr1_+_150077431	chr1	150077425	150077432	+	NA	NA	NA	578.183917	391.708582	347.246768	777.148887	687.382441	798.408559	951.300205	785.961227	296.474074	603.478182	361.33745	1182.779097	52.219591	33.661407	56.879257	48.077958	19.837618	72.257901	564.399949	682.08717	159.987078	773.365522	662.307765	719.04289	888.931709	714.101125	327.515943	510.391651	389.478174	1921.735628	51.779888	43.025494	74.304938	77.82828	25.641778	75.254607
L3_chr1_+_152014521	chr1	152014483	152014523	+	11000	SLC27A3	ACSVL3,FATP3,MGC4365,VLCS-3	14.300796	1.220836	0	7.82043	5.102972	2.000434	0.66108	3.649634	0.772772	0	0	0	3.098016	0.742541	2.227429	2.437903	2.013723	2.014269	17	2	0	8	5	3	1	6	1	0	0	0	3	1	4	4	3	2
L3_chr1_+_152564624	chr1	152564609	152564685	+	57198	ATP8B2	ATPID,DKFZp434M0219,KIAA1137	36.829816	18.096601	35.076607	85.817233	80.94521	40.043609	16.43129	23.19585	15.886511	39.518618	76.498023	65.281095	11.307469	11.256913	11.302376	18.936197	19.235916	48.467671	41.939953	30	20.791866	87	78.867016	53.973179	23	32.990022	20	38.993311	87.565103	92.304171	11	15	20	30.987952	26	49.525641
L3_chr1_+_154350657	chr1	154350656	154351220	+	4000	LMNA	CDCD1,CDDC,CMD1A,CMT2B1,EMD2,FPL,FPLD,HGPS,IDC,LDP1,LFP,LGMD1B,LMN1,LMNC,PRO1,RP11-54H19.1	2773.412177	2572.223904	6052.222661	3203.790855	3072.671865	1544.574568	360.848121	1033.14019	726.430778	558.221547	425.998293	289.006878	1591.232108	3512.274716	13526.208713	1907.569873	4030.316715	2278.321063	2511.945851	4573.917882	2294.91824	3162.931717	2945.956888	1298.918354	347.999107	866.811859	773	469.858894	454.905929	453.952965	1623.964939	4146.911739	8166.849662	3024.951211	3173.923877	2522.957874
L3_chr1_+_156232307	chr1	156232306	156232308	+	NA	NA	NA	29.111481	13.266631	120.352457	15.799345	1.019722	3.524313	12.89976	39.653012	51.588673	10.865679	10.794975	5.175027	11.797945	36.200079	83.721808	4.921276	3.714923	1.007135	31.246544	22.417217	57.108074	15.971963	1	4.971963	16.031235	45.826554	59.051966	10.658232	12.195233	7.379699	11.599058	45.772698	92.446019	8.018543	5	1
L3_chr1_+_158017382	chr1	158017302	158017439	+	54935	DUSP23	DUSP25,FLJ20442,LDP-3,MOSP,RP11-190A12.1,VHZ	136.307748	94.846785	109.854515	170.895946	240.160971	130.195844	13.368963	11.212645	18.158013	8.271781	12.792789	12.276684	40.828246	30.586799	47.018091	57.544736	48.494915	94.274124	151.059667	159.985325	60.94856	172.997893	233.499661	156.988432	19	18.708397	22.962617	8.528571	15	17	39.979042	40	74.990588	93.954303	65.988318	96.365142
L3_chr1_+_158124130	chr1	158124129	158124130	+	NA	NA	NA	0.108204	0.610418	0	1.951062	4.089265	7.801557	4.389501	7.079541	3.652989	9.078864	5.725377	28.354092	0	0	0	0	0.643964	8.857396	0.146067	1	0	2	4	10.401881	5.757989	10.6	4.6	9.042857	6.6	41.705952	0	0	0	0	1	9
L3_chr1_+_159451667	chr1	159451639	159451720	+	2207	FCER1G	FCRG	13.638485	13.2456	10.368178	26.456369	23.530076	28.613796	7.610918	2.161827	3.091086	15.492943	35.13699	42.447271	146.787647	119.379852	113.700435	335.555918	645.547236	661.762599	15.993333	22	6	27	23	38	11	4	4	15.986014	39.993056	59.985915	144.975027	153.978781	160.898131	542.910135	705.912052	694.889744
L3_chr1_+_159741870	chr1	159741837	159741880	+	2212	FCGR2A	CD32,CD32A,CDw32,FCG2,FCGR2,FCGR2A1,FcGR,IGFR2,MGC23887,MGC30032,RP11-5K23.6	1.608488	0.610418	1.591957	3.929369	0	1.362328	9.646276	1.718711	6.307072	1.87559	0.84304	0	14.361333	12.906702	4.094066	5.487426	2.013723	5.992499	2	1	1	4	0	2	13	3	7.9375	2	1	0	14	16.904762	7	9	3	6
L3_chr1_+_160306135	chr1	160306134	160306160	+	9722	NOS1AP	CAPON,MGC138500	2.412732	0	5.161982	16.684545	5.108987	0	0.66108	1.178254	0.772772	2.813385	0.84304	0.741153	0	0	5.397867	0.60736	1.36976	2.014269	3	0	3	17	5	0	1	2	1	3	1	1	0	0	10	1	2	2
L3_chr1_+_160797965	chr1	160797965	160798137	+	6675	UAP1	AGX1,AgX,SPAG2	13.394689	24.619807	32.319438	26.480318	7.142416	6.474029	2.64432	11.940173	11.908299	3.887265	0.84304	2.195282	28.684002	23.57846	38.508528	11.071139	23.353763	5.764429	15.769535	41	18	27	7	9	4	20	14.914637	4	1	3	28.165966	31	58.118908	18.165966	32	5.73822
L3_chr1_+_163780065	chr1	163780063	163780065	+	440699	LRRC52	FLJ25811	0.627443	1.536451	0	0	3.671126	12.574219	2.847602	7.591208	0	4.766412	12.816025	59.019779	0	0	0	0	0	7.853443	0.793281	2.52381	0	0	3.5979	16.140772	3.859067	10.518001	0	4.753086	14.449733	89.039541	0	0	0	0	0	8.050388
L3_chr1_+_164063418	chr1	164063320	164063706	+	7371	UCK2	UMPK,TSA903,UK	286.881089	133.63155	97.253885	141.271368	77.327624	18.104921	81.064681	91.012835	48.864731	44.186153	38.300148	31.055592	160.598632	114.060469	82.424086	133.536069	107.854672	48.922114	321.862803	223.269107	58	143.438743	75.549574	26.987805	106.616546	136.314008	60.263098	45.635565	44.627225	43	157.750006	148.929106	123.301549	217.520088	141.115869	49.403816
L3_chr1_+_165564929	chr1	165564929	165565061	+	5451	POU2F1	OCT1,OTF1	0	0	0	0	0	0	6.489183	12.654041	0	0	0	0	22.50203	4.557886	0.494381	0	0	0	0	0	0	0	0	0	9	20	0	0	0	0	22	6	1	0	0	0
L3_chr1_+_165866119	chr1	165866073	165866192	+	92241	RCSD1	CAPZIP,MGC126585,MGC126611,MGC21854,MK2S4,RP3-503M14.1	298.412094	91.858082	21.40169	58.037008	20.478639	9.989071	89.397941	12.360484	11.878587	51.799058	72.00917	101.359668	28.611576	20.441223	1.585218	15.873258	16.393875	13.011546	322.993289	155	13	58.994981	20	15	107	20	15	52	82	145.978033	28	27	3	26	23.97619	12.960938
L3_chr1_+_167342184	chr1	167342183	167342199	+	481	ATP1B1	ATP1B,MGC1798	0.804244	0	1.526485	1.951062	6.1358	2.123056	0	0	0.772772	0.937795	0	2.223458	1.032672	1.502626	0.494381	4.264214	11.203572	3.000177	1	0	0.961538	2	6	3	0	0	1	1	0	3	1	2	1	7	15	3
L3_chr1_+_168030809	chr1	168030798	168030825	+	55732	C1orf112	FLJ10706,FLJ13470,MGC130018,MGC130019,RP1-97P20.1	0	0	0	2.942775	1.019722	0.638107	10.033684	5.771123	6.494291	1.93233	0	7.129688	19.47007	12.125069	53.637184	18.389784	5.084682	4.985364	0	0	0	3	1	1	13	9	8	2	0	10	19	16	66	30	7	5
L3_chr1_+_172395299	chr1	172395275	172395361	+	9910	RABGAP1L	HHL,RP1-102G20.1,DKFZp686E1450,TBC1D18	24.51759	22.933844	24.585604	59.80329	9.194966	0.638107	2.059989	14.445779	14.193787	28.755448	13.302565	5.054841	27.69921	17.260653	36.806534	47.9406	31.151403	11.712249	29	38	15	60.878779	9	1	3	23	18	29	15.453441	7	27	23	60.929238	78.307632	44	11.735955
L3_chr1_+_179718396	chr1	179718353	179718451	+	777	CACNA1E	BII,CACH6,CACNL1A6,Cav2.3	4.922174	6.66317	12.103907	63.928401	14.323415	5.190967	1.32216	5.560447	4.005807	14.959921	11.152602	6.492127	2.065344	5.21533	1.585219	25.074296	6.719605	4.993221	6	11	7	65	14	8	2	9	5	15	13	9	2	7	3	40.988506	10	5
L3_chr1_+_196392785	chr1	196392705	196392868	+	NA	NA	NA	546.05918	418.322673	263.612713	503.948415	214.488434	155.668889	244.214105	433.665278	349.775419	259.334441	346.867348	668.752197	247.58555	170.429996	222.037284	138.425643	240.883018	266.851332	585.739517	710.933246	143.96052	508.795897	208.881878	198.688838	282.955634	528.8762	410.913228	246.992964	388.875767	1000.864184	244.971732	218.989029	302.880767	224.992237	286.838116	275.913018
L3_chr1_+_196874792	chr1	196874786	196874871	+	5788	PTPRC	LCA,B220,CD45,GP180,LY5,T200,CD45R	6.646628	7.848989	1.591957	0.975531	3.069543	0	34.761943	100.758419	32.110843	45.626165	65.378979	65.670568	143.135195	115.423717	75.028288	87.787678	84.223993	33.545552	8	13	1	1	3	0	45	138.979246	39.977434	45.99768	74.988399	93.99768	140.995857	149.874624	110.980222	142.973312	110.995854	34
L3_chr1_+_199774686	chr1	199774667	199774894	+	NA	NA	NA	1.625353	1.225658	0.015373	6.907679	2.061202	4.981569	4.277993	5.416155	4.075157	18.770438	27.832621	62.473769	0.105295	0	0.750692	1.826311	0.643964	7.044556	2.024568	2.021591	0.013122	7.041042	2.021591	7.002664	6.383905	9.531316	5.192622	19.431817	32.037698	88.954612	0.100182	0	1.5625	3	1	7.034965
L3_chr1_+_199950803	chr1	199950800	199950810	+	NA	NA	NA	0.804244	0	0	1.957861	0	0	1.398909	1.718711	2.402289	0	11.426438	3.59413	0	3.012019	1.090837	0.60736	0.643964	0	1	0	0	2	0	0	2	3	3	0	13	5	0	4	2	1	1	0
L3_chr1_+_200584449	chr1	200584433	200584463	+	4660	PPP1R12B	MGC131980,MGC87886,MYPT2	120.482667	58.572725	22.312017	44.357575	29.756204	5.713301	28.14959	79.628574	42.240624	21.06238	67.752341	64.728815	21.373721	21.147182	15.981049	12.848738	14.929611	17.042081	129	99	13	45	29	8	37	105.973806	51	21	76.99305	93.986111	20.987013	27.756251	25.282528	20.987013	20.987013	17.160139
L3_chr1_+_201541269	chr1	201541265	201541500	+	7832	BTG2	PC3,MGC126063,MGC126064,TIS21	7.73813	31.099308	18.984331	43.47342	43.211726	17.680897	209.985919	397.603625	190.395013	198.427289	135.203571	124.326654	7.174135	37.740654	152.189022	52.850617	32.098298	58.942324	9	52.495413	11	43.97546	42	23	220.115366	386.358386	212.949637	174.489271	147.839708	188.683919	7	48.374088	166.216916	85.530336	39.340436	61.504999
L3_chr1_+_202308863	chr1	202308841	202308882	+	9580	SOX13	RP11-74C13.1,ICA12,MGC117216,SRY-box13,Sox-13,SRY-box 13	26.01628	15.620899	31.264876	48.353291	26.662349	6.909375	16.874717	6.614591	16.229417	31.8829	32.438874	18.094339	4.104726	2.987708	5.565194	11.021401	9.189848	2.014269	30	26	18	49	26	10	21	11	20	30.987342	37	25.974684	4	4	9.983051	18	12	2
L3_chr1_+_202970408	chr1	202970407	202970410	+	NA	NA	NA	1.656842	1.224146	10.51195	6.895737	3.063528	0	0	0	0	0	1.709028	0	3.072054	0.742541	1.090837	0.003641	9.6372	0	2	2.005479	6	7	3	0	0	0	0	0	2	0	3	1	2	0.00615	12	0
L3_chr1_+_203493270	chr1	203493269	203493270	+	9911	TMCC2	FLJ38497,HUCEP11,KIAA0481	0	0	0	0	0	0	9.711508	4.819352	13.526017	1.93233	0	4.075666	0	0	0	0	0	0	0	0	0	0	0	0	12	7	16	2	0	5.666667	0	0	0	0	0	0
L3_chr1_+_204710441	chr1	204710412	204710483	+	9641	IKBKE	RP11-534L20.1,IKK-i,IKKE,IKKI,KIAA0151,MGC125294,MGC125295,MGC125297	11.795899	4.838961	6.527896	46.59275	14.3023	9.155052	21.155675	20.860658	64.862092	91.710053	120.188206	77.735105	27.497129	21.305199	39.639004	82.962429	92.871379	72.486395	14	8	4	47	14	13	29	30.996169	78	88.998081	136	112	26.997899	28	62	134.991561	117.995794	73.995789
L3_chr1_+_206425614	chr1	206425613	206425614	+	NA	NA	NA	0	0	0	0	0	0	0	0	0	0	0	0	6.111572	7.40688	3.823916	4.038101	10.338809	10.105943	0	0	0	0	0	0	0	0	0	0	0	0	6	9.6	6	6.6	12.8	10.4
L3_chr1_+_212843170	chr1	212843147	212843248	+	1063	CENPF	RP11-262H5.1,CENF,PRO1779,hcp-1	34.764163	44.590654	13.055793	43.308884	2.043806	1.91432	111.999444	265.759557	150.57628	180.163492	79.596297	65.942503	61.086203	53.822679	46.92655	85.257225	27.947405	15.94479	40	74.839478	8	43.994536	2	3	136.531887	326.4808	177.752693	169.047965	89.988212	94.997048	59.997585	69.976071	68.518722	138.579049	37.990476	16
L3_chr1_+_226412805	chr1	226412805	226412805	+	57165	GJA12	CX46.6,Cx47,MGC105119,PMLDAR,GJA12	1.656842	4.186026	0	0.975531	1.019722	1.362328	0	0	0	0	0	0.741153	10.146174	2.269478	19.504993	6.144174	2.913582	6.843359	2	7	0	1	1	2	0	0	0	0	0	1	10	3	25	10	4	7
L3_chr1_+_234753888	chr1	234753864	234753928	+	3964	LGALS8	Gal-8,PCTA-1,PCTA1,Po66-CBP	6.549919	7.818512	4.93594	4.884454	0	0.638107	6.873088	43.115367	27.97433	6.548879	11.074883	31.521091	50.013112	49.690518	54.781484	70.707781	25.23087	23.759284	8	13	3	5	0	1	10	61	33.989247	6.983957	13	44.337615	49	65	76	114.992147	35	24
L3_chr1_+_235025182	chr1	235025180	235025419	+	NA	NA	NA	93.881055	61.183374	29.094588	74.68458	19.421665	13.008414	81.67864	137.564771	97.470005	71.129204	43.262861	114.102699	123.02952	63.618038	67.63685	79.776708	46.629967	54.93287	109	102	17	76	19	19	104.973254	185	117.974638	71	49.998473	162.973254	120.956204	82.982249	100.996448	130	63.820175	55.964497
L3_chr1_+_235671606	chr1	235671605	235671607	+	NA	NA	NA	5.111747	3.620343	1.591957	6.840736	12.192389	0	0	0	0	0.937795	0	0	0	0	0	0	0	0	6	6.014513	1	6.944444	11.886364	0	0	0	0	1	0	0	0	0	0	0	0	0
L3_chr1_+_240078128	chr1	240078094	240078160	+	9156	EXO1	HEX1,hExoI,RP11-553N16.2	9.911959	6.050895	3.183914	1.951062	0	0	10.311703	7.618976	7.341926	0.937795	0	0	79.549959	52.000025	23.561858	4.873181	3.863782	11.920805	12	10	2	2	0	0	14	12	9	1	0	0	77.995434	68	37.995434	8	6	12
L3_chr1_+_243199703	chr1	243199690	243200063	+	84288	EFCAB2	FLJ33608,MGC12458,RP11-290P14.1	22.79384	21.630028	8.345896	4.891254	2.039444	0.638107	1.32216	2.799624	1.580632	8.863373	0.84304	0	28.662229	14.368264	6.275741	1.826311	3.863783	0	27	36	5	5	2	1	2	5	2	9	1	0	28	19	11	3	6	0
L3_chr1_+_246087111	chr1	246087104	246087262	+	25893	TRIM58	BIA2,DKFZp434C091	96.986276	62.636817	52.387257	53.973258	16.332197	40.298862	27.471367	57.697686	35.407272	34.120173	38.109178	216.978714	41.999864	47.606844	21.82232	24.491218	37.395836	38.428673	110.947712	104.958797	28.939567	54.882866	15.994949	53.945174	36.992537	81	43.991496	33.992537	43.940299	315.873745	40.990288	62	37.995238	40	50.972093	39
L3_chr1_-_2128813	chr1	2128813	2128814	-	NA	NA	NA	10.732074	6.546722	26.863712	55.719233	18.4857	5.061766	0	0	10.604508	3.981573	6.129538	5.597492	1.032672	0	1.090837	3.677067	4.530728	3.944081	12	11	14	55.974576	17.96748	6.983471	0	0	12.640258	4	7	8	1	0	2	6	6	4
L3_chr1_-_2447900	chr1	2447891	2447914	-	55229	PANK4	DKFZp547M242,FLJ10782	12.087901	17.374725	6.527897	14.742088	7.152794	4.184719	33.993721	10.537226	12.403835	26.389672	7.725669	7.924558	45.5748	24.59486	14.54055	24.502586	28.958019	49.42778	14	28.973684	4	15	7	6	40	16	15	26	9	11	45	32	23	40	36	50.991304
L3_chr1_-_3635958	chr1	3635955	3635958	-	NA	NA	NA	2.46419	0.606777	0.005947	4.763149	0.985628	0.004487	2.188225	3.726704	1.631938	0	0.84304	1.454129	29.522446	15.737334	19.784126	7.508479	9.678136	10.806655	2.932363	0.993606	0.005405	4.844109	0.966667	0.010776	3.038356	5.844749	2.073875	0	1	2	29.297731	20.154658	25.449929	12.213353	12.061221	11.1232
L3_chr1_-_3943252	chr1	3943252	3943252	-	NA	NA	NA	0	0	0	0	0	0	0	0.935909	0.772772	43.168643	8.774794	2.156844	0.519085	0	0	0	0	1.993043	0	0	0	0	0	0	0	1.62963	1	39.309885	9.952376	3	0.5	0	0	0	0	2
L3_chr1_-_8800329	chr1	8800324	8800377	-	473	RERE	ARP,ARG,RP11-141M15.2,ATN1L,DNB1,FLJ38775,KIAA0458	25.106037	4.853322	6.753939	10.723993	3.059166	6.265293	11.710611	4.658438	3.898947	5.762855	12.076713	42.472749	5.152423	4.497101	4.376483	5.495091	0.643964	2.014269	30	8	4	10.936508	3	9	16	8	5	6	14	59.925	5	6	7.985915	9	1	2
L3_chr1_-_9806606	chr1	9806576	9806652	-	22883	CLSTN1	CSTN1,FLJ32258,KIAA0911,PIK3CD,XB31alpha,alcalpha1,alcalpha2,ALC-ALPHA	143.184662	83.276398	36.956489	113.791237	80.11234	41.360721	62.751284	50.434511	33.801019	43.293225	34.983817	53.826222	75.141573	74.001067	43.670408	32.465827	64.99168	92.59858	154	140.998322	21	114.993289	77.998319	53	77	69	40.989305	41	40	77.997333	73.997938	94.997963	61.98778	52.768044	79	95.997959
L3_chr1_-_10677310	chr1	10677295	10677311	-	54897	CASZ1	CST,RP4-734G22.2,FLJ12223,FLJ20321,SRG,ZNF693,dJ734G22.1	1.608488	4.64174	3.183914	10.784001	4.08325	5.345672	1.32216	2.259167	4.755693	13.688433	4.135568	13.326596	2.054407	0	1.090837	3.045262	0.643964	1.007135	2	7.681159	2	11	4	7.728	2	4	6	14	4.880503	19	2	0	2	5	1	1
L3_chr1_-_10779053	chr1	10779053	10779053	-	54897	CASZ1	CST,RP4-734G22.2,FLJ12223,FLJ20321,SRG,ZNF693,dJ734G22.1	0	1.810134	6.642457	16.800435	4.096355	1.414698	0	11.354216	36.60824	8.040953	15.121742	2.156844	0	1.367899	3.811621	6.144174	3.714923	0	0	3	3.79661	16.978781	4	2.070149	0	15	41.972368	7.847458	16.973451	3	0	1.823529	5.9831	10	5	0
L3_chr1_-_11663767	chr1	11663763	11663836	-	10459	MAD2L2	MAD2B,REV7,RP3-330O12.4	40.811935	28.973006	16.305682	13.707661	26.61275	5.829075	5.250429	5.296234	1.545543	0	2.552068	0.741153	20.483683	18.179755	26.784784	9.687233	3.219819	2.014269	48	48	10	14	26	9	7	9	2	0	3	1	20	24	44.769737	15.89313	5	2
L3_chr1_-_12524818	chr1	12524818	12524818	-	NA	NA	NA	0	0.610418	0	0	0	0	0	0	0	13.6128	0	0	0	0	0.494381	0	0	0	0	1	0	0	0	0	0	0	0	13	0	0	0	0	1	0	0	0
L3_chr1_-_12600269	chr1	12600269	12600282	-	9249	DHRS3	SDR1,RDH17,Rsdr1,retSDR1	0.804244	0	0	0	3.063528	0.638107	0	0	0	1.93233	0.84304	6.398252	0	0	0	2.43951	1.287928	11.891723	1	0	0	0	3	1	0	0	0	2	1	9	0	0	0	4	2	12
L3_chr1_-_21544585	chr1	21544584	21544588	-	NA	NA	NA	16.824704	7.797105	12.263975	2.942775	5.116077	4.532625	13.197971	17.556659	18.202132	0	6.933498	28.008993	12.200582	4.506952	11.047896	8.578619	6.628505	3.000177	19	13	7	3	5	6	17	23.863746	22	0	8	40.984536	12	5.99	17	14	9	3
L3_chr1_-_22407352	chr1	22407352	22407353	-	NA	NA	NA	0	0.610418	0	0	1.019722	1.362328	1.398909	0.828521	0	0	0	0	0	0	0	15.431217	0	0	0	1	0	0	1	2	2	1.571429	0	0	0	0	0	0	0	25	0	0
L3_chr1_-_23758580	chr1	23758574	23758583	-	3399	ID3	HEIR-1	6.836202	1.822352	1.591957	0.975531	0	12.074764	2.797818	5.87	4.070608	0	0.84304	15.51009	20.385096	23.868748	9.50689	0	3.499786	49.485815	8	3	1	1	0	16	4	9	5	0	1	22	20	31	15	0	5	50.983471
L3_chr1_-_25129340	chr1	25129306	25129413	-	864	RUNX3	RP3-398I9.1,AML2,CBFA3,FLJ34510,MGC16070,PEBP2aC	202.329213	93.678865	50.66147	140.120276	94.659795	144.278311	91.443784	138.478958	61.19459	70.376866	125.014435	193.526475	20.450486	20.611371	30.818121	34.449116	34.996026	88.266866	210.992486	158.998748	27	140.976834	91.993688	155.979869	110.994166	167.978938	71.997628	66.259056	137.994069	288.973079	20	27	45	56	44.990066	91
L3_chr1_-_25446509	chr1	25446509	25446581	-	57035	C1orf63	DJ465N24.2.1,NPD014,RP3-465N24.4	29.945466	23.182692	22.080856	13.78701	8.192711	3.362762	117.314377	91.089707	133.102856	25.439681	56.131299	50.201078	109.217973	98.441442	240.131775	126.6357	189.990087	93.254278	33	39	12	14	8	5	125	108	149	24	62	75	109	124	245	204	196	98
L3_chr1_-_26105498	chr1	26105496	26105530	-	3925	STMN1	PP17,RP1-125I3.5,LAP18,Lag,OP18,PP19,PR22,SMN	51.305321	29.417572	30.992871	12.811831	2.043806	2.000434	63.034347	43.515497	23.64303	12.373879	2.583893	8.302506	859.478312	688.888031	1128.114577	281.070765	121.029346	123.654791	55	50	16	13	2	3	70	50	28	12	3	12	873.977151	833.983505	909.965621	449.987298	123.999682	130.997453
L3_chr1_-_27604768	chr1	27604767	27604771	-	10163	WASF2	SCAR2,WAVE2,dJ393P12.2	6.76859	2.423867	1.591957	7.871268	1.019722	0	0	0	0	0	0	0	6.1524	4.525839	4.318297	10.939803	6.635461	6.886707	8	4	1	8	1	0	0	0	0	0	0	0	6	6	7	17.812319	8.969231	7
L3_chr1_-_27803283	chr1	27803261	27803291	-	27245	AHDC1	CL23945,DJ159A19.3,RP1-159A19.1	6.530662	4.844419	0	8.759191	6.128709	2.761163	16.951145	5.70055	3.947832	7.83127	5.081188	15.084641	2.065344	1.485082	4.307029	6.10325	4.705882	18.702832	8	8	0	8.955556	6	4	22	9	5	8	6	21	2	2	8	10	7	19
L3_chr1_-_28791265	chr1	28791265	28791265	-	NA	NA	NA	0.804244	0	0	0	2.043806	2.908506	0.66108	1.178254	0	2.94947	5.238118	14.920121	0	0	0	0	0	0	1	0	0	0	2	4	1	2	0	3	6	21.927711	0	0	0	0	0	0
L3_chr1_-_30376180	chr1	30376180	30376181	-	NA	NA	NA	14.014696	6.546722	0.757877	1.957861	2.043806	0.994427	61.565887	46.441573	4.238813	15.254965	15.262589	26.897805	25.188022	20.401832	1.733047	1.218951	7.045449	16.712249	15.5	11	0.5	2	2	1.5	66.2	52.5	5.2	14.5	17.2	40.2	25	26	3	2	9	17.333333
L3_chr1_-_30977932	chr1	30977931	30977935	-	NA	NA	NA	0	0	0	0	0	0	0	0	0	0	0	0	5.100095	1.485082	3.395662	10.444344	3.386147	3.000177	0	0	0	0	0	0	0	0	0	0	0	0	5	2	6	17	4.954545	3
L3_chr1_-_31154191	chr1	31154124	31154228	-	9672	SDC3	N-syndecan,SDCN,SYND3	3.332943	0.910794	3.183914	9.76211	7.138054	4.552861	2.059989	3.711724	7.02198	6.621306	25.56394	31.826329	6.132767	1.465214	2.0796	0.60736	5.295366	10.028893	4	1.488372	2	10	7	7	3	6.547085	8.953125	7	29.820317	43.968254	6	1.973684	4	1	7.971429	10
L3_chr1_-_32011048	chr1	32011047	32011049	-	NA	NA	NA	3.05211	23.959538	15.433792	42.656029	63.328484	15.179352	6.81695	57.907396	15.272945	39.639127	49.668253	21.940348	0.968364	3.214957	4.063625	2.816515	0.115597	1.01711	3.683494	40.556311	8.684354	43.043904	61.406233	19.063333	9.111965	68.548957	18.505254	37.38505	55.091535	31.9711	0.937262	4.230931	6.836194	4.617468	0.206522	1.006102
L3_chr1_-_35167356	chr1	35167356	35167357	-	NA	NA	NA	0	1.781647	0	11.815495	23.640407	7.063657	2.059989	2.56872	3.233036	12.373879	16.897716	8.370141	0	2.269478	0.001476	20.3976	4.138235	0	0	2.951977	0	12	23.003701	9	3	4	4	12	19	12	0	3	0.006144	33	5.816667	0
L3_chr1_-_36721102	chr1	36721049	36721124	-	1441	CSF3R	CD114,GCSFR	6.746243	4.853322	11.960135	2.926593	5.123968	0.638107	35.599725	45.104632	46.686883	24.23485	9.523207	7.921395	50.923755	41.861783	15.529668	14.046139	4.20151	6.010856	8	8	7	3	5	1	46.990991	62	55.990991	24	11	10.995475	49.989071	55	25.214953	23	6	5.989071
L3_chr1_-_37272709	chr1	37272708	37272709	-	2899	GRIK3	EAA5,GLR7,GLUR7,GluR7a	7.836066	6.539074	1.591957	7.886126	5.123968	0	9.711508	7.197145	17.030157	6.077393	12.425918	4.231691	16.175538	12.423645	9.244758	7.987116	16.211947	8.764874	9	10.987013	1	8	5	0	12	10	20	6	14	6	16	15.964029	13	13	20	9
L3_chr1_-_40140150	chr1	40140133	40140164	-	4610	MYCL1	LMYC,MYCL	14.580992	3.653606	0	1.053075	0	2.552427	8.080289	0.540457	5.65124	0	0	5.121455	3.087079	1.444283	3.422872	1.826311	0.643964	0	17	6	0	1.080501	0	4	11	1	7	0	0	7	3	1.945946	6.078886	3	1	0
L3_chr1_-_40538944	chr1	40538943	40538946	-	NA	NA	NA	0	0	1.591957	0.975531	0	0	0	0	0	0	0	0	10.171602	9.194118	3.599684	5.500931	4.358886	0	0	0	1	1	0	0	0	0	0	0	0	0	10	12	6	9	6	0
L3_chr1_-_40903942	chr1	40903912	40903985	-	9783	RIMS3	KIAA0237,RP4-739H11.2,NIM3,RIM3	195.725126	153.940457	63.201042	103.497939	71.811543	208.294148	52.146601	75.180123	31.083145	29.391406	48.200925	190.696748	38.516353	31.852238	48.51975	25.069293	37.064512	158.215152	216.904525	259.965673	36	105	69.978261	253.906314	70	108.994915	38.392819	30	55.595556	276.631781	37.532871	42.106116	74	41	50	161.768428
L3_chr1_-_42573430	chr1	42573408	42573583	-	22887	FOXJ3	MGC165036,MGC176686	1017.620056	638.542665	667.447792	933.118413	419.309372	181.86891	935.304319	1103.671907	975.145653	687.454454	866.679394	1013.991181	424.254612	356.212157	705.276428	422.59725	526.67753	286.746945	1053.247671	1093.882365	333.987113	937.584624	406.950625	220.98368	1005.789156	1168.646325	1098.844603	622.859268	946.729898	1548.603748	421.702123	451.863371	797.523181	682.397469	588.855258	297.795547
L3_chr1_-_44174484	chr1	44174484	44174485	-	NA	NA	NA	5.746606	3.593868	4.93594	13.839538	3.069543	5.559256	2.960227	5.017412	1.580632	2.94947	1.709028	4.168007	9.032856	7.822243	1.733047	1.218951	3.082514	2.892006	6.592129	6	3	14	3	7.230769	4	7.833333	2	3	2	5.907152	8.894737	10.2125	3	2	4.2125	2.918919
L3_chr1_-_46842509	chr1	46842508	46842530	-	8569	MKNK1	MNK1,RP11-49P4.3	12.101964	11.992609	3.183914	7.838293	5.102972	4.037377	4.889849	9.554318	11.338644	16.979846	9.394132	17.876202	17.306987	18.356414	8.234012	20.824561	33.902288	31.291961	14	20	2	8	5	6	7	16	14	17	10.944	26	17	24	14	34	42	32
L3_chr1_-_46957374	chr1	46957350	46957399	-	9813	KIAA0494	RP11-8J9.3	73.804233	46.533775	27.551798	28.436616	13.285865	8.848065	11.046684	20.461162	30.478997	8.610375	17.95995	15.209173	16.438019	26.646503	17.037689	10.368273	11.910233	12.987065	84.996241	78	16	28.996212	13	12	16	32.977901	37.988701	9	21	21	16	34.949367	29	17	17.987952	13
L3_chr1_-_48867003	chr1	48867003	48867003	-	NA	NA	NA	10.411409	20.410421	26.513338	37.620391	15.31789	0.622675	1.298336	0.039525	0	0.110285	0.927067	1.654525	0.334373	3.082607	2.912674	0.906316	1.410174	1.204375	11.655931	34.71289	13.829397	37.866997	14.897077	0.977875	1.866667	0.097674	0	0.128449	1.097674	2.284004	0.320988	4.054129	4.727273	1.489244	2.054129	1.199167
L3_chr1_-_50661451	chr1	50661433	50662126	-	63950	DMRTA2		409.392897	184.173781	79.708864	211.2166	88.273334	16.493798	51.357999	31.529606	15.372672	11.58245	22.509256	18.46776	119.69617	77.462517	38.417241	40.924781	29.904018	13.985898	442.975545	310.963899	46	213.973416	86	24	66	47	19	12	26	25.60396	118	100	59	66.751067	41	14
L3_chr1_-_51757527	chr1	51757501	51757640	-	2060	EPS15	AF-1P,AF1P,MLLT5	21.052617	11.433149	7.959785	19.581292	5.102972	2.724655	14.403971	28.000886	48.167001	20.461234	35.611984	45.717386	52.914799	53.614486	65.693095	70.338817	70.629837	30.462494	24.967742	18.850467	5	20	5	4	19.976636	42.977778	57.81397	20.988095	41	64.733333	51.96001	69.960411	92.913719	114.469288	90.918445	30.952001
L3_chr1_-_52272051	chr1	52272042	52272086	-	112970	KTI12	MGC20419,RP11-91A18.3,SBBI81,TOT4	10.699852	8.465989	1.591957	7.82043	11.240406	1.276213	2.721069	0.540457	0.772772	0.937795	0.84304	0	22.605444	6.798072	18.270942	6.685188	8.171197	5.035673	13	14	1	8	11	2	4	1	1	1	1	0	22	9.044706	29	11	12	5
L3_chr1_-_53362259	chr1	53362259	53362259	-	NA	NA	NA	0	0	0	0	0	0	0	0	0	0	0	0	0	0	0	0.026457	1.653577	10.591934	0	0	0	0	0	0	0	0	0	0	0	0	0	0	0	0.044248	2.377581	10.908082
L3_chr1_-_53566331	chr1	53566316	53566344	-	7804	LRP8	APOER2,HSZ75190,MCI1	56.242253	31.840321	11.903806	48.590544	34.489511	15.850127	32.036539	32.923277	16.480687	10.848692	9.472987	18.936466	26.409666	24.736399	9.291366	22.076552	19.644975	12.764973	62.971564	53.236202	6.992891	49.331	33.6263	20.986435	39.126834	46.836559	19.995604	10.95914	10.95914	27	25.992727	31.895858	15	35.978261	25	12.992727
L3_chr1_-_53703051	chr1	53703045	53703051	-	NA	NA	NA	8.178644	6.230335	1.574937	6.22654	7.414648	5.605656	0.407873	0.850444	0.781288	1.53327	5.904589	15.327967	1.600332	0.336025	2.032858	1.389852	2.272968	1.404198	9.548835	10.341401	1.037482	6.350593	7.237266	7.649308	0.674093	1.601847	1.026364	1.635619	6.885711	21.880063	1.55495	0.463878	3.878363	2.286608	3.287408	1.391635
L3_chr1_-_54128050	chr1	54128034	54128068	-	54432	YIPF1	DJ167A19.1,FinGER1	9.20733	13.806236	4.775871	22.688299	14.314331	8.123844	7.419209	9.17761	8.65464	4.745715	12.919753	21.851127	25.479743	25.216725	45.527934	28.236322	46.691066	76.723077	11	23	3	23	14	11	10	14	11	5	15	31	25	32.997199	65	46	57.997199	79
L3_chr1_-_55125447	chr1	55125420	55125533	-	1718	DHCR24	KIAA0018,Nbla03646,SELADIN1,seladin-1	762.470353	364.976883	114.677564	438.53291	460.083859	413.850154	489.517967	382.126955	170.102288	228.620231	165.163869	307.992336	182.718717	148.241362	84.424033	74.002702	79.447852	225.985666	798.747547	621.898728	62.99159	442.316376	446.91567	471.856975	570.643456	476.963268	204.926326	219.919091	187.906199	448.721586	179.902664	191.798157	130.924888	120.792923	104.947838	231.798226
L3_chr1_-_78203363	chr1	78203363	78203365	-	NA	NA	NA	0	0	0	0	0	0	0	0	0	0	0	0	5.100095	3.012019	12.477791	4.284427	18.177742	1.993043	0	0	0	0	0	0	0	0	0	0	0	0	5	4	19	7	22	2
L3_chr1_-_91248924	chr1	91248920	91248925	-	NA	NA	NA	0	0.610418	0	0	0	0	0	0.540457	0	0	0	0	23.219847	0.742541	1.733047	1.826311	0.643964	0	0	1	0	0	0	0	0	1	0	0	0	0	23	1	3	3	1	0
L3_chr1_-_94475840	chr1	94475840	94475843	-	9411	ARHGAP29	PARG1,RP11-255E17.1	1.656842	0.874377	0	4.059158	1.455606	3.433145	10.631991	3.305584	1.023235	4.397387	1.112374	5.420778	0.861763	0.742541	0.401474	1.218951	0.528011	1.007135	2	1.428571	0	4.142857	1.428571	4.857143	13.745632	5.388777	1.3125	4.464382	1.3125	7.59375	0.833333	1	0.833333	2	0.833333	1
L3_chr1_-_108172158	chr1	108172158	108172158	-	NA	NA	NA	0	0	0	0	0	0	0	0	0	0	0	0	15.172065	0.742541	0	0.60736	1.36976	0	0	0	0	0	0	0	0	0	0	0	0	0	15	1	0	1	2	0
L3_chr1_-_111019076	chr1	111019051	111019179	-	3738	KCNA3	PCN3,HGK5,HLK3,HPCN3,HUKIII,KV1.3,MK3	27.998503	26.598982	1.591957	0	1.019722	0	3.419373	15.176601	0.772772	0	0	0	22.557149	29.41043	0	0	0	0	33	43.988636	1	0	1	0	5.158451	24.962264	1	0	0	0	22	38.804348	0	0	0	0
L3_chr1_-_112083535	chr1	112083528	112083539	-	55924	C1orf183	FLJ31105	1.656842	14.896644	1.591957	0.975531	2.043806	0.638107	0.66108	0	0.772772	0	0	0	0	0.742541	1.585219	1.832151	0.643964	1.007135	2	24.891892	1	1	2	1	1	0	1	0	0	0	0	1	3	3	1	1
L3_chr1_-_113051273	chr1	113051239	113051308	-	389	RHOC	RP11-426L16.4,ARH9,ARHC,H9,MGC1448,MGC61427,RHOH9	23.350191	20.363221	75.887355	55.28118	95.537519	70.104486	4.8131	41.864659	12.092453	9.713923	14.821546	54.599508	17.422512	36.162497	50.512502	18.927765	37.09923	89.390374	26.994382	34	41.793835	55.997183	92.994398	87.974945	7	53	15	10	17	79	17	46.990476	66.962547	30.962727	48	92.115288
L3_chr1_-_119351963	chr1	119351963	119351964	-	NA	NA	NA	0	0	0	0	0	0	11.761576	13.29244	16.983891	5.843432	3.976495	9.47494	0	2.976346	9.380202	2.343962	1.245941	1.829387	0	0	0	0	0	0	14.32513	17.631579	19.947368	5.778363	4.578947	13.746182	0	3.916667	13.166667	3.833333	1.833333	1.833333
L3_chr1_-_148474978	chr1	148474951	148475129	-	81611	ANP32E	LANP-L,LANPL,MGC5350,RP4-790G17.1	86.68267	57.801101	25.947323	51.475932	14.381334	2.761163	13.879227	15.752301	6.336325	8.727288	1.709028	13.250646	56.045768	30.488236	40.619574	14.045656	9.222544	17.672585	94.734528	97.926199	13.992481	52	14	4	19.265693	24	8	9	2	19	54.981132	40	59.95244	23	13	17.985149
L3_chr1_-_149213791	chr1	149213781	149214127	-	29956	LASS2	L3,CerS2,FLJ10243,MGC987,SP260,TMSG1	115.203126	64.161364	99.142615	115.405139	64.921521	48.402431	78.626461	39.913745	39.823476	34.682112	63.211069	64.277235	67.545384	44.020536	67.458291	56.119227	71.726047	100.642557	131.526746	106.710641	56.996422	117.2803	63.353499	65.604719	99.905773	56.962222	48.574728	34.997151	71.99542	91.722145	66.125316	57.946486	99.85922	91.52368	92.831233	102.738242
L3_chr1_-_149298674	chr1	149298652	149298738	-	56882	CDC42SE1	SCIP1,SPEC1	19.381185	22.222947	22.013842	65.939676	36.835841	18.000976	20.674888	28.368058	51.758156	82.752241	53.140313	65.804707	18.431584	29.603292	82.382912	49.041682	68.491424	65.032969	22.923767	37	13	67	36	24.971831	28	43	61.923077	80.958913	60.769231	93.945845	18	39	114.925293	79.997653	85.988296	66.988173
L3_chr1_-_150232931	chr1	150232910	150232970	-	6281	S100A10	p11,p10,42C,ANX2L,ANX2LG,CAL1L,CLP11,Ca[1],GP11,MGC111133	37.229011	74.48237	80.261856	141.212265	33.806596	12.909572	1.32216	76.44022	18.205513	18.12482	8.564186	22.639152	40.662913	91.516428	150.771039	71.98635	31.05483	67.15711	43	125.871056	43	142.928047	32.992908	17.995238	2	97.239649	22	18	9.994737	32.897561	39.998384	117.959904	200.845745	116.95072	41.966792	68.985504
L3_chr1_-_151784907	chr1	151784905	151784910	-	6275	S100A4	MTS1,FSP1,18A2,42A,CAPL,P9KA,PEL98	3.413301	5.957558	3.343982	0	3.069543	8.798116	1.398909	0	3.233036	6.077393	2.583893	2.852977	83.724464	82.589372	118.970583	55.730331	94.550397	159.479541	4	10	2	0	3	11	2	0	4	6	3	4	83.831123	102.827762	122.936893	89.738474	98.800112	170.661864
L3_chr1_-_152431204	chr1	152431193	152431207	-	7170	TPM3	TRK,NEM1,RP11-205M9.1,FLJ41118,MGC14582,MGC3261,MGC72094,OK/SW-cl.5,TM-5,TM3,TM30,TM30nm,TPMsk3,hscp30	3.265331	2.374622	1.591957	0	0	0	26.660297	19.582306	22.250835	0.937795	0	4.972844	18.259964	27.185966	11.440203	1.200688	0.627674	1.007135	4	3.923077	1	0	0	0	31.98	27	27	1	0	7	17.977011	34.988506	18	1.977011	0.976744	1
L3_chr1_-_152797763	chr1	152797716	152798076	-	55585	UBE2Q1	GTAP,NICE-5,PRO3094,UBE2Q	1468.439259	839.354337	591.439307	1150.021687	736.320884	395.167674	446.48784	340.554872	261.27746	304.954555	292.168675	294.479511	209.786838	148.017596	142.646844	180.50307	198.399792	230.606075	1531.203671	1435.604912	301.712579	1156.985579	714.96953	475.72031	533.915371	431.518543	308.463565	293.647121	331.728115	426.10953	206.635256	191.637402	208.554988	293.442002	253.348558	236.250958
L3_chr1_-_153491852	chr1	153491849	153491900	-	10712	C1orf2	COTE1,cote 1	16.838175	12.061583	6.753939	13.74009	16.333667	11.315358	19.630746	20.56413	3.982921	5.683511	10.248763	10.92771	6.170071	27.943162	0.988763	4.873181	3.219819	14.980108	20	20	4	14	15.971698	15.955357	27	31.96	5	6	11.983607	15	6	36.86789	2	8	5	15
L3_chr1_-_154147765	chr1	154147744	154147807	-	6016	RIT1	MGC125864,MGC125865,RIBB,RIT,ROC1	9.082349	14.979776	11.689878	13.718724	12.280927	2.638541	26.728448	13.054396	9.625152	3.80792	23.779084	28.925237	57.935767	39.794174	127.95348	90.02036	181.784878	127.813226	10.989247	25	7	14	12	4	32	21	12	4	27	42	57	51.99399	163	146	205.998792	132.996386
L3_chr1_-_154207021	chr1	154207015	154207049	-	NA	NA	NA	0.804244	0	0	0	0	0	0	0.540457	1.580632	4.745715	28.880654	7.051621	0	0	6.299513	9.773772	5.471007	13.771096	1	0	0	0	0	0	0	1	2	5	33	10	0	0	10	16	7.973684	13.947368
L3_chr1_-_154675566	chr1	154675566	154675566	-	NA	NA	NA	0	0	0	0	0	0	0	10.506705	0.772772	0	0	0	0	0	0.494381	0	0	0	0	0	0	0	0	0	0	14	1	0	0	0	0	0	1	0	0	0
L3_chr1_-_154741559	chr1	154741558	154741561	-	NA	NA	NA	0	0	0	1.637296	0	1.195548	1.282914	1.685272	3.710912	7.361139	0	0.741153	6.927579	8.201701	45.530721	12.02316	11.699226	10.196843	0	0	0	1.677778	0	1.775	1.846154	2.951648	4.571429	7.290043	0	1	6.807692	10.806752	56.653028	19.579708	14.580327	10.422369
L3_chr1_-_155374782	chr1	155374756	155374828	-	2117	ETV3	METS,PE-1,PE1,bA110J1.4	14.019726	14.524209	8.505964	21.539107	8.1665	4.597158	4.119978	10.954183	14.577013	5.109763	10.390633	4.390564	7.20683	19.242197	7.579542	6.300124	8.948465	10.050119	16.988235	24	5	22	8	6.94382	6	17	18	5.277108	12	6	7	25.378104	14	10.320611	13	10
L3_chr1_-_158268278	chr1	158268254	158268405	-	93183	PIGM	MGC29896	10.815818	10.254716	0	0	0	0.638107	6.949838	11.68932	4.720604	6.077393	7.866492	9.428561	37.681763	13.583867	4.980881	14.74162	12.278991	15.835804	13	17	0	0	0	1	10	18	6	6	9	13	37	18	9	24	17	16
L3_chr1_-_165112126	chr1	165112119	165112163	-	117143	TADA1L	KIAA0764,RP1-9E21.4,STAF42	9.158975	1.220836	10.51195	2.926593	0	0	2.721069	0.540457	1.545544	0.937795	0	1.482306	23.367936	5.300426	7.860807	4.247032	3.383483	0	11	2	6	3	0	0	4	1	2	1	0	2	23	7	12.969388	6.969388	5	0
L3_chr1_-_169977829	chr1	169977819	169977834	-	8674	VAMP4	VAMP24	0.804244	1.92678	0	5.892747	2.043806	0	0.66108	1.080913	2.318315	2.870125	14.013924	1.482306	1.032672	3.747794	4.440753	9.78489	9.262904	3.021404	1	3.167883	0	6	2	0	1	2	3	3	16	2	1	5	7.933333	16	13	3
L3_chr1_-_172103753	chr1	172103745	172103756	-	60674	GAS5	SNHG2	2.112067	0.665146	0	2.042066	2.132241	1.362328	6.082933	6.393086	5.172872	5.024947	15.637368	6.630797	44.087587	26.018962	79.346028	45.384217	70.813144	19.974658	2.524272	1.087379	0	2.087379	2.087379	2	8	9	6.429752	5	17.578512	9.429752	43.69039	33.405133	91.079588	73.404583	78.276289	20.585348
L3_chr1_-_172258083	chr1	172258055	172258147	-	57238	KIAA0492		120.495647	89.556145	70.534736	98.219406	48.698662	4.382303	91.713642	98.474045	142.275477	87.688488	130.678787	140.087552	65.254911	60.798223	54.284212	36.663687	43.865976	29.685916	139.786976	149.522479	41.636066	99.947048	47.63548	6.878333	122.395254	145.143465	173.315296	87.758584	149.232979	199.898354	63.798124	80.145759	89.077502	60.049483	63.236993	29.803767
L3_chr1_-_173694913	chr1	173694913	173694913	-	NA	NA	NA	1.761393	1.211934	10.842991	0	0.430278	0.638107	1.398909	0	0	0	2.583893	5.597492	1.032672	1.502626	0.494381	0	0.643964	0	2.120879	2	6	0	0.423077	1	2	0	0	0	3	8	1	2	1	0	1	0
L3_chr1_-_181653260	chr1	181653258	181653260	-	23057	NMNAT2	RP11-181K3.3,C1orf15,KIAA0479,MGC2756,PNAT-2,PNAT2	0	2.986793	8.919993	1.951062	1.019722	1.362328	18.70499	4.819352	8.326049	0.937795	0	1.454129	0	0	0.494381	0	2.130027	3.000177	0	4.941176	5	2	1	2	22	7	10	1	0	2	0	0	1	0	3	3
L3_chr1_-_181871434	chr1	181871420	181871547	-	10092	ARPC5	RP1-127C7.3,ARC16,dJ127C7.3,p16-Arc	149.81345	79.714098	55.491136	70.684558	41.953263	28.212726	112.88713	67.775675	51.101982	70.122292	69.084273	82.550359	518.130526	336.844684	436.7146	267.871873	504.279241	370.532631	170.982885	132.994249	32.996161	72	40.996161	40	142	99.960937	62.993074	70	78.98613	116	513.90697	431.972912	567.975597	434.975014	590.975084	382.96173
L3_chr1_-_182990544	chr1	182990541	182990636	-	80267	EDEM3	C1orf22	210.939918	135.12935	97.663476	150.701591	81.936267	13.587509	54.786329	124.405461	140.891346	85.532779	126.505712	79.305426	133.862678	106.507894	138.157047	112.308419	193.643897	63.13039	236.955605	226.977587	56.991667	152.990468	80	19	72.788063	175.97066	169.93237	86	143.832633	112.97066	131.581775	138.952857	201.306399	182.925598	245.770111	63.991366
L3_chr1_-_183552996	chr1	183552949	183553103	-	10625	IVNS1ABP	DKFZp686K06216,FLARA3,FLJ10069,FLJ10411,FLJ10962,FLJ35593,FLJ36593,HSPC068,KIAA0850,ND1,NS-1,NS1-BP,NS1BP,RP4-635A23.5	31.568056	32.320505	34.40952	50.036183	21.412377	15.277709	19.83117	18.234427	11.767019	6.794958	13.768052	34.421988	62.213262	72.807129	83.212455	113.074321	138.518665	150.097197	37	54	20	50.974453	20.946449	21.974453	27	27.992021	15	7	15.981579	47.979003	60.992874	94.967486	121.820674	183.976579	176.347591	153.982368
L3_chr1_-_184610984	chr1	184610981	184611520	-	7175	TPR		95.948529	105.680499	72.282028	130.189482	46.086875	11.340487	75.343357	81.126801	74.287545	28.875647	35.647405	57.929021	30.733356	29.300144	18.893059	24.764758	20.076267	15.987243	108.945946	177.906796	41	131.981004	45	16	94	111.462983	89.236339	29	41	82.442843	30	38.542029	33	40.542029	27.542029	16
L3_chr1_-_199704886	chr1	199704869	199705003	-	23612	PHLDA3	TIH1	4.825465	2.441672	10.20811	46.965616	28.656873	24.158089	0	0	1.529267	4.745715	5.058241	21.183116	4.104726	2.227622	10.727693	12.771651	5.233543	19.944246	6	4	6	47.847953	28	35	0	0	1.979592	5	6	29.886364	4	3	17.989796	20.967391	8	20
L3_chr1_-_202730557	chr1	202730551	202730571	-	NA	NA	NA	0.804244	0.610418	0	1.951062	1.019722	0.638107	0	0	0.772772	5.819595	12.304896	2.195282	0	0.742541	0	1.218951	6.157474	1.007135	1	1	0	2	1	1	0	0	1	6	14	3	0	1	0	2	9	1
L3_chr1_-_203867731	chr1	203867730	203867777	-	2005	ELK4	SAP1	30.493285	35.551859	27.502631	29.442183	7.146778	3.39927	16.101003	31.202868	26.262236	16.81442	20.715341	11.492075	10.252518	14.572144	25.270033	13.457911	15.883298	11.672771	35.994595	59.84359	16	29.988889	7	5	22	45	32	17	24	16	10	19	38	22	22	11.712389
L3_chr1_-_203953354	chr1	203953353	203953377	-	NA	NA	NA	0	0	1.591957	0	0	0	0	0	0.772772	0	0	0	4.104726	4.514645	13.80534	17.765226	2.773991	0	0	0	1	0	0	0	0	0	1	0	0	0	4	6	20.965517	28.91954	4	0
L3_chr1_-_207891341	chr1	207891313	207891341	-	3914	LAMB3	RP1-272L16.3,LAMNB1	0	0	1.591957	2.933393	6.152218	0.638107	0	1.178254	0	0	0	2.223458	6.103793	0.742541	2.649023	4.833154	6.191945	17.440675	0	0	1	3	6	1	0	2	0	0	0	3	5.934783	1	4.956522	7.934783	9	17.847826
L3_chr1_-_210939940	chr1	210939929	210939946	-	55509	SNFT	BATF3,JUNDM1,JDP1,SNFT	23.365839	9.081865	5.161982	3.918306	1.019722	0	0	0.540457	0	0	0	0.741153	10.220387	3.75456	3.823916	1.218951	3.417954	2.014269	27	15	3	4	1	0	0	1	0	0	0	1	10	5	6	2	5	2
L3_chr1_-_215974809	chr1	215974808	215974809	-	NA	NA	NA	0.804244	0	0	0	0	0	0.66108	0	1.580632	1.93233	7.650679	5.382537	10.995842	4.543383	9.488726	6.649606	18.760885	23.885131	1	0	0	0	0	0	1	0	2	2	8.789474	7.684211	10.844156	6	14.439582	10.844156	22.636364	24.844156
L3_chr1_-_218512368	chr1	218512324	218512477	-	25782	RAB3GAP2	p150,RP11-568G11.1,DKFZP434D245,FLJ14579,KIAA0839,RAB3-GAP150,RAB3GAP150	104.660548	79.174894	62.416652	88.436035	47.036865	15.21161	71.60278	87.388307	83.878488	68.442145	76.438661	106.386776	224.360866	130.346682	168.281163	124.485365	180.789928	119.152724	121	131.984436	35.996055	89.996109	46	22	91	129.983694	102.981006	69	88	150.972944	220.97902	169.761302	249.643571	202.856283	231.868581	120.990965
L3_chr1_-_223907426	chr1	223907410	223907429	-	55740	ENAH	mENA,NDPP1,ENA	0	0	0	0	1.019722	2.000434	0	0.540457	6.424011	1.93233	0	12.652058	0	0	0	0	0	0	0	0	0	0	1	3	0	1	8	2	0	18	0	0	0	0	0	0
L3_chr1_-_224413213	chr1	224413213	224413215	-	NA	NA	NA	0	0	0	0	0	0	0	0	0	0	0	13.139028	0	0	0	0	0	1.007135	0	0	0	0	0	0	0	0	0	0	0	19	0	0	0	0	0	1
L3_chr1_-_224662113	chr1	224662111	224662456	-	142	PARP1	PARP,RP11-125A15.2,ADPRT,ADPRT1,PARP-1,PPOL,pADPRT-1	3022.041577	1533.474604	912.643774	2559.498949	1723.478978	474.432828	1565.260371	1456.644186	709.769582	1119.181167	1348.542772	1252.201152	759.889005	585.345578	616.621962	799.384336	1523.840917	823.776614	3068.979212	2634.902752	466.994072	2562.747991	1667.967337	551.788674	1677.987094	1589.022216	815.994128	1005.999404	1470.333173	1901.838801	755.98658	740.992097	750.205502	1287.977565	1560.976845	866.975011
L3_chr1_-_224993605	chr1	224993603	224993656	-	NA	NA	NA	62.447161	28.190745	82.414108	431.18177	449.755657	162.215554	3.382149	3.577524	46.935897	118.502104	117.521562	170.610316	13.32934	7.460498	27.127034	97.001912	102.498988	93.36419	72	47	45	434	436	189	5	6	57.998258	115.960663	133.982926	247.986129	13	10	46	157.997836	132.99568	95
L3_chr1_-_226619312	chr1	226619312	226619312	-	NA	NA	NA	0	0	14.75466	0	0	0	0	0.540457	0	0	0	0	1.032672	0	0	0	0	0	0	0	8	0	0	0	0	1	0	0	0	0	1	0	0	0	0	0
L3_chr1_-_227544907	chr1	227544893	227544927	-	126731	C1orf96	RP4-803J11.3,FLJ37296,FLJ41471	21.645954	13.816638	3.183914	12.764891	1.019722	1.276213	4.043228	9.279469	5.58644	4.919368	1.68608	7.188259	14.340138	2.987708	2.227429	7.322231	5.818655	8.03585	25.816004	23	2	13	1	2	6	14.957746	7	5	2	10	14	4	4	12	8	8
L3_chr1_-_228451633	chr1	228451633	228451633	-	NA	NA	NA	0	0.259376	0.630498	1.233695	0.858259	5.497979	0.66108	0	0.400773	0.316492	0.143823	4.513798	1.190239	1.404726	2.19669	0.701303	4.173503	12.002363	0	0.421053	0.421053	1.263158	0.842105	7.157895	1	0	0.529412	0.352941	0.176471	6.411765	1.153846	1.871795	3.692308	1.153846	5.564103	12.384615
L3_chr1_-_230832496	chr1	230832448	230832542	-	NA	NA	NA	10.864172	13.413564	32.978845	112.379293	32.417291	14.598446	7.563893	5.90533	21.794485	36.128139	25.095062	26.944667	2.065344	5.268379	14.162604	12.842079	11.976129	10.985719	13	22.289128	19	113.955383	31.617041	20.987903	10.567296	9.994286	26.949149	36.26527	29	37.978243	2	7	25	21	17	11
L3_chr1_-_231491861	chr1	231491860	231491861	-	NA	NA	NA	31.638027	32.039573	12.788907	22.793105	10.269854	5.365414	15.962664	21.987984	12.486294	9.276411	21.526671	13.643177	305.714755	228.387381	408.042399	311.992005	325.380138	136.257708	33.842767	54.672956	7	23	10	7	19	27	14.91129	9	24	20	309.250704	280.001994	360.904156	498.029752	304	146
L3_chr1_-_233183120	chr1	233183075	233183204	-	NA	NA	NA	5.021789	11.789114	1.591957	2.926593	0	0	68.624055	92.186751	54.081604	26.470852	18.865491	16.456651	62.311606	63.936339	26.524429	9.153416	8.617026	7.007489	6	19.469496	1	3	0	0	89.931129	134.947373	66.986226	26.997253	22	23	60.987755	83.903712	44.991561	14.995781	13	7
L3_chr1_-_234096816	chr1	234096787	234096939	-	1130	LYST	CHS,CHS1	342.848762	271.460654	103.849136	176.47748	60.508353	15.956086	132.573425	275.037313	107.369187	123.795357	133.76097	120.130531	332.976119	254.869766	210.662936	209.437644	200.787583	100.872974	383.055357	458.671443	58.395223	179.023035	59.10567	23	168.201138	368.315496	131.043856	119.405206	152.493891	172.108606	328.113257	329.264976	301.734478	340.393021	256.230589	102.565099
L3_chr1_-_234173603	chr1	234173600	234173605	-	NA	NA	NA	0	0	0	0	0	0	1.398909	1.080913	0	0	0	0	10.21977	3.012019	0	1.832151	0	0	0	0	0	0	0	0	2	2	0	0	0	0	10	4	0	3	0	0
L3_chr1_-_242397858	chr1	242397858	242397860	-	NA	NA	NA	0	0	0	0	0	0	0	5.600086	0	0	9.717411	2.156844	1.032672	0	0	3.03863	2.013723	11.749117	0	0	0	0	0	0	0	8	0	0	11	3	1	0	0	4.962963	3	12
L3_chr1_-_244338112	chr1	244338100	244338144	-	NA	NA	NA	0.804244	0.610418	0	0	0	0	0	2.161827	0	0	0.84304	2.908258	12.296668	10.6035	5.193717	3.600051	4.787714	0	1	1	0	0	0	0	0	4	0	0	1	4	12	14	10	5.920792	7	0
L3_chr2_+_10180316	chr2	10180304	10180339	+	6241	RRM2	R2,RR2M	50.469346	35.576053	33.815826	26.545087	2.039444	3.546613	62.752971	121.12083	76.719282	11.024707	6.83611	19.540091	297.523981	378.836933	559.844921	68.357878	36.349498	104.278477	55.995025	59.886256	19	27	2	5	74.986346	140.929671	89.862081	11	8	27.87027	297.688156	470.642473	554.79244	110.766436	43.999392	108.498376
L3_chr2_+_42048201	chr2	42048201	42048202	+	NA	NA	NA	0.019917	0.623155	0.007581	0.045571	11.257634	0.652323	0	0	0	0	0	0	0	0	0	0	0	0	0.028817	1.020952	0.006781	0.04747	10.980885	1.020342	0	0	0	0	0	0	0	0	0	0	0	0
L3_chr2_+_42128624	chr2	42128598	42128919	+	91461	LOC91461	MGC125960	67.899121	44.411094	81.622925	136.680942	134.909586	189.692353	23.535827	50.758783	94.384248	79.00571	57.727069	143.520361	9.239479	13.00375	54.26918	23.240166	37.960032	64.294673	74.597658	74.821949	43.600716	138.431715	131.207547	208.204489	31	69.886364	110.996575	76.952623	65.65848	215	9	17	73.207373	37.977778	49	66.466295
L3_chr2_+_42249949	chr2	42249927	42250052	+	27436	EML4	C2orf2,DKFZp686P18118,ELP120,FLJ10942,FLJ32318,ROPP120	13.676115	13.308145	9.558517	15.055618	14.296863	3.318823	15.826505	21.582485	37.64563	31.580794	66.628234	34.846529	16.364305	22.515823	47.879036	32.565611	36.497542	18.849298	16.460053	21.983871	5.909774	15.412099	14	5.08351	21.994286	34.874933	46.971603	32.709582	76.521358	48.293564	15.968856	29.904375	75.80424	53.294221	51.735558	18.983871
L3_chr2_+_47601124	chr2	47601109	47601127	+	NA	NA	NA	1.608488	0	10.323964	10.804661	7.152794	4.350973	0	2.356508	0	0.937795	2.583893	2.156844	1.032672	0	0.494381	1.832151	0	1.993043	2	0	6	11	7	6	0	4	0	1	3	3	1	0	1	3	0	2
L3_chr2_+_54639023	chr2	54639000	54639023	+	6711	SPTBN1	ELF,SPTB2,betaSpII	13.801574	4.814704	3.183914	4.884455	4.089265	0	7.952546	11.271034	6.459202	12.011965	9.57552	8.068432	3.098016	5.23245	4.890807	5.442997	8.016448	2.014269	15.958333	8	2	5	4	0	10.98374	17	8	12	11	11.283019	3	6.990476	8.980769	8.901961	11	2
L3_chr2_+_60560788	chr2	60560787	60560788	+	NA	NA	NA	0	0	0	0	0	0	0	0	0	0	0	0	2.054407	6.114563	19.504993	3.061421	0.643964	0	0	0	0	0	0	0	0	0	0	0	0	0	2	8	25	5	1	0
L3_chr2_+_63131468	chr2	63131466	63131495	+	5013	OTX1	FLJ38361,MGC15736	39.209626	18.915027	5.161982	19.786571	4.096355	0.638107	88.572185	38.490861	61.311254	59.260128	32.20551	48.183829	92.382907	34.422882	37.235608	39.601676	19.012999	26.084595	42	32	3	20	4	1	98	49	71	55	36	71	92	44	50	64	23	27
L3_chr2_+_65069602	chr2	65069592	65070059	+	6509	SLC1A4	ASCT1,SATT	88.749268	59.431448	42.474276	359.967827	219.812878	48.900508	44.748061	69.805274	70.829417	248.269641	209.824178	98.685348	46.998265	40.130357	51.408041	142.566131	120.468411	63.19826	102	99	25	363.960171	213.99871	67	60	104.997585	86.953175	236.991615	237.993974	139.934783	46	53	82	231.995122	154.996727	63.993507
L3_chr2_+_83958750	chr2	83958749	83958752	+	NA	NA	NA	9.801225	11.828228	7.024196	13.884059	13.361612	7.063657	6.83794	10.624523	17.014424	5.131611	8.817605	11.055364	13.163545	7.678901	31.367787	4.327961	14.986201	11.635228	11	20	4	14.044813	13	9	9.036034	14.139535	20.124402	5.124402	10	16	13	10	38.07594	7.058003	18	12
L3_chr2_+_85625707	chr2	85625706	85625707	+	NA	NA	NA	0	0.610418	0	0	0	0	0	0	0	0	0	0	1.032672	5.281065	2.887265	11.478504	2.773991	3.944081	0	1	0	0	0	0	0	0	0	0	0	0	1	6.962264	4.979592	18.6719	4	4
L3_chr2_+_86862666	chr2	86862664	86862666	+	NA	NA	NA	1.656842	0	22.776222	0	18.519262	0	0	0	0	0	0	0	0	2.269478	0	1.826311	0.643964	0	2	0	12	0	18	0	0	0	0	0	0	0	0	3	0	3	1	0
L3_chr2_+_95023119	chr2	95023119	95023119	+	NA	NA	NA	4.307503	1.810134	1.591957	1.957861	0	0	0	0	0	0	0	0	1.032672	0.742541	15.984257	0	0.643964	1.993043	5	3	1	2	0	0	0	0	0	0	0	0	1	1	21	0	1	2
L3_chr2_+_96377270	chr2	96377268	96377272	+	NA	NA	NA	2.150242	4.194731	22.127656	10.83685	2.400727	1.364272	2.180275	3.52166	21.533322	2.516623	5.126965	5.706281	0.03138	1.535607	10.737712	6.935554	3.780963	1.040417	2.684114	6.956565	12.020138	11.031812	2.349322	2.002608	3.014701	5.566943	25.350105	2.649597	5.948582	8.072133	0.029501	2.043159	16.488039	11.320098	5.310525	1.033568
L3_chr2_+_96578812	chr2	96578811	96578812	+	NA	NA	NA	10.745567	4.625762	9.609395	3.93257	1.019722	0	0.66108	2.038892	0.061258	0	0	0.741153	2.054407	0	0.000302	0	0	0.80846	12.014469	7.74359	5.36	4.014469	1	0	1	3.257143	0.085832	0	0	1	2	0	0.001533	0	0	0.8
L3_chr2_+_96790337	chr2	96790318	96790365	+	26504	CNNM4	ACDP4,KIAA1592,FLJ42791	21.546848	3.640488	1.591957	8.835522	12.309298	7.571852	38.668393	14.827693	4.720604	17.876405	58.874351	25.510589	8.176916	3.012019	1.977525	5.517199	17.934593	7.916714	24	6.012516	1	9	12	10	45	22	6	18	65	36	8	4	4	9	23	7.964286
L3_chr2_+_101680429	chr2	101680407	101680594	+	9448	MAP4K4	NIK,FLH21957,FLJ10410,FLJ20373,FLJ90111,HGK,KIAA0687	20.79288	7.289407	15.033861	39.523971	16.365227	0	2.059989	6.241007	8.784386	9.964658	11.162347	10.740661	12.326558	7.460498	15.407837	6.699492	8.821635	10.767727	24	12	9	40.270903	16	0	3	10	11	10	13	15	12	10	26	11	12.96	10.988095
L3_chr2_+_104838488	chr2	104838488	104838500	+	5455	POU3F3	BRN1,OTF8	51.799298	30.039131	24.889853	44.388871	32.986747	20.230597	92.832476	59.423776	68.335585	54.983283	73.353134	96.361221	11.969014	8.200687	16.811826	4.976523	11.25245	11.479437	57.923114	50.408513	14.218675	45.051208	32.156256	26.884343	106.910623	77.123311	80.313539	52.396486	82.051583	143.955228	11.698299	10.833755	25.788633	8.150392	15.281715	11.618655
L3_chr2_+_105727752	chr2	105727685	105727983	+	8440	NCK2	GRB4,NCKbeta	568.489218	378.049813	184.233844	355.121313	258.108914	232.283797	489.990108	405.761001	371.798221	386.471645	416.876481	758.531734	171.842464	135.500609	123.595036	114.3051	198.179558	190.730034	625.694949	637.468292	104.680811	360.006678	251.593515	298.953722	594.3604	526.57672	441.450161	371.170972	471.734398	1119.93654	168.667593	177.137652	193.460279	186.445415	254.914807	194.187949
L3_chr2_+_105771753	chr2	105771753	105771753	+	NA	NA	NA	0	0	0	0	0	0	0	0	0	0	0	20.236307	0	0.742541	0	0	0	0	0	0	0	0	0	0	0	0	0	0	0	30	0	1	0	0	0	0
L3_chr2_+_108666786	chr2	108666783	108666788	+	3987	LIMS1	PINCH,PINCH1	0	0	0	0	0	0	0	0	0	0	0	0	0	3.040757	1.585219	12.893966	2.013723	3.906001	0	0	0	0	0	0	0	0	0	0	0	0	0	4	3	21	3	3.960784
L3_chr2_+_111594988	chr2	111594987	111594995	+	10018	BCL2L11	BAM,BIM,BIM-alpha6,BIM-beta6,BIM-beta7,BOD,BimEL,BimL	1.656842	0	0	6.895737	0	0.638107	12.134247	6.60256	1.580632	3.86466	3.464574	2.195282	2.054407	3.040757	0	4.861213	0.643964	1.007135	2	0	0	7	0	1	15	10	2	4	4	3	2	4	0	7.980392	1	1
L3_chr2_+_112372654	chr2	112372651	112372723	+	10461	MERTK	MER,MGC133349,c-mer,RP38	0	0.610418	0	35.077075	27.597653	6.185154	0.66108	0	1.545544	15.747818	46.928923	63.001728	0	0.742541	0	54.576816	111.441354	84.108111	0	1	0	35.719823	26.987179	9	1	0	2	16	54	88.981595	0	1	0	88.993884	139.946712	85.988304
L3_chr2_+_113601612	chr2	113601612	113601645	+	3557	IL1RN	IL1RA,ICIL-1RA,IL-1ra3,IL1F3,IRAP,MGC10430	0	0	0	5.887231	6.14369	2.908506	0	2.39927	8.966277	46.593116	21.942111	12.61532	5.152423	1.485082	11.779361	61.715965	113.551545	96.471562	0	0	0	6	6	4	0	4	11	44.990654	25	18	5	2	19	100	129	100.992174
L3_chr2_+_119320599	chr2	119320599	119320599	+	NA	NA	NA	13.100865	3.000661	0.199883	5.615131	4.096355	1.362328	6.170837	6.2737	1.580632	3.445236	5.560683	1.787101	2.750345	3.468973	0.145114	1.234459	2.96225	1.68211	14.529412	5	0.144013	5.705882	4	2	7.889764	8.85037	2	3.481886	6.362205	2.472441	2.683544	4.553295	0.341772	2.025316	4.06132	1.683544
L3_chr2_+_127130192	chr2	127130147	127130242	+	2995	GYPC	GE,CD236,CD236R,GPC,GYPD,MGC117309,MGC126191,MGC126192	52.523528	19.193168	18.631804	66.920965	108.920642	33.418734	15.390708	20.424083	18.319649	24.699118	36.295419	36.489156	19.443776	28.012649	13.576975	34.183601	44.624325	43.727709	59.997024	31.933333	11	67.985154	106	46	21	32	22.967657	24.995305	42	50.986047	19	36.915234	22.98822	55.888414	59	44
L3_chr2_+_131316977	chr2	131316976	131316977	+	NA	NA	NA	0	0	0	0	2.043806	0.638107	0	0	0.772772	0	2.583893	10.386157	0	0.742541	0.494381	3.848737	15.89496	14.502003	0	0	0	0	2	1	0	0	1	0	3	15	0	1	1	6.278689	19	14.918033
L3_chr2_+_136215667	chr2	136215667	136215980	+	23190	UBXD2	FLJ23318,KIAA0242,UBXDC1,erasin,KIAA2042	246.234577	191.399212	151.073711	225.138416	129.060646	30.568202	91.082826	176.771957	148.493682	169.677526	188.932514	172.215502	115.245564	71.122103	104.454933	90.577483	112.373684	60.424007	280.980781	319.998523	87.986627	228.545806	125.985128	44	119.998069	251.910097	180.920274	166.79976	215.922827	245.81184	112.93604	93.984823	157.984134	147.91507	147.983614	60.99844
L3_chr2_+_147061093	chr2	147061092	147061095	+	728773	LOC728773	MGC51329	2.528698	0.615711	0	0	4.096355	0.638107	4.445985	2.573762	5.005007	6.077393	0.84304	2.195282	4.199491	9.334972	6.574751	11.693815	7.869688	12.589419	3	1.008242	0	0	4	1	6.023465	4.015648	6.108014	6	1	3	4.110345	12.110345	10.020162	19.010081	10.22069	13
L3_chr2_+_149118768	chr2	149118765	149118790	+	26122	EPC2	DKFZP566F2124,EPC-LIKE	10.635923	15.284314	8.010638	23.783211	6.008516	1.18681	16.813077	21.933606	15.945211	5.921451	12.254254	24.10252	11.087134	6.730107	32.523833	10.405571	34.212975	1.993043	12.743119	25.486239	4.93578	24.165138	5.87156	1.87156	21	31.826108	19.297746	5.957746	13.915493	34.948444	10.836653	8.951691	43.927536	16.975845	40.951691	2
L3_chr2_+_152899933	chr2	152899837	152900066	+	114793	FMNL2	FHOD2,FLJ37546	8.431576	10.114882	49.223277	353.922506	394.97098	106.697502	5.69556	1.62137	37.949695	177.984158	327.794245	370.762112	0	2.806472	21.16742	94.727294	391.001153	159.41179	10.378995	16.694612	27.938776	356.473061	382.646264	121.402674	7.693688	3	45.996507	164.45515	358.540215	566.495666	0	3.783001	33.990917	153.568182	407.105762	167.100864
L3_chr2_+_160180099	chr2	160180079	160180106	+	NA	NA	NA	18.229781	17.283065	19.431943	7.857123	1.019722	1.276213	14.462878	17.448206	9.618247	10.136375	8.642526	9.914332	28.340717	27.784513	15.329633	25.176173	5.431678	5.95835	20.943396	29	11	8	1	2	19	26	12	10	10	14	28	36	24	41	8	6
L3_chr2_+_160277245	chr2	160277224	160277328	+	64844	MARCH7	AXO,AXOT,DKFZP586F1122,MARCH-VII,RNF177	39.049409	49.588428	28.027844	25.337302	11.22732	6.351408	31.599948	56.456545	45.665236	29.168073	49.859347	24.007304	150.962393	128.341349	172.535424	122.570093	103.169243	35.418905	46	83	15.994924	25.848341	11	9	41	79	55.797297	28.643443	57	33.981013	149	164.920525	221.909616	199	126.96928	36
L3_chr2_+_169634313	chr2	169634311	169634408	+	10170	DHRS9	3alpha-HSD,RDH15,RDHL,RETSDR8	2.412732	5.475958	8.616153	0	0	0	5.751354	32.231195	17.638805	2.94947	2.552068	0.741153	135.812962	96.304613	83.323708	28.162103	18.430524	5.014446	3	9	5	0	0	0	8	50	22	3	3	1	134	124.99811	126.990021	45.994343	26	5
L3_chr2_+_172657714	chr2	172657714	172657736	+	1745	DLX1		12.594623	1.810134	0	2.933393	0	0	0	0	0	0	0	0	0	0.742541	0	0.60736	0	0	15	3	0	3	0	0	0	0	0	0	0	0	0	1	0	1	0	0
L3_chr2_+_173000393	chr2	173000393	173000661	+	3655	ITGA6	CD49f,ITGA6B,VLA-6	7.753988	4.874442	116.385632	116.802249	44.128272	3.276647	1.98324	3.437421	110.91083	81.951515	67.425404	60.003559	3.098016	2.970164	116.102206	134.051452	125.057996	50.118193	9.039491	8	60	118	42.991701	5	3	6	128	77	75.925837	86.814737	3	4	145	217	149.806362	50.997685
L3_chr2_+_177506653	chr2	177506653	177506654	+	NA	NA	NA	0	0	0	0	0	0	12.134247	4.479534	7.341926	0.937795	1.68608	8.302506	1.032672	2.924864	5.775536	1.832151	3.390968	0	0	0	0	0	0	0	15	7	9	1	2	12	1	3.894737	8.947368	3	4.789474	0
L3_chr2_+_177965733	chr2	177965730	177965751	+	8540	AGPS	ADAP-S,ADAS,ADHAPS,ADPS,ALDHPSY	28.392061	10.187411	20.576288	16.680614	21.518134	2.552427	4.943467	5.9658	6.324122	0.937795	5.192645	3.677588	16.383044	10.581923	1.483144	4.873181	4.061918	3.021404	33	17	12	17	21	4	7	9.933333	8	1	6	5	16	14	3	8	6	3
L3_chr2_+_182030394	chr2	182030322	182030499	+	3676	ITGA4	CD49D,IA4,MGC90518	32.327064	36.746541	9.711811	17.58254	6.128709	4.761597	8.824286	37.122433	22.41159	18.645369	32.885625	43.388552	19.556135	16.551034	8.119677	12.18028	9.342821	15.95816	38	61	6	18	6	7	13	58	28	19	38	60.984043	18.990291	22.09777	15	20	14	16
L3_chr2_+_183289065	chr2	183289064	183289291	+	54431	DNAJC10	DKFZp434J1813,ERdj5,JPDI,MGC104194	26.905019	31.868756	21.627732	40.128918	45.091055	6.884653	36.609992	45.534552	50.682629	58.007264	99.09494	97.210162	50.00385	44.162334	51.132162	60.664182	129.211723	50.238625	32	53	13	40.877934	44	10	47.978537	68	62	56.997753	113	138.422644	49	57.996008	76.992016	98.998008	163	51
L3_chr2_+_183610643	chr2	183610642	183610643	+	NA	NA	NA	10.446087	6.579704	10.563616	13.735768	4.096355	0.650373	2.960227	0	0.772772	0	0.84304	1.245761	2.065344	2.269478	0.932729	0.60736	0.643964	0	11.908398	11	6.027042	13.912281	4	1.027012	4	0	1	0	1	1.705882	2	3	1.9	1	1	0
L3_chr2_+_185192976	chr2	185192976	185192976	+	NA	NA	NA	0	0	0	0	0	0	0	0	0	0	0	0	0	0	15.118189	1.218951	0.643964	0	0	0	0	0	0	0	0	0	0	0	0	0	0	0	20	2	1	0
L3_chr2_+_197878999	chr2	197878999	197878999	+	NA	NA	NA	0	0	0	0	0	0	0	0	3.233036	0.937795	0.84304	3.544256	0	0	2.4069	0	36.726148	1.993043	0	0	0	0	0	0	0	0	4	1	1	5	0	0	4	0	41	2
L3_chr2_+_200879467	chr2	200879458	200879696	+	26010	LOC26010	DKFZp564A2416,DNAPTP6	71.870462	60.222402	114.110446	144.608361	79.942732	19.010609	18.827945	27.213378	94.259636	38.244177	52.972836	82.650018	7.228704	17.310263	33.139908	26.905014	25.114176	13.972974	81.996269	100.991736	63.997093	146.664065	78	26	26.980556	43.543077	113.994135	38	60.969502	116.960769	7	23	54	44	34	14
L3_chr2_+_206658299	chr2	206658294	206658299	+	NA	NA	NA	1.608488	0.610418	6.753939	0	0	0	0	0.540457	0	0	1.709028	0	1.032672	10.711246	0.988763	0.60736	0	1.007135	2	1	4	0	0	0	0	1	0	0	2	0	1	14	2	1	0	1
L3_chr2_+_208885205	chr2	208885171	208885211	+	NA	NA	NA	0	0	0	0	1.019722	0	0	0	0	3.80792	15.545643	1.482306	0	0	2.227429	10.40493	33.633815	4.951215	0	0	0	0	1	0	0	0	0	4	18	2	0	0	4	17	44	5
L3_chr2_+_216322784	chr2	216322784	216322786	+	NA	NA	NA	0.804244	0.610418	1.591957	5.036752	3.206351	0.867101	7.037471	2.666647	10.967411	4.019885	7.392519	19.768063	1.032672	1.502626	6.569556	1.429929	2.130027	2.014269	1	1	1	5.140909	3.140909	1.391966	9.356522	4.534783	13.356522	4.178261	8.534783	28.580854	1	2	10	2.349206	3	2
L3_chr2_+_220082825	chr2	220082824	220082825	+	NA	NA	NA	0	0.610418	1.591957	0	0	0	0	1.178254	4.913659	0	13.268959	0.741153	0	2.269478	2.4069	0	0	1.007135	0	1	1	0	0	0	0	2	6	0	15	1	0	3	4	0	0	1
L3_chr2_+_232359398	chr2	232359378	232359417	+	64708	COPS7B	FLJ12612,MGC111077	5.678063	1.822352	1.591957	3.908924	1.019722	0.638107	12.352445	4.382193	5.493375	0.937795	0.84304	1.454129	10.257127	8.964169	7.526071	4.265821	5.330636	2.014269	7	3	1	4	1	1	16.632653	7	7	1	1	2	10	11.869048	13	7	7.869048	2
L3_chr2_+_232992493	chr2	232992493	232992497	+	NA	NA	NA	1.829856	3.774305	1.210177	3.400749	11.097601	4.354734	3.945875	2.727284	5.118848	3.277245	7.056654	3.367494	1.036664	0.742541	3.105303	0.194813	0.187859	1.982269	2.199875	6.250294	0.80683	3.47619	10.838179	6.076797	5.34664	4.392095	6.301186	3.458272	8.162055	4.679051	1.003704	1	5	0.322581	0.322581	1.967742
L3_chr2_+_233074363	chr2	233074360	233074363	+	NA	NA	NA	1.985753	4.159516	1.591957	8.895482	4.060854	2.908506	10.406269	8.419916	7.825229	1.987803	9.717411	9.587598	2.054407	7.35007	9.730034	9.697857	4.705522	5.754043	2.37931	6.897436	1	9.042304	3.972222	4	13.03848	12.279252	9.561462	2.055016	11	13.914308	2	9.664526	14.225179	15.789291	6.39433	5.833847
L3_chr2_+_233633295	chr2	233633283	233633356	+	NA	NA	NA	171.602371	83.071631	24.395083	107.934943	97.755891	38.591645	177.207982	120.411768	48.946457	132.618487	109.254276	126.571441	139.026524	115.289611	41.576702	139.279846	167.857436	110.239658	184.955242	140.971522	14	108.985558	94.961415	47.982546	199.994328	154.99773	59	123	121.998864	187	137.992367	146.990203	56.99347	224.984703	185.988016	114.995637
L3_chr2_+_234539996	chr2	234539992	234540007	+	NA	NA	NA	0	0	0	0	0	0	0	0	0	0.937795	0	0	1.032672	0	1.090837	9.813427	13.242858	2.935814	0	0	0	0	0	0	0	0	0	1	0	0	1	0	2	16	17	2.934426
L3_chr2_+_235342484	chr2	235342483	235342485	+	NA	NA	NA	0	0	0	0	0	0	0	0	1.580632	2.94947	2.583893	9.645004	0	0	3.823916	4.909839	3.714923	10.805214	0	0	0	0	0	0	0	0	2	3	3	14	0	0	6	8	5	11
L3_chr2_+_238265515	chr2	238265515	238265751	+	9208	LRRFIP1	TRIP,FLAP-1,FLIIAP1,GCF-2,GCF2,HUFI-1,MGC10947,MGC119738,MGC119739	371.440979	334.006504	286.282389	253.285999	173.282157	43.979556	257.884043	653.494189	441.084406	376.455191	551.10832	613.092239	95.991481	77.775743	66.367764	47.882049	60.291803	41.198921	414.983504	561.722754	159.273759	257.0882	168.864734	61.299973	330.446515	845.304448	524.990522	363.730761	619.119775	896.142223	94.006022	101.91772	109.529008	78.407379	83.353693	41.412675
L3_chr2_+_238732299	chr2	238732275	238732309	+	NA	NA	NA	11.101397	4.856637	4.775871	0	0	0.638107	4.966598	1.718711	0.772772	4.82506	0.84304	1.482306	2.054407	0.742541	0.494381	0.60736	0.643964	2.014269	13	8	3	0	0	1	7	3	1	5	1	2	2	1	1	1	1	2
L3_chr2_+_240255803	chr2	240255803	240255803	+	NA	NA	NA	0	0	0	0	0	0	0	0	43.857822	0	0	0	0	0.742541	0	0	0	0	0	0	0	0	0	0	0	0	50	0	0	0	0	1	0	0	0	0
L3_chr2_+_240533530	chr2	240533530	240533530	+	NA	NA	NA	12.6035	4.186026	14.75466	5.906061	14.392716	9.676941	1.398909	8.011285	2.402289	1.93233	2.583893	2.156844	0	0	0	0	0	0	14	7	8	6	14	12	2	11	3	2	3	3	0	0	0	0	0	0
L3_chr2_-_5751375	chr2	5751375	5751377	-	NA	NA	NA	1.649922	1.227598	1.62219	4.893837	1.367872	0	0	1.725738	0	10.357737	2.583893	1.737879	1.032672	3.636737	7.11754	6.495036	7.866936	6.220345	2.049356	2.024678	1.024678	5	1.340206	0	0	3.011555	0	10.393471	3	2.355138	1	4.84375	11.21875	10.599068	10.6875	6.264564
L3_chr2_-_8895195	chr2	8895177	8895212	-	57498	KIDINS220	ARMS,MGC163482	32.807463	45.194765	47.359709	30.486817	10.244527	4.638975	18.566799	36.085208	25.407682	35.977794	52.768783	38.39596	58.045352	36.608089	50.647376	34.906989	61.71327	17.951204	38	76	27	31	10	7	24.992278	52	31	35	59.996139	53.996154	56.98249	47.964998	75.988338	56.982558	79.959226	18
L3_chr2_-_11402192	chr2	11402169	11402278	-	9475	ROCK2	KIAA0619	66.521291	58.186782	29.892488	64.278716	33.846509	2.638541	2.64432	23.471477	18.328137	13.267752	14.375238	19.598109	15.050941	22.656398	24.463633	14.5443	30.71134	12.413118	76.687801	97.289451	17.991101	65.36629	33.07098	4	4	37.246727	22.993939	13.904223	16.801248	27.139818	14.654412	30	41.720077	23.798505	41.426752	12.421557
L3_chr2_-_16710583	chr2	16710565	16710588	-	81553	FAM49A	DKFZP566A1524,FLJ11080,FLJ33961	4.989785	1.822352	11.960135	2.926593	4.078888	0.041677	8.432908	2.56872	2.318315	11.153515	4.261095	8.068152	3.819769	4.490335	0.988763	5.491659	6.157474	7.934719	6	3	7	3	4	0.082609	11	4	3	11	5	11	3.705882	6	2	9	9	8
L3_chr2_-_20413917	chr2	20413874	20414380	-	NA	NA	NA	350.72435	228.581397	155.70543	213.541169	98.099959	30.469665	146.240481	282.321491	236.038262	201.980721	196.072296	217.6716	198.86313	144.071389	190.709683	156.18669	164.564847	68.466596	384.450125	386.386771	88.292951	216.409034	95.715573	42.844742	182.941772	360.219306	282.768974	194.051414	221.105727	316.045926	196.211597	186.574606	272.323508	253.826996	200.791839	69.774379
L3_chr2_-_21681864	chr2	21681864	21681864	-	NA	NA	NA	0.804244	1.211934	3.343982	0	0	0	11.473167	1.178254	0	5.024947	0	0	0	0	0	0	0	0	1	2	2	0	0	0	14	2	0	5	0	0	0	0	0	0	0	0
L3_chr2_-_24996270	chr2	24996196	24996633	-	109	ADCY3	AC3,KIAA0511	166.361197	105.384428	179.956886	501.837339	431.264835	222.904768	108.821664	101.84864	158.914328	109.983113	267.382264	245.919576	29.64718	37.9466	76.307239	66.171919	75.572176	108.77564	186.818883	176.942811	99.881129	506.815966	418.795773	269.996351	132.924442	144.938889	188.953697	109.952531	300.853935	356.918071	29	49.964978	118.904908	108	99.04707	110.946313
L3_chr2_-_27339420	chr2	27339413	27339466	-	7781	SLC30A3	ZNT3	0.804244	2.441673	0	2.933393	0	10.765118	0	0	3.126175	10.049895	4.041126	11.535428	0	2.245167	0.494381	0.60736	0	11.958705	1	4	0	3	0	15	0	0	4	10	4.773585	16	0	3	1	1	0	12
L3_chr2_-_27399452	chr2	27399440	27399469	-	4358	MPV17	SYM1	3.216977	7.216997	12.434948	17.60396	5.102972	2.552427	7.259054	4.117981	5.551351	15.91357	7.772188	10.766099	25.4687	7.638443	17.553772	12.833367	21.358834	10.872793	4	12	7	17.965517	5	4	10	7	7	16	9	15	25	10	27	21	28	11
L3_chr2_-_27457103	chr2	27457099	27457116	-	130557	ZNF513	FLJ32203,HMFT0656	18.805206	6.053038	3.343982	11.759532	4.087612	7.731332	0.66108	1.080913	0.772772	0	1.68608	0	1.032672	0	2.66753	1.214719	0	6.978407	22	10	2	12	4	11	1	2	1	0	2	0	1	0	4.986301	2	0	7
L3_chr2_-_37237596	chr2	37237595	37237647	-	5610	EIF2AK2	EIF2AK1,MGC126524,PKR,PRKR	69.798486	55.333184	49.092858	105.492342	46.143875	9.714169	9.248985	40.100656	54.002189	51.308742	44.152912	70.609381	15.409433	33.859985	24.903251	25.135569	37.039163	11.896206	78.997506	93.071529	27.66835	107	45	14	13	59.984416	65.984416	49.974093	50.47681	102	15	43.963511	40.561515	41.123583	50	11.9875
L3_chr2_-_38156798	chr2	38156783	38156837	-	1545	CYP1B1	CP1B,GLC3A,P4501B1	1.656842	1.810134	3.014076	15.668854	8.210234	4.037376	1.316746	2.51991	22.68701	15.804018	34.099084	28.498243	3.072054	1.485082	33.04559	19.931767	39.080791	18.056655	2	3	1.9	15.972973	8	6	1.992424	3.932331	26.909943	15	38	42.521404	3	2	41	32.479601	44.585883	18.688623
L3_chr2_-_38683123	chr2	38683120	38683614	-	92906	HNRPLL	SRRF	52.909793	31.31452	7.101794	39.681517	27.404213	1.99372	15.780703	18.808057	10.916532	17.894532	9.316825	23.451036	32.068786	25.986702	13.37061	31.836675	37.273614	14.890644	59.932854	52.033314	4.399681	40.443513	26.793104	3.150819	21.269323	29.525506	13.653158	17.860184	10.907088	33.6889	31.401997	34.151852	21.45143	51.920109	50.421595	15.052606
L3_chr2_-_39859892	chr2	39859891	39859906	-	80745	THUMPD2	C2orf8,MGC2454	12.042191	7.216997	6.753939	15.738072	5.116077	1.276213	1.32216	2.409731	6.7687	0.937795	5.589462	3.700534	2.065344	6.024038	6.438472	4.82889	3.364205	1.007135	14.076397	12	4	16	5	2	2	4.5	8.5	1	6.5	5	2	8	11.544699	7.923077	4.923077	1
L3_chr2_-_40533121	chr2	40533114	40533123	-	NA	NA	NA	0.804244	0	0	4.877655	0	0	0	0	0	0	0.84304	2.852977	13.207054	2.245167	1.585219	5.503378	2.773991	1.007135	1	0	0	5	0	0	0	0	0	0	1	4	13	3	3	9	4	1
L3_chr2_-_42873218	chr2	42873206	42873581	-	23498	HAAO	3-HAO,HAO	11.668416	6.633146	24.869896	2.926593	16.368539	2.000434	1.98324	4.730548	2.353404	0	0.84304	9.227038	1.032672	0.742541	0.494381	4.875835	2.013724	12.694087	14	11	14	3	16	3	3	8	3	0	1	13.04918	1	1	1	8	3	13
L3_chr2_-_45691909	chr2	45691885	45691928	-	55133	SRBD1	FLJ10379	0.804244	0.610418	0	7.871268	0	0	5.911509	9.085971	2.353404	8.947518	9.507357	7.298822	16.41626	5.957871	9.569328	13.440811	9.94834	1.007135	1	1	0	8	0	0	8	15	3	9	11.12528	10	16	8	17	22	14	1
L3_chr2_-_46996433	chr2	46996390	46996468	-	90411	MCFD2	F5F8D,DKFZp686G21263,LMAN1IP,SDNSF	25.877366	37.278669	17.039847	34.172043	25.549047	7.814531	52.891909	70.701094	66.044152	93.377974	127.705378	90.407719	112.069645	127.735634	126.042991	167.74693	299.056699	122.660811	31.081331	61.960585	10	34.852756	24.98524	10.970696	71.991304	106.97018	81.988439	91.998551	145.988321	127.97248	109.963695	166.946072	188.979164	272.933485	359.893553	124.976696
L3_chr2_-_47644294	chr2	47644293	47644294	-	NA	NA	NA	5.111747	3.611079	3.343982	1.957861	7.180999	0.638107	0	0	0	0	0	1.454129	33.212432	47.493636	30.806141	27.816486	41.252878	21.134551	6	6	2	2	7	1	0	0	0	0	0	2	33	60	38.991803	45	46.995902	22
L3_chr2_-_55053722	chr2	55053722	55053733	-	NA	NA	NA	0	0	0	0	1.019722	0	0	0	0	0	0	0.741153	18.364607	24.637957	70.634731	29.478195	16.073257	27.430154	0	0	0	0	1	0	0	0	0	0	0	1	18	32	88	48	22	28
L3_chr2_-_55090891	chr2	55090871	55090916	-	57142	RTN4	ASY,NI220/250,NOGO,NOGO-A,NOGOC,NSP,NSP-CL,Nbla00271,Nbla10545,Nogo-B,Nogo-C,RTN-X,RTN4-A,RTN4-B1,RTN4-B2,RTN4-C	0	0	0	0.975531	0	0	0	0	5.58644	0.937795	2.552068	3.610973	4.130688	5.257186	10.946412	62.691817	18.928295	4.028538	0	0	0	1	0	0	0	0	7	1	3	5	4	7	19	102	26	4
L3_chr2_-_55500497	chr2	55500464	55500539	-	55704	CCDC88A	APE,DKFZp686D0630,GIV,GRDN,HkRP1,KIAA1212,GIRDIN	0.804244	1.220836	0	28.534491	1.019722	1.276214	6.412433	11.747917	3.934036	13.688433	16.256738	11.659433	23.534139	4.47279	14.035581	30.67567	26.072928	14.828901	1	2	0	29	1	2	9	19	5	14	19	16.118564	23	6	24	50	35.954082	15
L3_chr2_-_64225059	chr2	64225055	64225066	-	NA	NA	NA	0.804244	3.01661	1.591957	0.975531	5.123968	0	3.768114	2.161827	1.580632	1.93233	0	1.482306	15.230471	5.325012	9.027125	1.218951	3.714923	1.993043	1	5	1	1	5	0	5	4	2	2	0	2	15	6.939759	13.879518	2	5	2
L3_chr2_-_65513165	chr2	65513138	65513239	-	200734	SPRED2	FLJ21897,FLJ31917,MGC163164,Spred-2	7.482876	6.633147	17.938574	43.343189	21.4961	8.590172	25.209894	36.639435	130.021667	99.569587	76.179504	59.853082	19.406921	44.016729	48.345172	73.428009	45.829752	28.615624	9	11	10	44	21	11.991071	34	51	150.556363	91.986139	84.966486	86	19	56.997375	68.997355	118.98421	57.994751	28.997416
L3_chr2_-_68333134	chr2	68333122	68333225	-	NA	NA	NA	182.101811	97.358211	85.068794	77.715363	63.544095	13.459391	46.77908	114.37231	92.85855	33.488377	69.748799	58.709984	98.559116	79.089325	97.608907	64.265479	63.073365	41.382322	202.988013	163.993162	47	79	61.996546	18.993092	62.996289	159	112	34	80	84	96.996503	102.996581	137.471798	104.92842	83	42
L3_chr2_-_69518072	chr2	69518060	69518104	-	27247	NFU1	NIFU,CGI-33,HIRIP5,MGC142252,MGC142254,NIFUC,Nfu	5.678063	5.404001	6.753939	11.756599	4.078888	0	1.32216	0.540457	2.353404	0	1.600219	1.454129	24.319297	9.88361	7.162556	8.553079	5.51351	4.99322	7	9	4	12	4	0	2	1	3	0	1.9	2	23.672131	13	13	14	8	5
L3_chr2_-_70374331	chr2	70374331	70374383	-	6637	SNRPG	SMG,MGC117317	5.070143	3.03097	4.935939	3.908923	0	0	0	0	4.070608	5.962742	0.84304	0	12.315621	21.500055	13.671811	9.747408	29.835176	8.920628	6	5	3	4	0	0	0	0	5	6	1	0	12	28	22.988166	16	40	9
L3_chr2_-_72229753	chr2	72229753	72229755	-	NA	NA	NA	0.796824	2.990195	0	1.861181	3.036334	1.175363	1.376676	1.828105	0	10.656333	0.830403	2.764878	0	0.761931	0.960217	0.416029	0	1.635497	0.99115	4.955752	0	1.90172	2.973451	1.747591	1.970588	2.955882	0	10.490186	0.985294	3.806811	0	1.025673	1.872646	0.686275	0	1.619023
L3_chr2_-_86276048	chr2	86276035	86276140	-	10989	IMMT	DKFZp779P1653,HMP,MGC111146,P87,P87/89,P89,PIG4,PIG52	31.494606	22.83289	8.616153	11.722554	7.148431	0.638107	18.749448	8.668088	7.025122	16.732211	6.799094	27.880548	35.666099	51.499497	31.439893	28.733782	54.528713	24.820625	37	37.917808	5	12	7	1	25	14	9	17	8	39	34.997175	67	49	47	71	25
L3_chr2_-_86704468	chr2	86704467	86704481	-	7844	RNF103	KF1,MGC102815,MGC41857,ZFP103,hkf-1	10.335381	19.598353	14.380864	4.917216	8.191662	1.362328	19.366069	13.927501	6.408097	1.87559	2.552068	2.195282	19.309566	9.948379	8.383699	3.053756	5.358761	10.888339	12	33	8	5	8	2	23	19	8	2	3	3	19	13	13	5	7	11
L3_chr2_-_95376102	chr2	95376101	95376102	-	NA	NA	NA	0	0.23729	0	2.218876	2.650453	0.642127	0	0	2.605495	8.204045	6.254213	12.336192	0	0	0	1.218951	0	0	0	0.383628	0	2.265216	2.591573	1.005757	0	0	3.245487	8	7.13963	17.85	0	0	0	2	0	0
L3_chr2_-_96146038	chr2	96146021	96146038	-	151	ADRA2B	ADRA2L1,ADRA2RL1,ADRARL1,ALPHA2BAR	0	0	0	0.975531	14.349321	0	0	0	0	0	0	0	0	0	0	0.60736	2.773991	1.007135	0	0	0	1	14	0	0	0	0	0	0	0	0	0	0	1	4	1
L3_chr2_-_96174907	chr2	96174897	96174955	-	1844	DUSP2	PAC1,PAC-1	101.818483	919.505463	476.582547	570.240211	961.578987	281.95148	161.599431	1013.026901	164.857753	212.674231	393.259482	196.970449	52.282389	419.637907	270.448223	142.811878	559.459582	256.114047	106.998666	1610.997868	218	568.998666	925.997331	289	172	922.998631	185	188	421.99545	301.999544	52	516	272.995736	229.997868	528	274
L3_chr2_-_97978827	chr2	97978815	97978848	-	23505	TMEM131	CC28,KIAA0257,PRO1048,RW1,YR-23	70.739741	55.252763	36.21211	69.980536	17.388262	28.698061	18.979661	73.940444	27.725918	42.719362	56.925208	56.052015	29.623528	41.506546	44.748641	27.008074	50.609458	22.855702	80	92.997006	20.997006	71	17	36	25	101.994924	34	42	64.962121	79.989848	29	54	65.980132	44	63.980132	23
L3_chr2_-_98713989	chr2	98713965	98714042	-	11320	MGAT4A	GNT-IV,GNT-IVA	5.56007	2.470809	3.183914	4.736228	1.019722	0	3.813911	11.098758	1.580632	0.390502	5.113013	4.447554	24.425197	12.870311	6.970315	11.430333	20.754667	25.757323	6.807018	4.046208	2	4.855666	1	0	5.694836	16.015239	2	0.431718	6	6.035443	23.846847	16.994792	12.979111	18.743083	28.656256	25.984429
L3_chr2_-_99417103	chr2	99417103	99417104	-	NA	NA	NA	0	0	0	0	0	0	0	0	0	0	0	0	0	0	17.717304	1.218951	0	0	0	0	0	0	0	0	0	0	0	0	0	0	0	0	24	2	0	0
L3_chr2_-_101291514	chr2	101291503	101291619	-	284996	RNF149	DNAPTP2,FLJ90504	24.48706	15.083197	12.434948	39.318207	9.190584	7.997538	5.550929	4.518335	0	9.964658	3.426933	11.498538	17.326805	19.702139	8.412363	28.438179	48.872123	26.629676	28.985714	25	7	40	9	11.941597	8	8	0	10	4	16	17	26	14	46.347095	62	27
L3_chr2_-_105312601	chr2	105312548	105312633	-	9392	TGFBRAP1	TRAP1,TRAP-1	16.171015	15.509472	17.23313	16.696985	20.309156	3.546613	46.28937	49.697035	31.257709	40.424313	39.475179	39.923226	23.586351	20.259053	17.435491	12.188744	19.111567	23.935515	19	25.711041	9.980769	17.06026	19.869159	5	63	73.735892	38.967647	40.966387	45.32492	56.01014	23	26.94854	28.892286	20	26.974522	23.962025
L3_chr2_-_106177153	chr2	106177150	106177194	-	80146	UXS1	UGD,FLJ23591	106.460171	100.546135	137.254832	172.531144	62.907368	10.687958	76.30826	135.654528	115.073667	97.203583	43.811851	38.637305	112.514538	80.084717	164.451242	130.349853	117.168274	39.510596	113	171.972261	68	172.977401	60.998565	14	87.989615	151.998512	130.988203	89	49	57	111.959375	101.996487	188.951558	209.987121	128.979289	40.998824
L3_chr2_-_113310828	chr2	113310825	113310835	-	3553	IL1B	IL-1,IL1-BETA,IL1F2	0	0	20.328831	25.747052	16.443769	0.638107	0.66108	26.936776	84.39538	107.053676	59.767551	28.318414	7.121753	75.495548	425.2691	401.431155	542.693817	237.39254	0	0	11	26	16	1	1	34	95	94.994118	66	42	7	95	398	641	498.999479	255
L3_chr2_-_113715850	chr2	113715839	113715853	-	NA	NA	NA	0	0	0	1.951062	0	0	0	0	1.580632	8.645481	15.01749	9.223053	0	0	0	3.64839	9.626534	9.877454	0	0	0	2	0	0	0	0	2	8.934783	17	13	0	0	0	6	12.608696	10
L3_chr2_-_114230662	chr2	114230658	114230674	-	80255	SLC35F5	FLJ22004	9.678234	6.567976	8.345896	11.819766	7.180999	2.761163	0.66108	1.080913	0	3.887265	8.709533	6.388535	7.154502	10.740794	2.181675	8.567864	7.689413	9.864763	11	11	5	12	7	4	1	2	0	4	10	9	7	13.985401	4	14	10	10
L3_chr2_-_127861980	chr2	127861925	127862078	-	NA	NA	NA	41.910245	85.794604	127.091432	165.741758	38.884546	22.565395	14.030043	67.504837	196.265998	79.547539	83.098351	81.371219	63.006668	106.947876	167.048399	120.607582	99.360173	54.185282	48	143.972615	72.509374	167.919499	38	31	20	97.995482	234.990917	77.934489	94.998489	116.998489	62	138.99638	235.897496	196	120.974118	54.995049
L3_chr2_-_128792913	chr2	128792907	128792921	-	9394	HS6ST1	DKFZp547H098,FLJ25392,HS6ST,MGC116899,MGC116901	12.972687	7.158902	0	9.786356	20.374889	2.606169	0.66108	0	2.279285	0	0.80399	0	0	2.704658	0	0	0.643964	0.874761	14.773988	11.934783	0	9.956522	19.847826	3.956522	1	0	2.909091	0	0.954545	0	0	3.6	0	0	1	0.866667
L3_chr2_-_136592190	chr2	136592189	136592192	-	7852	CXCR4	NPYR,CD184,D2S201E,FB22,HM89,HSY3RR,LAP3,LCR1,LESTR,NPY3R,NPYRL,NPYY3R,WHIM	3.332943	3.000661	0	0	0	0	6.870394	20.165257	0.772772	5.024947	0.84304	3.544256	32.313493	11.563151	1.733047	3.664301	1.36976	14.494517	4	5	0	0	0	0	8.935245	25	1	5	1	5	32	15	3	6	2	15
L3_chr2_-_144806507	chr2	144806504	144806614	-	NA	NA	NA	0	0	12.403975	0	0	0	0	0	12.654163	0	0	0	1.032672	0	0	1.21472	0.643964	0	0	0	6.981818	0	0	0	0	0	15	0	0	0	1	0	0	2	1	0
L3_chr2_-_151052428	chr2	151052425	151052429	-	390	RND3	ARHE,Rho8,RhoE,memB	1.656842	3.611079	18.736874	22.719338	13.324688	0.638107	0	3.746974	41.13362	34.640812	48.261066	33.704463	0	6.785508	44.335627	57.520319	71.416348	35.769956	2	6	10	23	13	1	0	6	48	33	54	49	0	9	56	93	81	37
L3_chr2_-_160469462	chr2	160469453	160469517	-	4065	LY75	CD205,CLEC13B,DEC-205,GP200-MR6	42.495986	28.828585	13.121768	2.926593	4.08325	4.270834	6.873089	24.831805	20.206681	5.74025	7.636555	10.15287	35.502182	35.705989	35.882522	10.935158	5.980337	14.876327	48.986395	47.986395	8	3	4	6	10	37.984733	24.976859	6	8.977444	14	34.683583	46.900194	56.897554	17.94356	8.980769	14.923077
L3_chr2_-_175255714	chr2	175255713	175255909	-	7456	WIPF1	MGC111041,PRPL-2,WASPIP,WIP	6.665198	5.064056	0.572258	7.968381	6.458092	2.567609	11.820905	23.060174	7.109097	9.792588	5.210894	17.153251	10.252518	11.334847	6.861757	3.652622	1.36976	2.01427	8.161671	8.331166	0.384615	8.113218	6.297701	3.70697	16.733146	33.951872	9	9.968441	6.086088	24.623478	10	15	12	6	2	2
L3_chr2_-_175741098	chr2	175741096	175741187	-	1386	ATF2	CRE-BP1,CREB2,HB16,MGC111558,TREB7	3.146363	3.043188	1.591957	2.933392	1.019722	0.638107	9.370407	4.92265	9.427411	7.868838	5.088853	2.964612	32.751127	27.286883	21.00336	18.916309	13.85877	25.713079	3.862069	5	1	3	1	1	13	8	12	8	5.982456	4	32	36	33.990148	30.990196	20	25.989838
L3_chr2_-_175754684	chr2	175754649	175754699	-	518	ATP5G3	MGC125738,P3	17.218731	10.808921	23.672813	21.655196	8.187496	5.170731	1.398909	0.540457	1.545543	1.93233	8.665052	2.936435	34.67384	24.109135	28.837658	49.147449	45.545443	46.333333	20.300168	18	13	22	8	7	2	1	2	2	10	4	33.983923	31.72	44	80	59.88	47.44
L3_chr2_-_176575234	chr2	176575231	176575271	-	80856	KIAA1715	LNP,DKFZp686G1442,MGC102862,Ul,ulnaless	125.543	86.567655	39.253958	62.12024	33.814196	3.39927	14.461264	64.777951	24.089555	36.885391	25.874249	48.022498	90.450702	48.327003	42.01665	44.766631	30.879597	18.814202	139.986975	145.98489	22.997821	63	33	5	19.996855	93.984527	29.996855	36.990566	30	67.993691	88.987205	62.982044	66.798359	72.946543	41.765843	18.989796
L3_chr2_-_176680907	chr2	176680907	176680926	-	NA	NA	NA	0.37898	3.123812	0.735147	0.835523	7.168211	6.965673	0.084464	2.029694	1.965954	0.904092	3.797802	22.095616	0	0.050719	0.024293	0	0.309283	0	0.485981	5.17223	0.485981	0.857143	7	9.428571	0.149171	3.410751	2.470588	0.965517	4.410751	31.740852	0	0.071429	0.071429	0	0.525974	0
L3_chr2_-_176718389	chr2	176718389	176718389	-	NA	NA	NA	16.379456	9.484904	16.737923	6.895737	7.180999	1.362328	0.66108	0	1.580632	0	0	2.156844	0	1.502626	6.075174	0.60736	0.643964	1.007135	18	16	9	7	7	2	1	0	2	0	0	3	0	2	9	1	1	1
L3_chr2_-_177816133	chr2	177816132	177816137	-	NA	NA	NA	6.117836	0	1.591957	0	0	0	0.66108	1.858813	0	0	0	0	7.195894	6.095206	17.187351	15.360531	8.415208	3.944081	7	0	1	0	0	0	1	3	0	0	0	0	7	8	25	25	11	4
L3_chr2_-_177837634	chr2	177837631	177837754	-	4780	NFE2L2	NRF2	173.650003	343.176674	230.61537	189.593177	96.31587	17.980298	63.309578	214.472623	128.430022	57.918274	76.436948	78.632887	57.297988	88.282094	104.660919	63.277124	90.199408	30.771024	193.206534	582.758344	122.803476	192.115366	93.941004	25.861504	82.814855	277.965256	153.989055	57.99278	87.970304	111.740072	56.256075	115.154326	142.977246	103.01682	113.844124	30.967804
L3_chr2_-_179024127	chr2	179024111	179024144	-	8575	PRKRA	HSD14,PACT,RAX	4.069575	9.352699	8.279922	6.822607	0	1.276213	0.018633	3.480183	1.644743	0	0.84304	1.482306	8.224478	10.505214	10.782526	3.67743	5.753456	5.853931	5	15.41629	5	6.959184	0	2	0.036873	6	2.089701	0	1	2	8	13.988095	18.639203	6.040456	8.822258	5.853772
L3_chr2_-_179837505	chr2	179837505	179837505	-	NA	NA	NA	0	0	0	0.975531	0	0	0	0	0	0	0	0	1.032672	10.081809	0.494381	0	0.643964	0	0	0	0	1	0	0	0	0	0	0	0	0	1	13	1	0	1	0
L3_chr2_-_196744525	chr2	196744525	196744557	-	9262	STK17B	DRAK2	16.115209	29.219352	6.367828	10.764886	14.381334	2.495884	6.419125	9.255421	11.319681	8.553636	6.001949	6.530564	46.815037	24.416927	10.844934	22.676025	24.823832	10.007667	19	48.899402	4	11	14	3.918699	9	15	14	9	7	9	46	32	18	37	33	10
L3_chr2_-_201536652	chr2	201536629	201536673	-	4999	ORC2L	ORC2	16.061798	8.50134	1.591957	6.844899	2.039444	0	16.877635	12.480629	14.428756	5.683511	31.982877	17.70937	28.574087	14.38415	15.085835	27.535153	24.209716	8.992676	19	14	1	7	2	0	23	21	18	6	37	25	27.994819	19	25	45	33	9
L3_chr2_-_202024424	chr2	202024421	202024520	-	66008	TRAK2	ALS2CR3,CALS-C,GRIF-1,GRIF1,KIAA0549,OIP98	19.906389	11.2744	4.93594	16.720754	2.039444	3.276647	3.382149	17.636149	22.139263	14.569488	28.731913	51.42662	16.278168	27.025831	24.741509	16.473424	28.344437	25.6569	23	18.850467	3	17	2	5	5	27.934986	27.155999	15	33	73.975309	16	35	38.897159	26.943396	36.92963	25.952191
L3_chr2_-_207739925	chr2	207739925	207739925	-	NA	NA	NA	1.619128	0.948229	0	2.368619	0.782289	2.491553	1.054571	1.735601	0	1.730631	21.741475	0	0.483551	3.07399	0.393151	0.066007	0.517566	0.474349	1.956319	1.560727	0	2.417298	0.767784	3.472527	1.540118	2.822479	0	1.799397	24.23488	0	0.465517	4.042985	0.818182	0.10989	0.818182	0.465517
L3_chr2_-_217183996	chr2	217183982	217183998	-	NA	NA	NA	0	0.610418	0.09434	0.103026	0	0	1.050428	3.372098	0.936437	1.500601	6.129538	4.285408	22.514382	39.774602	33.220727	21.66615	25.74611	14.619118	0	1	0.071429	0.107143	0	0	1.612903	5.532258	1.225806	1.612903	7	6	22.127193	50.690789	43.127193	35.127193	30.662281	14.929825
L3_chr2_-_218474978	chr2	218474960	218474980	-	NA	NA	NA	0	0	0	0	0	0	0	0	3.091086	4.82506	11.190244	2.936435	0	0	10.361251	9.201835	3.383483	4.007312	0	0	0	0	0	0	0	0	4	5	13	4	0	0	16	15	5	4
L3_chr2_-_218517039	chr2	218517026	218517043	-	7145	TNS1	MGC88584,TNS,DKFZp586K0617,MST091,MST122,MST127,MSTP091,MSTP122,MSTP127,MXRA6	3.413301	0	0	3.918306	1.019722	0.638107	0.66108	0	3.126175	11.710427	22.810938	56.56985	1.032672	0.742541	19.300448	10.438456	11.179319	32.340012	4	0	0	4	1	1	1	0	4	11.977099	26	81.777728	1	1	29.774327	17	15.833333	33
L3_chr2_-_220144381	chr2	220144375	220144557	-	23363	OBSL1	KIAA0657,MGC71026	462.333074	268.139254	115.204751	177.947283	146.79364	160.193797	129.302684	120.516443	50.208403	67.209826	75.248784	144.952331	107.178813	85.075488	56.115385	53.261073	45.145802	104.313829	511.685108	451.244618	66.051102	180.715352	143.122804	204.996619	167.681723	167.979544	61.955605	66.984918	85.822762	207.536044	104.945591	110.826843	89.988012	87	63.889026	106.49755
L3_chr2_-_221776394	chr2	221776394	221776395	-	NA	NA	NA	7.950715	4.77729	3.343982	4.917216	3.069543	0.638107	2.16878	0.540457	1.580632	3.981573	2.583893	0	4.087056	3.040757	12.808845	9.22398	3.714923	8.764874	9	8	2	5	3	1	3	1	2	4	3	0	4	4	18	14.982143	5	9
L3_chr2_-_224410528	chr2	224410524	224410544	-	130340	AP1S3		56.565736	11.908772	14.186973	16.727746	1.019722	0	25.946908	3.480183	11.144615	5.74025	0.84304	0.741153	23.410912	16.949214	25.47944	9.798495	6.539376	3.021404	62	20	8	17	1	0	32	6	14	6	1	1	23	22	36	16	8.993827	3
L3_chr2_-_225379196	chr2	225379196	225379197	-	NA	NA	NA	0	0	0	0	0	0.638107	0.66108	0	0	0.937795	0.84304	0	1.032672	0.742541	5.31075	14.789715	7.045449	1.993043	0	0	0	0	0	1	1	0	0	1	1	0	1	1	8	24	9	2
L3_chr2_-_227372719	chr2	227372710	227372829	-	NA	NA	NA	13.822446	16.689553	6.527897	5.866785	3.063528	1.276213	2.059989	3.037067	0.772772	1.87559	17.592505	4.380303	6.029473	2.970163	4.08758	2.43951	4.202503	3.97823	16	27.898305	4	6	3	2	3	5	1	2	20	6	5.897959	4	7.83347	4	5.897959	4
L3_chr2_-_229753788	chr2	229753786	229753957	-	NA	NA	NA	15.662866	14.322688	3.343982	7.836612	26.703079	21.195527	139.618965	32.844008	36.511211	42.281809	56.848439	82.863821	5.100095	6.052776	4.409103	3.041031	4.283342	15.819661	18	24	2	8	26	28	161	45	44	41	64	122	5	8	8	5	6	16
L3_chr2_-_234427916	chr2	234427879	234427931	-	55355	DKFZp762E1312	hFLEG1,DKFZp762E1312,FAKTS,URLC9	24.385517	13.908787	5.161982	22.613103	1.019722	1.276213	29.389095	6.933543	14.617618	6.678045	0.84304	2.195282	24.655922	37.868054	26.594181	20.773049	6.834535	8.979754	29	23	3	23	1	2	37	10	18	7	1	3	24	50	43	33.990196	8.990244	9
L3_chr2_-_238008221	chr2	238008201	238008224	-	NA	NA	NA	0	0	0	0	1.019722	1.362328	0.66108	0	8.765873	16.821698	61.872533	52.86738	0	0	21.971121	22.716251	35.813402	45.735908	0	0	0	0	1	2	1	0	10.969849	17	69.98	75.909548	0	0	34	37	45	46.931034
L3_chr2_-_239669547	chr2	239669546	239669548	-	NA	NA	NA	10.445122	5.404001	8.505964	13.792187	9.221761	10.776523	9.845809	9.562773	5.542158	9.14184	0.84304	19.32056	0	3.553695	0.645847	1.218951	0.643964	2.014269	12	9	5	14	9	14	12.944444	13.944444	6.944444	9	1	27.944444	0	4.733333	1.354839	2	1	2
L3_chr2_-_239854144	chr2	239854144	239854148	-	NA	NA	NA	3.265331	1.211934	0	0	0	0	9.283818	8.2519	0	0.937795	0	0	15.271697	14.674389	0.494381	0	0	1.007135	4	2	0	0	0	0	12	12	0	1	0	0	15	19	1	0	0	1
L3_chr2_-_241149131	chr2	241149126	241149182	-	NA	NA	NA	22.949418	23.340604	4.775871	35.438903	21.562925	10.079672	16.835272	45.399557	23.869058	15.819886	26.537964	42.983832	9.239479	21.353902	12.690754	16.134793	37.868412	14.878977	27	38.993151	3	36	21	14	23	64	29	16	30.830325	61	9	28	20	26.382132	48	15
L3_chr2_-_241860889	chr2	241860888	241860981	-	3069	HDLBP	Hbp,FLJ16432,PRO2900,VGL	442.384511	301.105807	511.251985	424.86175	285.981224	81.531107	92.308918	107.291314	190.888957	94.653263	144.265839	120.980916	117.344989	101.192678	347.996429	142.237717	222.707384	160.672068	451.795344	517.899644	243.936052	425.875436	276.932593	97.987385	107.906096	129.895082	218.926542	87.892917	159.930055	180.965027	116.59038	128.82526	368.406216	229.638412	241.663203	167.60078
L3_chr2_-_242096673	chr2	242096642	242096703	-	10494	STK25	DKFZp686J1430,SOK1,YSK1	46.04059	31.412472	18.243874	46.24399	25.610144	13.664687	10.126162	17.027999	5.551351	5.962743	1.68608	2.195282	53.721859	28.235558	23.592288	24.555688	29.865726	41.992216	53	53	10.952991	47	25	18.991111	14	24	7	6	2	3	53	37	37	40	39	43
L3_chr3_+_2115388	chr3	2115365	2115613	+	NA	NA	NA	146.156265	106.981076	16.896074	25.560549	3.069543	0.638107	26.899539	37.585234	17.608715	10.079635	4.261096	0.741153	51.820839	37.319147	10.210545	3.580296	1.931892	1.007135	161.996845	179.970355	10	26	3	1	36	58	22	10	5	1	51	48.737005	18	5.895349	3	1
L3_chr3_+_4996121	chr3	4996119	4996198	+	8553	BHLHB2	DEC1,SHARP-2,STRA13,Stra14	7.38326	50.291958	32.63079	47.17778	15.332399	6.762032	28.725968	253.009213	48.619298	63.19558	36.7577	22.014733	34.851818	123.937361	44.939806	40.449868	39.107341	28.729827	9	84	19	48	15	10	39	317	59	62	42	30.943038	34	159.954965	67.988478	65.961883	52	29
L3_chr3_+_6878150	chr3	6878150	6878150	+	2917	GRM7	GLUR7,FLJ40498,GPRC1G,MGLUR7,mGlu7	0	0.006985	1.591957	0	0	0	3.768114	0.037976	10.213483	0.079863	0.875353	0.944208	0	0	0.494381	0	0.643964	0	0	0.010909	1	0	0	0	5	0.094262	12.188525	0.094262	1.037582	1.282787	0	0	1	0	1	0
L3_chr3_+_9065127	chr3	9065124	9065127	+	NA	NA	NA	30.964893	26.231541	13.722742	36.925066	15.183702	1.362328	0.66108	22.735767	12.465736	7.902475	7.858943	9.659938	7.999265	8.309079	10.994916	6.279902	31.716769	4.746738	33.151929	44.680818	7.663001	37.1934	14.766975	2	1	28.217519	14.783599	7.837468	8.932432	13.917048	7.869565	10.748729	15.131856	10.219791	35.834006	4.827899
L3_chr3_+_14419076	chr3	14419076	14419232	+	6533	SLC6A6	MGC10619,MGC131729,TAUT	9.195001	19.763408	56.987889	48.373208	28.691695	4.18472	18.965319	37.359766	88.353194	82.252868	49.821973	30.405057	9.239479	13.645655	82.621124	61.00608	27.690554	30.509332	10.985294	33	32	49	28	6	26	51.975676	103.997283	78.997283	56.997283	43	9	18	108.984443	98.984443	36	31
L3_chr3_+_14827047	chr3	14827046	14827047	+	NA	NA	NA	0.675674	2.131311	0	0.824758	7.47785	8.060331	0.66108	2.56872	1.580632	10.353922	5.187743	16.056464	0.359658	0	1.453365	1.044008	1.808029	5.916815	0.846154	3.538462	0	0.846154	7.288462	10.153846	1	4	2	10	5.943396	23.484848	0.345455	0	2.571429	1.714286	2.714286	6
L3_chr3_+_16901252	chr3	16901225	16901501	+	NA	NA	NA	19.16418	14.515582	3.183914	21.335453	7.142416	3.914755	4.043229	8.002156	5.44449	4.724581	10.388773	29.966369	1.094358	1.485082	3.068363	1.826311	0.643964	8.014624	22.917647	24	2	21.779064	7	6	6	14.005985	7	5.043449	12	41.853333	1.060209	2	6	3	1	8
L3_chr3_+_18483626	chr3	18483626	18483626	+	NA	NA	NA	0.039489	0.610418	0	0.975531	0	0	1.398909	4.819352	0.772772	1.93233	0	2.852977	14.16808	15.86858	13.208651	1.218951	0.752545	2.971095	0.055556	1	0	1	0	0	2	7	1	2	0	4	14	20.307692	17.769231	2	1.153846	3
L3_chr3_+_23822417	chr3	23822417	23822511	+	7324	UBE2E1	UBCH6	36.585562	24.124501	21.897988	49.120821	21.461134	5.104854	1.98324	1.718711	5.528465	1.87559	4.261096	22.080649	51.037103	19.567974	25.478725	26.231527	34.25219	24.690862	43	40	13	50	21	8	3	3	7	2	5	32	49.99	26	40.980066	43	47	24.988962
L3_chr3_+_31963181	chr3	31963181	31963184	+	NA	NA	NA	0	1.810134	12.788907	0.975531	0	0	0	0	4.005807	2.870125	0.84304	2.195282	0	0	0	0.620904	0	0	0	3	7	1	0	0	0	0	5	3	1	3	0	0	0	1.022727	0	0
L3_chr3_+_38019768	chr3	38019766	38019768	+	NA	NA	NA	9.703446	1.220836	0	0.975531	0	0	9.314512	4.511956	14.904205	11.436084	1.659729	4.211546	4.087056	3.409073	1.585219	3.664301	0	0.770536	10.894737	2	0	1	0	0	11.923077	6.885634	17.871968	11	1.943396	5.864118	4	4.52381	3	6	0	0.761905
L3_chr3_+_39399864	chr3	39399834	39399883	+	54977	SLC25A38	FLJ20551,FLJ22703	2.461087	1.211934	1.591957	0.975531	2.039444	2.638541	22.307953	10.316225	12.313144	2.870125	3.395108	18.539854	14.280416	18.526948	16.180047	13.418595	26.659474	18.694056	3	2	1	1	2	4	30	17	15	3	4	26	14	24	27	22	36	18.953757
L3_chr3_+_42607341	chr3	42607336	42607422	+	51188	SS18L2	KIAA-iso	8.991748	3.662509	1.591957	1.951062	3.063528	0	0	0	2.353404	13.6128	0.84304	3.63915	73.343018	41.949527	66.04414	42.858684	41.350796	44.248772	11	6	1	2	3	0	0	0	3	13	1	5	71.985892	55	100	70	58	45
L3_chr3_+_43303093	chr3	43303071	43303094	+	54861	SNRK	DKFZp779A1866,FLJ20224,HSNFRK,KIAA0096	8.255116	1.831254	0	1.957861	4.089265	0	0	6.681	0.772772	0	1.68608	1.482306	15.328561	7.502353	9.279096	4.265821	3.945615	2.014269	10	3	0	2	4	0	0	10	1	0	2	2	15	10	16	7	6	2
L3_chr3_+_46370357	chr3	46370354	46370644	+	729230	LOC729230		2.528698	0.610418	0	0	0	0	13.403796	10.115586	5.528465	4.919368	0	0.741153	81.322714	34.833225	10.549663	8.52956	3.863783	2.971095	3	1	0	0	0	0	18	16	7	5	0	1	79.975757	45.987805	18.98773	13.975758	6	3
L3_chr3_+_47819631	chr3	47819621	47819681	+	22907	DHX30	DDX30,FLJ11214,KIAA0890,Ret-CoR	24.674241	15.652136	3.343982	24.580393	30.732262	7.522759	35.38587	37.924883	13.007174	15.590258	13.783881	35.334036	69.201826	54.451544	15.673873	29.369023	51.745588	75.917318	29	26	2	25	30	11	46	56	16	16	16	50	67.997214	71	26	47.988881	65	78
L3_chr3_+_49002319	chr3	49002319	49002690	+	54681	PH-4	P4H-TM	141.32578	92.12637	57.15379	108.437381	77.88262	69.26095	36.666909	61.819887	41.210884	34.808772	32.943763	64.564739	60.155007	37.186664	74.651893	25.077716	25.580541	74.136911	159	155	33	109.997712	76	89	49	87	50.523096	35	38	92	59	48.984733	100	40.996183	35	75.992395
L3_chr3_+_49482568	chr3	49482563	49482781	+	1605	DAG1	156DAG,A3a,AGRNR,DAG	170.69326	126.95249	98.978018	342.649435	194.99899	44.68545	275.856442	252.893641	170.882624	400.628206	270.9391	194.46668	60.561978	35.998886	32.887897	81.508793	67.656678	51.642052	189.837612	213.743023	57.125465	346.717241	189.949382	60.705454	328.964443	324.609664	205.44636	377.693915	305.766119	281.72396	59.273078	47.510687	57.501843	132.835803	92.672883	52.362248
L3_chr3_+_51680287	chr3	51680272	51680315	+	51368	TEX264	DKFZp451H0417,FLJ13935,SIG11,ZSIG11	40.329428	25.806449	13.695865	82.622003	67.713188	29.057727	6.527917	6.334386	7.109096	27.946643	11.959914	15.760519	40.871765	12.199386	13.540371	31.709294	47.747789	39.438164	47	43	8	83.866499	66	39	9	11	9	28	14	22	40	16	24	51.75766	60	40
L3_chr3_+_52464556	chr3	52464538	52464685	+	11188	NISCH	FLJ14425,FLJ40413,FLJ90519,I-1,IRAS,KIAA0975	84.424939	59.975944	48.64711	52.922066	39.721475	25.291157	56.305887	57.326836	87.36851	32.61842	37.89379	83.67763	27.346405	23.131298	21.48455	27.251303	22.17997	32.480464	97.426941	100.443524	27.332117	53.765854	38.793273	35.645906	69.772011	83.159182	102.96906	32.884179	43.535406	120.311683	26.663053	30.698522	35.174906	44.51192	30.71627	32.699632
L3_chr3_+_53177753	chr3	53177719	53177818	+	NA	NA	NA	6.598273	3.03097	0	4.657482	5.102972	0.638107	2.64432	1.62137	2.402289	2.813385	3.37216	2.936435	21.557747	5.232875	2.901281	14.039459	6.719606	9.927762	8	5	0	4.769231	5	1	4	3	3	3	4	4	21	7	5	23	10	10
L3_chr3_+_54977248	chr3	54977230	54977250	+	NA	NA	NA	0	0	0	0	0	0	0.66108	1.080913	0.772772	0	0	0	17.3231	5.281497	0.494381	0	0	4.028538	0	0	0	0	0	0	1	2	1	0	0	0	16.974359	7	1	0	0	4
L3_chr3_+_55496734	chr3	55496734	55496734	+	NA	NA	NA	0	1.211934	0	0.975531	0	0	13.255501	0	0	2.94947	0	0	0	0	0	0	0	0	0	2	0	1	0	0	16	0	0	3	0	0	0	0	0	0	0	0
L3_chr3_+_56477024	chr3	56477023	56477407	+	NA	NA	NA	0.804244	0	0	0.975531	2.039444	0	2.82986	1.718711	5.65124	0.937795	0	11.76834	0	0	11.976434	0.60736	1.287928	2.014269	1	0	0	1	2	0	4	3	7	1	0	17	0	0	17	1	2	2
L3_chr3_+_58198304	chr3	58198282	58198594	+	57406	ABHD6		24.77935	17.495567	4.93594	59.410669	46.01561	16.979661	21.440369	2.161827	15.079574	21.350728	26.562346	15.427721	2.999206	4.031089	8.039461	22.59291	38.858263	37.007519	29.745236	28.98	3	60.442655	45	24.96	28.568	4	18.977639	21.819277	31.044192	21.215027	2.903614	5.378802	15.39196	36.99	53.950698	37.352486
L3_chr3_+_75282988	chr3	75282985	75282988	+	NA	NA	NA	0	0	0	0	0	0	0	0	0	0	29.783573	0.741153	0	0	0	0	0	0	0	0	0	0	0	0	0	0	0	0	33	1	0	0	0	0	0	0
L3_chr3_+_106730267	chr3	106730266	106730273	+	NA	NA	NA	0	0	0	0	0	0	0	0	0	0.14471	0.84304	0	1.032672	2.005686	16.371958	11.170276	4.259643	3.944081	0	0	0	0	0	0	0	0	0	0.166667	1	0	1	2.678437	21.877193	18.194202	5.877193	4
L3_chr3_+_111673875	chr3	111673875	111673875	+	NA	NA	NA	0.804244	1.211934	0	0.975531	0	0	12.361914	0.540457	1.580632	1.93233	0.84304	6.953769	0	0.742541	0	0.60736	0	1.007135	1	2	0	1	0	0	15	1	2	2	1	10	0	1	0	1	0	1
L3_chr3_+_112273313	chr3	112273312	112273321	+	25945	PVRL3	CDw113,DKFZP566B0846,FLJ90624,PPR3,PRR3,PVRR3,nectin-3,CD113	3.272548	1.966745	0.296944	9.505797	6.72481	0.828569	7.384198	3.081348	13.814241	8.037003	3.477914	19.130493	1.776776	5.451809	7.439584	2.760416	4.981638	5.59539	4.01513	3.232036	0.214163	9.705665	6.577066	1.33303	10.337191	5.668155	17.107498	8.132475	4.143304	27.494141	1.712359	7.286137	13.177451	4.545843	7.598926	5.554366
L3_chr3_+_113180575	chr3	113180562	113180585	+	55347	ABHD10	FLJ11342	6.746243	3.043188	0	8.830006	0	0.638107	2.721069	1.62137	14.631314	0.937795	0.84304	4.352126	15.368563	9.011746	2.573982	7.938055	6.883269	5.992499	8	5	0	9	0	1	4	3	18	1	1	6	15	12	5	13	10	6
L3_chr3_+_115149452	chr3	115149434	115149462	+	254887	ZDHHC23	MGC42530,NIDD	0.804244	4.814704	0	4.900636	0	0.638107	6.256716	8.997868	0	0	0	1.482306	13.280887	10.684154	1.470893	0	0.643964	1.007135	1	8	0	5	0	1	9	15	0	0	0	2	13	14	2.978261	0	1	1
L3_chr3_+_123223664	chr3	123223663	123223667	+	NA	NA	NA	0	0.001372	0	1.206346	0	0	1.398909	0.017861	0.772772	0.937795	0	0	13.987597	13.477572	4.767166	13.460613	22.012435	4.739847	0	0.002107	0	1.235294	0	0	2	0.048193	1	1	0	0	13.7618	17.503962	7.650033	21.894636	26.67046	4.814998
L3_chr3_+_124114966	chr3	124114966	124114966	+	NA	NA	NA	3.413301	4.77729	12.788907	22.793105	2.043806	2.123056	11.473167	2.054332	10.050431	1.93233	1.709028	6.276676	0	0.742541	2.4069	2.446396	0.643964	1.993043	4	8	7	23	2	3	14	3.27907	12	2	2	9	0	1	4	4	1	2
L3_chr3_+_124883906	chr3	124883906	124883906	+	NA	NA	NA	0	0	0	0	0	0	0	0	0.772772	0	10.618816	8.97447	0	0	0	0	0	0	0	0	0	0	0	0	0	0	1	0	12	13	0	0	0	0	0	0
L3_chr3_+_128874488	chr3	128874468	128874489	+	80325	ABTB1	BPOZ,EF1ABP,MGC20585,PP2259	3.265331	1.211934	0	4.891254	6.1358	16.561594	0.66108	0.008156	0	0	1.68608	0.741153	12.226009	3.012019	5.475263	7.536591	4.358886	17.574784	4	2	0	5	6	22	1	0.024	0	0	2	1	12	4	10	12.328502	6	18
L3_chr3_+_129273136	chr3	129273136	129273137	+	NA	NA	NA	0	0	0	0	0	0	0	0	0	0	0	0	10.171602	3.040757	2.4069	3.061421	4.358886	2.971095	0	0	0	0	0	0	0	0	0	0	0	0	10	4	4	5	6	3
L3_chr3_+_133518940	chr3	133518940	133518972	+	55	ACPP	PAP,ACP-3,ACP3	0	0	0	0	1.019722	0.638107	0.66108	0	0	2.870125	16.633223	21.692732	1.032672	4.514646	1.090837	5.47835	40.895854	21.381963	0	0	0	0	1	1	1	0	0	3	19	31	1	6	2	8.963303	48.954129	21.963303
L3_chr3_+_138132036	chr3	138132012	138132043	+	NA	NA	NA	0	0	0	0.975531	0	0	0	0	0	0	0.84304	2.195282	0	0	0	4.873181	6.488913	13.842519	0	0	0	1	0	0	0	0	0	0	1	3	0	0	0	8	9	13.969697
L3_chr3_+_139316399	chr3	139316399	139316399	+	NA	NA	NA	2.528698	4.186026	4.817306	0	0	0.638107	6.264127	12.208791	14.334846	4.918398	2.583893	2.156844	18.033371	13.092117	18.422022	16.613228	13.089345	14.412097	3	7	2.8125	0	0	1	8	16	16.925901	4.898305	3	3	17.852649	16.808312	23.779971	26.905052	15.896292	14.913386
L3_chr3_+_139388832	chr3	139388828	139389073	+	25852	ARMC8	HSPC056,MGC10058,MGC4880,S863-2	17.71189	27.005879	11.541033	22.550196	15.363028	1.276213	43.38526	59.512768	55.369999	36.606266	35.207719	24.706244	62.28665	70.707524	63.188522	54.700831	55.350549	29.568286	21	45	6.862069	23	15	2	55.984556	83.968627	67.976439	36	41	34.992126	60.994277	91.985649	93.946946	88.946014	71.966364	29.99422
L3_chr3_+_142252927	chr3	142252923	142252928	+	92369	SPSB4	SSB-4,SSB4	0	0	1.591957	0	0	0.003648	0	0.540457	0	0	15.040437	0.131724	0	0	0	0	0.017397	0.003283	0	0	1	0	0	0.008918	0	1	0	0	17	0.169197	0	0	0	0	0.038149	0.002983
L3_chr3_+_142688572	chr3	142688570	142688572	+	5922	RASA2	GAP1M	3.413301	2.406191	0	1.957861	1.019722	0	0	0	0.772772	0	2.552068	1.454129	5.100095	1.485082	1.090837	1.214719	2.913582	10.679818	4	4	0	2	1	0	0	0	1	0	3	2	5	2	2	2	4	11
L3_chr3_+_143078132	chr3	143078121	143078231	+	483	ATP1B3	ATPB-3,CD298,FLJ29027	170.223662	89.920849	119.999506	349.221425	131.715977	41.731871	20.035622	19.959479	16.472556	28.171491	25.186368	41.618013	92.30344	85.979156	137.21589	271.737035	266.929535	145.926071	183.821542	152.091985	63.680667	350.559592	127.857169	52.697435	25.841554	28.818622	19.870197	27.851419	28.83316	59.743429	90.966117	109.942654	170.886581	437.756368	296.794215	151.912124
L3_chr3_+_144321325	chr3	144321325	144321328	+	9435	CHST2	C6ST	0	0	0	2.933393	0	10.5627	0	0	0	0	1.68608	0	0	0	0	0	0	0	0	0	0	3	0	13	0	0	0	0	2	0	0	0	0	0	0	0
L3_chr3_+_149011498	chr3	149011498	149011499	+	NA	NA	NA	0	0	0	0	0	0	4.589349	4.296615	2.735864	1.93233	7.620627	11.66409	0	0	0	0	0	0	0	0	0	0	0	0	6	6.666667	3.406651	2	8.666667	17.022648	0	0	0	0	0	0
L3_chr3_+_152286199	chr3	152286193	152286199	+	NA	NA	NA	0	1.220836	1.591957	0	0	0	0	0	0.772772	11.208741	0	0.741153	0	0.742541	0.494381	0.60736	0	1.007135	0	2	1	0	0	0	0	0	1	11	0	1	0	1	1	1	0	1
L3_chr3_+_153444814	chr3	153444812	153444872	+	NA	NA	NA	3.265331	4.847864	0	1.951062	1.019722	0	31.346493	54.883402	14.385423	6.621306	10.328606	12.298381	97.950444	86.226663	23.464325	26.906435	11.70467	11.898119	4	8	0	2	1	0	42	78	17.994444	7	12	17	96	112	37	44	17	11.996855
L3_chr3_+_157071082	chr3	157071080	157071209	+	8833	GMPS		217.8499	118.149817	42.834401	87.699262	44.093866	7.829508	33.442354	36.31652	27.984153	17.450069	14.509898	19.263983	194.728323	145.729556	117.161747	83.460663	116.544232	52.920528	238.977442	198.919662	24.990881	88.988064	42.998523	12	45.987393	56.995763	34.975207	17.995392	16.892315	26.995763	191.989187	187.982711	168.963211	135.963395	144.993471	53.997861
L3_chr3_+_161391079	chr3	161391079	161391079	+	NA	NA	NA	0	1.810134	1.591957	0	5.123968	0	0	13.399816	0	0	0	2.156844	0	0.742541	0	0	9.593484	0	0	3	1	0	5	0	0	17.380952	0	0	0	3	0	1	0	0	11.95	0
L3_chr3_+_161600117	chr3	161600116	161600173	+	10051	SMC4	CAPC,SMC4L1,hCAP-C	243.630211	198.10185	85.661979	133.393953	29.696701	11.788747	117.020079	226.557027	177.326908	91.468688	42.018326	73.707518	92.146907	58.137858	91.946732	57.094727	21.421872	16.784791	264	336	47	135	29	16	138	267.998896	206.998896	87	48	107.998896	91	74.991304	120	92.766892	29	17
L3_chr3_+_161635193	chr3	161635192	161635193	+	10051	SMC4	CAPC,SMC4L1,hCAP-C	0	0	0	0	0	0	0	0	0	0	0	0	1.032672	11.613516	0	1.832151	0.643964	0	0	0	0	0	0	0	0	0	0	0	0	0	1	15	0	3	1	0
L3_chr3_+_173367330	chr3	173367325	173367331	+	NA	NA	NA	0	0	0	0	0	0	0	0	4.913659	0.937795	0	0.741153	4.104726	5.300426	10.23352	1.826311	2.773991	1.007135	0	0	0	0	0	0	0	0	6	1	0	1	4	7	15	3	4	1
L3_chr3_+_173951206	chr3	173951164	173951274	+	1894	ECT2	FLJ10461,MGC138291	6.530661	11.426444	6.753939	9.796154	0	0.409462	33.802801	40.246681	44.611433	43.131847	23.110605	27.869432	84.490845	68.069959	50.832139	52.156058	22.841707	24.685649	8	19	4	10	0	0.666667	45	62	54.996337	43	27	39	82.982238	88.997481	77.965624	85	33	25
L3_chr3_+_180664801	chr3	180664801	180664801	+	NA	NA	NA	0	0	0	2.942775	1.019722	0	0	0.540457	1.580632	6.077393	2.583893	0	2.054407	6.93636	1.090837	26.614014	9.6372	2.971095	0	0	0	3	1	0	0	1	2	6	3	0	2	9	2	43	12	3
L3_chr3_+_180763407	chr3	180763380	180763480	+	86	ACTL6A	ACTL6,BAF53A,MGC5382	44.661354	28.726464	21.897989	13.671033	8.168153	4.761598	26.840515	33.694385	34.812735	24.92341	27.207279	18.149215	373.624952	317.966683	334.396519	246.369838	234.948126	133.780295	51	48	13	14	8	7	37	49.985294	43	25	31	24.985294	370.991552	404.990598	418.989606	398.973456	279.991077	137.995066
L3_chr3_+_181802658	chr3	181802656	181802690	+	151613	TTC14	UNQ5813,DKFZp313M1015,DRDL5813,FLJ00166,KIAA1980,PRO19630	29.89605	13.783198	29.793716	24.530114	17.431541	2.000435	17.501467	35.262784	70.05379	36.147512	35.673598	49.507991	29.57468	22.834917	52.58892	59.693699	78.004539	31.461671	35	23	17	25	17	3	24	51	84	36	41	71	28.990719	30	77	97	93	32
L3_chr3_+_185375278	chr3	185375266	185375411	+	1173	AP2M1	AP50,CLAPM1,mu2	1297.089497	729.794796	723.519324	1160.160674	950.684035	622.01718	1350.187567	1161.398648	674.064068	851.743474	799.754765	756.889367	628.249064	572.350975	986.525458	616.623624	723.664936	954.002357	1351.653306	1247.403583	365.943168	1165.807045	922.205515	721.673305	1450.848802	1280.899327	774.841304	773.885454	882.603851	1134.919828	624.957628	725.768716	1116.792798	995.708457	810.808913	1004.790914
L3_chr3_+_185499701	chr3	185499675	185499748	+	5708	PSMD2	p97,TRAP2,MGC14274,S2	90.369756	51.434472	51.861296	65.828461	120.063105	56.795399	39.021397	17.182629	18.434564	16.533917	43.470937	37.171791	59.73987	54.703475	56.24511	40.981463	74.086761	101.509084	102.831724	85.98975	30.88901	66.993861	116.898921	72.770733	49.913043	26.978261	23	16.96117	49.720755	54	58.653873	70.908086	84.30912	66.971815	94.86784	104.787639
L3_chr3_+_190147497	chr3	190147466	190147727	+	NA	NA	NA	1.608488	0	4.935939	24.57299	13.290468	2.724655	7.850076	6.960367	86.18989	124.349178	164.453396	158.28827	6.171622	5.239642	101.628188	150.431995	358.981129	107.832953	2	0	3	25	13	4	11	12	103.996063	116.946003	184	232.996063	5.997512	7	139.949434	243.966306	395.986088	111
L3_chr3_+_191848285	chr3	191848284	191848285	+	NA	NA	NA	0.804244	0	0	0	0	0	0.66108	0.540457	0	0	0	0.741153	11.152647	5.46805	1.733047	0.60736	0	0	1	0	0	0	0	0	1	1	0	0	0	1	11	7.170732	3	1	0	0
L3_chr3_+_199161460	chr3	199161451	199161500	+	6165	RPL35A		11.666248	10.68168	5.161982	16.757847	6.139087	3.712866	7.126639	20.522424	6.350122	12.056811	3.464574	2.156844	186.226873	160.303771	243.499003	227.787683	197.858244	92.268913	13	18	3	16.984615	6	5	9.849315	27	8	12	4	3	185.937241	199.964225	256.960399	365.906059	204.980008	96.981884
L3_chr3_-_3196386	chr3	3196382	3196387	-	51185	CRBN	DKFZp781K0715,MGC27358,MRT2A	7.950715	3.611079	3.183914	5.892747	0	1.276213	3.768114	6.933543	12.299304	6.054176	7.003781	10.262779	22.277196	12.351287	20.079931	21.491692	16.256916	6.837266	9	6	2	6	0	2	5	10	15	5.978022	7.978022	14.923077	21.987342	16	28.993671	34.946644	19.981013	6.993671
L3_chr3_-_8786300	chr3	8786296	8786300	-	5021	OXTR	OT-R	0	0	0	0	0	1.362328	0	0	0	0	0.84304	11.169752	0	0	0.494381	0	1.36976	1.007135	0	0	0	0	0	2	0	0	0	0	1	16	0	0	1	0	2	1
L3_chr3_-_9786568	chr3	9786544	9786681	-	8536	CAMK1	CAMKI,MGC120317,MGC120318	739.288227	376.337383	299.549635	1721.437578	2198.636621	600.374923	54.073082	20.971511	33.220442	145.922704	152.451042	64.703491	176.768763	117.699767	185.486608	566.153611	824.43656	498.110502	778.840748	639.827445	158.911854	1724.834186	2124.713692	670.899116	69.142594	33	40.893459	138.89166	171.945514	91.991087	174.991437	151.949891	245.985673	912.916329	886.959708	521.897953
L3_chr3_-_10767593	chr3	10767591	10767594	-	NA	NA	NA	0	0	0	0	0	0	10.372588	2.56872	1.709602	4.023173	0.164859	0.020696	1.081365	3.048941	1.567573	1.867724	5.382106	0.062468	0	0	0	0	0	0	13	4	2.176535	4.050439	0.201754	0.025219	1.047525	4.011881	2.973762	3.059406	7.047525	0.059406
L3_chr3_-_16530202	chr3	16530197	16530228	-	23180	RFTN1	MIG2,FLJ23866,KIAA0084,MGC141678,PIB10,PIG9,RAFTLIN,MGC44480	11.446422	4.24853	1.591957	10.770004	5.09861	5.669668	1.32216	2.161827	2.402289	1.87559	9.99957	7.233279	15.245496	4.497101	0	5.500152	20.951732	8.102477	13.670455	7.017399	1	11	5	8	2	4	3	2	11.589599	10	15	6	0	9	26	8.090286
L3_chr3_-_22389383	chr3	22389360	22389384	-	NA	NA	NA	0	0	5.161982	6.604746	1.019722	0	0	0	8.326049	8.075238	21.097959	5.739538	1.032672	0	19.207247	16.609349	15.114248	3.000177	0	0	3	6.733333	1	0	0	0	10	8	24	8	1	0	28	27	19	3
L3_chr3_-_25681281	chr3	25681281	25681473	-	7155	TOP2B	TOPIIB,top2beta	1538.419984	1138.427662	780.931407	806.089945	386.937089	79.60456	786.116506	1948.935186	1371.021443	817.241098	957.579888	529.103203	528.748954	446.794774	657.480628	397.334381	458.815803	111.377513	1549.954282	1968.982792	381.990828	807.996688	374.999033	97.995927	821.9997	1853.97421	1506.984108	716.99475	1033.974838	813.987537	527.970563	559.995026	713.975726	639.989912	481.999344	114.992028
L3_chr3_-_37192775	chr3	37192767	37192844	-	NA	NA	NA	16.221573	11.491877	1.591957	36.326928	4.08325	2.761163	2.64432	4.075218	9.51689	4.688975	5.104136	7.221844	8.187174	3.747794	8.650998	5.476309	7.479872	5.014447	19	18.967025	1	36.977528	4	4	4	7	11.979167	5	6	10	8	5	15	9	11	5
L3_chr3_-_45984443	chr3	45984443	45984445	-	79443	FYCO1	FLJ13335,MGC126517,MGC126519,RUFY3,ZFYVE7,DKFZp779K1152	0	0	0	0	0	0	0.66108	0	0	0	0	0	0	0	11.718007	0	0	0	0	0	0	0	0	0	1	0	0	0	0	0	0	0	16	0	0	0
L3_chr3_-_48204904	chr3	48204870	48204937	-	993	CDC25A	CDC25A2	41.279404	18.498443	15.972821	5.869368	6.152218	1.276213	20.560772	28.876538	19.598919	3.887265	2.552068	6.575584	22.589347	35.562103	26.622276	11.028146	7.188415	16.638168	47	31	9	6	6	2	28	40	24	4	3	9	22.190765	45.993671	40	18	10	17
L3_chr3_-_48317862	chr3	48317847	48317866	-	10201	NME6	IPIA-ALPHA,NM23-H6	2.528698	1.211934	3.343982	1.951062	6.152218	0	0	1.080913	1.545543	0	0.84304	2.964611	13.339598	1.485082	5.827113	6.725404	8.841289	3.97823	3	2	2	2	6	0	0	2	2	0	1	4	13	2	10	10.988095	12.988095	4
L3_chr3_-_49041836	chr3	49041829	49041882	-	3615	IMPDH2	IMPD2,IMPDH-II	97.913364	53.891095	29.684981	36.545183	17.454721	4.270834	51.473209	57.561524	19.189541	15.54513	6.058633	15.895175	326.848395	284.66985	239.394887	176.631608	222.096035	121.835552	105	90.996454	17	37	17	6	60	72.406203	23.144951	15	7	22.812813	327.999378	355	271	284.785819	230	128
L3_chr3_-_49566976	chr3	49566973	49566976	-	NA	NA	NA	28.872008	14.808097	81.598523	79.600794	39.161551	16.923337	6.264127	26.807335	21.943815	40.709319	15.871294	11.76834	4.087056	17.126731	40.219844	28.438411	22.800545	15.501652	31	25	40	80	38	20	8	34	26	38	18	17	4	22	48	46	27	16
L3_chr3_-_50333909	chr3	50333897	50333920	-	8692	HYAL2	LUCA2,LuCa-2	3.265331	0.610418	1.591957	3.908924	2.043806	2.724655	2.721069	1.718711	1.580632	4.82506	0.84304	2.195282	4.104726	1.485082	4.094066	3.677067	3.323486	10.82644	4	1	1	4	2	4	4	3	2	5	1	3	4	2	7	6	5.031098	11
L3_chr3_-_50371924	chr3	50371920	50371977	-	11070	TMEM115	PL6	4.989784	4.242904	1.591957	21.685673	11.234391	9.670537	8.066172	7.489834	3.175061	26.675237	6.081158	18.033741	21.41634	17.505277	19.610352	23.335469	16.397057	45.981142	6	7	1	22	11	14	11	12	4	26	7	26	21	23	29	38	21	47
L3_chr3_-_51716127	chr3	51716127	51716127	-	NA	NA	NA	3.413301	7.7234	1.591957	0.975531	1.019722	0	9.711508	13.556777	7.467917	7.137442	2.583893	3.544256	1.032672	0	3.105303	1.218951	1.36976	5.879572	4	13	1	1	1	0	12	17.561905	9	7	3	5	1	0	5	2	2	6
L3_chr3_-_54392462	chr3	54392462	54392463	-	NA	NA	NA	5.209432	8.921419	1.591957	1.957861	1.019722	0	3.768114	15.690551	9.09882	5.024947	5.238118	4.915947	9.13893	12.452114	9.244758	3.061421	5.358761	4.913316	6	15	1	2	1	0	5	20	11	5	6	7	9	16	13	5	7	5
L3_chr3_-_57558112	chr3	57558109	57558160	-	378	ARF4	ARF2	0.804244	1.810134	0	0	1.019722	0	2.82986	9.979445	9.186969	8.204045	2.583893	0	23.457331	30.555425	23.601194	22.205876	33.138399	13.701222	1	3	0	0	1	0	4	15	11	8	3	0	23	39	30	36	41	14
L3_chr3_-_57653811	chr3	57653808	57653904	-	201627	FAM116A	FLJ34969	289.879624	178.728968	65.419796	145.741365	82.033675	29.550493	92.216677	166.470162	60.337227	64.813784	88.457022	92.488819	60.391427	45.960662	32.114875	52.735387	55.316119	38.691636	319.991684	301.887342	37.997932	147.816026	80	42	117.996217	219.585259	73.795523	63.996212	101	131.187187	59.186957	60.390045	53.03135	86.182081	72.779964	39.202337
L3_chr3_-_60968792	chr3	60968791	60968793	-	NA	NA	NA	40.432073	29.257452	150.741482	29.707638	18.563521	6.209524	21.635761	47.099566	156.139736	59.583271	45.476462	39.859859	11.927767	6.895902	95.319352	17.113328	11.297143	9.723079	43	49.694599	71.048038	29.986154	18.055396	8	25.664238	53.339434	172.845478	53.680854	49.981314	59.678052	11.748936	9	102.486204	27.710858	14.100252	10
L3_chr3_-_68276632	chr3	68276632	68276632	-	NA	NA	NA	0	0	0	0	0	0	0	0	17.276356	0	0.84304	0	0	0	10.061021	0	0	0	0	0	0	0	0	0	0	0	20.28	0	1	0	0	0	14	0	0	0
L3_chr3_-_72578955	chr3	72578955	72578959	-	23429	RYBP	AAP1,DEDAF,YEAF1	4.217545	1.822352	0	1.951062	8.196024	0	1.32216	13.289704	8.89658	4.82506	4.292921	9.925767	2.054407	3.815345	3.105303	3.665348	2.013723	2.014269	5	3	0	2	8	0	2	18	11	5	5	14	2	5	5	6	3	2
L3_chr3_-_75566912	chr3	75566882	75566979	-	692099	FAM86D		68.747725	47.159805	126.685362	247.398003	156.977767	60.625544	23.340065	30.824495	50.443941	73.907512	55.116598	59.846667	8.562971	14.460794	24.868064	30.587295	33.49416	30.780922	79.316393	78.676072	69.580109	250.026446	152.769547	78.178103	31.443452	46.347078	61.295237	73.473263	63.351717	85.145876	8.302332	19.228223	41.208853	50.041224	47.148089	31.206431
L3_chr3_-_99724460	chr3	99724411	99724499	-	56650	CLDND1	C3orf4,GENX-3745,MGC111162,MGC3316,MGC9861	35.099788	34.902882	26.714427	28.377206	16.362739	4.12349	25.275387	41.197427	27.594688	18.728344	7.633256	35.471252	66.367328	59.618484	107.70191	63.06342	58.156612	27.816612	42	58	15.994536	29	16	6	34	60.995413	34	19	9	50	64.998113	78.614678	163.990392	102.992308	78.994223	27.992344
L3_chr3_-_99795146	chr3	99795136	99795201	-	1371	CPOX	CPX,CPO,HCP	70.138241	31.799996	13.215861	37.409326	3.063528	8.265728	9.225854	14.9356	13.072076	8.68972	4.261095	9.283794	24.581835	18.180566	12.571564	18.333838	30.826608	18.790757	81	53	8	38	3	12	13	22	16	9	5	13	24	24	22	30	40	19
L3_chr3_-_106902188	chr3	106902187	106902189	-	NA	NA	NA	0	3.01661	12.263975	0.975531	7.157156	0.638107	0	0	0	0	0	0	0	0	0	0	0	0	0	5	7	1	7	1	0	0	0	0	0	0	0	0	0	0	0	0
L3_chr3_-_107070519	chr3	107070483	107070578	-	868	CBLB	DKFZp686J10223,DKFZp779A0729,DKFZp779F1443,FLJ36865,FLJ41152,Nbla00127,RNF56	2.461087	1.822352	3.183914	7.804248	2.039444	1.276213	2.059989	2.39927	3.091086	7.77453	32.741365	16.559682	10.304847	4.47279	3.562745	16.411209	15.024107	18.764685	3	3	2	8	2	2	3	4	4	8	38	22.977528	10	6	7	26.913088	22	19
L3_chr3_-_122899495	chr3	122899494	122899496	-	NA	NA	NA	0	0	0	0	0	0	0	0	0	0.937795	0	0	3.072054	2.245167	0	2.43951	0	10.679818	0	0	0	0	0	0	0	0	0	1	0	0	3	3	0	4	0	11
L3_chr3_-_128420101	chr3	128420092	128420110	-	NA	NA	NA	3.332943	5.327453	0	0	1.019722	0	77.054755	21.069448	2.353404	3.887265	35.90301	13.501177	35.646554	6.010262	10.284949	0.60736	14.11162	3.000177	4	8.809524	0	0	1	0	92	30	3	4	41	19	35	7.990826	17	1	19	3
L3_chr3_-_129024719	chr3	129024719	129024719	-	11343	MGLL	HU-K5,MGL	0	0.610418	10.842991	17.81615	4.096355	5.365414	1.398909	1.178254	5.761294	23.564091	9.717411	18.923333	0	1.502626	9.244758	6.761824	6.197409	9.723079	0	1	6	18	4	7	2	2	7	22	11	28	0	2	13	11	8	10
L3_chr3_-_129820183	chr3	129820179	129820208	-	NA	NA	NA	10.199217	1.822352	0	2.933392	11.259767	0	8.807026	3.109177	20.750468	11.024707	25.527104	11.197928	4.130688	6.895902	5.762088	15.296133	20.336048	3.021404	12	3	0	3	11	0	11.852168	5	25	11	28.990099	16	4	9	8.943182	24.967625	26	3
L3_chr3_-_130517820	chr3	130517819	130517821	-	8971	H1FX	H1X,MGC15959,MGC8350	249.972404	239.842178	48.258966	82.570246	39.130252	36.294216	52.166637	20.219411	6.534066	0	4.349605	11.155483	189.038855	212.264766	107.511308	24.101272	33.680137	44.005224	248.975595	416.894704	24.991111	82.991111	37.991111	42	57.991304	26	8	0	5	16	189.989095	262.434142	116.993206	38.998634	39.998634	45.998634
L3_chr3_-_130780060	chr3	130780052	130780090	-	NA	NA	NA	21.295524	20.935616	4.935939	1.957861	5.116077	1.914321	34.739579	59.22766	23.93295	26.901271	29.900169	14.291482	35.640387	42.227841	5.577337	15.30644	8.539826	3.000177	23.987342	35	3	2	5	3	44.929178	79.916072	29	26.987342	34	20	35	54.993151	10	25	10.992958	3
L3_chr3_-_131312966	chr3	131312963	131313009	-	NA	NA	NA	2.196432	1.126701	6.439011	16.068466	8.985993	2.854625	3.103724	7.448673	14.560269	13.375972	13.450208	15.629182	1.988459	4.556474	10.444585	12.97434	30.419257	14.726331	2.782293	1.828678	4.05291	16.389469	8.797692	4.469937	4.660839	11.891608	18.009763	13.491362	15.582539	21.978147	1.928571	6.059524	17.291136	21.227891	38.534653	14.879572
L3_chr3_-_133923913	chr3	133923906	133923941	-	27031	NPHP3	NPH3,DKFZp667K242,DKFZp781K1312,FLJ30691,FLJ36696,KIAA2000	8.335474	10.260638	3.183914	18.624544	5.116077	0.638107	1.98324	3.037067	3.863858	7.83127	5.150655	8.001537	6.174158	2.987708	10.289062	3.64839	6.471128	2.014269	10	17	2	19	5	1	3	5	5	8	6	11	6	4	18	6	9	2
L3_chr3_-_134863437	chr3	134863425	134863529	-	11073	TOPBP1	TOP2BP1	282.295863	243.338581	93.373631	107.220544	41.928732	17.283405	140.947214	326.595127	212.240156	92.569665	115.960428	140.156375	171.278043	147.859843	72.845309	45.257538	48.353235	45.399274	314.981557	410.965338	53	109	41	23.998971	176.997661	418.964951	253.982953	91.999225	131.917234	201.666439	168.698492	191.98973	114.989753	73.998525	67.978119	45.844086
L3_chr3_-_135452340	chr3	135452297	135452443	-	6259	RYK	D3S3195,JTK5,JTK5A,RYK1	152.325431	92.178469	51.925853	182.376606	106.06747	14.014991	62.516424	70.833241	54.110683	111.167527	95.084152	81.84971	58.158924	30.087269	17.042056	61.564339	38.676742	22.336077	173.505735	153.830286	31.03136	185.089482	103.465638	20.726342	82.956578	107.557935	67.058717	110.137775	108.776915	116.076463	56.991477	39.977195	31.287282	100.71348	53.978495	22.471835
L3_chr3_-_143351028	chr3	143351022	143351079	-	NA	NA	NA	66.148827	42.467099	6.367828	21.622968	5.102972	1.276213	15.180132	27.754977	20.47126	5.857163	5.924228	17.829156	12.311534	20.398162	16.614673	6.706378	3.945615	10.977863	74.960244	70.933014	4	22	5	2	20.992647	42	24.96345	6	7	25	12	26.962617	26.990291	11	6	11
L3_chr3_-_150952967	chr3	150952944	150952976	-	51122	COMMD2	HSPC042,MGC57611	1.608488	7.446925	6.527897	3.915723	2.039444	2.552427	4.119978	2.259167	3.934036	6.678046	6.016642	4.998385	25.616374	25.732462	14.970819	29.372457	42.215635	17.851087	2	12.309278	4	4	2	4	6	4	5	7	7	7	24.995349	33.990566	25.733788	48	55.962264	17.986175
L3_chr3_-_178397646	chr3	178397621	178398097	-	79718	TBL1XR1	C21,DC42,FLJ12894,IRA1,TBLR1	38.924482	27.785043	25.76107	19.538428	9.192237	4.595661	23.845795	45.384361	32.366959	44.805077	32.008365	13.151169	40.081171	44.758439	19.672213	48.338942	67.533352	23.037186	45.690476	46	14	19.9815	9	6.937843	32	65.977778	40	44	36.986175	18	38.996825	59	34.960961	78.996825	91	23
L3_chr3_-_181880194	chr3	181880194	181880194	-	NA	NA	NA	1.656842	0	0	0	0	0	0	10.506705	0	0.937795	0	0	0	1.502626	0.494381	0	0.643964	1.007135	2	0	0	0	0	0	0	14	0	1	0	0	0	2	1	0	1	1
L3_chr3_-_184180994	chr3	184180991	184181084	-	54165	DCUN1D1	DCUN1L1,RP42,SCCRO,SCRO,Tes3	4.448751	3.973551	1.644008	1.415266	0.387552	0.197443	4.429563	6.069194	26.642388	18.587588	10.563842	6.040599	42.010282	43.212741	38.448127	40.28922	37.569631	25.720008	5.500253	6.53798	1.042044	1.453469	0.381188	0.361959	6.61595	10.482335	33.122641	19.074512	12.322173	8.292038	41.022268	56.860425	58.840348	65.730261	51.874589	25.869734
L3_chr3_-_185431488	chr3	185431488	185431488	-	NA	NA	NA	0.804244	0	0	0	0	0	0	0	0	21.334292	0	0	0	0	0	0	0	0	1	0	0	0	0	0	0	0	0	20	0	0	0	0	0	0	0	0
L3_chr3_-_185912503	chr3	185912492	185912550	-	64110	MAGEF1	MGC19617	35.36028	15.613928	0	5.859986	8.176878	3.362762	4.282387	1.595021	1.580632	4.802455	3.426933	1.482306	22.524623	16.038632	2.043251	14.681248	11.737472	16.869439	41	25.966304	0	6	8	5	6	2.956522	2	5	4	2	22	21	3.664835	24	15.98374	16.967213
L3_chr3_-_187562716	chr3	187562716	187562787	-	1608	DGKG	DAGK3,DGK-GAMMA,MGC104993,MGC133330	21.49009	1.822352	0	0.975531	1.019722	0	4.704308	1.62137	0.772772	0	2.52912	0.741153	14.402724	2.987708	0	0	0.643964	0	24.973684	3	0	1	1	0	7	3	1	0	3	1	14	4	0	0	1	0
L3_chr3_-_188945951	chr3	188945950	188945955	-	604	BCL6	BCL5,BCL6A,LAZ3,ZBTB27,ZNF51	0.804244	0	0	5.887231	3.063528	0	0	1.718711	7.303643	4.82506	6.878726	2.908258	0	1.485082	7.538179	8.568766	18.664486	10.821589	1	0	0	6	3	0	0	3	9	5	8	4	0	2	12	13.992	23.992	11
L3_chr3_-_197293359	chr3	197293349	197293418	-	7037	TFRC	CD71,TFR,TFR1,TRFR	29.802078	23.308557	39.912864	24.683848	16.392661	4.350973	205.574694	237.897155	97.284813	70.731573	106.195927	120.448157	296.395053	236.763741	195.369527	91.591885	148.722701	133.49628	34	39	21	25	16	6	227.997971	257.998986	113	66	117.996959	181	295.99084	297.994655	231	148	169.983397	138.968843
L3_chr3_-_198241055	chr3	198241046	198241153	-	4241	MFI2	CD228,FLJ38863,MAP97,MGC4856,MTF1	83.280301	61.049268	462.813242	427.44243	297.48087	264.042702	36.058381	79.731388	123.477389	102.752053	121.393804	288.799333	17.471826	28.817771	211.70235	113.283206	158.872325	329.715307	97	101.944516	234.95792	430.490585	288.986412	304.978034	48	112.989716	147.976509	99.970092	137.814757	425.944649	16.979592	37.999048	267.804396	183.970493	198.974192	344.896881
L3_chr3_-_198767237	chr3	198767234	198767264	-	622	BDH1	BDH,MGC2723,MGC4347,MGC9788	49.145068	50.772753	16.346617	9.837188	10.237317	2.123056	31.820733	30.014927	0.772772	0.937795	7.702722	9.428561	50.623948	37.928685	7.39035	17.153948	6.841373	10.871897	56	85.945946	9	10	10	3	40	41	1	1	9	13	50	49	12	28	9	11
L3_chr3_-_199062259	chr3	199062259	199062261	-	NA	NA	NA	11.198762	13.332706	4.246508	16.821537	6.049367	1.362328	5.988258	5.600086	7.467917	3.887265	10.560451	8.97447	16.659814	12.44888	14.902405	20.036657	17.669628	7.970303	12.5	22.5	2.5	17	5.9	2	8	8	9	4	12	13	16.424632	16.056698	19.749753	32.455926	20.939667	8.101654
L3_chr4_+_2783760	chr4	2783757	2783827	+	NA	NA	NA	41.59803	25.801839	11.800067	30.367321	26.613067	15.863788	21.909106	18.962351	21.653042	19.477523	12.74627	10.766437	24.636409	5.257187	8.716133	15.265899	14.173922	21.815612	48	43	7	30.989583	26	22	30	27.932515	26.993421	20	15	14.919753	23.985612	7	16	25	20	22
L3_chr4_+_7096012	chr4	7095996	7096123	+	93624	MGC21874	ADA2(beta),ADA2B	37.583856	16.628366	19.957759	37.608545	27.081688	6.353673	10.430156	13.351004	15.00134	17.305296	7.786461	13.239081	15.371529	2.063496	12.259767	11.799654	7.830435	25.57201	43.73047	27.569342	11.9878	38.284003	26.461906	9.47433	14.262393	22.000111	18.725679	17.850762	9.123983	18.401331	15.001309	2.790674	21.503927	19.328251	11.537084	25.787995
L3_chr4_+_8251959	chr4	8251903	8252005	+	54436	SH3TC1	FLJ20356,FLJ32999,FLJ36243,FLJ46394	5.794029	3.627028	4.775871	81.274622	84.803664	29.502808	1.32216	8.935647	9.53741	40.240779	36.780847	29.057674	2.054407	1.485082	8.9113	20.12854	43.548591	40.59634	7	6	3	82.797741	82.887332	42.715695	2	15.993939	11.976331	40.981891	42.993548	39.993902	2	2	16.994286	33	60	41
L3_chr4_+_8322380	chr4	8322375	8322387	+	94031	HTRA3	TASP,Prsp	2.412732	0.610418	21.354941	0.975531	0	0	10.589577	7.737602	6.38614	3.86466	0.84304	0	6.111572	7.720838	30.59503	1.20891	1.36976	1.007135	3	1	12	1	0	0	13	11	7.973684	4	1	0	6	10	39.919074	1.983607	2	1
L3_chr4_+_26693686	chr4	26693684	26693688	+	NA	NA	NA	8.33143	0.671478	2.229871	2.702641	10.127146	5.980323	0	0	0	0	0	0	0	0	0	0	0	0	9.815038	1.094172	1.425676	2.769439	9.892679	8.1702	0	0	0	0	0	0	0	0	0	0	0	0
L3_chr4_+_37569414	chr4	37569410	37569416	+	23216	TBC1D1	KIAA1108,TBC,TBC1	20.448295	21.828123	15.883648	18.680282	22.268195	19.992085	9.069821	15.251671	6.341186	4.965146	10.436829	23.509235	0	0	1.090837	1.783697	0	3.000177	22.901729	36.835792	8.967794	18.964488	21.682568	24.820448	11.966148	19.88587	7.919787	4.942935	11.862721	34.484706	0	0	2	2.921053	0	3
L3_chr4_+_38722652	chr4	38722637	38722951	+	51088	KLHL5		23.860743	9.686214	31.113501	78.495815	40.897754	17.108073	13.953294	14.260631	21.353338	24.904406	37.128767	78.242207	9.239479	6.41808	11.432518	18.906002	22.43984	42.551867	28.813559	15.995146	19	80	40	25.771611	20	22.973384	26.986667	26	43	109.557152	9	8.648148	22	31	32	42.919444
L3_chr4_+_39734867	chr4	39734862	39734952	+	NA	NA	NA	15.458672	17.942951	3.183914	9.491468	12.029813	0.723453	2.768057	4.754363	6.900465	3.21621	10.72586	1.482306	11.249395	5.187713	3.766893	2.553258	6.342795	3.421535	18.288584	29.741824	2	9.681839	11.773326	1.190501	4.21991	8.478641	8.445241	3.382867	12.270633	2	10.939024	6.963415	7	4.195822	9.228539	3.391645
L3_chr4_+_47182076	chr4	47182012	47182116	+	57205	ATP10D	ATPVD,KIAA1487	1.656842	0	0	2.926593	2.106302	0.638107	5.365388	12.148271	2.402289	34.563407	20.564495	63.817954	6.196033	8.256088	2.537188	10.957895	17.595984	17.0073	2	0	0	3	2.066116	1	8	20	3	33	23.978495	89.846965	6	11	4.664	18	25.953212	17
L3_chr4_+_55956576	chr4	55956543	55956911	+	55858	TMEM165	TMPT27,TPARL	154.287512	78.21536	64.108487	161.058908	75.892919	16.518413	18.660394	35.32294	37.449519	41.599701	23.572094	24.154946	107.746079	127.681197	107.378635	114.579048	179.676943	114.792061	170.852418	130.817801	34.717599	162.951339	74	21.932474	26	51	44.981132	40.977778	27.258097	34	106.223015	164.881353	143.887319	186	208.993277	117.916358
L3_chr4_+_71789348	chr4	71789301	71789403	+	NA	NA	NA	3.216976	9.115685	6.253232	27.425111	5.102972	2.552427	1.398909	2.757427	15.881533	24.047156	4.238148	9.503386	0	2.227622	3.574198	6.065525	3.219819	4.036441	4	15.020863	3.846154	28.011657	5	4	2	4.93617	20.05258	24	5	13.023775	0	3	7.03697	9.959184	5	4.007277
L3_chr4_+_77446918	chr4	77446906	77446918	+	8987	STBD1	FLJ41801,GENEX3414,GENX-3414	0.804244	0.610418	0	13.811148	2.043806	3.546613	2.076955	0	0.772772	2.94947	0.84304	1.454129	4.119751	4.525839	4.559783	4.293231	5.646814	1.007135	1	1	0	14	2	5	2.882353	0	1	3	1	2	4	6	7	7	8	1
L3_chr4_+_79003014	chr4	79003001	79003019	+	65008	MRPL1	BM022,L1mt,FLJ96680,MRP-L1	2.412732	3.627028	0	1.951062	0	0	11.189199	5.586556	3.126175	5.819595	5.791405	2.049221	20.448785	21.001137	24.287657	7.940573	9.955318	6.919243	3	6	0	2	0	0	13.930217	8.846154	4	6	6.744767	2.846154	19.974138	27.316623	34.308002	12.991379	13.991379	6.991379
L3_chr4_+_79199389	chr4	79199389	79199392	+	NA	NA	NA	0.301807	2.447176	0	1.144747	1.668146	0.870431	10.066191	10.881927	1.912989	1.667912	2.89045	8.580617	1.032672	0.744685	0.889197	2.702572	0	1.015569	0.391436	4.0446	0	1.17257	1.633411	1.39706	12.656366	15.484663	2.406088	1.736826	3.386706	12.413608	1	1.002839	1.672197	4.416667	0	1.008505
L3_chr4_+_81526698	chr4	81526694	81526698	+	NA	NA	NA	0	0.610418	18.736874	0	0	0	0	0	0	0	0	0	0	0	0	0	0	0	0	1	10	0	0	0	0	0	0	0	0	0	0	0	0	0	0	0
L3_chr4_+_100697154	chr4	100697154	100697154	+	NA	NA	NA	0	1.810134	0	10.860769	3.069543	2.908506	0	1.178254	0	0	1.709028	1.454129	3.072054	0	0	1.832151	1.36976	3.944081	0	3	0	11	3	4	0	2	0	0	2	2	3	0	0	3	2	4
L3_chr4_+_119419359	chr4	119419354	119419368	+	100093630	SNHG8		3.332943	1.211934	0	0	2.039444	0	1.398909	2.259167	5.616151	1.93233	0	0	18.3006	6.874649	6.725197	6.72233	5.844949	2.971095	4	2	0	0	2	0	2	4	7	2	0	0	18	9	11	11	8	3
L3_chr4_+_120353189	chr4	120353177	120353325	+	54532	USP53	DKFZp781E1417	9.383167	6.052752	0	0.975531	3.063528	2.552427	9.910065	13.695945	21.547917	12.765601	36.61306	70.528195	11.252442	18.967334	14.675776	13.403853	15.18248	24.862115	11	10	0	1	3	4	14	22	27	13	42	99.878054	11	25	25	21.9625	20.994764	25
L3_chr4_+_123873366	chr4	123873366	123873366	+	166379	BBS12	C4orf24,FLJ35630,FLJ41559	0	0	5.161982	0.975531	1.019722	0	1.398909	0	0.772772	0.937795	5.238118	0	11.152647	6.153361	16.856191	5.526834	3.714923	1.97361	0	0	3	1	1	0	2	0	1	1	6	0	11	8	22	9	5	1.980198
L3_chr4_+_141664771	chr4	141664765	141664772	+	255520	ELMOD2	9830169G11Rik,MGC10084	6.117836	1.211934	3.343982	1.951062	0	0	2.82986	1.080913	7.467917	5.913903	7.023452	10.314211	9.187098	27.228535	19.490626	22.20343	19.723972	5.92045	7	2	2	2	0	0	4	2	9	6	8	15	9	35	24.983871	35.989247	23.983871	6
L3_chr4_+_153920561	chr4	153920550	153920589	+	27236	ARFIP1	HSU52521,MGC117369	2.461086	3.627028	3.183914	1.951062	2.043806	1.91432	4.119978	12.01213	12.219921	9.627515	9.374109	17.879029	28.529519	17.499436	28.410606	51.615129	41.712423	31.547605	3	6	2	2	2	3	6	19	14.953271	10	11	25	28	23	43	83.996429	54	32
L3_chr4_+_157044297	chr4	157044295	157044339	+	6999	TDO2	TDO,TPH2,TRPO	0	0	0	4.9049	3.059166	2.123056	0.66108	0	18.682715	8.890778	64.358954	178.052118	1.032672	0	2.4069	279.455716	468.161425	881.949977	0	0	0	5	3	3	1	0	22	9	70.962637	274.840585	1	0	4	447.97687	448.602883	958.380662
L3_chr4_+_164635214	chr4	164635213	164635293	+	55319	FLJ11184		6.117836	7.820478	6.687965	6.868278	1.019722	0	16.433089	53.646592	16.489632	13.972466	14.780369	6.492127	22.427818	52.954624	15.526402	17.789945	29.859918	9.723079	7	13	4	7	1	0	20.973214	64	20	14	17	9	22	68	24.989399	28.992908	37	10
L3_chr4_+_166439526	chr4	166439525	166439528	+	NA	NA	NA	1.887988	1.843551	0.242526	1.142349	4.567609	2.929627	4.592394	2.728819	5.702391	3.58645	1.765043	11.155515	1.032672	0	1.344364	0.019052	0	1.993043	2.362914	3.035106	0.172518	1.172518	4.470184	4.488063	6.274283	4.644063	7.023327	3.758627	2.069982	16.036097	1	0	2.570376	0.031915	0	2
L3_chr4_+_182327543	chr4	182327543	182327543	+	NA	NA	NA	0	0	0	0	0	0	0	0	10.050431	0	0.84304	0	0	0.742541	0	0	0	0	0	0	0	0	0	0	0	0	12	0	1	0	0	1	0	0	0	0
L3_chr4_+_184014011	chr4	184014011	184014012	+	NA	NA	NA	5.490337	11.406994	12.263975	13.36242	10.82588	6.768032	9.516329	22.862125	5.264044	5.913903	7.838565	21.1344	3.087079	3.012019	0	1.622224	2.130027	2.182868	6.471097	19.144766	7	13.566565	10.561879	9.144766	12.40708	30.108434	6.554217	6	9	30.757757	3	4	0	2.666667	3	2.170213
L3_chr4_-_1001685	chr4	1001683	1001685	-	NA	NA	NA	0	0	1.591957	12.377654	0	0.638107	0	0	0	0	0	0	0	0	0	0	0	0	0	0	1	12.555556	0	1	0	0	0	0	0	0	0	0	0	0	0	0
L3_chr4_-_2618393	chr4	2618392	2618393	-	NA	NA	NA	11.866667	8.544702	8.944468	1.025434	0	1.362328	4.72029	19.582428	10.15632	2.97845	4.390269	2.908739	2.085451	0.747652	1.741978	0.001997	0.645278	1.007135	13.21778	14.332986	5.012811	1.051235	0	2	6.169528	25.301381	12.122443	3.028256	5.047091	4.075341	2.030457	1.006768	3.013536	0.003383	1.003383	1
L3_chr4_-_5879530	chr4	5879526	5879530	-	NA	NA	NA	2.507955	0.610418	0	3.89325	1.025403	0.002218	0	0.540457	2.353404	0	0	0.741153	2.908733	3.153546	5.016998	10.12584	2.034191	2.201317	3.065476	1	0	3.977106	1.00566	0.00566	0	1	3	0	0	1	2.826087	4.194569	8.652174	16.478261	3.014949	2.188862
L3_chr4_-_6357595	chr4	6357594	6357596	-	NA	NA	NA	0.016433	0	0	0.998476	1.019722	5.894953	7.998405	6.060712	17.037493	15.621308	13.414118	16.015224	11.191596	10.212708	24.858078	27.621415	29.589774	18.918981	0.023965	0	0	1.023965	1	8	10.047871	9.095335	20.219164	15.145495	15.210619	23.137955	11.036775	13.288851	33.582897	44.71354	35.377585	19.578866
L3_chr4_-_6672320	chr4	6672320	6672321	-	NA	NA	NA	0.33088	1.341991	0.625513	0.258422	0.053896	0.693233	0.11598	0.009922	0.233935	0	0	0	0.809697	4.030545	12.271249	0.870328	0.797781	1.136369	0.426667	2.200796	0.436423	0.266667	0.053333	1.106667	0.2	0.028571	0.314286	0	0	0	0.782609	5.335631	18.07634	1.434783	1.217391	1.130435
L3_chr4_-_13095063	chr4	13095060	13095076	-	9364	RAB28	MGC41862	12.630231	4.234001	1.591957	5.892747	6.127057	1.362328	2.721069	19.260843	4.843379	0	13.093156	11.993642	12.211519	16.863577	7.980989	7.963594	10.912966	4.915142	15	7	1	6	6	2	4	27	6	0	15	16.979592	12	22	12.990654	13	14.434593	4.963636
L3_chr4_-_24083474	chr4	24083474	24083474	-	NA	NA	NA	10.267195	1.086528	0	4.804151	2.043806	1.362328	1.238977	0.299657	0.449651	0.230311	0	0	0	0.012974	0	0	0.575476	0	11.501051	1.79096	0	4.8856	2	2	1.787611	0.591837	0.591837	0.260223	0	0	0	0.018692	0	0	0.901886	0
L3_chr4_-_24523753	chr4	24523745	24523753	-	91050	DKFZp761B107	DKFZp761B107	14.501951	8.989884	18.32988	16.68613	12.291304	3.485384	4.228769	1.718711	1.545543	7.789493	4.261095	11.941656	13.298611	2.987708	12.376529	20.232279	14.469392	3.021404	17	15	10	17	12	5	6	3	2	8	5	17	13	4	20	33	20	3
L3_chr4_-_25473560	chr4	25473560	25473742	-	23231	KIAA0746	DKFZp781J1697,FLJ21629,FLJ41299	202.277245	123.62171	33.209759	23.496119	4.205021	2.464102	71.973781	33.171135	18.394284	9.730599	1.238415	10.640352	54.589732	37.685322	22.278334	10.308635	8.033762	20.427172	220.908093	208.821691	18.190599	24.00177	4.127954	3.795821	90.25267	48.744285	22.556768	10.182708	1.4812	14.517111	53.572074	49.15953	35.917282	16.886233	11.84905	20.548193
L3_chr4_-_39655674	chr4	39655671	39655925	-	23244	PDS5A	DKFZp686B19246,FLJ41012,KIAA0648,MGC131948,MGC161503,PIG54,SCC-112	26.002034	30.644771	12.895725	40.870596	13.053493	3.264955	29.945524	29.475339	16.090726	17.83411	15.704992	24.089536	8.223964	18.241391	8.739028	19.846097	13.91916	2.925681	31.081534	51.120732	8	41.616556	12.780253	4.983944	39	43.744984	19.973568	18.386364	18.386364	33.470485	7.988827	24.239011	16.136699	32.471794	19.733146	2.903553
L3_chr4_-_40326530	chr4	40326530	40326641	-	54502	FLJ20273	DKFZp686F02235,FLJ21344,FLJ21643,FLJ20273	0	0.610418	1.591957	29.507643	11.25519	0.638107	0	0	13.234544	9.950828	9.508092	2.936435	1.032672	0.742541	2.227429	16.519805	9.222544	6.886707	0	1	1	30	11	1	0	0	16	10	11	4	1	1	4	27	13	7
L3_chr4_-_41848895	chr4	41848879	41848895	-	389206	CCDC4	FLJ35632,FLJ43965,MGC157807,MGC157808	15.394691	4.264024	0	2.942775	0	2.123056	0	0	0	0	0.84304	0	7.144245	0.742541	0	0	0	2.971095	17.983051	7	0	3	0	3	0	0	0	0	1	0	7	1	0	0	0	3
L3_chr4_-_47160430	chr4	47160395	47160494	-	54951	COMMD8	FLJ20502	20.922593	16.238173	15.287821	17.716731	6.133072	0.638107	2.059989	6.754696	1.545543	3.80792	5.947176	0.741153	36.891531	33.99065	16.669976	40.403619	45.642779	21.011298	24.965217	26.905097	9	18	6	1	3	11	2	4	7	1	35.996599	44.957383	29.993174	65.989876	61.916954	20.996622
L3_chr4_-_54625522	chr4	54625520	54625581	-	26511	CHIC2	BTL,MGC21173	50.707135	60.463381	54.780215	60.223578	16.38984	2.000434	10.863991	19.879248	11.021061	23.167145	17.352059	16.958288	35.63129	43.339985	62.089448	48.44186	47.633392	27.415797	56.933031	101.989247	29.940199	60.936615	16	3	15	29	13.849398	23	20	23.692129	34.956534	56.583237	86.780612	78.847906	61.758123	27.997455
L3_chr4_-_57217402	chr4	57217375	57217411	-	84525	HOP	HOP,Cameo,LAGY,MGC20820,NECC1,OB1,SMAP31,Toto	0	0	0	0.975531	0	1.276213	0	0	0	0	0	2.936435	0	0	0	0	0.643964	14.8919	0	0	0	1	0	2	0	0	0	0	0	4	0	0	0	0	1	15
L3_chr4_-_74307639	chr4	74307637	74307644	-	NA	NA	NA	0	0	0	0	0	0	0.66108	1.718711	2.353404	1.93233	8.656173	6.422491	1.032672	5.300426	2.823885	1.214719	11.259248	4.99322	0	0	0	0	0	0	1	3	3	2	10	8.952381	1	7	5	2	15	5
L3_chr4_-_77131117	chr4	77131107	77131129	-	55153	SDAD1	DKFZp686E22207,FLJ10498	0.804244	0.610418	1.591957	2.926593	3.063528	0	0.66108	3.109177	2.318315	1.93233	1.68608	4.380302	6.170071	3.012019	18.288627	12.246596	16.202216	7.884411	1	1	1	3	3	0	1	5	3	2	2	6	6	4	26	20	22.79845	8
L3_chr4_-_77301254	chr4	77301254	77301259	-	950	SCARB2	CD36L2,HLGP85,LIMPII,SR-BII	0	0	0	0.975531	0	0	0	0	3.233036	0.937795	5.238118	0	0	0	3.812648	30.80007	24.353576	2.014269	0	0	0	1	0	0	0	0	4	1	6	0	0	0	7	50	30	2
L3_chr4_-_79426764	chr4	79426764	79426764	-	NA	NA	NA	0	0	0	1.957861	0	0	0	0	1.580632	12.52249	0	0	0	0	0	0.60736	0	0.003972	0	0	0	2	0	0	0	0	2	12	0	0	0	0	0	1	0	0.003619
L3_chr4_-_83938275	chr4	83938274	83938276	-	79966	SCD5	ACOD4,FADS4,FLJ21032,HSCD5,SCD2,SCD4	0.827856	0.31628	0	1.239656	1.019722	8.868754	2.434053	1.178254	0	0.937795	1.102139	21.325002	0	0	0.078708	0	0	0.708848	1.033926	0.514514	0	1.269231	1	11.514214	3.429825	2	0	1	1.300654	30.91892	0	0	0.2	0	0	0.7
L3_chr4_-_99798804	chr4	99798763	99798848	-	10098	TSPAN5	NET-4,TM4SF9,TSPAN-5	95.045608	50.827149	30.752007	27.50147	14.303934	1.276213	12.123518	11.042127	8.640843	6.70065	9.374109	5.131717	17.47069	11.268106	6.295823	4.26159	5.877506	6.986263	108.502276	85	18	28	14	2	17	18	11	7	11	7	17	15	11	7	9	7
L3_chr4_-_99912592	chr4	99912591	99912595	-	NA	NA	NA	0.87425	0.296182	10.842991	0	0.095364	2.123056	0	0	0	0	0	0	0	0	0	0	0	0	1.083333	0.481481	6	0	0.094203	3	0	0	0	0	0	0	0	0	0	0	0	0
L3_chr4_-_101330649	chr4	101330643	101330651	-	115265	DDIT4L	REDD2,Rtp801L	0	0	0	11.754015	29.839549	25.818018	0	0	0	4.82506	19.412568	86.05861	0	0	4.094066	25.308515	151.991741	319.848186	0	0	0	11.9	29	30	0	0	0	5	22	131.0375	0	0	7	41	156.847493	343.614453
L3_chr4_-_103901155	chr4	103901137	103901205	-	4126	MANBA	MANB1,MANNANASE,MANNASE	14.296731	16.337647	6.527897	8.826139	3.063528	0.638107	14.824303	11.739791	58.36857	38.075569	26.172603	19.841913	45.771381	41.466621	64.09481	91.286051	92.701913	61.588601	17	27	4	9	3	1	20	19	69	36.985149	30	28	45	54	90.996169	148	111	62.982825
L3_chr4_-_103967795	chr4	103967793	103968221	-	7323	UBE2D3	UBC4/5,E2(17)KB3,MGC43926,MGC5416,UBCH5C	62.403278	60.892591	67.996732	73.009332	26.25434	4.257319	15.438751	24.416989	19.554725	15.591035	8.382486	15.04035	96.219243	76.161587	78.332985	88.192528	83.377844	36.931475	72.951063	101.136311	39.501712	74.245375	25.675648	6.572097	21.630102	39.547619	24.717687	15.833333	9.917517	20.794218	94.097298	99.696826	122.473451	143.841862	111.231121	37.198878
L3_chr4_-_108860568	chr4	108860562	108860863	-	9061	PAPSS1	SK1,ATPSK1,PAPSS	0.804244	0	1.591957	52.952531	23.518045	3.914755	0.66108	1.080913	5.686431	23.086557	23.281543	20.280753	5.152423	6.028465	12.416985	73.075102	73.815157	59.418988	1	0	1	53.857143	23	6	1	2	7	23	27	28	5	8	21	118.989831	94.569444	61
L3_chr4_-_119493345	chr4	119493322	119493607	-	8492	PRSS12	BSSP-3,BSSP3,MGC12722,MOTOPSIN,MRT1	89.125799	33.597545	47.58397	23.544848	6.133071	7.485737	73.261138	93.074723	27.370817	18.354804	2.52912	4.352126	53.138996	51.092728	34.447554	15.842183	12.622314	1.007135	103	56	27	24	6	10	94.97549	126	34	19	3	6	52	66.992063	55.984252	25.992063	18	1
L3_chr4_-_119965308	chr4	119965306	119965309	-	NA	NA	NA	0	0	3.343982	0	1.019722	0	1.98324	3.746974	4.070608	0	1.709028	0	14.108147	8.422839	9.753037	4.230528	9.824398	1.007135	0	0	2	0	1	0	3	6	5	0	2	0	13.84375	11	15	6.921875	12.921875	1
L3_chr4_-_141294789	chr4	141294780	141294857	-	55534	MAML3	GDN,CAGH3,ERDA3,MAM-2,MAM2,TNRC3	8.474763	1.08019	0	4.891254	4.08325	2.552427	1.32216	5.465685	2.353404	4.802455	21.634488	20.867926	1.032672	1.502626	0	0.931494	1.287928	6.021582	10	1.767442	0	5	4	4	2	9	3	5	24.991843	29.12832	1	2	0	1.535354	2	6
L3_chr4_-_143545992	chr4	143545986	143546040	-	NA	NA	NA	0	0	0	0.975531	0	0	3.768114	8.448174	7.964201	52.211383	11.426438	15.464678	44.789658	43.639505	14.101789	27.621008	23.22852	11.782162	0	0	0	1	0	0	5	14	9.993289	48.979592	13	21.986667	43.9875	55.982833	21	44.978916	30	11.995708
L3_chr4_-_147357619	chr4	147357619	147357619	-	NA	NA	NA	0	0	0	0	0	0	0.66108	0	0	0	0	0	16.069932	0.742541	0	0	0	1.007135	0	0	0	0	0	0	1	0	0	0	0	0	15.894737	1	0	0	0	1
L3_chr4_-_152784888	chr4	152784887	152784891	-	NA	NA	NA	11.794773	4.193629	2.781759	4.572115	2.426756	2.64142	0.380492	10.001769	0.736535	0	2.058138	0.451026	0	0.491638	0.494381	0.20134	0.194687	1.007135	13.619048	6.961472	1.761905	4.666667	2.380952	3.857258	0.6	13.4	0.954545	0	2.4	0.6	0	0.666667	1	0.333333	0.333333	1
L3_chr4_-_153105873	chr4	153105873	153105874	-	NA	NA	NA	0	0	0	2.933393	1.019722	0.638107	0.66108	0.540457	0	0	1.709028	0	1.032672	0.537124	0	0	10.514831	0	0	0	0	3	1	1	1	1	0	0	2	0	1	0.727273	0	0	13	0
L3_chr4_-_158112299	chr4	158112299	158112419	-	56034	PDGFC	SCDGF,FALLOTEIN	9.126971	4.853322	8.279922	55.006832	25.548696	3.82864	4.043229	2.896964	5.479579	25.206502	40.025927	28.403481	1.032672	0.742541	7.159181	19.531118	14.560493	12.01408	11	8	5	55.993865	24.974128	6	6	5	7	26	46	40	1	1	13.978612	32	21	12
L3_chr4_-_167014723	chr4	167014722	167014723	-	NA	NA	NA	44.919666	18.551473	12.788907	33.699179	44.333744	40.028546	3.567689	2.39927	1.580632	1.87559	3.426933	3.544256	1.032672	0.742541	1.090837	2.446396	1.36976	1.007135	48	31.412574	7	34	43	45	5	4	2	2	4	5	1	1	2	4	2	1
L3_chr4_-_169638148	chr4	169638146	169638221	-	91351	FLJ31033	DKFZp781D1175,FLJ13468,FLJ39050,FLJ31033	0.804244	5.404002	4.93594	4.893837	2.039444	0	2.16878	7.048254	15.641996	10.136375	3.372161	3.59413	3.087079	6.759813	8.636595	38.844566	7.329098	8.908219	1	9	3	5	2	0	3	11	19	10	4	5	3	9	14	63	11	9
L3_chr4_-_170167982	chr4	170167976	170168011	-	84869	CBR4	FLJ14431	0.804244	0.610418	0	3.918306	2.039444	0	4.228769	0.540457	0.772772	3.80792	5.135961	9.949618	5.137399	6.759813	6.647503	10.988358	9.690947	3.021404	1	1	0	4	2	0	6	1	1	4	6	14	5	9	11.971014	18	14	3
L3_chr4_-_170428683	chr4	170428681	170428901	-	57630	SH3RF1	FLJ21602,KIAA1494,POSH,RNF142,SH3MD2	35.155514	29.379932	189.311323	132.009196	97.275284	17.886764	12.317287	13.402597	126.208981	27.768323	62.868366	43.308307	16.401395	31.402432	202.496677	74.13804	77.557714	41.613659	41	48.962237	102.995992	133.991968	94.871287	25.958395	17	21	150.987158	27.972327	70.98205	60.997416	16	40.990881	258.921446	120.845078	99.859132	41.987823
L3_chr4_-_174393991	chr4	174393990	174393992	-	NA	NA	NA	3.413301	2.406191	3.183914	6.875077	7.180999	0	2.16878	1.178254	1.580632	0	4.349605	13.720591	1.032672	2.245167	3.599684	1.826311	2.913582	1.993043	4	4	2	7	7	0	3	2	2	0	5	20	1	3	6	3	4	2
L3_chr4_-_174687145	chr4	174687143	174687147	-	9464	HAND2	HED,DHAND2,FLJ16260,MGC125303,MGC125304,Thing2,dHand	35.468477	45.804268	23.637918	76.115175	67.040618	130.20659	61.831029	91.053603	28.171428	64.235424	47.772425	255.249298	1.843676	2.025043	1.417276	1.979837	0.164777	6.523051	38.879238	77.820869	12.90361	76.620819	65.043742	137.777269	69.577937	102.895139	33.506556	59.284786	53.385668	396.148822	1.788775	2.724055	2.872354	3.251717	0.290917	6.559012
L3_chr4_-_187276977	chr4	187276973	187276977	-	NA	NA	NA	0	0	0	0.975531	4.096355	1.362328	0	0	0	0.08494	0	0.81312	0	0	0	1.693692	0.643964	14.549623	0	0	0	1	4	2	0	0	0	0.1	0	1.1	0	0	0	2.782609	1	15
L3_chr4_-_187713818	chr4	187713815	187713818	-	4543	MTNR1A	MT1,MEL-1A-R	0	0	0	5.88555	8.191662	0	0	0	2.402289	14.706725	15.915303	7.084668	0	0	1.57478	14.16331	16.002701	6.886707	0	0	0	6	8	0	0	0	3	14	18	10	0	0	2.981481	23	20	7
L3_chr4_-_187866347	chr4	187866346	187866348	-	NA	NA	NA	0	0.610418	10.842991	0.975531	0	0	0	0	1.580632	0	0	1.482306	2.065344	0	1.090837	2.43951	0.643964	0	0	1	6	1	0	0	0	0	2	0	0	2	2	0	2	4	1	0
L3_chr5_+_1485066	chr5	1485065	1485066	+	NA	NA	NA	24.569646	9.723836	12.434948	15.385398	11.709294	3.592661	5.988258	2.478639	0.772772	0.937795	1.600198	0.650911	3.087079	6.095206	13.404686	4.293231	8.766051	15.560515	26.555556	16.407407	7	15.555556	11.407407	4.851852	8	3.875	1	1	1.875	0.875	3	8	18	7	11	16
L3_chr5_+_1893349	chr5	1893347	1893349	+	NA	NA	NA	4.217545	4.77179	5.161982	3.418884	0.937903	0	2.960227	14.048686	13.426934	4.8818	5.402657	15.414259	4.087056	4.592579	7.691304	3.762556	4.290087	4.516077	5	7.958333	3	3.482759	0.92	0	4	18.127517	16	5	6.18481	22.55443	4	6	11.13879	6.13879	5.914894	4.589744
L3_chr5_+_1940054	chr5	1940052	1940054	+	NA	NA	NA	0	3.669544	5.997707	3.686237	0	0.638107	0	2.801188	0.524872	0.937795	2.364553	27.189564	1.032672	0.483827	5.720194	5.017157	3.79574	4.252322	0	6.127706	3.587446	3.772727	0	1	0	4.658929	0.6875	1	2.75	39.9375	1	0.65625	9.230263	8.202303	5.341346	4.28125
L3_chr5_+_2055528	chr5	2055527	2055528	+	NA	NA	NA	0.501112	1.160953	2.898466	0	0	0	5.151538	1.542992	5.812356	3.15086	0	2.416811	18.201779	5.941975	4.879931	2.028655	2.430443	4.194059	0.635281	1.909091	1.75	0	0	0	7.02673	2.731132	7.147799	3.235063	0	3.314465	17.926387	7.816383	8.094016	3.331416	3.548351	4.222368
L3_chr5_+_2804697	chr5	2804694	2804703	+	153571	C5orf38	CEI,IRX2NB,MGC126657,MGC126683	11.765563	5.892461	2.800708	4.734324	4.66663	0.297567	2.405456	2.281266	3.459368	1.333512	2.159769	2.117049	3.127226	0.784703	4.055817	4.637099	0.790647	1.836762	13.616796	9.772638	1.750093	4.832341	4.564741	0.528042	3.455148	4.188649	4.365652	1.443101	2.552345	2.864569	3.020986	1.074206	6.784993	7.566948	1.289515	1.815097
L3_chr5_+_24527348	chr5	24527347	24527348	+	NA	NA	NA	1.500099	1.151961	0	0	2.043806	0	15.73796	8.463742	6.612874	8.089068	18.650385	16.170957	6.869318	1.502626	3.823916	1.218951	0.643964	1.007135	1.818182	1.9	0	0	2	0	18.752542	11.892473	8	7.892473	20.850368	23.781107	6.75	2	6	2	1	1
L3_chr5_+_34692263	chr5	34692199	34692274	+	26064	RAI14	DKFZp564G013,KIAA1334,NORPEG,RAI13	2.504733	1.220836	48.671685	61.969014	15.330746	2.000434	2.098895	7.16159	21.074846	19.685783	8.954474	17.269507	5.440092	2.973615	45.640915	17.721916	35.639057	20.79766	2.972727	2	27.938558	62.899149	15	3	3.07284	11	25.889655	19.922436	10.469091	24	5.286402	3.981481	64.783951	28.950617	46.856914	20.912067
L3_chr5_+_36642475	chr5	36642435	36642489	+	6507	SLC1A3	EA6,EAAT1,FLJ25094,GLAST,GLAST1	0	3.000661	0	3.908924	2.043806	0.638107	0	1.178254	6.236355	28.892303	28.448885	22.88308	8.187174	2.245167	1.585219	71.270603	57.586314	26.707701	0	5	0	4	2	1	0	2	7.980392	28.980952	32.940594	32	8	3	3	115.995763	75	27
L3_chr5_+_40715773	chr5	40715752	40715823	+	5734	PTGER4	EP4,EP4R,MGC126583	136.198785	261.036921	113.526434	213.304076	81.210143	23.933158	90.14991	353.223039	120.433008	126.530004	116.149949	81.896123	155.890586	164.558317	187.528483	104.699169	94.861235	65.671137	148.998037	445.998031	61.993139	214.996068	79	32	111.994545	416.936406	143.987292	120.988211	130.687329	117.995514	153.98444	210.964952	245.980504	169.947571	117.974737	66.99233
L3_chr5_+_50158437	chr5	50158437	50158440	+	NA	NA	NA	0	0	0	0	0	0	10.589577	0	0	0	0	0	0	0	0.494381	0.60736	0	0	0	0	0	0	0	0	13	0	0	0	0	0	0	0	1	1	0	0
L3_chr5_+_52119510	chr5	52119510	52119561	+	NA	NA	NA	0	0.610418	0	0	1.019722	2.552427	0	1.080913	2.353404	0	0	14.134364	1.032672	0	0.494381	1.214719	0.643964	9.79808	0	1	0	0	1	4	0	2	3	0	0	20	1	0	1	2	1	10
L3_chr5_+_53849345	chr5	53849288	53849394	+	112574	SNAG1	MGC150827,MGC150829,SH3PX2,SH3PXD3B,SNX18,FLJ11997,FLJ32560,SNAG1	335.667661	218.224125	404.948868	599.612922	238.406261	59.906477	133.651756	119.928159	312.953207	177.970809	200.216153	189.391614	46.562716	43.395628	74.084869	79.837612	82.541396	45.970249	368.761683	368.743321	209.996821	603.980986	231.96571	76.963197	164.941219	169.596677	365.918061	171.917616	226.073697	275.997877	45.557252	56.97611	111.601137	129.935183	108.838567	46.254494
L3_chr5_+_56147132	chr5	56147123	56147162	+	4214	MAP3K1	MAPKKK1,MEKK,MEKK1	94.137575	41.219515	13.501146	40.38371	13.314071	3.116521	19.375764	28.215322	13.09004	21.67828	14.162908	29.999978	29.834619	18.318412	4.900697	10.984012	9.163395	7.339418	105.220128	69.17569	8.22094	41	13	4.865874	26.732794	42.902858	16.534483	21.98895	16.264317	42.568505	29.201786	24	9.245119	18.042539	13.30132	7.399313
L3_chr5_+_57823020	chr5	57823017	57823022	+	202309	C5orf29	FLJ33641,MGC70478	1.608488	0	0	0	0	0	0.66108	0.540457	0	4.8818	2.552068	11.801848	10.239456	13.015419	0	1.214719	3.383483	1.007135	2	0	0	0	0	0	1	1	0	5	3	17	10	17	0	2	5	1
L3_chr5_+_60663841	chr5	60663827	60663932	+	NA	NA	NA	299.114285	330.444498	430.344462	451.546484	185.932588	43.074026	315.955035	861.317519	1049.694882	593.910143	541.990197	391.595161	138.865157	187.384458	434.423284	214.112777	253.805202	76.028628	299.792723	574.929028	196.554713	450.540442	179.696881	49.770713	311.173198	739.49704	1097.981209	497.354279	574.580213	623.471585	139.031347	232.398111	407.668923	343.682111	255.9142	79.993254
L3_chr5_+_61637789	chr5	61637788	61638050	+	3796	KIF2A	HK2,KIF2	16.914397	16.328332	7.970478	14.692925	7.15863	2.552426	13.946956	32.540716	25.39053	29.110291	29.250933	16.622331	21.084239	17.222763	11.982032	38.47371	34.235798	15.908465	20	27.029077	4.912088	15	7.005815	4	19.028209	50.919355	31.837307	29.951613	34	23	20.524324	22.940291	22.465082	62.924279	46.96	16
L3_chr5_+_65541204	chr5	65541204	65541204	+	NA	NA	NA	0	0	0	0	0	0	0	0	0	0	0	0	4.087056	6.153361	10.885597	0.60736	0	0	0	0	0	0	0	0	0	0	0	0	0	0	4	8	15	1	0	0
L3_chr5_+_67547337	chr5	67547334	67547366	+	NA	NA	NA	36.12628	27.607666	13.855933	25.468029	24.464474	9.735662	12.963942	18.390501	25.327253	28.364653	28.687971	51.928337	19.496606	28.288718	49.486575	18.931961	26.979209	20.730594	41.982979	45.919866	8	25.969828	23.893004	13.978485	17.961089	28.880033	30.953244	28	32.957692	74.487896	19	36.893213	71.932693	30.962687	36.893769	21
L3_chr5_+_72056976	chr5	72056976	72056999	+	NA	NA	NA	3.000826	2.366539	0	1.060983	0.609567	0	16.476872	10.179462	18.585863	6.398839	20.555525	10.074617	35.4166	36.525137	39.260727	39.59321	53.488122	18.019494	3.6	3.9	0	1.090909	0.6	0	21.997867	16.460003	22.886829	6.698465	23.734137	13.984646	34.740718	47.447328	56.130985	64.4807	67.351436	18.253471
L3_chr5_+_72148243	chr5	72148218	72148254	+	3842	TNPO1	IPO2,KPNB2,MIP,MIP1,TRN	1.608488	4.237446	1.591957	3.918306	2.039444	0	0.66108	2.939727	3.947832	4.919368	9.660645	5.076435	17.457108	19.673117	14.277067	20.167376	18.750903	5.971273	2	7	1	4	2	0	1	5	5	5	11	7	17	26	24	32.988304	26	6
L3_chr5_+_72179703	chr5	72179700	72179756	+	3842	TNPO1	IPO2,KPNB2,MIP,MIP1,TRN	27.076791	18.082595	17.039846	24.570873	18.162564	3.399269	20.176159	15.861476	21.924354	17.961736	11.403491	15.020508	43.783755	52.269301	52.450897	51.016495	23.315611	20.803693	32	30	10	25	17.724138	5	26	25	27	18.188654	13	21	43	67.720747	78.688299	82.997151	31.344149	21
L3_chr5_+_72240357	chr5	72240357	72240359	+	3842	TNPO1	IPO2,KPNB2,MIP,MIP1,TRN	0	0	0	0	0	0	0	0	0	0	0	0	1.032672	2.269478	16.697776	7.678372	2.013723	3.021404	0	0	0	0	0	0	0	0	0	0	0	0	1	3	24	12.526316	3	3
L3_chr5_+_95092617	chr5	95092606	95092896	+	22836	RHOBTB3	KIAA0878	31.85186	31.217974	145.788144	417.688112	103.10516	36.812441	32.494765	49.303498	118.368008	257.515591	179.999574	169.505104	51.45374	60.472287	82.478925	191.817165	248.535971	192.456943	37.931873	51.947093	82.189906	422.419538	100.660292	50.794471	44.814632	75.899886	143.723341	247.113069	203.62606	243.274426	50.889145	77.307463	114.306494	310.190491	265.254473	201.536389
L3_chr5_+_96062818	chr5	96062817	96062818	+	NA	NA	NA	0	0	0	0	0	0	0	0	0	0	0	0	0	11.661098	0	1.218951	0	0	0	0	0	0	0	0	0	0	0	0	0	0	0	15	0	2	0	0
L3_chr5_+_98137238	chr5	98137232	98137238	+	NA	NA	NA	0	0	0	0	1.019722	0	0	0	0	0	0	0.741153	0	0	0	0.60736	0	10.757917	0	0	0	0	1	0	0	0	0	0	0	1	0	0	0	1	0	11
L3_chr5_+_119827893	chr5	119827811	119827912	+	51334	PRR16	DSC54,MGC104614	0.804244	0.610418	9.937853	133.170292	65.638195	9.437079	0	0	8.777415	42.959222	24.984863	27.331781	1.032672	0	15.609405	34.83772	49.612973	9.978585	1	1	6	134.991031	63.986547	14	0	0	11	43	29	38.792453	1	0	28	56.983783	66.98915	10
L3_chr5_+_126881230	chr5	126881224	126881289	+	133619	PRRC1	FLJ32875	1.608488	1.810134	1.591957	3.902124	0	0	1.98324	3.480183	3.091086	11.819906	8.585841	5.121455	4.130688	20.53473	11.784496	12.80435	30.22449	9.93658	2	3	1	4	0	0	3	6	4	12	10	7	4	27	22	21	41	10
L3_chr5_+_133164582	chr5	133164579	133164582	+	NA	NA	NA	5.806236	6.885083	2.159301	17.029887	20.805276	12.917491	13.321374	21.377069	6.582329	21.381651	18.962327	64.35449	0.216463	0.435795	0.564614	0.657459	0.559739	3.660523	6.888276	11.501063	1.377096	17.261217	20.232137	16.153271	17.146715	28.274014	8.194559	20.573015	21.536825	97.221448	0.206109	0.59549	1.191859	1.083552	0.907793	3.694266
L3_chr5_+_133734773	chr5	133734773	133735167	+	7320	UBE2B	UBC2,E2-17kDa,HHR6B,HR6B,RAD6B	129.338791	64.57133	89.06547	147.023494	69.899371	15.860539	10.484465	10.172204	27.72483	27.728556	25.205971	22.652206	67.657223	88.040601	130.300113	72.540682	91.736313	43.931363	146.172379	108.028167	50.021875	149.007884	68.164683	23.011274	14.635044	17.196256	34.076449	27.985665	29.208793	31.764068	66.333295	114.969254	190.315287	118.321482	119.066405	44.679605
L3_chr5_+_133889258	chr5	133889243	133889261	+	23338	PHF15	JADE2,KIAA0239	13.985737	1.822352	0	1.957861	4.096355	5.894953	24.783813	5.900265	4.005807	5.857163	6.016642	15.747748	4.104726	3.005253	2.227429	1.826311	2.130027	2.014269	16	3	0	2	4	8	31	9	5	6	7	22.938776	4	4	4	3	3	2
L3_chr5_+_134394798	chr5	134394798	134394798	+	NA	NA	NA	0.804244	0	0	0.975531	0	0	0	0	0	10.353922	0	0.741153	0	0	0	0	0	0	1	0	0	1	0	0	0	0	0	10	0	1	0	0	0	0	0	0
L3_chr5_+_135392575	chr5	135392506	135392640	+	7045	TGFBI	CSD,BIGH3,CDB1,CDG2,CDGG1,CSD1,CSD2,CSD3,EBMD,LCD1	416.286312	271.811938	172.465369	425.34876	263.199037	738.374403	170.486424	171.006991	103.712098	166.844221	138.739448	473.153972	194.268132	172.019961	344.736511	227.558746	277.263443	792.676378	430.941876	466.88977	87	426.806513	254.958358	737.80516	190.996784	202.988513	120.998065	153	153.998069	733.980865	192.990457	217.993923	385.981317	366.994355	300.990457	846.963539
L3_chr5_+_135496432	chr5	135496427	135496503	+	4090	SMAD5	DKFZp781C1895,DKFZp781O1323,Dwfc,JV5-1,MADH5	0	6.059798	6.687965	7.827229	2.039444	0	3.382149	5.133326	7.881868	4.745715	8.562894	5.834432	16.404918	8.435438	15.330837	13.411993	33.875774	11.857806	0	10	4	8	2	0	5	8	10	5	10	8	16	11.146704	27	21.981366	45	12
L3_chr5_+_137716283	chr5	137716247	137716344	+	51780	JMJD1B	5qNCA,C5orf7,KIAA1082,KDM3B	112.613872	80.222195	21.602616	44.803866	23.429606	12.06852	74.534935	51.451995	52.127473	59.390518	26.650187	55.642788	83.410404	50.985614	29.937358	29.137909	48.72243	31.666415	129.718572	133.705959	12.985258	45.679062	22.933301	17.160523	98.854858	80.940954	64.823056	58.835665	31.02886	77.831228	81.527085	66.96777	53.709031	47.787001	67.05379	31.977723
L3_chr5_+_138117005	chr5	138116972	138117069	+	1495	CTNNA1	CAP102,FLJ36832	9.766895	7.54018	14.972995	15.633542	11.288756	0.668184	23.047281	19.2462	47.884695	48.605836	56.18314	82.748634	52.125756	61.392739	161.328753	142.67573	155.661462	194.084104	12	12.404114	9.120516	15.988235	11.036053	1.061314	32	31.311242	59.295227	49.048698	64.94353	117.704338	51	80.516816	228.879201	231.872145	195.425862	199.727215
L3_chr5_+_139019106	chr5	139019105	139019106	+	NA	NA	NA	0	0	0	3.929369	0	0.638107	0	0	0	1.93233	0	12.436313	0	0	0	0	0	1.007135	0	0	0	4	0	1	0	0	0	2	0	18	0	0	0	0	0	1
L3_chr5_+_139473867	chr5	139473822	139473945	+	5813	PURA	PUR1,PUR-ALPHA,PURALPHA	208.178016	182.849774	188.181428	181.206676	71.594617	22.075396	73.470376	66.145245	85.737868	58.747628	55.441926	86.144048	62.293947	46.937009	59.374794	42.47053	32.213835	18.715709	234.10983	307.949089	105.998948	183.962261	69.913604	31.995833	96.563991	98.760903	103.633608	59.233391	63.987752	122.78753	60.908578	61.992308	94.467323	69.448555	45.912687	18.702332
L3_chr5_+_140326300	chr5	140326273	140326304	+	56134	PCDHAC2	MGC71598,PCDH-ALPHA-C2	16.92743	13.763019	1.591957	3.908924	9.207218	2.908506	4.857807	8.940167	2.353404	0.937795	2.583893	0.741153	19.376423	5.300426	0.494381	3.004782	3.499786	1.007135	20	23	1	4	9	4	7	14	3	1	3	1	19	7	1	4.924528	5	1
L3_chr5_+_140772709	chr5	140772708	140772851	+	56106	PCDHGA10	PCDH-GAMMA-A10	0	2.406191	1.591957	1.951062	0	0.638107	4.781058	2.939727	15.01385	19.454918	31.169509	61.863593	4.119751	1.485082	4.204954	7.90998	7.973062	14.001997	0	4	1	2	0	1	7	5	19	20	36	87	4	2	8	13	12	13.965517
L3_chr5_+_140871108	chr5	140871107	140871109	+	5098	PCDHGC3	PC43,PCDH-GAMMA-C3,PCDH2	0	0	3.343982	10.782827	1.019722	1.961255	0	1.178254	1.580632	0	4.349605	0.741153	5.100095	0	2.901281	4.284427	4.927305	4.913316	0	0	2	10.947368	1	2.947368	0	2	2	0	5	1	5	0	5	7	7	5
L3_chr5_+_143357389	chr5	143357388	143357389	+	NA	NA	NA	0	3.620268	1.591957	0	3.069543	0.638107	1.398909	10.207154	0	1.93233	0.84304	6.9668	0	6.93636	0	0	0	0	0	6	1	0	3	1	2	14	0	2	1	9.848485	0	9	0	0	0	0
L3_chr5_+_144121584	chr5	144121582	144121591	+	NA	NA	NA	0.643482	0	2.115878	1.072669	0	1.599826	2.496184	1.552053	0.34072	6.485405	0.592186	17.680738	0	0	0	0.150787	0	0.341396	0.807453	0	1.304348	1.101075	0	2.534259	3.658172	2.742581	0.452381	6.785036	0.707203	25.538984	0	0	0	0.25	0	0.333333
L3_chr5_+_150138511	chr5	150138510	150138513	+	85027	MST150	MGC117221,MGC126887,MGC126889,NID67	13.407744	4.186026	6.687965	10.860769	8.210234	5.365414	2.960227	4.819352	2.402289	3.981573	8.817605	4.915947	12.158417	6.114563	14.747092	16.635444	22.31028	23.025233	15	7	4	11	8	7	4	7	3	4	10	7	12	8	19.990196	26.975962	27	24
L3_chr5_+_150424573	chr5	150424573	150424573	+	NA	NA	NA	0.804244	0.610418	0	11.817187	28.847002	11.454907	0	1.178254	0.772772	3.981573	2.583893	0	0	0	0	0.60736	1.36976	0	1	1	0	11.963636	28	14	0	2	1	4	3	0	0	0	0	1	2	0
L3_chr5_+_167477477	chr5	167477476	167477479	+	57451	ODZ2	DKFZp686A1568,TEN-M2,TNM2	10.502259	2.406191	3.343982	2.942775	1.019722	2.123056	3.700246	1.178254	0	0	0.84304	2.852977	3.087079	0.742541	0	1.985627	2.913582	0	11.888889	4	2	3	1	3	4.916667	2	0	0	1	4	3	1	0	3.25	4	0
L3_chr5_+_172415960	chr5	172415958	172416002	+	153222	LOC153222	DKFZp313F2319,DKFZp686G2059	0.804244	2.43277	0	0.975531	0	0	12.134247	6.31158	3.126175	6.70065	9.407846	20.713586	15.298063	9.118418	5.373188	5.484773	3.417954	3.021404	1	4	0	1	0	0	15	10	4	7	11	28.988235	15	12	10	9	5	3
L3_chr5_+_176493275	chr5	176493233	176493783	+	64324	NSD1	ARA267,DKFZp666C163,FLJ22263,FLJ44628,SOTOS,STO,FLJ10684,KMT3B	308.795688	179.850082	54.630467	119.533279	68.194457	10.996053	133.216468	323.287807	86.160007	148.665838	206.820535	180.902628	65.504045	43.574713	30.119281	50.307437	36.401742	25.327168	345.582249	302.205388	32.58042	121.581706	66.613485	16.57791	175.71688	434.57863	106.304125	147.351175	235.833508	258.987486	63.980146	57.625194	53.179985	82.322713	51.96	25.410191
L3_chr5_+_178523556	chr5	178523553	178523557	+	NA	NA	NA	0	0	8.934186	0	0	0	0	1.178254	16.924565	3.861857	0.809996	2.223458	0	1.502626	1.738474	0.60736	0.643964	0	0	0	5.007429	0	0	0	0	2	20	3.884615	0.961538	3	0	2	3.008226	1	1	0
L3_chr5_+_179058533	chr5	179058517	179058689	+	821	CANX	CNX,FLJ26570,IP90,P90	3622.586563	2293.517267	1987.704301	2363.359713	1230.690364	318.189066	1966.345462	2656.149679	1756.523347	1287.326282	1756.373204	1283.386514	2504.966235	2209.554616	3156.287419	1929.738083	2919.885883	1296.572577	3640.883457	3965.91754	954.978469	2369.940664	1192.975403	385.944502	2084.948242	2763.945864	1980.933629	1177.99519	1929.978782	1930.935572	2512.923653	2751.931765	3206.888659	3105.865416	3073.912448	1358.937216
L3_chr5_+_179153622	chr5	179153619	179153630	+	4056	LTC4S	MGC33147	58.912454	16.772104	8.616153	3.918306	1.019722	1.276213	7.188996	5.01999	1.580632	2.870125	1.709028	2.897997	12.311534	11.454637	2.573982	4.884299	4.358886	3.000177	65	28	5	4	1	2	10	8	2	3	2	4	12	15	5	8	6	3
L3_chr5_-_3916910	chr5	3916908	3916910	-	NA	NA	NA	0	0	0	0	26.232833	0	0	0	0	0	11.316373	0	0	0	0	0	6.841373	0	0	0	0	0	25.555556	0	0	0	0	0	13	0	0	0	0	0	9	0
L3_chr5_-_16989370	chr5	16989357	16989436	-	4651	MYO10	FLJ10639,FLJ21066,FLJ22268,FLJ43256,KIAA0799,MGC131988	37.527449	14.552365	62.624612	29.408694	8.1665	0.638107	36.277933	30.056244	50.845013	8.694467	6.799093	15.954375	23.45731	24.302807	33.835761	17.703022	11.612439	6.458836	44	24	36	30	8	1	46	47	62	8.981735	8	22	23	32	54.984211	29	17	6.428571
L3_chr5_-_18334994	chr5	18334992	18334994	-	NA	NA	NA	0	0.610418	16.737923	0	0	0.638107	0	0	0	0	0	0	0	0	0	0	0	0	0	1	9	0	0	1	0	0	0	0	0	0	0	0	0	0	0	0
L3_chr5_-_20350297	chr5	20350296	20350298	-	NA	NA	NA	0	0	0	0	0	0	0.61913	0	0.772772	10.353922	0.862683	2.773624	0	0	0	0	0	0	0	0	0	0	0	0	0.941176	0	1	10	1.022849	3.885621	0	0	0	0	0	0
L3_chr5_-_32424404	chr5	32424376	32424484	-	51663	ZFR	FLJ41312,ZFR1	2.412732	7.280634	13.552092	0.975531	0	4.532625	33.198477	93.076469	98.90512	15.682013	14.522135	9.367164	229.557856	309.920791	273.205259	102.018812	47.105223	14.963436	3	12	8	1	0	6	44.978292	127.981073	119.98231	15.990911	16.997024	12.964392	226.842895	396.633659	355.873685	165.917299	63.88684	15
L3_chr5_-_40834037	chr5	40834026	40834052	-	5562	PRKAA1	AMPK,AMPKa1,MGC33776,MGC57364	31.126817	20.355961	13.695865	7.850608	0	4.532625	57.759963	116.745962	97.488533	47.655187	44.327849	65.683521	112.895719	109.72466	160.99061	59.739924	68.153478	88.407039	36	34	8	8	0	6	68.979388	141.998095	112.923198	46	49.963504	95.983198	111.944666	139.981292	193.960171	96.995951	82	91.952386
L3_chr5_-_56283710	chr5	56283695	56283712	-	166968	MIER3	DKFZP781I1119,DKFZp686L09111,DKFZp781G1119,FLJ35954	0	0.610418	0	6.862762	0	0	0	2.39927	5.58644	15.102616	0.84304	0	6.174158	2.987708	8.829476	1.822079	1.931891	2.014269	0	1	0	7	0	0	0	4	7	14.932331	1	0	6	4	15	3	3	2
L3_chr5_-_57877709	chr5	57877709	57877714	-	NA	NA	NA	0	0	0	0	0	0	0.66108	13.937616	0	0	0	0	0	0	0	0	0	0	0	0	0	0	0	0	1	18	0	0	0	0	0	0	0	0	0	0
L3_chr5_-_64367112	chr5	64367112	64367112	-	NA	NA	NA	2.528698	0.610418	0	0	1.019722	0	14.153649	4.052413	5.761294	3.91	3.464574	8.302506	2.054407	0.742541	0	1.218951	0	3.944081	3	1	0	0	1	0	17	6	7	3.931034	4	12	2	1	0	2	0	4
L3_chr5_-_76004831	chr5	76004831	76004831	-	NA	NA	NA	0.269137	0.610418	0	5.263208	1.019722	0	11.042224	5.345044	6.125805	2.94947	2.350404	3.405346	0	1.502626	0.371063	1.559466	0.643964	1.993043	0.35	1	0	5.35	1	0	13.513035	7.675138	7.428571	3	2.733859	4.79857	0	2	0.777778	2.555556	1	2
L3_chr5_-_76541906	chr5	76541904	76541908	-	NA	NA	NA	4.676356	11.493555	6.748417	16.35363	18.988802	11.215395	11.27216	8.895305	5.180364	4.369107	6.835049	24.502692	0	2.43952	5.805131	2.446396	0	3.944081	5.47352	19.302882	3.99676	16.572482	18.47352	14.038385	14.42089	12.142857	6.419861	4.428571	7.839721	36.216028	0	3.234694	9	4	0	4
L3_chr5_-_83716434	chr5	83716434	83716442	-	10085	EDIL3	DEL1,MGC26287	0	0	0	1.951062	1.019722	0	2.16878	0.540457	4.804578	0.937795	0	0	0	0.742541	0	4.278547	12.644858	0	0	0	0	2	1	0	3	1	6	1	0	0	0	1	0	7	16	0
L3_chr5_-_86744443	chr5	86744407	86744518	-	902	CCNH	p37,p34,CAK	1.656842	1.822352	0	1.957861	1.019722	0	2.644319	12.315141	12.832108	5.819595	4.238148	10.854514	45.032158	22.621308	40.701829	25.641856	14.468262	43.980296	2	3	0	2	1	0	4	20	16	6	5	15	44	30	66	42	21	45
L3_chr5_-_87992796	chr5	87992795	87992796	-	NA	NA	NA	30.056901	51.080259	42.917934	69.43773	118.174889	65.005473	62.272533	134.890364	35.204762	100.984675	86.471659	132.649415	3.072054	5.927235	5.130238	6.943737	1.585082	2.798173	33.135629	87.241055	22.635629	69.9	114.408599	72.571259	70.458785	145.154763	41.205543	91.31913	95.02461	203.442026	3	7.8	8.454098	11.327049	2.420084	2.8
L3_chr5_-_88214758	chr5	88214720	88215027	-	4208	MEF2C		5.794029	3.043188	1.591957	5.866785	2.039444	4.246112	12.95936	28.635198	13.555994	42.196233	25.178648	38.751549	60.631723	24.536386	29.996282	71.429178	38.28645	43.132519	7	5	1	6	2	6	17	41	17	42	28.970553	55	60	32	45.986602	115.975674	50.994652	44
L3_chr5_-_89741330	chr5	89741317	89741333	-	1070	CETN3	CEN3,MGC12502,MGC138245	1.656842	0	0	0	0	0	0	0.540457	0.772772	0	0	0	18.350595	17.604448	6.051345	17.167368	3.499786	3.021404	2	0	0	0	0	0	0	1	1	0	0	0	18	23	10	28	5	3
L3_chr5_-_93473125	chr5	93473124	93473146	-	NA	NA	NA	3.265331	2.43277	6.527897	3.918306	0	0.638107	1.98324	2.39927	6.094848	0.937795	9.57552	2.195282	7.206831	5.233833	3.807967	16.551153	9.113234	6.919956	4	4	4	4	0	1	3	4	7.75	1	11	3	7	6.992308	6.992481	26.977273	12.954429	6.992308
L3_chr5_-_95323312	chr5	95323274	95323330	-	22936	ELL2		3.265331	25.134333	52.118696	48.870771	30.690402	5.34846	16.543452	39.234834	47.490643	46.143484	42.781697	48.442337	16.385724	16.655414	103.292815	58.943211	82.614735	47.656483	4	41.82988	29.918173	49.711252	29.914246	7.978873	20.946996	55.975961	56.959817	45.904619	48.929256	69.937612	15.985294	21.971433	133.795976	95.884244	102.825061	48.987421
L3_chr5_-_100266867	chr5	100266865	100266889	-	7903	ST8SIA4	PST,MGC34450,MGC61459,PST1,SIAT8D,ST8SIA-IV	2.461087	2.43277	0	1.951062	1.019722	0	3.49094	6.146244	18.114626	8.806633	9.552573	13.395785	20.317776	20.089389	5.545695	36.930947	22.207218	5.937124	3	4	0	2	1	0	5	10	21.961905	9	11	19	20	26	10	60	29	6
L3_chr5_-_107289004	chr5	107289002	107289004	-	NA	NA	NA	0	0	0	0	0	0	0	0	0	0	0.025295	4.295443	0	0	0	6.666541	6.246732	28.727362	0	0	0	0	0	0	0	0	0	0	0.032086	6.080214	0	0	0	10.86071	8.339068	29.912875
L3_chr5_-_114908275	chr5	114908241	114908342	-	56929	FEM1C	EUROIMAGE686608,EUROIMAGE783647,FEM1A,KIAA1785	22.218506	25.156459	29.953785	32.439521	26.642171	2.552426	15.621904	25.365335	20.213724	23.303682	18.283897	20.836562	29.582082	15.965732	17.863009	14.737156	18.287852	11.765051	26	42	17	32.990868	26	4	21	38	25	23	21	30	29	21	26	24	23	12
L3_chr5_-_122453584	chr5	122453584	122453584	-	NA	NA	NA	1.085589	1.011891	15.413901	8.241436	1.360836	5.086486	0	0.342582	11.78419	3.981573	3.170475	4.002927	2.461848	2.423425	23.836002	3.430742	2.285097	10.488581	1.333333	1.666667	8.333333	8.358601	1.333333	6.666667	0	0.666667	14	4	3.666667	5.666667	2.4	3.2	29.8	5.6	3.2	10.8
L3_chr5_-_126394146	chr5	126394142	126394150	-	115123	MARCH3	MARCH-III,MGC48332,RNF173	6.646628	7.264971	0	2.933393	6.1358	0	4.228769	14.497912	10.595795	9.069773	6.933498	2.908258	7.191806	13.712396	28.828698	11.017446	6.297065	1.007135	8	12	0	3	6	0	6	21	13	9	8	4	7	18	40	18	9	1
L3_chr5_-_127931657	chr5	127931657	127931657	-	NA	NA	NA	0	0	0	0	0	0	0	0.540457	0	0.937795	8.817605	16.948932	0	0.742541	1.090837	3.677067	7.901921	18.29351	0	0	0	0	0	0	0	1	0	1	10	25	0	1	2	6	10	19
L3_chr5_-_129268116	chr5	129268116	129268118	-	NA	NA	NA	0	0	1.591957	10.770229	1.019722	0	0.66108	1.178254	1.302646	5.694265	2.583893	5.023005	0	0.601196	2.893909	10.366891	0.055051	3.97823	0	0	1	10.955556	1	0	1	2	1.658291	5.742417	3	6.964286	0	0.8125	4.986928	16.899863	0.104491	4
L3_chr5_-_131854365	chr5	131854363	131854407	-	3659	IRF1	IRF-1,MAR	35.198124	18.570711	8.345896	21.632454	20.501617	19.081445	3.382149	7.078518	9.415255	15.074842	4.307614	8.51303	9.164826	14.456258	15.192627	17.116449	14.505223	14.884044	41	30.972527	5	22	20	24	5	11	11.985294	15	5	11.971014	8.9375	19	23	27.96	20	15
L3_chr5_-_132651306	chr5	132651306	132651306	-	NA	NA	NA	0	0	0	0	0	0	9.834989	9.888093	9.186969	4.154758	9.244227	17.793453	0	0	0	0	0	0	0	0	0	0	0	0	12.141026	13.264466	11	4.166667	10.474359	26.282051	0	0	0	0	0	0
L3_chr5_-_133540541	chr5	133540536	133540544	-	6500	SKP1A	EMC19,MGC34403,OCP-II,OCP2,SKP1,TCEB1L,SKP1A,p19A	13.193161	18.249108	3.343982	14.833212	3.069543	1.362328	28.047211	58.349935	45.083757	27.863977	29.358941	23.264268	252.006578	210.582158	520.511614	273.930216	406.670844	183.323246	15	31	2	15	3	2	33	71	52	27	33	34	253	261	479	439	393	195
L3_chr5_-_134716519	chr5	134716519	134716525	-	NA	NA	NA	0	0	12.788907	0.975531	0	0	0	0	0	0.937795	0	0	0	0.742541	0.494381	0.60736	0	0	0	0	7	1	0	0	0	0	0	1	0	0	0	1	1	1	0	0
L3_chr5_-_137396616	chr5	137396586	137396702	-	51306	C5orf5	DKFZp667F249,KHCHP,MGC57159,N61,FLJ26735	66.771458	81.900331	12.561138	119.341044	49.100277	13.928098	84.223849	78.587636	46.81749	84.156298	113.855107	66.12992	84.331029	100.447086	77.836008	106.524896	160.776797	57.378623	76.99768	136.949277	7.802239	120.929295	47.963387	19	99	109.945458	57.878831	82	128.884774	93.940299	83	129.98714	111.827192	172.99741	191.996119	58.998708
L3_chr5_-_137638242	chr5	137638238	137638244	-	2676	GFRA3		3.265331	2.929648	5.161982	7.85999	9.221761	30.548883	13.80604	12.238381	4.140182	27.46653	29.910664	85.277491	0	0	0	0	0.643964	7.554093	4	4.845238	3	8	9	36.683645	18.244993	17.868394	5.258685	26.555573	33.64026	128.385369	0	0	0	0	1	7.566667
L3_chr5_-_137869799	chr5	137869798	137869800	-	NA	NA	NA	0	0	0	0	0	0	0	0	0	0	0	0	10.231165	6.895902	10.225504	5.512183	0	0	0	0	0	0	0	0	0	0	0	0	0	0	10	9	16	9	0	0
L3_chr5_-_139706373	chr5	139706369	139706378	-	1839	HBEGF	DTR,DTS,DTSF,HEGFL	0	19.64912	10.031947	24.636422	10.232955	5.669668	0.66108	63.73575	27.413731	12.019242	6.035686	23.636816	0	21.489911	17.21667	11.655897	10.457462	25.404051	0	33	6	25	10	8	1	81	33	12	7	34	0	28	26	19	14	26
L3_chr5_-_139917226	chr5	139917206	139917243	-	10011	SRA1	MGC87674,SRA,SRAP,STRAA1,pp7684	7.34839	9.679649	4.775871	21.79793	1.019722	4.638975	0	5.160093	0	1.93233	0.84304	0.741153	15.265595	16.670791	17.454286	11.594671	15.946791	34.441151	8.897059	16	3	22.210526	1	7	0	8	0	2	1	1	14.866279	22	29	19	22.772455	35
L3_chr5_-_141684758	chr5	141684758	141684771	-	81848	SPRY4		0	1.810134	3.183914	8.853599	12.309299	2.123056	7.115038	6.933543	9.01346	13.224047	29.497679	15.302103	0	3.783298	5.054164	5.503378	55.507573	14.68713	0	3	2	9	12	3	9	10	11	13	33	22	0	5	8	9	65	15
L3_chr5_-_148911128	chr5	148911117	148911276	-	1452	CSNK1A1	CK1,HLCDGP1,PRO2975	129.599039	160.743937	171.894955	152.06317	74.227847	22.778647	14.032286	41.752616	56.97765	57.285259	42.473333	55.353318	136.115759	127.391479	209.967317	91.509209	160.778287	100.175535	146.620632	271.960922	92.803638	153.939494	72.37962	31.689314	19.771621	62.293792	70.093271	57.245662	49.454589	78.191842	134.029615	164.905443	288.751827	148.992883	197.56818	102.406821
L3_chr5_-_150440770	chr5	150440761	150440794	-	10318	TNIP1	ABIN-1,KIAA0113,NAF1,VAN	26.235517	14.489182	6.367828	13.74987	18.316926	11.609743	4.15202	2.939726	2.318315	7.847376	5.081188	2.936435	14.346988	6.803052	18.476407	11.574533	7.485337	6.999634	30.97561	24	4	14	17.918709	17	6	5	3	7.9	6	4	14	9	28	18.972124	10	7
L3_chr5_-_157011251	chr5	157011249	157011251	-	11063	SOX30		0	0	0	0	0	0	0.627104	12.154051	0	3.730856	0.044928	2.798067	3.072054	1.502626	3.870554	1.679909	0.008273	2.761682	0	0	0	0	0	0	0.952381	16.87619	0	3.846844	0.056367	3.857143	3	2	6.77833	2.76	0.01833	2.76
L3_chr5_-_158569016	chr5	158569016	158569140	-	NA	NA	NA	33.438746	14.270731	6.753939	23.509561	21.558562	8.774705	5.454905	5.524385	10.144043	3.887265	8.923454	7.102392	4.104726	8.347139	6.904604	16.381735	7.485337	20.244766	37.983607	23.697674	4	23.895522	21	11.91358	7.039451	8.745763	12.723958	4	10.230746	10.027601	4	11	11.871795	26.615385	10	20.871795
L3_chr5_-_168051337	chr5	168051337	168051337	-	NA	NA	NA	0	0	0	0	0	0	0.5663	0	0	0	10.618816	1.454129	0	0	0	0	0	0	0	0	0	0	0	0	0.866667	0	0	0	12	2	0	0	0	0	0	0
L3_chr5_-_168660487	chr5	168660486	168660490	-	6586	SLIT3	FLJ10764,MEGF5,SLIL2,SLIT1,Slit-3,slit2	2.438431	0.615713	15.271486	10.113919	0.017655	0	0	0	0.062737	0	0.003562	1.484559	4.280027	0.871974	1.372624	1.538235	0.738189	0.032376	2.980551	1.008768	8.559932	10.281493	0.017531	0	0	0	0.087838	0	0.00469	2.003127	4.171171	1.171171	2.467814	2.533919	1.171171	0.030163
L3_chr5_-_172976208	chr5	172976206	172976287	-	91272	FAM44B	BOD1	31.537786	7.255912	8.279922	41.812293	18.061461	13.570211	12.458981	12.51804	12.517334	9.75857	14.173938	16.87729	7.191806	5.232876	23.588257	18.330082	19.651348	3.000177	36.247902	11.972042	5	42.556129	17.646357	19.110739	16.562573	18.356378	15.810059	9.993541	16.297713	24.112528	7	7	37	30	26	3
L3_chr5_-_177513474	chr5	177513449	177513532	-	55651	NOLA2	NHP2,NHP2P	4.137187	10.244344	6.753939	11.768914	5.102972	2.000434	2.721069	4.117981	0.772772	1.87559	0.84304	0	47.984952	32.77978	38.381324	19.563995	10.472131	20.88815	5	17	4	12	5	3	4	7	1	2	1	0	47	43	62	32	14.995918	21
L3_chr5_-_177986638	chr5	177986622	177986703	-	57396	CLK4	DKFZp686A20267	18.369395	8.489123	7.959786	30.413709	9.187876	1.276214	19.015668	60.546317	52.837536	33.26112	48.574084	35.769057	54.616191	71.334799	126.107994	62.989026	85.9187	29.328442	22	14	5	31	9	2	26.58042	84.574554	65	33	56.057793	50.58042	53.608764	92.765258	182.608764	102.608764	110.605517	29.683764
L3_chr5_-_179431349	chr5	179431309	179431771	-	55819	RNF130	G1RZFP,GOLIATH,GP,MGC117241,MGC138647,MGC99542	86.270412	56.23891	42.521243	255.304928	105.286628	17.47981	11.255357	31.427138	29.084512	53.787596	56.963867	29.437706	34.854187	33.570503	50.384966	130.066248	94.80648	52.544184	100.729908	94.029179	24.991051	258.681375	102.773025	25	16	47.042988	35.937504	54	65.511732	40.984252	33.958338	44.338093	77.987768	211.41962	126.183007	53.236851
L3_chr5_-_179651638	chr5	179651637	179651701	-	NA	NA	NA	31.104166	27.191493	17.671597	22.458237	18.719304	10.05495	18.065188	12.204385	21.820287	13.416264	3.395108	15.10412	12.340141	5.232876	15.702069	12.343154	21.391041	13.951748	36.994681	45	11	22.947005	18.302135	14	24.987552	20	26.816092	14	4	21	12	7	28	20.20202	28.526759	14
L3_chr5_-_180175149	chr5	180175147	180175151	-	NA	NA	NA	0	0	0	2.942775	0	0	0	0	0.772772	0	0.84304	0	0	0	0	1.826311	14.673033	1.993043	0	0	0	3	0	0	0	0	1	0	1	0	0	0	0	3	18.916667	2
L3_chr6_+_1586839	chr6	1586839	1586839	+	NA	NA	NA	0	0	11.273559	2.942775	1.01976	1.362328	0	0	0	0	0	0	0	1.502626	0.494381	0	0	0	0	0	6.222222	3	1.000037	2	0	0	0	0	0	0	0	2	1	0	0	0
L3_chr6_+_4721615	chr6	4721613	4721651	+	9425	CDYL	CDYL1,DKFZP586C1622,MGC131936	7.402518	4.831915	0	9.80167	3.063528	0	2.721069	1.718711	7.868072	17.190657	5.081188	2.897997	3.087079	3.712704	10.062089	2.43367	4.705882	1.007135	9	8	0	10	3	0	4	3	10	17	6	4	3	5	17.170949	4	7	1
L3_chr6_+_13122084	chr6	13122081	13122085	+	NA	NA	NA	85.250249	60.92563	22.420553	244.479144	209.115855	208.567646	132.292101	95.078562	18.797984	144.552306	89.566273	432.072422	2.921302	2.978086	2.463062	6.147058	5.676755	16.055262	88.909193	104.234956	11.824904	244.199162	201.950648	204.687514	137.589316	104.847893	22.458517	128.342845	97.952245	689.978346	2.837838	3.918919	4.081631	10.035111	7.595144	16.490884
L3_chr6_+_16237295	chr6	16237289	16237300	+	29116	MYLIP	MIR,RP1-13D10.1	170.805438	87.57598	23.925127	10.835	16.425141	6.209524	121.12139	97.981282	20.336632	8.204045	22.213782	33.60038	54.350173	38.652625	15.843459	12.331159	6.002725	14.656631	176	150	12.994819	11	16	8	130	105.997199	24	8	25	50	53.988571	49	22	20	8	15
L3_chr6_+_20590997	chr6	20590997	20590998	+	NA	NA	NA	0.804244	0	0	13.821751	0	0.638107	0	0	0	0	0	0	0	0	1.090837	0.60736	1.36976	0	1	0	0	14	0	1	0	0	0	0	0	0	0	0	2	1	2	0
L3_chr6_+_26128659	chr6	26128656	26128661	+	8350	HIST1H3A	H3/A,H3FA	18.133661	7.13532	0	8.848836	0	2.123056	1.398909	0.540457	2.353404	1.93233	0.84304	0.741153	14.304984	6.895902	6.075174	0	0	5.879572	20	12	0	9	0	3	2	1	3	2	1	1	14	9	9	0	0	6
L3_chr6_+_26264534	chr6	26264532	26264536	+	3008	HIST1H1E	H1.4,H1F4,MGC116819,dJ221C16.5	284.112836	181.406185	139.878137	122.371878	49.433548	40.315191	15.76459	22.734029	16.551003	5.941569	1.709028	0.741153	81.429865	78.336976	161.762178	28.960553	9.915644	24.297764	287.971302	312.986819	67.983333	122.996667	47.993333	46.986667	20	31.874892	19.830982	5.979798	2	1	80.967718	98.963718	179.95253	46.967833	13	24.989201
L3_chr6_+_26312816	chr6	26312815	26312817	+	8367	HIST1H4E	H4/j,H4FJ	0.804244	1.211934	1.591957	1.957861	0	0	9.500462	6.77834	5.68643	0.937795	4.349605	4.285408	12.200582	4.557885	9.720259	1.832151	3.714923	1.993043	1	2	1	2	0	0	12	10	7	1	5	6	12	6	13.976744	3	5	2
L3_chr6_+_26641377	chr6	26641376	26641377	+	NA	NA	NA	48.129758	41.370303	8.85723	31.731966	16.421687	0.638107	9.500462	13.904135	5.728616	2.94947	7.919555	5.571324	17.178529	7.720838	11.718007	7.997947	11.398489	4.913316	50.934272	70.835681	4.967136	31.967136	15.967136	1	12	17.961538	6.961538	3	9	7.961538	17	10	16	13	14	5
L3_chr6_+_28217639	chr6	28217592	28217668	+	7745	ZNF192	LD5-1,ZKSCAN8	4.922173	4.242904	1.591957	8.846799	10.225065	0	24.503769	45.227916	39.934014	38.485751	53.09227	54.352937	23.395012	12.131835	37.108326	23.25833	29.039885	14.901331	6	7	1	9	10	0	32	69	49	37.988006	61	76.997006	22.874396	16	56	38	38.994898	15
L3_chr6_+_28321897	chr6	28321897	28321897	+	NA	NA	NA	16.669637	11.481408	1.591957	6.895737	2.791324	1.362328	0	0.540457	1.580632	0	0	0.03241	0	0	0	0	0.643964	0	18.305712	19.407407	1	7	2.72888	2	0	1	2	0	0	0.04	0	0	0	0	1	0
L3_chr6_+_29925897	chr6	29925896	29925899	+	NA	NA	NA	140.161427	109.260824	129.893623	168.991318	308.108421	154.198842	45.128467	88.873229	19.56386	43.959384	49.2071	60.449058	6.111572	3.815345	10.061021	3.061421	1.36976	6.843359	141.983957	188.99287	60.998217	168.99287	296.970622	152.977721	50	94	23	40	54	92	6	5	14	5	2	7
L3_chr6_+_32515641	chr6	32515641	32515668	+	3122	HLA-DRA	HLA-DRA1,DASS-397D15.1	0	0.610418	0	0	0	0	0	0.540457	0.772772	1.93233	0	0	15.338459	15.320402	17.689167	7.344333	5.00285	0	0	1	0	0	0	0	0	1	1	2	0	0	14.967033	20	27	12	7	0
L3_chr6_+_33697076	chr6	33697068	33697105	+	3710	ITPR3	IP3R,FLJ36205,IP3R3	21.250942	25.085977	9.937853	10.779387	7.163412	0	10.778261	26.70357	41.063819	28.129251	4.238148	7.221843	8.198111	10.609851	7.804766	3.64839	3.383483	5.95835	25	42	6	11	7	0	15	39	49	27	5	10	8	14	14	6	5	6
L3_chr6_+_34867771	chr6	34867758	34867870	+	54887	C6orf107	RP3-349A12.1,FLJ20302,UHRF1BP1,dJ349A12.1,C6orf107	49.268757	22.366894	14.638538	27.446548	11.236044	7.583988	62.901208	85.608141	60.152736	38.089676	34.600034	37.741638	23.514414	41.882418	16.53316	7.908372	15.708829	8.992676	58	36.994595	8.994595	27.958763	11	11	82	119.995624	74	38.983299	40	53	23	54.994475	29	13	23	9
L3_chr6_+_35289777	chr6	35289774	35289777	+	222663	SCUBE3	CEGF3,DKFZp686B09105,DKFZp686B1223,DKFZp686D20108,FLJ34743	0	1.220836	0	0	0	0	0.66108	0	15.274928	0	0	0	0	0	0	0	0	0	0	2	0	0	0	0	1	0	18	0	0	0	0	0	0	0	0	0
L3_chr6_+_35335265	chr6	35335264	35335524	+	7629	ZNF76	RP3-329A5.7,D6S229E,ZNF523,Zfp523	281.441423	155.621055	86.234213	170.087219	194.992827	99.414024	97.989726	81.232689	30.509298	35.586628	30.065058	61.359555	94.762479	71.894469	41.821917	74.325581	71.416483	66.190167	306.928127	262.670769	49.587689	172.626783	189.97362	122.98672	124.953846	116.988321	38	37	35	86.055522	92.980132	93.972892	67.996504	120.977393	92.775832	67
L3_chr6_+_35373410	chr6	35373410	35373656	+	50619	DEF6	IBP,RP3-329A5.5,SLAT	124.823493	50.566923	28.13427	44.234443	63.264082	18.756587	40.24319	72.771796	15.465179	24.577727	20.564671	41.415342	174.329144	81.206466	64.749391	49.689024	58.699	89.478684	140.472022	84.239669	16.873887	44.959698	61.751614	26.936387	53.441827	104.627375	19.591605	24.900406	23.940141	57.880282	172.072033	105.609118	96.842732	81.194437	77.109192	91.429435
L3_chr6_+_35436947	chr6	35436947	35437179	+	NA	NA	NA	0	1.220836	0	0	0	0	0	0	0	0	0.84304	0	1.032672	0	17.788467	16.501382	5.635685	6.886707	0	2	0	0	0	0	0	0	0	0	1	0	1	0	26.464492	26.90542	8.109369	7
L3_chr6_+_35528118	chr6	35528118	35528148	+	2178	FANCE	FACE,FAE	4.873819	2.420552	0	28.504382	7.152794	6.001303	5.129007	1.718711	3.126175	3.80792	0.84304	0	0	3.012019	4.159201	9.148542	13.977562	7.985542	6	4	0	29	7	9	7	3	4	4	1	0	0	4	8	15	19	8
L3_chr6_+_35544157	chr6	35544154	35544160	+	4736	RPL10A	Csa-19,NEDD6	12.206103	4.334855	2.918773	10.768147	8.426001	0.377151	3.774487	6.747786	1.580632	1.93233	0	0.238428	49.106191	45.449928	57.118638	54.192036	37.694943	36.491609	14.232267	7.146175	1.836964	10.973989	8.242855	0.618421	5.245902	10.155738	2	2	0	0.311475	48.614191	58.265009	76.591336	87.763359	44.74702	37.65128
L3_chr6_+_36103514	chr6	36103489	36103567	+	1432	MAPK14	p38,CSBP1,CSBP2,CSPB1,EXIP,Mxi2,PRKM14,PRKM15,RK,SAPK2A,p38ALPHA,RP1-179N16.5	97.234245	51.552429	8.345896	44.108578	40.89057	10.266161	18.39816	46.512208	17.626602	25.863888	25.076336	34.446567	49.009695	21.822481	25.082126	34.205667	49.556956	36.742835	112.988201	85.976401	5	44.976401	39.982301	15	26	68.996283	22	26	29	49	47.974277	28.996785	42.996785	55.987138	68.990473	36.996785
L3_chr6_+_36754464	chr6	36754461	36754500	+	1026	CDKN1A	CAP20,CDKN1,CIP1,MDA-6,P21,SDI1,WAF1,p21CIP1	57.372052	150.235479	200.604098	195.628889	330.394664	247.493399	18.934503	109.145091	50.372982	48.172596	48.108752	39.511368	22.352933	99.868001	118.559746	71.714321	105.082562	158.866658	60.997488	258.994966	95	195.988323	318.996644	242.990877	24	125.892226	58.979381	45.979381	53.984615	57.962227	22	125.954557	137.982111	115.966988	118.870386	166.935411
L3_chr6_+_39051341	chr6	39051340	39051341	+	NA	NA	NA	2.528698	1.211934	1.591957	2.933393	0	0.638107	7.919816	4.052413	6.612874	10.353922	6.129538	4.188825	2.054407	2.245167	1.585219	0.60736	0.643964	1.007135	3	2	1	3	0	1	9.9375	6	8	10	7	5.9375	2	3	3	1	1	1
L3_chr6_+_39471482	chr6	39471479	39471483	+	NA	NA	NA	0	0	0	0	0	0	5.866798	7.859093	7.007034	11.46572	15.89538	8.049569	0.008287	0.712949	1.045296	3.006729	4.953553	9.673944	0	0	0	0	0	0	7.530532	11.150053	8.461457	11.238832	17.9407	11.470497	0.007711	0.960799	1.927596	4.927694	6.840742	9.80413
L3_chr6_+_41622113	chr6	41622112	41622352	+	116113	FOXP4	FLJ40908,FLJ44184,hFKHLA	76.450237	56.166427	34.956957	37.948847	27.661931	38.309001	77.787624	123.046416	60.21853	46.372506	51.697691	81.462466	14.374776	13.623254	18.694602	7.55479	5.275971	14.872248	86.735453	94.718499	19.98913	38.648836	27.050078	52.012652	100.741622	167.993056	73.45687	46.793172	58.997199	116.035574	14.024952	18	29.175258	12.393398	7.943662	15
L3_chr6_+_42639744	chr6	42639701	42639963	+	23304	UBR2	C6orf133,DKFZp686C08114,KIAA0349,MGC71112,RP3-392M17.3,bA49A4.1,dJ242G1.1,dJ392M17.3	92.661773	67.138645	63.234377	156.657696	64.506836	9.437079	57.554624	115.766251	142.286064	132.154013	207.681977	125.176215	109.945882	74.522067	186.720778	180.229681	208.857082	95.813882	106.992907	112	36.995294	158.980392	63	14	72.99883	150.99883	171.925136	129.994129	234.998801	179.913514	107.989041	96.993027	257.464464	292.994971	253.951497	97.996984
L3_chr6_+_43257896	chr6	43257871	43257945	+	23113	PARC	DKFZp686G1042,DKFZp686P2024,H7AP1,RP3-330M21.2	30.697114	16.845826	6.527897	15.68722	16.343378	7.26141	41.520466	23.975196	3.898947	35.063415	11.973844	16.079286	16.378537	13.402467	6.173666	6.493524	3.301651	6.966153	35.981818	28	4	16	16	10.92437	52.927796	38.994152	5	35	13.899471	21.988235	15.916634	17.932432	11	10.650943	5	6.958333
L3_chr6_+_43845925	chr6	43845915	43846554	+	7422	VEGFA	MGC70609,VEGF,VEGF-A,VPF,RP1-261G23.1	434.81748	277.606622	1732.45034	992.949169	706.716506	154.305848	356.257712	831.797755	1522.034177	907.616471	492.722248	524.767186	124.733189	123.216029	899.862518	226.077933	314.287748	190.418431	441.86854	476.744548	728.218911	989.487269	681.730543	165.925247	382.184573	810.886047	1625.737135	768.085892	534.12066	815.35938	123.908971	156.258231	835.222221	363.723588	322.851485	199.900681
L3_chr6_+_44322780	chr6	44322780	44322862	+	3326	HSP90AB1	D6S182,FLJ26984,HSP90-BETA,HSP90B,HSPC2,HSPCB,RP1-302G2.1	18.705983	16.092252	15.618862	22.646084	14.352938	2.724655	292.033264	421.1351	245.199132	217.548	249.913384	167.817971	256.297967	231.636323	270.162642	366.555786	480.053528	237.432952	22	27	9	23	14	4	312	436.998289	277.997726	197	274	252.99943	254.985968	291.995937	314.997743	589.997737	497.995031	248.999549
L3_chr6_+_45497790	chr6	45497790	45498305	+	860	RUNX2	CCD1,RP1-166H4.1,AML3,CBFA1,CCD,MGC120022,MGC120023,OSF2,PEA2aA,PEBP2A1,PEBP2A2,PEBP2aA,PEBP2aA1	38.64529	25.943828	10.097921	26.512327	4.08325	1.91432	27.954362	39.186287	12.867298	33.666551	28.503178	36.072839	18.408767	27.291165	12.739765	25.185467	16.310942	15.014259	45	43.028689	6	27	4	3	37.226851	59.9875	16	34	32.977612	51	17.922264	36	23	41.183976	23	15
L3_chr6_+_52334892	chr6	52334825	52334960	+	85315	PAQR8	C6orf33,FLJ32521,FLJ46206,LMPB1,MPRB	126.68363	56.820133	8.279922	19.573061	5.102972	0.638107	29.598044	29.316446	5.735094	13.589851	14.673861	7.205103	60.163006	49.239994	10.884397	14.0395	4.705882	5.030453	144.639549	95	5	19.982079	5	1	40.916129	45	7.163224	13.959184	17	10	58.989529	64.424231	19	23	7	4.994737
L3_chr6_+_52643842	chr6	52643836	52643894	+	28978	TMEM14A	C6orf73,PTD011	3.265331	1.822352	0	0	1.019722	0.638107	0	0	0.772772	1.93233	0	0	12.293863	8.273632	2.0796	6.094786	3.301651	13.884765	4	3	0	0	1	1	0	0	1	2	0	0	12	11	4	10	5	14
L3_chr6_+_64403665	chr6	64403665	64403990	+	NA	NA	NA	66.019071	49.053745	3.183914	27.423238	14.295328	3.914754	15.223896	48.577165	30.126676	17.402045	33.769011	20.782091	38.798588	19.473873	19.042972	13.514777	15.617729	5.17441	76.097427	81.969565	2	27.991503	13.995851	6	21	70.059562	36.889145	18	38.982979	28.995868	38	25.957639	28.992806	22.168609	22	5.182895
L3_chr6_+_71179846	chr6	71179846	71179846	+	57579	FAM135A	RP1-198I9.1,DKFZp781H2319,FLJ13577,KIAA1411	3.413301	1.211934	0	0	0	0	0	0.540457	0	0	0.84304	26.116791	0	1.502626	0	0	0	1.007135	4	2	0	0	0	0	0	1	0	0	1	39	0	2	0	0	0	1
L3_chr6_+_73388689	chr6	73388689	73388723	+	56479	KCNQ5	RP11-257K9.5,Kv7.5	0.804244	5.449379	0	0.975531	0	0	22.506835	0	3.947832	0	0	0	6.157078	2.245167	2.4069	0	0	0	1	9	0	1	0	0	28	0	5	0	0	0	5.983333	3	4	0	0	0
L3_chr6_+_83130284	chr6	83130220	83130289	+	7162	TPBG	5T4,5T4-AG,M6P1	40.359506	31.178545	34.797083	24.501044	8.170863	6.758278	11.235016	12.820913	29.052308	4.745715	7.719854	15.081334	34.709897	18.124208	62.229999	17.126692	21.732222	17.97243	47	52	20	25	8	9.994624	15	20	36	5	9	21	34	24	92.974729	28	31	18
L3_chr6_+_90487594	chr6	90487593	90487600	+	NA	NA	NA	35.700743	17.058409	7.024196	13.839538	3.999901	5.365414	3.621307	18.360598	13.526017	5.024947	11.09432	6.026757	93.917362	101.516627	173.881109	97.41425	175.5804	67.585833	38	28.912621	4	14	3.912621	7	5	23	16	5	12.570248	8.570248	93.986311	126.594867	174.789738	156.564496	175.993584	71.390164
L3_chr6_+_106640940	chr6	106640845	106640943	+	639	PRDM1	RP1-134E15.1,BLIMP1,MGC118922,MGC118923,MGC118924,MGC118925,PRDI-BF1	14.07898	6.043849	34.686895	74.854082	13.278216	14.656903	1.32216	5.739351	19.172145	39.682174	16.36238	40.416544	2.065344	1.502626	17.80705	15.272024	9.772779	4.99322	16	10	20	76	13	20	2	10	24	39	19	56.987654	2	2	31.955051	25	14	5
L3_chr6_+_116466575	chr6	116466574	116466575	+	NA	NA	NA	4.307503	3.611079	20.750043	0.975531	0	1.362328	0.66108	13.070039	10.728338	0.937795	4.349605	0.741153	58.128098	17.214293	17.717304	6.761824	6.841373	8.812171	5	6	11	1	0	2	1	17	13	1	5	1	58	22	24	11	9	9
L3_chr6_+_116886866	chr6	116886866	116886866	+	NA	NA	NA	0	0	0	0	0	0	0	0	0	0	0	0	0	0.742541	24.934981	0	0	0	0	0	0	0	0	0	0	0	0	0	0	0	0	1	31	0	0	0
L3_chr6_+_117910498	chr6	117910476	117910559	+	285761	DCBLD1	RP1-94G16.1,DKFZp686L21135,MGC46341,dJ94G16.1	25.317482	11.700602	30.566618	17.606037	13.645115	3.276648	2.82986	1.178254	7.074008	6.711588	12.165223	12.242945	3.087079	25.953616	23.027204	18.778289	6.801437	5.035673	30	19.343436	16.95704	17.948843	13.352674	5	4	2	9	6.953125	14	17	3	34	37	30.710526	10	5
L3_chr6_+_125325173	chr6	125325166	125325173	+	NA	NA	NA	0	0	0	0	0	0	14.153649	0	0	0.937795	0.84304	0	0	0.742541	0	0	0.643964	0	0	0	0	0	0	0	17	0	0	1	1	0	0	1	0	0	1	0
L3_chr6_+_126702958	chr6	126702914	126702989	+	387103	C6orf173	CUG2,DKFZp686L1553	6.579016	3.632486	0	3.918306	2.043806	0	10.202911	15.526692	16.82422	21.839368	2.529121	10.695416	28.68999	18.085661	41.626575	22.583399	11.894297	3.000177	8	6	0	4	2	0	14	25	21	22	3	15	28	24	64.994924	36.969283	17	3
L3_chr6_+_134316057	chr6	134316049	134316057	+	9519	TBPL1	TLP,TRF2,MGC:8389,MGC:9620,STUD,TLF	4.989785	4.823013	10.097921	7.843411	5.107334	0.638107	0.66108	2.56872	2.353404	0.937795	0.84304	0	1.032672	3.75456	10.541534	8.573704	9.420679	6.944258	6	8	6	8	5	1	1	4	3	1	1	0	1	5	17	14	13	7
L3_chr6_+_135558580	chr6	135558570	135558626	+	4602	MYB	Cmyb,c-myb,c-myb_CDS,efg,RP1-32B1.1	0.804244	0.610418	0	0	0	0	13.729543	6.686701	0	0.937795	0	0	47.811039	21.924907	1.977526	1.209502	1.931891	1.007135	1	1	0	0	0	0	19	11	0	1	0	0	46.878695	29	4	1.991453	3	1
L3_chr6_+_139136598	chr6	139136575	139136618	+	25901	CCDC28A	RP3-509I19.10,C6orf80,CCRL1AP,DKFZp586D0623,MGC131913	0.804244	3.03097	0	0	0	0	0	0	0.772772	3.80792	0.84304	0.741153	22.490404	9.029291	5.679285	11.01364	10.86882	5.992499	1	5	0	0	0	0	0	0	1	4	1	1	22	12	10	17.988636	15	6
L3_chr6_+_143423700	chr6	143423689	143423774	+	51390	AIG1	RP1-95L4.1,AIG-1,DKFZp686F03136,FLJ10485,dJ95L4.1	33.823308	21.126237	8.119854	8.80276	0	0.638107	42.998799	78.270374	29.643506	1.87559	9.351162	5.929222	107.77609	98.81499	66.261676	9.752885	15.069607	2.014269	40	35	5	9	0	1	58	112	37	2	11	8	105.870655	128.884764	99.994695	15.9825	21.997347	2
L3_chr6_+_144647615	chr6	144647583	144648164	+	NA	NA	NA	75.906787	65.555142	23.423971	76.319773	14.198742	5.915189	14.185177	44.340686	23.018596	17.839288	38.199333	48.764271	34.584432	21.331106	18.478329	38.759788	22.088042	17.771573	88.198505	109.285751	14	77.811765	13.905882	9	19.52439	68.376802	29	18.790812	44	68.52439	33.754386	28.404289	34.121285	63.537624	32	17.813935
L3_chr6_+_148023508	chr6	148023506	148023510	+	NA	NA	NA	0	0	0	0	0	0	2.316278	1.100442	2.350638	8.899034	0.33529	16.485689	0	0	0	0	0	0	0	0	0	0	0	0	3.3525	2.052174	2.9375	8.954891	0.409891	23.49163	0	0	0	0	0	0
L3_chr6_+_149109858	chr6	149109827	149109897	+	10090	UST	2OST	5.874387	7.862885	3.183914	10.786583	13.309708	21.949532	1.974631	10.4186	5.513897	6.678046	20.816633	57.524563	1.032672	0.742541	7.040108	4.855921	14.609744	46.66175	7	13	2	11	13	30	2.987952	17	6.982143	7	24	81.987952	1	1	12	7.964912	21	48
L3_chr6_+_149929054	chr6	149929034	149929240	+	116254	C6orf72	dJ12G14.2,RP1-12G14.8	74.413383	42.473757	41.651382	54.961431	13.282578	13.297308	4.429194	5.058792	9.669352	1.87559	7.790186	10.151799	46.932421	72.294603	103.211219	49.516373	43.237907	21.044142	84.931315	70.945205	23.982829	55.973696	13	18	6	9	12	2	9	14	45.919444	93.967302	137.010309	80.886746	57.945765	21
L3_chr6_+_157225263	chr6	157225262	157225264	+	NA	NA	NA	0	0	0	0	0	0	0	0	0	0	0	0	2.054407	0.742541	11.049784	1.826311	0	0	0	0	0	0	0	0	0	0	0	0	0	0	2	1	16	3	0	0
L3_chr6_+_157383861	chr6	157383853	157383906	+	NA	NA	NA	0.804244	1.220836	0	0.975531	0	0	0	3.437421	0	5.683511	10.25479	9.27995	0	0	0	0.60736	0	0	1	2	0	1	0	0	0	6	0	6	12	13	0	0	0	1	0	0
L3_chr6_+_164090230	chr6	164090230	164090230	+	NA	NA	NA	10.719986	3.000661	0	0.975531	1.019722	0	0	0	0	0	0	0	4.095367	2.269478	1.733047	0	2.913582	1.501369	11.987037	5	0	1	1	0	0	0	0	0	0	0	4.008197	3	3	0	4	1.5
L3_chr6_+_165995639	chr6	165995638	165995639	+	NA	NA	NA	1.67113	0.220744	0	0.42522	1.019722	0.910982	11.318363	0.61839	0.87406	4.215248	2.025752	1.166417	1.847702	0	0.757719	0.605297	0.124456	0	2.016537	0.357724	0	0.438742	1	1.384538	13.825233	1.127273	1.12671	4.322959	2.362952	1.594242	1.797297	0	1.45353	0.996622	0.221012	0
L3_chr6_+_168196308	chr6	168196308	168196309	+	NA	NA	NA	3.413301	1.810134	0	6.895737	10.282977	2.123056	2.960227	1.858813	8.240688	6.125362	16.054676	17.743505	0	0	0	1.832151	0.643964	1.007135	4	3	0	7	10.012739	3	4	3	10	6.155039	18	26	0	0	0	3	1	1
L3_chr6_+_170441858	chr6	170441858	170441858	+	NA	NA	NA	0	0	0	0	0	0	0	0	11.78419	3.981573	1.709028	2.852977	0	0	0.494381	0	0.643964	0	0	0	0	0	0	0	0	0	14	4	2	4	0	0	1	0	1	0
L3_chr6_-_3102778	chr6	3102776	3102778	-	7280	TUBB2A	TUBB2,TUBB,dJ40E16.7	1.656842	1.810134	12.788907	0.975531	2.043806	0.638107	0	0	0	0	1.68608	0	0	1.609923	8.133822	2.446396	2.913582	3.944081	2	3	7	1	2	1	0	0	0	0	2	0	0	2.140351	12	4	4	4
L3_chr6_-_4226847	chr6	4226845	4226848	-	NA	NA	NA	3.332943	2.406191	1.470514	5.805754	0	0	1.398909	0.540457	2.353404	1.87559	1.048178	1.454129	10.185233	1.485082	7.290992	2.136154	5.041518	3.000177	4	4	0.928571	5.928571	0	0	2	1	3	2	1.25	2	10	2	11.621716	3.513514	6.837838	3
L3_chr6_-_7856021	chr6	7855985	7856117	-	81567	TXNDC5	ERP46,EndoPDI,MGC3178,UNQ364	229.267354	169.047576	90.852543	268.716374	145.825638	73.228673	329.048253	336.013473	172.109385	321.357199	256.01824	230.76198	41.925434	51.780737	48.046678	54.222213	61.341881	55.447019	251.763069	286.513937	51.581792	270.95372	141.884719	95.344218	367.502659	385.126166	201.773738	289.342321	283.727147	338.850428	40.97586	67.64923	71.971155	88.429469	79.788066	56.267181
L3_chr6_-_9507172	chr6	9507172	9507172	-	NA	NA	NA	6.117836	4.77729	1.591957	0	0	0	0.66108	5.600086	5.761294	7.137442	0	9.645004	9.13893	6.93636	36.229136	17.292793	11.398489	5.879572	7	8	1	0	0	0	1	8	7	7	0	14	9	9	43	28	14	6
L3_chr6_-_13819935	chr6	13819928	13820063	-	10048	RANBP9	RANBPM	28.463412	15.065512	13.552093	3.908924	4.096355	1.268944	6.451167	34.300848	11.13779	2.813385	1.68608	3.677588	33.715899	33.526909	20.423566	9.160262	5.489437	6.944259	32.940594	25	8	4	4	1.989583	9	48	14	3	2	5	33	44	30.982143	15	8	7
L3_chr6_-_16869678	chr6	16869654	16869710	-	6310	ATXN1	ATX1,D6S504E,SCA1	0.804244	0.610418	0	5.876167	2.039444	0	12.722812	8.669624	15.237591	3.80792	5.947176	5.87287	6.141463	11.281224	3.562744	7.926937	4.507746	0	1	1	0	6	2	0	16.908046	14	19	4	7	8	6	15	7	13	7	0
L3_chr6_-_18478059	chr6	18478058	18478059	-	NA	NA	NA	4.307503	3.593868	3.30331	13.799682	11.300159	3.712866	0.66108	1.695707	2.402289	0.937795	5.238118	1.454129	3.072054	5.372022	1.090837	4.909839	8.356438	2.971095	5	6	1.977273	13.977778	11	5	1	2.764706	3	1	6	2	3	7	2	8	10.921053	3
L3_chr6_-_26343198	chr6	26343197	26343198	-	3007	HIST1H1D	H1.3,H1F3,MGC138176	1.656842	0	0	0	0	0	3.768114	0.540457	0.772772	2.870125	0	0	35.34071	11.536183	9.528191	3.053756	0	3.986086	2	0	0	0	0	0	5	1	1	3	0	0	35	15	14	5	0	4
L3_chr6_-_28999696	chr6	28999661	28999751	-	5987	TRIM27	DASS-46L4.6,RFP,RNF76,DAAP-182E11.3	88.479157	31.256119	23.153715	48.169305	46.162101	22.095405	43.35401	44.472389	22.335175	21.341841	34.668802	25.255554	35.842583	30.312041	37.405787	44.019529	42.601347	33.596933	101	52	14	49	45	30	57	65.996441	27.996441	22	40	34.996416	34.994169	39.991279	59.994169	72	57	33.988338
L3_chr6_-_30433554	chr6	30433554	30433554	-	NA	NA	NA	9.801225	4.77729	3.343982	5.906061	6.152218	1.362328	13.255501	11.354216	10.050431	3.981573	5.238118	12.979438	6.111572	12.452114	4.559783	0.60736	7.045449	5.879572	11	8	2	6	6	2	16	15	12	4	6	19	6	16	7	1	9	6
L3_chr6_-_30632013	chr6	30632006	30632299	-	2794	GNL1	DASS-205I8.3,HSR1,DADB-87H23.2	87.932577	68.454012	66.441816	66.844175	45.024623	19.149759	21.413561	57.233446	52.800776	20.71065	26.819329	29.424512	39.844027	40.94758	51.065666	18.318181	33.178843	25.614424	100	113.992	38	67.941176	43.996885	27	30	78.989744	63.989583	20.928	30.99115	41	38.970297	54	79	30	45.965217	25.818515
L3_chr6_-_31617708	chr6	31617707	31617825	-	7919	BAT1	DASS-161H22.1,D6S81E,DDX39B,UAP56,DAAP-97M17.4	7.434521	8.462544	4.775871	1.951062	3.059166	2.000435	49.060475	153.26447	98.134198	66.329603	65.561984	66.710763	160.008167	194.716409	328.325503	148.715241	171.181921	123.660517	9	14	3	2	3	3	61	178	112.996928	63	74	98	159	245.996389	351.997116	239.972102	195.993949	128
L3_chr6_-_31736512	chr6	31736499	31736532	-	57827	C6orf47	D6S53E,G4,NG34,DAMA-236L13.9	25.889316	6.033219	6.527897	10.793383	9.190585	3.399269	9.579304	14.75071	15.085835	7.559101	15.616605	9.456737	8.206807	5.25042	4.551507	3.64839	5.924955	16.774636	29.988372	10	4	11	9	5	13.557213	21.834034	18.941105	8	17.991525	13	8	7	9	6	8.953846	16.907692
L3_chr6_-_32914509	chr6	32914483	32914550	-	6891	TAP2	PSF2,DAQB-69D7.2,ABC18,ABCB3,APT2,D6S217E,RING11,DAAP-57C1.2	14.926997	14.481968	8.616153	12.722747	9.186223	3.914754	14.708784	4.658438	13.527923	8.720044	11.926176	28.460045	40.808635	7.425408	9.315439	17.082937	34.882541	44.283243	18	24	5	13	9	6	20	8	16.985294	8.992593	14	39.992593	40	10	16	28	46	45
L3_chr6_-_33268219	chr6	33268219	33268415	-	1302	COL11A2	DAQB-79P13.8,DFNA13,DFNB53,HKE5,PARP,STL3,DADB-100D22.2	0	0	0	0	0	2.908506	0	0	0.772772	0	0	15.877435	0	0	0	0.60736	0.619822	24.19555	0	0	0	0	0	4	0	0	1	0	0	23	0	0	0	1	0.965517	25
L3_chr6_-_34468338	chr6	34468314	34468527	-	11165	NUDT3	DIPP,DIPP1	394.186821	163.773858	125.812935	241.006614	161.377412	22.149679	143.647392	197.466647	143.172979	116.337483	176.072882	169.677194	100.128585	98.132301	106.271458	127.443181	128.401512	51.147513	411.630109	278.952503	66.994149	243.280277	157	30	169.682071	242.651305	169.677282	113.482131	197.912165	243.698551	98.555995	126.41519	150.975226	207.09689	162	52
L3_chr6_-_35996828	chr6	35996817	35996909	-	6732	SRPK1	SFRSK1	22.278377	9.651732	10.20811	19.610982	2.039444	6.265293	41.440158	68.764344	47.818866	18.711118	40.798769	67.011942	72.905677	78.803966	57.511014	33.773712	41.647864	19.843348	26	16	6	19.956835	2	9	51.992908	90	57.995215	19	46	96.985837	72	101	79	54.997701	53	20
L3_chr6_-_39305230	chr6	39305228	39305233	-	8645	KCNK5	FLJ11035,K2p5.1,TASK-2,TASK2	12.470492	3.000661	1.591957	5.892747	4.096355	0	5.421853	10.506705	3.233036	0	0.84304	0	23.256945	10.82435	15.612571	9.842389	2.130027	6.843359	14	5	1	6	4	0	7	14	4	0	1	0	23	14	21	16	3	7
L3_chr6_-_41362399	chr6	41362395	41362417	-	54210	TREM1	TREM-1	0	10.767806	0	0	0	0	14.961937	50.439089	7.303643	11.208741	0.84304	2.964611	51.647109	64.892925	11.664435	1.214719	2.013723	1.007135	0	18	0	0	0	0	19	63	9	11	1	4	51	82.921362	18	2	3	1
L3_chr6_-_41781701	chr6	41781701	41781703	-	7942	TFEB	AlphaTFEB,TCFEB,RP4-696P19.3	0	0	0	0	0	0	0.66108	0	0	0	0	0	0	0	1.090837	0	13.182356	0	0	0	0	0	0	0	1	0	0	0	0	0	0	0	2	0	16	0
L3_chr6_-_44389052	chr6	44389045	44389065	-	57505	AARS2	RP11-444E17.1,AARSL,KIAA1270,bA444E17.1,MT-ALARS	168.751425	78.815655	34.191947	82.097524	34.868151	25.235654	41.123511	57.695753	24.543996	15.752639	20.170631	12.1449	95.355957	80.037451	63.987159	73.534737	77.781744	54.745744	177.996255	134	19	83	34	33	49	71	30	16	23	17	95	101	77	118.983193	87	57
L3_chr6_-_46091557	chr6	46091551	46091557	-	53405	CLIC5	RP11-546O15.1,CLIC5B,FLJ90663,MST130,MSTP130,dJ447E21.4	0	0	0	0.975531	0	0	0	0	10.050431	0	0	0	0	0.742541	0	0	1.36976	0	0	0	0	1	0	0	0	0	12	0	0	0	0	1	0	0	2	0
L3_chr6_-_47385586	chr6	47385557	47385672	-	27242	TNFRSF21	BM-018,DR6,MGC31965	36.670283	28.170334	365.980429	597.068517	289.873427	43.222592	82.202431	86.248975	491.991907	237.246346	273.343971	213.875434	24.527212	31.054514	226.347213	103.45326	198.715842	104.470863	42	46.994319	180.995111	597.978824	280.978024	54.952168	105	119.997669	565.949614	224.990059	305.98498	312.981289	24	41	294.996771	167.980848	238	106.973325
L3_chr6_-_52236923	chr6	52236920	52236923	-	NA	NA	NA	0	0	0	0	0	0	0	0	0	0	0	0	12.185319	0	0.494381	0	0	0	0	0	0	0	0	0	0	0	0	0	0	0	12	0	1	0	0	0
L3_chr6_-_53321678	chr6	53321658	53321731	-	60481	ELOVL5	HELO1,RP3-483K16.1,dJ483K16.1	46.476113	33.598627	19.583691	36.361721	9.199328	2.638541	14.252494	18.478235	11.043133	13.529743	4.215201	5.901046	97.709582	97.515044	112.104888	63.798871	68.343211	69.924275	54	55.989362	12	37	9	4	19.986755	30	14	14	5	8	95.994278	126.998561	162.997128	104	89.998561	71
L3_chr6_-_72186924	chr6	72186924	72186929	-	79940	C6orf155	FLJ13189,dJ288M22.3	17.532417	17.845287	5.161982	15.535484	6.960505	4.532625	6.849638	3.986435	7.467917	5.024947	4.356213	8.156391	1.038645	0.742541	1.797437	1.218951	2.913582	0	19.519642	30.260021	3	15.70654	6.785714	6	8.910714	5.916866	9	5	5.00745	11.567928	1.005558	1	3.097403	2	4	0
L3_chr6_-_75641756	chr6	75641756	75641756	-	NA	NA	NA	0.804244	1.211934	0	0	0	0	3.768114	0.540457	6.612874	1.93233	1.709028	2.156844	16.175538	7.712016	20.398274	7.997947	6.197409	15.445576	1	2	0	0	0	0	5	1	8	2	2	3	16	9.988764	26	13	8	16
L3_chr6_-_80001071	chr6	80001058	80001145	-	9324	HMGN3	DKFZp686E20226,PNAS-24,PNAS-25,TRIP7	52.076921	37.714739	32.55011	22.524417	8.162138	4.000869	15.147147	2.356508	4.671718	4.745715	4.238148	3.63915	124.88968	82.592752	67.562873	49.566029	57.159336	28.570763	59.672921	63	18	23	8	6	21	4	6	5	5	5	122.988909	106.996226	100.992537	80.93007	73.998145	29
L3_chr6_-_84197463	chr6	84197463	84197524	-	4199	ME1	HUMNDME,MES	9.096829	11.472108	58.590635	44.317523	5.107334	5.075194	3.312973	1.858813	35.32531	27.001519	13.914959	5.761235	3.877347	11.225836	41.145242	39.867421	9.20436	14.9298	10.964029	19	31	45	5	7	4.748252	3	43	26.971429	16	8	3.753036	15	59.873444	64.928535	13	15
L3_chr6_-_84994053	chr6	84994053	84994055	-	22832	KIAA1009	C6orf84,FLJ13551,QN1,RP1-76K10.1	0	0.610418	0	0	0	0	10.589577	0	2.402289	0	0	0.741153	1.032672	0.742541	0.988763	1.832151	0	0	0	1	0	0	0	0	13	0	3	0	0	1	1	1	2	3	0	0
L3_chr6_-_85529859	chr6	85529828	85529963	-	9096	TBX18		34.149882	5.440832	5.161982	15.698284	4.089265	0	21.816579	87.859693	65.833054	27.869409	16.897716	28.523824	56.430889	54.916879	52.873471	35.657545	23.533124	18.55768	38.837209	8.94186	3	16	4	0	27	108.89092	77.924157	26.974719	19	41	56	71	70.935294	57.864706	30.891072	18.967647
L3_chr6_-_88911216	chr6	88911215	88911216	-	1268	CNR1	RP1-23D17.1,CANN6,CB-R,CB1,CB1A,CB1K5,CNR	0	0	0	0	0	0	0	0.540457	0	0	0	0	11.152647	0	0	0	0	0	0	0	0	0	0	0	0	1	0	0	0	0	11	0	0	0	0	0
L3_chr6_-_90178519	chr6	90178513	90179033	-	58528	RRAGD	DKFZP761H171,RAGD,bA11D8.2.1	335.69445	247.474776	156.16119	364.194963	187.396427	62.556691	217.322625	270.216463	213.702834	260.97756	282.660066	272.006251	145.254917	92.622493	110.534838	126.296882	158.300706	159.208317	376.436511	415.885801	89.95116	369.376607	182.851498	86.119687	276.226348	374.564259	257.820211	253.595376	319.743463	391.77413	142.75041	121.790167	170.407051	205.92506	206.670249	162.89331
L3_chr6_-_90847368	chr6	90847368	90847373	-	NA	NA	NA	0	0	0	0	0	0	0	0	0	0	0.84304	11.127309	0	0	0	1.218951	6.002725	4.913316	0	0	0	0	0	0	0	0	0	0	1	16	0	0	0	2	8	5
L3_chr6_-_99397584	chr6	99397583	99397585	-	NA	NA	NA	6.676338	12.278468	2.631064	0.671527	0	0	0.66108	13.13069	3.526282	0	0	0	6.482694	8.063304	3.563944	0.471796	0	0	7.824706	20.586207	1.598746	0.689655	0	0	1	18.076447	4.4375	0	0	0	6.333333	10.555556	6.147846	0.777778	0	0
L3_chr6_-_105414444	chr6	105414444	105414476	-	57531	HACE1		23.475566	13.316331	16.428618	7.459724	6.046236	0.638107	7.227012	9.791764	5.496574	2.826927	3.426933	9.351439	7.95111	10.194603	6.372648	21.584938	3.301264	7.908069	27.610169	22.027489	9.683099	7.619355	5.915094	1	10	16	6.96	3.017196	4	13.224293	7.722892	13.513313	11.975207	35.108296	4.675674	7.950935
L3_chr6_-_105957651	chr6	105957609	105957669	-	5550	PREP	PEP,RP3-355L5.1,MGC16060,PE	278.830501	125.19584	133.418126	128.781797	75.048516	46.882993	61.363607	72.838886	76.391078	44.764791	75.935521	59.680375	145.008157	112.724032	136.574031	99.339387	120.449785	85.904353	291.981006	212.953229	68.717684	129.986517	73	58.905895	74	90.85873	90	42.997976	85	87	143.977643	143.982163	163.973064	160.964546	138.827195	89
L3_chr6_-_106880227	chr6	106880191	106880371	-	9474	ATG5	ASP,APG5,APG5L,hAPG5	117.680428	84.899795	79.35416	94.448794	34.792035	5.915188	33.574831	46.830948	77.579881	63.825822	58.91803	34.014959	149.424175	88.841649	172.30583	115.861008	179.15806	58.433892	134	141.988	46	95.924913	34	9	46	73	95	63.992629	67.988448	47	146.910332	116	249.983063	188.998355	225.993031	58.993031
L3_chr6_-_108561809	chr6	108561809	108561809	-	NA	NA	NA	25.964769	35.653793	71.658309	105.85516	99.280363	154.57505	66.407215	41.007818	12.654163	31.432909	33.468297	105.542694	1.032672	3.040757	4.559783	3.061421	3.714923	4.913316	28	61	35	106	96	151	71	47	15	29	37	164	1	4	7	5	5	5
L3_chr6_-_109883601	chr6	109883600	109883849	-	64780	MICAL1	RP5-919F19.1,DKFZp434B1517,FLJ11937,FLJ21739,MICAL,MICAL-1,NICAL	251.029647	193.16609	122.457296	177.629905	142.007477	102.968466	99.849311	147.62314	108.482911	77.03431	73.300333	104.714373	137.578023	155.898637	168.312531	123.221344	145.299561	156.311827	272.933884	326.863236	66	179	138	127.983471	123	193.944584	128.995164	73	83	152.088501	135.972511	199.992267	216.964099	198.992275	160.987342	161.971278
L3_chr6_-_114398995	chr6	114398984	114399176	-	3066	HDAC2	RPD3,YAF1	136.045849	112.945455	51.625464	106.095358	58.004708	10.541868	21.802614	59.805814	54.281909	16.485359	33.496572	25.778157	160.740222	97.116715	150.125834	111.076649	103.601661	34.514644	154.238804	190.186008	29.327383	107.797969	56.581835	14.749568	29.876712	82.938356	66.284178	16.979452	38.793284	35.759762	158.597538	125.877533	207.717773	180.708036	133.804587	34.942531
L3_chr6_-_116707700	chr6	116707696	116707795	-	7259	TSPYL1	TSPYL	234.223321	138.33153	138.940975	241.720637	107.837913	33.903561	387.176139	397.258784	526.562763	277.41124	315.193205	251.297277	187.171466	243.168181	374.306188	221.031348	254.961095	194.918472	256.99794	233.989776	75	244	105	45	432.981732	459.987672	600.946545	261	350.596091	370.990866	185	309.99298	438.97328	357.988556	296.992371	201.994003
L3_chr6_-_138470281	chr6	138470281	138470350	-	64065	PERP	KCP1,KRTCAP1,PIGPC1,RP3-496H19.1,THW,dJ496H19.1	64.945351	38.110888	24.100933	31.557878	11.246422	4.270834	6.524187	7.324498	6.275836	3.80792	10.476236	1.482306	78.938673	72.431958	85.663868	48.688897	62.742811	48.716712	72.792925	63.964567	13.835206	32	11	6	9.336207	12	7.897727	4	12	2	78	92.978261	110.958297	78.974522	76	50
L3_chr6_-_139350815	chr6	139350815	139351142	-	85021	REPS1	RP3-509I19.2,RALBP1	65.798503	43.346098	37.806852	48.933459	36.908768	13.039703	35.567696	66.617712	48.778155	28.010342	26.290442	34.03406	34.492911	24.819445	17.995419	22.15841	22.544679	18.802659	73	73.11467	21.117487	49.587436	35.99711	17	44	89	58.957055	27.187619	30.09381	49.09381	34	32	28.933333	36.132175	30.132175	19.132175
L3_chr6_-_143874534	chr6	143874490	143874577	-	2519	FUCA2	MGC1314,RP1-20N2.5,dJ20N2.5	61.631012	31.718529	26.944116	49.239826	21.482224	21.132421	17.726566	22.774049	18.884324	14.452576	17.252805	14.571611	62.260923	42.627651	26.609192	44.780194	16.393866	52.145485	72	52.991903	16	50	21	30	24	37	23.993151	15	20	20	60.977918	55.946201	44.977717	73	24	53
L3_chr6_-_146177532	chr6	146177532	146177630	-	84085	FBXO30	FBX30,RP11-545I5.4,FLJ41030,MGC21674	10.287401	22.334603	11.480858	12.76489	7.142416	0.638107	4.147982	11.406288	13.521776	1.87559	13.723715	20.021923	15.331419	21.146609	13.937998	15.163047	9.815202	23.674046	12.457912	36.971274	6.915825	13	7	1	5.99435	18.988732	16.99435	2	16	27.965318	15	28	25.112832	24.782222	14.988701	23.98249
L3_chr6_-_159462516	chr6	159462509	159462530	-	NA	NA	NA	0	1.220836	0	0	0	0	0	10.468305	1.580632	1.93233	2.529121	0.741153	9.219846	7.563138	2.227429	1.826311	8.420805	3.000177	0	2	0	0	0	0	0	16	2	2	3	1	9	10	4	3	12	3
L3_chr6_-_163068789	chr6	163068788	163068789	-	5071	PARK2	AR-JP,LPRS2,PDJ,PRKN	12.329923	11.317267	8.486775	8.877138	2.039444	1.362328	15.178927	26.16543	17.802928	14.706725	8.73248	22.566051	13.230921	12.403638	5.805131	17.234583	10.815503	2.971095	14	19	4.989583	9	2	2	19	34	21	14	10	33	13	16	9	27.984615	14	3
L3_chr6_-_163560703	chr6	163560703	163560703	-	NA	NA	NA	0	0	0	0	0	0	0	0	0	0	0	0	0	0	0.016805	0.062119	2.13974	10.350065	0	0	0	0	0	0	0	0	0	0	0	0	0	0	0.051724	0.103448	3.012562	10.655172
L3_chr6_-_167854300	chr6	167854300	167854303	-	NA	NA	NA	5.111747	3.593868	1.591957	2.942775	10.269854	4.532625	0.66108	0.540457	0	0	0.84304	0.741153	1.032672	0.742541	0	0	0	1.007135	6	6	1	3	10	6	1	1	0	0	1	1	1	1	0	0	0	1
L3_chr6_-_170294435	chr6	170294427	170294460	-	NA	NA	NA	1.656842	1.220836	0	12.753827	16.392549	1.276213	5.167023	0.540457	0	1.87559	3.418055	0	1.032672	0.742541	0	1.214719	0	0	2	2	0	13	16	2	7	1	0	2	4	0	1	1	0	2	0	0
L3_chr6_-_170377237	chr6	170377232	170377240	-	NA	NA	NA	0	0	0	0	0	0	2.059989	2.259167	0.772772	0	0	0	10.066075	0.742541	0	0	0	0	0	0	0	0	0	0	3	4	1	0	0	0	9.842105	1	0	0	0	0
L3_chr7_+_1671915	chr7	1671906	1671917	+	NA	NA	NA	0	0	10.323964	6.858498	8.187496	0	0	0	1.545543	2.94947	0	0	0	0	7.784392	1.218951	1.287928	0	0	0	6	7	8	0	0	0	2	3	0	0	0	0	13	2	2	0
L3_chr7_+_2638105	chr7	2638083	2638376	+	80727	TTYH3	KIAA1691	133.26399	84.512258	275.011513	337.683392	330.936406	161.07835	108.191036	139.957417	227.213531	273.276938	196.255792	218.990822	26.064247	36.961448	66.529852	59.826396	75.961285	75.380564	149.895664	141.535308	143.723319	340.995547	321.401735	191.389778	134.760371	185.852037	266.22441	255.408194	220.11834	318.832686	25.453986	48.420696	94.200778	97.383805	95.434607	77.248498
L3_chr7_+_5598967	chr7	5598965	5598974	+	6624	FSCN1	p55,FLJ38511,SNL	783.681525	415.984333	1280.949581	1330.858679	1343.396005	809.457473	170.328901	205.88961	560.304352	431.081118	417.836624	308.294609	232.622769	246.384401	1543.76407	421.534461	706.625323	492.019553	762.952758	723.966518	541.948451	1321.999256	1291.961273	730.986679	179	208.997816	598.977606	368.995631	445.970289	482.945961	234	305	1234.861566	673.998354	653.999725	532
L3_chr7_+_17304757	chr7	17304756	17304801	+	196	AHR		1.602898	39.663143	19.351308	42.251346	9.314573	1.995466	2.721069	13.986888	22.384024	17.925868	26.462974	10.695416	10.21905	47.150912	26.462158	9.663869	11.323425	7.945345	1.993333	66.897959	11.267857	42.897959	9.121306	2.993333	4	20	27	18	30	15	9.988024	60.956522	38	15.828283	15.987915	7.993902
L3_chr7_+_17346325	chr7	17346324	17346325	+	NA	NA	NA	0	0	0	0	0	0	0	0	0	0	0	0	2.054407	11.613516	0.988763	1.826311	2.130027	1.993043	0	0	0	0	0	0	0	0	0	0	0	0	2	15	2	3	3	2
L3_chr7_+_18501886	chr7	18501876	18501918	+	9734	HDAC9	HDAC7,DKFZp779K1053,HD7,HDAC,HDAC7B,HDAC9B,HDAC9FL,HDRP,KIAA0744,MITR	0	0	0	4.893837	2.835779	0.800875	1.131664	1.606923	5.452835	14.705322	46.318772	65.308643	5.15309	2.982657	25.840887	52.156244	105.692641	40.319944	0	0	0	5	2.777778	1.230769	1.73029	2.97619	6.949163	14.952381	52.833333	93.368512	4.989978	3.993311	36.938754	84.909658	129.785242	40.950779
L3_chr7_+_21433655	chr7	21433655	21433656	+	6671	SP4	HF1B,MGC130008,MGC130009,SPR-1	1.608488	0.610418	1.591957	0	0	0	0.66108	6.393086	11.631063	0	0	0.741153	0	0	0.932729	0	0	0	2	1	1	0	0	0	1	9	14	0	0	1	0	0	1.9	0	0	0
L3_chr7_+_23252857	chr7	23252817	23252967	+	10457	GPNMB	HGFIN,NMB	1.608488	0	1.591957	25.593377	27.673555	5.894953	24.94786	32.283585	47.232682	325.048581	538.475357	557.08914	35.576793	51.023216	88.275581	531.202691	1309.446992	710.05655	2	0	1	26	27	8	31	43	57	287.976074	580.970801	859.860344	34.998708	66	111.999021	852.96597	1262.946033	757.968546
L3_chr7_+_27029859	chr7	27029858	27029859	+	NA	NA	NA	0.804244	2.406191	8.919993	8.877138	4.096355	1.362328	0.66108	0.540457	6.612874	7.137442	11.521689	2.852977	9.071186	4.557885	17.947029	21.542682	20.499051	13.542489	1	4	5	9	4	2	1	1	8	7	13	4	8.932773	6	24	34.865546	24	14
L3_chr7_+_27102280	chr7	27102233	27102317	+	NA	NA	NA	14.055142	7.286092	14.967887	91.625021	31.751924	8.903834	0.66108	8.636315	38.464339	31.712787	53.747672	32.93134	3.087079	5.999727	16.148405	18.9197	13.77065	9.949503	17	12	9	92.989362	31	13	1	15	47	32	62	46	3	8	27	31	20	10
L3_chr7_+_36395896	chr7	36395896	36396017	+	54443	ANLN	ANILLIN,DKFZp779A055,Scraps,scra	25.849459	12.652679	1.591957	10.781068	6.135799	2.123056	16.738096	39.224426	12.912407	22.143166	3.395108	11.311488	118.842329	130.902999	74.325797	59.109189	27.097933	16.836209	29.967033	21	1	11	6	3	22	53	16	21.993007	4	16	117.985428	166.968281	98.992714	95.996357	34.996357	17
L3_chr7_+_39572527	chr7	39572524	39572535	+	57002	C7orf36	GK003	0	3.022067	0	0.975531	1.019722	0	1.32216	0	15.07156	7.015188	16.598972	0.741153	9.163498	6.060512	6.741458	7.348913	11.802759	3.97823	0	5	0	1	1	0	2	0	18	7	19	1	9	8	11	12	15	4
L3_chr7_+_55680652	chr7	55680651	55680652	+	NA	NA	NA	8.87399	10.095322	3.343982	13.839538	4.096355	6.84763	420.040179	638.599514	292.616662	270.1824	131.583963	195.716357	94.802295	166.543319	150.221142	92.12781	70.435184	120.048248	10	17	2	14	4	9	395.049805	547.776223	315.229113	228.891898	141.978988	308.87453	94.986503	205.646305	152.194581	148.038464	74.934961	127.996259
L3_chr7_+_76748020	chr7	76748020	76748021	+	NA	NA	NA	6.815105	4.680195	1.82391	20.173585	3.526735	0.924418	0	0	0	0	0	0	0.07951	0.066664	0.07446	0.243399	0.095044	0.082793	7.987079	7.780111	1.13545	20.439442	3.452576	1.48074	0	0	0	0	0	0	0.075485	0.093458	0.190513	0.402583	0.172538	0.07908
L3_chr7_+_80105893	chr7	80105887	80105924	+	948	CD36	GPIV,CHDS7,FAT,GP3B,GP4,PASIV,SCARB3	3.332942	0	0	9.726061	0	0	2.797818	7.559363	15.61098	45.885605	91.98798	176.601644	46.791112	50.299813	135.31999	678.417919	1157.511337	797.902612	4	0	0	9.9375	0	0	4	12	19	45	103	264.934099	45.99114	64.998811	161.98964	1087.926086	1115.963938	855.945974
L3_chr7_+_89870697	chr7	89870695	89870718	+	9069	CLDN12		0	0.610418	1.591957	0	0	1.362328	3.458898	5.605787	8.861491	0.937795	1.709028	0.741153	22.363784	17.647718	18.173873	11.031906	18.027829	5.95835	0	1	1	0	0	2	5	9	11	1	2	1	21.958333	23	27	18	23	6
L3_chr7_+_90063251	chr7	90063233	90063260	+	NA	NA	NA	4.137187	9.065916	1.591957	0	0	0	4.429194	15.87371	13.765161	0	1.709028	0	2.38786	2.245167	0.950029	0	0.643964	5.014447	5	15	1	0	0	0	6	24	16.966292	0	2	0	2.315068	3	1.931034	0	1	5
L3_chr7_+_100515487	chr7	100515458	100515498	+	81844	TRIM56	DKFZP667O116,FLJ35608,RNF109	4.941431	1.831254	13.552092	1.951062	0	0	0	2.896964	7.306837	5.962743	0	2.195282	8.154426	15.359281	13.128238	4.268475	7.188415	3.021404	6	3	8	2	0	0	0	5	9	6	0	3	8	20	21.876245	7	10	3
L3_chr7_+_105409065	chr7	105409063	105409071	+	NA	NA	NA	1.463218	4.823013	1.591957	1.951062	1.019722	4.350973	2.16878	1.178254	0	0	2.552068	11.169752	0	0	0	0.60736	0.14233	0	1.826087	8	1	2	1	6	3	2	0	0	3	16	0	0	0	1	0.25	0
L3_chr7_+_106088126	chr7	106088126	106088126	+	NA	NA	NA	2.528698	1.810134	0	2.942775	1.019722	0	0.66108	0	4.070608	0	0	0	1.032672	2.269478	1.090837	1.832151	17.725071	2.971095	3	3	0	3	1	0	1	0	5	0	0	0	1	3	2	3	21	3
L3_chr7_+_106596683	chr7	106596659	106596689	+	26959	HBP1	FLJ16340	0.804244	0.610418	1.591957	0.975531	1.019722	0.638107	4.429194	2.939727	7.303643	3.80792	2.529121	8.533927	38.63904	37.603043	40.119632	41.872158	40.454901	30.442358	1	1	1	1	1	1	6	5	9	4	3	12	38	49	55	68	51	31
L3_chr7_+_111877750	chr7	111877747	111877750	+	3475	IFRD1	PC4,TIS7	73.547949	80.577502	76.051551	74.767584	32.981574	6.84763	25.677243	63.178804	26.774093	15.804018	26.950611	50.308018	27.187032	42.02826	76.201976	34.067831	63.337353	25.018276	76	139	37	75	32	9	30	71	31	15	30	76	27	53	83	55	68	26
L3_chr7_+_114349458	chr7	114349458	114350233	+	29969	MDFIC	HIC	32.309839	18.209573	78.196103	222.801019	37.963381	4.582769	13.473672	20.378122	53.519526	140.968464	60.847478	19.765191	24.581102	15.743269	43.605059	152.271733	48.549609	12.039098	38.667715	30.121997	44.994203	225.347636	37.121997	7.060999	18.667208	32.943941	64.864342	136.349783	69.961078	27	24	20.994792	70.995444	247.600781	66.651127	11.995902
L3_chr7_+_120378068	chr7	120378065	120378085	+	54556	ING3	ING2,Eaf4,FLJ20089,p47ING3	2.461086	3.022068	1.591957	0	1.019722	0	1.398909	0.540457	0	4.82506	0	3.677587	23.3486	24.546469	26.565758	12.255591	7.832379	1.993043	3	5	1	0	1	0	2	1	0	5	0	5	23	32	40	20	11	2
L3_chr7_+_127079426	chr7	127079416	127079510	+	27044	SND1	p100,TDRD11	179.059792	93.950689	93.363296	116.425666	132.41105	30.113415	205.882207	272.973786	194.257342	153.751504	228.897724	177.760955	378.17494	375.903688	496.039775	302.751021	570.178153	456.634254	195.995845	158	51	117.997218	129	41	242.986584	330.901564	228.997319	146	255.978476	258.994626	375.877623	476.708329	568.987429	488.991959	627.838601	477.998383
L3_chr7_+_128365224	chr7	128365221	128365224	+	3663	IRF5		2.528698	0.610418	1.591957	10.844235	0	2.761163	6.565932	5.600086	0	1.93233	3.464574	3.59413	8.154426	2.987708	7.281593	5.517198	2.013723	1.007135	3	1	1	11	0	4	9	8	0	2	4	5	8	4	12	9	3	1
L3_chr7_+_130663171	chr7	130663165	130663197	+	4289	MKLN1	FLJ11162,TWA2	18.815294	8.485807	5.238443	20.633576	10.222337	0.638107	8.657963	26.549124	31.265488	13.70258	26.817135	16.480199	34.762634	42.650114	57.290914	78.324009	52.22116	27.614235	21.985612	14	3.268994	21	10	1	12	41.995671	38.63631	13.987069	31	23	34	56	85.577853	127.297692	69.375732	28
L3_chr7_+_136055481	chr7	136055480	136055481	+	NA	NA	NA	0	0	0	0	0	0	0	0	0.772772	0.937795	12.364729	0	0	0	0	0	0.643964	0	0	0	0	0	0	0	0	0	1	1	14	0	0	0	0	0	1	0
L3_chr7_+_142695565	chr7	142695553	142695659	+	835	CASP2	CASP-2,ICH-1L,ICH-1L/1S,ICH1,NEDD2	107.850039	68.198894	28.041692	48.106685	33.744812	30.542411	73.042631	78.933348	61.281953	35.455107	48.07587	78.583603	107.890573	65.675781	47.20711	34.872611	45.98835	79.068172	123.966019	113.972151	16	48.994949	32.995	43	95.986391	110.978529	73.988372	35.984584	54.988372	110.871504	106	85.986589	76.996124	56.998062	63	79.996124
L3_chr7_+_148026886	chr7	148026886	148026946	+	8454	CUL1	MGC149834,MGC149835	24.415676	9.217124	6.003463	6.862761	2.043806	0	5.166399	5.58362	6.881494	0.937795	4.55886	0.741153	18.75366	17.665619	4.8353	4.27614	5.24746	6.401884	28.131489	15.205323	3.551331	7	2	0	7.402099	8.714286	8.703567	1	5.351988	1	18.358524	23.087979	9.12115	7	7.76941	6.513353
L3_chr7_+_149042804	chr7	149042804	149042806	+	84626	KRBA1	KIAA1862,MGC176633	4.185541	0	0	0	0	0	0.895735	0	0	0.937795	0.84304	1.454129	1.032672	0	0	0.60736	0	12.589419	5	0	0	0	0	0	1.324324	0	0	1	1	2	1	0	0	1	0	13
L3_chr7_+_150044623	chr7	150044599	150044638	+	170575	GIMAP1	HIMAP1,IMAP1,IMAP38	30.015236	12.714529	7.024196	9.785091	2.039444	1.276213	1.398909	2.259167	4.005807	0.937795	0.84304	7.758981	3.098016	0.742541	1.585219	1.826311	2.657687	1.007135	35	21	4	10	2	2	2	4	5	1	1	11	3	1	3	3	4	1
L3_chr7_+_154720520	chr7	154720520	154720608	+	3638	INSIG1	CL-6,MGC1405	79.150333	141.705339	206.680149	28.58974	7.896768	3.190533	11.209093	31.939317	8.079609	0.937795	0.84304	2.936435	35.582155	54.288139	32.384736	4.877413	5.949016	13.730391	88	241.963626	101.997942	29	7.716312	5	16	45.192064	10	1	1	4	35	70	45.984848	8	8.718631	14
L3_chr7_+_156491224	chr7	156491223	156491224	+	NA	NA	NA	0.804244	1.591365	2.568903	13.717625	25.78253	8.520316	1.850748	0.523599	0	5.11337	8.568375	4.231691	0	0.084434	0	2.05564	0.734354	9.565989	1	2.633803	1.633803	13.878253	25.047267	10.682141	2.714286	0.972211	0	5.142857	9.724078	6	0	0.117904	0	3.364013	1.128205	9.83426
L3_chr7_+_156893015	chr7	156893011	156893016	+	NA	NA	NA	338.654566	280.740424	366.789597	490.134917	686.517498	452.170508	51.433294	58.596397	28.861051	28.871658	35.880983	51.59705	5.100095	10.036213	16.851237	12.305092	28.943386	11.686953	330.833195	489.573422	162.91688	487.620293	660.471411	410.77554	56.647059	65.733838	33.766363	26.881748	39.84866	77.525435	5	13	23	20	32.945736	12
L3_chr7_-_1258181	chr7	1258181	1258182	-	NA	NA	NA	0	0	0	0	1.019722	1.362328	0	0	0.772772	0.937795	1.709028	12.314731	0	0	0	0.60736	0.643964	1.993043	0	0	0	0	1	2	0	0	1	1	2	18	0	0	0	1	1	2
L3_chr7_-_2085886	chr7	2085886	2085897	-	NA	NA	NA	3.332943	0.610418	1.591957	0	0	0	5.167023	4.427533	7.245668	1.87559	1.68608	10.982184	7.174135	3.783298	5.30706	3.04687	3.557546	1.993043	4	1	1	0	0	0	7	7	9	2	2	16	7	5	9	5	5	2
L3_chr7_-_6278767	chr7	6278757	6278814	-	9265	PSCD3	ARNO3,GRP1	13.81542	5.868604	6.137076	14.665329	5.108987	2.000435	1.398909	2.259167	6.534066	0.937795	6.129538	0.741153	4.947095	1.286852	2.901281	1.21472	5.687573	0	16	9.780822	3.780822	15	5	3	2	4	8	1	7	1	4.823529	1.736842	5	2	8	0
L3_chr7_-_8268330	chr7	8268306	8268340	-	3382	ICA1	ICA69,ICAp69	9.20733	15.635465	4.93594	14.715953	9.211384	0.638107	2.721069	0.540457	0.772772	0	0	0.741153	5.100095	3.012019	2.72181	3.658462	7.759056	3.97823	11	26	3	15	9	1	4	1	1	0	0	1	5	4	5	6	11	4
L3_chr7_-_10946255	chr7	10946248	10946341	-	4697	NDUFA4	CI-MLRQ,FLJ27440,MGC104422,MGC126843,MGC126845,MLRQ	3.332943	2.43277	3.183914	4.893837	0	0.638107	0.66108	3.534761	1.545543	0	0.84304	0	79.565409	65.094198	85.223266	59.45695	74.059135	77.605891	4	4	2	5	0	1	1	6	2	0	1	0	77.991316	85	124.998239	97	95.965177	78.993022
L3_chr7_-_11643247	chr7	11643217	11643254	-	221981	THSD7A	KIAA0960	5.209432	1.211934	0	0	1.019722	2.123056	19.357784	161.745702	42.178976	12.893785	19.247358	40.771394	35.545929	29.153768	27.822426	8.562974	12.861922	3.97823	6	2	0	0	1	3	25	196.977887	50	13	22	59	35	38	38	14	18	4
L3_chr7_-_11838358	chr7	11838357	11838608	-	221981	THSD7A	KIAA0960	22.811646	32.430476	53.863468	56.037785	4.08325	1.362328	7.920135	32.240629	59.894901	8.496895	5.081189	10.749359	19.364447	18.166638	32.513964	11.007375	1.287928	1.993043	27	54	31	57	4	2	11	46	72	9	6	15	18.992308	24	51	18	2	2
L3_chr7_-_19123786	chr7	19123778	19123786	-	7291	TWIST1	ACS3,BPES2,BPES3,SCS,TWIST	8.646535	2.420552	1.591957	0.975531	2.039444	0	5.129007	1.718711	8.326049	2.94947	13.33141	0	1.032672	4.525839	0.988763	2.446396	0	1.007135	10	4	1	1	2	0	7	3	10	3	15	0	1	6	2	4	0	1
L3_chr7_-_19715184	chr7	19715184	19715189	-	221830	TWISTNB		0	1.220836	0	2.933393	2.043806	0	4.228769	1.718711	5.528465	0.937795	8.702692	9.213111	15.260205	8.412779	6.10874	7.346803	4.299729	5.95835	0	2	0	3	2	0	6	3	7	1	10	13	14.987805	11	9.95122	11.988095	5.926829	6
L3_chr7_-_21175624	chr7	21175624	21175624	-	NA	NA	NA	10.732074	3.593868	0	0	0	0	0	0	0	0	0	0	0	0	0	0	0	0	12	6	0	0	0	0	0	0	0	0	0	0	0	0	0	0	0	0
L3_chr7_-_24986300	chr7	24986280	24986337	-	26031	OSBPL3	DKFZp667P1518,KIAA0704,MGC21526,ORP-3,ORP3,OSBP3	2.461087	3.052091	0	6.842316	9.190585	6.737146	0	0	2.318315	0.937795	21.723219	27.040566	3.087079	2.227622	1.585219	22.014808	32.221475	28.484573	3	5	0	7	9	10	0	0	3	1	25	38	3	3	3	35.986395	42.945578	28.760204
L3_chr7_-_27464934	chr7	27464914	27465021	-	NA	NA	NA	584.573317	297.010628	413.04016	312.084919	156.013259	56.722035	593.840365	568.651792	551.953519	340.961335	317.496714	240.162387	549.487151	429.759745	1113.736521	373.8373	671.478819	281.733478	583.7269	512.377883	193.191321	312.965987	151.202282	66.46175	595.126812	560.253234	604.793196	301.25129	343.786863	366.733907	553.002693	531.654564	1003.240058	601.159301	640.847296	299.115134
L3_chr7_-_35260226	chr7	35260224	35260226	-	57057	TBX20	ASD4	0.804244	4.823013	3.183914	9.852669	0	0	5.936895	12.797232	5.68643	7.015188	0.84304	7.730805	3.087079	3.783298	2.901281	2.446396	14.725884	0	1	8	2	10	0	0	8	18	7	7	1	11	3	5	5	4	18	0
L3_chr7_-_36730617	chr7	36730545	36730617	-	313	AOAH		0	0.610418	0	0	0	0	5.47418	9.414215	6.350122	2.94947	6.844988	2.936435	21.54681	21.180982	5.147964	3.64839	3.417954	1.007135	0	1	0	0	0	0	8	16	8	3	8	4	21	28	10	6	5	1
L3_chr7_-_44985112	chr7	44985112	44985243	-	64005	MYO1G	HA-2,MGC142104	74.995411	30.11573	15.447889	4.891254	1.019722	4.037376	57.858788	89.515026	53.90105	1.87559	6.016642	58.763452	162.349982	104.616427	111.362643	6.097739	6.290778	30.71181	86	49.982955	9	5	1	6	72.981037	115.983827	64.994488	2	7	85	160.902458	134.946687	145.945115	9.997904	9	30.983235
L3_chr7_-_45927397	chr7	45927392	45927399	-	3486	IGFBP3	tcag7.703,BP-53,IBP3	0.804244	0.610418	3.343982	5.887231	4.096355	48.736747	0	0	0	0	3.464574	35.812491	0	2.227622	7.840519	4.271661	7.372484	118.323976	1	1	2	6	4	54.985714	0	0	0	0	4	52.949153	0	3	12	7	10	124.986577
L3_chr7_-_47587813	chr7	47587803	47588384	-	NA	NA	NA	144.016843	97.888757	89.704454	265.238247	122.903291	41.324501	39.254988	104.256039	92.671309	103.517876	144.834335	108.614936	60.905827	51.134641	96.548935	137.014754	117.992445	110.096503	165.57721	163.969826	52.020932	268.806139	119.95058	57	55.080365	140.025407	113.145782	101.983914	165.024807	156.026788	59.609823	67.044696	148.157038	222.844046	154.657584	112.976676
L3_chr7_-_55180410	chr7	55180410	55180412	-	NA	NA	NA	19.085761	4.186026	8.919993	18.601973	13.361612	4.532625	9.372604	8.834696	9.186969	13.368414	8.762595	3.544256	3.072054	3.815345	3.105303	3.061421	2.913582	3.500418	21	7	5	18.820988	13	6	12	12	11	13	10	5	3	5	5	5	4	3.543478
L3_chr7_-_72676789	chr7	72676774	72676843	-	51085	MLXIPL	CHREBP,MIO,MONDOB,WBSCR14,WS-bHLH	82.822678	51.242699	34.176786	364.745433	246.789039	57.816424	39.864718	57.105883	25.47775	195.411957	158.345436	210.829833	23.320277	16.03774	18.231557	48.691536	63.680015	26.391616	89.986223	86.99536	18	365.939018	238.97337	69.989569	49.974247	76.984028	30.828343	177.97786	175.952707	318.881589	22.975904	21	26.932352	78.951807	75.875565	26.996047
L3_chr7_-_82630131	chr7	82630130	82630135	-	27445	PCLO	tcag7.1316,ACZ,DKFZp779G1236,tcag7.1085	12.340562	1.810134	1.591957	0.975531	0	0	0	0.540457	0	1.93233	1.709028	2.908258	0	0	0.494381	0.60736	1.287928	1.007135	14	3	1	1	0	0	0	1	0	2	2	4	0	0	1	1	2	1
L3_chr7_-_93471601	chr7	93471569	93471633	-	10282	BET1	DKFZp781C0425,HBET1	0.804244	2.420552	1.591957	0.975531	3.063528	0	2.721069	7.959717	2.353404	6.734785	5.150654	8.562103	30.671011	35.058562	34.273569	40.428919	38.890397	16.852369	1	4	1	1	3	0	4	13	3	7	6	12	30	45.964539	53.996337	66	53	17
L3_chr7_-_99594278	chr7	99594266	99594294	-	55262	C7orf43	DKFZp761G0712,FLJ10925	19.666822	9.081865	7.959785	49.250658	31.77107	9.280168	4.781058	5.801421	8.01844	3.887265	5.970123	14.344507	13.275038	3.72607	12.294721	11.590988	21.579249	9.93658	23	15	5	50	31	13	7	9.946667	10	4	7	20	12.971963	4.962963	20	18.981308	29	10
L3_chr7_-_101749064	chr7	101749064	101749064	-	NA	NA	NA	1.656842	5.957558	8.919993	5.906061	2.043806	2.123056	0	0.540457	2.402289	0	0	2.156844	22.187175	5.372022	17.733764	7.379756	7.045449	9.723079	2	10	5	6	2	3	0	1	3	0	0	3	22	7	23	12	9	10
L3_chr7_-_105712666	chr7	105712663	105712677	-	10135	PBEF1	1110035O14Rik,DKFZP666B131,MGC117256,NAMPT,PBEF,PBEF1,VF,VISFATIN	0.804244	10.812116	3.343982	2.942775	2.039444	0	0.66108	7.859254	3.982921	14.02364	5.150655	6.276676	7.176781	12.306722	22.701441	14.13129	25.506978	8.857628	1	18	2	3	2	0	1	12	5	14	6	9	7	16	33	23	33	9
L3_chr7_-_115458056	chr7	115458010	115458064	-	22797	TFEC	TCFEC,TFECL	0	0.610418	0	0	0	0	10.040432	20.404285	6.252351	16.445079	32.647006	5.901046	39.763907	19.03893	25.756658	43.581809	38.798793	19.542385	0	1	0	0	0	0	14	32	8	17	37	8	39	25	42	71	50	20
L3_chr7_-_120285268	chr7	120285266	120285270	-	23554	TSPAN12	NET-2,TM4SF12	91.217482	74.901741	40.925149	59.715421	168.953835	169.191373	81.169419	50.386007	16.23698	33.066325	85.323933	198.039589	10.186691	9.10604	11.287254	2.245833	9.731286	32.01113	97.179429	127.832705	22.196133	60.27377	163.547468	177.655242	92.574918	63.659247	19.718694	31.5619	94.31791	304.25278	9.961933	11.97486	17.497175	3.693545	13.04165	33.050151
L3_chr7_-_123176305	chr7	123176305	123176442	-	8976	WASL	DKFZp779G0847,MGC48327,N-WASP,NWASP	12.244204	15.494932	20.769939	7.824647	6.128709	0	7.112247	17.999265	4.671719	12.757901	0.84304	15.003186	7.20683	8.322828	13.217463	7.906495	6.728521	8.057077	14.344498	25.70069	12	8	6	0	10	27	6	12.746269	1	20.987879	7	11	22	12.947306	9	8
L3_chr7_-_124357132	chr7	124357126	124357150	-	25913	POT1	DKFZP586D211,hPot1	0	0	0	0	0	0	0	1.718711	0	0	0	0	10.237493	0	4.801411	1.826311	2.575855	3.021404	0	0	0	0	0	0	0	3	0	0	0	0	10	0	9	3	4	3
L3_chr7_-_128553794	chr7	128553793	128553795	-	NA	NA	NA	0.804244	1.810134	3.343982	6.207185	2.039444	2.13103	0.696308	5.397897	0.772772	0.937795	0.990905	12.860054	0	0	0	0	0	1.007135	1	3	2	6.304348	2	3.014891	1.04918	8.04918	1	1	1.181333	18.52459	0	0	0	0	0	1
L3_chr7_-_129038702	chr7	129038701	129038736	-	NA	NA	NA	21.136374	4.228543	1.554107	6.844899	0.996992	0.638107	4.2548	0.540457	5.551351	2.870125	5.113014	0.741153	4.105692	3.692986	5.903511	4.852402	26.284345	2.250218	24.866667	7	0.977778	7	0.977778	1	5.965517	1	7	3	6	1	3.97561	4.95122	9.853659	7.97561	33.97561	2.25
L3_chr7_-_129207297	chr7	129207297	129207299	-	NA	NA	NA	0	2.423867	0	0	4.089265	0	0	0.540457	4.070608	0	0	0	0	10.796299	0	0.60736	0	0	0	4	0	0	4	0	0	1	5	0	0	0	0	14	0	1	0	0
L3_chr7_-_129632514	chr7	129632475	129632518	-	84928	FLJ14803	FLJ14803,NET31	2.461087	3.052091	0	2.933393	3.063528	0.638107	4.043228	8.193199	5.44449	5.762855	4.261095	10.169714	10.29391	17.468768	19.077887	10.982518	6.215233	7.951393	3	5	0	3	3	1	6	14	7	6	5	14	10	23	31	18	9	8
L3_chr7_-_133794391	chr7	133794370	133794451	-	231	AKR1B1	ALDR1,ADR,AR,MGC1804,ALR2	69.082655	52.708392	26.017492	27.469994	19.421665	17.933559	10.462354	13.120884	16.795956	7.61584	19.964293	14.577121	45.025993	45.098145	43.977395	35.455764	27.287889	83.478705	79.992248	87.984511	16	28	19	25.996124	15	22	21	8	23	20	44	59	68	58	38	85
L3_chr7_-_134845391	chr7	134845380	134845401	-	4850	CNOT4	CLONE243,NOT4,NOT4H	0.804244	0	1.591957	0	0	0	2.644319	5.271004	1.545543	1.87559	5.192645	4.390564	3.087079	10.532906	15.006019	5.490612	3.945615	3.000177	1	0	1	0	0	0	4	9	2	2	6	6	3	14	24	9	6	3
L3_chr7_-_137271208	chr7	137271200	137271243	-	NA	NA	NA	0	0	0	0	0	0	10.161542	8.915856	28.555629	12.05681	35.819258	20.888717	7.165439	4.557885	6.042927	23.964553	29.532659	6.927585	0	0	0	0	0	0	13	13	34	12	40	30	7	6	10	39	39	7
L3_chr7_-_140270981	chr7	140270971	140271257	-	673	BRAF	B-raf1,BRAF1,MGC126806,MGC138284,RAFB1,B-raf 1,FLJ95109	111.062617	59.818698	64.651549	92.539693	15.335927	15.573588	66.128008	73.283137	124.511741	90.209801	48.43514	54.318712	44.911238	25.325483	64.083674	27.430293	16.483876	12.035306	127	99.951872	36.996403	93.950249	15	22	87.985606	111.807576	150.859521	88.969346	55.985849	75.995181	43.839854	33.777704	96.461234	44.88827	24	12
L3_chr7_-_140361199	chr7	140361199	140361237	-	51650	MRPS33	CGI-139,FLJ21123,MRP-S33,PTD003	1.608488	1.831254	4.775871	3.918306	2.039444	0	1.98324	0.540457	2.318315	0	1.709028	2.964611	22.389833	2.269478	6.636533	3.64839	2.575855	3.000177	2	3	3	4	2	0	3	1	3	0	2	4	22	3	12	6	4	3
L3_chr7_-_148212273	chr7	148212264	148212366	-	2146	EZH2	ENX-1,EZH1,MGC9169,KMT6	247.771704	142.239067	113.266511	104.003263	50.225822	10.554164	81.268593	120.920411	78.887092	44.91001	34.410038	31.755889	102.934451	68.084866	60.297713	39.136892	36.645526	25.827311	275.782853	238.989747	64.437084	105.714018	49	16	104.008798	163.998081	95.998035	44.752199	39.998081	44.892174	101	89	92.508874	63.876235	47.986486	26
L3_chr7_-_148825728	chr7	148825692	148825846	-	155061	ZNF746	FLJ31413	126.220679	93.367788	97.669299	123.953751	97.318027	38.595478	45.060409	57.208209	62.377861	55.736574	43.202014	71.733743	37.956452	21.034556	26.807886	27.517908	27.968401	24.724272	145.413235	155.960498	55.892517	125.941014	94.98059	53.52832	61.677656	83.781527	76.995423	55	50	101.498304	36.980695	28	44.969215	45.092752	39.980695	24.809162
L3_chr7_-_149101611	chr7	149101578	149101611	-	168544	ZNF467	EZI,Zfp467	2.412732	2.43277	0	2.933393	8.085475	9.11257	2.721069	3.577524	0	2.870125	4.307614	3.677588	12.285731	4.543383	0.988763	1.214719	1.287928	29.29495	3	4	0	3	7.914894	13	4	6	0	3	5	5	12	6	2	2	2	29.927323
L3_chr7_-_151205388	chr7	151205377	151205428	-	51422	PRKAG2	AAKG,AAKG2,CMH6,H91620p,WPWS	19.610322	9.704501	0	2.933392	0	0	3.3054	12.217136	0	2.870125	0.84304	0.741153	6.185095	5.257186	0	0	1.287928	1.007135	23	16	0	3	0	0	5	18	0	3	1	1	6	7	0	0	2	1
L3_chr7_-_156046434	chr7	156046433	156046434	-	NA	NA	NA	3.936868	1.906072	0.233414	0	1.779636	0.638107	0	0.001855	0	0.004854	0	0	0	33.499565	0.494381	0.682492	0.643964	3.944081	4.624685	3.138714	0.166456	0	1.742986	1	0	0.006431	0	0.006431	0	0	0	42.375	1	1.125	1	4
L3_chr7_-_157176310	chr7	157176298	157176430	-	NA	NA	NA	51.705405	29.535017	10.51195	12.718483	6.318313	2.21991	21.848797	35.295045	14.735824	9.608343	10.367685	8.754023	45.900991	10.525566	11.222283	7.61514	9.608071	2.192379	60.167079	49.157597	6	13	6.188525	3.377049	30	50.964706	18.241135	10	12	12	45.137068	14	17	12.506667	14.013333	2.172156
L3_chr7_-_157514901	chr7	157514901	157514901	-	NA	NA	NA	0	0	0	0	0	0	0.66108	0	0	0	0	0	3.327616	6.666002	11.204047	4.448313	3.720011	4.066184	0	0	0	0	0	0	1	0	0	0	0	0	3.251572	8.654938	15.383648	7.251572	5.006289	4.125786
L3_chr7_-_158314940	chr7	158314919	158315028	-	57488	FAM62B	CHR2SYT,ESYT2,KIAA1228	127.76474	111.285586	45.533656	82.259546	49.642383	14.291566	93.169844	99.146826	44.061855	43.116645	61.586302	50.555161	81.969654	79.941847	52.134814	61.202815	56.800124	20.70672	143.54375	187.726249	26.824129	83.614564	48.481893	20	112.340689	125.186307	52.899801	42.958372	69.710271	71.755966	80.878678	103.628918	75.722936	99.653643	74.40525	20.982183
L3_chr8_+_1936709	chr8	1936686	1937613	+	9920	KBTBD11	KIAA0711,KLHDC7C	339.929384	238.480699	59.33371	83.728839	54.211931	12.812739	124.902384	178.623263	22.851542	35.729758	57.967128	49.023969	82.768175	67.54642	23.25017	34.706185	40.260998	12.009022	389.303146	399.400829	35.032967	85.283403	53.032967	18.983051	167.761244	263.36063	29	36	67	68.958786	80.793546	88.964949	42.053695	56.878778	54.882353	11.994898
L3_chr8_+_17057864	chr8	17057858	17058420	+	51201	ZDHHC2	ZNF372	58.557436	64.511395	74.351725	56.878489	24.539421	7.461368	22.666035	30.341013	24.993335	37.462249	20.553008	16.493965	26.481753	20.301824	36.580128	26.793224	30.103276	11.992854	67.897479	107.796522	42	58	24	11	29.029692	47.509506	30.651007	38	24	23	25.919027	27	59.822454	43.886046	41.038124	12
L3_chr8_+_19841043	chr8	19841010	19841215	+	4023	LPL	LIPD,HDLCQ11	0.804244	0	5.161982	19.738112	11.25519	3.712866	5.421853	12.225416	46.31783	160.838624	218.384345	247.76374	8.198111	7.599645	168.148067	264.768189	598.630266	566.830013	1	0	3	20	11	5	7	17	53.996351	146.979741	237.994975	379.978761	8	10	190.998161	425.984683	589.984844	606.980965
L3_chr8_+_20099140	chr8	20099140	20099192	+	526	ATP6V1B2	VATB,VMA2,VPP3,ATP6B1B2,ATP6B2,HO57	267.527301	95.309376	85.695814	212.697683	116.368088	79.510277	113.57125	47.919763	47.464959	58.264134	49.226176	73.166264	124.163463	76.925103	90.992423	108.388733	142.837327	162.658968	278.937212	161.983784	45.964211	213.923212	113	92	129.933326	63.956436	56.993852	56	55.952329	107.93728	122.956732	98.985538	120.991068	175.643676	166.903551	169.920307
L3_chr8_+_22280702	chr8	22280695	22280769	+	23516	SLC39A14	KIAA0062,LZT-Hs4,ZIP14,cig19	203.269436	114.658475	37.908374	146.155274	107.747018	25.429201	197.766526	192.566869	79.05311	102.444303	75.707018	108.721369	102.687773	63.640813	64.44694	69.881797	89.397228	100.694026	224.989524	193	22	147.993442	104.968816	36	234.983131	242.986272	94.99893	98.753735	86	156.990455	100.987534	82.921281	98.990605	113.892327	111.981308	102.93607
L3_chr8_+_23448230	chr8	23448230	23448230	+	NA	NA	NA	0	0	0	0	0	0	0.66108	0	0	0	0	0.741153	11.152647	0	1.090837	0	0	0	0	0	0	0	0	0	1	0	0	0	0	1	11	0	2	0	0	0
L3_chr8_+_25098000	chr8	25097983	25098276	+	80005	DOCK5	DKFZp451J181,DKFZp779M164,DKFZp781J211	128.837722	100.989542	77.251072	239.676715	124.537432	26.513335	149.822188	289.759147	315.622237	448.416652	385.182074	493.942608	65.390531	53.583041	104.386653	135.54204	208.544207	81.74072	148.569436	168.586686	45.293372	243.031371	121.483977	37.767109	192.357318	382.850421	374.29488	424.853619	434.599291	720.938577	63.957307	70.853438	164.224043	220.847472	263.952784	82.891245
L3_chr8_+_26296500	chr8	26296463	26296522	+	665	BNIP3L	BNIP3a,NIX	13.276905	32.380216	9.937853	7.834029	2.039444	0.638107	8.479074	15.948782	7.710714	0.937795	5.901281	5.834432	104.280082	66.199764	46.386903	19.576274	22.25693	27.322514	16	54	6	8	2	1	11.985294	26	9.828947	1	7	8	102.600795	85.598025	69	32	30.792209	27.606335
L3_chr8_+_31010867	chr8	31010861	31010916	+	7486	WRN	RECQL2,RECQL3,DKFZp686C2056,RECQ3	9.187234	6.684576	11.849946	7.817847	0	0.638107	38.78497	93.796343	62.227707	55.443357	27.833554	55.17629	79.125261	52.891129	91.074011	79.913775	51.67253	31.342522	11.068531	11	7	8	0	1	49	122	75	54	32.3812	79	78	69	125.998201	129.798561	68	32
L3_chr8_+_32525376	chr8	32525369	32525376	+	3084	NRG1	ARIA,GGF,GGF2,HGL,HRG,HRG1,HRGA,NDF,SMDF	0	0	18.736874	20.679426	2.039444	0.638107	0	0	0	0.937795	0	0.741153	0	0	4.83835	0.60736	0.643964	4.985364	0	0	10	21	2	1	0	0	0	1	0	1	0	0	8	1	1	5
L3_chr8_+_37773530	chr8	37773487	37773769	+	25960	GPR124	DKFZp434C211,DKFZp434J0911,FLJ14390,KIAA1531,TEM5	617.186403	389.405705	228.985825	233.350724	164.882991	47.417463	853.73085	1083.256799	315.453631	246.988058	178.854842	194.956437	102.296017	94.735088	85.046654	56.649859	51.462721	34.564813	660.714945	662.652824	121.24547	235.886389	160.366762	64.757055	928.381081	1145.642667	365.592867	229.968063	202.094271	284.747884	100.760384	122.864649	116.263535	92.252316	69.283375	35.247532
L3_chr8_+_37804972	chr8	37804972	37804972	+	NA	NA	NA	0	0.610418	0	0.975531	0	0	1.398909	15.690551	0.772772	0.937795	2.583893	6.953769	1.032672	4.592579	0.494381	2.446396	7.045449	7.612856	0	1	0	1	0	0	2	20	1	1	3	10	1	6	1	4	9	7.8
L3_chr8_+_38763839	chr8	38763818	38764060	+	6867	TACC1	DKFZp686K18126,Ga55,KIAA1103	54.046542	39.338923	16.501101	71.38079	53.557977	13.152829	14.69403	41.952318	39.416955	49.609228	79.882788	69.122429	24.569796	20.88838	32.826381	39.233227	36.116158	18.751845	62.571172	66.085385	9.812105	72.5066	52.265493	17.807692	20.640569	60.739906	47.62362	48.81862	90.965776	99.844916	23.981735	27.451327	47.627273	64.051045	48.807172	18.854545
L3_chr8_+_41627712	chr8	41627706	41627714	+	NA	NA	NA	12.421431	4.217885	0	0.649032	1.698688	0.471646	12.609374	4.173931	1.239268	2.528539	0.915943	2.509689	5.119728	2.212348	1.733047	1.73244	1.287928	0	14.506655	6.977011	0	0.666667	1.666667	0.758621	16.848809	7.334648	1.614815	2.588235	1.084753	3.445991	5	2.956522	3	2.846154	2	0
L3_chr8_+_55534774	chr8	55534774	55534775	+	NA	NA	NA	3.416205	0.653853	0	0.006785	0	0	10.264695	3.30128	0.772772	0.047206	0.0113	0	3.087079	1.513195	0.631659	0.60736	0.209119	0	4.003264	1.071942	0	0.00713	0	0	12.654983	5	1	0.057848	0.014556	0	3	2.015278	1.239394	1	0.363889	0
L3_chr8_+_82355323	chr8	82355321	82355332	+	2171	FABP5	E-FABP,EFABP,PA-FABP,PAFABP	0	1.211934	1.591957	12.774338	4.089265	1.276213	0	0	1.580632	0	0	0	0	2.987708	3.710573	36.340276	46.035743	21.4315	0	2	1	13	4	2	0	0	2	0	0	0	0	4	7	59	56	21.778626
L3_chr8_+_87281125	chr8	87281124	87281125	+	NA	NA	NA	0.804244	1.810134	0	0	0	0	0	0	0.772772	0	1.709028	1.482306	0	0	15.984257	0	0	0	1	3	0	0	0	0	0	0	1	0	2	2	0	0	21	0	0	0
L3_chr8_+_87584760	chr8	87584759	87584763	+	NA	NA	NA	0.804244	0.610418	0	0	0	0	6.766601	3.584849	2.89289	12.722097	26.142375	11.406503	3.072054	4.592579	14.099109	19.132498	5.982007	17.395397	1	1	0	0	0	0	8.591667	5.563492	3.591667	12.183333	29.126984	16.563492	3	6	19.064935	31	7.970414	18.017675
L3_chr8_+_94781938	chr8	94781936	94781968	+	137392	FAM92A1	FLJ38979	11.053042	10.270036	1.591957	0.975531	1.019722	1.362328	3.567689	1.080913	0	0	1.709028	0	11.333431	22.798426	9.01464	4.873181	9.202138	4.985364	13	16.94	1	1	1	2	5	2	0	0	2	0	11	30	15	8	13	5
L3_chr8_+_95904656	chr8	95904648	95904707	+	55656	INTS8	C8orf52,FLJ20530,INT8,MGC131633	190.940347	120.29488	83.927164	134.768446	75.036731	15.525225	78.25131	89.048516	84.298436	60.967238	93.137614	55.298817	132.744243	92.150269	126.759972	97.327464	108.335779	64.145289	202.903131	204.89008	45	135.85305	72.991786	21	97.764215	120.966772	99.931949	59	104.900316	79.833861	130.95843	118.814705	171.807039	157.872904	132.912089	65.94892
L3_chr8_+_97242627	chr8	97242622	97242629	+	NA	NA	NA	333.978087	172.574059	119.628468	124.60501	221.110071	108.267934	79.512064	107.037827	36.880073	35.126315	72.50136	25.454448	100.879208	99.093139	134.809884	68.669484	82.017538	80.264788	326.750575	299.578858	57.469252	124.744763	213.43918	110.052054	84.812926	112.316236	42.359927	32.548729	79.546586	37.833423	101.124463	123.103427	138.717734	110.509691	86.663491	85.009899
L3_chr8_+_97575054	chr8	97575002	97575691	+	6383	SDC2	HSPG,HSPG1,SYND2	258.191232	166.740834	196.206239	738.395717	512.925987	153.685286	118.398993	115.598473	169.857495	392.996087	523.615769	527.073264	244.23351	233.300886	946.657766	1274.321649	2185.39236	994.017658	269.060184	283.757366	97.998368	739.753141	495.95596	169.197331	126.998004	128.775252	189.985283	346.3365	563.454915	817.066706	243.978778	290.662123	848.326146	2032.153568	1905.19061	1078.78994
L3_chr8_+_99454137	chr8	99454137	99454137	+	NA	NA	NA	0	0	0	0	0	0	0	0	0	0	0	0	0	0	0.485572	0.037103	4.292379	13.243777	0	0	0	0	0	0	0	0	0	0	0	0	0	0	0.984375	0.061947	5.709485	13.686458
L3_chr8_+_105421229	chr8	105421226	105421231	+	81501	TM7SF4	DCSTAMP,FIND,MGC138223,MGC138225	0	0	5.161982	2.933393	0	0.638107	0	0.540457	19.38483	11.152001	11.521689	7.694922	0	4.592579	43.90879	16.645936	23.820743	26.02541	0	0	3	3	0	1	0	1	23	11	13	11	0	6	58.986755	27	29	27
L3_chr8_+_107351609	chr8	107351576	107351652	+	346887	LOC346887		0.804244	1.220836	0	23.54176	12.070369	0.638107	0	0	0	6.794958	31.273117	11.662281	0	1.485082	0.988763	16.482511	27.699432	8.992676	1	2	0	24	11.809144	1	0	0	0	7	36	16	0	2	2	27	36.863248	9
L3_chr8_+_128875975	chr8	128875948	128875979	+	5820	PVT1	MGC21751	56.282638	25.789958	13.552092	23.568228	23.598875	0.638107	12.400692	11.230266	6.350122	3.80792	1.68608	1.482306	16.416419	17.356546	8.997551	18.346034	13.951785	4.028538	62.989418	42.994681	8	24	23	1	17	19	8	4	2	2	16	23	16	30	20	4
L3_chr8_+_143528078	chr8	143528078	143528331	+	NA	NA	NA	27.273558	14.685165	32.997415	44.992636	36.709158	15.019177	8.734799	16.000551	22.6513	15.698665	45.817612	21.830635	9.250646	6.243293	8.535168	8.113216	20.561196	10.33172	30.463988	24.641528	17.720388	45.394678	35.67919	19.24546	11.460097	21.903473	26.905039	15.294504	50.77695	31.786362	9.085069	8.199418	13.051735	13.230903	25.466948	10.550197
L3_chr8_+_143654353	chr8	143654351	143654353	+	NA	NA	NA	8.754959	4.77729	0	16.821537	4.096355	8.798116	2.16878	0	0	0	1.709028	0	6.111572	3.040757	1.090837	2.446396	3.714923	4.913316	10	8	0	17	4	11	3	0	0	0	2	0	6	4	2	4	5	5
L3_chr8_+_144171273	chr8	144171252	144171339	+	4061	LY6E	RIG-E,RIGE,SCA-2,SCA2,TSA-1	251.454812	184.365948	112.796664	446.734187	561.905666	302.172659	73.139515	61.054936	55.762985	180.644227	296.275273	187.196353	88.632657	69.439959	90.868643	153.982604	151.550811	149.071012	277.713793	311.619312	62.960226	450.801253	545.68799	364.929731	93.907206	88.820462	67.953299	170	328.992233	275.527493	86.954955	90.898506	137.979335	249.854429	188.910156	152.9751
L3_chr8_-_671184	chr8	671170	671225	-	157697	ERICH1	HSPC319	22.363171	15.630671	19.530531	23.4999	6.122694	1.276214	9.293657	32.95769	55.606775	18.748686	12.005809	10.787965	22.518525	6.017271	32.560458	9.771853	7.613734	5.979129	25.896552	26	11	23.922487	6	2	13	48	67.981651	19	14	14.990826	22	8	45.98	16	10.96	6
L3_chr8_-_2691907	chr8	2691907	2691908	-	NA	NA	NA	2.528698	1.211934	5.161982	7.950363	3.069543	6.209524	9.730983	41.520114	20.499044	23.656967	38.934635	37.124113	9.13893	17.214293	15.967106	27.223808	23.387795	27.704618	3	2	3	8.064838	3	8	12.022251	47.971294	23.934208	22.083131	42.918782	55.995122	9	22	20.980263	43.980263	27.089045	28.960526
L3_chr8_-_8213272	chr8	8213272	8213273	-	157285	DKFZp761P0423	pragmin,DKFZp761P0423	23.819757	6.502476	3.145457	7.335828	1.019722	1.279733	0.22139	0.377793	0.27195	0	0.84304	0	0.415978	0.591791	0.608789	0.729499	0.237441	0	25.777778	10.888889	1.888889	7.444444	1	1.888889	0.363636	0.727273	0.363636	0	1	0	0.4	0.8	1.2	1.2	0.4	0
L3_chr8_-_8242260	chr8	8242242	8242260	-	NA	NA	NA	8.87399	4.204286	0	12.828818	3.069543	2.123056	0	3.649634	0.772772	1.87559	1.709028	4.390564	8.170848	9.24919	1.061234	1.793016	0.643964	3.000177	10	7	0	13	3	3	0	6	1	2	2	6	7.983871	12	1.952381	2.952381	1	3
L3_chr8_-_18756154	chr8	18756152	18756165	-	NA	NA	NA	0	0	0	0.975531	0	0	0.66108	0.540457	19.2374	9.942053	32.577657	5.6571	4.104726	2.987708	25.452439	13.55011	37.926796	1.007135	0	0	0	1	0	0	1	1	23	10	37	8	4	4	34	22	44.986301	1
L3_chr8_-_18986620	chr8	18986594	18986622	-	NA	NA	NA	0	0	0	0	0	0.638107	0	0	0	0	0.84304	2.195282	0	0	0.494381	3.652622	14.80233	2.014269	0	0	0	0	0	1	0	0	0	0	1	3	0	0	1	6	20	2
L3_chr8_-_22044469	chr8	22044468	22044470	-	55806	HR	AU,ALUNC,HSA277165	0	0	1.591957	1.951062	1.019722	0	0	0	18.505198	0	0	0	0	0	3.105303	0	0	1.007135	0	0	1	2	1	0	0	0	22	0	0	0	0	0	5	0	0	1
L3_chr8_-_22055345	chr8	22055306	22055403	-	80346	REEP4	C8orf20,FLJ22246,FLJ22277,PP432	53.887347	34.689997	13.507878	20.606492	16.373117	11.498743	6.212009	7.627512	1.545543	4.745715	4.349605	3.63915	29.812646	26.543518	32.882318	18.908542	6.719606	28.759803	63	57.563636	8	21	16	17	9	13	2	5	5	5	28.989691	35	53	31	10	28.97441
L3_chr8_-_22723899	chr8	22723893	22723899	-	NA	NA	NA	0	0	18.736874	0	0	0	0	0	0	0	0	0.741153	0	0	0	0	0	0	0	0	10	0	0	0	0	0	0	0	0	1	0	0	0	0	0	0
L3_chr8_-_23371106	chr8	23371086	23371158	-	9583	ENTPD4	KIAA0392,LALP70,LAP70,LYSAL1,NTPDase-4,UDPase	14.669745	12.791187	20.639105	18.312233	23.637469	3.846527	10.223337	11.28046	10.888533	12.032968	11.241112	13.328537	18.835932	26.747068	23.476331	17.19638	19.022517	13.276167	17.414538	21.077161	11.840864	18.677587	23.042371	6.093108	13.886792	17.481132	13.367925	12.091861	13	18.70692	18.36734	34.716515	34.536892	28.132733	26.042028	13.423345
L3_chr8_-_23549092	chr8	23549092	23549093	-	NA	NA	NA	5.209432	10.095322	5.161982	5.906061	1.019722	0.638107	5.421853	3.109177	1.580632	0	0.84304	0.741153	0	2.269478	0	0.60736	0.643964	0	6	17	3	6	1	1	7	5	2	0	1	1	0	3	0	1	1	0
L3_chr8_-_28299613	chr8	28299601	28299759	-	55893	ZNF395	DKFZp434K1210,HDBP2,PBF,PRF-1,PRF1,Si-1-8-14	16.049052	10.272856	1.591957	0.975531	1.019722	0.638107	5.442138	2.799624	1.545544	0.937795	10.560451	0.741153	9.246213	2.245167	0.494381	0	0.643964	1.007135	19	17	1	1	1	1	8	5	2	1	12	1	9	3	1	0	1	1
L3_chr8_-_38245845	chr8	38245839	38245910	-	84513	PPAPDC1B	DPPL1,HTPAP	17.988728	15.035797	16.07964	20.562292	8.17853	2.123056	9.994297	7.598163	12.718423	6.70065	5.956054	10.948234	20.510208	9.758715	30.159453	29.42404	25.659986	9.042985	21	25	10	21	8	3	13.723301	13	16	7	7	15	20	13	50.153296	48.150714	35.769651	9
L3_chr8_-_38445283	chr8	38445263	38445314	-	2260	FGFR1	BFGFR,CD331,CEK,FGFBR,FLG,FLT2,HBGFR,KAL2,N-SAM	23.421196	7.800541	5.161982	82.398541	54.581657	27.249618	11.464635	17.125339	17.531824	69.853803	51.572797	72.471061	8.154426	9.16538	11.324358	26.478382	31.34318	60.853765	26	13	3	83	53	34	15	24	21	65	58	107	8	12	17	43	38	63.184896
L3_chr8_-_52312812	chr8	52312812	52312818	-	NA	NA	NA	0.29776	1.320639	0	10.925875	5.537168	4.339626	0	0	0	0	0	0	0	0	0	0	0	0	0.396244	2.154954	0	11.128944	5.413051	6.496474	0	0	0	0	0	0	0	0	0	0	0	0
L3_chr8_-_53789520	chr8	53789520	53789576	-	9821	RB1CC1	CC1,DRAGOU14,FIP200	36.906166	27.627969	25.490741	40.389343	20.489053	12.213045	38.402158	41.438437	47.688256	46.345637	28.114422	105.828608	10.261214	20.346019	21.919022	5.487426	6.719605	18.618376	42	46	15	41	20	16	46.988124	53	57	44	32	160	10	27	33	9	10	19
L3_chr8_-_57149620	chr8	57149620	57149624	-	6224	RPS20	FLJ27451,MGC102930	2.461087	4.814704	5.161982	9.868704	7.159884	2.123056	2.059989	2.39927	2.353404	1.93233	1.709028	1.454129	86.385885	53.376483	87.829305	78.618926	77.107068	46.127638	3	8	3	10	7	3	3	4	3	2	2	2	85.921637	67.980566	101.975034	126.93698	86.919777	47.9713
L3_chr8_-_58068903	chr8	58068903	58068995	-	54928	IMPAD1	FLJ20421,IMPA3	542.229223	380.421967	376.287418	611.884355	280.122603	67.91125	194.846048	327.420315	332.407435	227.811748	255.74833	268.214019	159.152571	128.760214	232.972323	169.212655	198.225707	133.539263	584	645.998371	198.999593	616.99796	272.68402	93	237.990444	414.980975	389.998988	221.341809	287.994948	389.998489	156.996269	166.996265	319.9918	274.997014	248.981446	136.998506
L3_chr8_-_68418571	chr8	68418558	68418587	-	10565	ARFGEF1	ARFGEP1,BIG1,D730028O18Rik,DKFZP434L057,P200	10.891593	12.577019	8.119854	25.433116	1.019722	0	6.525303	11.883545	10.323013	20.474576	10.482616	8.709275	14.288718	14.393934	11.305059	10.91227	6.6106	5.00597	12.976471	20.929412	5	25.858824	1	0	8.929688	18.953125	12.976562	19.859375	11.976562	11.976562	13.964602	18.823009	17.893805	17.868164	8.858407	4.991453
L3_chr8_-_71683140	chr8	71683078	71683147	-	23471	TRAM1	TRAMP,PNAS-8,TRAM	59.948413	29.359116	27.22952	44.168389	26.607785	4.552861	10.567281	23.859329	33.561742	13.631693	33.809988	13.742146	71.352718	54.263164	62.235306	88.289245	60.261084	40.15839	68.977186	48.977597	15.992228	44.980989	26	7	14.994595	37	41	14	39	19	70	70.998314	95.805229	143.595743	77.988435	41
L3_chr8_-_71743955	chr8	71743953	71743970	-	51110	LACTB2	CGI-83	5.842383	3.022068	7.024196	3.908924	1.019722	0	1.398909	14.150952	5.58644	3.887265	0.84304	1.454129	5.16336	6.742267	13.431312	11.004309	2.013724	2.01427	7	5	4	4	1	0	2	19	7	4	1	2	5	9	22	18	3	2
L3_chr8_-_82186811	chr8	82186811	82186907	-	55824	PAG1	CBP,PAG,FLJ37858,MGC138364	21.649152	17.427064	3.183914	44.720886	11.236044	7.809272	4.704308	2.259167	4.843379	15.48839	27.167012	19.764383	14.304984	9.141069	13.610826	30.087758	38.415917	9.886884	24.971223	28.971223	2	45.467446	11	11	7	4	6	15	30.920956	28	14	12	21.982247	48.994012	48	10
L3_chr8_-_82796086	chr8	82796065	82796090	-	79752	ZFAND1	FLJ14007	3.332943	3.641388	5.439513	1.951062	0	0	6.925207	2.702284	3.869816	0	10.374079	5.048259	19.370391	9.030675	15.354213	6.688662	12.494694	5.92045	4	6	3.384615	2	0	0	9	5	4.964286	0	12	7	19	12	25	10.95614	17.964602	6
L3_chr8_-_91727514	chr8	91727488	91727550	-	169200	TMEM64	DKFZp762C1112	6.482308	3.653606	4.775871	3.908924	1.019722	0	1.98324	6.214646	3.934036	0	4.238148	5.054841	21.53138	13.55513	12.087116	10.363231	3.293458	4.028539	8	6	3	4	1	0	3	10.818182	5	0	5	7	21	18	22	17	4.989011	4
L3_chr8_-_94822368	chr8	94822367	94822489	-	389677	RBM12B	MGC:33837	33.378547	21.071518	16.239707	39.290307	16.36801	2.552427	8.933078	26.68367	25.553724	19.477523	16.317951	19.955443	71.390869	47.102892	46.440594	55.714007	52.305246	28.635106	39	35	10	40	16	4	13	42	32	20	19	28	69.960623	61.977813	72.997543	90.997543	70.913669	28.995122
L3_chr8_-_95343724	chr8	95343716	95343755	-	2669	GEM	KIR,MGC26294	1.908914	3.098602	237.839207	83.402534	37.27316	4.147989	0.725657	2.703576	15.803969	6.894456	24.058263	7.268972	0.29135	16.057515	220.546495	78.561222	95.183561	45.664612	2.328688	5.131475	114.988593	84.162992	36.26295	6.054331	1.116378	4.290945	19.290945	7.116378	27.26185	10.203661	0.279389	20.834603	241.133992	126.834603	107.838168	46.992307
L3_chr8_-_96030780	chr8	96030764	96030802	-	94241	TP53INP1	SIP,DKFZp434M1317,FLJ22139,TP53DINP1,TP53INP1A,TP53INP1B,Teap,p53DINP1	4.137187	8.395415	1.591957	6.868278	8.191662	2.724655	4.429194	5.436337	1.580632	6.836735	10.488026	31.568625	15.325664	20.051759	1.585219	4.8835	4.787714	19.667189	5	14	1	7	8	4	6	9	2	7	12	45	14.988235	26	3	8	7	20
L3_chr8_-_101391324	chr8	101391311	101391527	-	NA	NA	NA	43.879744	64.900228	36.664962	77.827358	22.504655	5.460932	24.018883	198.312004	96.045877	87.564017	60.567606	77.17102	93.760754	144.294131	115.356731	92.201027	130.960293	52.877329	51	108.950103	21	79	22	8	33	241.790254	114.450941	85.970992	69	111.793547	91.928885	185.986979	158.993209	149.850603	158.327511	54
L3_chr8_-_106401220	chr8	106401220	106401221	-	NA	NA	NA	57.895658	57.071612	47.643134	121.018798	113.518102	131.136757	46.43639	57.082073	16.151794	84.889113	45.425729	210.442013	0	0	6.851756	3.298818	1.659737	8.764874	60.610341	98.088874	23.906563	121.185795	109.7395	131.33642	51.331288	63.776191	19	75.746189	50.083518	332.559367	0	0	10	5.385714	2.385714	9
L3_chr8_-_116750377	chr8	116750374	116750380	-	7227	TRPS1	GC79,MGC134928	0.804244	1.822352	3.343982	0.975531	0	0	0	3.841737	7.341926	0.937795	5.238118	3.544256	16.233424	20.346654	8.584803	5.517198	13.82632	7.884411	1	3	2	1	0	0	0	6	9	1	6	5	16	26	13	9	17	8
L3_chr8_-_120937336	chr8	120937330	120937363	-	79075	DCC1	MGC5528,DCC1,hDCC1	1.656842	5.421213	0	0.975531	0	0	0.66108	0.540457	0.772772	0	0	1.454129	11.293887	3.75456	5.409135	6.106506	1.287928	1.007135	2	9	0	1	0	0	1	1	1	0	0	2	11	5	9	10	2	1
L3_chr8_-_121893271	chr8	121893233	121893948	-	6641	SNTB1	SNT2,59-DAP,A1B,BSYN2,DAPA1B,FLJ22442,MGC111389,SNT2B1,TIP-43	232.022074	198.236614	33.004052	125.96883	92.914656	71.185638	90.754033	234.250951	62.006164	154.145829	188.417841	293.294637	83.83085	70.437822	41.463134	45.954529	76.309844	122.506965	256.125274	334.251043	19.572712	128.043675	90.584015	93.417852	117.771784	311.440942	76.246851	148.420505	213.906619	427.155404	82.18552	92.325214	67.44365	75.04887	101.231515	125.556924
L3_chr8_-_127639823	chr8	127639819	127639827	-	157638	FAM84B	BCMP101,NSE2	5.964346	1.822352	10.097921	3.918306	3.059166	0	0.66108	0.540457	0	1.93233	0.84304	0	2.054407	0	8.03256	6.124558	7.106583	3.000177	7	3	6	4	3	0	1	1	0	2	1	0	2	0	13	10	10	3
L3_chr8_-_130630147	chr8	130630147	130630177	-	NA	NA	NA	0.804244	0	0	0	0	0	1.32216	5.696588	1.545543	0.937795	0	0	11.315645	11.346436	4.699336	3.64839	1.36976	1.007135	1	0	0	0	0	0	2	10	2	1	0	0	11	15	9	6	2	1
L3_chr8_-_131097849	chr8	131097829	131098115	-	NA	NA	NA	48.469122	23.472234	20.079988	62.531815	32.014053	5.829074	16.879164	27.471802	19.034588	15.020991	25.336558	23.552163	49.855154	32.514265	26.505469	57.149835	79.501105	36.579	55.977007	39.138365	12	63.578836	31.293415	9	23.656743	38	23.811628	15.698093	29.289412	32.819442	48.810273	42.99929	42.612751	93.202612	102.183272	37.139891
L3_chr8_-_131525499	chr8	131525499	131525501	-	NA	NA	NA	0	0	0	0	2.043806	0.638107	0	0.540457	0	0	0	17.124788	0	0	0	2.446396	1.36976	1.007135	0	0	0	0	2	1	0	1	0	0	0	25	0	0	0	4	2	1
L3_chr8_-_132122950	chr8	132122944	132122989	-	NA	NA	NA	0	0	1.591957	16.684545	7.148432	0.638107	0	0	1.545543	5.962743	2.552068	12.216385	0	0	2.227429	13.430315	11.902806	6.000355	0	0	1	17	7	1	0	0	2	6	3	17	0	0	4	22	17	6
L3_chr8_-_133561871	chr8	133561871	133561930	-	3786	KCNQ3	BFNC2,EBN2,KV7.3	1.656842	8.385837	10.842991	11.8363	9.30336	11.454907	2.960227	18.076317	4.005808	4.919368	7.89599	9.861975	1.032672	0.742541	1.013762	0.60736	2.013724	4.913316	2	14.088496	6	12	9.061654	14	4	24.681392	5	5	9.065895	14.210779	1	1	2.044154	1	3	5
L3_chr8_-_134653313	chr8	134653309	134653424	-	6482	ST3GAL1	Gal-NAc6S,MGC9183,SIAT4A,SIATFL,ST3GalA,ST3GalA.1,ST3GalIA,ST3O,ST3GalIA,1	2.461087	7.820478	0	1.951062	3.059166	1.276214	9.140194	10.846779	14.102505	21.198465	15.843974	9.882901	17.344343	12.959472	5.409135	13.495011	5.646814	7.977613	3	13	0	2	3	2	13	16	17	21	18	14	17	17	9	22	8	7.99187
L3_chr8_-_135913735	chr8	135913719	135913739	-	NA	NA	NA	0.804244	10.228812	3.343982	6.858498	4.089265	0.638107	0	1.080913	0.772772	4.82506	0	0	2.054407	0.742541	0	1.832151	0.643964	0	1	17	2	7	4	1	0	2	1	5	0	0	2	1	0	3	1	0
L3_chr8_-_139762258	chr8	139762250	139762264	-	NA	NA	NA	0	0	0	0	0	0	0	0	3.233036	0.937795	0	0.741153	0	0	0.988763	11.6346	5.728646	3.000177	0	0	0	0	0	0	0	0	4	1	0	1	0	0	2	19	8	3
L3_chr8_-_143482449	chr8	143482435	143482452	-	203062	TSNARE1	FLJ31164,MGC142116	14.548988	11.460068	4.93594	3.918306	8.183134	2.123056	3.567689	4.117981	1.545543	0.937795	2.583893	1.482306	4.130688	5.992961	4.755657	9.161356	2.657687	3.021404	17	19	3	4	8	3	5	7	2	1	3	2	4	8	9	15	4	3
L3_chr8_-_144983471	chr8	144983465	144983529	-	22827	PUF60	FIR,FLJ31379,RoBPI,SIAHBP1	658.84075	428.466732	361.374889	519.942386	556.177601	231.308737	38.940064	67.502383	63.914699	33.798695	28.151566	26.188721	380.663272	423.208046	745.503166	347.752855	432.869551	436.629475	692.72094	732.059065	187.834823	523.398289	539.357777	270.475795	49.087899	90.542107	77.127976	34	32.49247	36.644324	378.21439	534.38308	829.617444	562.03154	485.142288	457.886033
L3_chr8_-_145725259	chr8	145725240	145725285	-	414919	MGC70857		34.355762	17.462582	1.591957	14.702306	3.046724	5.365414	1.32216	2.465697	3.126175	0.937795	6.129538	1.454129	8.218905	4.47279	4.409104	1.214719	3.219819	2.014269	40	28.97541	1	15	2.983607	7	2	4.430474	4	1	7	2	7.969231	6	8	2	5	2
L3_chr8_-_145988557	chr8	145988520	145988640	-	6132	RPL8		869.568896	506.460674	471.096203	721.097816	474.513855	213.96521	40.925281	69.224918	47.014255	36.472966	31.056898	19.597057	817.168889	817.548819	1359.505232	698.339042	1023.468597	686.445964	875.121639	873.349871	230.999708	721	459	240	50.152587	82.286142	56.111303	35.019077	35.019077	28.019077	820.796377	1011.53002	1255.520907	1119.628396	1000.999664	728.898273
L3_chr9_+_676688	chr9	676674	676693	+	NA	NA	NA	0	0	0	0	0	0	0	0	0.772772	0	1.709028	2.897997	0	0	0	0	0	12.794748	0	0	0	0	0	0	0	0	1	0	2	4	0	0	0	0	0	13
L3_chr9_+_1040367	chr9	1040367	1040372	+	10655	DMRT2		0	1.211934	0	0.975531	0	0	0	0	11.78419	0	0	0	0	0	0	0	0	0	0	2	0	1	0	0	0	0	14	0	0	0	0	0	0	0	0	0
L3_chr9_+_6403200	chr9	6403183	6403239	+	115426	UHRF2	DKFZp434B0920,DKFZp686G0837,MGC33463,NIRF,RNF107,RP11-472F14.2,URF2	41.035261	17.985215	45.204093	39.466737	24.612636	0	10.787242	30.073058	24.673216	21.210967	16.654501	20.017751	18.417881	31.530697	32.716843	35.642047	15.624028	3.021404	47	30	25	40	24	0	15	42.989899	30	21	19	28	18	41	46	58	21	3
L3_chr9_+_34636631	chr9	34636610	34636643	+	2592	GALT		17.926409	9.747743	3.183914	8.773744	4.096355	2.606138	17.675842	2.76702	4.671718	4.82506	10.149213	17.089415	52.019931	13.551818	11.840332	7.277605	13.687098	18.353228	21.099548	16.103492	2	8.953488	4	3.953488	23.852113	4.950704	6	5	11.72043	23.959077	51.036457	17.947917	18.973958	11.947917	19.580818	18.480107
L3_chr9_+_36180919	chr9	36180875	36180978	+	1211	CLTA	LCA	1309.728121	836.016304	883.183227	1494.983439	784.051477	506.802138	75.523396	71.620266	94.453625	75.367596	78.723266	71.683472	278.928961	255.435888	462.12952	321.540084	473.761223	365.760738	1339.813643	1435.891284	437.925985	1498.859536	759.888374	569.974132	98.921875	100.984375	113.90625	74.967058	89.869941	101.967058	275.959885	327.976685	582.923522	520.895381	550.89643	379.950747
L3_chr9_+_73394286	chr9	73394286	73394286	+	NA	NA	NA	0	0	0	0	0	0	0	0	0	11.436084	0	0	0.549379	0.388896	0.838406	1.615589	1.08989	0	0	0	0	0	0	0	0	0	0	11	0	0	0.529412	0.529412	1.588235	2.647059	1.621324	0
L3_chr9_+_74956600	chr9	74956597	74956632	+	301	ANXA1	ANX1,LPC1	0.804244	14.844837	25.960137	6.895737	0	0.638107	10.899371	78.071616	37.882753	49.281082	23.356993	17.285459	263.605771	363.903516	577.748488	153.569369	159.341468	62.871602	1	25	14	7	0	1	14	86.940711	44	45.964427	26	24.934066	264.918919	447.735678	521.237336	246.768643	164.91982	65.993469
L3_chr9_+_97948080	chr9	97948080	97948086	+	NA	NA	NA	0.237974	2.497318	0.223733	0.975531	0.50256	0	11.707416	12.884424	12.957004	10.107416	10.166345	5.7439	31.784333	20.529174	19.48332	19.533342	33.844093	15.976465	0.32	4.12	0.16	1	0.493913	0	15.137192	18.506341	15.695775	10.068852	11.720894	8.025278	31.422977	26.561988	27.835415	31.726715	40.387995	16.367089
L3_chr9_+_111850773	chr9	111850770	111850800	+	11217	AKAP2	RP11-470J20.3,AKAPKL,PALM2,PRKA2	98.646633	38.309764	3.183914	18.74753	8.185621	3.399269	52.933471	88.711827	23.64303	38.451753	24.884035	32.019184	70.312888	30.416989	14.619288	16.612178	30.298897	12.708955	104.911214	64.911214	2	18.986842	8	5	61.997015	101.997015	28	36	28	47	69.9657	38.995614	21	27	37	13
L3_chr9_+_113433414	chr9	113433410	113433469	+	NA	NA	NA	41.956136	60.934845	56.64687	72.940579	31.759213	6.823261	11.61819	53.757767	28.803108	20.644946	30.379484	32.675615	18.371659	12.12977	9.802998	19.580786	25.17889	11.929623	48	102.9625	32	73.990625	30.993711	10	16	73.985714	34.943311	21	34.989474	46	17.902578	15.988304	17.993976	31.982035	33	12
L3_chr9_+_114953071	chr9	114953048	114953122	+	1318	SLC31A2	COPT2,CTR2,hCTR2,RP11-9H12.2	19.743079	19.884687	24.745672	75.756513	40.976814	13.331598	1.98324	6.546598	20.10991	13.416264	33.716765	11.662281	19.511631	36.520707	37.55968	97.459158	124.925561	92.596584	23	32.998647	15	77	40	19	3	11	24.927835	14	39	16	19	48	60.992296	158.437142	153.958001	94.953357
L3_chr9_+_115367157	chr9	115367122	115367163	+	5998	RGS3	C2PA,FLJ20370,FLJ31516,FLJ90496,PDZ-RGS3,RGP3	9.444554	0.610418	0	0.975531	6.133072	0.638107	17.347707	1.080913	5.58644	18.903926	8.587753	2.936435	4.104726	1.485082	0.494381	6.134193	6.462619	8.857628	11	1	0	1	6	1	22	2	7	19	10	4	4	2	1	10	9	9
L3_chr9_+_115678372	chr9	115678359	115678544	+	114991	ZNF618	RP11-56P10.2,FP13169	7.328082	12.092314	5.142343	21.76991	6.548766	7.642676	30.499386	30.167006	10.417506	17.679361	29.498171	69.159104	18.957313	6.556074	3.134379	4.076536	5.982614	9.102681	8.988317	20.018836	3.263575	22.182277	6.413057	10.355771	41.791867	45.171838	13.123264	17.9196	33.749693	100.460275	18.719112	8.835122	5.69314	6.70775	8.724948	9.089581
L3_chr9_+_116302899	chr9	116302899	116302900	+	NA	NA	NA	0	0	0	0	0	0	0	0	0	12.52249	0.84304	0	0	0	0	0	0	0	0	0	0	0	0	0	0	0	0	12	1	0	0	0	0	0	0	0
L3_chr9_+_118006041	chr9	118006040	118006043	+	NA	NA	NA	8.622732	4.320093	8.505964	14.282933	16.819502	3.945457	14.928614	4.89588	8.166963	9.942053	8.63236	4.550684	9.198652	3.772105	6.787212	2.43951	1.36976	3.000177	10	7.153846	5	14.538462	16.384615	5.769231	19.351648	8	10.03603	10	10	6.351648	9	5	11	4	2	3
L3_chr9_+_124172632	chr9	124172624	124173172	+	5742	PTGS1	COX1,COX3,PCOX1,PGG/HS,PGHS-1,PGHS1,PHS1,PTGHS,RP11-542K23.6	29.067254	23.9793	55.704996	864.365957	730.536527	696.647743	17.591041	26.600113	153.737038	1089.282768	1336.357795	1653.360656	44.121096	29.459453	313.69953	1276.966843	1989.72652	2215.650257	34	39.975062	30.999584	865.958576	706.96109	722.807351	25	42.967916	181.986271	964.520849	1442.842056	2592.757455	42.999364	38.994916	397.979153	2050.945481	1965.937413	2383.796889
L3_chr9_+_125178941	chr9	125178941	125178941	+	286204	CRB2	RP11-230L22.2,FLJ16786,FLJ38464	6.117836	6.546722	3.343982	0.975531	1.019722	2.123056	0.66108	0	0	0.937795	3.464574	0	0	0.742541	3.823916	6.144174	10.514831	0.291946	7	11	2	1	1	3	1	0	0	1	4	0	0	1	6	10	13	0.28436
L3_chr9_+_128662522	chr9	128662499	128662798	+	403341	ZBTB34	FLJ22470,KIAA1993,MGC24652,RP11-106H5.1	159.961973	98.831976	52.568132	101.967653	66.169783	14.659036	49.648499	49.852455	80.70934	55.240661	79.962273	49.983161	58.98582	27.214993	35.490871	36.561515	56.243763	34.607467	182.327311	165.085761	31.46717	103.669206	64.651904	21.624176	67.742838	78.727186	99.934055	56.304604	91.696804	69.727458	57.633315	36.136422	61.589398	59.895107	74.747445	34.997336
L3_chr9_+_130354689	chr9	130354646	130354696	+	6709	SPTAN1	(ALPHA)II-SPECTRIN,FLJ44613,NEAS	33.22967	16.024321	8.616153	42.56225	23.60407	12.438104	50.735547	24.049378	27.578287	41.003827	49.067144	79.478532	21.294371	17.655099	16.462609	40.173897	51.235552	58.905791	36	27	5	43	22.986928	16	59	32	33	39	55	116.994083	21	23	24	64.996516	60	61
L3_chr9_+_131409308	chr9	131409308	131409308	+	NA	NA	NA	0	0	0	0.975531	1.292589	1.562284	0	0	0	0	5.760351	9.205845	0	0	1.733047	2.43632	8.737604	13.058277	0	0	0	1	1.266667	2.266667	0	0	0	0	6.586207	13.344828	0	0	3	3.983607	10.967213	13.491803
L3_chr9_+_131467678	chr9	131467677	131467678	+	51450	PRRX2	MGC19843,PMX2,PRX2	7.031822	2.406191	1.591957	0.975531	0	0	2.020514	4.744501	1.554319	0	1.139672	9.69397	11.152647	7.443281	0.494381	0	5.539084	9.472351	8	4	1	1	0	0	2.809847	6.903226	1.967742	0	1.344086	13.967742	11	9.646392	1	0	7.216032	9.738182
L3_chr9_+_133093365	chr9	133093362	133093365	+	NA	NA	NA	0	0	0	0	0	0	10.589577	0	0	0.937795	0.84304	0	2.054407	0.742541	0	3.053756	0.643964	1.007135	0	0	0	0	0	0	13	0	0	1	1	0	2	1	0	5	1	1
L3_chr9_+_133730791	chr9	133730791	133730791	+	NA	NA	NA	0	0	0	0	0	0	0	0.540457	1.580632	0	0	0	0	0	0	1.218951	10.514831	1.007135	0	0	0	0	0	0	0	1	2	0	0	0	0	0	0	2	13	1
L3_chr9_+_134931959	chr9	134931958	134931959	+	NA	NA	NA	14.486423	8.311001	12.788907	16.821537	11.289576	1.362328	2.960227	7.197145	4.070608	1.93233	8.817605	8.97447	8.130826	2.269478	2.4069	4.909839	7.901921	8.764874	16	14	7	17	11	2	4	10	5	2	10	13	8	3	4	8	10	9
L3_chr9_+_138377653	chr9	138377628	138377658	+	NA	NA	NA	0.804244	0.610418	4.93594	6.844899	8.187496	1.276213	1.32216	1.080913	1.580632	6.70065	12.921729	13.645776	2.054407	0	0	0.60736	0.643964	2.014269	1	1	3	7	8	2	2	2	2	7	14.942308	18.942308	2	0	0	1	1	2
L3_chr9_+_138680040	chr9	138680014	138680058	+	51162	EGFL7	MGC111117,RP11-251M1.2,ZNEU1,VE-STATIN	22.070293	8.500606	10.246745	13.018131	13.229044	4.193206	5.305238	4.518335	1.69941	1.93233	0	0	10.85437	2.987708	2.845696	1.941642	3.027577	19.386754	26.331818	14.027769	6.259091	13.295455	12.944444	6.4711	7.1	8	2.209451	2	0	0	10.600985	4	5.297561	3.183275	4.600985	19.763302
L3_chr9_+_139006694	chr9	139006663	139006720	+	286257	C9orf142		56.382997	36.81602	23.370813	29.472396	23.384273	16.525458	2.806518	5.198894	1.580632	9.850008	2.583893	0.741153	26.469447	32.557551	50.767262	18.80859	22.177504	30.427555	63.266922	62	13	29.959459	22.851126	23	4.272727	9	2	10	3	1	26	42.337276	68.982684	30.71548	29.793893	30.826096
L3_chr9_+_140065324	chr9	140065323	140065325	+	NA	NA	NA	18.675215	5.762736	6.753939	7.859991	26.750931	14.61937	35.701188	25.682861	22.704299	14.45482	40.578298	45.620505	17.258512	7.637864	12.962302	0.60736	3.557546	15.535532	21	9.566019	4	8	26	18	39.995906	31.994901	26.999659	14	44.990807	68	17	9.995273	19	1	5	16
L3_chr9_-_967306	chr9	967306	967309	-	NA	NA	NA	0	0.489486	0.284118	0	2.659098	0	0.40549	25.800489	10.679882	10.550346	23.440256	0.477582	0	0	0	0	0	0	0	0.8	0.2	0	2.6	0	0.636364	31.545455	12.727273	10.181818	26.090909	0.636364	0	0	0	0	0	0
L3_chr9_-_4290028	chr9	4290028	4290028	-	169792	GLIS3	FLJ38999,FLJ90578,MGC33662,ZNF515	0	0	0	0	14.392716	0	0	0	0	0	0	0	0	0	0	0	0.643964	0	0	0	0	0	14	0	0	0	0	0	0	0	0	0	0	0	1	0
L3_chr9_-_5998491	chr9	5998451	5998508	-	158358	KIAA2026		16.877848	7.252467	4.775871	20.596599	27.646217	1.91432	14.005412	26.942825	36.883756	32.581668	59.582098	32.031384	3.098016	9.048982	10.289062	17.150715	10.559911	7.993398	20	12	3	21	27	3	19	39	44.977099	33	68	44.642857	3	11.930233	18	28	14.953756	8
L3_chr9_-_8847792	chr9	8847792	8847793	-	NA	NA	NA	16.5077	7.15714	1.591957	7.898262	3.069543	1.362328	2.984684	2.607744	1.62761	0.937795	0	0.024938	2.054407	4.592579	1.090837	1.860161	0.814768	0	18.135135	12	1	8.02753	3	2	4.03055	4.054	2.057551	1	0	0.03055	2	6	2	3.045633	1.241176	0
L3_chr9_-_14683353	chr9	14683344	14683431	-	340481	ZDHHC21		4.849946	4.212594	4.93594	14.695109	9.207218	0.638107	1.398909	6.002936	7.314171	9.871262	4.164351	5.817588	4.740916	2.212002	9.71539	14.706999	24.562726	5.412274	5.895833	7	3	15	9	1	2	9.71746	9.247742	10.295411	4.888889	8	4.599156	2.97931	15.891892	24	32.918348	5.389356
L3_chr9_-_15500969	chr9	15500960	15500994	-	11168	PSIP1	DFS70,LEDGF,MGC74712,PAIP,PSIP2,p52,p75	20.857912	26.769987	12.788907	34.563062	1.019722	0.638107	9.372604	15.234754	15.623037	10.214206	3.395108	7.852381	15.339498	13.71552	3.664819	6.111744	2.013723	1.993043	23.935065	45	7	35	1	1	12	22	19	10	4	11	15	17.955882	7	10	3	2
L3_chr9_-_21021636	chr9	21021622	21021640	-	401494	PTPLAD2	DKFZp686F01145,DKFZp686G24132	14.30534	7.264685	1.591957	2.933393	5.108987	0.638107	5.129007	7.41926	3.091086	16.33041	1.709028	4.335282	17.352471	13.792573	8.995743	12.268999	1.36976	3.021404	17	12	1	3	5	1	7	12	4	16	2	6	17	18	13.951807	20	2	3
L3_chr9_-_25668278	chr9	25668257	25668309	-	286319	TUSC1	MGC131751,TSG-9,TSG9	62.347556	31.187205	43.939783	66.822386	31.635775	21.450669	1.32216	1.718711	2.318315	0.937795	2.529121	5.789411	30.744679	10.911439	28.553483	20.72688	12.029578	14.873352	69.992958	51.848198	24.992908	67.967958	30.921824	29	2	3	3	1	3	8	29.988406	14.469461	47	33.935135	16.99422	14.994186
L3_chr9_-_32542567	chr9	32542566	32542604	-	10210	TOPORS	RP11-205M20.5,LUN,TP53BPL,P53BP3,RP31	3.26533	5.433431	0	15.7906	2.039444	0	1.32216	3.34008	6.28744	10.079635	0	1.482306	2.065344	9.794218	8.607479	4.256522	4.904017	2.01427	4	9	0	16	2	0	2	6	8	10	0	2	2	13	14.984848	6.984848	7	2
L3_chr9_-_34351745	chr9	34351745	34351746	-	NA	NA	NA	7.89312	9.82442	7.71914	8.199014	4.683626	0.492674	0.66108	5.600086	17.909944	0.937795	5.238118	4.231691	4.156516	3.815345	6.09546	6.144174	8.43781	4.105855	9.105263	16.578947	4.368421	8.315789	4.578947	0.789474	1	8	21	1	6	6	4.06851	5	9.026316	10	10.621141	4.166667
L3_chr9_-_34448578	chr9	34448577	34448580	-	203259	C9orf25	RP11-573M23.5,FLJ39031,bA573M23.5	5.111747	4.796445	1.591957	16.743781	3.069543	1.276213	2.059989	1.080913	0	2.870125	4.349605	4.231691	3.072054	10.82435	1.090837	3.061421	1.287928	1.993043	6	8	1	17	3	2	3	2	0	3	5	6	3	14	2	5	2	2
L3_chr9_-_34602090	chr9	34602090	34602124	-	138716	C9orf23	MGC29635,bA296L22.5	12.101964	4.856637	0	4.917216	6.122694	1.276213	0	1.080913	0	0	0.84304	1.482306	8.209453	6.735502	5.623091	3.64839	3.383483	10.830788	14	8	0	5	6	2	0	2	0	0	1	2	8	9	10	6	5	11
L3_chr9_-_35655193	chr9	35655163	35655226	-	84904	C9orf100	FLJ14642,MGC44886,RP11-331F9.7	115.824857	45.315962	8.119854	32.409154	10.205945	2.638541	98.276394	64.504845	35.774148	39.874999	10.328606	10.091664	163.456249	73.401904	40.720031	99.761741	25.675836	20.645567	128.992754	76	5	33	10	4	120	90.994203	43	39	12	14	161.982413	95	59.996504	161.991225	33.996479	21
L3_chr9_-_37582575	chr9	37582574	37582628	-	401505	C9orf105	RP11-263I4.1,RP11-613M10.3,bA613M10.3,Tom5	26.689411	23.512997	16.10587	12.709101	10.210307	2.556098	34.687199	29.697933	15.069054	9.641756	15.454754	17.167786	83.144465	32.774063	35.808493	31.850398	30.434345	21.825117	31.975	39	9.92126	13	10	4.008971	44.92268	44.911751	19.009505	9.977528	18.009506	23.888782	81.849662	42.996774	57	51.932927	41	21.996753
L3_chr9_-_38059225	chr9	38059222	38059273	-	6461	SHB	RP11-3J10.8,RP11-3J10.3,bA3J10.2	93.086276	64.00634	177.999633	317.355758	228.840514	81.228257	13.987396	15.116885	23.783528	46.698973	55.852333	59.732763	22.34167	20.037539	24.813333	58.385299	50.446939	40.749905	102.988179	107.916537	90.572956	318.946113	221.877793	97.608417	19	23	29	45.809876	62.934308	86.62526	21.911585	25.986971	38.365234	94.68656	63.49712	41.687055
L3_chr9_-_72192159	chr9	72192157	72192160	-	NA	NA	NA	0	0	0	2.933393	0	0	0	0.540457	0	0	0	0	3.072054	13.034303	9.119566	17.84326	7.429845	0	0	0	0	3	0	0	0	1	0	0	0	0	3	16.961039	14	28.986667	10	0
L3_chr9_-_72218655	chr9	72218638	72219091	-	687	KLF9	BTEB,BTEB1	14.162726	37.433423	9.711811	33.405019	5.102972	2.638541	16.471808	14.079194	5.57735	9.627515	1.68608	7.250123	5.106341	5.21533	4.057126	6.090554	2.013724	0	17.157895	62	6	34	5	4	21	23	7	10	2	10	4.969697	7	8	10	3	0
L3_chr9_-_73573250	chr9	73573250	73573638	-	23670	TMEM2	RP11-52I12.1	1.656842	0	8.345896	1.957861	5.088863	7.713735	0	4.827888	17.490725	9.827403	10.367686	53.355463	3.087079	2.124105	21.494759	10.406901	15.308877	15.694265	2	0	5	2	4.980392	11	0	8	21	10	12	77	3	2.862745	32	17	21	16
L3_chr9_-_76757606	chr9	76757574	76757632	-	55071	C9orf40	FLJ25795,FLJ10110	61.210058	31.668383	4.935939	26.621462	4.08325	0	1.32216	1.718711	3.898947	0	0	2.195282	52.740803	9.00498	18.308786	13.459651	5.728646	4.951216	69	53	3	27	4	0	2	3	5	0	0	3	52	12	28	22	8	5
L3_chr9_-_76832994	chr9	76832994	76833172	-	NA	NA	NA	118.251312	86.540695	51.805643	71.776044	42.988363	13.644126	15.000339	35.547761	34.686635	15.541418	21.396704	24.124994	45.029517	31.661378	24.541821	29.34693	17.350354	18.907068	135.99449	144.798087	31	73	42	19.996337	21	53	41.988166	16	24.964497	34	44	42	43	48	26	19
L3_chr9_-_83494283	chr9	83494214	83494316	-	7088	TLE1	Esg1,ESG,GRG1,RP11-203D19.1	41.317025	13.950979	1.057107	9.801329	5.102972	2.420376	6.796339	5.255305	3.091086	2.349723	3.859759	1.874746	15.248993	10.604898	0.494381	9.157608	2.575855	0	48.593007	23.059428	0.682243	9.993007	5	3.682243	10	9.581633	4	2.52	4.52	2.52	14.82749	14	1	15	4	0
L3_chr9_-_87904270	chr9	87904249	87904319	-	51280	GOLM1	RP11-379P1.3,C9orf155,FLJ22634,FLJ23608,GOLPH2,GP73,PSEC0257,bA379P1.3	44.648971	50.834135	32.24987	72.674595	32.603015	9.235192	5.550929	12.457302	11.8297	25.086765	5.924228	10.701841	37.244426	30.368758	36.29277	31.724699	29.652067	19.804831	51.973488	84.846522	19	73.828279	31.862928	13	8	20.983471	15	24.983607	7	14.834483	36.263333	39.932253	56.697734	51.879203	40.639182	19.960573
L3_chr9_-_93223466	chr9	93223463	93223470	-	NA	NA	NA	4.062252	1.822352	1.591957	6.861081	9.180285	12.101571	1.398909	0.438856	0.772772	1.87559	1.183755	8.636008	0	0.742541	1.814229	0.60736	0.643964	2.014269	4.991266	3	1	7	8.973799	16.913948	2	0.830935	1	2	1.411215	11.99784	0	1	3.566745	1	1	2
L3_chr9_-_93752266	chr9	93752239	93752323	-	4920	ROR2	BDB,BDB1,MGC163394,NTRKR2,RP11-8I8.2	0.804244	0	0	12.718483	3.059166	0	0	0	0.772772	15.564023	12.778095	12.960631	0	0	0.494381	1.822079	0	0	1	0	0	13	3	0	0	0	1	16	15	17.968254	0	0	1	3	0	0
L3_chr9_-_94936355	chr9	94936345	94936688	-	4814	NINJ1	NIN1,NINJURIN	33.536253	17.345135	78.182583	35.289614	58.553812	29.176956	10.386867	7.32078	11.130819	10.3028	16.482685	7.758982	26.487711	16.907358	30.555856	22.119582	16.661381	36.32187	38	29	41.913793	35.854554	57	37.940092	14.00631	11.161885	14	10.431193	19	11	26	22	44.820896	36	22.954802	37.227716
L3_chr9_-_96441615	chr9	96441609	96441888	-	2203	FBP1	FBP	61.141014	37.245888	6.367828	51.162751	192.351272	29.027893	8.581214	2.161827	3.126176	7.137442	19.081035	4.352126	13.370168	15.888225	7.387781	29.497525	100.198411	110.237167	70	62	4	52	187	40	12	4	4	7	22	6	13	20.9941	13	47.99705	116.994065	114
L3_chr9_-_97119795	chr9	97119789	97119827	-	2176	FANCC	RP11-80I15.2,FA3,FAC,FACC,FLJ14675	10.986135	5.428259	7.024196	0.975531	0	0	10.899371	4.02064	3.92628	8.918968	1.68608	0.741153	13.32934	17.894968	8.966967	5.478933	0.643964	7.870974	13	9	4	1	0	0	14	7	4.972973	8.972973	2	1	13	23.520834	15.747475	9	1	7.917188
L3_chr9_-_97308361	chr9	97308361	97308361	-	5727	PTCH1	PTC,RP11-435O5.3,BCNS,FLJ26746,FLJ42602,HPE7,NBCCS,PTC1,PTCH,PTCH11	1.656842	1.788479	1.591957	0.975531	1.019722	1.362328	11.473167	2.56872	0.772772	2.94947	1.709028	0	0	0	0	0	0	0	2	2.963731	1	1	1	2	14	4	1	3	2	0	0	0	0	0	0	0
L3_chr9_-_98220426	chr9	98220424	98220528	-	195828	ZNF367	RP11-172F4.6,CDC14B,FLJ33970,ZFF29	317.954796	330.109794	74.95587	42.376129	8.177661	15.366557	138.162443	351.941974	72.793213	25.615343	10.250396	58.678849	187.058779	254.698556	62.931864	16.519128	17.5519	34.259929	336.742757	565.369345	41.980225	42.955154	7.998099	20.993264	161.944831	395.755756	86.993784	24.992424	11.994956	84.988677	185.797167	320.751227	88.93094	26.979943	23.987179	34.862136
L3_chr9_-_99564919	chr9	99564919	99564919	-	NA	NA	NA	0	0	0	0	0	0	0	0	11.552532	8.204045	10.498541	13.908413	0	0.554198	4.466935	1.29553	1.092581	1.624494	0	0	0	0	0	0	0	0	13.733333	8	11.866667	20.4	0	0.75	6.875	2.125	1.625	1.625
L3_chr9_-_99656562	chr9	99656562	99656563	-	NA	NA	NA	14.496259	4.989769	9.527718	10.528538	10.856067	5.040507	11.513021	8.684046	17.335099	2.441809	9.445945	8.034212	9.773657	3.482958	15.019212	8.988421	1.948782	6.852044	16.074406	8.359697	5.31744	10.665164	10.569006	6.611571	14.044965	11.920748	20.346789	2.503057	10.754752	11.558623	9.623649	4.595821	19.88527	14.60142	2.790634	6.952645
L3_chr9_-_99944945	chr9	99944940	99944945	-	NA	NA	NA	0	0	2.399017	13.103408	2.039444	0	0	0	0.248586	0	1.130378	0	0	0.043248	2.188774	0	0.36923	0	0	0	1.466667	13.293333	2	0	0	0	0.333333	0	1.333333	0	0	0.061069	4	0	0.6	0
L3_chr9_-_109291869	chr9	109291868	109291941	-	9314	KLF4	EZF,GKLF	88.065115	381.669671	17.867187	102.303954	77.281997	64.746949	31.657668	43.225158	26.965317	16.639055	24.798205	50.313129	81.667522	168.235926	6.793894	25.245855	64.496201	60.638477	94.999036	659.999036	10	103	75	74	37.988462	58.996154	32	16	27.988462	73.996154	81	212	11	41	75	63
L3_chr9_-_113286457	chr9	113286420	113286556	-	23392	KIAA0368	ECM29,FLJ22036,KIAA1962,RP11-386D8.2	53.817157	43.849877	54.748768	51.120396	23.502235	12.57087	24.401289	91.505805	58.39417	22.144541	21.537893	36.29016	28.601058	49.308627	74.952231	42.229875	41.271776	28.722043	62.989273	73	31	52	22.960993	18	33	121	71	22	25	50.872123	28	64	106.846484	69	55	29
L3_chr9_-_114420951	chr9	114420951	114420952	-	NA	NA	NA	0.804244	0.990114	0.035731	0	0.029095	0	2.995264	0	0	0.026774	0	0	1.911954	7.71365	2.719336	10.268211	0.048234	0	1	1.628846	0.028846	0	0.028846	0	4.066116	0	0	0.033058	0	0	1.855302	10.011497	4.760473	16.671664	0.092545	0
L3_chr9_-_116003561	chr9	116003559	116003564	-	NA	NA	NA	4.217545	4.186026	0	0	1.019722	0.638107	0.201508	0.15714	0.50846	0.614392	0.84304	0.980364	0	10.870975	0.494381	0.60736	0	1.007135	5	7	0	0	1	1	0.333333	0.333333	0.666667	0.666667	1	1.333333	0	14	1	1	0	1
L3_chr9_-_116151115	chr9	116151111	116151122	-	NA	NA	NA	0	0	0	0	0	0	0.66108	0	0	13.228993	0	2.195282	1.032672	0	0	6.119542	0	0	0	0	0	0	0	0	1	0	0	13	0	3	1	0	0	10	0	0
L3_chr9_-_116307552	chr9	116307545	116307642	-	25861	DFNB31	CIP98,DKFZP434N014,KIAA1526,RP11-9M16.1,USH2D,WHRN,WI	6.579016	43.795369	68.654968	149.922277	86.181722	24.752486	7.741285	26.475234	181.528485	237.763287	276.803646	141.326412	16.43393	14.191399	41.070052	77.623134	45.532968	24.536511	8	73	40	151.96616	83.997579	34.961165	11	42	217.981667	229.807462	310.974528	203.612873	16	18.922006	67.993994	126.589466	62	25
L3_chr9_-_122382259	chr9	122382243	122382272	-	55755	CDK5RAP2	RP11-412P1.1,C48,Cep215,DKFZp686B1070,DKFZp686D1070,KIAA1633,MCPH3	51.153849	55.273488	11.623904	52.285243	2.039444	1.91432	13.971025	19.748556	25.667707	6.678046	5.993695	7.984694	39.716289	25.754515	36.217575	18.968976	7.165434	7.086035	59	93	7	53	2	3	19	31	31.983193	7	7	11	39	34	55.16148	31	11	7.054437
L3_chr9_-_125070339	chr9	125070339	125070744	-	55342	STRBP	DKFZp434N214,FLJ11307,FLJ14223,FLJ14984,MGC21529,MGC3405,SPNR,p74	111.146843	39.950938	37.682748	37.327392	15.024833	4.437081	55.906938	76.610468	55.747911	31.364687	64.246411	72.250044	54.395544	32.020064	30.962194	18.005074	30.089602	14.870475	125.698709	66.584472	21.877358	37.948649	14.706898	6.316038	68.362781	108.157545	67.216453	31.362868	73.284514	104.002808	53.270059	41.906817	48.945055	29.46813	41.233406	14.940563
L3_chr9_-_128301924	chr9	128301924	128301927	-	NA	NA	NA	7.73813	3.611079	3.343982	8.597706	8.690845	8.172589	16.704524	5.91346	3.927929	10.54002	7.198118	38.173441	0.556299	0	1.179637	1.585008	0.879197	8.522702	9	6	2	8.758721	8.47886	10.911743	20.333134	8.710834	4.929466	10.290927	8.334041	56.259192	0.536132	0	2.33103	2.605848	1.33103	8.657454
L3_chr9_-_129517761	chr9	129517742	129517787	-	138428	PTRH1	C9orf115,MGC51999,PTH1	21.735535	17.445436	15.618862	14.68831	28.692868	17.629515	20.256601	42.207509	31.454396	18.358515	29.615188	34.347361	9.868028	6.017272	6.5661	8.544409	16.090257	14.752926	25	28.985401	9	15	28	25	27	60	38	18	34	49	9.585185	8	12	14	22	14.755556
L3_chr9_-_132788934	chr9	132788934	132788934	-	NA	NA	NA	0.804244	0	0	0	0	0	0	0	0	12.52249	0	0	0	0	0	0	0	0	1	0	0	0	0	0	0	0	0	12	0	0	0	0	0	0	0	0
L3_chr9_-_132804424	chr9	132804366	132804447	-	84929	FIBCD1	RP11-83J21.2,FLJ14810	27.009933	18.174359	3.183914	9.768909	4.078888	4.350973	15.572934	8.574861	1.545543	3.86466	3.395108	7.079797	5.163361	8.36175	1.483144	2.447087	0.657962	1.007135	32	30	2	10	4	6	20.886024	14	2	4	4	10	5	11.104938	3	4.029575	1.029712	1
L3_chr9_-_133533661	chr9	133533658	133533670	-	NA	NA	NA	0	0	4.93594	1.951062	3.063528	0	0	0	19.09365	6.900538	21.853187	7.111229	0	14.779154	11.382469	8.569238	11.124714	4.985364	0	0	3	2	3	0	0	0	23	7	25	10	0	19	19	14	15	5
L3_chr9_-_134028225	chr9	134028225	134028228	-	NA	NA	NA	0	1.211934	0	22.227535	52.609154	21.857438	0	1.404263	0.264934	1.87559	9.950494	12.629364	0	0	0.494381	8.643952	36.088361	54.816756	0	2	0	22.432111	51.011115	26.315006	0	2.517483	0.354545	2	11.258741	18.333333	0	0	1	14.0625	41.15331	57.774201
L3_chr9_-_134986363	chr9	134986349	134986484	-	5900	RALGDS	FLJ20922,RGF,RalGEF	9.248934	20.632802	19.954463	16.713955	6.118332	0.638107	19.765194	80.273721	56.041408	30.617182	27.217504	21.155892	3.087079	4.497101	7.162428	9.760914	1.366027	1.939845	11	34.535714	11.954545	17	6	1	27.410959	106.935275	67.987055	30	31	30	3	6	13	16	2.144068	1.925
L3_chr9_-_135213166	chr9	135213154	135213188	-	6834	SURF1		28.965014	17.244912	1.591957	11.766046	31.81511	14.743017	1.32216	0.540457	0.772772	0	7.767239	7.183405	22.453526	6.759813	8.952626	12.220486	15.396563	5.95835	32.992481	29	1	12	31	20	2	1	1	0	9	10	21.990099	9	15	20	20.990099	6
L3_chr9_-_138150485	chr9	138150479	138150553	-	90120	C9orf69	bA83N9.1	26.282194	14.260563	6.527896	28.37565	64.926822	18.733659	4.889849	12.927707	0.772772	14.88209	8.508122	2.195282	12.277118	16.603839	6.664688	14.618936	16.446208	21.761737	31.525925	23.525128	4	28.95952	63.349246	27.498723	7	21	1	15	10	3	11.934524	21.994048	11.994048	23.982143	23.983947	21.922757
L3_chr9_-_138175280	chr9	138175280	138175283	-	NA	NA	NA	1.656842	0.610418	1.591957	7.886126	13.350475	2.88285	2.960227	1.858813	4.070608	1.93233	6.129538	8.28272	0	2.269478	2.4069	3.061421	0	0	2	1	1	8	13	3.967742	4	3	5	2	7	11.970588	0	3	4	5	0	0
L3_chr9_-_138454088	chr9	138454071	138454165	-	56623	INPP5E	MGC117201,PPI5PIV	64.52473	49.232881	27.916926	60.60663	44.190181	20.34582	42.568709	45.209765	15.694196	24.551029	21.683828	39.287463	21.097844	21.329807	20.725756	6.996518	9.545396	32.883971	74.935788	82.133849	16.432213	61.70014	43.145283	29.529912	57.267858	69.78598	19.989404	25.450667	25.329801	55.189847	20.575323	28.083524	35.555077	11.507763	14.12738	33.1224
L3_chr9_-_138958837	chr9	138958804	138959062	-	54461	FBXW5	DKFZP434B205,Fbw5,MGC20962,RP11-229P13.10	188.064411	100.598201	115.2352	108.959595	171.61112	62.011406	20.507427	41.356378	8.535576	23.031913	28.390284	27.140476	55.214556	62.112346	52.73108	48.843089	60.36584	79.254628	215.217909	167.820613	66.973807	110.965047	167.315976	86.805586	28.784701	66.014215	11	23.945122	32.890411	37.415317	53.942553	81.922284	89.86585	79.99568	80.730069	80.249153
L3_chr9_-_139037013	chr9	139037013	139037016	-	NA	NA	NA	0.783988	1.866062	1.318714	11.432191	2.031507	5.754406	1.346602	2.047469	0.803869	1.920841	3.355502	14.556648	0.007011	0	0.22406	0	0.194687	1.007135	0.989663	3.079639	0.878049	11.622783	1.990211	7.729114	2.035847	3.52586	1.038955	2.035847	3.922122	20.886442	0.006532	0	0.5	0	0.333333	1
L3_chr9_-_139084765	chr9	139084749	139084874	-	89958	C9orf140	p42.3	774.099944	419.977118	236.787274	590.887424	115.261706	35.468503	366.799998	321.55774	199.077154	222.139809	76.245096	38.165628	178.004346	143.950983	147.229317	176.579209	45.733245	47.996465	774.918951	722.665346	117.999578	591.988623	111.996624	46	389.824954	352.978133	225.942616	202.983446	85.982686	54.983446	176.997821	184.753788	172.982688	284.989208	54.993569	48.997821
L3_chr9_-_139183694	chr9	139183675	139183711	-	389816	LRRC26	RP11-350O14.10,bA350O14.10	52.687448	27.924453	1.591957	2.933392	3.069543	2.000434	6.451167	1.718711	2.353404	0.937795	0.84304	0	11.225857	6.827364	1.733047	1.826311	2.773991	1.007135	60	47	1	3	3	3	9	3	3	1	1	0	10.973684	9	3	3	4	1
L3_chr10_+_3099691	chr10	3099680	3099768	+	5214	PFKP	RP11-298E9.2,FLJ40226,PFK-C,PFKF	289.052168	179.780002	132.550679	159.110923	116.337831	74.780362	430.671419	425.364226	283.33277	277.636875	199.392226	283.596854	303.873293	247.298616	467.143331	193.585141	257.974532	318.344144	312.600921	304.354505	72.991273	160.993892	113.320827	96	464.872592	468.683178	322.97341	253.772227	219.993822	428.930999	303.987163	309.990475	481.867528	311.898245	274.992389	338.977122
L3_chr10_+_5478571	chr10	5478564	5478581	+	10276	NET1	ARHGEF8,NET1A,RP11-116G8.1	1.656842	2.420552	0	0	1.019722	0	1.32216	1.080913	4.804578	5.79699	19.311875	7.168126	8.191782	7.655987	9.224659	12.291793	11.17893	5.92045	2	4	0	0	1	0	2	2	6	6	22	10	8	10	14	19.987952	14.987952	6
L3_chr10_+_6284900	chr10	6284899	6284901	+	5209	PFKFB3	RP11-298K24.3,IPFK2,PFK2	1.656842	5.957558	0	2.933393	0	4.350973	7.973695	27.553515	1.580632	0.937795	3.464574	10.961959	0	0.742541	0	0	0	0	2	10	0	3	0	6	10	33	2	1	4	15.969697	0	1	0	0	0	0
L3_chr10_+_11247014	chr10	11247011	11247521	+	10659	CUGBP2	BRUNOL3,ETR-3,NAPOR	84.927041	45.627957	28.214757	93.382362	30.775851	6.14919	111.799719	277.25134	281.955292	384.90878	549.666543	328.707407	197.359392	181.815776	288.049628	356.758679	362.720685	98.345301	91.671984	77.042454	15.727273	94.439212	30.026738	8.705882	136.882221	347.867554	329.828865	358.941761	609.463729	485.215708	194.993445	232.552968	357.891002	576.978641	423.961557	100.985296
L3_chr10_+_13243584	chr10	13243553	13243595	+	55388	MCM10	CNA43,MGC126776,PRO2249,DNA43	0	3.641388	1.591957	0	0	2.123056	10.308855	7.087055	5.514668	0.937795	0.84304	9.390123	29.692207	12.813973	12.563878	4.877413	1.287928	0	0	6	1	0	0	3	15	12	7	1	1	13	29	17	21	8	2	0
L3_chr10_+_13668954	chr10	13668951	13669016	+	8559	PRPF18	FLJ10210,PRP18,hPrp18	5.021789	6.858552	11.689879	7.843411	14.34284	0	16.970563	12.615031	26.708015	18.566025	34.019602	25.295339	31.586495	37.072166	59.954895	38.035657	42.789986	10.956123	6	11.388889	7	8	14	0	22	20	33	19	39	35.983425	30.983553	47.980328	87.990022	62	53	11
L3_chr10_+_13730464	chr10	13730464	13730464	+	NA	NA	NA	0	0	0	0	0	0	0	0	0	0	0	0	0	0	0	0.60736	14.986201	1.007135	0	0	0	0	0	0	0	0	0	0	0	0	0	0	0	1	18	1
L3_chr10_+_17317287	chr10	17317285	17317289	+	NA	NA	NA	0	0	0	0	0	0	0	0	0	0	0	0	1.032672	6.042967	13.338823	8.570639	7.44431	4.007312	0	0	0	0	0	0	0	0	0	0	0	0	1	8	20	14	10	4
L3_chr10_+_18988281	chr10	18988244	18988412	+	221079	ARL5B	ARL8	95.466557	108.669232	82.150565	73.927706	55.922414	12.07562	77.340007	160.148674	131.382573	58.531234	96.05056	54.962847	66.985106	99.140858	66.851356	51.578781	65.574638	18.936241	112.465888	181.238025	47.647732	75.318119	54.668982	18	100.612557	221.662782	159.631475	58.786611	109.484153	77	65.553312	129.90455	109.02358	84.343922	89.400612	18.956312
L3_chr10_+_22645363	chr10	22645315	22645412	+	23412	COMMD3	BUP,C10orf8,DKFZp686K0399,FLJ45471,RP11-573G6.3	36.512712	15.100384	8.345896	24.543196	7.132737	1.91432	10.899371	13.43429	6.19797	5.762855	10.450386	9.295229	313.381214	231.969289	270.459852	150.932046	101.469769	62.000394	42	24.986301	5	24.991228	6.986301	3	14	19.945946	7.875	6	12	13	311.772309	294.823479	321.729527	244.874273	127.954023	62.929512
L3_chr10_+_27833246	chr10	27833233	27833285	+	22931	RAB18	RAB18LI1,RP11-148B2.1	9.175745	11.810358	6.465429	15.206915	10.945374	1.91432	6.719549	10.114588	14.902046	14.18174	19.446149	17.986724	28.595716	18.505585	48.673157	44.164567	16.794237	18.238418	11.114286	19.575188	4.057143	15.528571	10.7	3	9.37037	16.45679	18.441639	14.37037	22.45679	25.071547	27.98357	24.5093	74.022556	72.007733	23.510352	18.489772
L3_chr10_+_31647457	chr10	31647442	31647459	+	6935	ZEB1	RP11-472N13.4,AREB6,BZP,MGC133261,NIL-2-A,NIL-2A,TCF8,ZEB,ZFHEP,ZFHX1A,DELTA-EF1	6.665885	3.632486	15.920862	9.798737	9.205343	3.362762	0	1.178254	3.175061	0.937795	2.529121	0.741153	0	0.742541	2.227429	1.214719	2.130027	0	8	6	8.956522	10	9	5	0	2	4	1	3	1	0	1	4	2	3	0
L3_chr10_+_42892522	chr10	42892506	42892530	+	5979	RET	PTC,CDHF12,HSCR1,MEN2A,MEN2B,MTC1,RET-ELE1,RET51	161.296552	80.033968	52.857375	29.576272	11.268295	2.000434	97.103728	57.627466	17.632675	6.957278	2.583893	4.972844	68.640252	66.923128	37.567416	5.512183	3.714923	23.087341	170	136	28	30	11	3	106	68	21	7	3	7	68	85	51	9	5	24
L3_chr10_+_50487516	chr10	50487510	50487517	+	NA	NA	NA	10.870937	9.769106	13.947277	15.687392	32.695085	30.232558	9.573056	6.381616	1.539208	1.055794	14.440133	38.568651	4.048772	0.925567	1.06232	0.200774	4.349401	4.419842	12.628789	16.253803	8.233908	15.976384	31.832504	37.231256	12.922773	9.767465	1.960711	1.138726	16.491065	57.021409	3.924913	1.25	2.027132	0.333333	6.041667	4.479167
L3_chr10_+_51235207	chr10	51235197	51235254	+	NA	NA	NA	1.608488	1.822352	3.183914	9.789355	3.059166	0	12.425309	18.389278	8.65464	10.602878	19.843952	8.865657	53.048149	59.597349	31.7888	40.361731	47.374936	47.262768	2	3	2	10	3	0	17	30	11	11	23	12	51.994521	77.99726	52.981427	65.994521	63.994521	47.975342
L3_chr10_+_59942595	chr10	59942546	59942875	+	80114	BICC1		84.523583	54.092112	24.450153	36.391325	15.286848	6.481565	44.650076	29.741614	47.742711	12.171791	13.21783	20.313386	22.206288	9.246682	8.68264	1.826311	2.768355	2.883393	96.406863	90.65762	14	36.830986	14.9	9.069726	60.026624	46.985401	56.661654	12.217908	15.353085	28.724867	21.64	12.177866	15	3	4.038633	2.882353
L3_chr10_+_63479121	chr10	63479116	63479127	+	84159	ARID5B	RP11-341A19.1,FLJ21150,MRF2,DESRT	0	0	1.591957	0.975531	0	0	0	0	19.054481	16.317884	0.84304	7.694922	0	0	2.573981	3.665347	1.36976	0	0	0	1	1	0	0	0	0	23	16	1	11	0	0	5	6	2	0
L3_chr10_+_70517866	chr10	70517846	70517948	+	5552	SRGN	PRG,FLJ12930,MGC9289,PPG,PRG1	41.260353	45.438538	21.175647	22.54873	6.128709	0.638107	125.674101	126.686546	103.115216	33.928792	8.56871	6.537146	2010.109811	1803.896222	2023.173228	599.787113	348.621919	70.439962	48	75.982249	13	23	6	1	150.993877	160.989812	122.997959	33.997947	10	9	2029.356469	2213.628554	1900.269551	964.621273	379.914143	71.999208
L3_chr10_+_72749021	chr10	72749018	72749050	+	55315	SLC29A3	ENT3,FLJ11160	12.004491	2.43277	13.778135	51.242983	41.173573	18.124321	7.582817	6.410457	14.811624	94.22939	54.012087	23.30102	5.290164	1.485082	7.636564	21.514658	25.242244	11.901154	13.981707	4	8	51.96988	40.134367	24	9.995902	10	17.995902	88.987755	60.989189	33	5.181667	2	13	35	33	12
L3_chr10_+_72826682	chr10	72826656	72826728	+	64072	CDH23	RP11-472K8.4,DFNB12,DKFZp434P2350,FLJ00233,FLJ36499,KIAA1774,KIAA1812,MGC102761,USH1D	65.412858	42.960185	39.017058	186.949048	154.053173	72.58161	34.571853	9.933469	17.271886	60.684149	76.876898	101.524666	26.916468	28.527879	30.05855	57.20733	77.353545	130.032757	75.603005	71.625091	22.998379	189.377882	150.124434	97.25081	44.322909	16.230094	22.058579	60.271627	87.275132	145.934531	26.340446	37.700658	50.649961	93.310753	100.203813	133.042572
L3_chr10_+_74121906	chr10	74121877	74121918	+	90550	CCDC109A	C10orf42,FLJ46135	71.349095	46.095838	25.95984	36.37151	20.484572	4.675482	117.650656	150.796742	74.807069	94.168722	80.018673	63.825372	66.941449	53.142418	56.044217	39.360669	39.557792	17.770302	78.819549	77.630923	15	36.93985	20	7	138.231551	187.58815	88.936481	88.957378	90.168814	92.024678	65.875204	68.51522	77.986301	64.090061	50.180259	17.991781
L3_chr10_+_75202039	chr10	75202029	75202070	+	170384	FUT11	MGC119338,MGC119339,MGC33202	22.439906	16.821413	3.156656	20.428044	7.146778	3.39927	33.035241	25.992961	7.727716	23.589772	18.949494	31.957013	8.228565	6.771006	16.557444	21.407318	8.944644	24.706654	25.968504	27.991935	1.984	20.82	7	5	43.958182	35.951542	10	23.995392	21.99537	44.981671	8	9	27.951724	35	12.943758	25
L3_chr10_+_76541274	chr10	76541234	76541279	+	142891	SAMD8	RP11-487I5.5,FLJ25082,SMSr	29.213347	32.341813	26.449734	34.353552	22.510911	2.638541	9.836107	5.260133	7.157982	0	3.372161	4.352126	3.603178	5.274731	9.846761	12.832078	13.266278	2.014269	34	53.949742	15	35	22	4	13	8.275449	9	0	4	6	3.486486	7	16	21	19	2
L3_chr10_+_79789757	chr10	79789757	79789758	+	NA	NA	NA	0	0.610418	1.591957	0	1.019722	14.997257	0	0	0	0	0	0	0	0	0	0	0	0	0	1	1	0	1	17.909091	0	0	0	0	0	0	0	0	0	0	0	0
L3_chr10_+_90629774	chr10	90629771	90629774	+	57559	STAMBPL1	ALMalpha,AMSH-FP,AMSH-LP,FLJ31524,KIAA1373,bA399O19.2	0	0.610418	0.003898	0.003449	0.003647	0	0	1.930048	4.043589	2.081495	1.76943	1.539965	0.149963	5.764514	12.259475	5.252156	14.58094	19.921174	0	1	0.003643	0.003636	0.003646	0	0	3.147223	5.147223	2.175569	2.075353	2.072115	0.142496	7.594022	19.011022	8.587243	18.553641	20.347703
L3_chr10_+_93673506	chr10	93673502	93673580	+	9044	BTAF1	KIAA0940,MGC138406,MOT1,TAF(II)170,TAF172,TAFII170	159.508648	129.359189	71.636266	89.667119	45.036543	4.72509	177.947178	359.730456	338.575188	153.132516	207.675455	185.198707	123.635647	145.825758	196.570399	102.410384	113.292873	48.263528	178	217.998316	41	91	44	7	212	434.974615	391.998276	147	230.999425	274	121.997866	187.997866	257.998933	166	137	48.998937
L3_chr10_+_95246385	chr10	95246370	95246393	+	55165	CEP55	C10orf3,FLJ10540,URCC6,RP11-30E16.2	10.297152	14.398696	5.161982	11.780192	0	0	1.32216	8.396875	8.076415	5.857163	0	1.454129	7.195894	6.028465	5.548546	14.112442	4.283342	4.913316	12	24	3	12	0	0	2	13	10	6	0	2	7	8	9	23	6	5
L3_chr10_+_96178729	chr10	96178729	96178732	+	NA	NA	NA	0	0	0	0	0	0	0	12.208791	0	0	0	0	0	0.742541	0	0	0	0	0	0	0	0	0	0	0	16	0	0	0	0	0	1	0	0	0	0
L3_chr10_+_97879461	chr10	97879461	97879813	+	9849	ZNF518	DKFZp781O2147,MGC125707,MGC125710,ZNF518	3.265331	7.255782	0	2.933393	3.063528	1.276214	9.44941	9.11274	23.37679	11.756103	0.84304	5.159894	28.653365	13.586781	7.310384	10.389943	3.863783	1.007135	4	12	0	3	3	2	13	15	29	12	1	7	28	18	13	17	6	1
L3_chr10_+_99463445	chr10	99463442	99463522	+	83742	MARVELD1	FLJ22343,FLJ23440,GB14,MARVD1,MGC4415,MRVLDC1,RP11-548K23.8,bA548K23.8	52.854269	33.699414	16.239707	57.889975	40.973661	26.739723	53.300097	39.796126	15.941455	31.933293	11.891133	33.46205	21.015122	8.926746	6.956372	16.918968	12.883821	33.426701	60.798806	55.96056	10	58.943734	40	38	67.809748	56.992806	19.83908	31.892716	13.996255	46.8659	20.521475	11.887324	12.959459	27.691304	17.940299	33.754102
L3_chr10_+_99486874	chr10	99486847	99486957	+	118813	ZFYVE27	RP11-459F3.2,SPG33,PROTRUDIN	30.229805	27.536383	28.20176	28.473072	28.749527	10.159812	18.67682	19.040887	32.224309	25.982967	26.271825	17.416557	52.700007	25.96279	130.911238	52.159778	62.081566	51.19811	35	46	16	29.051509	28.051509	14	26	29	39	26	30	24.202366	52	34	169	85	80	51.998175
L3_chr10_+_99530858	chr10	99530858	99530858	+	NA	NA	NA	0.804244	1.810134	0	0	10.269854	0	0	0	0	0	0	0	2.054407	0	0.494381	1.832151	0	0	1	3	0	0	10	0	0	0	0	0	0	0	2	0	1	3	0	0
L3_chr10_+_102113160	chr10	102113152	102113161	+	NA	NA	NA	0	0	0	0	0	0	0	0	0	0	0	0	21.217562	14.679736	5.805131	2.43951	0.643964	10.679818	0	0	0	0	0	0	0	0	0	0	0	0	21	19	9	4	1	11
L3_chr10_+_111202934	chr10	111202934	111202934	+	NA	NA	NA	0	0	10.842991	2.942775	0	0	0	0	0	0	0	0	0	0	0	0	0	0	0	0	6	3	0	0	0	0	0	0	0	0	0	0	0	0	0	0
L3_chr10_+_111615918	chr10	111615918	111615918	+	NA	NA	NA	4.008501	1.211934	2.166265	2.614254	0.849291	0.409462	0.66108	1.789291	1.17448	1.93233	1.274599	1.806466	9.810516	6.544665	11.857474	6.864794	5.916762	3.782203	4.666667	2	1.333333	2.666667	0.833333	0.666667	1	2.9	1.5	2	1.5	2.5	9.666667	8.5	16.166667	11.166667	7.666667	3.833333
L3_chr10_+_111957371	chr10	111957334	111957384	+	4601	MXI1	MAD2,MGC43220,MXD2,MXI,RP11-549L6.1	20.464587	12.568502	3.343982	0.975531	0	0	6.179967	4.59287	6.459202	0	0.84304	1.454129	8.228566	2.189883	3.170438	1.214719	0.643964	0	23.954545	20.984848	2	1	0	0	9	7	8	0	1	2	8	2.95	6	2	1	0
L3_chr10_+_112621663	chr10	112621660	112621678	+	27250	PDCD4	RP11-348N5.4,H731,MGC33046,MGC33047	49.541203	51.545127	21.134803	15.720155	1.019722	0.638107	8.587905	43.498938	19.570951	2.813385	10.31844	16.270696	71.802571	78.850815	43.681541	24.529443	27.004334	37.969987	55	87	12	16	1	1	12	59	24	3	12	23	71	99.971544	61.994709	39.997355	35	38.997355
L3_chr10_+_115429625	chr10	115429622	115429628	+	840	CASP7	CMH-1,ICE-LAP3,MCH3	0	0	0	0	0	0	0	0	0.772772	0	1.709028	1.454129	1.032672	0	2.4069	0.60736	1.287928	17.459845	0	0	0	0	0	0	0	0	1	0	2	2	1	0	4	1	2	18
L3_chr10_+_115793577	chr10	115793570	115793627	+	153	ADRB1	ADRB1R,B1AR,BETA1AR,RHR	48.37833	49.901713	6.527897	4.900636	4.8185	3.546613	8.91154	10.226297	1.189919	1.93233	0.675678	2.795415	23.267682	18.159297	2.471907	2.433671	0.643964	4.985365	55.920949	83.531026	4	5	4.721366	5	12.924871	16.842105	1.550539	2	0.804878	3.804878	22.768952	24	5	4	1	5
L3_chr10_+_123862257	chr10	123862257	123862258	+	10579	TACC2	AZU-1,ECTACC	1.656842	0	0	3.929369	1.019722	2.000434	0	0	2.402289	0.937795	0.84304	3.59413	0	1.502626	0.494381	6.134193	2.913582	10.679818	2	0	0	4	1	3	0	0	3	1	1	5	0	2	1	10	4	11
L3_chr10_+_129735870	chr10	129735865	129735872	+	5791	PTPRE	DKFZp313F1310,HPTPE,PTPE,R-PTP-EPSILON	0	0	0	1.951062	0	0	0.66108	3.577524	4.805407	1.87559	6.924199	2.936435	1.032672	0	1.483144	10.36383	8.272343	1.007135	0	0	0	2	0	0	1	6	5.990099	2	8	4	1	0	3	16.935996	11	1
L3_chr10_+_131054367	chr10	131054367	131054371	+	NA	NA	NA	0.804244	7.569021	4.889514	8.000823	3.069543	0	0.582019	6.032801	23.030826	3.345308	6.2631	2.031269	1.032672	2.113229	12.818904	8.137639	7.152064	0	1	12.703704	2.851852	8.155556	3	0	0.888889	9.128205	27.264957	3.461538	7.239316	2.820513	1	2.825	19.034091	13.277273	9.125	0
L3_chr10_+_132999568	chr10	132999567	132999569	+	NA	NA	NA	11.638048	2.828667	4.608528	5.768681	1.523913	0.575115	2.826087	1.755334	5.276789	2.546299	3.901217	6.983425	5.562873	3.344423	1.639109	0.869808	6.043243	0.804798	13.27872	4.677826	2.770611	5.879602	1.495532	0.909385	4.03174	3.077978	6.618781	2.661536	4.530869	9.855958	5.437231	4.443386	2.905509	1.429548	8.27161	0.791374
L3_chr10_+_133499640	chr10	133499639	133499640	+	NA	NA	NA	0	0	0	0	0	0	2.960227	0	0	0	0	0	17.20821	3.815345	10.061021	6.144174	7.901921	21.134551	0	0	0	0	0	0	4	0	0	0	0	0	17	5	14	10	10	22
L3_chr10_+_134016724	chr10	134016724	134016724	+	NA	NA	NA	0	0	0	2.942775	1.019722	0	0	0	0	3.981573	2.583893	1.454129	0	0	1.090837	1.218951	2.130027	18.217659	0	0	0	3	1	0	0	0	0	4	3	2	0	0	2	2	3	18.92
L3_chr10_+_134677130	chr10	134677127	134677131	+	NA	NA	NA	0	0	0	0	0	0	0	0	0	0	0	0	7.154502	10.732857	0.494381	1.035336	0.643964	0	0	0	0	0	0	0	0	0	0	0	0	0	7	14	1	1.705882	1	0
L3_chr10_-_5895336	chr10	5895323	5895426	-	2665	GDI2	FLJ16452,FLJ37352,RABGDIB,RP11-318E3.2	25.782666	10.810104	9.871879	15.684352	5.108987	0	21.162503	11.1965	21.154799	11.771066	14.60335	17.853983	76.429915	72.423356	79.767309	94.747732	110.606716	78.694193	30	18	6	16	5	0	27.993671	18	26	12	17	25	74.985775	93.984322	114.982938	153.997139	139	79.984334
L3_chr10_-_11693423	chr10	11693423	11693618	-	NA	NA	NA	3.640182	6.670216	6.367829	11.740417	6.639766	2.724656	14.101382	10.345244	27.792946	17.60363	8.281726	30.203833	14.346479	6.007023	3.535958	10.951455	2.542536	2.906687	4.5	11	4	12	6.5	4	19.5	17.20122	34.5	17.07622	9.75	43.45122	13.955556	7.952381	6.952381	17.946809	3.952381	2.904762
L3_chr10_-_13789189	chr10	13789184	13789672	-	55691	FRMD4A	FLJ10210,FRMD4,KIAA1294,bA295P9.4	2.412732	0.610418	19.9698	90.259367	20.441387	4.552862	10.916317	10.221463	256.458488	792.146824	691.29988	223.215778	4.104726	5.215331	94.841216	335.260663	292.957588	106.764851	3	1	12	91.838374	20	7	16	17	305.868949	735.548611	770.837769	321.887761	4	7	144.959458	543.8919	359.940785	108.99618
L3_chr10_-_22332606	chr10	22332593	22332696	-	64215	DNAJC1	DNAJL1,ERdj1,HTJ1,MGC131954	121.56838	115.687236	78.63351	121.482935	39.936002	9.870417	21.306829	44.810236	39.724294	19.39319	10.208272	13.038965	59.094044	56.657255	25.801657	45.974894	26.795097	13.840017	136.998201	194.985795	44	122.994636	39	13.996454	29	63.848457	48.969431	19.995049	12	17.975845	57.968631	73.996689	41.756926	75	37	13.914894
L3_chr10_-_24537891	chr10	24537891	24537891	-	NA	NA	NA	18.937067	13.577523	9.126663	12.618079	18.313275	18.115492	0.542784	0	0	0	0.70004	0.604434	0	0	0	0	0	1.007135	20.687284	22.991649	5.108108	12.77027	17.800401	21.283784	0.833333	0	0	0	0.833333	0.810811	0	0	0	0	0	1
L3_chr10_-_26541250	chr10	26541250	26541251	-	NA	NA	NA	0	0	0	0	0	0	1.398909	33.247036	34.707693	6.077393	3.464574	1.454129	0	10.870975	2.4069	3.061421	0.643964	0	0	0	0	0	0	0	2	39	40	6	4	2	0	14	4	5	1	0
L3_chr10_-_26896256	chr10	26896256	26896256	-	NA	NA	NA	0.350845	1.095141	0	2.745814	2.085896	0.905285	1.330275	0.410422	5.022538	8.939027	5.311092	11.63197	0.427444	0	0.395368	0.248581	0.82543	2.851863	0.451327	1.80531	0	2.800178	2.04106	1.376624	1.909091	0.782877	6.128736	8.685925	6.081978	16.97444	0.411111	0	0.822222	0.411111	1.256085	2.877778
L3_chr10_-_27189889	chr10	27189803	27189923	-	10006	ABI1	RP13-16H11.4,ABI-1,E3B1,NAP1BP,SSH3BP,SSH3BP1	3.265331	9.581007	0	13.71446	2.039444	1.276213	13.971726	21.04831	17.718371	9.491431	19.209717	20.948588	81.317387	95.134129	103.122776	130.076549	195.274949	59.845717	4	16	0	14	2	2	18	31	22	10	22	29	79.981065	121.998874	141	211	232.983778	61
L3_chr10_-_30365749	chr10	30365749	30365750	-	NA	NA	NA	0	0.307451	0	0	0	1.739086	1.398909	1.178254	0.772772	0	1.709028	10.447047	2.054407	0	0	0.60736	0	0	0	0.5	0	0	0	2.5	2	2	1	0	2	15.090909	2	0	0	1	0	0
L3_chr10_-_30388488	chr10	30388462	30388523	-	NA	NA	NA	21.930601	13.679681	0.991183	8.467772	15.619516	5.190968	29.550695	22.008581	11.26407	32.898777	32.369121	53.230976	13.313136	22.502599	2.017552	17.309047	14.11293	7.972619	25.775729	22.642424	0.642424	8.667441	15.284848	8	38.829193	35.524193	14.163904	33.060494	37.241437	75.269765	12.968965	29.271795	3.9	28.271795	19.763702	8
L3_chr10_-_33286832	chr10	33286824	33287239	-	3688	ITGB1	CD29,FNRB,GPIIA,MDF2,MSK12,VLAB,VLA-BETA	287.663038	248.468584	337.107648	595.230733	334.910225	122.013046	145.428781	437.478995	465.520789	550.192199	794.234359	1127.185551	191.391607	221.948419	403.911143	452.010761	624.907007	529.114175	320.292409	419.565526	180.945466	601.022533	325.811679	161.956581	183.896509	537.25857	543.425239	512.641489	875.507309	1703.78629	188.39254	285.435608	521.543732	731.673836	704.617678	551.719277
L3_chr10_-_34971626	chr10	34971625	34971628	-	NA	NA	NA	0	0	0	0	0	0	7.586287	2.345305	31.351216	17.465479	13.895305	15.994511	4.104726	1.485082	10.077967	4.285289	8.366868	5.937124	0	0	0	0	0	0	10	3.922414	36.844828	16.925786	15.767241	23.002529	4	2	14.885349	7.001467	10.944508	6
L3_chr10_-_43464336	chr10	43464329	43464337	-	7580	ZNF32	KOX30	10.303377	2.420552	0	3.908924	2.043806	4.847711	0.66108	2.39927	2.402289	0.937795	0.84304	0	3.098016	5.268379	0.988763	0.60736	2.013723	11.749117	12	4	0	4	2	7	1	4	3	1	1	0	3	7	2	1	3	12
L3_chr10_-_45410003	chr10	45410001	45410386	-	220972	MARCH8	RP11-67C2.1,MARCH-VIII,MIR,RNF178,c-MIR	33.549396	25.946619	18.217775	40.203207	30.651934	10.504557	45.074729	73.644512	39.292696	52.877139	69.432956	148.219494	14.413661	11.999454	8.747648	10.356376	12.877079	27.584921	39.914692	42.990147	11	40.985437	30	16	60.998331	107.954055	48.996683	53.996683	79.963783	210.957263	14	16	16	17	19	28
L3_chr10_-_48036459	chr10	48036458	48036463	-	2658	GDF2	BMP-9,BMP9	11.402688	4.826743	0	3.918306	13.339398	5.170731	15.71719	18.259271	9.95974	23.172398	33.333935	13.643177	8.130826	4.592579	0.494381	10.453981	10.13581	18.352155	13	8	0	4	13	7	19	24	12	22	37	20	8	6	1	17	13	19
L3_chr10_-_49529444	chr10	49529444	49529445	-	NA	NA	NA	0	0.610418	0.027023	0	0	0	0.808713	0	0.772772	0	0	0	11.651124	2.269478	1.570936	1.509412	0.933548	2.971095	0	1	0.022222	0	0	0	1.25	0	1	0	0	0	11.48	3	2.974649	2.48	1.48	3
L3_chr10_-_50417083	chr10	50417068	50417125	-	2074	ERCC6	CSB,ARMD5,CKN2,COFS,COFS1,RAD26	11.759351	13.820881	17.122117	33.468549	15.787749	2.638541	8.931094	35.811571	45.533622	71.124764	42.162671	50.65202	17.431262	9.118418	23.577071	15.176124	24.875283	13.458359	14	23	10	34	15.415254	4	12.82438	50.997506	55	68.765835	47.765835	73.898876	17	12	34.988506	24.758794	32	13.610802
L3_chr10_-_53640997	chr10	53640996	53640999	-	NA	NA	NA	0.02324	0	1.591957	10.844348	2.039444	0	0	0	0.787621	2.884314	2.558385	3.63915	0	0	0	3.63269	1.082631	4.883669	0.033413	0	1	11.033816	2	0	0	0	1.021752	3.014502	3.007251	5	0	0	0	5.94113	1.705675	4.968401
L3_chr10_-_61139483	chr10	61139461	61139601	-	100129721	LOC100129721		4.069574	1.822352	0	0	1.019722	0	30.308119	1.62137	0.772772	0	0	1.678247	1.032672	2.245167	1.618115	0	1.214475	0	5	3	0	0	1	0	38	3	1	0	0	2.254545	1	3	3.320755	0	1.894737	0
L3_chr10_-_64246114	chr10	64246110	64246174	-	1959	EGR2	CMT1D,CMT4E,DKFZp686J1957,FLJ14547,KROX20	0	1.220836	1.591957	22.566229	17.408021	1.362328	2.721069	94.970949	89.329971	94.023705	98.027328	69.070542	3.087079	50.249418	131.120674	114.591166	133.441278	77.054552	0	2	1	23	17	2	4	122	104	88	108	102	3	65	162	184.996979	148.99403	80
L3_chr10_-_71663154	chr10	71663150	71663195	-	5464	PPA1	IOPPP,MGC111556,PP,PP1,SID6-8061	81.943118	35.226798	21.282556	43.408022	19.462092	10.978412	6.489183	7.19781	11.978556	3.887265	7.656204	7.221843	76.073349	45.271918	34.397926	57.226168	42.819103	29.43744	91	58.984848	12	44	19	15	9	12	15	4	9	10	75	59	53	93	56	30
L3_chr10_-_73784684	chr10	73784676	73784768	-	54788	DNAJB12	DJ10,DKFZp586B2023	41.058892	37.09227	20.418396	28.470402	32.756851	8.946317	46.315392	34.46804	46.21041	25.883808	34.020447	36.888765	48.829822	53.955974	73.108656	52.305049	56.710402	69.186789	47.986957	61.933729	11.915966	29	32	13	58	54	56	26	39	53	48	69.975104	95.974843	84.981366	71.931573	70.950207
L3_chr10_-_74055827	chr10	74055798	74055893	-	10367	CBARA1	CALC,DKFZp564C246,EFHA3,FLJ12684	21.038609	13.905471	6.367828	17.611218	10.216322	2.638541	185.882138	183.507282	89.80002	171.659037	129.411405	98.54607	90.767797	93.353415	99.554852	105.646542	90.51833	55.288474	25	23	4	17.976471	10	4	225.988422	242.995152	109	164	147	140.999033	88.998609	122	152.972356	171.997214	120.990307	56
L3_chr10_-_74677012	chr10	74677011	74677069	-	23234	DNAJC9	HDJC9,JDD1,KIAA0974,SB73	104.057938	55.871509	30.652723	27.518809	6.133072	4.822826	9.210252	8.073053	8.65464	1.87559	2.552068	6.558741	156.041926	104.317027	268.252543	44.875597	37.865571	31.293498	115	94	18	28	6	7	13	13	11	2	3	9	155	133.997452	300	72.993655	48	32
L3_chr10_-_75151637	chr10	75151636	75151639	-	NA	NA	NA	6.165693	1.888132	19.349443	5.040225	2.607304	1.391204	3.561971	1.203882	0.212013	0.523143	1.015252	0.971035	0.469891	0.242949	0.248353	0.143133	0.091528	0.074899	7.183983	3.113377	10.395763	5.153214	2.557143	2.119669	4.871429	2.2	0.285714	0.571429	1.2	1.3	0.450739	0.333333	0.571429	0.238095	0.166667	0.071429
L3_chr10_-_78945983	chr10	78945983	78945983	-	NA	NA	NA	74.55732	60.445316	45.71123	41.770772	16.45559	16.923337	2.174382	2.570445	6.61695	0.001728	3.47301	4.231691	7.131974	2.269478	11.720829	1.832151	4.530728	0	77	104	23	42.022617	16	20	3.007165	4.002388	8.004777	0.002388	4.009553	6	7.010123	3	16.003374	3	6	0
L3_chr10_-_80875387	chr10	80875367	80875419	-	219654	C10orf56	FLJ90798,RP11-342M3.6	21.402477	26.935459	20.878843	71.489945	58.728615	18.251941	33.618578	47.056356	72.728106	124.247304	150.321873	103.979974	5.327627	14.300829	19.331678	17.467856	34.20503	14.156543	24.597871	45.358591	11.719212	72.105639	57.090101	24.707124	40.187645	61.455702	84.794449	114.1661	165.663825	154.635445	5.192357	18.634538	29.167665	28.384713	41.098371	14.384713
L3_chr10_-_89567902	chr10	89567898	89567993	-	84896	ATAD1	AFDC1,FLJ14600,FNP001	5.726417	7.88215	1.591957	8.703948	2.039444	2.123056	31.647214	46.892888	49.963685	40.849355	61.154411	68.020368	149.914455	127.022944	168.180798	163.869722	198.309116	98.642443	7	13	1	8.909091	2	3	42.979798	68.989834	61	40.997468	70	96.997455	147.997402	163.990478	228.974909	265.987896	235.995669	100.980989
L3_chr10_-_92608064	chr10	92608063	92608077	-	3363	HTR7	5-HT7	0	0	0	7.85999	5.09861	1.362328	0	0	0	0.937795	0.84304	9.833394	0	0	0.494381	3.053756	10.011988	3.97823	0	0	0	8	5	2	0	0	0	1	1	13.92	0	0	1	5	14	4
L3_chr10_-_95452310	chr10	95452303	95452350	-	118924	C10orf4	F26C11.1-like,FRA10AC1,FRA10A	14.068403	18.678475	11.689879	15.688616	4.08325	2.237136	3.305399	9.307421	4.720604	7.846233	8.539947	13.687357	12.329204	5.982182	3.710573	11.003142	8.136182	3.464352	17	31	7	16	4	3.453744	5	15	6	8	10	19	12	8	7	18	12.182073	3.455378
L3_chr10_-_97406424	chr10	97406419	97406460	-	5832	ALDH18A1	GSAS,MGC117316,P5CS,PYCS	23.52969	4.255121	1.591957	11.726357	4.02174	4.822826	7.848233	4.615675	3.923669	8.204045	0	3.615744	20.475055	8.288135	9.625358	15.295942	3.945615	4.99322	27.978723	7	1	11.978723	3.939969	7	10.424837	8	4.969697	8	0	4.914286	20	11	16	25	6	5
L3_chr10_-_100017942	chr10	100017938	100017944	-	84171	LOXL4	FLJ21889,LOXC	0	0	0	0	0	13.139033	0	0	0	0.937795	0	4.390564	0	0	0	0	0	12.864708	0	0	0	0	0	18	0	0	0	1	0	6	0	0	0	0	0	13
L3_chr10_-_100140919	chr10	100140912	100140921	-	84795	C10orf33	FLJ23849,MGC13047	0	0.610418	0	0	0	0	0	0	0	0	0	0	1.032672	0	0	1.826311	3.375039	10.871665	0	1	0	0	0	0	0	0	0	0	0	0	1	0	0	3	4.944444	11
L3_chr10_-_101935717	chr10	101935643	101935807	-	10613	ERLIN1	C10orf69,Erlin-1,KE04,KEO4,RP11-316M21.1,SPFH1	36.301935	17.411854	0	13.680415	5.102972	4.123491	18.705052	13.617505	0.772772	5.762855	4.349605	5.028555	66.377722	55.659798	7.15647	16.382689	5.233542	22.60868	42.755725	28.812727	0	14	5	6	26	22	1	6	5	6.857143	64.902439	73	14.088385	26.889412	8	22.902439
L3_chr10_-_103869922	chr10	103869921	103870277	-	NA	NA	NA	50.127545	34.357902	17.969303	64.107781	73.150627	44.937537	98.089973	118.155184	43.201739	129.074721	84.578182	218.749247	27.052572	19.599469	12.641478	15.836917	25.485609	54.995244	58.943783	57.097979	11.056515	65.283551	71.306267	59.594949	128.396642	169.807987	53.192462	126.272512	97.613014	318.474063	26.334794	26.231737	22.09205	26	37.028558	55.882636
L3_chr10_-_104158910	chr10	104158910	104158911	-	NA	NA	NA	1.656842	2.322141	0	3.757841	9.224805	5.710192	6.125052	13.458143	8.123377	9.999525	4.276722	43.877989	0.592633	0	0	0	0	0	2	3.837209	0	3.837209	9	7.837209	7.835616	18.835616	9.917808	9.917808	4.917808	65.240537	0.571429	0	0	0	0	0
L3_chr10_-_105605325	chr10	105605270	105605513	-	9644	SH3PXD2A	FISH,SH3MD1	22.80196	13.210729	26.691132	67.115839	72.450348	21.230509	21.27063	21.210353	19.942418	107.184295	135.037862	123.434678	2.040039	1.477579	10.22133	33.059172	26.459965	20.366547	26.990291	21.901408	14.986111	68.177751	70.738573	31	28.981707	32.982507	24.903485	105.276835	153.933392	177.592086	1.975309	1.967213	17.428347	53.982456	37.720266	20.492887
L3_chr10_-_105667933	chr10	105667899	105667976	-	79991	OBFC1	FLJ22559,RP11-541N10.2,bA541N10.2	19.72842	4.841104	1.591957	3.902124	4.08325	4.12349	3.644504	16.322206	1.580632	2.870125	0.84304	5.834432	23.530959	8.244894	2.0796	5.533701	9.046983	1.007135	23.618321	8	1	4	4	6	5.028977	23	2	3	1	8	22.950495	11	4	9.095731	13	1
L3_chr10_-_112828330	chr10	112828329	112828331	-	NA	NA	NA	2.127829	1.473113	3.811327	44.744183	40.712255	14.265732	9.91414	11.38166	14.720252	31.136328	23.310454	27.911669	2.334856	2.503834	7.67865	10.161712	7.150912	15.341274	2.61094	2.43131	2.355792	45.24531	39.586687	18.612281	13.067716	16.120244	17.94799	30.054046	26.416063	40.550722	2.265341	3.321737	12.035279	16.569255	9.933107	15.637418
L3_chr10_-_119124919	chr10	119124912	119124954	-	118987	PDZD8	FLJ25412,FLJ34427,PDZK8,bA129M16.2	14.06554	16.098692	13.712161	28.503876	8.17853	6.008033	10.778261	25.591293	16.609396	13.815488	3.395108	8.704149	15.340115	17.426503	13.389217	3.053756	5.233543	8.006768	16.982456	26.678788	8	29	8	8.957265	15	40.635294	20.948718	14	4	12	15	23	22.711409	5	8	8
L3_chr10_-_119292662	chr10	119292658	119292665	-	196047	EMX2OS	FLJ41539	8.400479	4.873441	1.858726	11.466355	5.216134	4.139908	0	0	0	0	0	0	0	0	0	0	0	0	9.904362	8.059822	1.188571	11.655722	5.104869	5.972468	0	0	0	0	0	0	0	0	0	0	0	0
L3_chr10_-_119796207	chr10	119796185	119796448	-	22841	RAB11FIP2	KIAA0941,Rab11-FIP2,nRip11	87.311339	87.225272	23.578648	35.389833	50.252853	9.710236	38.181733	99.638986	92.627771	56.135335	49.483526	44.612523	19.53563	16.56816	18.917951	17.017659	18.08669	25.677462	98.988732	145.961484	14	35.997207	48.933887	13.994366	50.96007	141.124518	109.956651	55.987124	56.997863	62.987207	19	21.961122	32	27.897975	26.127995	26
L3_chr10_-_120091823	chr10	120091798	120091834	-	63877	C10orf84	FLJ13188,RP11-319I23.1,bA319I23.1	3.265331	5.442333	1.591957	4.542787	0	0.638107	6.581534	5.696588	3.175061	1.87559	6.859682	4.390564	13.398775	18.118684	37.920356	15.247886	23.004279	3.000177	4	9	1	4.651163	0	1	9	10	4	2	8	6	13	23.993902	62	24.931429	32	3
L3_chr10_-_121292207	chr10	121292158	121292217	-	6001	RGS10		2.412732	4.221497	13.552092	21.558483	9.198253	2.000434	3.49094	32.223599	13.818458	2.152569	6.035686	5.713997	7.191806	18.321721	15.030765	18.93469	7.916432	12.987065	3	7	8	22	9	3	5	44.968085	16.98913	2.31058	7	8	7	24	25.991935	30.984	11	13
L3_chr10_-_123906263	chr10	123906263	123906263	-	NA	NA	NA	0.804244	0	0	0	0	0	0	1.178254	2.402289	16.904464	0	0	3.072054	1.502626	0.494381	0.60736	0	0	1	0	0	0	0	0	0	2	3	16	0	0	3	2	1	1	0	0
L3_chr10_-_126304269	chr10	126304268	126304269	-	9679	FAM53B	KIAA0140,RP11-12J10.2,bA12J10.2	16.87721	5.283461	7.96836	11.521383	4.0518	1.739086	42.031616	18.384859	6.404015	2.866376	7.313853	12.044976	2.446187	3.397895	4.674379	8.045511	6.392315	2.745907	18.837386	8.857143	4.5	11.675279	3.960993	2.5	46.670157	23.027027	7.805293	2.918919	8.324324	17.535022	2.384615	4.461538	7.153846	13.076923	8.230769	2.769231
L3_chr10_-_126422708	chr10	126422697	126422974	-	9679	FAM53B	KIAA0140,RP11-12J10.2,bA12J10.2	63.46508	32.012878	1.591957	51.778231	45.904941	14.87566	35.029636	16.601745	2.978425	34.11795	46.648491	47.777052	11.288711	6.795317	4.094066	15.778629	15.023511	26.969887	72.914641	53	1	52.858268	44.858268	20.897388	48.748252	27.981777	3.858613	35	53.983516	67.617701	10.952381	9	7	25.9375	22.002514	26.983871
L3_chr10_-_127575038	chr10	127575012	127575057	-	NA	NA	NA	25.164968	20.454877	1.591957	10.763205	5.102972	3.276648	9.756566	15.697769	3.934036	6.678045	13.74624	10.182108	14.306262	6.042967	4.633656	6.701099	3.407509	7.00749	30	34	1	11	5	5	14	25	5	7	16	13.979592	13.986486	8	8.489796	11	4.986486	7
L3_chr10_-_129814608	chr10	129814581	129814752	-	4288	MKI67	KIA,Ki-67	1263.866889	1022.765847	598.673632	853.648044	101.457904	50.198296	874.363615	2165.120382	1854.82308	1148.457911	368.756617	635.026462	350.620441	341.905228	373.382744	286.9921	90.4546	97.311161	1323.885533	1750.460763	311.983251	859.965905	99	69.372438	995.972029	2325.864581	2101.466276	1055.269712	414.99143	939.790372	345.886671	439.976408	506.658302	465.950491	118.983567	99
L3_chr10_-_131652541	chr10	131652519	131652563	-	253738	EBF3	RP11-234G16.3,COE3,O/E-2	36.003201	23.299217	1.591957	0	0	0	0.66108	4.287431	0.772772	0	0	0	12.265534	9.886667	1.977525	0	0	0	40.990196	39	1	0	0	0	1	7	1	0	0	0	12	13	4	0	0	0
L3_chr10_-_133904660	chr10	133904660	133904661	-	NA	NA	NA	0.804244	0	0	0	0	0.638107	3.621307	4.052413	5.761294	11.436084	5.192645	6.276676	3.072054	0.742541	0.988763	2.446396	2.130027	5.879572	1	0	0	0	0	1	5	6	7	11	6	9	3	1	2	4	3	6
L3_chr10_-_133995323	chr10	133995279	133995357	-	NA	NA	NA	52.719052	13.317723	13.386847	41.177601	18.381763	7.363631	33.806673	55.786389	38.80802	36.76364	36.523158	26.354837	11.278861	12.109979	9.717284	17.094751	17.163048	17.792521	60.760331	22	7.969231	41.99422	17.994681	11	44	80	47	36	41.99375	36.99375	11	16	17	27.992908	24	18
L3_chr11_+_809571	chr11	809560	809853	+	57104	PNPLA2	1110001C14Rik,ATGL,DKFZp667M109,FP17548,PEDF-R,TTS-2.2,TTS2,DESNUTRIN	353.269169	176.166098	216.799909	223.80855	269.4437	141.474453	196.142099	336.664563	176.34321	224.593121	187.175983	152.184164	160.357551	186.801427	202.43531	107.755778	155.714622	129.60131	355	303	107	225	261	157	205.997004	342.997004	198.960931	201	205	229.976346	159.999049	233.998093	229	174.069589	174.999047	135.865313
L3_chr11_+_839817	chr11	839808	839817	+	7106	TSPAN4	NAG-2,NAG2,TETRASPAN,TM4SF7,TSPAN-4	135.183367	69.286951	111.83294	63.361771	22.566858	13.203841	22.006511	29.756566	21.150282	13.6128	8.302228	6.708857	18.944624	16.035602	35.258852	15.431217	13.865129	14.494517	136.69383	119.198861	53.333632	63.697441	21.941309	15.941309	25.857254	36.089362	24.882353	13	9.544681	9.544681	18.731522	20.517857	43.112021	25	16.759494	15
L3_chr11_+_1925149	chr11	1925115	1925165	+	6150	MRPL23	rpL23,L23MRP,RPL23L,FLJ45387	176.172369	61.708279	27.05997	81.872545	57.534261	32.449561	13.838023	5.368344	6.534066	12.497641	5.113014	14.19425	31.43383	14.337896	34.928218	16.449664	20.294726	18.543725	190.689106	103.957606	16	83	55.996094	41.977055	18	9	8	13	6	19.97561	30.805254	18.994681	53	26.810573	28	18.881155
L3_chr11_+_1996038	chr11	1996037	1996038	+	NA	NA	NA	0.804244	1.211934	0	0.975531	0	0	7.663037	4.59287	4.005807	6.077393	0.84304	1.454129	15.200752	10.82435	21.722065	7.97323	3.557546	2.014269	1	2	0	1	0	0	10	7	5	6	1	2	15	14	29	13	5	2
L3_chr11_+_10434178	chr11	10434173	10434179	+	272	AMPD3		0	0	0	0	0	0	1.398909	2.56872	0.772772	0.937795	1.709028	4.915947	0	0.742541	0	7.976543	10.281163	22.141685	0	0	0	0	0	0	2	4	1	1	2	7	0	1	0	13	13	23
L3_chr11_+_17454931	chr11	17454914	17454932	+	NA	NA	NA	11.402688	4.216325	3.183914	39.248201	24.041485	6.508165	1.835773	3.19571	8.680731	39.647814	16.680563	7.888025	5.126461	2.245167	7.808222	6.761824	4.20151	6.886707	13	7	2	39.621906	23.399254	8.964286	2.571429	5.428571	10.519481	37	18.857143	11.285714	5	3	12	11	6	7
L3_chr11_+_18372659	chr11	18372654	18372738	+	3939	LDHA	LDH-M,LDH1,PIG19	2799.873089	1533.667412	1137.785574	426.7202	154.874698	130.331666	7637.270608	8576.242229	2651.696715	1102.025917	724.748214	1426.336478	6015.742973	5001.829091	10092.173389	1314.637796	2182.826337	1988.093562	2593.601388	2701.801897	493.726748	426.801993	149.947921	137.988136	6093.282847	5954.796934	2733.634721	906.690958	773.597903	2324.184131	6179.535978	5913.400858	6604.454574	2094.230603	1895.090828	2188.709435
L3_chr11_+_19095290	chr11	19095265	19095326	+	54503	ZDHHC13	FLJ10852,FLJ10941,HIP14L,HIP3RP,MGC64994	46.179421	34.176653	18.603886	23.605621	9.207218	1.91432	19.777207	10.200688	13.493883	9.944316	3.346384	5.806255	49.982216	28.914944	45.989786	28.169077	13.520771	13.911273	53	57	11	24	9	3	26	16.97	16.961165	10	3.97	8	48.996124	37.996124	68.973684	45.984791	18.992308	13.988432
L3_chr11_+_21890716	chr11	21890706	21890716	+	NA	NA	NA	0	0	0	0	0	0	0	0	0	0	0.84304	5.048259	0	0	0	0	10.760371	1.993043	0	0	0	0	0	0	0	0	0	0	1	7	0	0	0	0	14	2
L3_chr11_+_30301229	chr11	30301212	30301232	+	120534	C11orf46	FLJ38968,dJ299F11.1	0.804244	2.43277	3.183914	4.917216	1.019722	0	0	0.540457	4.706807	1.93233	3.464574	0.741153	8.191782	9.860959	11.375659	15.337225	10.2183	5.014447	1	4	2	5	1	0	0	1	6	2	4	1	8	13	19	25	14	5
L3_chr11_+_34417056	chr11	34417032	34417142	+	847	CAT	MGC138422,MGC138424	31.370971	22.321304	11.960136	0.975531	2.039444	0.638107	9.794582	5.879454	11.237679	0	3.464574	0	216.425249	152.442962	73.447293	25.601729	17.933114	18.675319	37	37	7	1	2	1	14	10	14	0	4	0	213.971534	196.99841	108.985727	41.924876	24.99841	18.993661
L3_chr11_+_35186290	chr11	35186290	35186290	+	NA	NA	NA	0	0	12.788907	0	0	0	0	0	0	0	0	0	0	0	0	0.60736	0	0	0	0	7	0	0	0	0	0	0	0	0	0	0	0	0	1	0	0
L3_chr11_+_35640869	chr11	35640866	35641335	+	54765	TRIM44	DIPB,HSA249128,MC7,MGC3490	123.118554	56.893331	73.298859	61.954807	48.976949	10.676786	23.40045	80.412925	85.456364	57.815044	90.817042	71.194414	21.542605	23.374683	17.694534	30.577282	43.012682	13.022898	139.945635	95	41	63	47.827338	16	33	114.849498	104.266336	58	103.991849	100.997253	20.993711	30.987421	31.969774	49.962264	59.968553	12.993711
L3_chr11_+_36354507	chr11	36354494	36354576	+	79899	FLJ14213	MGC16218,PROTOR2	0	0.610418	0	4.9049	5.108987	8.639844	0	0	3.947832	0	5.173602	10.170174	0	0	3.068363	2.429439	5.315374	21.697031	0	1	0	5	5	13	0	0	5	0	6	13.977273	0	0	6	4	8	21.7258
L3_chr11_+_43337068	chr11	43337042	43337082	+	55761	TTC17	DKFZp686D20222,FLJ10890,FLJ13099,FLJ23673	44.555951	27.610528	23.312979	41.02406	16.032779	5.523945	20.851756	56.510822	49.729787	27.601809	26.805619	48.929603	52.976105	57.480112	55.726164	42.737902	51.116684	17.055056	51.245974	46.094507	13.812363	41.736013	15.674213	8.174304	28.380367	80.446534	60.762695	27.51526	31.043816	69.347807	52.012455	74.218832	80.122732	69.545659	64.644056	17.127813
L3_chr11_+_43920762	chr11	43920759	43920762	+	387763	LOC387763		7.446472	24.825199	3.343982	0	1.019722	2.123056	10.142476	16.624501	0.967339	0	0.84304	6.683022	8.174112	5.398875	1.090837	7.369184	0.643964	0	8.825	42.071753	2	0	1	3	13	21.948052	1.242991	0	1	9.415118	8	7.115183	2	12	1	0
L3_chr11_+_44543763	chr11	44543687	44543823	+	3732	CD82	IA4,4F9,C33,GR15,KAI1,R2,SAR2,ST6,TSPAN27	56.035713	19.877894	48.306002	98.190899	43.995496	17.754632	2.82986	7.722274	7.074008	15.510913	8.508122	10.009226	53.941092	65.365573	143.831341	115.244807	130.495183	77.810433	64.967213	33	28.97331	99.83715	42.993266	25	4	13	9	16	10	14	52.995984	84.975259	189.937711	186.990695	159.962714	79.982761
L3_chr11_+_45825584	chr11	45825582	45825617	+	1408	CRY2	FLJ10332,HCRY2,KIAA0658,PHLL2	9.992316	7.89651	10.20811	19.633383	16.337854	0.630985	4.228769	4.59287	5.616151	0.937795	6.058633	5.048259	20.366378	15.202724	15.232517	4.880067	15.005217	17.680216	12	13	6	20	15.97	0.989796	6	7	7	1	7	7	20	19.971014	24.897998	8	18.97037	17.985294
L3_chr11_+_61120673	chr11	61120673	61120673	+	NA	NA	NA	0	0	0	0	0	0	4.4374	10.238593	6.672606	2.94947	2.464207	3.418878	0	0.742541	1.090837	0.137014	0.528011	0	0	0	0	0	0	0	5.816068	13.681818	8.069986	3	2.863636	4.818182	0	1	2	0.227273	0.833333	0
L3_chr11_+_61242952	chr11	61242952	61242952	+	NA	NA	NA	0	0	0	0	0	0	0	0	0	0	0	15.629058	0	0	0	0	0	1.993043	0	0	0	0	0	0	0	0	0	0	0	23	0	0	0	0	0	2
L3_chr11_+_63362987	chr11	63362922	63363230	+	2011	MARK2	EMK1,MGC99619,PAR-1,Par1b	287.489395	226.459652	187.272056	293.322476	291.01944	135.526474	257.104572	219.821443	176.018198	170.49331	150.381874	184.5848	84.454012	90.996935	60.585338	77.781909	78.68058	89.231917	320.883026	382.126528	103.974265	296.917375	283.169792	171.953009	309.831355	288.975421	209.981892	164.915362	170.951196	266.361209	82.95024	117.975989	96.969276	126.794645	101.766468	90.940457
L3_chr11_+_65594146	chr11	65594078	65594488	+	55690	PACS1	FLJ10209,KIAA1175	172.63628	135.209028	101.52886	150.471787	155.825941	130.567703	211.720479	197.436735	118.150523	133.268176	154.730607	394.353783	39.874316	40.642329	25.283226	18.793669	27.038851	60.727469	196.810562	225.814355	58.997214	152.960386	151.933391	169.983998	268.942626	276.915382	145.530356	130.976074	174.849711	575.73135	38.893116	53.782231	42.716418	30.790323	37	61.838454
L3_chr11_+_66117231	chr11	66117217	66117253	+	9973	CCS	MGC138260	13.052813	11.33093	1.591957	10.778485	3.063528	1.91432	0.66108	0	1.545544	0	0.84304	0.741153	15.435512	4.490335	5.54027	2.43951	6.075642	1.993043	14.983607	19	1	11	3	3	1	0	2	0	1	1	15	6	11	4	9	2
L3_chr11_+_66367487	chr11	66367474	66367497	+	9986	RCE1	FACE2,RCE1A,RCE1B	17.912295	8.421993	6.527897	15.728836	22.533862	7.809272	5.250429	9.212506	3.934036	4.919368	0.84304	2.156844	5.152423	3.75456	5.475263	6.110738	8.502637	3.000177	21	14	4	16	22	11	7	14	5	5	1	3	5	5	10	10	12	3
L3_chr11_+_66643142	chr11	66643142	66643333	+	22992	FBXL11	CXXC8,DKFZP434M1735,FBL11,FBL7,FLJ00115,FLJ46431,JHDM1A,KIAA1004,LILINA,KDM2A	1237.768541	623.566243	245.855869	485.437578	211.983358	109.478032	391.665102	496.046095	217.172948	213.845794	237.788529	306.314957	208.922169	100.718294	102.211458	99.826888	94.81211	73.957137	1247.908911	1073.981525	127.978287	487.987099	205.988568	132.997947	440.962628	549.992867	254.982684	202.9893	264.976994	457.953967	206.865772	129.994305	139.933685	161.989765	116.996568	76
L3_chr11_+_66764060	chr11	66764060	66764150	+	100131150	LOC100131150		0.804244	3.611079	0	0.975531	8.924619	0	4.813099	6.100904	11.957854	7.789493	12.033284	21.488897	2.065344	5.975416	5.892248	6.099018	27.45892	11.014801	1	6	0	1	8.71875	0	7	10	15	8	14	29.982456	2	8	11	10	33.981981	11
L3_chr11_+_66790431	chr11	66790420	66790753	+	156	ADRBK1	BARK1,BETA-ARK1,FLJ16718,GRK2	822.358901	474.041957	301.148564	394.206377	412.682411	146.902364	371.96646	430.013732	171.090927	227.4343	262.80355	163.789378	235.380209	218.783295	149.57612	152.470108	141.404152	133.057597	862.96588	809.993744	154.833899	397.297938	400.498592	180.379901	429.986041	492.506719	200.830403	213.133021	294.537198	238.726697	232.694201	281.08864	200.183626	247.089315	169.880943	136.872575
L3_chr11_+_67131004	chr11	67130962	67131010	+	4723	NDUFV1	UQOR1,CI-51kD	54.78323	37.013008	15.673932	36.470625	21.491069	10.447814	5.250429	3.037067	2.318315	2.813385	0.84304	5.407226	44.803601	35.082882	38.876498	27.553482	28.06578	47.23237	61.987448	62	9	37	21	15	7	5	3	3	1	7.45	44	46	55.980707	44.993691	37	48
L3_chr11_+_68818197	chr11	68818183	68818203	+	26579	MYEOV	OCIM	0	0	0	0	0	2.123056	0	0	1.545543	4.802455	6.972578	19.026323	0	0	1.090837	2.433671	11.203572	25.563863	0	0	0	0	0	3	0	0	2	5	8	27	0	0	2	4	15	26
L3_chr11_+_69165104	chr11	69165101	69165120	+	595	CCND1	BCL1,D11S287E,PRAD1,U21B31	6.92208	0.610418	19.52299	77.425501	73.191382	39.966174	0.66108	7.116113	14.298788	20.629078	44.737426	54.983437	8.154426	5.33512	21.199858	54.403761	78.021691	88.013785	8	1	10.995575	77.961352	70.973607	46	1	10.909548	17	20	50	82	8	7	29	87.968571	87	92.573854
L3_chr11_+_69602121	chr11	69602120	69602121	+	55107	TMEM16A	FLJ10261,ORAOV2,TAOS2	9.801225	2.423867	1.693079	8.853599	3.147766	2.908506	0	0	0.772772	0	1.709028	1.469168	3.216351	3.815345	6.230816	6.22916	18.773096	3.97823	11	4	1.076212	9	3.076212	4	0	0	1	0	2	2.021277	3.137625	5	10	10.137625	22.137625	4
L3_chr11_+_72606976	chr11	72606967	72607698	+	5029	P2RY2	HP2U,MGC20088,MGC40010,P2RU1,P2U,P2U1,P2UR,P2Y2,P2Y2R	620.583162	429.313034	45.867405	31.431281	54.377064	17.569371	404.163074	456.453957	28.485534	15.462073	20.668484	26.191477	212.321181	178.205706	24.497262	11.603829	13.928425	25.907967	657.848069	732.93724	25.997911	31.998624	53	25	482.849359	551.886803	35	16	23.984167	35.999027	208.991735	230.989614	41.905389	18.997921	20	25.979875
L3_chr11_+_72765119	chr11	72765111	72765331	+	84957	RELT	FLJ14993,TNFRSF19L	21.355718	40.351102	19.033488	23.260632	20.471375	9.882268	5.157898	13.821964	3.922761	6.599268	2.619772	10.47798	7.15911	6.077661	6.586997	4.238655	4.283342	16.837039	23.817893	68.051835	11.070743	23.686358	19.975038	13.948522	7.555873	20.977095	4.968558	6.950761	3.084279	14.685269	7	8	10.053435	6.925	6	17.10687
L3_chr11_+_74539799	chr11	74539757	74539800	+	11309	SLCO2B1	DKFZp686E0517,KIAA0880,OATP-B,OATP2B1,OATPB,SLC21A9	0	0.610418	0	0.975531	1.019722	0	0	0	0	0.937795	12.838683	5.121455	0	0	0	0.60736	8.954752	18.80838	0	1	0	1	1	0	0	0	0	1	15	7	0	0	0	1	13	18.970588
L3_chr11_+_82078511	chr11	82078510	82078516	+	NA	NA	NA	0	0	0	0	0	0	0	0	0	0	0	0	11.204274	5.285924	4.318297	6.12879	6.728521	0	0	0	0	0	0	0	0	0	0	0	0	0	11	7	7	10	9	0
L3_chr11_+_85690929	chr11	85690910	85690987	+	51501	C11orf73	HSPC138,HSPC179,L7RN6	2.461087	2.43277	3.183914	2.933393	1.019722	0.638107	2.721069	1.718711	3.126175	4.919368	2.552068	2.908258	23.585734	18.89404	22.693084	10.356744	17.886357	21.828916	3	4	2	3	1	1	4	3	4	5	3	4	23	25	36	16.993671	24	22
L3_chr11_+_91598728	chr11	91598728	91598728	+	NA	NA	NA	23.648489	25.574218	20.750043	49.346164	80.613682	37.913289	4.589349	8.216297	1.580632	6.077393	9.267299	6.953769	0	0	0	0	0	0	25.6	43.6	11	49.602381	78	41.8	6	11.25	2	6	10.5	10	0	0	0	0	0	0
L3_chr11_+_93916734	chr11	93916721	93917280	+	2526	FUT4	CD15,ELFT,FCT3A,FUC-TIV	77.578682	63.161303	29.953819	42.123176	9.18186	5.742959	20.864398	30.101466	12.835302	16.365734	13.898794	3.677588	20.536011	60.034086	13.177955	23.195339	6.719606	8.006769	90.972764	104.985641	17.989247	43	9	9	30	49.311953	16	17	16	5	20	79	24	38	10	8
L3_chr11_+_111313276	chr11	111313273	111313294	+	85458	DIXDC1	CCD1,KIAA1735	0	0.610418	0	0.975531	1.019722	0	1.398909	0.540457	21.109505	2.94947	2.583893	0	2.065344	2.245167	8.649156	0.60736	0	0	0	1	0	1	1	0	2	1	25.983193	3	3	0	2	3	14	1	0	0
L3_chr11_+_117983556	chr11	117983506	117983565	+	23187	PHLDB1	DKFZp686H039,DKFZp686O24210,FLJ00141,FLJ90266,KIAA0638,LL5A,MGC111531	0	1.220836	21.40169	1.951062	3.069543	0	0.66108	4.479534	35.415977	2.94947	2.583893	3.705764	1.032672	5.232875	49.921544	7.306852	4.787714	6.949325	0	2	13	2	3	0	1	7	43	3	3	5	1	7	75.835714	12	7	7
L3_chr11_+_118483263	chr11	118483247	118483314	+	9854	TMEM24	DLNB23,KIAA0285,TMEM24	70.388666	48.797557	13.116547	90.69972	139.557949	164.739804	33.909439	35.87153	20.943713	62.593059	97.014854	135.195347	28.598284	19.841496	13.381976	19.428485	30.959079	95.001199	80	81.990812	7.996937	91.977286	135.797584	192.99235	44.975752	54.996303	26	60.836524	109.976321	197.949082	27.993399	26	24	31.684685	42	97.9875
L3_chr11_+_119712264	chr11	119712263	119712267	+	23365	ARHGEF12	DKFZp686O2372,KIAA0382,LARG,PRO2792	6.903671	4.186026	3.343982	16.802749	8.210234	0.638107	0	0.540457	0.772772	8.204045	1.709028	0	0	2.245167	1.090837	3.658462	1.287928	2.971095	7.979798	7	2	17	8	1	0	1	1	8	2	0	0	3	2	6	2	3
L3_chr11_+_120827797	chr11	120827792	120828345	+	6653	SORL1	LRP9,LR11,SORLA,SorLA-1,gp250,C11orf32,FLJ21930,FLJ39258	403.232237	255.677485	192.274711	544.921354	314.085035	164.68066	294.149	575.891671	443.541851	309.885887	366.126552	728.721255	125.159476	103.228642	162.172767	193.102502	184.742692	148.228578	439.287654	432.976649	104.990909	550.559344	305.821131	209.108409	351.686859	683.084967	521.545576	295.989499	412.597038	1084.575495	123.35035	134	225.391597	313.891037	234.311392	151.406644
L3_chr11_+_120965906	chr11	120965892	120966337	+	NA	NA	NA	0	0	0	0	0	0	1.32216	24.143135	20.496805	16.238539	1.68608	2.223459	2.054407	3.012019	19.690394	4.883501	4.14375	1.007135	0	0	0	0	0	0	2	32	25	16	2	3	2	4	30	8	6	1
L3_chr11_+_122734454	chr11	122734433	122734454	+	NA	NA	NA	0	0	15.607512	0	0	0	0	0	2.402289	0	0.84304	6.642199	0	0	0	0	0	1.007135	0	0	8.823529	0	0	0	0	0	3	0	1	9	0	0	0	0	0	1
L3_chr11_+_123491366	chr11	123491361	123491374	+	4013	LOH11CR2A	BCSC-1,BCSC1	0.804244	0	0	0	0	0.638107	9.04316	5.71377	7.139312	21.338107	63.787118	26.00828	9.216163	10.732857	2.17399	6.112523	22.728571	13.814292	1	0	0	0	0	1	12	8.924419	8.848837	20.988095	71	37.622093	9	14	3.987654	10	29	14
L3_chr11_+_124944504	chr11	124944504	124944612	+	9538	EI24	PIG8,TP53I8	161.304979	87.273579	74.939042	162.516353	96.527295	55.416239	56.608879	37.706667	20.392564	54.292653	22.673693	16.005607	51.948275	44.212233	40.196165	51.37508	45.285892	50.893863	176.56203	146.990638	40.997319	164.237115	93.99733	71.997323	72	53	25	52.975945	26	22	51	56.997608	61	83.637615	58.892205	51.962441
L3_chr11_+_128069003	chr11	128068987	128069245	+	2313	FLI1	EWSR2,SIC-1	798.449938	533.741377	131.238401	268.193806	195.476635	68.204464	508.142715	690.842822	170.601708	331.166738	318.113394	226.00637	221.986629	154.432033	71.920335	111.559835	151.963147	97.353709	813.94394	917.969113	71	270	190	84	538.797616	706.972746	200.850746	302.999169	349.789602	334.984461	219.789694	196.992882	96	180.928002	176.966926	100
L3_chr11_+_128746558	chr11	128746558	128746558	+	NA	NA	NA	0	1.211934	0	4.917216	7.180999	2.908506	13.255501	1.858813	4.913659	2.94947	3.464574	10.314211	1.032672	1.502626	0	3.677067	4.530728	1.993043	0	2	0	5	7	4	16	3	6	3	4	15	1	2	0	6	6	2
L3_chr11_+_129444941	chr11	129444939	129445081	+	334	APLP2	APPH,APPL2,CDEBP	7507.198614	3678.292306	4807.208109	5429.258533	3536.509311	1434.713012	7421.994263	7903.828054	5121.307647	4800.014715	4926.077823	3568.616707	1770.692492	1593.766464	3294.59593	1776.955347	3378.860598	1749.237697	6887.818098	6485.940803	1982.941752	5376.941547	3399.942573	1364.988398	6117.89768	5830.732363	5256.824589	3794.93758	5077.980953	5832.852998	1792.928484	1940.943194	2690.900007	2832.866242	2951.905985	1894.94451
L3_chr11_+_129534789	chr11	129534780	129535027	+	6768	ST14	HAI,MT-SP1,MTSP-1,MTSP1,PRSS14,SNC19,TADG-15	729.588951	457.626571	344.642081	1357.504511	1815.055825	1238.572839	609.643316	707.067097	330.136483	683.125063	865.843281	832.832092	339.992324	251.330473	264.938817	352.004331	509.460416	644.025366	772.620388	779.251153	181.942061	1361.753444	1755.296868	1319.978138	689.391346	825.306242	386.521836	620.647986	953.231626	1254.660198	336.801317	321.368488	349.378587	569.91669	582.701773	674.324364
L3_chr11_-_405025	chr11	404998	405034	-	59307	SIGIRR	MGC110992,TIR8	8.622732	1.831254	1.591957	0	2.043806	0	0	0.540457	2.318315	0	0	0	18.370118	7.545594	2.573982	0.60736	0.643964	3.97823	10	3	1	0	2	0	0	1	3	0	0	0	18	10	5	1	1	4
L3_chr11_-_1264094	chr11	1264094	1264095	-	NA	NA	NA	15.820671	4.77729	0	3.929369	3.387756	4.532625	0	0.391093	1.580632	0.937795	0	0	0	0.742541	2.4069	0.60736	0	1.007135	17.560976	8	0	4	3.31	6	0	0.75	2	1	0	0	0	1	4	1	0	1
L3_chr11_-_6597189	chr11	6597189	6597263	-	1200	TPP1	CLN2,GIG1,LPIC,MGC21297,TPPI,TPP I	96.552182	73.375929	50.606701	128.270373	223.231345	93.387526	884.946898	1117.467865	520.961488	884.588983	1524.122692	2088.176778	265.281492	277.750115	376.83291	370.537089	840.259057	673.899786	104	124.980396	27	129	215.998599	102.995787	860.998659	976.997931	573.999147	741.997568	1596.994646	3417.991598	264.999051	345.996206	400.996503	594.999365	802.995242	721.996504
L3_chr11_-_7554519	chr11	7554519	7554520	-	NA	NA	NA	26.256082	36.930868	20.124343	104.501375	68.062707	61.274703	40.296417	63.660373	11.689001	78.823355	54.923313	197.987786	6.111572	6.153361	5.805131	2.43951	2.913582	7.805037	28.762956	62.95086	10.898039	104.791585	66.005762	66.613605	45.296359	71.548682	14	71.315797	60.310105	311.19076	6	8	9	4	4	8
L3_chr11_-_8982125	chr11	8982117	8982128	-	56675	NRIP3	C11orf14,NY-SAR-105	7.836066	14.750489	57.059776	29.711347	20.57109	5.031562	2.960227	8.834696	18.791089	12.52249	1.709028	6.276676	14.16808	28.229436	132.969067	57.685606	75.822934	56.749925	9	25	29	30	20	7	4	12	22	12	2	9	14	35.846457	138.682714	92.966032	82.07874	59.986425
L3_chr11_-_9292717	chr11	9292694	9292767	-	440026	TMEM41B	KIAA0033,MGC33897,MGC57262	47.093422	32.363234	30.20071	12.711684	19.413526	4.184719	3.3054	15.76454	5.514668	9.54817	5.113014	2.964611	20.509645	44.915263	32.798192	25.027019	32.54747	10.028893	54.994737	54	17	13	18.994475	6	5	25	7	10	6	4	20	59	57	41	45	10
L3_chr11_-_9566619	chr11	9566619	9566620	-	NA	NA	NA	0	0.610418	20.750043	1.957861	3.069543	0	0	1.178254	0	0.937795	0	0	17.178529	13.199955	6.075174	17.268018	29.953306	5.861702	0	1	11	2	3	0	0	2	0	1	0	0	17	16.944444	9	27.981481	34	5.981481
L3_chr11_-_27450899	chr11	27450893	27450912	-	55366	LGR4	GPR48	7.622164	16.123773	1.591957	12.811831	0	0	1.32216	3.340081	0	0.937795	0.781692	3.677588	11.22648	9.08968	3.105303	1.826311	0.643964	0	9	26.964912	1	13	0	0	2	6	0	1	0.928571	5	11	12	5	3	1	0
L3_chr11_-_33714548	chr11	33714545	33714561	-	966	CD59	16.3A5,EJ16,EJ30,EL32,G344,MGC2354,MIC11,MIN1,MIN2,MIN3,MSK21,PROTECTIN,p18-20,1F5,FLJ38134,FLJ92039,HRF-20,HRF20,MAC-IP,MACIF,MEM43,MIRL	0.804244	0.610418	0	0.975531	0	0	0.66108	0	0.772772	0	2.529121	2.156844	6.105483	2.973293	7.288173	1.832151	4.061918	18.696797	1	1	0	1	0	0	1	0	1	0	3	3	5.911654	3.981132	12.964286	3	6	18.981132
L3_chr11_-_33752631	chr11	33752631	33752650	-	26273	FBXO3	DKFZp564B092,FBA,FBX3	5.794029	4.886761	2.080778	5.114726	2.156324	1.362328	7.586287	13.728096	8.295568	0.439317	0	0.741153	25.81352	18.68479	11.956993	9.103268	13.891278	10.412523	7	8.115385	1.346154	5.230769	2.115385	2	10	19.020408	10.483333	0.483333	0	1	25.233553	24.572254	20.284539	14.899671	19.233553	10.467105
L3_chr11_-_36488396	chr11	36488391	36488399	-	7189	TRAF6	MGC:3310,RNF85	5.799756	1.822352	1.52387	6.594744	6.133072	2.541384	0.66108	3.109177	7.215957	2.870125	5.113014	6.338645	4.961688	4.46769	8.557461	16.839114	10.285472	9.580908	6.84	3	0.96	6.737778	6	3.865946	1	5	9	3	6	9	4.844156	5.961039	12.532468	27.407772	13.883117	9.727273
L3_chr11_-_44929011	chr11	44928973	44929019	-	9537	TP53I11	PIG11	12.71611	4.146754	6.753939	19.621067	2.043806	11.716821	2.960227	5.605787	3.898947	9.013033	1.62785	6.45515	2.065344	0.742541	4.384425	1.214719	2.985902	4.007312	15	6.863636	4	20	2	16	4	9	5	9	1.932203	9	2	1	8	2	4.45977	4
L3_chr11_-_45837960	chr11	45837958	45837960	-	NA	NA	NA	0.522482	3.281899	0	1.096243	0.967158	0	3.031741	3.039125	12.980887	0.070139	0.851657	4.770014	0.041597	0.963027	3.498539	1.125856	0	0.156858	0.661241	5.42619	0	1.127081	0.949919	0	4.307421	4.667912	15.409324	0.08323	1.027238	6.667912	0.039294	1.306834	6.03138	1.851039	0	0.151316
L3_chr11_-_47154987	chr11	47154987	47155023	-	84364	ZNF289	FLJ14576,FLJ26000,IRZ,Nbla10535,Zfp289,ZNF289	117.002214	94.069157	38.327549	77.199025	43.143529	36.132452	66.184301	67.893618	34.259347	44.588103	38.447817	45.95398	208.072948	169.747453	204.570396	123.194638	174.705137	158.066304	125.984585	159.628847	21	77.996116	41.998047	43.570122	81.994885	91.056429	41.997442	43	43.954291	65.861884	206.87946	217.095222	249.120336	199.60277	199.899965	163.90625
L3_chr11_-_57091722	chr11	57091703	57091757	-	9246	UBE2L6	UBCH8,MGC40331,RIG-B	4.117929	0.610418	0	0	1.019722	3.362762	0	0	0.772772	1.87559	0	6.398252	4.119751	4.543383	2.72181	3.64839	6.363625	27.846391	5	1	0	0	1	5	0	0	1	2	0	9	4	6	5	6	8.987179	28
L3_chr11_-_61079688	chr11	61079688	61079690	-	9066	SYT7	IPCA-7,MGC150517,PCANAP7,SYT-VII	6.888565	3.022067	1.591957	1.957861	5.116077	15.718683	11.473167	2.39927	3.982921	2.94947	6.129538	8.97447	1.032672	0	0	1.218951	0	3.944081	7.96	5	1	2	5	19	14	4	5	3	7	13	1	0	0	2	0	4
L3_chr11_-_61340880	chr11	61340877	61340954	-	3992	FADS1	D5D,FADS6,FADSD5,FLJ38956,FLJ90273,LLCDL1,TU12	70.056465	36.904707	30.426752	1.957861	3.063528	1.91432	45.966776	85.940286	43.252895	1.93233	1.68608	6.508867	75.498362	75.352607	74.768318	7.353144	1.931892	12.041411	78	62	17	2	3	3	57	99	50.985965	2	2	9	74.991525	96	90.980226	12	3	12.317369
L3_chr11_-_61415594	chr11	61415580	61415626	-	3995	FADS3	CYB5RP,LLCDL3	2.461087	5.416219	3.343982	25.550805	17.391305	0	0.66108	3.037067	7.385645	4.745715	1.68608	3.63915	1.032672	5.310235	5.725166	11.027674	8.228956	4.99322	3	9	2	26	17	0	1	5	9	5	2	5	1	7	10	18	12	5
L3_chr11_-_61491613	chr11	61491613	61491683	-	2495	FTH1	FTH,FTHL6,MGC104426,PIG15,PLIF,FHC	39.382133	71.347987	202.021612	382.449054	234.491628	193.878613	3.304859	11.771699	36.195075	65.477153	89.528642	57.089564	31.739523	61.403005	298.813034	239.302639	256.943835	417.085102	44.549433	120.61046	104.027752	384.176928	227.473504	216.549139	4.792125	18.681727	43.073905	63.254502	100.416396	82.799726	31.182291	79.108186	347.949408	386.042234	285.212549	440.420968
L3_chr11_-_62115596	chr11	62115593	62115634	-	64852	TUT1	FLJ21850,FLJ22267,FLJ22347,MGC131987,MGC149809,PAPD2,RBM21,TUTase,STAR-PAP,U6-TUTase	2.461087	1.831254	0	0.975531	1.019722	0.638107	1.32216	1.080913	0.772772	0	7.767239	1.482306	12.298082	6.812726	7.091837	8.516328	11.375164	6.997669	3	3	0	1	1	1	2	2	1	0	9	2	11.980198	8.990099	11.990099	13.980198	15.980198	6.990099
L3_chr11_-_65244559	chr11	65244538	65244883	-	84153	RNASEH2C	AGS3,AYP1,FLJ20974,MGC22934	59.2012	15.34003	13.547908	28.518434	27.148843	29.855394	14.936442	11.736956	8.668436	4.802455	6.859682	15.248571	19.421902	10.567996	6.098492	15.025764	13.64223	16.855347	64.994792	25.671922	7.838565	28.979798	26.515695	36	19.779221	19	11	5	8	21.558442	19	14	10.966292	24.615385	20.576923	17
L3_chr11_-_65813183	chr11	65813181	65813210	-	10897	YIF1A	54TM,FinGER7,YIF1,YIF1P	26.766826	11.364421	10.51195	34.534849	33.903848	16.109747	7.188996	6.686701	4.843379	4.8818	6.924199	7.768923	15.236117	2.245167	10.463299	13.456092	13.699118	14.758752	30	19	6	34.994505	33	21	10	11	6	5	8	11	14.978873	3	17	21.957746	18	15
L3_chr11_-_65871677	chr11	65871677	65871707	-	11041	B3GNT1	B3GN-T1,B3GNT6,BETA3GNTI,iGAT,iGNT	0	1.822352	1.591957	0.975531	2.039444	4.98908	0	1.178254	0	0	0.84304	0	7.121753	2.987708	0	1.826311	3.417954	11.901153	0	3	1	1	2	7	0	2	0	0	1	0	7	4	0	3	5	12
L3_chr11_-_66070115	chr11	66070093	66070118	-	254359	ZDHHC24		19.742149	10.789626	1.591957	23.672599	13.316798	10.340305	2.721069	0.540457	0	0	0	1.482306	5.137399	1.485082	0.988763	3.665348	1.287928	9.864531	22	18	1	24	13	14	4	1	0	0	0	2	5	2	2	6	2	10
L3_chr11_-_67645432	chr11	67645420	67645445	-	1119	CHKA	CHK,CKI	35.685599	22.770869	12.263975	34.552239	13.180169	9.716387	13.332815	12.563661	8.887469	15.804018	4.307614	4.337108	10.216299	11.434858	19.047822	4.271661	12.747394	5.851666	40.707457	38	7	35	12.860215	13	17	18	11	15	5	5.979167	10	15	29.937984	7	17	5.858156
L3_chr11_-_67737688	chr11	67737629	67737703	-	51111	SUV420H1	CGI-85,CGI85,MGC118906,MGC118909,MGC21161,MGC703,KMT5B	15.797815	12.668374	11.52981	31.922843	5.102972	6.533059	2.059989	3.345754	7.071989	6.952969	9.342284	7.182535	7.180938	2.897616	14.084501	12.236645	8.989224	5.014447	19.338676	20.981982	7	32.557343	5	9	3	6.017378	9.017378	7.30837	11	10.017378	6.978723	3.903846	24.767241	20	13	5
L3_chr11_-_68365884	chr11	68365883	68365973	-	1374	CPT1A	CPT1,CPT1-L,L-CPT1	165.069037	103.912495	78.763073	142.844943	76.829462	10.884031	39.196729	55.818114	24.344115	32.743756	38.89284	17.418605	73.224955	52.204939	34.047886	58.903737	50.724848	28.639127	183.975873	174.943922	42.998658	144.718542	74.930458	15	51	82.977273	30	33	44.996656	24.125731	71.965974	67.993478	53.993478	95.995825	68.987578	29
L3_chr11_-_71469133	chr11	71469118	71469263	-	4926	NUMA1	NUMA	59.609263	43.368773	21.511878	32.23657	20.432644	12.259471	155.980577	127.820727	173.924062	128.502214	36.355416	110.863843	52.199396	68.07705	72.264147	44.135831	19.718452	47.551075	69.724566	71.978915	13	32.930233	20	18	194.998935	188.981028	209	126	42	157.953252	51	88.968109	116	72	28	47.94947
L3_chr11_-_71491916	chr11	71491916	71491997	-	55004	C11orf59	FLJ20625	28.481776	22.146467	3.183914	38.340105	23.544268	12.607376	2.721069	1.080913	1.545543	21.565783	7.688029	6.558741	12.311534	14.401695	11.404578	22.053919	13.462192	15.858157	32.884615	37	2	39	23	18	4	2	2	21	9	9	12	19	20	36	19	16
L3_chr11_-_71822938	chr11	71822927	71823259	-	81570	CLPB	FLJ13152,HSP78,SKD3	108.116644	80.244642	31.066752	113.592378	73.808603	21.086315	253.830366	299.165106	169.620809	217.191908	226.744499	110.754161	135.360052	80.854427	119.992531	141.901877	137.475328	107.64163	121.935485	134.965366	18	115	71.994208	29.998062	292.922849	361.974127	199.963219	204.896306	252.973049	161.954298	133.855735	104.942939	159.949146	229.971896	166.938781	110.963137
L3_chr11_-_74654056	chr11	74654056	74654057	-	NA	NA	NA	0.804244	3.611079	0	0	0	0	1.32216	4.052413	0	0.937795	0.84304	2.156844	13.163545	6.09231	1.090837	3.677067	12.042453	23.025233	1	6	0	0	0	0	2	6	0	1	1	3	13	7.971015	2	6	15	24
L3_chr11_-_74914538	chr11	74914523	74914649	-	81544	GDPD5	GDE2,PP1665	64.170338	33.078165	28.971769	89.299293	92.938547	54.222971	42.051472	31.239506	10.217194	37.812557	54.322559	89.741259	23.865475	33.938539	16.245574	36.376469	36.997562	58.406791	75.801204	54.907149	17.61739	90.89929	90.804343	75.764764	58.936646	50.98324	12.977839	38.953091	62.994511	126.788099	23.210248	45.008624	30.181324	59.551338	51.788765	58.913487
L3_chr11_-_76862281	chr11	76862260	76862283	-	5058	PAK1	MGC130000,MGC130001,PAKalpha	8.73164	1.220836	1.591957	1.883458	1.019722	0	25.061798	4.323654	8.163583	0	1.709028	0.741153	6.185096	12.081465	0.988763	1.218951	8.041808	3.985749	10.6875	2	1	1.931034	1	0	32.337838	8	10	0	2	1	6	15.956522	2	2	10.560976	3.978261
L3_chr11_-_77209417	chr11	77209417	77209436	-	51773	RSF1	HBXAP,RSF-1,XAP8,p325	22.500985	8.398741	10.20811	26.681691	7.167774	0.638107	4.589349	8.375399	7.467917	8.009723	23.284515	9.149051	5.119728	1.502626	11.379979	13.519812	6.646689	5.879572	25	14	6	27	7	1	6	12	9	8	26	13	5	2	16	22	9	6
L3_chr11_-_77806515	chr11	77806500	77806516	-	9846	GAB2	KIAA0571	9.20733	3.043188	1.591957	4.893837	0	1.196539	2.059989	1.080913	4.005807	2.937818	14.845464	2.936435	0	0	0.494381	3.04103	4.845473	3.000177	11	5	1	5	0	1.885246	3	2	5	2.988636	17	4	0	0	1	5	7	3
L3_chr11_-_85053795	chr11	85053774	85053826	-	58487	CREBZF	ZF	164.74381	115.615738	58.150262	81.130023	35.928751	15.154865	21.546648	45.051577	36.593188	7.502361	23.222061	37.157602	127.470411	58.076542	54.466388	45.986286	49.00706	30.532126	175.751564	196.822091	32.973154	81.973154	35	21	29	64	45	8	27	53	126	75.247508	83	75	65	31
L3_chr11_-_85457756	chr11	85457750	85457813	-	8301	PICALM	LAP,CALM,CLTH	159.476974	99.791028	51.115926	133.238192	79.054645	35.223515	22.923213	36.295453	15.507751	14.999003	26.123966	55.215515	65.122484	47.416297	45.706465	54.583102	74.658235	60.89339	172.991348	168.571429	28.285714	134.807374	77	44	29.992337	51.955049	19	15	30.095392	81	64.249874	61.242043	63.534956	88.732995	93	62.99802
L3_chr11_-_92916128	chr11	92916128	92916258	-	56935	C11orf75	FN5	150.423829	94.012068	130.080368	162.02533	140.338893	57.207253	5.486681	7.767614	7.690263	18.009899	15.867334	14.582028	67.769274	44.975786	91.538961	91.225269	149.300136	127.316902	168.754639	157.778311	72.303033	164.268184	136.747257	74.540081	8.025492	13	9.758808	18.16672	18.534742	20.089499	66.57003	58.996732	131.543743	148.322386	187.476387	130.19115
L3_chr11_-_102184268	chr11	102184268	102184270	-	NA	NA	NA	12.6035	10.68168	10.842991	9.868704	14.37456	1.467506	0	0	0.772772	0	0	0.741153	0	3.040757	1.090837	1.832151	2.033274	0	14	18	6	10	14	2.140659	0	0	1	0	0	1	0	4	2	3	3.026201	0
L3_chr11_-_102785653	chr11	102785653	102785653	-	NA	NA	NA	0.804244	12.997963	0	0.053939	0	0.012782	0.670183	0.540457	1.585906	0.00488	0	0.750323	0.003755	0	1.735386	0.609485	0.643964	0.003893	1	22	0	0.056098	0	0.028049	1.012727	1	2.006464	0.006464	0	1.012727	0.003482	0	3.003546	1.003482	1	0.003546
L3_chr11_-_106394346	chr11	106394336	106394506	-	2977	GUCY1A2	GC-SA2,GUC1A2	0.804244	0	0	48.869653	10.232955	5.669669	0	0	3.126176	20.801906	16.456285	23.165786	0	0	0	4.867342	8.232899	2.014269	1	0	0	49.701702	10	8	0	0	4	21.197007	18.9875	32.430127	0	0	0	8	12.683007	2
L3_chr11_-_107874322	chr11	107874300	107874517	-	143888	KDELC2	MGC33424	103.73955	69.35522	37.276699	57.812349	23.125409	6.446945	50.943689	37.304846	21.300449	30.838394	12.783911	24.917338	29.544306	32.438873	14.89265	21.29452	12.676011	9.942291	118.890049	116.279355	21.94645	58.907662	22.607787	9	64.961702	57.884449	26.182058	30.878431	15	34.325681	28.857143	42.773136	26	34.857143	18.468553	9.963415
L3_chr11_-_111142306	chr11	111142301	111142328	-	5519	PPP2R1B	MGC26454,PR65B	33.475573	11.97326	12.395643	4.917216	7.149816	1.276213	9.182962	8.59967	8.761501	5.819595	6.843469	12.749221	44.687543	30.768901	54.570739	29.992439	36.573017	22.586228	36.938928	19.976923	6.976923	5	6.969697	2	12.964183	13.90566	11	6	7.981132	17.859378	43.977013	39.966772	76.920549	48.932051	47.916076	22.978014
L3_chr11_-_116474350	chr11	116474347	116474385	-	23387	KIAA0999	FLJ12240,L19	106.951247	80.692417	77.307171	94.834269	53.364831	21.000844	133.965068	165.270022	179.6323	146.660597	91.658604	78.845082	31.756494	38.264881	41.297546	21.021282	13.64281	18.790756	119	135.995876	43.774674	95.997938	51.995876	28	163.893266	210.898989	209.360115	139.656777	103.895002	112.970301	31	49.995816	60.075526	34.35301	19	19
L3_chr11_-_119105140	chr11	119105124	119105407	-	5818	PVRL1	CD111,CLPED1,ED4,HIgR,HVEC,MGC142031,MGC16207,OFC7,PRR,PRR1,PVRR,PVRR1,SK-12,nectin-1	52.353187	16.200109	6.527897	12.729547	16.231872	8.729301	9.737654	6.917604	7.122894	26.19923	0	7.896382	0.861763	2.970164	4.653581	1.21472	1.287928	4.007312	60.986092	26.729976	4	13	15.893617	12.988889	13.872478	12	9	25	0	11	0.833333	4	9	2	2	4
L3_chr11_-_124486720	chr11	124486689	124486739	-	NA	NA	NA	41.781633	21.114955	4.775871	60.020233	22.484118	11.664996	5.617596	7.587174	3.898947	12.606386	4.215201	19.326152	40.753924	26.503253	7.534489	23.850641	44.09366	33.414036	49	34.977169	3	61	22	17	7.986667	12	5	12.973333	5	27	39.995833	34.995833	13	39	60	33.995984
L3_chr11_-_125278304	chr11	125278302	125278323	-	83480	PUS3	2610020J05Rik,FKSG32,FLJ23638	2.461087	2.420552	8.919993	8.839453	4.096355	2.761163	1.98324	4.075218	10.988581	1.87559	4.238148	7.111229	12.293863	10.696744	29.54256	13.474256	11.066955	7.95646	3	4	5	9	4	4	3	7	13.27027	2	5	10	12	14	42	22	15	8
L3_chr11_-_125833134	chr11	125833134	125833135	-	NA	NA	NA	3.413301	3.611405	1.591957	10.860769	7.236911	2.921095	4.429194	8.011285	0.772772	0.955977	0.860903	3.544256	2.054407	3.815345	0	0.60736	1.36976	3.961723	4	6.027661	1	11	7.055323	4.027661	6	11	1	1.02281	1.02281	5	2	5	0	1	2	4.016451
L3_chr11_-_128142006	chr11	128142006	128142007	-	NA	NA	NA	0.804244	1.211934	12.788907	0.975531	0	0	1.398909	2.56872	4.070608	0.937795	4.349605	2.156844	3.072054	0.742541	0	0	0	1.007135	1	2	7	1	0	0	2	4	5	1	5	3	3	1	0	0	0	1
L3_chr11_-_128654608	chr11	128654593	128654750	-	NA	NA	NA	49.463765	48.785259	21.64223	33.015302	14.059181	5.60844	43.029296	61.463349	34.962283	20.932273	38.791908	27.618325	10.718272	8.203039	4.621027	8.5442	5.27504	5.014447	59.255579	81.006819	12.94375	33.671864	13.770285	8	59.665065	96.92512	43.16075	21.684679	44.508405	38.098019	10.401487	11	8.859813	14.043993	8.083468	5
L3_chr11_-_130291561	chr11	130291546	130291589	-	399979	SNX19	CHET8,DKFZp667I205,KIAA0254	10.851426	15.044825	25.716784	31.486057	12.262857	4.000868	11.333362	37.234048	15.271706	21.30423	12.9032	26.909306	28.446458	18.97111	13.007694	17.68984	14.775456	28.285396	13	24.972603	15	32	12	6	15	52	19	21	15	38.333333	27.83296	24.974359	21.974359	28.923077	20.974359	28.923077
L3_chr11_-_133500101	chr11	133500098	133500102	-	NA	NA	NA	1.656842	0	1.591957	0.779551	0	0.638107	4.589349	1.178254	10.91623	19.114077	5.238118	1.482306	18.181069	14.036613	55.897888	8.616377	6.197409	13.542489	2	0	1	0.8	0	1	6	2	13	18	6	2	18	18	65	14	8	14
L3_chr11_-_133877170	chr11	133877170	133877174	-	NA	NA	NA	45.480406	24.645443	14.75466	11.8363	7.167301	0	2.16878	4.052413	2.402289	0	0	0	2.054407	0.742541	3.823916	1.218951	0	0	49.30303	42	8	12	6.995465	0	3	6	3	0	0	0	2	1	6	2	0	0
L3_chr12_+_732005	chr12	731994	732031	+	65125	WNK1	KDP,KIAA0344,PHA2C,PRKWNK1,PSK	36.635832	32.331149	17.039847	30.427484	8.1665	6.848146	4.043229	8.09982	12.845967	13.829318	6.859682	28.312057	31.666083	26.776442	27.316327	15.904901	25.459723	40.872907	42	53.994565	10	31	8	10	6	13	15.993631	14	8	40	31	35	43	26	33.99251	42
L3_chr12_+_6745835	chr12	6745812	6746007	+	5763	PTMS		33.475481	14.841354	26.081908	78.421633	37.125963	36.202839	5.784307	5.331459	10.13028	10.067074	4.621061	7.185054	7.463289	0.820961	9.481898	18.889212	8.807812	26.699405	39.870744	24.561881	15.982578	79.698497	36.267552	49.149402	8.381809	9.28387	12.95634	10.443889	5.488204	9.687257	7.235131	1.109641	17.282158	30.890164	13.186494	27
L3_chr12_+_6846955	chr12	6846953	6847019	+	7167	TPI1	MGC88108,TPI	183.779454	108.941561	55.939426	41.224269	36.869215	21.743022	191.663047	186.446843	68.834986	15.323349	35.837714	16.289376	537.52417	661.274085	596.464331	163.55513	223.194951	237.624058	186.035076	187.64126	28.410395	41.623403	35.821109	26.409756	195.657487	187.180723	77.791738	15	39.731497	24	544.169811	800.587116	521.478379	262.386122	220.057332	254.577592
L3_chr12_+_7174286	chr12	7174222	7174307	+	9746	CLSTN3	CSTN3,KIAA0726,MGC131797,MGC138488,alcbeta	1.608488	0	0	0	4.087612	0.638107	2.059989	4.02064	44.438191	14.452576	12.951579	22.514577	9.283112	5.940327	9.799341	4.741852	3.702695	18.908643	2	0	0	0	4	1	3	7	54	15	15	31	9	8	17.933203	7.791667	5.767677	19
L3_chr12_+_11693819	chr12	11693819	11694062	+	2120	ETV6	TEL,TEL/ABL	27.607075	11.488057	4.935939	8.832654	4.078888	4.037377	12.991714	12.862292	11.034073	8.57624	11.369672	12.907663	9.261237	8.991089	3.216191	4.883253	8.228956	9.760626	32	19	3	9	4	6	18	21	13.793103	9	13	18	9	11.981818	6	8	12	9.766423
L3_chr12_+_14818569	chr12	14818567	14818610	+	55766	H2AFJ	FLJ10903,MGC921	19.596432	5.957558	0	0.975531	3.063528	3.712866	1.32216	0.540457	0	0.937795	0.84304	0	5.119728	3.75456	5.409134	5.507951	5.728646	14.658048	22	10	0	1	3	5	2	1	0	1	1	0	5	5	9	9	8	15
L3_chr12_+_25152437	chr12	25152437	25152437	+	NA	NA	NA	0	0	0	0	0	0	0	0	0	0	0	0	0	0	0	0	12.287779	1.007135	0	0	0	0	0	0	0	0	0	0	0	0	0	0	0	0	15	1
L3_chr12_+_26002698	chr12	26002697	26002698	+	11228	RASSF8	C12orf2,HoJ-1	2.881227	0.31487	1.591957	1.892277	0.951538	2.49454	11.144858	7.587933	1.159514	0.713289	0.84304	4.462149	2.099235	0.017716	1.528503	2.771912	0	3.085794	3.4	0.512195	1	1.933333	0.933333	3.476332	13.879851	10.481481	1.481481	0.769231	1	6.33632	2.043981	0.025391	2.6875	4.529412	0	3.117647
L3_chr12_+_27242665	chr12	27242665	27242665	+	NA	NA	NA	0.804244	0.61628	0	0	0	0	0	17.471838	1.586459	0.005415	2.583893	0.02336	1.032672	3.815345	1.742537	1.218951	1.36976	1.007135	1	1.009706	0	0	0	0	0	22.007141	2.007141	0.007141	3	0.028564	1	5	3.014383	2	2	1
L3_chr12_+_32150997	chr12	32150997	32151040	+	636	BICD1	BICD	4.778467	2.505369	3.183914	19.516304	3.059166	0.638107	2.059989	2.161827	7.180868	1.87559	6.790216	1.454129	7.976754	2.968595	4.659498	9.096903	4.95762	1.007135	5.833333	4.166667	2	19.897849	3	1	3	4	9	2	8	2	7.824035	3.974684	8.937873	14.940593	7.47486	1
L3_chr12_+_32723477	chr12	32723475	32723520	+	10059	DNM1L	DLP1,DRP1,DVLP,DYMPLE,HDYNIV,VPS1	77.129067	38.000141	41.706509	39.405258	14.312764	2.552427	3.96648	37.903191	28.112709	12.418295	35.772291	29.092372	47.999343	53.624858	59.246328	72.457198	86.828269	17.357562	86.484238	63.517484	23.953947	40.027547	13.989726	4	6	56.382995	34.979933	13	41.352067	40.784126	46.942809	69.940157	89.522983	117.922718	108.91056	17.537072
L3_chr12_+_41006231	chr12	41006224	41006265	+	51535	PPHLN1	HSPC206,HSPC232,MGC48786	6.646628	3.03097	4.93594	7.834029	2.039444	0.638107	8.402365	9.180733	11.179704	13.0065	6.924199	17.846923	23.570762	36.999283	23.95167	31.214663	24.102635	9.915353	8	5	3	8	2	1	12	15	14	13	8	25	23	48	38	51	32	10
L3_chr12_+_45063726	chr12	45063708	45063742	+	NA	NA	NA	9.383167	3.641388	7.024196	0	0	0	2.059989	12.366108	8.747704	2.94947	0.84304	2.195282	20.4708	8.200862	4.047063	1.214719	0	1.007135	11	6	4	0	0	0	3	20.850746	11	3	1	3	19.964286	10.964912	7.756791	2	0	1
L3_chr12_+_45759671	chr12	45759668	45759678	+	NA	NA	NA	12.340562	2.406191	0	0	1.019722	3.362762	7.115038	5.87	0	0.937795	6.859682	20.312244	5.126461	0	0.494381	0.60736	1.931891	7.95646	14	4	0	0	1	5	9	9	0	1	8	29	5	0	1	1	3	8
L3_chr12_+_49604741	chr12	49604736	49604787	+	25840	METTL7A	AAM-B,DKFZP586A0522	1.656842	0	0	0	0	0	0	0.540457	0	12.52249	6.933498	2.936435	2.065344	2.269478	0.494381	14.686934	39.961125	16.787794	2	0	0	0	0	0	0	1	0	12	8	4	2	3	1	24	51	17
L3_chr12_+_52093034	chr12	52093034	52093035	+	6667	SP1		0	0	0	0.975531	0	0	0	0	0.772772	0	0	0	0	0.742541	0.494381	11.675015	1.287928	0	0	0	0	1	0	0	0	0	1	0	0	0	0	1	1	19	2	0
L3_chr12_+_56425088	chr12	56425081	56425091	+	6302	TSPAN31	SAS	2.461087	0	0	0	1.019722	0	0	0	0	0	0	0	8.235415	6.788551	8.59475	4.817101	12.803071	3.000177	3	0	0	0	1	0	0	0	0	0	0	0	8	9	13.939024	7.901524	17	3
L3_chr12_+_60649521	chr12	60649521	60649521	+	NA	NA	NA	8.856802	9.479456	8.919993	20.792349	11.290589	17.851364	7.115038	4.052413	8.326049	10.353922	0.84304	26.116791	2.054407	0	1.733047	3.677067	0.643964	1.007135	9.981424	15.990712	5	20.990712	10.990712	21	9	6	10	10	1	39	2	0	3	6	1	1
L3_chr12_+_60940430	chr12	60940424	60940456	+	9958	USP15	KIAA0529,MGC131982,MGC149838,MGC74854,UNPH4	0.804244	7.823673	4.93594	4.891254	1.019722	0	9.018543	16.097334	12.816193	7.974417	19.021133	3.649411	21.377086	20.758592	65.581954	31.309487	19.901126	10.864937	1	13	3	5	1	0	12	24	16	8	22	5	21	26.996479	85.996479	51	26	11
L3_chr12_+_63290282	chr12	63290261	63290570	+	283349	RASSF3	MGC119194,MGC119195,MGC119197,RASSF5	100.517939	59.677487	21.975787	108.920339	62.212615	18.366995	48.530236	61.376197	17.381051	96.781069	81.920317	124.458481	74.168237	37.828875	7.028839	43.332357	108.811285	73.937258	116.720805	99.329122	13	110.954908	60.816925	27.323168	65.943361	92.924215	22	95	93.854599	177.070641	72.632703	49.935676	13	70.90404	141.793666	74.933184
L3_chr12_+_63460801	chr12	63460788	63460802	+	NA	NA	NA	7.031822	2.423867	0	15.779613	1.019722	0.638107	0	0	3.233036	0	1.68608	0	0	0	0	0.60736	0	0	8	4	0	16	1	1	0	0	4	0	2	0	0	0	0	1	0	0
L3_chr12_+_66328767	chr12	66328765	66328832	+	8445	DYRK2	FLJ21217,FLJ21365	22.13294	17.334168	15.44789	60.881157	21.615351	0.638107	3.325605	3.967112	12.709333	27.767377	17.895963	16.134962	17.382968	5.718485	14.417645	24.272354	6.11029	13.734382	25.92377	28.774996	9	61.888562	21.153191	1	5.039742	6.98374	16	27.917293	20.67415	22.568306	17	7.663212	25.935735	39.597283	9.263874	13.802548
L3_chr12_+_68923479	chr12	68923477	68923507	+	4848	CNOT2	CDC36,HSPC131,NOT2,NOT2H	5.070143	9.020193	6.753939	8.812143	3.059166	0	67.789041	75.389239	62.592343	55.788189	50.282437	58.670784	212.76564	138.107301	238.248927	140.58801	191.294361	54.228027	6	15	4	9	3	0	81	93.406278	74	53.995604	57	86	212	175	270	227	211	55.998282
L3_chr12_+_70434892	chr12	70434877	70434942	+	23011	RAB21	KIAA0118	128.243313	113.036311	87.149801	127.358355	75.88611	10.388783	19.690826	34.795717	43.724359	15.533518	34.592744	20.064983	43.803694	58.220303	74.007079	60.754563	45.408052	34.479742	142	190.992038	49	129	73.993559	15	26	54	53.992032	16	39.996016	27.996016	43	76	111	99.096462	58.997817	35
L3_chr12_+_86953445	chr12	86953419	86953448	+	91298	C12orf29	DKFZp313K0436,DKFZp434N2030,DKFZp686L04169,FLJ38158,MGC102978	3.216977	15.009108	4.93594	2.933393	0	0.638107	0.66108	2.356508	3.947832	1.87559	1.68608	0.741153	15.431308	3.730249	9.7535	4.875835	9.831323	9.021759	4	25	3	3	0	1	1	4	5	2	2	1	15	5	17	8	14	9
L3_chr12_+_92295832	chr12	92295815	92295835	+	11163	NUDT4	DIPP2,DIPP2alpha,DIPP2beta,DKFZp686I1281,HDCMB47P,KIAA0487	105.931983	64.780907	28.743009	28.596526	11.251141	10.202293	32.567738	65.327947	22.488358	28.896599	13.028304	28.273629	35.293751	32.546031	14.703377	17.780964	18.545345	20.573425	113.86634	109.994253	15.949153	28.983099	10.994253	14	40.941781	83	27	28	15	41	34.798477	42	22	28.987288	24	21
L3_chr12_+_94776860	chr12	94776836	94776890	+	6636	SNRPF	SMF	10.955107	2.441673	0	4.893837	1.019722	0	1.32216	0.540457	0.772772	0	0	0.741153	21.542881	27.607161	24.130307	11.605789	18.144601	4.007312	13	4	0	5	1	0	2	1	1	0	0	1	21	36	37	19	25	4
L3_chr12_+_95112234	chr12	95112195	95112390	+	2004	ELK3	ERP,NET,SAP2	5.397339	8.164755	6.367828	32.349481	7.146778	0.638107	5.604547	6.229434	23.095378	17.580498	5.956053	5.076707	4.119751	18.483609	24.544633	21.433525	11.75133	4.007313	6.6625	13.415459	4	32.988506	7	1	8	10.988506	28	18	7	6.977011	4	24	37.908163	34.987342	16	4
L3_chr12_+_103374635	chr12	103374621	103375119	+	50515	CHST11	C4ST,C4ST-1,C4ST1,HSA269537	1074.272056	477.616598	579.556726	1262.019709	512.959741	145.299412	207.0367	444.230357	394.098252	396.53451	444.126873	322.521574	171.646569	179.213521	221.780545	309.577994	300.446062	132.097688	1085.552164	823.949531	277.706881	1260.204958	496.508892	165.502371	238.897601	492.16942	451.499255	360.522188	487.776945	487.875378	169.860637	228.785488	282.734259	500.187408	338.692079	136.919704
L3_chr12_+_104248770	chr12	104248770	104248876	+	387882	OCC-1	MGC148100,MGC149157	0.068286	0	14.762856	0.00037	0	0.002796	0.007755	0	0	10.353922	2.740889	0.067653	0	0.001961	0.013955	0.029725	0.011679	1.007135	0.093937	0	8.007388	0.000395	0	0.006993	0.016393	0	0	10	3.217224	0.08511	0	0.002915	0.043956	0.049818	0.025157	1
L3_chr12_+_108636012	chr12	108636009	108636021	+	NA	NA	NA	3.332943	4.814704	1.591957	4.9049	3.069543	11.838914	1.398909	4.89588	2.353404	1.93233	2.552068	2.195282	3.541743	1.485082	0.494381	1.214719	0	0	4	8	1	5	3	15	2	8	3	2	3	3	3.4375	2	1	2	0	0
L3_chr12_+_109269618	chr12	109269618	109269619	+	NA	NA	NA	0	0	0	0	0	0	0.66108	0	0	0	0	0	3.072054	0.742541	0.494381	3.053756	2.013723	10.679818	0	0	0	0	0	0	1	0	0	0	0	0	3	1	1	5	3	11
L3_chr12_+_111860628	chr12	111860530	111860728	+	4940	OAS3	p100,MGC133260	60.623739	36.063682	26.744291	252.328305	100.42608	18.224267	18.292644	21.844637	76.353566	214.718169	142.736284	142.668899	13.348293	7.46478	10.602851	74.160483	67.682877	48.468424	69.991836	60	15.995885	254.979775	97.992025	27	25.951982	32.996779	91	204.982252	161.986009	204.902072	13	9.973783	19	120.828039	86.883234	49
L3_chr12_+_112750881	chr12	112750878	112750884	+	NA	NA	NA	7.551731	9.552781	1.647399	16.940582	13.431941	21.845069	35.239842	14.246606	15.102603	15.098134	8.549825	86.590016	1.314813	3.016675	5.350952	1.830018	0.002624	4.163794	9.027437	15.913919	1.043478	17.192955	13.126843	28.99298	43.133195	20.580387	18.518679	15.202625	9.956179	129.25008	1.270492	4.006823	9.73845	3.013207	0.006384	4.170144
L3_chr12_+_119609334	chr12	119609263	119609720	+	9761	KIAA0152		4280.787892	2108.356751	1384.395474	2052.45248	1045.406188	479.311449	3362.011808	3013.313506	1211.82135	887.997156	925.701343	911.756304	403.406849	299.294159	277.744202	286.968038	285.088107	242.991583	4210.71371	3653.746045	663.966633	2054.913311	1012.957888	543.960505	3290.758834	2864.747385	1353.895813	801.918123	1014.943909	1386.935949	399.962565	380.938809	349.978375	464.981099	339.985689	251.995408
L3_chr12_+_119617142	chr12	119617139	119617144	+	NA	NA	NA	0	0	0	0	0	0	0.66108	2.39927	0	0	0	0	19.288108	20.292018	12.962302	15.972265	12.287476	9.864763	0	0	0	0	0	0	1	4	0	0	0	0	18.982906	26	19	26	15.991525	10
L3_chr12_+_119632643	chr12	119632636	119632660	+	84747	UNC119B	MGC5139	4.137187	6.043849	4.775871	11.754016	7.151141	3.362762	2.16878	4.117981	6.28744	8.075238	0.84304	1.482306	3.087079	5.999727	1.483144	9.767592	6.273777	0	5	10	3	12	7	5	3	7	8	8	1	2	3	8	3	16	9	0
L3_chr12_+_120548830	chr12	120548815	120548830	+	84876	ORAI1	CRACM1,FLJ14466,TMEM142A,ORAT1	16.688036	5.421213	16.737923	8.820623	11.259767	1.276213	9.646276	5.296234	1.580632	6.851698	6.790216	0.741153	4.108814	6.024038	1.585219	1.826311	5.646814	5.014447	19	9	9	9	11	2	13	9	2	7	8	1	4	8	3	3	8	5
L3_chr12_+_121885956	chr12	121885934	121886006	+	9026	HIP1R	HIP3,ILWEQ,FLJ14000,HIP12,KIAA0655,MGC47513	27.952655	5.553463	42.019471	26.579145	50.246881	52.930105	3.382149	6.820264	15.802537	10.682223	1.68608	36.880068	7.20683	7.519231	49.946076	9.738915	5.959338	39.563563	32	9.152866	23.444444	27	49	69.987654	5	12	20	11	2	52	7	9.988636	74	16	9	39.977528
L3_chr12_+_130004459	chr12	130004451	130004462	+	283383	GPR133	DKFZp434B1272,FLJ16770,MGC138512,MGC138514,PGR25	0	0	0	0	0	0	0.66108	0	0	0.937795	0	10.592919	1.032672	0.742541	0	0	0.643964	4.951215	0	0	0	0	0	0	1	0	0	1	0	15	1	1	0	0	1	5
L3_chr12_+_130945141	chr12	130945120	130945208	+	8408	ULK1	ATG1,FLJ38455,UNC51,Unc51.1	124.212813	70.15497	118.192264	84.754916	97.812898	69.023432	73.519879	62.704615	159.867312	72.490016	62.464898	45.094665	21.463973	19.694578	39.153836	7.308459	5.431678	22.773946	137.998395	117.982786	65.984281	85.995198	95.298363	83	95.94462	89.983271	189.526282	69	70.976119	64	21	26	62.988889	12	8	23
L3_chr12_+_131633615	chr12	131633615	131633615	+	NA	NA	NA	4.307503	4.186026	0	3.929369	9.239868	11.454907	7.115038	8.834696	24.103463	18.007872	20.612611	21.546857	3.072054	1.502626	3.823916	7.997947	3.714923	10.679818	5	7	0	4	9	14	9	12	28	17	23	32	3	2	6	13	5	11
L3_chr12_-_1791168	chr12	1791155	1791205	-	NA	NA	NA	3.413301	0	0	1.951062	2.043806	2.761163	5.545409	4.382193	14.631314	21.733789	32.483129	21.407471	6.150935	2.239898	6.913438	27.593758	25.215694	14.845711	4	0	0	2	2	4	7.992701	7	18	22	36.96992	29.984962	5.992	2.993103	11.992	44.928378	33.936	14.992
L3_chr12_-_6321425	chr12	6321423	6321539	-	7132	TNFRSF1A	P60,p55,TBP1,CD120a,FPF,MGC19588,TNF-R,TNF-R-I,TNF-R55,TNFAR,TNFR1,TNFR55,TNFR60,p55-R	18.130253	8.398741	26.120204	33.549973	18.424832	7.670104	41.959275	36.644454	52.853455	69.06324	60.399769	47.052146	90.048735	82.376987	121.63412	129.873942	165.690727	102.309463	20.991453	14	14	34	17.950413	11	52.995169	50	61.971391	65.997549	67.987745	69	88.994411	105	150.986592	209.992231	185.98111	105.989944
L3_chr12_-_6535511	chr12	6535492	6535511	-	25900	HOM-TES-103	DKFZP586I2223,FLJ20703,MGC117359,HOM-TES-103	14.837526	10.161844	24.814399	23.680011	5.11335	3.485384	2.70784	1.178254	2.353404	0	0	0	0	0.742541	0	1.826311	1.287928	6.761764	16.84252	17	13	24	5	5	3.981481	2	3	0	0	0	0	1	0	3	2	6.771429
L3_chr12_-_10657427	chr12	10657427	10657444	-	55110	FLJ10292	mago,magoh,FLJ10292,MGN2	0	0.610418	1.591957	0	0	0	1.398909	3.577524	8.158417	2.94947	2.583893	0	10.237493	5.268379	4.653582	1.822079	4.753243	2.971095	0	1	1	0	0	0	2	6	10	3	3	0	10	7	9	3	7	3
L3_chr12_-_12649551	chr12	12649549	12649551	-	NA	NA	NA	3.413301	0	0	11.853287	0	0	0.66108	0	0	0	0	0	1.032672	0	0.494381	0	0	0	4	0	0	12	0	0	1	0	0	0	0	0	1	0	1	0	0	0
L3_chr12_-_15005793	chr12	15005758	15005820	-	397	ARHGDIB	D4,GDIA2,GDID4,LYGDI,Ly-GDI,RAP1GN1	11.691739	9.623621	4.775871	6.872144	1.019722	1.276214	50.534152	29.597901	31.055266	23.130794	34.804097	41.843794	185.181204	130.673432	195.809023	119.202362	186.004167	118.389579	14	15.952381	3	7	1	2	61.916376	41	37	23	39	59.98855	183.936027	165.981533	234.976023	192.944598	211.946686	122.922722
L3_chr12_-_21701999	chr12	21701999	21702061	-	3945	LDHB	LDH-H,TRG-5	399.116529	176.323265	142.345034	142.229387	55.565267	46.445535	53.500909	27.758873	21.792181	7.695185	51.817397	51.632553	567.685741	411.58738	514.280561	394.897775	671.454336	389.572856	401	303	70	143	53.99422	56	67	43	26.996491	8	58.955287	73.958042	565.987896	518.985503	582.979067	636.987539	716.983369	408.987588
L3_chr12_-_24550282	chr12	24550281	24550282	-	NA	NA	NA	0	0	0	0	0	0	0	0	0	0	0.84304	0	2.054407	1.502626	0.494381	1.218951	11.006959	1.007135	0	0	0	0	0	0	0	0	0	0	1	0	2	2	1	2	14	1
L3_chr12_-_25295089	chr12	25295076	25295157	-	3845	KRAS	C-K-RAS,K-RAS2A,K-RAS2B,K-RAS4A,K-RAS4B,KI-RAS,KRAS1,KRAS2,NS3,RASK2	28.802858	15.305064	20.466099	27.485062	8.823258	0.638107	19.601121	17.583395	19.133182	17.41116	12.25186	13.738948	8.961726	11.177009	29.334304	13.458879	24.952067	10.584976	34.181949	25.332055	12	28.001839	8.635597	1	26.031496	28.706442	23.674473	17.795329	14.261324	18.823859	8.676787	14.894126	45.475716	22.024011	33.570792	10.6079
L3_chr12_-_26037352	chr12	26037352	26037353	-	NA	NA	NA	1.656842	0	0	0	0	0.638107	13.022994	0	0.772772	0	0	0	9.13893	1.502626	10.061021	2.446396	0.643964	7.805037	2	0	0	0	0	1	16	0	1	0	0	0	9	2	14	4	1	8
L3_chr12_-_26169107	chr12	26169106	26169112	-	79365	BHLHB3	DEC2,SHARP-1,SHARP1	0	0	0	0	0	0.638107	0	0	0	0	0	10.901044	0	0	0	0.60736	0	0	0	0	0	0	0	1	0	0	0	0	0	15.769231	0	0	0	1	0	0
L3_chr12_-_26877345	chr12	26877339	26877414	-	3709	ITPR2	IP3R2	11.404481	8.142836	1.591957	26.853821	8.154336	6.467181	4.704308	20.474573	7.060211	24.174399	44.325688	32.203033	8.25044	5.232875	7.040108	11.577152	14.468262	5.014447	14	13.423256	1	27.423256	7.967742	10	7	33	9	25	51	45	8	7	12	19	21	5
L3_chr12_-_29202702	chr12	29202660	29202715	-	NA	NA	NA	0	0	0	1.951062	0	0	0	0	3.175061	2.813385	11.114962	7.25002	11.263316	6.737508	3.710573	71.289623	78.128138	23.722402	0	0	0	2	0	0	0	0	4	3	13	10	11	8.993769	7	115.934304	99	24
L3_chr12_-_33483250	chr12	33483250	33483252	-	341359	SYT10	MGC119436,MGC119437	8.87399	6.546722	3.343982	5.892747	1.019722	0	6.264127	21.074439	24.103463	9.276411	14.036377	9.645004	8.082798	14.036613	18.616762	9.223737	7.045449	4.951215	10	11	2	6	1	0	8	26	28	9	15.886792	14	7.952381	18	24	15	9	5
L3_chr12_-_38786115	chr12	38786102	38786173	-	114134	SLC2A13	HMIT,MGC48624	14.122753	25.919362	21.627732	39.818333	10.205945	1.91432	7.643573	18.484515	17.806936	11.883158	23.788134	21.213209	13.344206	5.192978	5.373188	15.248162	15.91675	9.021759	17	42.959361	13	40.630435	10	3	10.898601	28.944056	22	12	27.507987	29.505038	13	6.970394	10	25	22.902853	9
L3_chr12_-_46585045	chr12	46585032	46585092	-	7421	VDR	NR1I1	57.235191	17.997934	74.279101	45.236246	23.602369	3.270831	29.450473	19.038649	125.526141	32.021573	35.618372	30.353253	11.259205	12.016999	54.782179	21.444659	13.345888	7.951393	64.229147	30	40.991667	45.995833	23	4.991667	39.963446	30	149	32	41	43	10.989305	16	79.994624	35	19	8
L3_chr12_-_47030955	chr12	47030955	47030955	-	121274	ZNF641	DKFZp667D1012,FLJ31295	0	1.211934	0	0.975531	0	0	1.398909	25.683076	0	0	0	0	0	3.815345	0	0	0	0	0	2	0	1	0	0	2	31	0	0	0	0	0	5	0	0	0	0
L3_chr12_-_48902705	chr12	48902697	48902711	-	51474	LIMA1	EPLIN,FLJ38853,MGC131726,SREBP3	0	0	0	0	0	0	0	10.693509	0	0	0.84304	0	6.159134	4.509929	0.494381	6.731918	14.611	1.007135	0	0	0	0	0	0	0	15	0	0	1	0	6	5.962264	1	11	19	1
L3_chr12_-_49897856	chr12	49897850	49897857	-	5463	POU6F1	BRN5,MPOU,TCFB1	3.772344	0.610418	3.022134	1.951062	7.899245	0	2.797322	1.673202	2.276301	2.929366	14.684293	3.99821	0	0	0.494381	2.287013	1.645351	1.993043	4.52381	1	1.904762	2	7.714286	0	3.796015	2.928526	2.904181	2.980392	16.801756	5.557254	0	0	1	3.75	2.5	2
L3_chr12_-_50004163	chr12	50004160	50004286	-	51411	BIN2	BRAP-1	248.947077	164.281969	136.068562	257.448361	132.575287	43.687115	96.60629	91.070299	94.137379	93.355278	111.504616	97.986604	107.563107	92.116122	116.860566	90.128294	142.080169	74.853454	275.695027	277.376158	73.999117	260.444697	129.146613	58.938182	120.967028	126.077128	112.348652	91.39174	126.297386	140.670891	105.955783	119.696266	163.470008	146.646204	175.656883	76.685395
L3_chr12_-_50495002	chr12	50494998	50495002	-	NA	NA	NA	0.804244	1.211934	0	0	0	0	1.32216	0	0	0	0	0	0	0	0.494381	0.582946	11.158795	0	1	2	0	0	0	0	2	0	0	0	0	0	0	0	1	0.96	14	0
L3_chr12_-_52306031	chr12	52306018	52306467	-	11016	ATF7	ATFA,MGC57182	9.040102	7.899824	3.183914	5.892747	2.039444	3.276648	80.894241	72.102382	82.284333	49.375518	63.806416	116.204227	36.862071	20.985465	21.392423	25.625446	41.781341	28.01523	11	13	2	6	2	5	102.907126	104.97293	100	49.995565	73.917615	164.979487	35.950495	27.984027	38.990654	41.979167	57.867171	27.979592
L3_chr12_-_52356126	chr12	52356126	52356164	-	517	ATP5G2		4.781378	7.736797	1.502411	5.713729	7.157156	2.601885	6.323159	9.517511	3.788826	7.336299	3.724792	7.417981	83.376234	51.8655	83.036425	67.729842	89.489249	83.688763	5.947368	12.789474	0.947368	5.842105	7	3.947368	8.693939	14.4	4.8	7.4	4.377778	10.2	82.186778	67.767811	119.011562	110.177774	109.171239	85.915203
L3_chr12_-_52407498	chr12	52407476	52407520	-	57658	CALCOCO1	Cocoa,KIAA1536,PP13275,calphoglin	0	0.610418	0	11.257537	0	1.276213	13.118568	16.947683	16.296066	27.516748	40.7084	76.638863	16.316007	7.587058	15.354767	25.729627	30.477009	56.936867	0	1	0	11.416667	0	2	16.996	26	20	26.995968	46	112.955995	16	9.983871	22.969231	41.92584	37.937336	58.920577
L3_chr12_-_53099272	chr12	53099233	53099617	-	3678	ITGA5	CD49e,FNRA,VLA5A	237.402545	165.072322	1733.744048	719.840319	681.627341	358.313042	152.519598	141.952411	698.290693	393.440319	374.922804	357.56085	124.739371	230.355909	1264.276754	314.023829	329.087941	495.498155	256.873003	279.817452	775.337811	721.547632	659.492836	394.780289	180.888373	183.90451	775.618268	360.825267	413.695206	538.7462	122.95058	292.885261	1267.530113	507.875754	373.927744	518.794906
L3_chr12_-_55686508	chr12	55686495	55686603	-	9880	ZBTB39	KIAA0352	6.630277	8.464136	3.220492	23.38544	6.128709	2.009962	4.889849	21.862484	37.083811	20.802121	13.877319	10.214734	4.087056	2.227623	7.489728	3.036798	3.315225	3.021404	8	14.021442	2.021442	23.809677	6	3.021442	7	33.94186	45.647287	21	16	14	4	3	13	5	5.028883	3
L3_chr12_-_56227228	chr12	56227213	56227254	-	10540	DCTN2	DCTN50,DYNAMITIN,RBP50	7.53123	3.03097	4.775871	10.797647	4.08325	2.552427	8.157039	1.178254	1.545543	2.870125	2.583893	0	23.439952	9.80791	4.755657	12.848236	22.459148	26.678178	9	5	3	11	4	4	11	2	2	3	3	0	22.972222	13	9	21	31	27
L3_chr12_-_56526710	chr12	56526705	56526798	-	10106	CTDSP2	OS4,PSR2,SCP2	73.959269	61.279598	44.989098	77.42725	69.079422	43.623128	65.428723	38.597217	52.337017	40.063662	65.642821	87.925098	47.733224	40.964515	82.229487	34.399579	50.741653	46.269789	83.846809	103	26	78.595287	67.311901	56	80.995708	55	63.03317	40.033172	74	128.11521	47	52.997416	108.992248	56	64	47.259921
L3_chr12_-_61614720	chr12	61614720	61615207	-	57460	PPM1H	ARHCL1,FLJ13253,KIAA1157,URCC2	43.367005	16.241251	1.591957	20.542708	30.648128	13.769142	18.108104	26.29585	3.091086	17.303529	35.636061	66.004232	15.398613	12.837474	3.890043	21.997776	66.014487	39.546479	50.003699	26.96	1	20.996706	29.972789	20	25	39.967442	4	18	41.070402	93.937046	15	17	7	36	86	39.935626
L3_chr12_-_74342672	chr12	74342669	74342672	-	NA	NA	NA	0	0	0	0	0	0	0	0	0	0	1.68608	13.972855	0	0	0	1.832151	1.287928	1.007135	0	0	0	0	0	0	0	0	0	0	2	20	0	0	0	3	2	1
L3_chr12_-_80677099	chr12	80677092	80677105	-	8499	PPFIA2	FLJ41378,MGC132572	11.920846	11.045359	14.75466	13.205731	14.502407	19.121026	28.547787	7.8955	16.005173	10.116856	15.494856	58.773366	1.032672	1.530652	8.133822	0.60736	0.643964	2.920788	13.331847	18.553764	8	13.37037	14.122705	22.815438	33.991956	11.802967	18.951456	10.021181	17.548463	88.575507	1	2.039861	12	1	1	2.92
L3_chr12_-_88269913	chr12	88269912	88270456	-	1848	DUSP6	MKP3,PYST1	57.307987	148.36378	474.89609	846.494308	396.394976	57.021116	146.885738	446.980202	1562.078118	1648.578508	1599.219714	832.827093	236.326367	436.129942	2442.362211	1253.366434	2374.071437	568.190147	65.997744	249.992086	243.987563	849.966031	384.98436	76.993799	175.978513	498.971504	1724.700078	1414.878013	1720.761078	1272.885542	234.9539	549.948914	2315.734867	2010.708388	2257.639657	594.950576
L3_chr12_-_88626740	chr12	88626731	88626748	-	NA	NA	NA	0	12.633216	13.281836	3.902124	1.019722	0	0	22.50971	15.523294	3.80792	9.556471	1.482306	5.152423	32.400193	11.841518	15.939569	6.37261	11.686953	0	21	8	4	1	0	0	32.974359	19	4	11	2	5	42	21	26	9	12
L3_chr12_-_94914254	chr12	94914229	94914277	-	3034	HAL	HIS,HSTD,histidase	0.804244	0	0	0	0	0	23.493308	1.858813	1.545544	0	0	0.741153	24.443891	10.550451	0.494381	0	0	0	1	0	0	0	0	0	29	3	2	0	0	1	24	14	1	0	0	0
L3_chr12_-_105056776	chr12	105056776	105056778	-	9891	NUAK1	ARK5,KIAA0537	0	0	16.004973	0	6.152218	4.532625	0	2.56872	0	0	0	1.454129	0	2.269478	2.901281	0.60736	0.643964	9.772008	0	0	9	0	6	6	0	4	0	0	0	2	0	3	5	1	1	10
L3_chr12_-_109664976	chr12	109664955	109665134	-	5501	PPP1CC	PPP1G	1762.655258	903.624564	478.029369	728.54269	393.493725	140.191135	471.087635	560.127199	267.366939	250.66708	152.34266	194.414245	593.197241	505.344135	455.475683	428.023131	530.59441	213.32619	1726.533603	1566.426299	230.945437	729.31614	380.885624	161.898258	497.886155	580.847341	305.930028	229.965519	169.427411	289.936287	592.761028	629.859632	497.795266	688.556209	554.740926	222.887489
L3_chr12_-_110521475	chr12	110521475	110521532	-	6311	ATXN2	SCA2,ATX2,FLJ46772,TNRC13	68.256035	46.617093	38.50569	102.104834	33.80075	26.243908	34.362642	56.561821	41.793893	76.483242	66.540724	75.023992	34.858288	34.554833	30.080508	42.27182	28.294223	40.434677	77.890511	78	22	103.644514	33	34.99458	44.974895	78.987552	50.977413	75	76	106.953388	33.993243	44.99661	43.97973	68.965636	38	40.99661
L3_chr12_-_115660251	chr12	115660226	115660278	-	79794	C12orf49	FLJ21415	32.20807	7.882813	16.827264	23.520062	10.21196	8.590237	10.255237	5.696588	11.125559	19.062928	10.273834	13.85378	10.326721	24.865091	35.571377	25.015714	29.311019	21.864825	38	12.992063	9.961538	24	10	13	15	10	14.02343	19	12	19	10	33	57	41	41	21.963801
L3_chr12_-_116021605	chr12	116021600	116021607	-	54997	TESC	FLJ20607,TSC,CHP3	12.631644	9.669849	0	0.975531	11.283674	3.712866	1.398909	1.178254	1.580632	5.839886	5.135961	8.302506	1.032672	1.485082	4.318297	0	0.643964	4.035976	14.260163	16.130081	0	1	11	5	2	2	2	5.775	6	12	1	2	7	0	1	4.059222
L3_chr12_-_116112660	chr12	116112651	116112681	-	23014	FBXO21	DKFZp434G058,FBX21,FLJ90233,KIAA0875,MGC26682	122.557308	49.951216	46.445255	54.597501	25.327108	18.019526	27.953539	35.566312	41.802192	21.170546	16.784165	29.613404	36.480625	30.179972	64.612683	22.806797	38.279745	29.854687	128.805825	85.27923	25.245841	55.163916	24.640919	22.932584	33.729268	47.257782	49.392286	20.329553	18.956938	44	36.099765	38.56154	77.441899	37.019892	44.37284	30.763829
L3_chr12_-_120389245	chr12	120389232	120389596	-	84678	FBXL10	CXXC2,Fbl10,JHDM1B,PCCX2,KDM2B	266.134308	195.218983	161.206452	475.982346	249.999979	72.802157	88.079971	114.34136	96.039569	146.439403	84.247645	76.206263	47.013274	48.862696	78.71679	99.441787	77.520629	61.671017	294.11281	329.530206	90.909114	480.545686	243.43966	96.776888	112.156017	152.848924	115.705784	143.301503	96.350079	109.436958	45.948037	63.947962	118.833694	161.850938	102.67507	62.895665
L3_chr12_-_123618082	chr12	123618080	123618162	-	NA	NA	NA	44.086067	29.491678	8.119853	10.966295	27.110275	11.384101	90.384991	102.29669	70.459184	51.749827	54.546397	77.063874	14.312815	24.605865	20.333459	6.236872	11.903355	14.829262	51.849982	49.042568	5	11.230348	26.509586	16.697154	114.710546	135.153095	85.520505	51.192584	62.947686	109.292068	13.9375	32.442765	31.508938	10.243031	16.855983	14.944785
L3_chr12_-_123965150	chr12	123965144	123965154	-	7316	UBC	HMG20	287.670172	244.289475	193.321482	294.702483	168.675884	166.786573	97.550138	135.684321	83.154236	176.6435	89.30836	91.465671	637.177907	869.177168	1299.615807	604.693113	931.987838	935.828646	282.994425	425	89	293.986049	162.994425	166	108	148	95	157	98	138	643.977316	1055.954631	1098	965.945692	855	1018.971356
L3_chr12_-_130673170	chr12	130673170	130673171	-	NA	NA	NA	1.935407	3.593868	3.343982	27.608587	6.152218	0.638107	0	1.888415	2.437393	1.97513	0.916074	0	1.032672	2.269478	1.630981	3.106527	1.417283	0	2.321429	6	2	27.83254	6	1	0	3.042453	3.042453	2.042453	1.084906	0	1	3	3.073298	5.073298	2.063636	0
L3_chr12_-_130960109	chr12	130960109	130960109	-	NA	NA	NA	21.983188	10.122349	1.591957	0	0.441857	0	0	0.540457	0	0	0	0	0	0	0	0	0	0	23.868594	17.087156	1	0	0.434426	0	0	1	0	0	0	0	0	0	0	0	0	0
L3_chr13_+_29208177	chr13	29208177	29208178	+	NA	NA	NA	5.964346	9.516476	6.753939	13.798073	24.043487	21.445834	3.768114	2.615693	1.580632	11.584791	5.047894	16.622945	3.072054	3.772105	4.19614	2.446396	0.643964	3.97823	7	15.957447	4	14	23.389486	26.253563	5	4.386861	2	11.305229	5.836735	24.382607	3	5	7	4	1	4
L3_chr13_+_30672057	chr13	30672055	30672119	+	145173	B3GALTL	RP11-367C11.1,B3GTL,B3Glc-T,Gal-T,beta3Glc-T	67.368854	34.160476	46.188062	53.07224	24.622091	8.909809	19.907574	36.229134	76.901615	22.744711	39.880021	20.952817	33.733118	20.798734	55.582804	35.576774	31.143526	8.979754	77.949637	57	26.759174	53.987654	24	13	26	53.863131	91.770522	22.865546	45.575209	29.731092	32.956178	27.530684	79.975945	57.954457	41.636364	9
L3_chr13_+_31503306	chr13	31503306	31503921	+	10129	FRY	RP11-37E23.6,13CDNA73,214K23.2,C13orf14,CG003,bA207N4.2,bA37E23.1	12.26598	20.49017	3.183914	19.552532	2.039444	0	70.381136	119.355136	20.130067	45.25606	42.537173	42.25661	72.183303	58.777372	10.09306	39.110704	20.299099	3.021404	14.952381	34	2	19.968254	2	0	90	162.977528	25	44.994444	49	60.994652	71	77	18.942623	63.944	28.989362	3
L3_chr13_+_32058588	chr13	32058585	32058713	+	23047	PDS5B	APRIN,AS3,CG008,FLJ23236,KIAA0979,RP1-267P19.1	84.465342	38.736392	27.242767	44.478465	12.258475	7.895386	73.706008	182.290769	86.031548	87.829009	87.338243	115.346607	125.503257	103.822066	78.542185	101.137407	68.998531	37.667099	97.334093	64.437612	16	45.337924	12	11	95.997642	249.303322	104.998848	86	98.93671	167.661003	123.22623	135.93281	120.962114	164.796262	92.668106	38.008427
L3_chr13_+_33290253	chr13	33290253	33290333	+	5983	RFC3	MGC5276,RFC38	0.804244	6.661313	3.183914	0.975531	0	0	7.850076	29.094148	15.127537	16.582315	6.878726	10.124694	81.301623	72.090397	79.463194	18.965914	13.636397	9.999811	1	11	2	1	0	0	11	43	19	16	8	14	80	94	113.983741	31	18.990783	10
L3_chr13_+_39443679	chr13	39443677	39443681	+	NA	NA	NA	0	0	0	0	0	0	0	0	2.437014	15.095488	0.84304	1.454129	0	1.5415	2.89106	3.79383	8.821438	3.000177	0	0	0	0	0	0	0	0	3.049528	15.149582	1	2	0	2.05499	5.486985	6.218448	11.105078	3
L3_chr13_+_41512707	chr13	41512691	41512884	+	NA	NA	NA	36.492102	37.777921	55.109643	62.710478	20.395867	11.847652	12.45263	21.926537	22.652819	29.578672	30.659443	38.891767	14.104711	19.764621	23.172809	22.062434	17.63661	20.934246	42.213375	63.126361	31.802658	63.832408	19.917761	17.461993	17.007781	36.70319	28.569439	29.411578	35.349895	54.27684	13.737654	26.163179	41.800983	36.150635	25.805756	21.075318
L3_chr13_+_44937048	chr13	44937025	44937092	+	83548	COG3	SEC34	11.690763	10.810984	3.183914	9.778292	14.34284	0.638107	4.15202	3.34008	10.393238	12.834783	12.037213	2.936435	9.198651	23.606875	13.000938	23.22606	11.258841	11.006945	14	17.985075	2	10	14	1	6	6	13	13	14	4	9	31	22	38	16	11
L3_chr13_+_49608608	chr13	49608608	49608608	+	NA	NA	NA	0.656847	0.610418	18.736874	0.975531	2.043806	0	0	0	0.772772	0	0	0	1.032672	0.366935	0	0.404084	0	0	0.823529	1	10	1	2	0	0	0	1	0	0	0	1	0.5	0	0.666667	0	0
L3_chr13_+_50279896	chr13	50279887	50279935	+	NA	NA	NA	0	0.610418	0	0	0	1.276213	10.442069	17.61633	5.563554	2.813385	0	0	22.47444	7.599645	1.585219	0	0	0	0	1	0	0	0	2	14	27	7	3	0	0	22	10	3	0	0	0
L3_chr13_+_50694503	chr13	50694470	50694503	+	220108	FAM124A	FLJ30707	11.023038	5.936122	6.664353	1.072603	4.096355	1.276213	5.751952	3.98071	7.096894	1.879672	2.319277	10.221324	1.974893	0.952142	2.0796	1.251293	0.138784	4.99322	13.100826	9.793842	4.100826	1.10066	4	2	8.514077	7.24935	9	2.017842	2.731343	13.978679	1.911765	1.288288	4	2.061069	0.244275	5
L3_chr13_+_77169852	chr13	77169821	77169857	+	122060	SLAIN1	C13orf32,FLJ30046,MGC131899,RP11-188A23.1	93.040558	65.902569	9.871879	23.566684	9.1966	2.000434	120.341769	90.33397	24.383195	15.510913	20.753974	22.877309	48.962378	50.72705	12.841549	10.371872	8.016448	23.524316	104	111	6	24	9	3	142.982143	124	29.989886	16	24	32	47.994872	65.95949	22	16.989744	11	24
L3_chr13_+_78953412	chr13	78953381	78953618	+	54602	NDFIP2	FLJ25842,KIAA1165,N4wbp5a	6.598274	7.861028	0	3.902124	5.102972	0	0	2.161827	3.091087	2.813385	5.947175	2.936435	16.448551	15.73413	16.644049	36.643565	40.959797	22.718164	8	13	0	4	5	0	0	4	4	3	7	4	16	21	30	59.966102	57	23
L3_chr13_+_93248855	chr13	93248854	93248855	+	NA	NA	NA	1.996424	2.47337	10.491544	4.547244	1.85746	0	0.66108	1.09578	4.596936	0	1.49151	2.069413	0	1.502626	4.559783	7.379756	2.013723	0	2.454545	4.090909	5.818182	4.636364	1.818182	0	1	1.875	5.625	0	1.75	2.875	0	2	7	12	3	0
L3_chr13_+_107317946	chr13	107317945	107317946	+	NA	NA	NA	4.979049	5.502258	5.204163	5.954027	4.235588	1.460734	17.376355	13.088321	19.05999	14.717924	9.645479	14.685421	4.869863	3.0647	1.730522	3.136348	3.494826	4.922067	5.745295	9.193897	3.022888	6.048485	4.135532	2.131629	20.550987	17.021147	22.304876	14.010221	10.920126	21.377267	4.755112	4.068465	2.99617	5.121754	4.727273	5.009044
L3_chr13_+_111768964	chr13	111768958	111768964	+	6656	SOX1		10.999379	7.801286	1.649896	1.973749	3.006145	0.970661	12.060444	21.678587	2.200523	3.644076	7.45904	3.30502	9.54145	2.015994	3.466007	0.760611	1.750396	2.018313	12.39101	13.068647	1.048733	2.017415	2.944516	1.552291	14.704892	27.10894	2.766069	3.690858	8.601311	4.649212	9.384485	2.69954	6.080491	1.254734	2.720831	2.002843
L3_chr13_+_112685314	chr13	112685314	112685314	+	NA	NA	NA	15.934372	5.589018	2.23883	2.942775	1.019722	0	6.264127	1.858813	0	3.981573	0	4.501889	1.416465	0.742541	1.9825	1.333828	1.36976	0	17.53066	9.375	1.375	3	1	0	8	3	0	4	0	6.394366	1.375	1	3.375	2.1875	2	0
L3_chr13_+_113546883	chr13	113546841	113547041	+	2621	GAS6	AXLLG,AXSF,DKFZp666G247,FLJ34709	1201.657507	693.846088	410.916824	353.408722	45.077281	11.678445	1085.534576	1515.870354	559.678318	216.450504	46.545796	43.849253	781.401505	779.728534	755.796104	213.581817	86.232983	28.827023	1255.10843	1185.107743	215.0553	357.023069	44.049416	16.561155	1181.52004	1618.004892	646.35164	208.98571	53.98814	61.909461	778.03687	985.426692	903.575739	346.832518	112.047332	29.117416
L3_chr13_-_19159547	chr13	19159547	19159548	-	NA	NA	NA	0	0	0	0	0	0	0	0	0	0	0	0	0	10.081809	0	1.214719	0	2.014269	0	0	0	0	0	0	0	0	0	0	0	0	0	13	0	2	0	2
L3_chr13_-_19335745	chr13	19335744	19335790	-	9205	ZMYM5	MYM,RP11-61K9.1,HSPC050,ZNF198L1,ZNF237	9.248934	6.180969	1.591957	5.165721	1.019722	0.638107	0.729424	1.858813	4.913659	3.992355	1.808273	5.134886	10.257127	19.062847	9.304513	4.509455	3.301651	1.007135	11	10.238411	1	5.280488	1	1	1.122642	3	6	4.122642	2.122642	7.122642	10	25	16.401177	7.400758	5	1
L3_chr13_-_40138729	chr13	40138724	40138783	-	2308	FOXO1	FKH1,FKHR,FOXO1A	20.594305	16.247157	20.195843	75.733081	36.528943	1.914321	23.370389	26.503026	54.036811	66.312018	38.384252	32.896087	7.202742	7.496002	16.736122	11.602356	16.28944	9.965662	24	27	12	76.802529	35.66469	3	30	39	65	64	44	47	7	10	28	19	22.931624	10
L3_chr13_-_40491453	chr13	40491440	40491482	-	NA	NA	NA	0	0	1.591957	0	0	0.638107	3.382149	21.426866	7.988729	21.889035	16.345248	20.094461	24.569104	29.062454	14.597847	22.020654	31.799694	9.989757	0	0	1	0	0	1	5	32.992701	10	22	19	28	23.994792	37.989691	24	36	41.846301	9.989691
L3_chr13_-_41433240	chr13	41433221	41433257	-	23078	RP11-125A7.3	RP11-125A7.3,FLJ21779,KIAA0564	12.32469	11.433516	1.591957	20.574686	13.296483	2.000435	8.542267	30.214419	7.025122	35.190507	25.840626	29.635393	12.305883	8.269205	7.200133	31.818652	21.487464	13.959214	15	19	1	21	13	3	11.990338	42.961165	9	34.933283	29.985714	41.990338	11.988166	11	12.988095	51.94892	30	13.994048
L3_chr13_-_43908962	chr13	43908953	43908998	-	8848	TSC22D1	DKFZp686O19206,MGC17597,RP11-269C23.2,TGFB1I4,TSC22	0.804244	1.831254	23.715988	50.283125	24.573623	6.989514	0.66108	0.540457	16.930417	20.213477	29.924758	44.063913	22.452326	15.167736	293.730649	378.236923	510.266181	362.617164	1	3	14	51	24	10	1	1	21	20.202247	34	64	22	20	340.945548	608.912909	528.846043	382.960756
L3_chr13_-_44049289	chr13	44049267	44049444	-	8848	TSC22D1	DKFZp686O19206,MGC17597,RP11-269C23.2,TGFB1I4,TSC22	4.941431	2.441673	0	3.902124	1.019722	0.638107	11.232225	17.1185	1.545544	3.887265	2.52912	18.740633	3.098016	1.485082	0.494381	4.255749	0.643964	2.01427	6	4	0	4	1	1	16	27	2	4	3	26	3	2	1	7	1	2
L3_chr13_-_46269298	chr13	46269266	46269321	-	2098	ESD	RP11-147L20.1	0.804244	0.610418	0	2.926593	2.039444	2.123056	0	1.080913	2.402289	1.87559	0.84304	2.195282	29.829945	21.775845	19.709043	11.575327	14.857461	10.95157	1	1	0	3	2	3	0	2	3	2	1	3	29	28.836939	32.947368	19	21	11
L3_chr13_-_47567240	chr13	47567220	47567258	-	29079	MED4	DRIP36,FLJ10956,HSPC126,RP11-90M2.2,TRAP36,VDRIP	29.343864	18.093036	18.857846	14.683144	17.413924	0.638107	27.504503	29.875176	58.952308	34.43186	39.868786	36.045746	53.007675	42.656447	63.874099	34.287144	43.806076	19.102583	34.101064	30	11	15	17	1	36.989726	46.249094	70.962688	34.704682	45.996564	50.996552	52	56	92.96862	55.980016	58.99711	19.212817
L3_chr13_-_47885251	chr13	47885218	47885264	-	10161	P2RY5	MGC120358,P2Y5,LAH3	0	0	0	0	0	0	0	0	0	0.937795	0.84304	11.868462	1.032672	0	4.318297	18.470649	40.230898	44.07785	0	0	0	0	0	0	0	0	0	1	1	17	1	0	7	29.992647	49	45.977941
L3_chr13_-_51922771	chr13	51922750	51922790	-	51028	VPS36	C13orf9,CGI-145,DKFZp781E0871,EAP45	4.7873	4.251806	1.591957	3.915723	5.289192	0.638107	0	4.075218	4.139443	1.840685	7.702722	8.661196	11.053969	3.066103	13.938623	8.505495	6.76189	4.930869	5.769231	7	1	4	5.183575	1	0	7	5.314869	1.964286	9	11.887097	10.771739	4.070288	23.924147	13.956755	9.946906	4.915761
L3_chr13_-_76358432	chr13	76358428	76358433	-	115207	KCTD12	C13orf2,FLJ33073,KIAA1778,PFET1,PFETIN	23.934713	30.934372	14.743897	8.109446	18.849515	3.345908	3.901717	30.791401	22.803904	5.784878	18.287893	16.904573	3.811651	7.016751	8.494729	2.573126	4.089309	2.121014	26.207926	52.695876	8.171072	8.251828	18.357771	4.809311	5.539369	38.032389	26.636509	5.722836	20.712394	24.908641	3.707771	9.164941	12.439452	4.20615	5.625945	2.114121
L3_chr13_-_77390937	chr13	77390937	77390938	-	1910	EDNRB	ABCDS,ETB,ETRB,HSCR,HSCR2,ETBR	0	0	0	0	0	0	0	0	3.175061	0	0	0	0	10.009275	2.823885	0	1.36976	0	0	0	0	0	0	0	0	0	4	0	0	0	0	13	5	0	2	0
L3_chr13_-_79706235	chr13	79706235	79706235	-	NA	NA	NA	0	0	0	0.975531	6.152218	0.638107	0	0.540457	0	1.93233	7.023452	2.156844	1.032672	0	0	1.218951	1.36976	21.134551	0	0	0	1	6	1	0	1	0	2	8	3	1	0	0	2	2	22
L3_chr13_-_98757655	chr13	98757650	98757671	-	1880	EBI2	RP11-461N23.2	0	0	0	0	0	0	0	0.540457	5.761294	2.94947	0	1.454129	16.278941	46.321423	21.853565	20.952523	10.668335	4.985364	0	0	0	0	0	0	0	1	7	3	0	2	16	58.989189	32.989189	34	13.989189	5
L3_chr13_-_105986012	chr13	105986009	105986014	-	1948	EFNB2	RP11-272L14.1,EPLG5,HTKL,Htk-L,LERK5,MGC126226,MGC126227,MGC126228	2.528698	0.610418	1.591957	2.933393	1.019722	0	2.059989	5.600086	10.823203	7.846233	6.081159	5.6571	0	0.742541	14.752622	5.507951	9.410014	3.88696	3	1	1	3	1	0	3	8	13	8	7	8	0	1	20	9	12	3.941176
L3_chr13_-_110365294	chr13	110365291	110365429	-	55608	ANKRD10	DKFZp686B07190,FLJ20093	60.766199	53.069971	66.907302	185.82885	37.87962	11.584858	20.883616	28.259861	93.32026	75.958636	69.648818	64.547765	51.986438	31.162206	188.582116	134.685792	107.281786	42.629814	68.967793	88.988479	38.95589	187.967805	37	17	29	43.986239	112.96498	74.993119	79.993119	92	51	41	258.96481	218.950627	137.992025	42.991837
[truncated: 565 more rows]
