# Supplementary material for: Core promoter structure and genomic context reflect histone 3 lysine 9 acetylation patterns
Source: BMC Genomics. 2010 Apr 21;11:257. doi: 10.1186/1471-2164-11-257 (PMC2867832; doi:10.1186/1471-2164-11-257)
Supplement: Additional file 1 — Result of the clustering and the extracted subsets of the clusters, filtered by gene expression level [file 1471-2164-11-257-S1.zip › pol_pma_0h/upstream.named]

L3_chr1_+_1233850	chr1	1233834	1233878	+	126789	PUSL1	FLJ90811	25.727286	11.996102	5.161982	10.777201	12.083794	2.000434	0	2.161827	0	1.87559	1.709028	2.156844	10.289822	13.488963	8.446976	2.429439	1.931891	13.894129	30	20	3	11	11.811966	3	0	4	0	2	2	3	10	18	15	4	3	13.94898
L3_chr1_+_2254193	chr1	2254193	2254193	+	NA	NA	NA	0	0	0	0	0	0.638107	0	0	0	18.947974	0	0	0	0	0	0	0	0	0	0	0	0	0	1	0	0	0	17.85	0	0	0	0	0	0	0	0
L3_chr1_+_3360829	chr1	3360826	3360837	+	NA	NA	NA	15.579632	2.380195	0.420916	2.5458	1.079858	0.035936	1.583249	0.918388	0.515837	0.041047	1.093803	0.338807	4.603869	1.121596	1.570979	1.970258	0.850131	0.665542	18.170196	3.923359	0.288699	2.597185	1.058787	0.076365	2.242553	1.732516	0.677651	0.049796	1.291582	0.445576	4.472647	1.518411	2.799309	3.23596	1.349481	0.655263
L3_chr1_+_3531425	chr1	3531405	3531477	+	127262	FAM79A	es:FLJ21811,RP11-46F15.3,FLJ21811,h-mover,mover,FAM79A	46.220651	29.011981	24.711873	44.290761	43.096975	42.882528	29.523234	10.832758	21.255945	5.685026	12.816748	15.20857	9.706274	17.684599	45.156436	17.662027	64.408687	66.928746	53.249442	48.121487	14.923372	45.115015	42.142338	57.899543	40.381329	18.060233	26.53392	5.92029	14.92029	20.948633	9.427924	23.532112	71.091613	28.907745	83.796126	67.967018
L3_chr1_+_3687795	chr1	3687795	3687797	+	NA	NA	NA	0	0	0	0.975531	0	3.712866	1.398909	1.080913	4.070608	0	0	0.741153	1.032672	0	0	1.218951	2.130027	23.969658	0	0	0	1	0	5	2	2	5	0	0	1	1	0	0	2	3	25
L3_chr1_+_4615241	chr1	4615218	4615268	+	55966	AJAP1	MOT8,RP3-426F10.1,SHREW-1,SHREW1	23.934997	19.835102	1.591957	0	2.817469	4.037376	4.961082	1.858813	0	0.937795	0.84304	2.223458	5.152423	1.577482	0.494381	1.214719	0	0	27.738659	33	1	0	2.763612	6	7.035008	3	0	1	1	3	5	2.128834	1	2	0	0
L3_chr1_+_19349697	chr1	19349697	19349697	+	NA	NA	NA	0	0.610418	0	1.957861	3.069543	0	0	0	7.467917	9.276411	16.054676	4.915947	1.032672	2.269478	5.31075	10.472942	7.901921	4.913316	0	1	0	2	3	0	0	0	9	9	18	7	1	3	8	17	10	5
L3_chr1_+_24842370	chr1	24842352	24842379	+	10250	SRRM1	160-KD,MGC39488,POP101,SRM160	4.922173	5.985763	0	8.801528	11.25519	2.000434	36.299416	52.26233	48.924753	17.736971	17.240656	25.299002	37.597507	47.092099	48.922398	33.119051	22.540953	23.750441	6	9.931034	0	8.965517	11	3	46.9658	67.976074	58.935024	17.996575	19.986301	35.962421	36.974277	60.954984	70.91644	53.935722	29.949283	23.983933
L3_chr1_+_25629974	chr1	25629968	25629985	+	55219	TMEM57	RP3-469D22.2,FLJ10747,FLJ23007,MACOILIN	20.21284	10.752674	19.542846	15.808743	19.551368	2.123056	2.059989	2.161827	2.353404	0.937795	3.418055	2.195282	5.126461	1.502626	5.805131	4.265821	1.36976	3.021404	23	18	11	16	19	3	3	4	3	1	4	3	5	2	9	7	2	3
L3_chr1_+_26310920	chr1	26310889	26310933	+	149420	PDIK1L	CLIK1L,RP11-96L14.4	2.412732	2.523457	1.591957	2.701971	0	0.638107	1.398909	0.595787	0	0.937795	2.195524	2.936435	11.780091	5.480322	4.431995	15.429578	9.772342	1.884776	3	4.143902	1	2.764706	0	1	2	1.131737	0	1	2.598403	4	11.488801	7.373253	8.594059	25.220609	13.982163	1.869565
L3_chr1_+_27521307	chr1	27521301	27521342	+	NA	NA	NA	25.010846	9.051556	19.128103	8.825112	14.297808	4.116531	3.621307	2.799624	7.916957	38.502921	3.395108	4.352126	14.258658	12.813973	15.028132	12.045646	11.046219	11.802862	28.539511	15	11	8.992308	13.962687	6.164439	5	5	10	37	4	6	14	17	24	19.667845	15.837963	11.837963
L3_chr1_+_29322016	chr1	29322016	29322016	+	NA	NA	NA	6.117836	2.406191	1.591957	5.906061	3.069543	0.638107	2.16878	0.540457	8.326049	0.937795	3.464574	4.915947	1.032672	0	2.4069	3.677067	5.358761	12.589419	7	4	1	6	3	1	3	1	10	1	4	7	1	0	4	6	7	13
L3_chr1_+_29435620	chr1	29435602	29435628	+	10076	PTPRU	FLJ37530,FMI,GLEPP1,PCP-2,PTP,PTP-J,PTP-PI,PTPPSI,PTPRO,PTPU2,R-PTP-PSI,hPTP-J	10.169144	6.077473	1.591957	2.933393	0	2.000434	10.573936	5.176495	3.934036	0	0.84304	0	0	0.742541	3.216192	0	0	0	12	10	1	3	0	3	14	8.818182	5	0	1	0	0	1	6	0	0	0
L3_chr1_+_32889369	chr1	32889357	32889487	+	5928	RBBP4	NURF55,RBAP48	18.855353	7.294994	3.183914	9.768909	2.039444	2.724655	15.223813	4.561096	6.301236	0.937795	6.822041	10.057186	80.561655	55.217516	49.039271	32.985668	43.742657	43.489796	23	12	2	10	2	4	21.972603	8	8	1	8	13.829746	78.980716	72.902431	81	54	61.984646	43.994118
L3_chr1_+_35506859	chr1	35506847	35507181	+	9202	ZMYM4	MYM,CDIR,DKFZp686B09210,DKFZp686L0547,KIAA0425,ZNF198L3,ZNF262,RP11-181E22.3	51.867194	46.194191	11.52981	45.206167	9.190584	2.000435	33.37837	28.015165	20.519877	9.942053	33.849519	14.446425	40.674533	27.543714	29.732088	39.787758	27.587676	13.838927	60.370808	77	7	46	9	3	44	41	25.589862	10	39	20	39.907349	35.994737	45.537585	65	37.984211	13.952632
L3_chr1_+_37930754	chr1	37930727	37930815	+	55143	CDCA8	BOR,FLJ10468,FLJ12042,BOREALIN	17.374059	10.849482	8.345896	8.767384	1.019722	0.638107	41.023656	22.293661	8.583251	22.842351	2.552068	12.961381	111.696225	88.883004	119.612984	121.496625	23.442848	51.903835	20	18	5	8.966667	1	1	53	34	10.972414	23	3	18	110	115	159.998529	196.992636	32	53
L3_chr1_+_39343677	chr1	39343627	39343694	+	NA	NA	NA	4.941431	1.831254	9.871879	17.626317	4.078888	2.000434	0	0.540457	6.266147	4.745715	0	3.677588	0	1.485082	4.057126	2.429439	6.215233	4.007312	6	3	6	18	4	3	0	1	8	5	0	5	0	2	8	4	9	4
L3_chr1_+_43167255	chr1	43167254	43167255	+	NA	NA	NA	8.904751	4.106763	1.591957	16.297998	13.674222	7.24085	19.269296	5.841417	9.531381	11.043474	3.464574	33.312697	2.868557	1.502626	2.643938	1.052064	0	3.944081	10.322109	6.816327	1	16.518707	13.322109	9.755102	23.733225	8.948905	11.649635	10.940708	4	49.249472	2.785714	2	4.572881	1.733333	0	4
L3_chr1_+_44185212	chr1	44185169	44185242	+	9670	IPO13	IMP13,KAP13,KIAA0724,RANBP13,RP11-7O11.4	15.520617	9.030446	17.867186	38.42209	36.526042	16.564004	32.908861	22.518835	37.113813	106.267944	63.154949	49.831563	18.459326	16.709576	15.698476	48.528145	50.278408	76.7169	18	15	10	38.993103	35.592593	22	42.992	33	45	100	71.994624	72	18	22	25.996667	79	63	79
L3_chr1_+_44998480	chr1	44998480	44998480	+	NA	NA	NA	0	0	0	0	0	1.362328	0	0	0	0	19.699325	0	0	0	0	0	0	0	0	0	0	0	0	2	0	0	0	0	22	0	0	0	0	0	0	0
L3_chr1_+_51215854	chr1	51215838	51215860	+	NA	NA	NA	19.017973	5.449379	0	1.972672	1.019722	0.638107	8.634775	18.21466	14.792216	1.93233	1.022093	4.335282	3.087079	5.26552	3.108403	1.235807	0.643964	1.01982	22.022578	9	0	2.022578	1	1	11	28.027347	18.027347	2	1.218778	6	3	6.972973	5.011769	2.035307	1	1.011769
L3_chr1_+_54954125	chr1	54954112	54954145	+	7268	TTC4	MGC5097,RP5-1043G4.2	1.608488	0	4.93594	2.933393	0	0	0.66108	2.259167	0	1.95021	1.68608	1.454129	9.239479	3.712704	10.349956	5.478933	10.786987	4.913316	2	0	3	3	0	0	1	4	0	2.022447	2	2	9	5	18	9	15	5
L3_chr1_+_62675290	chr1	62675287	62675291	+	7398	USP1	UBP	17.257461	6.634735	4.93594	0	1.019722	0	2.960227	3.109177	0	0	0.84304	1.454129	0	1.485082	3.890044	1.826311	0.643964	0	20	11	3	0	1	0	4	5	0	0	1	2	0	2	7	3	1	0
L3_chr1_+_78243210	chr1	78243183	78243213	+	11080	DNAJB4	DNAJW,DjB4,HLJ1	0	0	0	0	0	0	0.66108	7.474	3.175061	3.981573	5.173602	0	20.289913	21.35216	22.424786	6.726902	19.196611	4.951215	0	0	0	0	0	0	1	11	4	4	6	0	19.98374	28	30.991803	11	24	5
L3_chr1_+_79990112	chr1	79990111	79990113	+	NA	NA	NA	0	0	0	0	0	0	10.033684	2.56872	0.013076	0	0	0	1.045796	0.742541	0.497631	5.549272	0.643964	0	0	0	0	0	0	0	13	4	0.019231	0	0	0	1.012287	1	1.012264	9.036816	1	0
L3_chr1_+_84316332	chr1	84316301	84316352	+	5567	PRKACB	DKFZp781I2452,MGC41879,MGC9320,PKACB,RP11-82H13.1	35.803489	32.367042	4.93594	13.73329	0	1.276213	7.67912	40.031524	3.091086	2.870125	1.68608	2.936435	18.369388	21.948317	5.623091	8.992956	2.628281	2.014269	41.359226	54.006195	3	14	0	2	10.713225	57.973913	4	3	2	4	17.99115	28.586207	10	14.70907	3.957983	2
L3_chr1_+_89926992	chr1	89926989	89927012	+	NA	NA	NA	0	0	0	0	0	0	0	4.19009	0	0	0	0	6.11623	36.137677	12.109892	0.60736	0	0	0	0	0	0	0	0	0	7	0	0	0	0	5.958027	46.784114	18.843437	1	0	0
L3_chr1_+_97082579	chr1	97082579	97082579	+	NA	NA	NA	0.804244	1.211934	10.842991	0.008464	0	0	1.398909	0	0.772772	0	0.84304	0	1.032672	0.742541	8.437354	1.832151	0	0	1	2	6	0.008885	0	0	2	0	1	0	1	0	1	1	12	3	0	0
L3_chr1_+_100590609	chr1	100590609	100590653	+	8556	CDC14A	cdc14,hCDC14	9.844346	7.890923	12.434948	3.908923	0	0.638107	15.898012	24.415102	6.350121	4.737343	3.37216	23.567675	11.246166	4.497101	7.73022	16.587422	0	2.014269	12	13	7	4	0	1	21	34	8	4.933333	4	34	11	6	13	27	0	2
L3_chr1_+_109838235	chr1	109838206	109838252	+	284613	CYB561D1	FLJ39035,FLJ44753,MGC138204,RP5-831G13.3	2.412732	0	8.505964	9.775709	5.108987	2.552427	4.943467	5.560447	9.485386	7.695185	7.688029	2.964611	8.228566	4.514645	5.295792	10.367493	11.317386	11.8788	3	0	5	10	5	4	7	9	12	8	9	4	8	6	10	17	16	12
L3_chr1_+_112100047	chr1	112100038	112100113	+	11218	DDX20	DKFZp434H052,DP103,GEMIN3	38.717079	24.902247	15.640349	12.786762	5.11335	2.724655	5.936895	9.456313	10.560706	9.276411	1.68608	9.208465	15.280393	16.142281	19.029907	8.561573	7.372485	18.468991	43	42	9	13	5	4	8	14	13	9	2	13	15	21	29	14	10	19
L3_chr1_+_113734659	chr1	113734650	113734660	+	260425	MAGI3	MAGI-3,MGC163281,RP4-730K3.1,dJ730K3.2	5.111747	4.796445	3.343982	0.975531	2.043806	0	2.721069	2.880417	4.843379	0.937795	0.84304	3.59413	9.13893	1.485082	12.538936	2.433671	3.557546	0	6	8	2	1	2	0	4	4.975	6	1	1	5	9	2	18.827586	4	5	0
L3_chr1_+_116748808	chr1	116748807	116748809	+	NA	NA	NA	0	0	0	0	0	0	0	0	0	0	0	0	8.076761	3.783298	6.299513	12.05457	5.174691	4.99322	0	0	0	0	0	0	0	0	0	0	0	0	7.923077	5	10	19.585522	7	5
L3_chr1_+_148388700	chr1	148388660	148388949	+	51177	PLEKHO1	CKIP-1,OC120,RP11-458I7.3	81.750597	44.316803	37.694962	179.739982	201.948389	92.382697	2.721069	1.080914	13.679268	18.490888	9.401254	21.074823	18.525421	4.609151	15.982751	37.456674	38.238371	90.099873	95.84653	73.404844	22.992718	182.9602	196.985983	126.487503	4	2	16.946008	19	10.987952	28.977778	18.049193	6.190035	28.597684	61.267885	53.190217	91.515205
L3_chr1_+_149370583	chr1	149370583	149370583	+	NA	NA	NA	19.167436	13.606795	8.919993	18.81104	16.45559	1.362328	2.960227	1.858813	2.426664	2.925627	14.263774	4.50193	1.032672	4.592579	8.742529	7.402885	8.766051	2.364749	20.928571	23.041747	5	19	16	2	4	3	3.02948	2.976744	16.028321	6.394426	1	6	12.37931	12.03742	11	2.37931
L3_chr1_+_153241672	chr1	153241665	153241859	+	51043	ZBTB7B	RP11-307C12.9,DKFZp686G01254,ZBTB15,ZFP67,c-Krox,hcKrox,THPOK	13.974875	6.553079	10.842991	8.772797	9.823879	9.054766	1.98324	0.899301	0.772772	1.87559	5.911906	24.656934	3.098016	2.227622	1.298395	4.154535	64.127299	267.046838	16.777778	10.762376	6	8.9625	9.634828	13.648496	3	1.572816	1	2	6.881356	35.584371	3	3	2.531024	6.827815	69.16193	288.453795
L3_chr1_+_153431415	chr1	153431411	153431415	+	NA	NA	NA	0	1.822352	1.591957	0	0	0	0	0	0.772772	0	0	0	10.216299	0	0.494381	0	0	0	0	3	1	0	0	0	0	0	1	0	0	0	10	0	1	0	0	0
L3_chr1_+_153445652	chr1	153445629	153445657	+	4580	MTX1	MTX,MTXN,RP11-263K19.5	18.497476	8.358614	5.281625	16.866641	15.640031	19.759574	1.747852	3.577524	4.95874	5.030034	7.558277	1.542077	19.00688	20.136259	22.585151	20.271088	20.225807	21.794685	21.243061	13.799924	3.342704	17.152798	15.257066	24.342704	2.697538	6	6.332859	5.257261	8.847556	2.111675	18.633731	26.462042	36.296799	33.137866	28.015396	21.945113
L3_chr1_+_158063110	chr1	158063106	158063308	+	56833	SLAMF8	FLJ20442,RP11-190A12.3,BLAME,MGC129578,SBBI42	0	0	0	8.802761	9.211384	27.416373	0.66108	0	38.199703	77.540414	165.303298	236.395797	0	0	14.937323	128.778668	218.187483	408.507469	0	0	0	9	9	33	1	0	48	79	188.998211	339.879311	0	0	26.993513	209.95867	275.961765	422.88471
L3_chr1_+_175599249	chr1	175599249	175599249	+	NA	NA	NA	5.198905	2.406191	0	1.957861	1.019722	0	0.66108	0	0	0	11.521689	0	0	0	0	0.60736	0	0	5.988372	4	0	2	1	0	1	0	0	0	13	0	0	0	0	1	0	0
L3_chr1_+_177261651	chr1	177261646	177261678	+	9917	FAM20B		33.413511	24.967864	18.714074	9.82233	5.123968	1.91432	8.78833	6.686701	11.212675	1.87559	2.529121	5.118744	26.491663	16.752829	26.801166	29.427452	15.111441	10.863887	38	41.978022	11	10	5	3	12	11	14	2	3	6.981651	26	22	39	47.937255	19.968627	10.992157
L3_chr1_+_178118534	chr1	178118524	178118628	+	26092	TOR1AIP1	RP11-533E19.1,DKFZP586G011,FLJ13142,LAP1B,MGC3413	15.001359	9.632545	3.183914	5.859986	1.019722	0	45.52772	28.190877	32.498009	30.680683	25.024554	15.743675	163.038276	129.019885	74.807526	126.322062	102.960063	63.259019	18	16	2	6	1	0	57	41	39.995798	31	28.995745	22	161	166	104	204.995439	126.892072	64.997628
L3_chr1_+_178190519	chr1	178190519	178190571	+	9857	CEP350	RP11-502H18.1,CAP350,FLJ38282,FLJ44058,KIAA0480,gm133	83.341479	76.603313	18.824263	60.297287	16.420778	2.638541	42.145593	91.152969	60.813201	39.611699	50.445771	49.71862	54.444035	33.787747	23.217245	25.157301	16.678636	21.603006	92.428571	129.997033	11	60.99115	16	4	51.995181	111	70.997585	38.985577	57	72	54	44	34	41	23	22
L3_chr1_+_178867780	chr1	178867761	178867896	+	9213	XPR1	RP11-46A10.1,FLJ90308,SYG1,X3	215.052623	203.416079	157.056598	379.665462	243.490756	48.478526	97.525534	138.6459	181.587236	155.80503	192.26966	163.791318	105.4616	109.777874	161.536425	162.880342	154.82983	71.784053	237.419993	344.583012	86.868919	383.414732	236.897383	65.837941	124.4287	186.543334	216.541142	151.581866	217.612073	238.148129	103.76035	142.510718	228.635148	264.611739	198.132754	72.93353
L3_chr1_+_181585580	chr1	181585579	181585580	+	NA	NA	NA	0.804244	0	0	0.975531	1.019722	0.638107	0	0	4.070608	2.94947	1.709028	6.276676	1.032672	0.742541	8.437354	13.558247	30.913822	42.830808	1	0	0	1	1	1	0	0	5	3	2	9	1	1	12	22	35	45
L3_chr1_+_181708160	chr1	181708160	181708275	+	9887	SMG7	RP1-127C7.1,C1orf16,EST1C,FLJ23717,KIAA0250,SGA56M,SMG-7	65.032503	61.725202	35.238118	35.74235	16.062044	3.190533	17.306858	17.780251	20.409206	6.899854	13.174292	15.218705	43.291603	26.177367	36.701766	16.185031	39.557679	15.596295	74.487941	103.622062	20.989104	36.388641	15.71101	5	23.924808	27.893182	25.306467	7.226833	15.352358	21.068617	42.458392	34.38048	59.415165	26.544811	51.184161	15.687196
L3_chr1_+_190811525	chr1	190811525	190811533	+	5996	RGS1	1R20,BL34,IER1,IR20	0	0	4.93594	0.975531	0	0	0	0.540457	4.913659	1.93233	5.135213	3.544256	1.032672	3.005253	82.05281	90.575931	154.205674	69.329264	0	0	3	1	0	0	0	1	6	2	5.956522	5	1	4	96.943074	145.967653	161	73
L3_chr1_+_191044791	chr1	191044791	191044797	+	5997	RGS2	G0S8	0	1.211934	0	2.942775	1.019722	0	0	0	0	0	1.68608	0.741153	11.178847	0	18.410631	11.01669	14.712444	18.416585	0	2	0	3	1	0	0	0	0	0	2	1	11	0	26.961039	17.935065	18.935065	18.935065
L3_chr1_+_201148218	chr1	201148216	201148218	+	NA	NA	NA	0	0	0	0	0	0	0	0	0	0	0	0	15.350791	2.263378	0.398315	0.502165	0.524048	0	0	0	0	0	0	0	0	0	0	0	0	0	15.10936	3.026601	0.827586	0.827586	0.827586	0
L3_chr1_+_201251984	chr1	201251984	201251984	+	NA	NA	NA	0.804244	0	0	0.975531	0	0	0	0	3.233036	6.077393	11.521689	1.454129	0	0	3.105303	3.677067	0	0	1	0	0	1	0	0	0	0	4	6	13	2	0	0	5	6	0	0
L3_chr1_+_201862545	chr1	201862543	201862584	+	493	ATP2B4	ATP2B2,DKFZp686G08106,DKFZp686M088,MXRA1,PMCA4,PMCA4b,PMCA4x	7.640446	6.657998	1.591957	0.900128	2.043806	0	44.234432	51.886932	34.112352	15.239154	20.007619	34.942671	85.934259	58.701146	47.396512	31.319378	25.153242	20.872771	9	11	1	0.923077	2	0	56	70.99262	40.988916	15	23	49.996296	84.974063	75.997041	61	51	32	20.988226
L3_chr1_+_203237056	chr1	203237056	203237057	+	NA	NA	NA	4.307503	2.24026	0	6.44579	0	1.362328	5.421853	13.893649	32.593069	0	4.349605	3.535419	2.065344	1.502626	5.31075	2.446396	0	2.316159	5	3.718358	0	6.545455	0	2	7	17.94949	37.505306	0	5	4.987179	2	2	8	4	0	2.32967
L3_chr1_+_204797114	chr1	204797099	204797522	+	83593	RASSF5	RP11-343H5.1,MGC10823,MGC17344,Maxp1,NORE1,NORE1A,NORE1B,RAPL,RASSF3	235.989499	157.135816	54.000563	87.733821	105.036752	69.920367	115.073886	123.769626	100.095482	104.496837	112.487222	164.758707	102.570907	110.075632	84.588506	57.053045	108.663429	165.22146	261.817553	264.521435	30.978469	88.992462	102.322262	92.979803	143.906189	171.436704	120.980735	100.997392	127.977974	237.960787	100.721515	142.954297	121.968216	92.977044	137.849931	169.860311
L3_chr1_+_209499221	chr1	209499219	209499369	+	55758	RCOR3	FLJ10876,FLJ16298,RP11-318L16.1	36.745484	31.811159	16.962049	41.273211	6.122694	3.190534	49.240672	74.48622	44.367648	25.906798	31.246923	64.866437	47.867098	55.34973	25.607276	28.196871	30.897644	21.743563	43	52.985981	10	42	6	5	62	107	54	26	36	93	47	72	40	46	42	22
L3_chr1_+_210848725	chr1	210848722	210848780	+	467	ATF3		0	61.223415	17.536146	58.436897	65.976763	15.257477	1.32216	35.255561	22.398378	42.672304	75.804459	45.139392	17.255159	76.731759	78.825116	98.0759	233.866754	170.389897	0	104	10	58.985185	64	19	2	45	27	39.748649	83.99278	66	17	97	93.995049	157.992537	237.987627	179.849931
L3_chr1_+_211291216	chr1	211291197	211291326	+	26750	RPS6KC1	RPK118,humS6PKh1	95.747012	49.150027	56.879571	97.417943	17.377884	9.540049	6.820762	24.592866	27.363192	26.912604	31.24404	26.501285	26.542564	28.216743	32.591439	36.729462	27.453089	8.014625	107.9729	81.981015	32.986465	98.989175	17	13.99729	9	38.996212	33.992481	27.558398	35.988722	37	26	37	54.847143	60	39	8
L3_chr1_+_215375507	chr1	215375501	215375517	+	NA	NA	NA	9.857003	7.29925	14.016158	22.164787	4.588228	2.138984	4.904348	3.27228	5.664109	5.760223	5.073631	3.163362	4.505573	3.517724	1.966234	5.356574	2.421272	2.558752	11.514046	12.119446	8.182673	22.486568	4.497387	3.334519	6.909557	5.560237	7.208611	5.768711	5.953362	4.3143	4.377499	4.684167	3.959689	8.765731	3.702461	2.54157
L3_chr1_+_216586257	chr1	216586256	216586258	+	7042	TGFB2	MGC116892,TGF-beta2	0	0	0	0	0	0	0	0	0	0	0	0	0	0	0	1.218951	19.933979	0	0	0	0	0	0	0	0	0	0	0	0	0	0	0	0	2	24	0
L3_chr1_+_219026837	chr1	219026822	219026881	+	64757	MOSC1	FLJ22390,RP11-295M18.1	48.207511	23.276904	3.343982	2.933392	4.089265	0	1.32216	4.658438	1.545544	0	0	2.223459	14.359207	10.567571	1.733047	1.218951	9.274636	5.014447	55.22399	38.739114	2	3	4	0	2	8	2	0	0	3	14	13.985714	3	2	12.985714	5
L3_chr1_+_226002358	chr1	226002356	226002358	+	116841	C1orf142	RP5-870F10.2,DKFZp686M10160,FLJ12517,IMAGE3451454,SNAP-47,SVAP1	4.307503	2.406191	0	35.711382	15.424047	0.638107	0.66108	1.178254	7.671456	48.489952	30.703976	6.276676	1.032672	1.396305	3.105303	19.703841	26.666135	1.007135	5	4	0	36	15	1	1	2	9.2375	43.944444	34	9	1	1.860759	5	31.883117	30.557279	1
L3_chr1_+_227180427	chr1	227180418	227180427	+	NA	NA	NA	1.298794	0.807197	0.402847	2.972805	10.833773	1.605395	0	0	0	0	0	0	0	0	0.494381	0	0.643964	0	1.634148	1.326316	0.277108	3.050556	10.547368	2.573504	0	0	0	0	0	0	0	0	1	0	1	0
L3_chr1_+_234372461	chr1	234372456	234372462	+	7107	GPR137B	TM7SF1	2.401403	4.810795	12.788907	5.856119	3.063528	0.638107	4.589349	3.109177	11.680778	12.286252	2.552068	5.713997	10.185233	5.372022	17.114761	16.018997	5.997611	4.951215	2.986486	8	7	5.986486	3	1	6	5	13.989691	12	3	8	10	7	25	25.99359	7.993865	5
L3_chr1_-_1811704	chr1	1811701	1812447	-	2782	GNB1		867.510197	528.543561	527.496815	655.745521	379.149635	179.638473	775.52524	564.559983	525.217236	446.751582	471.611883	501.473965	448.465008	371.281365	505.382921	397.684522	470.240449	489.281934	930.74277	898.063772	284.189498	663.429709	369.194762	232.379256	886.439229	685.293866	619.687518	431.357692	531.189396	734.046377	444.22129	475.600517	680.924926	645.880048	564.014485	504.977515
L3_chr1_-_2333843	chr1	2333827	2333857	-	5192	PEX10	MGC1998,NALD,RNF69	13.396936	4.255121	3.183914	4.877655	7.142416	1.91432	2.059989	0.540457	0	0	0.84304	0	2.054407	1.485082	7.538179	1.826311	2.013723	3.021404	16	7	2	5	7	3	3	1	0	0	1	0	2	2	12	3	3	3
L3_chr1_-_2468267	chr1	2468257	2468280	-	NA	NA	NA	3.265331	4.853322	0	4.893837	13.284212	1.276213	1.32216	1.080913	0	0.937795	1.68608	1.454129	0	0	0	0	0.643964	1.007135	4	8	0	5	13	2	2	2	0	1	2	2	0	0	0	0	1	1
L3_chr1_-_6402165	chr1	6402163	6402167	-	54626	HES2		3.357909	2.420552	5.161982	5.534763	4.089265	6.875648	10.18869	3.109177	1.545543	1.93233	0	15.039546	7.15911	0	6.230816	0	0.643964	1.007135	4.0284	4	3	5.644068	4	9.525424	13.052223	5	2	2	0	21.880952	7	0	10	0	1	1
L3_chr1_-_8685906	chr1	8685894	8686111	-	NA	NA	NA	8.44469	4.856637	3.183914	8.786579	5.102972	6.331244	16.514013	11.277146	10.322958	16.775457	14.553409	81.934612	2.065344	1.485082	0.494381	1.127551	0.643964	2.01427	10	8	2	9	5	9.676471	23	19	13	16.980198	16.980198	117.304413	2	2	1	1.857143	1	2
L3_chr1_-_17318534	chr1	17318526	17318576	-	11240	PADI2	RP1-37C10.6,KIAA0994,PAD-H19,PAD2,PDI2	6.530661	6.08306	14.75466	6.868278	68.90565	69.353374	13.344333	9.558435	4.77858	0.937795	35.295094	95.944723	6.159133	13.7985	0.494381	0.60736	20.369889	56.630937	8	10	8	7	66.994444	78.951403	18	16	6	1	39.93725	144.783333	6	18	1	1	26	58.842105
L3_chr1_-_18992269	chr1	18992268	18992270	-	NA	NA	NA	3.069724	2.184984	23.903249	9.039421	8.646332	0.749051	0.858345	2.68441	14.460699	6.907541	5.581124	4.697937	0.989058	2.269478	7.741759	3.871802	5.571451	2.136455	3.615848	3.627046	12.590733	9.168606	8.437195	1.16236	1.31268	4.196062	17.09863	6.904315	6.389576	6.661293	0.957447	3	11.169836	6.316628	7.261502	2.146226
L3_chr1_-_19523196	chr1	19523196	19523197	-	NA	NA	NA	0	1.211934	0	1.957861	1.019722	0	1.398909	0.540457	10.050431	0.937795	2.583893	0.741153	4.087056	0.742541	1.090837	4.293231	2.130027	1.007135	0	2	0	2	1	0	2	1	12	1	3	1	4	1	2	7	3	1
L3_chr1_-_19684570	chr1	19684541	19684661	-	832	CAPZB	CAPB,CAPZ,RP4-657E11.7,CAPPB,MGC104401,MGC129749,MGC129750	314.129157	183.269463	137.786191	161.632923	160.093554	79.208041	80.937259	37.321722	58.42495	24.388298	71.949078	55.729807	178.186649	159.529704	167.868585	90.829619	160.288133	163.808949	348.846946	307.849486	78.859682	163.988131	156.056437	106.723195	107.429795	60.963207	71.46576	25.190197	82.414384	78.849069	174.986114	206.828962	239.984399	147.99304	204.600219	167.96383
L3_chr1_-_26923078	chr1	26923078	26923079	-	NA	NA	NA	7.950715	6.546722	7.024196	17.797068	23.681388	15.999671	0	1.178254	1.580632	3.981573	0.84304	2.852977	0	0	1.090837	1.832151	0	1.993043	9	11	4	18	23	19	0	2	2	4	1	4	0	0	2	3	0	2
L3_chr1_-_27566002	chr1	27566002	27566060	-	9064	MAP3K6	ASK2,MAPKKK6,MGC125653,MGC20114,RP11-4K3__A.7	21.431926	17.410539	23.26582	1.951062	5.107334	5.547047	1.32216	5.368344	7.096894	0	1.709028	0	6.170071	6.788551	6.219547	0.60736	2.739519	8.006768	25	29.119024	13	2	5	8	2	9	9	0	2	0	6	9	11	1	4	8
L3_chr1_-_32053059	chr1	32053059	32053060	-	90853	SPOCD1	FLJ25348,FLJ39908,RP11-84A19.1	3.826627	3.24421	1.591957	3.688609	0.297327	0.35515	8.839382	0	0.5413	2.94947	0	2.156844	16.605448	14.590504	13.292118	6.02656	4.530728	4.913316	4.463415	5.41033	1	3.756098	0.292683	0.585366	11	0	0.708333	3	0	3	16.428571	18.835061	17.867538	9.809524	6	5
L3_chr1_-_33109126	chr1	33109126	33109127	-	252995	FNDC5	FRCP2	9.584887	6.242391	0.684348	6.836889	4.510818	4.083737	10.57443	17.168197	12.48147	6.351539	11.898016	12.79053	1.583492	1.620246	4.603111	1.808544	3.404853	0.707569	10.767045	10.481283	0.454545	6.940559	4.403409	5.454545	12.982804	21.666667	14.801673	6.259259	13.481481	18.715651	1.538462	2.153846	7.453846	2.961538	4.615385	0.698718
L3_chr1_-_33587880	chr1	33587879	33588091	-	1912	PHC2	EDR2,HPH2,MGC163502,PH2	23.603492	14.338073	24.591236	48.128327	50.900179	40.906932	20.670576	32.190056	37.802957	54.287831	26.144471	62.639708	20.009805	22.875833	39.725269	34.455191	43.015063	57.59556	26.299641	23.915424	13.979275	48.729468	49.463861	48.909852	26.085576	45.586424	45.277341	51.625645	29.539001	92.159179	19.626194	29.636118	53.450549	55.995507	52	59.939716
L3_chr1_-_33669105	chr1	33669105	33669259	-	NA	NA	NA	0.804244	0.610418	28.602948	27.530685	11.257039	5.399704	0	0.540457	7.074008	11.817643	19.287464	2.223458	0	0.742541	5.790173	7.30262	17.046795	4.028538	1	1	16.716312	28	11	8	0	1	9	12	22	3	0	1	11	12	21.773913	4
L3_chr1_-_38243762	chr1	38243757	38243762	-	2275	FHL3	MGC19547,MGC23614,MGC8696,SLIM2	0	0	12.103907	0.975531	0	0.638107	0.66108	0	9.95974	2.870125	2.552068	1.482306	0	2.245167	13.792824	4.887732	1.287928	1.007135	0	0	7	1	0	1	1	0	12	3	3	2	0	3	21	8	2	1
L3_chr1_-_38284775	chr1	38284775	38284775	-	5453	POU3F1	OCT6,OTF6,SCIP	8.080507	4.267173	5.204067	12.137513	5.285446	0.008234	0	0.016611	0.018926	0.033255	0.003949	0.006892	3.170997	0	0.018799	0.619857	0.028223	0.020689	9.140854	7.137158	3.022836	12.28629	5.15708	0.018765	0	0.045181	0.027513	0.040695	0.005191	0.008139	3.09738	0	0.057061	1.020472	0.056572	0.01934
L3_chr1_-_41900420	chr1	41900410	41901211	-	NA	NA	NA	234.4755	244.175954	2555.728305	587.718264	301.017631	86.254441	134.161702	283.531317	2032.304082	372.764533	238.393077	203.590752	47.952316	101.908057	1102.205921	76.167972	79.547813	60.608439	268.37394	408.833538	1240.498353	594.425482	293.244561	118.881633	180.286402	408.838898	2314.255099	364.883089	270.896094	288.329916	46.667512	133.80681	1337.862847	124.523823	108.767953	60.966275
L3_chr1_-_43692081	chr1	43692062	43692259	-	81888	HYI	HT036,MGC20767,RP11-506B15.5	52.276089	25.848343	11.52981	16.641053	2.039444	1.91432	0.66108	0.540457	0	1.93233	0.84304	0	10.272151	3.730249	6.338217	4.255749	5.002851	4.007313	61	43	7	17	2	3	1	1	0	2	1	0	10	5	11.926471	7	7	4
L3_chr1_-_43821475	chr1	43821475	43821475	-	NA	NA	NA	3.413301	1.438584	8.919993	3.315912	0	0	4.186989	6.412107	7.488314	15.841318	8.443194	5.613689	3.072054	0.742541	0.715505	3.151921	1.657191	1.993043	4	2.378378	5	3.378378	0	0	5.511905	9.02381	9.02381	15.033941	9.583333	8.02381	3	1	1.382353	5.147059	2.382353	2
L3_chr1_-_44593509	chr1	44593487	44593533	-	79033	PRNPIP	RP5-891H21.3,FLJ22943,MGC2683,PINT1	157.419758	75.769651	25.8447	102.770795	81.192137	32.417971	55.603884	94.402274	61.007355	55.788322	48.386242	100.544109	57.765912	56.514143	41.110482	47.43863	57.249415	26.418372	171	128	15	104	79	41	69	120.998249	72.996497	54	54.998249	146.994746	57	73	58.995238	77	71.995249	27
L3_chr1_-_47675872	chr1	47675871	47676002	-	NA	NA	NA	69.884411	32.29444	28.8851	57.930797	44.029744	11.646086	68.374922	74.234414	43.354813	56.891137	24.858139	69.601823	18.423106	15.829034	11.094241	10.990805	11.332166	17.916608	79.803468	54	16.814545	58.930645	43.029015	17	84.775553	97.248694	52.99095	56	29	98.947712	18	21	19	18	16	18
L3_chr1_-_48235546	chr1	48235546	48235547	-	NA	NA	NA	3.413301	4.215645	1.591957	3.07892	3.069543	1.362328	11.473167	10.207154	3.350005	2.94947	0.84304	1.454129	1.032672	0	0.494381	4.909839	0	1.007135	4	7.04698	1	3.14094	3	2	14	14	4.1606	3	1	2	1	0	1	8	0	1
L3_chr1_-_51198270	chr1	51198188	51198704	-	11124	FAF1	CGI-03,FLJ37524,HFAF1s,hFAF1	1204.946052	749.67129	602.747149	948.930833	315.928102	72.824641	476.763586	815.814123	733.722512	555.541781	354.320382	285.928232	424.030413	423.63904	544.459312	371.040047	281.936559	119.230667	1260.155848	1278.772634	317.99768	957.456794	307.836966	98	538.244085	904.741361	837.585492	520.531485	399.252062	415.080854	421.214835	536.103598	650.226866	602.442794	356.119961	120.884292
L3_chr1_-_53723908	chr1	53723907	53723909	-	NA	NA	NA	1.893412	5.367771	5.181182	4.238123	1.019722	2.93786	1.514718	3.508855	0	3.981573	0.84304	12.638724	0	0.742541	0	0	0	0	2.309278	9	3.01042	4.32967	1	4.309278	2.266667	5.426966	0	4	1	18.426966	0	1	0	0	0	0
L3_chr1_-_59385455	chr1	59385454	59385456	-	NA	NA	NA	0.804244	0.610418	0	0.900128	0.94105	1.276213	1.987882	1.718711	3.553883	11.564582	2.176855	6.680735	0	0	0.494381	0.60736	0.643964	2.36053	1	1	0	0.923077	0.923077	2	2.767857	3	4.383929	11.383929	2.535714	9.455357	0	0	1	1	1	2.375
L3_chr1_-_65204779	chr1	65204779	65204889	-	3716	JAK1	JAK1A,JAK1B,JTK3	97.431568	113.374129	120.538431	78.666257	21.453851	6.271268	45.59624	175.43591	186.472682	95.12161	110.814853	128.184606	46.750304	49.142039	62.006565	24.408419	43.96402	17.919232	110	190.794938	65	79.919667	20.991853	9	60.456028	227.940187	220.939521	93.992798	125.998966	184.764603	45.930885	63.945596	95.826512	39.976608	58.985354	17.997024
L3_chr1_-_114103616	chr1	114103616	114103679	-	10745	PHTF1	PHTF	18.022012	15.080168	11.303768	9.80167	5.102972	3.276648	1.32216	12.866609	10.342133	1.87559	5.135961	10.88269	20.461404	19.615641	13.210735	10.959474	9.708732	9.98201	22	25	7	10	5	5	2	20.974026	13	2	6	15	20	26	22.322674	18	14	9.973856
L3_chr1_-_115071195	chr1	115071195	115071197	-	7812	CSDE1	UNR,D1S155E,DKFZp779B0247,DKFZp779J1455,FLJ26882,RP5-1000E10.3	0.804244	0	0	0	0	0	0	0	0	0	0	0	15.200752	7.633336	10.022572	8.583684	12.686417	4.951215	1	0	0	0	0	0	0	0	0	0	0	0	15	10	15	14	16	5
L3_chr1_-_116915166	chr1	116915127	116915183	-	965	CD58	RP5-1086K13.2,LFA-3,LFA3	4.117929	6.048599	9.711811	10.481052	0	0.638107	4.704308	8.679077	23.395034	19.707151	9.443575	13.620199	12.333292	8.297943	5.193717	20.669188	10.019406	10.985719	5	9.972222	6	10.705036	0	1	7	15	29	20	11	19	12	11	10	33.895473	14.710692	11
L3_chr1_-_148868234	chr1	148868228	148868716	-	2029	ENSA	MGC4319,MGC78563,MGC8394	54.616118	48.253209	63.537327	45.292881	27.65809	11.609228	124.278742	171.184613	94.026523	82.978787	108.662893	74.236441	473.817288	463.140744	875.174361	310.41705	478.636078	317.575473	61.992063	80.906504	33.996078	45.996078	27	16	146.632547	208.521509	110.673368	79.911243	121.781098	106.684394	472.563748	582.241779	899.798592	500.880533	511.997168	332.291306
L3_chr1_-_151775113	chr1	151775092	151775256	-	6277	S100A6	2A9,5B10,CABP,CACY,PRA	9.05936	3.653606	8.279922	19.672618	14.317618	2.000435	0	2.39927	0	5.683511	1.68608	1.482306	21.52039	20.464136	40.236187	63.383366	73.743232	73.93693	11	6	5	20	14	3	0	4	0	6	2	2	21	27	60.988372	103	88	76
L3_chr1_-_153195245	chr1	153195217	153195252	-	57326	PBXIP1	HPIP,RP11-307C12.2	12.139321	1.220836	8.919993	1.957861	2.039444	2.123056	0.66108	7.894149	0	0	0	1.482306	20.447474	8.359731	6.531668	4.885906	3.301651	25.405	14	2	5	2	2	3	1	12	0	0	0	2	19.99	11	10.99	8	5	25.99
L3_chr1_-_153254341	chr1	153254340	153254341	-	NA	NA	NA	41.431912	15.09424	8.023259	2.583077	4.452899	0.200016	13.106684	43.996028	14.856084	1.000024	11.560805	10.9519	18.860342	9.894153	12.628078	2.707759	13.484775	5.734552	43.832036	25.5889	4.634022	2.635022	4.347042	0.346376	15.833823	50.644225	17.672639	1.063536	13.04329	15.954625	18.677796	12.762021	17.083264	4.4251	16.336788	5.849741
L3_chr1_-_154502449	chr1	154502449	154502453	-	23381	SMG5	EST1B,FLJ34864,KIAA1089,LPTS-RP1,LPTSRP1,RP11-54H19.7,SMG-5	0	0	0	0	2.039444	0	0	0	0	0	0	10.314211	0	0	0	0	0	0	0	0	0	0	2	0	0	0	0	0	0	15	0	0	0	0	0	0
L3_chr1_-_154727033	chr1	154727028	154727111	-	4209	MEF2D	DKFZp686I1536	2.412732	3.653606	0	0	0	0	36.225827	30.608534	15.718226	8.68972	6.035685	6.502388	23.585787	28.952463	5.616824	4.885907	2.013723	4.99322	3	6	0	0	0	0	49	46	19	9	7	9	23	38	9.988889	8	3	5
L3_chr1_-_168310371	chr1	168310346	168310388	-	22920	KIFAP3	sMAP,FLJ22818,KAP3,Smg-GDS,dJ190I16.1	0	0	0	0	0	0	0	2.259167	0	0	0.84304	2.223458	19.370547	2.823905	3.216192	3.04103	4.753243	1.007135	0	0	0	0	0	0	0	4	0	0	1	3	18.981481	3.80597	6	5	7	1
L3_chr1_-_178496161	chr1	178496161	178496162	-	NA	NA	NA	43.570953	25.22597	10.842991	8.877138	13.361612	7.063657	19.626108	6.933543	7.467917	0.937795	19.699325	17.607758	2.054407	3.040757	1.733047	1.218951	1.36976	7.805037	46	43	6	9	13	9	23	10	9	1	22	26	2	4	3	2	2	8
L3_chr1_-_183210209	chr1	183210202	183210269	-	116496	FAM129A	C1orf24,FLJ38228,NIBAN	7.670519	9.024977	6.753939	2.933392	0	1.276213	3.621307	25.330418	24.649414	23.536772	12.116844	33.224941	36.717671	30.117845	28.99919	13.453368	25.753704	20.676186	9	15	4	3	0	2	5	35	30	23	14	47	36	39	45	21.996678	34	20.996678
L3_chr1_-_199975913	chr1	199975913	199975914	-	NA	NA	NA	1.656842	0.610418	5.161982	0.359511	2.043806	0.335408	11.79073	5.632702	13.721454	0	4.005708	3.544256	14.088554	10.611786	16.077819	1.826311	7.992719	8.777859	2	1	3	0.37037	2	0.555556	14.61194	8.332196	16.223881	0	4.61194	5	13.892857	13.671703	21.802124	3	10.46139	8.964286
L3_chr1_-_201203009	chr1	201202984	201203012	-	51706	CYB5R1	B5R.1,NQO3A2,humb5R2	17.181367	4.264024	3.343982	7.845092	8.185621	0.638107	13.147467	7.366168	6.28744	9.721823	12.95014	8.647796	51.827923	35.305472	37.459351	59.084874	43.380837	63.352126	20	7	2	8	8	1	18	10.864865	8	10	15	12	51	46	56	96	54.997382	65
L3_chr1_-_222111785	chr1	222111772	222111787	-	NA	NA	NA	1.781315	1.103208	1.437667	2.215386	1.968101	0.304506	4.931398	2.878251	1.730673	25.670126	2.265073	3.961904	14.745188	11.273579	9.415018	12.312136	13.123812	18.807499	2.238095	1.8	0.933333	2.266667	1.933333	0.533333	6.863252	5.087029	2.266177	24.69066	2.672501	5.458628	14.422939	14.812802	15.04961	20.093269	17.011844	19.226519
L3_chr1_-_226404951	chr1	226404951	226404953	-	NA	NA	NA	0	2.420552	1.591957	7.00926	7.307955	5.170731	4.429194	5.000107	3.175061	10.086912	6.929148	21.953909	0	1.502626	0	1.218951	1.287928	3.986086	0	4	1	7.136364	7.136364	7	6	7.769231	4	10	8	32	0	2	0	2	2	4
L3_chr1_-_243086419	chr1	243086419	243086421	-	NA	NA	NA	0.804244	0.610418	0	0	0	0	0	0	0	0	0	0	11.241558	17.802648	7.963863	7.97126	10.431215	1.007135	1	1	0	0	0	0	0	0	0	0	0	0	11	23	13	13	14	1
L3_chr2_+_10829419	chr2	10829418	10829419	+	NA	NA	NA	0	0	0	10.835	0	0	0	0	0	0	0	0	0	0	0	0.60736	0.643964	0	0	0	0	11	0	0	0	0	0	0	0	0	0	0	0	1	1	0
L3_chr2_+_26110456	chr2	26110444	26110524	+	10890	RAB10		61.70142	54.453629	41.503679	60.857352	43.005639	7.314024	23.002831	34.273483	38.203961	25.297286	40.557364	49.820443	31.666217	31.169671	21.829799	37.918074	55.337544	47.587316	72	90.960072	24.984424	61.977594	42	11	31.989593	54	47	25.996504	46.982759	69.996466	30.974026	41	37.996721	61.996721	74.990228	48
L3_chr2_+_26422520	chr2	26422496	26422558	+	85465	SELI	KIAA1724	4.217545	1.220836	0	2.933393	3.063528	0	1.98324	14.378963	7.131983	6.794958	6.933498	3.677588	12.311534	15.100704	19.357773	21.968045	48.523465	12.920084	5	2	0	3	3	0	3	22	9	7	8	5	12	19.991304	32	36	62	13
L3_chr2_+_26726630	chr2	26726629	26726631	+	NA	NA	NA	2.428912	0.51077	19.874508	3.806617	3.803793	0.382461	7.411637	1.929648	13.328671	1.897987	2.673016	4.070028	0.570577	1.499242	2.85309	2.282488	1.283758	0	2.886374	0.835165	10.660542	3.877988	3.715165	0.626374	9.346397	3.101462	15.77383	2.046527	3.101462	5.764385	0.55	2.01875	4.742281	3.748185	1.884375	0
L3_chr2_+_27128017	chr2	27128013	27128053	+	60509	AGBL5	FLJ21839	122.425791	60.933324	68.595281	73.900184	32.818268	31.691589	54.707555	31.023964	18.740787	8.832868	13.681724	11.995744	33.392671	31.969533	32.748714	17.764305	14.513992	24.702332	132.995204	102.966667	36.938817	74.872464	32	41	68	44	23	9	16	17	32.708904	41.986175	50.972603	28.990783	19.963213	24.981545
L3_chr2_+_27504987	chr2	27504986	27505054	+	29959	NRBP1	MADM,BCON3,FLJ27109,FLJ35541,MUDPNP,NRBP	172.790664	107.282272	127.641572	140.148181	131.515165	49.445404	49.597654	59.032155	63.784868	52.076411	54.812136	57.711644	176.847328	119.657403	276.147343	138.519227	216.195298	242.537371	191	181	69.990208	142	128	65	65.519168	81	77	52	63	82	174.998629	154.806174	352.486351	225.100203	258.928934	250.997258
L3_chr2_+_27659412	chr2	27659412	27659425	+	84450	ZNF512	KIAA1805,MGC111046	1.608488	2.420552	0	1.951062	0	0	2.16878	2.259167	1.545543	0	3.395108	1.482306	11.253059	3.712704	6.423569	6.701099	2.575855	0	2	4	0	2	0	0	3	4	2	0	4	2	11	5	11	11	4	0
L3_chr2_+_30307903	chr2	30307900	30307906	+	81606	LBH	DKFZP566J091,MGC104312,MGC163287	2.412732	1.220836	3.343982	0.975531	8.191662	7.293787	0.66108	2.356508	0	0	2.529121	14.064998	6.159134	0.742541	2.0796	6.144174	5.51351	33.221375	3	2	2	1	8	10	1	4	0	0	3	20	6	1	4	10	8	34
L3_chr2_+_33213178	chr2	33213131	33213192	+	4052	LTBP1	MGC163161	0	0	0	0	0	0	0	0.540457	0.772772	1.87559	1.68608	52.297369	2.065344	0	1.483144	0	1.287928	13.87297	0	0	0	0	0	0	0	1	1	2	2	74	2	0	3	0	2	14
L3_chr2_+_42649275	chr2	42649274	42649285	+	57504	MTA3	hCG_1783907,KIAA1266	9.173814	3.052091	1.591957	1.957861	2.039444	0	6.705497	0.052734	0.772772	0	1.707048	10.525964	3.45663	0	0.494381	0.60736	0.643964	3.299595	10.96	5	1	2	2	0	8.971963	0.126225	1	0	2.02439	15	3.344444	0	1	1	1	3.302548
L3_chr2_+_44249517	chr2	44249470	44249550	+	5495	PPM1B	MGC21657,PP2C-beta-X,PP2CB,PP2CBETA,PPC2BETAX	45.043856	30.66788	22.372801	34.345643	13.282578	3.178641	11.613465	7.133232	11.331774	8.727288	16.392581	10.19789	30.761527	28.247875	25.296398	33.645083	53.260485	21.803714	51.806398	50.920709	13	35	13	4.982955	15.977528	11.967033	14	9	19	14	29.969312	36.934066	41.721194	54.972222	69.954198	21.996337
L3_chr2_+_45090366	chr2	45090366	45090368	+	NA	NA	NA	0.921049	0	0	0.918758	10.34054	3.794912	0	1.9e-05	0	0.000151	0.086251	0	0	0	0	0	0	0	1.138889	0	0	0.942085	10.102515	5.460098	0	0.00011	0	0.000237	0.106869	0	0	0	0	0	0	0
L3_chr2_+_45731772	chr2	45731761	45731775	+	5581	PRKCE	MGC125656,MGC125657,PKCE,nPKC-epsilon	10.235765	4.204286	0	0	0	0	1.398909	6.31158	0	3.887265	0.84304	0	1.032672	1.485082	5.548546	0.60736	0.643964	0	12	7	0	0	0	0	2	10	0	4	1	0	1	2	9	1	1	0
L3_chr2_+_55798969	chr2	55798969	55798969	+	NA	NA	NA	0	0	0	0	0	0	0	0	0	0	0	0	13.163545	1.502626	0	0	0	0	0	0	0	0	0	0	0	0	0	0	0	0	13	2	0	0	0	0
L3_chr2_+_62276756	chr2	62276745	62276788	+	10678	B3GNT2	B3GN-T1,B3GN-T2,B3GNT,B3GNT-2,B3GNT1,BETA3GNT	54.936651	33.603587	11.520342	18.42452	9.202615	4.822826	6.785514	7.907717	6.359211	6.931043	3.395108	10.859796	27.579634	13.449339	10.673833	7.685702	13.608339	16.877601	62.799218	56.095975	6.994444	18.764957	9	7	9.984848	13	8	7	4	15.053298	27	17.838635	16.365922	12.594265	19	17
L3_chr2_+_70981218	chr2	70981216	70981256	+	25806	VAX2	DRES93	14.197115	11.44849	4.775871	14.699438	6.128709	3.190533	20.666523	17.205066	14.627285	33.450642	10.271922	13.011358	20.433264	5.999727	12.947313	9.789906	8.420805	9.965662	17	18.990566	3	15	6	5	28	27	18	33	12	18	20	8	21	16	12	10
L3_chr2_+_85676378	chr2	85676355	85676393	+	51255	RNF181	HSPC238	1.656842	1.211934	0	3.908924	0	0	0.66108	5.600086	1.580632	0	2.529121	0	16.359788	19.068519	14.3188	12.835293	11.416219	16.783723	2	2	0	4	0	0	1	8	2	0	3	0	15.991304	24.982609	22.991304	21	16	16.991304
L3_chr2_+_88772305	chr2	88772281	88772473	+	22934	RPIA	RPI	111.380718	64.097567	44.189853	103.301574	51.214417	7.534352	10.404617	16.699329	15.349785	3.80792	15.910681	6.575584	68.525643	55.482343	69.027791	60.995981	74.386172	26.515272	126.845975	107.40647	25.997619	104.794173	49.997619	10.719931	14.653846	26.198974	19	4	18.326923	9	66.964363	72.696851	102.712822	99.38332	100.257772	26.719735
L3_chr2_+_97628962	chr2	97628931	97629009	+	1329	COX5B	COXVB	493.567978	209.494351	194.734499	291.561783	345.85046	97.875238	20.516043	5.677897	7.131983	12.614553	13.635204	7.278299	134.730472	94.783795	95.74189	84.89633	180.020188	167.160619	516	356.999425	101.994836	293.997702	335.99656	126	28	9	9	13	16	10	133	122.997854	133.998927	138	211.998925	171.998925
L3_chr2_+_100803030	chr2	100803010	100803053	+	4862	NPAS2	FLJ23138,MGC71151,MOP4,PASD4	9.882862	7.268416	7.024196	7.811048	6.128709	2.552427	15.06236	5.156131	20.404472	5.68351	8.681606	21.42485	6.003428	2.227623	6.995346	1.21472	2.013724	3.021404	12	12	4	8	6	4	20.980519	9	24.980519	6	10	30	5.836735	3	12	2	3	3
L3_chr2_+_109143827	chr2	109143827	109143827	+	NA	NA	NA	15.384425	6.985336	5.161982	4.867798	1.019722	0	1.398909	5.600086	0	0	0	1.454129	3.072054	8.506649	0.494381	0	0	0	16.95	11.745098	3	4.95	1	0	2	8	0	0	0	2	3	11	1	0	0	0
L3_chr2_+_119697858	chr2	119697858	119697882	+	55240	STEAP3	STMP3,TSAP6,dudlin-2	9.040102	3.627028	0	6.861081	2.043806	1.91432	1.398909	2.161827	3.175061	3.80792	5.167786	5.767714	11.293887	18.525642	1.977526	3.652622	1.931891	7.982118	11	6	0	7	2	3	2	4	4	4	6	8	11	23.952381	4	6	3	7.988506
L3_chr2_+_119905900	chr2	119905900	119905913	+	140738	TMEM37	CACNG5,PR,PR1	1.656842	0.610418	0	0.975531	6.1358	0	0	0	0	1.93233	16.733533	3.544256	1.032672	0	0	0.60736	1.931891	1.993043	2	1	0	1	6	0	0	0	0	2	19	5	1	0	0	1	3	2
L3_chr2_+_134593975	chr2	134593948	134594006	+	NA	NA	NA	38.799833	12.658057	38.795297	28.368585	15.334052	7.917841	19.659	23.110644	58.8406	40.69329	49.390815	93.562343	19.425888	9.097069	23.344895	17.176756	19.901031	19.687362	45	21	21	28.959064	15	11	25.997403	33.99734	68.986764	39.997429	55.994819	137.986937	19	11.993333	34	27.973421	27	20
L3_chr2_+_134601192	chr2	134601191	134601192	+	NA	NA	NA	0.804244	0	0	0	0	0	0	0	0	11.436084	0	0.741153	1.032672	0.742541	4.559783	1.832151	0.643964	1.993043	1	0	0	0	0	0	0	0	0	11	0	1	1	1	7	3	1	2
L3_chr2_+_136005520	chr2	136005503	136005556	+	23518	R3HDM1	FLJ23334,KIAA0029,R3HDM	32.150999	20.569932	9.871879	24.48998	13.290468	1.91432	2.16878	9.045753	10.342133	20.661845	23.135043	13.167849	25.540305	19.712933	24.161744	12.796932	31.541174	17.854569	38	33.987342	6	25	13	3	3	15.866197	13	21	27	17.98374	25	26	40	21	43.994975	17.995025
L3_chr2_+_143603417	chr2	143603391	143603483	+	55843	ARHGAP15	BM046	0.804244	0.610418	0	0	0	0	4.781058	12.89524	9.511386	11.537241	14.557455	10.21826	65.312381	53.37931	37.592826	34.822966	49.715413	14.980108	1	1	0	0	0	0	7	20	12	12	17	13.990654	63.985898	69.982971	60	56.946346	65.965941	15
L3_chr2_+_158598265	chr2	158598262	158598266	+	NA	NA	NA	0.918463	0.067709	10.028855	23.812299	7.218348	0.747942	14.363201	4.12015	11.322707	2.387935	4.929185	3.031099	0	4.036995	7.147234	5.910897	2.488103	2.334439	1.153846	0.107552	5.713388	24.077625	7.058948	1.200279	17.811966	6.44707	13.646634	2.509894	5.692434	4.230769	0	5.335106	11.13699	9.644202	3.583333	2.333333
L3_chr2_+_159021629	chr2	159021600	159021785	+	8502	PKP4	FLJ31261,FLJ42243,p0071	223.267582	184.002779	86.664811	103.723763	41.45723	12.750061	141.70382	181.703175	96.272156	103.810019	75.800265	66.971449	94.01547	75.718947	52.293369	46.828874	41.985905	27.492093	248.813613	310.591759	49.036126	105.402041	40.514515	18.741521	174.733641	242.201094	116.115851	101.554796	87.170594	94.974232	92.266989	98.453607	81.146081	76.521663	58.151264	27.602313
L3_chr2_+_159533398	chr2	159533394	159533400	+	85461	TANC1	KIAA1728,ROLSB,TANC	37.148038	17.166254	0	12.781138	15.369546	8.245491	21.468043	11.393913	0.772772	3.86466	7.838565	14.046853	9.158985	13.038809	3.914722	9.1767	13.534362	7.762935	40.979592	28.789451	0	13	14.986395	11	26.956204	16.862336	1	4	9	19.85222	8.972222	17	7	14.972222	18	7.875479
L3_chr2_+_169020976	chr2	169020972	169021057	+	253782	LASS6	CerS6,MGC129949,MGC129950	93.760119	85.655892	31.65968	53.284966	22.520488	1.91432	46.12344	86.698277	61.464015	46.188834	30.221542	49.245273	78.365389	50.603606	55.614197	44.814324	33.782513	24.188575	106.476416	143.99768	19	54.212332	22	3	60.612109	121.719885	73.985316	45.907336	35	69.997877	76.970711	65.997743	84.43529	73	45.938166	24.337672
L3_chr2_+_170968290	chr2	170968288	170968291	+	NA	NA	NA	3.361821	0	0	3.02225	0.172003	1.362328	2.344264	2.491486	0.023476	2.10271	0.918075	0.762012	11.042753	15.435105	3.689674	9.404242	7.125804	10.192674	4.041152	0	0	3.082496	0.169849	2	3.262399	3.892857	0.033898	2.194915	1.09322	1.025424	10.83067	19.983828	6.035858	15.282812	9.39263	10.356252
L3_chr2_+_171493994	chr2	171493936	171494027	+	26003	GORASP2	DKFZP434D156,FLJ13139,GOLPH6,GRASP55,GRS2,p59	34.859736	18.732393	16.625818	44.153015	7.146778	7.522759	37.809207	35.670972	40.794067	36.019821	26.706967	32.392069	16.396222	15.853346	33.500231	15.874264	21.973605	6.042808	41	31	10	45	7	11	49	53	50	36	31	45	16	21	52	26	30	6
L3_chr2_+_173648809	chr2	173648781	173648903	+	51776	ZAK	MLT,MRK,AZK,MLK7,MLTK,mlklak	109.018977	71.144044	26.403603	59.926972	23.527785	2.638541	22.64609	26.066667	28.290974	20.919232	15.422576	20.299815	67.292833	49.87259	24.665134	29.954008	34.516671	12.970907	124	118.997151	16	61	23	4	31	39	35	21	18	28	66	65	43	49	47	13
L3_chr2_+_174899573	chr2	174899553	174899586	+	NA	NA	NA	22.38286	7.184062	22.393335	0.975531	0	0	2.721069	5.436337	1.545543	0	0	0.741153	6.157169	2.245167	2.72181	1.214719	0	0	25.968421	11.898421	12.958763	1	0	0	4	9	2	0	0	1	5.983333	3	5	2	0	0
L3_chr2_+_174968712	chr2	174968701	174968745	+	79634	SCRN3	FLJ23142,MGC149597,SES3	37.142764	17.99702	10.368178	41.394854	11.238772	3.276648	1.32216	11.408765	3.126175	18.003699	11.987389	14.482228	13.291824	6.803053	1.585219	3.64839	26.301307	7.951393	42	30	6	42	11	5	2	17.934783	4	18	14	20	13	9	3	6	35.862069	8
L3_chr2_+_179053480	chr2	179053449	179053504	+	65977	PLEKHA3	FAPP1,FLJ20067	46.334333	36.079716	26.489753	40.66889	32.745921	4.532666	7.681464	11.705266	6.248856	7.256126	7.370968	19.362606	16.177166	8.89479	10.884936	14.529806	12.676806	6.942546	53.58839	60.405371	15.467375	41.319224	31.956044	6.855056	10.636364	18.454545	7.863636	7.637374	8.636364	27.090909	15.824324	11.878378	19.772404	23.743243	17.837838	6.934538
L3_chr2_+_183922185	chr2	183922185	183922185	+	NA	NA	NA	7.950715	7.334999	7.024196	8.877138	2.043806	0.638107	0	2.56872	0	0	2.583893	2.852977	9.13893	21.20007	10.061021	10.472942	10.514831	13.542489	9	12.33945	4	9	2	1	0	4	0	0	3	4	9	27	14	17	13	14
L3_chr2_+_187059231	chr2	187059223	187059277	+	55854	ZC3H15	HT010,LEREPO4,MSTP012	5.726417	5.41622	0	0.975531	1.019722	0	11.308974	20.129904	10.307043	23.090237	27.038555	11.585405	17.442083	23.614985	21.031007	13.467983	13.745095	7.00749	7	9	0	1	1	0	16	30	13	23	31	16	17	31	32	22	19	7
L3_chr2_+_187162969	chr2	187162961	187163035	+	3685	ITGAV	CD51,DKFZp686A08142,MSK8,VNRA	13.610838	18.052406	26.29088	48.203048	24.575945	11.035083	0.66108	28.817774	40.628268	9.795898	12.027468	18.738667	7.202742	15.82243	52.544392	8.52741	12.358982	7.985541	16	30	15	49	23.983425	15	1	41.954912	49	9.994924	14	25.994949	7	20.995283	74.99061	14	16.710438	8
L3_chr2_+_187697699	chr2	187697699	187697699	+	NA	NA	NA	0.804244	0	0	12.84622	0	0	0	0	0	0	0.84304	0	0	0	0	0	0	0	1	0	0	13	0	0	0	0	0	0	1	0	0	0	0	0	0	0
L3_chr2_+_191453791	chr2	191453791	191454055	+	2744	GLS	AAD20,DKFZp686O15119,FLJ10358,GLS1,KIAA0838	66.20327	27.90726	129.002976	140.793628	81.405691	12.160878	1.32216	10.390913	42.278602	10.708458	22.63665	32.006957	26.509731	14.438714	88.5689	39.286655	49.19641	15.864887	70.976077	46.976077	64.904306	141.784689	79	16	2	17	51	11	26	46	26	19	119	63.906201	61.914676	16
L3_chr2_+_196892185	chr2	196892185	196892185	+	NA	NA	NA	0	0	0	0.975531	0	0.638107	0	0	0	0	0	0.741153	0	0	1.733047	1.832151	2.913582	12.589419	0	0	0	1	0	1	0	0	0	0	0	1	0	0	3	3	4	13
L3_chr2_+_200528757	chr2	200528750	200528762	+	79568	C2orf47	DKFZp666A212,FLJ22555	4.137187	3.052091	7.024196	0.975531	1.019722	0	0.66108	11.532536	13.785694	4.82506	1.668543	5.816517	24.389559	18.17925	16.094305	15.884477	19.806373	5.986336	5	5	4	1	1	0	1	16.979592	16.938776	5	1.979592	8	23.977612	23.935394	24.941578	25.942217	26.955694	5.985714
L3_chr2_+_202949275	chr2	202949236	202949464	+	659	BMPR2	BMPR-II,BMPR3,BMR2,BRK-3,PPH1,T-ALK,TRG10,FLJ76945	21.075042	26.445737	87.921852	65.892717	8.175244	2.552427	11.957415	19.930621	49.862795	38.818732	9.342284	27.447458	8.250439	25.660428	50.33812	20.158311	8.089365	11.920805	24.994505	44	47.918747	66.913394	8	4	16.675241	32	60.965686	38.985849	11	39	8	33.994624	74.983607	33	12	12
L3_chr2_+_203485242	chr2	203485232	203485259	+	79800	ALS2CR8	CARF,DKFZp667N246,FLJ21579,NYD-SP24,FLJ12675	4.307503	3.635801	1.591957	4.884455	5.108987	0	3.382149	6.58936	3.175061	3.75118	6.878726	11.980094	12.296668	5.232875	5.051314	6.715651	7.022153	4.007312	5	6	1	5	5	0	5	11	4	4	8	17	12	7	9	11	9.984615	4
L3_chr2_+_207338571	chr2	207338559	207338583	+	22868	FASTKD2	KIAA0971	0.804244	0	0	0	0	0	0.66108	3.649634	3.898947	0	0.84304	2.936435	12.302838	18.285196	24.00088	19.561367	19.670599	5.001133	1	0	0	0	0	0	1	6	5	0	1	4	12	24	36.979866	31.979866	26	4.986577
L3_chr2_+_216703914	chr2	216703914	216703915	+	NA	NA	NA	0	0.610418	0	0	0	0	0	0	0	0	0	0	7.121753	4.543383	22.059431	3.668781	4.260053	1.007135	0	1	0	0	0	0	0	0	0	0	0	0	7	6	30	6	6	1
L3_chr2_+_218972821	chr2	218972796	218972983	+	58190	CTDSP1	NLIIF,SCP1	56.009059	44.439875	16.436628	25.342743	28.656967	13.794027	9.172236	19.40002	14.506835	9.665083	8.453349	12.21584	61.147025	63.762156	29.315847	20.783311	16.136981	31.484876	65.962343	73.854478	9.982906	25.848876	28	20	13	30.985507	18	10	10	17	59.980519	82.983051	47.982993	33.987055	22.966102	32
L3_chr2_+_220071856	chr2	220071841	220071903	+	29926	GMPPA		31.393885	33.116319	15.144049	23.526861	54.291944	10.796067	64.940699	46.059081	31.599799	41.071252	67.455069	27.165273	59.266761	37.995144	32.713771	34.898904	57.671526	48.169426	36.995215	55	9	24	53	15.995215	82.99458	69	39	41	77	38	58	49.972752	51.997199	56.997207	77.997207	48.959569
L3_chr2_+_230287601	chr2	230287600	230287601	+	NA	NA	NA	1.608488	0	10.842991	0.975531	0	0	0	0	0	0	0	0	0	0.742541	0	0	0	0	2	0	6	1	0	0	0	0	0	0	0	0	0	1	0	0	0	0
L3_chr2_+_231629832	chr2	231629817	231629882	+	5707	PSMD1	MGC133040,MGC133041,P112,S1	25.520912	13.237582	17.039847	25.532098	8.170862	2.761163	6.597975	8.873758	20.301873	11.58245	9.428882	14.799392	22.565285	23.526744	61.03692	65.218561	45.311858	27.774244	29	22	10	26	8	4	9	15	25	12	11	20.928571	21.985915	30.994236	90.994326	105.976743	60.946942	28
L3_chr2_+_231968514	chr2	231968453	231968706	+	93010	B3GNT7	beta3GnT7	50.620447	60.817991	0	6.842317	2.043806	1.91432	18.128547	10.840904	0	8.576241	1.937059	1.482306	20.610716	22.111718	0.494381	3.061421	0	1.007135	60.547	101.25324	0	7	2	3	25.816327	19	0	9	2.304688	2	20.054596	29.308571	1	5	0	1
L3_chr2_+_232281483	chr2	232281470	232281533	+	5757	PTMA	MGC104802,TMSA	231.126189	108.40406	75.11608	80.546254	38.745745	10.504643	47.812588	39.154351	24.980627	21.975154	16.499115	26.551446	880.495828	704.687759	928.186192	399.569724	720.174079	308.152231	236.883246	185.847653	39.023434	81.169727	37.661404	13.912441	55.212002	49.832438	29.513228	21.07886	18.586107	38.415627	894.134874	853.576626	795.758679	639.015438	656.128602	330.192705
L3_chr2_+_237206334	chr2	237206334	237206334	+	NA	NA	NA	0	0	0	0	0	0	2.960227	0	0	1.93233	0	0.741153	0	13.243968	2.4069	0	0.643964	0	0	0	0	0	0	0	4	0	0	2	0	1	0	17	4	0	1	0
L3_chr2_+_237317872	chr2	237317870	237317873	+	NA	NA	NA	65.63139	70.167759	108.825983	135.585551	149.828058	103.249876	72.861614	38.269713	39.980965	52.949475	27.944415	111.452068	5.119728	3.040757	25.109574	6.761824	3.557546	10.679818	70	119.999954	54	135.999954	145	110	79	47	46	48	31	173	5	4	32	11	5	11
L3_chr2_+_238066248	chr2	238066247	238066248	+	NA	NA	NA	22.913645	14.750489	24.814399	6.895737	9.239868	3.712866	5.421853	6.393086	9.186969	5.024947	5.238118	4.231691	27.187032	44.517409	47.984764	23.504778	12.287779	16.395725	25	25	13	7	9	5	7	9	11	5	6	6	27	56	55	38	15	17
L3_chr2_+_238634408	chr2	238634378	238634426	+	51540	SCLY	SCL	41.880272	24.048439	3.183914	22.513414	16.352121	5.104853	12.005905	13.183451	5.528465	3.75118	0.84304	9.204739	15.453182	20.329444	7.142182	7.30262	3.301651	10.985719	49	39.979545	2	22.986301	16	8	16.987654	20.97561	7	4	1	12.987654	15	27	12	12	5	11
L3_chr2_+_241174823	chr2	241174822	241174845	+	11132	CAPN10		20.379176	6.588607	19.243957	12.755508	22.588662	2.000434	0.66108	3.841737	0	3.86466	0.84304	2.195282	7.165439	6.824055	1.585219	8.594476	8.088273	1.994026	24	11	11	13	22	3	1	6	0	4	1	3	7	9	3	14	11	1.979592
L3_chr2_+_242403866	chr2	242403850	242404162	+	129807	NEU4	MGC102757,MGC18222	0	4.826743	3.343982	0	0	0	0.66108	0.540457	2.402289	0	0	0	0	13.897154	38.392351	1.214719	0	0	0	8	2	0	0	0	1	1	3	0	0	0	0	18	51.944444	2	0	0
L3_chr2_-_3172591	chr2	3172590	3172592	-	NA	NA	NA	18.572161	22.306451	12.270411	104.69373	84.22016	71.184747	19.440035	25.400059	9.097922	51.059464	27.562091	117.740642	2.591501	1.586395	4.164647	3.208955	1.751704	8.429783	20.304835	37.932159	6.734597	104.870693	81.508538	74.339023	22.798283	31.11443	10.896708	46.174695	30.583929	183.373256	2.527397	2.109589	6.465753	5.239726	2.506849	8.650685
L3_chr2_-_3583755	chr2	3583753	3583799	-	246243	RNASEH1	H1RNA	13.514833	21.522891	24.395083	15.672321	12.279489	3.362762	7.023752	7.859254	28.531539	4.82506	12.979506	8.730768	15.309	10.587353	36.511951	15.902562	18.972327	11.992853	16	36	14	16	12	5	9.953846	12	35.022067	5	15	12.03794	15	14	56.966346	26	26	12
L3_chr2_-_10505905	chr2	10505902	10506107	-	4953	ODC1	ODC	2002.713441	1074.771706	1006.847066	970.838473	596.16269	232.689638	169.575102	192.273193	66.99524	51.580984	45.702404	41.3805	1198.143159	1366.635989	2131.166825	745.396903	1045.479394	427.12372	1827.656861	1897.604934	424.92729	963.778223	573.852921	229.932921	171	196	76	47	51	62	1221.998416	1632.986694	1591.99226	1186.997137	913.991701	462.997271
L3_chr2_-_11226901	chr2	11226900	11226901	-	NA	NA	NA	0	0	0	0	0	0	1.611432	2.978609	3.71833	2.080805	6.313688	2.166448	2.648412	11.607384	2.813032	5.705605	2.849934	2.244512	0	0	0	0	0	0	2.281916	4.575282	4.587056	2.148582	7.287641	3.01145	2.583333	14.934211	4.589181	9.290936	3.922515	2.255848
L3_chr2_-_20714349	chr2	20714339	20714350	-	64342	HS1BP3	ETM2,FLJ14249,HS1-BP3	4.069575	3.618125	1.591957	14.737124	1.019722	2.57981	1.32216	0	0.772772	1.87559	1.709028	0.741153	2.979679	4.525839	0.988763	4.174242	2.657687	8.920628	5	6	1	15	1	3.921053	2	0	1	2	2	1	2.895238	6	2	6.86	4	9
L3_chr2_-_25328451	chr2	25328442	25328610	-	1788	DNMT3A	DNMT3A2,M.HsaIIIA	1.656842	1.822352	1.591957	28.527226	2.056992	0	0.00789	0.545866	26.795702	61.515527	15.413698	0.741153	4.119751	2.987708	11.915626	21.464872	8.021236	0	2	3	1	29	2.017425	0	0.016657	1.016657	33	60.989474	18	1	4	4	20.019526	35	12.019526	0
L3_chr2_-_26057484	chr2	26057484	26057485	-	3797	KIF3C		1.656842	1.810134	0	1.957861	0	0.638107	0	0	1.962733	0	1.689888	1.454129	3.072054	6.08435	10.169793	0.60736	2.648928	1.007135	2	3	0	2	0	1	0	0	2.466667	0	2.00443	2	3	7.911765	14.132479	1	3.837838	1
L3_chr2_-_27352248	chr2	27352248	27352249	-	NA	NA	NA	12.266624	11.762159	9.398386	6.661807	0.764114	0.465784	5.421853	2.68007	2.353404	1.494837	2.583893	0.995834	0	0	0	0	0	0	13.785714	19.887097	5.25	6.763699	0.75	0.75	7	4.153846	3	1.6	3	1.333333	0	0	0	0	0	0
L3_chr2_-_29605458	chr2	29605457	29605460	-	NA	NA	NA	153.625315	84.260299	107.333683	85.07514	34.891512	14.163531	301.433611	270.388003	239.378	99.28822	74.850296	78.88628	136.275604	151.104375	302.170642	81.837778	96.987597	73.728999	157.090467	144.960698	52.340242	85.419066	33.874461	18	296.83809	261.699655	261.114754	88.442767	81.952754	120.696526	136.822266	187.137362	287.335282	131.711368	104.563177	77.894404
L3_chr2_-_31018658	chr2	31018656	31018660	-	NA	NA	NA	4.185541	9.572057	12.263975	5.866785	28.791235	5.894953	0	0	0	0	1.68608	0	0	0	0	0	0	0	5	16	7	6	28	8	0	0	0	0	2	0	0	0	0	0	0	0
L3_chr2_-_37405450	chr2	37405447	37405468	-	NA	NA	NA	2.412732	7.245153	11.553267	1.951062	3.063528	0.638107	0.66108	1.718711	1.545543	0	0.84304	0.741153	1.032672	0.742541	2.429273	3.668781	1.36976	0	3	12	6.6	2	3	1	1	3	2	0	1	1	1	1	4.924051	6	2	0
L3_chr2_-_47651209	chr2	47651209	47651210	-	56660	KCNK12	THIK-2,THIK2	0	0.610418	0	0	5.123968	2.123056	5.147501	3.680213	2.353404	7.911936	3.464574	11.53213	0	0	0	0	0	0	0	1	0	0	5	3	7.023102	5.907407	3	7.907407	4	16.822516	0	0	0	0	0	0
L3_chr2_-_55698245	chr2	55698217	55698416	-	57223	SMEK2	smk1,FLFL2,FLJ31474,KIAA1387,PSY2,PP4R3B	72.266561	69.510458	36.844318	67.652857	30.678704	10.261791	139.775258	214.98371	192.854305	128.487542	192.357385	171.289388	228.329972	224.575381	276.076097	192.12834	252.908762	118.990108	83.996923	115.972482	21.996914	68.930501	30	14.993739	178.799165	286.85654	233.406084	125.958015	218.961624	246.889975	224.794639	290.86685	391.787579	312.503375	314.876997	120.931598
L3_chr2_-_64569226	chr2	64569225	64569228	-	NA	NA	NA	0	0	0	0	0	0	0.768572	1.804985	3.330238	2.049234	25.244949	7.337963	1.062831	0.760986	0.523649	0.628616	3.579047	3.038056	0	0	0	0	0	0	1.162608	3.14527	4.189061	2.124547	28.203843	10.31938	1.028289	1.024878	1.062632	1.035712	5.046345	3.037152
L3_chr2_-_64944268	chr2	64944214	64944276	-	NA	NA	NA	0	0.610418	0	3.915723	0	0	2.721069	0.540457	22.161835	44.754739	51.344373	22.538273	0	2.987708	23.724615	22.671539	33.511328	7.007489	0	1	0	4	0	0	4	1	26.988636	44	58.965517	32	0	4	36.951769	37	44.965131	7
L3_chr2_-_65447270	chr2	65447267	65447377	-	NA	NA	NA	0	0	21.134803	7.827229	1.019722	0.638107	0	27.810347	98.78104	85.291531	78.447072	36.881959	0	27.558965	124.437239	96.63533	102.092363	18.615879	0	0	12	8	1	1	0	38	116.950472	82.845705	88.990035	52.652932	0	35.94501	162.456269	156.746027	122.842448	18.991525
L3_chr2_-_69467822	chr2	69467820	69467911	-	2673	GFPT1	GFA,GFAT,GFAT1,GFAT1m,GFPT	92.662527	100.779487	75.146469	112.265599	39.914188	11.170427	42.558211	35.834472	53.335873	38.930393	65.822493	37.211799	117.563054	84.798599	126.393322	91.71192	154.01882	80.634879	102.980174	170.372788	41.984204	113.700943	38.994048	15.998054	54.953771	54	65	39	75	53	116	109.79558	165.973587	149	185.989679	82.69583
L3_chr2_-_73364926	chr2	73364897	73365120	-	NA	NA	NA	5.678063	7.869931	4.775871	7.831493	4.08325	2.000434	7.502127	17.576482	34.826013	11.760904	5.947176	30.439523	5.119728	2.227622	0.988762	6.706378	1.931891	1.007135	7	13	3	8	4	3	11	29	43	12	7	42.951389	5	3	2	11	3	1
L3_chr2_-_74111983	chr2	74111980	74111984	-	NA	NA	NA	5.209432	5.081035	1.591957	8.940474	20.434603	11.189179	2.16878	3.30128	0.772772	0.937795	0	2.195282	0	0	0	1.832151	0.643964	0	6	8.472222	1	9.091816	19.911111	13.983333	3	5	1	1	0	3	0	0	0	3	1	0
L3_chr2_-_85343006	chr2	85343001	85343006	-	NA	NA	NA	0	0	0	0	0	0	0	0	0	0	0	0	7.583372	8.216832	12.041997	9.807799	5.146563	2.501134	0	0	0	0	0	0	0	0	0	0	0	0	7.417722	10.708861	17.417323	15.987342	7.132911	2.474285
L3_chr2_-_97746486	chr2	97746483	97746486	-	NA	NA	NA	0	0	0	0	1.019722	0.638107	0	0	1.213647	2.870125	7.838565	1.482306	0	0	0.494381	1.832151	13.412212	2.014269	0	0	0	0	1	1	0	0	1.580645	3	9	2	0	0	1	3	17	2
L3_chr2_-_110184881	chr2	110184880	110184881	-	NA	NA	NA	0	1.810134	3.343982	0	0	0.638107	0.66108	0.540457	0	0	0	1.454129	6.144639	3.620594	10.780739	1.218951	1.36976	3.950692	0	3	2	0	0	1	1	1	0	0	0	2	6.011585	4.749662	14.877309	2	2	4.006072
L3_chr2_-_120697383	chr2	120697383	120697455	-	79134	TMEM185B	FAM11B,FLJ20979	28.622243	29.191346	34.709694	109.739907	36.931822	14.974723	6.489183	5.605787	6.459202	12.900298	14.888789	8.650431	18.452996	26.872582	35.331149	30.733435	30.99597	26.445366	31.996914	49	19	111	36	21	9	9	8	13	17	12	18	34.968504	51	49.996032	40	27
L3_chr2_-_139841502	chr2	139841496	139841503	-	NA	NA	NA	0	0	0	0	0	0	0	0	0.772772	0	0	0	11.20288	1.502626	0	3.045262	3.499786	7.872615	0	0	0	0	0	0	0	0	1	0	0	0	11	2	0	5	5	8
L3_chr2_-_144405613	chr2	144405613	144405616	-	NA	NA	NA	18.451929	4.201629	1.591957	2.99475	3.063528	14.925015	7.481842	8.871764	8.163583	4.802455	3.472829	11.913479	14.721935	5.765413	6.554682	11.764567	8.365787	12.223552	20.886792	7.022589	1	3.062572	3	18.924528	10	13	10	5	4.052259	17	14.454545	7.590909	10.766151	19.181818	11.045455	12.493423
L3_chr2_-_144903865	chr2	144903863	144903866	-	NA	NA	NA	0	0.610418	0	0	0	0	1.398909	0.540457	1.580632	0	0	0	13.225986	2.269478	2.823885	6.739628	0.643964	2.971095	0	1	0	0	0	0	2	1	2	0	0	0	13	3	5	11	1	3
L3_chr2_-_144939538	chr2	144939537	144939539	-	NA	NA	NA	0	0	0	0	0	0	0	0.540457	0	0	0	0	7.176781	6.862058	11.651657	4.278547	3.557546	1.993043	0	0	0	0	0	0	0	1	0	0	0	0	7	9	17	7	5	2
L3_chr2_-_144983935	chr2	144983935	144984002	-	NA	NA	NA	4.307503	1.822352	0	0.975531	0	0	3.305399	20.495518	3.126175	1.87559	4.238148	2.195282	23.410205	52.088781	39.287298	54.834988	21.996131	1.007135	5	3	0	1	0	0	5	30	4	2	5	3	23	67	56	89	28	1
L3_chr2_-_158440863	chr2	158440848	158440863	-	NA	NA	NA	0	0	17.59693	22.662744	2.043806	0.638107	0	0.540457	2.390376	3.887265	7.734548	0.741153	0	0.742541	4.139947	6.590851	1.287928	1.007135	0	0	10	23	2	1	0	1	3.052632	4	9	1	0	1	7	10.784973	2	1
L3_chr2_-_175170729	chr2	175170721	175170746	-	NA	NA	NA	0	0	0	2.942775	0	0	0	0	3.892566	4.790887	11.132291	2.936435	0	0	2.511933	7.299772	13.667372	9.843536	0	0	0	3	0	0	0	0	4.949153	4.966667	12.898305	4	0	0	4.9	11.937179	18.987179	10
L3_chr2_-_189569121	chr2	189569121	189569121	-	NA	NA	NA	25.99483	7.15361	7.024196	9.868704	4.096355	0.638107	0	0.540457	10.91623	0.937795	0	2.22339	11.166761	10.882053	4.559783	7.414439	4.530728	2.971095	28.031088	12.031088	4	10	4	1	0	1	13	1	0	3.095238	11.014029	14.014029	7	12.056114	6	3
L3_chr2_-_192767623	chr2	192767623	192767624	-	23671	TMEFF2	TR,HPP1,TENB2,TPEF	0	0	0	8.069333	10.269854	2.233878	0	0	0	9.010678	8.278468	13.810486	0	0	0.048075	2.43951	0.792342	5.048257	0	0	0	8.201923	10	3.201923	0	0	0	8.865497	9.432749	20.216374	0	0	0.12987	4	1.25974	5.12987
L3_chr2_-_197883656	chr2	197883623	197883864	-	NA	NA	NA	103.915249	54.954419	40.268823	129.890877	66.541902	6.087419	33.690278	53.981974	29.694634	76.20017	153.930629	119.954253	87.622606	37.242945	51.524521	89.289618	122.665586	60.913049	119.024097	91.61961	23.791949	132.082344	65.03159	9	46	81.715803	36.487849	74.920617	175.748359	171.034985	85.992976	48.998214	76.844328	145.414634	159.32727	61.979905
L3_chr2_-_199129903	chr2	199129903	199129904	-	NA	NA	NA	0	0.610418	0	0	0	0	0	2.469914	7.325186	0.937795	0	0.741153	13.493866	4.288985	2.227429	0	0	0	0	1	0	0	0	0	0	4.10119	8.833333	1	0	1	13.328767	5.609756	4	0	0	0
L3_chr2_-_216009037	chr2	216009033	216009038	-	2335	FN1	MSF,CIG,DKFZp686F10164,DKFZp686H0342,DKFZp686I1370,DKFZp686O13149,FINC,FN,LETS,ED-B,FNZ,GFND2	0	0	0	0	0	2.123056	0	0	0	1.93233	0	96.420811	0	0	0	0	0	108.403868	0	0	0	0	0	3	0	0	0	2	0	146.993506	0	0	0	0	0	115
L3_chr2_-_220124375	chr2	220124375	220124375	-	NA	NA	NA	0	0	0	0	0	0	10.704523	12.606943	0.772772	2.94947	1.805877	3.544256	0	0	0	0	0	0	0	0	0	0	0	0	13.130435	16.463235	1	3	2.111111	5	0	0	0	0	0	0
L3_chr2_-_222054310	chr2	222054309	222054313	-	NA	NA	NA	2.528698	3.000661	22.342	34.540995	8.975516	1.362328	1.398909	6.363674	26.754151	14.45482	17.612851	4.972844	1.032672	5.372022	23.074537	27.114335	8.545885	0	3	5	12	34.842217	8.756757	2	2	9.714929	31.453668	14	19.940333	7	1	7	29.649123	43.824561	11	0
L3_chr2_-_225158264	chr2	225158264	225158379	-	8452	CUL3		56.999498	65.701653	72.944704	80.778755	33.651381	9.541941	12.647103	38.948233	100.155849	57.295536	33.898804	43.778284	42.90863	52.818997	172.209501	70.105877	66.052555	30.442548	65.751695	109.861883	40.992248	81.968992	32.883693	14	18.129771	55.782443	118.775108	55.992665	39	61.983118	41.986907	69	209.993361	113.959056	82.986325	30.815968
L3_chr2_-_225615380	chr2	225615366	225615681	-	55619	DOCK10	DKFZp781A1532,DRIP2,Nbla10300,ZIZ3	48.865806	32.442643	20.063692	68.349725	24.543783	4.44872	105.321796	191.258228	162.427849	150.217499	193.312723	86.527869	42.925526	34.739636	51.210542	45.857275	69.479262	28.514386	56.850729	53.92823	12	69.557279	24	6.743119	132.960741	257.873331	193.922537	146.702536	218.600794	122.700099	41.989247	45.842541	83.238298	74.996774	90.967033	28.958053
L3_chr2_-_233452778	chr2	233452778	233452778	-	NA	NA	NA	25.903288	5.88253	5.162614	9.237647	4.525998	6.116931	6.087383	4.094942	7.928639	1.18723	3.500822	2.1751	54.794962	34.217199	50.454736	26.157527	29.385425	40.364778	27.936413	9.872727	3.000343	9.363636	4.418182	7.890909	7.791045	6.05597	9.537313	1.253731	4.041045	3.026119	54.713208	43.232147	57.471841	42.266109	33.407547	42.441795
L3_chr2_-_240634431	chr2	240634431	240634431	-	150681	OR6B3	OR6B3P,OR6B3Q	0.804244	0.610418	0	0	0	0	1.398909	12.208791	0.772772	0	0.84304	2.156844	2.054407	0.742541	5.31075	0	0	1.007135	1	1	0	0	0	0	2	16	1	0	1	3	2	1	8	0	0	1
L3_chr2_-_240833463	chr2	240833462	240833466	-	NA	NA	NA	408.770895	253.178595	274.752806	386.266542	313.641834	188.881704	223.753227	388.094332	225.936753	199.116203	216.809906	186.972344	99.999679	107.72052	164.566632	106.346153	216.495462	129.15634	394.391633	442.112325	122.791734	384.42773	302.235733	181.356415	219.532893	349.195682	244.66679	170.775964	231.354387	294.939298	100.227542	133.524918	161.865637	170.68463	209.537821	138.275971
L3_chr2_-_241652248	chr2	241652248	241652248	-	NA	NA	NA	0	0	0	0	0	0	26.159008	23.274005	9.486341	7.137442	14.250508	25.030939	2.054407	0	0	0	0	0	0	0	0	0	0	0	30	28.4	11.347032	7	16.013699	37.333333	2	0	0	0	0	0
L3_chr3_+_4736455	chr3	4736454	4736456	+	NA	NA	NA	4.06061	0.610418	9.369565	6.219803	9.081439	13.243066	6.643448	8.626069	4.890175	7.137442	6.972578	16.167044	0	0	8.870011	2.966588	2.913582	7.776435	4.818182	1	5.361472	6.333333	8.846154	16.909091	8.767677	12.563131	5.972222	7	8	23.30303	0	0	12.923077	4.857143	4	7.923077
L3_chr3_+_5204342	chr3	5204338	5204498	+	9695	EDEM1	EDEM,KIAA0212	1129.845878	581.144915	340.093856	228.857772	74.634129	45.705768	1782.112095	2968.139561	1114.383724	450.335065	391.062165	278.111703	1287.425638	1144.11793	1090.208405	287.365214	289.210976	136.147238	1134.61049	1000.364403	169.972495	230.936631	72.755271	57	1693.660277	2553.387877	1213.759123	408.952288	429.885723	409.769713	1299.699432	1399.697637	1024.55543	463.872133	320.866452	139.939364
L3_chr3_+_13951516	chr3	13951516	13951516	+	NA	NA	NA	9.801225	9.838785	7.024196	2.942775	1.019722	0	2.960227	0	0	0	0	0	12.158417	10.053643	1.733047	0	0	0	11	16.603448	4	3	1	0	4	0	0	0	0	0	12	12.964286	3	0	0	0
L3_chr3_+_25806594	chr3	25806552	25806614	+	54995	OXSM	FASN2D,FLJ20604,KS	4.069575	0.610418	0	5.869368	0	0	0.66108	1.178254	1.545543	0	2.552068	2.156844	17.455261	12.831518	8.650998	14.666519	12.74522	3.986086	5	1	0	6	0	0	1	2	2	0	3	3	17	17	15	24	18	4
L3_chr3_+_31549080	chr3	31549073	31549478	+	201595	STT3B	FLJ90106,SIMP,STT3-B	60.30346	31.928286	75.162721	78.565945	18.380113	4.184719	8.77958	26.917924	56.292415	74.213955	50.104635	35.666854	33.899328	39.215206	30.015321	40.332139	43.913277	30.523765	70.983516	53	41	79.964916	18	6	13	43.987448	69.991525	73	57.991525	49.991525	33	51.930381	50.991701	66	61	31
L3_chr3_+_42519129	chr3	42519129	42519138	+	7433	VIPR1	II,RDC1,FLJ41949,HVR1,PACAP-R-2,VAPC1,VIPR,VIRG,VPAC1,VPCAP1R	1.608488	0	0	0	0	0.638107	1.398909	1.858813	0	2.94947	0.84304	19.240031	0	0	0	0.60736	0	1.85278	2	0	0	0	0	1	2	3	0	3	1	28	0	0	0	1	0	1.857143
L3_chr3_+_48482645	chr3	48482642	48482657	+	11277	TREX1	AGS1,AGS5,CHBL,CREN,DKFZp434J0310,DRN3,HERNS,CRV	0.804244	0.610418	0	0	0	0	2.03899	3.340081	2.353404	0	0.84304	5.713997	2.054407	2.245167	2.181675	1.214719	32.261777	0	1	1	0	0	0	0	2.972222	6	3	0	1	8	2	3	4	2	38	0
L3_chr3_+_49701993	chr3	49701971	49702012	+	63891	RNF123	DKFZp686C2222,FLJ12565,FP1477,KPC1,MGC163504	50.972786	38.11388	27.462862	58.489914	63.543528	22.590657	85.215435	85.928546	76.412502	127.075825	89.720446	100.722574	30.624814	36.768553	32.781571	43.078689	54.40673	33.223161	59.146305	63.581595	15.860123	59.430207	62.003214	32.572539	107.679237	118.139466	92.607857	121.988251	101.681818	144.490909	29.919629	48.292117	52.782071	70.269897	71.409583	33.429675
L3_chr3_+_49815678	chr3	49815647	49815710	+	389119	C3orf54	MGC20416	21.416128	12.24241	2.088533	29.444021	28.479626	12.282476	4.768222	5.535243	7.331795	12.988693	21.182153	12.754377	8.358845	2.928444	5.024755	5.455671	5.789449	3.477789	25.289957	20.311396	1.288598	30.037084	27.827363	17.401434	6.603518	8.966035	9.253329	12.999649	24.386797	17.851816	8.111156	3.932155	8.740344	8.953671	8.58444	3.447619
L3_chr3_+_50240044	chr3	50240044	50240044	+	NA	NA	NA	0	0	0	0	0	0	0	1.858813	0	0	0.84304	13.643177	0	0	0	0.60736	1.36976	0	0	0	0	0	0	0	0	3	0	0	1	20	0	0	0	1	2	0
L3_chr3_+_50581918	chr3	50581914	50581929	+	51409	HEMK1	FLJ22320,HEMK,MTQ1	2.461087	4.826743	1.591957	0.975531	1.019722	0	0	0.540457	0.772772	0	0	0	4.104726	12.403638	0.332165	4.280372	0.643964	0	3	8	1	1	1	0	0	1	1	0	0	0	4	16	0.705882	7	1	0
L3_chr3_+_57717041	chr3	57717025	57717076	+	NA	NA	NA	4.873819	10.286753	3.183914	14.696791	3.063528	0	2.721069	11.279571	4.720604	13.866886	15.524734	21.96138	36.816381	16.70687	17.359269	12.21526	23.249382	6.021582	6	17	2	15	3	0	4	18	6	14	18	31	36	22	28	19.981221	32	6
L3_chr3_+_65710796	chr3	65710795	65710796	+	NA	NA	NA	0	0	0	0	0	0	0	0	20.753308	6.814562	18.102454	10.016204	0	1.721177	24.064653	9.046236	8.751433	2.292801	0	0	0	0	0	0	0	0	24.41039	6.696104	20.249351	14.285714	0	2.285714	30.941748	14.694868	11.428571	2.285714
L3_chr3_+_101720778	chr3	101720723	101720796	+	55076	TMEM45A	DERP7,FLJ10134	0	0.610418	0	0	0	0	1.98324	2.799624	0	0	0	0	30.676805	22.078907	13.629863	1.822079	0	0	0	1	0	0	0	0	3	5	0	0	0	0	30	29	20.979167	3	0	0
L3_chr3_+_106777232	chr3	106777230	106777232	+	NA	NA	NA	0	0	0	0	0	0	0	0	0	0	0	0	0	0	0.988763	1.214719	0	10.679818	0	0	0	0	0	0	0	0	0	0	0	0	0	0	2	2	0	11
L3_chr3_+_120495919	chr3	120495892	120496227	+	57514	CDGAP	KIAA1204,MGC138368,MGC138370	3.284433	1.220836	3.183914	27.411058	19.432283	3.914754	4.728194	3.340081	48.61485	76.048609	30.075002	58.557644	0	0	17.291222	25.637112	20.526477	43.471455	4.027686	2	2	28	19	6	6.652361	6	60	75.995215	34.995215	81.973319	0	0	30.990291	42	29.732394	43.982476
L3_chr3_+_124232799	chr3	124232799	124232799	+	NA	NA	NA	0	0	0	0	0	0	0	0	0	0	0	0	0	0	0	0.052631	2.501318	12.038735	0	0	0	0	0	0	0	0	0	0	0	0	0	0	0	0.087719	3.477038	12.42273
L3_chr3_+_130081128	chr3	130081114	130081226	+	28976	ACAD9	ACAD-9,FLJ23533,MGC14452,NPD002	195.949727	122.024796	87.426157	73.723248	26.578228	16.396061	119.378257	89.25761	74.911423	34.374577	46.034464	32.076491	145.335641	118.115618	118.781436	65.525089	74.41532	50.48629	218.983803	204.962602	49.996743	75	25.998377	24	152.97758	129.947872	91.973998	35	52.990512	45	142.919944	153.969388	179.905827	106.956147	98.997459	50.973121
L3_chr3_+_130728467	chr3	130728465	130728467	+	NA	NA	NA	11.458067	7.15714	18.736874	3.929369	9.220443	13.257042	6.925207	0.540457	1.545543	0	0.84304	0	10.146174	5.372022	1.733047	3.053756	5.174691	16.414362	13	12	10	4	9	16	9	1	2	0	1	0	10	7	3	5	7	16.923077
L3_chr3_+_132095510	chr3	132095501	132095533	+	27032	ATP2C1	ATP2C1A,BCPM,HHD,KIAA1347,PMR1,SPCA1,hSPCA1	12.610973	4.242904	1.591957	5.880431	2.043806	0.638107	0.66108	0.540457	4.005807	1.87559	1.68608	7.962996	3.072054	2.227622	2.0796	9.756371	6.9755	3.021404	15	7	1	6	2	1	1	1	5	2	2	11	3	3	4	15.985915	10	3
L3_chr3_+_137167274	chr3	137167273	137167298	+	5523	PPP2R3A	PPP2R3,PR130,PR72	0	0	12.434948	0	1.019722	0	2.16878	1.718711	4.070608	0	14.17445	2.936435	0	0	0	0.60736	0.643964	1.007135	0	0	7	0	1	0	3	3	5	0	16	4	0	0	0	1	1	1
L3_chr3_+_141136716	chr3	141136691	141136725	+	64084	CLSTN2	CS2,CSTN2,FLJ39113,FLJ39499,MGC119560,alcagamma,ALC-GAMMA	185.622536	70.111798	44.517829	69.37653	11.271357	13.455342	37.786063	67.663196	42.502351	40.082551	45.886566	62.191852	40.355787	64.892521	61.315996	35.8389	20.225936	13.649497	189.856778	119.843931	22.928302	69.939377	10.997664	17	45.963003	77.889807	48.988604	37.963003	51	92.906284	39.986395	81.993197	71.970171	57.986395	25	14
L3_chr3_+_151656795	chr3	151656795	151656795	+	NA	NA	NA	0	22.902969	0	0	0	0	0	21.987984	0	0	0	0	0	1.502626	0	0	0	0	0	39	0	0	0	0	0	27	0	0	0	0	0	2	0	0	0	0
L3_chr3_+_153542098	chr3	153542097	153542099	+	NA	NA	NA	3.413301	0.610418	0	0.975531	0	0	0	0	1.580632	0	0	0	3.087079	13.243968	5.054164	4.293231	4.530728	0	4	1	0	1	0	0	0	0	2	0	0	0	3	17	8	7	6	0
L3_chr3_+_153551537	chr3	153551533	153551538	+	NA	NA	NA	1.656842	0	0	0	0	0	0	0	0	0	0	0	5.152423	10.751816	2.72181	7.342415	4.358886	0	2	0	0	0	0	0	0	0	0	0	0	0	5	14	5	12	6	0
L3_chr3_+_153556497	chr3	153556497	153556497	+	NA	NA	NA	0	0	0	0.975531	0	0	0	4.052413	0	0	0	0	1.032672	2.269478	0.494381	0.60736	10.514831	0	0	0	0	1	0	0	0	6	0	0	0	0	1	3	1	1	13	0
L3_chr3_+_157875091	chr3	157875091	157875129	+	25976	TIPARP	PARP-1,DDF1,DKFZP434J214,DKFZp686N0351,DKFZp686P1838,FLJ40466,PARP-7,PARP7	3.265331	23.3495	5.161982	21.651284	7.152794	2.123056	2.721069	7.08948	0	2.813385	1.68608	11.490511	21.510185	13.676504	2.573981	5.495092	5.233543	2.014269	4	38.981651	3	22	7	3	4	11	0	3	2	16	21	17.989796	5	9	8	2
L3_chr3_+_161604815	chr3	161604814	161604816	+	NA	NA	NA	0	0	0	0	0	0	0	0	0	0	0	0	1.032672	10.82435	1.483144	1.214719	0.643964	0	0	0	0	0	0	0	0	0	0	0	0	0	1	14	3	2	1	0
L3_chr3_+_170973880	chr3	170973876	170973883	+	55892	MYNN	OSZF,SBBIZ1,ZBTB31	0.804244	0.610418	3.183914	0	0	0	3.768114	8.531947	3.982921	1.87559	5.150655	0.741153	8.132458	8.323739	12.31194	10.411912	14.073074	2.014269	1	1	2	0	0	0	5	13	5	2	6	1	7.945946	10.822124	18.876179	16.972973	18.819121	2
L3_chr3_+_171177466	chr3	171177464	171177466	+	NA	NA	NA	0	0	0	0	0	0	0	0	0	0	0	0	9.13893	2.213338	1.705593	10.430858	5.174691	1.007135	0	0	0	0	0	0	0	0	0	0	0	0	9	2.958333	2.958333	17	7	1
L3_chr3_+_173330748	chr3	173330745	173330748	+	NA	NA	NA	0	0	0	0	0	0	0	1.178254	10.700953	0.937795	0	0	0	0.742541	2.823885	0	0	0	0	0	0	0	0	0	0	2	13	1	0	0	0	1	5	0	0	0
L3_chr3_+_173349004	chr3	173348991	173349029	+	NA	NA	NA	0	0	0	1.957861	0	0	0	2.39927	20.97507	0.937795	6.853866	11.507355	0	4.525839	22.561433	6.099018	11.71686	16.750416	0	0	0	2	0	0	0	4	26	1	8	16	0	6	36.99187	10	16	17
L3_chr3_+_185386680	chr3	185386676	185386685	+	55324	ABCF3	EST201864,FLJ11198	1.656842	1.220836	0	2.933393	2.043806	0	5.790087	4.427533	1.580632	3.80792	1.709028	5.026561	10.239456	11.419943	19.867328	9.80341	11.539124	20.682668	2	2	0	3	2	0	8	7	2	4	2	7	10	15	30	16	16	21
L3_chr3_+_189466332	chr3	189466332	189466333	+	NA	NA	NA	0	0	18.736874	0	0	0	0	0	0	0	0	0	0	1.502626	0	0	0	1.007135	0	0	10	0	0	0	0	0	0	0	0	0	0	2	0	0	0	1
L3_chr3_-_10337765	chr3	10337742	10337811	-	6396	SEC13	D3S1231E,SEC13L1,SEC13R,npp-20	49.727858	44.442396	26.675776	71.514397	39.091083	20.697886	10.108237	8.259525	17.126812	9.069772	5.113013	26.030867	112.881219	125.273409	145.583116	118.095605	164.895231	139.645652	54.301326	75	15	71.996644	37.996644	25	14	13.990476	21	9	6	37	110.969299	161.985618	198.606495	191.911144	203.941966	142.99522
L3_chr3_-_25660238	chr3	25660234	25660239	-	NA	NA	NA	2.461087	0	0	0	0	0	0	0.540457	0	0	0	0	11.252442	12.175075	12.531168	9.779271	4.14375	0	3	0	0	0	0	0	0	1	0	0	0	0	11	16	20	16	6	0
L3_chr3_-_48698353	chr3	48698297	48698355	-	51517	NCKIPSD	DIP,DIP1,orf1,AF3P21,MGC23891,SPIN90,WASLBP,WISH	21.88998	13.874994	4.775871	12.704885	2.039444	0.618465	18.67682	3.340081	0.772772	5.962743	2.529121	15.749291	14.319864	12.80278	11.809015	9.149321	15.714293	24.878788	26	23	3	13	2	0.971831	26	6	1	6	3	22	13.969697	17	20.217905	15	22	25
L3_chr3_-_48729626	chr3	48729625	48729671	-	51447	IHPK2	IP6K2,PiUS	2.412732	2.423867	1.591957	0	0	0	3.567689	3.037067	5.563554	2.813385	5.104136	4.307106	16.289105	20.563135	14.84775	8.532689	10.598895	12.915531	3	4	1	0	0	0	5	5	7	3	6	6	16	26.981982	24	14	14.990909	13
L3_chr3_-_49133245	chr3	49133212	49133393	-	10869	USP19	ZMYND9	212.372839	134.494268	69.101945	153.709749	95.440053	84.773155	169.542244	211.316805	68.176058	123.890753	129.44684	139.119302	66.487878	47.892552	66.701301	43.918232	53.453371	64.721951	238.137617	226.29501	39.982709	155.905398	93.154908	110.34539	211.328609	274.201392	83.90247	121.946657	147.910316	200.835972	65.375879	62.835042	101.271342	71.722777	70.768434	65.980788
L3_chr3_-_49178756	chr3	49178753	49178773	-	64925	CCDC71	FLJ12800,FLJ13629	50.014796	39.5133	16.896075	37.318387	42.18377	21.514447	15.894307	29.576695	12.856594	16.720877	18.173287	12.094264	16.375027	7.106206	22.769799	8.011048	4.061918	6.000355	57.245279	66.149034	10	37.989196	41.165563	30	22.115061	39	16	17	20.988889	17	16	9.505051	31.990099	13.13986	6	6
L3_chr3_-_50547116	chr3	50547114	50547117	-	NA	NA	NA	0.804244	0.610418	1.591957	0	0	0	1.398909	7.72838	10.823203	0.937795	0	0.007144	3.072054	0	0.494381	0	0	1.007135	1	1	1	0	0	0	2	10.653846	13	1	0	0.008445	3	0	1	0	0	1
L3_chr3_-_50624210	chr3	50624206	50624210	-	1154	CISH	CIS,CIS-1,G18,SOCS	18.840543	8.347254	8.433746	0.975531	1.019722	0	3.768114	3.577524	0	1.87559	6.081159	2.156844	9.163498	6.93636	1.072541	1.214719	5.358761	0	21	14	4.960784	1	1	0	5	6	0	2	7	3	9	9	1.970588	2	7	0
L3_chr3_-_52906587	chr3	52906586	52906655	-	375346	TMEM110	DKFZp667E1121,MGC52022	103.703875	59.456469	29.170954	116.527203	89.986349	74.081843	42.958738	31.787423	30.109786	41.022624	33.10501	68.293695	41.616233	26.553005	25.585697	57.147472	70.672673	90.670586	114.935612	100.07651	17	117.933911	87.581331	90.682403	54.856356	48	36.979519	39.997283	38	97.984043	40.938596	35	40.924803	92.979118	89.941048	92.997674
L3_chr3_-_66876982	chr3	66876982	66876982	-	NA	NA	NA	13.543619	17.083772	18.736874	16.821537	9.239868	3.712866	0	0	0	0	0	0	11.152647	3.944714	15.118189	15.384017	13.182356	7.805037	15	29	10	17	9	5	0	0	0	0	0	0	11	5.166667	20	24.923913	16	8
L3_chr3_-_69212205	chr3	69212192	69212214	-	9039	UBE1C	DKFZp566J164,MGC22384,UBA3,hUba3,UBE1C	1.608488	4.204286	14.75466	1.951062	0	0	7.150263	4.615675	7.131983	9.801168	15.708809	12.186644	16.420348	10.613985	28.811988	20.796472	25.574976	23.749529	2	7	8	2	0	0	10	8	9	10	17.940594	17	16	13.990868	44	33.990868	34.990868	24
L3_chr3_-_101077708	chr3	101077693	101077709	-	11259	FILIP1L	DOC1,DOC-1,GIP90	4.989785	20.145493	1.591957	5.906061	1.019722	0	14.303027	18.41715	16.151794	19.883462	21.408353	20.489342	22.278624	6.93636	2.227429	13.525848	10.925127	9.79808	6	34	1	6	1	0	18	25	19	19	24	30	22	9	4	22	14	10
L3_chr3_-_114898146	chr3	114898135	114898205	-	205717	KIAA2018	DKFZp781O0144	45.293855	39.532426	31.201585	40.867062	30.236365	4.541998	60.68465	106.521667	98.371655	103.211952	101.156305	86.376348	21.052115	12.535993	14.635822	11.671763	15.782731	9.960368	52.633492	65.606969	18.810919	41.64972	29.539947	6.866588	80.79512	152.203217	118.544795	100.600664	115.892036	123.022798	20.529118	16.578579	25.812377	19.174161	22.904469	10.026849
L3_chr3_-_116348804	chr3	116348792	116348813	-	26137	ZBTB20	DKFZp566F123,DPZF,HOF,ODA-8S,ZNF288	0.804244	0	0	0	0	0	4.781058	8.500174	10.258158	3.80792	21.769738	18.071343	21.468134	12.720878	8.267505	3.04103	2.569243	8.962192	1	0	0	0	0	0	7	14	13	4	25	24.964286	21	16.872727	15	5	3.990566	8.990566
L3_chr3_-_119199117	chr3	119199115	119199118	-	NA	NA	NA	0	0	0	0	0	0	1.398909	0.540457	0	0	0	17.876202	0	0.742541	0	0	0	3.944081	0	0	0	0	0	0	2	1	0	0	0	26	0	1	0	0	0	4
L3_chr3_-_120757722	chr3	120757722	120757723	-	NA	NA	NA	1.656842	0.610418	0	5.906061	2.043806	10.315048	0	1.178254	0	0	0.84304	2.852977	1.032672	0	0.494381	0	0.643964	1.993043	2	1	0	6	2	13	0	2	0	0	1	4	1	0	1	0	1	2
L3_chr3_-_122951220	chr3	122951210	122951286	-	2804	GOLGB1	GCP,GCP372,GIANTIN,GOLIM1	5.021789	9.032411	6.753939	5.880431	2.043806	0.638107	12.120561	33.347357	48.493341	26.721916	32.621172	29.396588	9.198652	12.029643	4.629406	6.098423	3.714923	1.993043	6	15	4	6	2	1	14.984556	46.82463	57	25.953846	36.942219	41.82463	9	15.789633	7.747368	9.972603	5	2
L3_chr3_-_130362597	chr3	130362588	130362626	-	57461	ISY1	KIAA1160	5.874387	3.01661	8.345896	4.9049	2.043806	1.362328	4.8131	0	4.755693	5.79699	2.552068	0.741153	14.271662	8.364684	6.377387	7.309571	25.192566	16.742337	7	5	5	5	2	2	7	0	6	6	3	1	13.971014	11	11.983607	11.983607	32.99187	17
L3_chr3_-_135097332	chr3	135097330	135097337	-	51560	RAB6B		1.608488	0	0	2.933393	3.063528	0	0	0	0	0	12.425918	2.897997	0	0	0	0	0	1.007135	2	0	0	3	3	0	0	0	0	0	14	4	0	0	0	0	0	1
L3_chr3_-_135687238	chr3	135687236	135687548	-	25847	ANAPC13	APC13,DKFZP566D193,DKFZP566D193m,SWM1	42.680231	37.042621	22.080856	52.341798	12.279274	16.654634	17.261483	24.687698	15.718226	10.463821	13.795873	14.960355	73.782019	57.270566	66.21667	77.270439	92.304451	61.00747	48.032974	62.120405	12	52.99095	12	21.757009	24	35.792	19	10.896	15.991304	21	73	74	85.950992	125.133715	108.978412	62.976471
L3_chr3_-_137397321	chr3	137397317	137397910	-	55167	MSL2L1	FLJ10546,KIAA1585,MSL-2,RNF184	448.17494	307.53038	203.623919	260.234148	93.118816	20.611313	303.840228	351.891324	306.79067	214.202651	184.650642	164.960964	156.391363	164.806412	140.371427	97.401471	101.968189	47.484959	494.962741	518.971931	114	263.989002	90.983571	30	367.965656	461.866178	365.563711	208.486006	210.458773	234.948225	153.459144	214	209.802898	158.87882	138.451427	47.998802
L3_chr3_-_137953908	chr3	137953899	137953914	-	10274	STAG1	DKFZp781D1416,SA1	12.872888	13.786449	17.392374	16.705958	7.17194	1.362328	9.488144	10.833142	10.618681	6.75739	2.552068	5.099934	23.367617	23.657066	29.57625	23.198343	32.520888	11.701342	15	23	10	17	7	2	13	15.977528	13	7	3	6.955056	22.916063	30.91716	42.786982	37.798817	40.833278	11.964497
L3_chr3_-_140879505	chr3	140879471	140879529	-	349565	NMNAT3	PNAT-3,PNAT3	26.038627	7.238571	0	2.926593	7.158809	0.638107	38.514491	16.654311	4.778579	3.75118	8.477437	11.585405	40.82298	22.048661	2.4069	3.65423	3.293776	2.014269	30	12	0	3	7	1	46.972644	25	6	4	9.964286	16	40	29	4	6	4.988764	2
L3_chr3_-_141281785	chr3	141281785	141281786	-	NA	NA	NA	0	0	0	0	0	0	6.264127	4.819352	4.070608	0.937795	3.464574	4.915947	4.087056	5.372022	9.739139	3.677067	14.08192	3.944081	0	0	0	0	0	0	8	7	5	1	4	7	4	7	14	6	17	4
L3_chr3_-_147361662	chr3	147361659	147361664	-	5352	PLOD2	LH2,TLH	14.838335	7.742877	5.161982	0	0	0.638107	6.145799	9.870098	1.580632	0	0.84304	0.741153	12.211519	16.366646	2.13208	0	0	1.007135	17	12.973684	3	0	0	1	8.190217	14	2	0	1	1	12	21	3.597015	0	0	1
L3_chr3_-_157755588	chr3	157755573	157755671	-	6747	SSR3	SSRgamma,TRAPG,SSR gamma	16.493882	10.897456	9.871879	12.711684	7.142416	2.638541	121.317618	208.638532	175.752656	144.337885	232.160144	205.633894	236.929261	262.030728	233.44457	240.342239	417.0959	193.070744	20	18	6	13	7	4	150.972419	272.974601	209.982036	139.98507	260.98503	300.973119	233.976049	335.831654	317.959177	389.938286	477.926992	198.97496
L3_chr3_-_167037977	chr3	167037976	167037977	-	590	BCHE	CHE1,E1	0	0	0	0	0	0	1.32216	6.065195	17.703414	0.815873	3.464574	0.741153	27.077664	42.860009	108.208254	32.444463	48.674686	19.309686	0	0	0	0	0	0	2	8.875	20.875	0.875	4	1	26.76569	54.502092	121.65272	52.531381	55.619247	19.941423
L3_chr3_-_169295627	chr3	169295627	169296417	-	27333	GOLIM4	GIMPC,GOLPH4,GPP130,P138	75.285328	55.839716	51.19662	117.035856	43.938255	8.01336	30.138678	83.043981	126.550867	78.919934	118.496934	106.048699	34.859487	23.168896	60.686309	46.348462	34.676352	18.085971	88.976665	92.92709	30	118.962056	42.975845	12	41.997093	126.916667	155.807916	80.871351	136.898965	149.954434	33.958122	30.836119	101.976744	75.869774	50	18
L3_chr3_-_172970260	chr3	172970259	172970260	-	NA	NA	NA	0	0	0	0	0	0	11.473167	0.540457	0	0	0	0	0	0	0	0	0.643964	0	0	0	0	0	0	0	14	1	0	0	0	0	0	0	0	0	1	0
L3_chr3_-_176360925	chr3	176360925	176360926	-	NA	NA	NA	17.899723	11.267673	10.323964	3.929369	2.043806	0	2.960227	0.540457	1.545543	0	0	1.454129	6.111572	3.772105	3.823916	0.60736	0	2.014269	20	19	6	4	2	0	4	1	2	0	0	2	6	5	6	1	0	2
L3_chr3_-_189286472	chr3	189286472	189286472	-	NA	NA	NA	2.528698	3.000661	0	1.957861	2.043806	0.638107	21.478019	10.506705	16.151794	3.981573	18.786849	18.923333	0	0.742541	1.090837	0	0	1.007135	3	5	0	2	2	1	25	14	19	4	21	28	0	1	2	0	0	1
L3_chr3_-_195204168	chr3	195204168	195204168	-	NA	NA	NA	12.6035	0	0	0	0	0	0	0.540457	0	0	0	0	0	0	0	0	0	0	14	0	0	0	0	0	0	1	0	0	0	0	0	0	0	0	0	0
L3_chr3_-_197566546	chr3	197566546	197566548	-	NA	NA	NA	0	0	0	0	0	0	0	0	0	0	0.84304	0	0	0	12.212389	0.60736	0.643964	0	0	0	0	0	0	0	0	0	0	0	1	0	0	0	17	1	1	0
L3_chr3_-_198220148	chr3	198220144	198220157	-	NA	NA	NA	1.656842	4.186026	6.753939	21.701489	10.248573	4.037376	0	0	0	0	0	0.741153	0	0	0	0	0	1.007135	2	7	4	22	10	6	0	0	0	0	0	1	0	0	0	0	0	1
L3_chr4_+_689572	chr4	689557	689585	+	10336	PCGF3	DKFZp686D20235,DONG1,FLJ36550,FLJ43813,MGC129615,MGC40413,RNF3,RNF3A	11.857991	4.264024	6.527897	6.851698	3.059166	0	0.66108	1.718711	1.580632	0.937795	6.081159	2.195282	1.032672	2.245167	2.0796	1.826311	4.14375	4.99322	14	7	4	7	3	0	1	3	2	1	7	3	1	3	4	3	6	5
L3_chr4_+_1387523	chr4	1387523	1387523	+	NA	NA	NA	0	0.610418	0	0	0	0	0	0	34.833599	1.93233	0	0.362315	0	1.502626	1.181166	0	0	0.296293	0	1	0	0	0	0	0	0	40	2	0	0.478992	0	2	2.14433	0	0	0.28866
L3_chr4_+_2764592	chr4	2764516	2764611	+	NA	NA	NA	126.372008	93.437432	123.416244	178.902266	152.532365	41.668688	13.721416	10.908907	24.638864	13.953944	18.297181	22.675836	14.455818	22.064949	44.537103	33.116626	23.991452	56.773077	139.801042	156.657114	66.872254	181.089074	148.489272	57.611089	19.252513	19.120459	30.551438	14.390169	21.330508	31.36388	14.002019	29.216275	70.837442	54.213453	34.115214	57.412797
L3_chr4_+_5763830	chr4	5763802	5763885	+	2121	EVC	DWF-1,EVCL,MGC105107,EVC1	47.288334	38.396796	14.807819	33.150096	14.290848	7.444081	39.600111	22.40396	12.830136	28.776563	37.251885	61.097202	6.170071	2.970164	6.995346	3.021958	4.083186	3.021405	54.906667	64	9	33.762791	14	10.975223	51.941176	36	16	28	42.996732	86.942308	6	4	12	4.959184	5.921569	3
L3_chr4_+_6835280	chr4	6835265	6835430	+	9778	KIAA0232		45.645356	58.741986	36.391091	62.921885	39.922664	20.357658	28.182638	70.159811	65.853387	48.040762	75.453628	63.947353	48.056086	46.512175	50.307655	40.366347	35.271049	30.146157	53	97.804678	21.581459	63.947437	38.936111	26	38	101.589499	79.882473	47.997955	86	90.881667	47	60.99422	77.936711	65.896531	48	30.595536
L3_chr4_+_14541667	chr4	14541664	14541669	+	NA	NA	NA	7.729204	1.215988	4.958488	2.954965	0	0.650796	5.024541	1.861588	1.548529	0.951693	2.559146	1.462043	21.10502	1.521393	9.476494	7.938624	2.665173	7.880293	9.012592	2.006296	3.012592	3.012587	0	1.025184	7.101201	3.0092	2.0046	1.0184	3.0092	2.0092	20.855927	2.049069	14.955957	12.981961	4.01277	7.985339
L3_chr4_+_14613697	chr4	14613697	14614043	+	132864	CPEB2	MGC119575,MGC119576,MGC119577	46.890294	39.904841	64.475862	220.619278	118.823309	26.504942	30.687294	117.712989	249.433715	262.910704	288.519956	247.806174	44.436587	45.605053	134.856807	151.067843	238.726289	70.165749	50.657677	67.734054	32.892207	221.354578	115.268036	33.996219	36.995495	135.812409	277.806565	233.604101	315.305398	376.868739	43.982538	57.98375	152.218239	243.476164	250.551405	72.855219
L3_chr4_+_40651130	chr4	40651129	40651130	+	NA	NA	NA	0	0	0	0.975531	0	0.638107	1.398909	0	3.233036	5.962743	11.521689	4.915947	0	0.742541	1.090837	1.832151	9.6372	7.769453	0	0	0	1	0	1	2	0	4	6	13	7	0	1	2	3	12	7.962963
L3_chr4_+_42745838	chr4	42745838	42745839	+	NA	NA	NA	15.431749	1.810134	0	2.942775	7.180999	4.532625	0	0	0	0.937795	3.464574	0.741153	0	0	0.494381	0.60736	0	1.007135	17	3	0	3	7	6	0	0	0	1	4	1	0	0	1	1	0	1
L3_chr4_+_47713545	chr4	47713545	47713558	+	152519	NPAL1	DKFZp686A06115	0	0	1.591957	0	0	0	0.66108	1.178254	19.071357	0.937795	0	0.741153	1.032672	0.742541	7.133765	0.60736	0	0	0	0	1	0	0	0	1	2	23	1	0	1	1	1	12	1	0	0
L3_chr4_+_48038166	chr4	48038129	48038346	+	57606	SLAIN2	FLJ21611,KIAA1458	253.227556	168.249573	159.20903	250.398162	113.663474	32.619387	61.849346	82.957708	88.350413	76.133946	70.366887	99.207595	68.185547	58.802446	71.161849	42.1074	80.987591	39.924248	274.06811	283.977051	87.550947	253.498595	110.786532	44.13693	80.132281	119.543655	107.232187	75.777435	80.487617	142.179514	66.870144	77.283221	111.584947	68.778115	105.174192	40.273709
L3_chr4_+_48228106	chr4	48228106	48228107	+	NA	NA	NA	3.197879	17.538353	10.842991	6.895737	5.065783	0.638107	0	1.321117	0.772772	0	0	0	0	1.940193	0.494381	0.20134	0	0	3.757576	29.700972	6	7	4.943396	1	0	2.214286	1	0	0	0	0	2.571429	1	0.333333	0	0
L3_chr4_+_52404075	chr4	52404061	52404113	+	23142	DCUN1D4	FLJ42355,KIAA0276	18.003893	6.031631	4.775871	2.933393	1.019722	0	3.567689	5.657788	3.898947	1.93233	1.68608	2.964611	12.291901	9.836074	5.152448	3.65423	2.657687	5.916322	21	10	3	3	1	0	5	9	5	2	2	4	12	13	9.24911	6	4	5.943662
L3_chr4_+_55907165	chr4	55907151	55907260	+	79644	SRD5A2L	FLJ13352,SRD5A2L	14.439108	10.830041	1.591957	30.447277	10.220684	3.821371	0.66108	0.540457	4.843379	2.870125	5.081188	9.29625	14.324496	3.730249	8.122527	6.07896	16.005797	6.042807	17	18	1	31	10	5.989583	1	1	6	3	6	13	14	5	14	9.978495	23	6
L3_chr4_+_56610020	chr4	56610018	56610022	+	NA	NA	NA	0.804244	0	0	0.975531	0	2.761163	0	0	0	0	2.552068	10.005031	2.065344	0	0	1.218951	2.773991	0	1	0	0	1	0	4	0	0	0	0	3	13.925	2	0	0	2	4	0
L3_chr4_+_74123125	chr4	74123124	74123125	+	NA	NA	NA	0	0	0	0	0	0	2.16878	1.178254	0.772772	1.93233	1.709028	1.454129	14.16808	6.153361	28.202846	7.997947	7.901921	7.805037	0	0	0	0	0	0	3	2	1	2	2	2	14	8	35	13	10	8
L3_chr4_+_78089876	chr4	78089866	78089982	+	55752	SEPT11		59.455682	38.35302	20.72006	72.959828	23.579587	8.018009	56.600751	88.635051	95.740019	57.487094	41.081588	33.116022	60.003562	36.229106	71.093144	52.952586	31.781727	20.796449	67.279527	64.129483	12	74	23	11	71.081042	107.996403	113	55.777624	47	47.172258	59	47	97	85.993658	40	21
L3_chr4_+_78297349	chr4	78297342	78297479	+	901	CCNG2		442.358203	343.4272	40.055525	160.158442	53.381482	39.987145	50.110812	54.59296	26.496056	26.889875	37.228982	54.585972	111.4442	56.01284	42.717384	37.960346	28.957043	37.426605	462.958789	589.314358	22.937458	161.970106	51.999265	53	62.99446	75.95859	32.983031	27	42.415807	76.99446	109.944153	72.902581	65.952567	61.956446	38.989975	37.937505
L3_chr4_+_80402691	chr4	80402691	80402692	+	NA	NA	NA	44.559078	0	0	0	0	0	0	0	0	0	0	0	0	0	0	0.60736	0	0	47	0	0	0	0	0	0	0	0	0	0	0	0	0	0	1	0	0
L3_chr4_+_103641519	chr4	103641498	103641635	+	4790	NFKB1	DKFZp686C01211,EBP-1,KBF1,MGC54151,NF-kappa-B,NFKB-p105,NFKB-p50	141.601534	65.339678	196.837382	197.844431	78.787176	14.051171	25.341759	39.514393	151.483127	52.193109	46.520823	46.899445	46.081151	32.478132	178.962778	71.084872	51.609533	60.321094	162.947215	108.980302	109.957929	200.964442	76.978638	21	35	60.998035	182.998095	53	53.997959	65.994016	44.988405	42.990125	252.924337	115.964771	71.9866	60.978373
L3_chr4_+_110574419	chr4	110574419	110574465	+	10427	SEC24B	MGC48822,SEC24	25.341567	18.594089	20.835914	26.483465	14.631678	6.675917	7.811343	18.871138	16.787538	36.595467	24.05245	48.341156	9.25715	5.982182	11.210577	13.451364	18.449717	11.857806	29.384615	31	12	26.962121	14.328165	10	11	30	21	36	27.98	69	9	8	19	22	25.969697	12
L3_chr4_+_136186216	chr4	136186216	136186223	+	NA	NA	NA	0	0	0	0	0	0	0	0	0	0	0	0	18.003013	12.322927	14.590046	14.753526	29.414905	5.536652	0	0	0	0	0	0	0	0	0	0	0	0	17.742236	15.962852	21.384903	24.019891	34.90333	5.543823
L3_chr4_+_138367641	chr4	138367640	138367642	+	NA	NA	NA	18.749924	15.641815	7.775496	11.493951	9.676842	3.454033	3.327667	2.930204	2.395735	6.917594	3.464574	4.552167	2.054407	1.235834	0.869771	1.832151	0.643964	0	21.077068	26.387153	4.508647	11.692074	9.451625	4.957895	4.680488	4.837838	3.045639	6.9	4	6.305656	2	1.665025	1.785714	3	1	0
L3_chr4_+_148637467	chr4	148637466	148637467	+	NA	NA	NA	2.528698	2.406191	7.024196	11.8363	0	0	0.66108	1.858813	0.772772	1.93233	0	0.741153	2.054407	0.742541	3.105303	0.60736	1.36976	1.007135	3	4	4	12	0	0	1	3	1	2	0	1	2	1	5	1	2	1
L3_chr4_+_159662483	chr4	159662483	159662503	+	59350	RXFP1	LGR7,LGR7.1,LGR7.10,LGR7.2,MGC138347,MGC142177,RXFPR1	0	1.220836	0	0	0	0	0	4.89588	0.772772	1.87559	1.68608	0	12.281643	15.313636	3.466095	1.822079	4.787714	6.986263	0	2	0	0	0	0	0	8	1	2	2	0	12	20	6	3	7	7
L3_chr4_+_159909585	chr4	159909559	159909682	+	57600	KIAA1450	KIAA1450	22.847714	17.482342	98.140641	196.043734	80.957452	8.388348	6.907474	39.460856	87.03521	171.094423	135.709923	88.300816	9.272174	13.59837	35.268922	109.271519	85.950985	24.812631	27	29	56	198.326409	78.916877	12	9.940594	56.987393	105	164.479809	153.960263	125.879298	9	18	57.978378	177.732406	110.997245	24.99726
L3_chr4_+_166519661	chr4	166519660	166519680	+	1363	CPE		4.941431	7.264971	4.775871	0.975531	14.32308	2.908506	0	0.540457	0.772772	0	0	2.908258	5.152423	1.502626	0.494381	4.887732	14.2856	13.792685	6	12	3	1	14	4	0	1	1	0	0	4	5	2	1	8	18.973684	14
L3_chr4_+_174667361	chr4	174667354	174667379	+	NA	NA	NA	21.257782	10.771637	3.183914	24.436753	19.519119	6.727742	0	0	0.772772	0.937795	0	0	2.984104	2.245167	2.573982	4.259982	2.130027	1.007135	24	17.95	2	24.85	19	9	0	0	1	1	0	0	2.888889	3	5	7	3	1
L3_chr4_+_184257238	chr4	184257236	184257305	+	80014	WWC2	BOMB,FLJ22029,FLJ34082	69.550551	32.134823	52.47947	98.953868	30.7732	5.894953	2.64432	4.02064	14.587594	8.74646	6.790216	10.158793	15.309535	10.734272	33.692168	17.158191	20.027802	4.985365	77.118644	53.853107	28	100	30	8	4	7	18	9	8	13.984848	15	14	44	27.993289	25	5
L3_chr4_-_7992351	chr4	7992335	7992507	-	60312	AFAP1	AFAP,AFAP-110	33.231631	14.855166	16.46575	74.767195	46.088289	28.108884	25.072026	25.206134	30.31223	22.828759	77.582247	174.105643	13.321547	4.514645	16.19003	13.417616	24.659974	34.538781	36.996656	24.606925	10	75.858285	45	39.996656	32	36.998	37	23	88	250.974111	12.988439	6	25.629559	21.993902	32.628225	35
L3_chr4_-_8633442	chr4	8633440	8633442	-	NA	NA	NA	36.273661	35.624404	18.215049	58.267313	46.003311	75.859438	633.13253	620.85749	335.271969	245.453009	210.401088	1145.740268	25.151165	12.607535	39.092434	29.413974	5.684206	48.96628	39.694886	60.376767	10.184452	58.778011	44.696414	83.837961	600.435249	565.26745	367.189752	214.379505	227.857918	1867.254253	24.829981	16.395313	50.748252	47.639367	7.791113	51.018702
L3_chr4_-_9696957	chr4	9696956	9696959	-	NA	NA	NA	4.307503	1.211934	0	2.942775	1.019722	1.362328	12.87731	18.673656	4.013427	4.919368	15.145857	22.560272	2.065344	2.269478	3.497737	0.60736	3.714923	2.971095	5	2	0	3	1	2	16.011397	25.011397	5.011397	5	17	33.059453	2	3	6	1	5	3
L3_chr4_-_15266033	chr4	15266030	15266115	-	26234	FBXL5	FBL4,FBL5,FLR1	272.693043	185.077051	42.361143	168.984957	64.493549	27.086654	138.594558	183.984684	90.274476	64.036422	105.860584	89.687119	223.573166	155.358404	91.268919	200.450149	167.039389	75.163757	297.83257	312.974909	24.584304	171.112155	62.911486	36.909394	169.316857	238.429206	108.202085	63.926231	120.535127	127.802936	220.522226	200.925829	135.467238	325.06272	202.421067	76.621499
L3_chr4_-_17122787	chr4	17122777	17122834	-	5860	QDPR	DHPR,FLJ42391,PKU2	30.978606	14.761389	4.935939	44.278043	15.705098	3.71129	1.900545	4.90177	3.970685	1.902668	6.518374	15.060992	12.650368	5.861365	8.241771	19.371494	18.613817	12.732028	35.731559	24.473861	3	45.074081	15.361195	5.575385	2.904703	8.753821	5.102173	2.041579	7.624054	21.483155	12.322239	7.778261	15.267101	31.718789	25.813236	12.773906
L3_chr4_-_35922531	chr4	35922530	35922547	-	116984	CENTD1	ARAP2,FLJ13675,FLJ44916,KIAA0580,PARX	1.608488	0	3.46134	0	1.019722	0	0.66108	0.540457	10.400108	0	0.84304	0.140727	0	1.502626	3.750793	0	1.36976	0	2	0	2.065476	0	1	0	1	1	13	0	1	0.181102	0	2	7.137405	0	2	0
L3_chr4_-_48384304	chr4	48384303	48384306	-	NA	NA	NA	7.950715	6.546722	12.788907	14.095187	3.069543	0	0.66108	0.540457	0	0	0	0	16.551714	21.144373	24.513118	14.410613	52.968382	7.850494	9	11	7	14.25731	3	0	1	1	0	0	0	0	16.375	27	31	23.375	57.75	8
L3_chr4_-_53926937	chr4	53926937	53926998	-	152579	SCFD2	FLJ21060,FLJ39514,STXBP1L1	0.804244	0.610418	0	3.918306	0	1.362328	2.721069	15.962314	8.689729	16.722048	2.52912	10.208151	9.187098	5.999727	16.976768	14.020895	6.719605	3.000177	1	1	0	4	0	2	4	24.98	11	17	3	14	9	8	28	23	10	3
L3_chr4_-_65085532	chr4	65085532	65085532	-	NA	NA	NA	0	0	0	0	0	1.362328	11.440348	14.519363	3.171244	7.650227	13.834975	22.806724	6.111572	3.815345	0.494381	5.526834	9.6372	1.993043	0	0	0	0	0	2	13.962963	18.666667	3.925926	7.481481	15.555556	33.925926	6	5	1	9	12	2
L3_chr4_-_84250333	chr4	84250330	84250343	-	51316	PLAC8	C15,onzin	29.227176	19.082552	12.434948	1.951062	11.268295	2.908506	0	1.178254	0	0.937795	4.349605	1.454129	1.032672	0	0	2.433671	0.643964	1.993043	32.955357	32	7	2	11	4	0	2	0	1	5	2	1	0	0	4	1	2
L3_chr4_-_84475023	chr4	84475015	84475028	-	10855	HPSE	HPA,HPR1,HPSE1,HSE1	10.266828	6.04758	15.033861	7.831493	2.039444	5.669669	7.405093	5.560447	5.65124	0.937795	6.836111	17.370003	9.209589	16.315087	13.95396	6.108291	6.157473	10.739184	12	10	9	8	2	8	10	9	7	1	8	25	9	21	21	10	9	10.958333
L3_chr4_-_100069295	chr4	100069288	100069325	-	1977	EIF4E	CBP,EIF4F,EIF4E1,EIF4EL1,MGC111573	6.768589	2.420552	4.935939	2.795915	3.063528	0	0.66108	5.019991	8.88747	6.678045	3.37216	2.156844	15.340115	11.1082	59.305971	35.44482	37.214808	32.031663	8	4	3	2.866667	3	0	1	8	11	7	4	3	15	14.679157	85.8363	57.8363	49.685714	32.842857
L3_chr4_-_101197630	chr4	101197629	101197631	-	NA	NA	NA	0	0	16.737923	2.942775	0	0	0	1.178254	6.612874	0	1.68608	0	0	0	1.585219	0.60736	0	0	0	0	9	3	0	0	0	2	8	0	2	0	0	0	3	1	0	0
L3_chr4_-_105632061	chr4	105632060	105632082	-	80319	CXXC4	IDAX,MGC149872	46.52157	34.011833	25.732029	50.623021	61.233183	32.51462	46.855869	26.53848	24.528656	28.280135	43.891864	60.056189	13.329274	11.593274	20.875345	8.493249	18.317618	24.769128	52.872337	56.862228	14.9111	51.344876	59.654651	42.552355	60.477803	39.765781	30.084095	27.932288	50.184167	86.357575	13.020293	15.327446	32.200627	13.888031	24.719761	25.279281
L3_chr4_-_129428400	chr4	129428400	129428421	-	10424	PGRMC2	DG6,PMBP	220.453213	130.484191	33.546531	111.981759	48.294877	25.057533	30.73481	22.569168	12.91891	6.931043	37.100173	26.528069	82.907232	61.05885	43.291672	33.00319	54.121292	51.692328	232.76963	221.946097	19	112.994342	47	32.990178	37.98539	33	15.995146	7	42	37.985577	82	78	60.847679	53.755736	66.953431	53
L3_chr4_-_147779947	chr4	147779947	147779947	-	NA	NA	NA	2.528698	2.406191	1.591957	2.942775	2.043806	0	6.967139	4.92118	0	2.847001	0.757179	9.184786	0	0.742541	3.823916	1.276565	10.514831	0	3	4	1	3	2	0	8.826866	7.131387	0	2.9	0.9	13.313433	0	1	6	2.094048	13	0
L3_chr4_-_149585646	chr4	149585646	149585646	-	NA	NA	NA	0	0	0	0	0	0	0	0	10.91623	1.93233	0	0	0	0	0	11.247014	0	1.007135	0	0	0	0	0	0	0	0	13	2	0	0	0	0	0	18.25	0	1
L3_chr4_-_153307764	chr4	153307764	153307764	-	NA	NA	NA	0	0	0	0	0	0	0	0	0.772772	15.804018	0.84304	1.454129	0	0	0	0	0	0	0	0	0	0	0	0	0	0	1	15	1	2	0	0	0	0	0	0
L3_chr4_-_184075407	chr4	184075402	184075542	-	1635	DCTD	MGC111062	38.769848	29.900492	9.937853	52.821964	27.411786	7.227908	1.398909	7.048254	5.528465	8.68972	5.021041	7.243541	9.219846	5.232875	11.882649	19.587198	19.968059	17.862482	44	50	6	53.771657	26.784	11	2	11	7	9	5.903226	10	9	7	19.833387	32	27.870165	18
L3_chr5_+_374822	chr5	374793	374881	+	NA	NA	NA	120.82447	77.555808	17.675305	149.883178	50.175011	13.007089	44.632489	49.094332	13.53321	70.425831	48.807183	39.713127	44.957994	29.42403	12.719392	68.557767	51.151472	40.44819	136.636883	129.817403	10.822684	151.992248	48.965385	18	59	71.969529	17	68.922865	56	56	44	38.849105	22	111.831318	67.991018	40.938286
L3_chr5_+_16047749	chr5	16047749	16047749	+	NA	NA	NA	0	0	0	0	0	0	2.960227	1.178254	10.91623	5.024947	0	0.741153	0	0	0	1.218951	0	0	0	0	0	0	0	0	4	2	13	5	0	1	0	0	0	2	0	0
L3_chr5_+_32621433	chr5	32621416	32621462	+	10923	SUB1	p14,P15,MGC102747,PC4	95.427419	162.165931	40.471443	71.32335	24.654004	6.246546	13.651295	42.70756	16.165135	18.750949	18.540965	6.508867	98.075162	99.93486	138.144354	101.986972	85.038663	17.644624	104	277	23	72	24	9	18	57	20	19	21	9	96.991701	127.997234	171	164.997234	102	18
L3_chr5_+_36912632	chr5	36912624	36912633	+	25836	NIPBL	CDLS,CDLS1,DKFZp434L1319,FLJ11203,FLJ12597,FLJ13354,FLJ13648,FLJ44854,IDN3,IDN3-B,DELANGIN	0.804244	0	0	6.881592	1.019722	0	0	2.39927	12.461773	10.214206	3.426933	8.37014	17.268271	3.747794	7.346137	3.664301	11.540041	2.014269	1	0	0	7	1	0	0	4	15	10	4	12	17	5	11	6	15	2
L3_chr5_+_50022986	chr5	50022984	50022986	+	NA	NA	NA	0	0	0	0	0	0	0	1.858813	1.545543	1.93233	0.84304	2.156844	4.087056	0.742541	17.51276	15.35608	4.358886	3.000177	0	0	0	0	0	0	0	3	2	2	1	3	4	1	23.985714	25	6	3
L3_chr5_+_54565439	chr5	54565439	54565439	+	NA	NA	NA	0.804244	0	1.591957	0.975531	2.043806	2.908506	2.135533	1.858813	12.654163	0	2.546532	3.544256	0	0	0.494381	0	0	0.896844	1	0	1	1	2	4	2.957447	3	15	0	2.957447	5	0	0	1	0	0	0.888889
L3_chr5_+_72958175	chr5	72958174	72958175	+	64283	RGNEF	DKFZp686P12164,FLJ21817,KIAA1998	9.766167	5.639978	5.161982	17.340853	8.901132	0.006374	2.960227	21.423866	4.730344	12.002993	0.84304	4.892798	10.068723	9.571566	7.39332	8.924949	7.6546	11.512109	10.962264	9.461395	3	17.522165	8.671053	0.014851	4	26.383051	5.783051	11.522287	1	6.966102	9.923077	12.35275	10.688979	14.498824	9.712186	11.817143
L3_chr5_+_73233193	chr5	73233192	73233193	+	NA	NA	NA	2.482599	4.547574	1.598874	8.242121	10.999087	14.799521	6.150701	11.783586	2.107184	9.394324	3.184021	33.82815	0	0.742541	0.58009	0.621305	0	0.445723	3.024897	7.611317	1.006224	8.359292	10.707814	17.69317	8.261799	15.869409	2.697448	9.304898	3.682032	50.554928	0	1	1.150306	1.023398	0	0.437002
L3_chr5_+_75734835	chr5	75734801	75734864	+	10788	IQGAP2		4.008708	7.289406	0	13.696598	3.063528	0.638107	7.776118	1.62137	2.353404	2.870125	18.221294	12.957538	1.032672	0.742541	0.988762	10.379172	3.301651	2.014269	4.985075	12	0	14	3	1	10	3	3	3	20.973333	18	1	1	2	17	5	2
L3_chr5_+_78567689	chr5	78567674	78567758	+	NA	NA	NA	68.960626	58.716573	37.571921	87.623997	46.070185	10.590671	54.039504	100.599651	36.395171	55.798514	85.010089	66.837973	24.56064	18.790904	21.158632	23.199482	19.629848	7.993397	79.994609	98	22	89	45	16	70.625	141	45	55	97	95	24	24.994118	36.256732	37.993902	27.988304	8
L3_chr5_+_79021414	chr5	79021387	79021424	+	202333	CMYA5	C5orf10,DKFZp451G182,DKFZp451G223,DTNBP2,SPRYD2,TRIM76	76.967244	67.215981	96.684339	44.325656	19.452534	3.82864	62.063283	168.873507	326.644738	53.114478	16.430847	40.892122	42.627128	76.520588	83.744616	22.732163	8.007533	2.014269	85.994398	112.925161	54	45	19	6	76.995198	207.974086	373.94054	51.998805	19	57.995276	41.997033	98.932166	121.893081	37	12	2
L3_chr5_+_79831886	chr5	79831884	79831886	+	NA	NA	NA	0	0	0	0	0	0	0	0	0	0	0	0	6.328142	8.731394	12.62494	23.838647	9.613153	4.790416	0	0	0	0	0	0	0	0	0	0	0	0	6.214286	11.285714	18.214286	38.600006	12.142857	4.873016
L3_chr5_+_88221022	chr5	88221013	88221028	+	NA	NA	NA	3.332943	4.221497	1.591957	1.957861	4.089265	0	6.082933	1.178254	1.545543	4.82506	0.84304	0	6.1524	0	2.823885	12.833685	4.14375	4.99322	4	7	1	2	4	0	8	2	2	5	1	0	6	0	5	21	6	5
L3_chr5_+_89887928	chr5	89887927	89887928	+	NA	NA	NA	14.486423	7.13532	5.161982	8.877138	3.069543	3.712866	25.217351	28.494092	15.274928	12.52249	7.866493	10.982184	12.158417	11.661098	2.4069	9.235029	13.182356	3.944081	16	12	3	9	3	5	29	34	18	12	9	16	12	15	4	15	16	4
L3_chr5_+_90026978	chr5	90026977	90026978	+	NA	NA	NA	0	0	0	0	0	0	1.573292	1.254535	8.316871	4.220135	11.640201	3.091445	1.324654	0.621894	5.295402	5.189012	4.666004	4.329003	0	0	0	0	0	0	2.229508	2.114754	10.180328	4.229508	13.131148	4.344262	1.28	0.84	8.52	8.48	6.48	4.36
L3_chr5_+_96297539	chr5	96297529	96297582	+	4012	LNPEP	CAP,PLAP,IRAP,P-LAP	7.286551	7.827404	4.775871	6.842316	0	0	1.398909	10.537226	13.176606	6.75739	12.9032	9.378687	22.538249	20.642807	9.389857	16.502127	12.72233	4.007312	9	13	3	7	0	0	2	16	16	7	15	13	22	27	17	27	18	4
L3_chr5_+_110102599	chr5	110102578	110102649	+	91137	SLC25A46		42.438435	16.759156	15.14405	23.558447	13.046564	4.978102	13.365889	21.623336	11.767018	17.77721	28.742316	19.889399	32.64294	33.851607	34.410412	40.579565	39.750452	23.650298	49.531915	27.765957	9	24	12.765957	6.986486	18.778894	32.336683	15	17.778894	33	27.778894	32	44.568306	54.270492	66.270492	53.75343	24
L3_chr5_+_114417063	chr5	114417062	114417063	+	NA	NA	NA	0	0	0	0	0	0	0	0	44.947872	44.151935	10.84705	0.741153	0	0	6.86902	2.478291	1.36976	1.007135	0	0	0	0	0	0	0	0	51.23103	40.369532	12.27758	1	0	0	10.05296	4.053292	2	1
L3_chr5_+_127446987	chr5	127446987	127447338	+	6558	SLC12A2	BSC,BSC2,MGC104233,NKCC1	19.206292	12.541542	35.003662	39.363129	5.141888	2.665731	2.721069	5.73935	25.938544	2.813385	10.271922	11.460713	5.16336	9.794218	19.498918	7.313738	6.934742	6.000355	22.819023	20.786408	21	40	5.033708	3.920792	4	10	32	3	12	15.919643	5	13	32	12	10	6
L3_chr5_+_128458289	chr5	128458287	128458347	+	51015	ISOC1	CGI-111	86.019496	44.812194	33.610667	83.836792	20.463457	4.695322	12.967801	7.724853	15.408278	21.263486	7.702723	15.073205	35.348658	18.118298	24.767103	24.345436	26.989209	14.780073	96.164395	74.928171	19	84.852247	20	6.904639	17.525773	13	19	21	9	21	34.67448	23.961379	37.982456	39.733295	36.634471	14.996491
L3_chr5_+_131621239	chr5	131621230	131621315	+	8572	PDLIM4	RIL	11.953995	10.139884	183.200473	107.87609	70.972233	9.046379	0.685549	6.950914	57.472688	15.099637	20.926699	12.687794	10.192311	14.468977	117.904938	40.006566	17.000769	25.409382	14	16.919848	91.349523	108.994145	69.043845	12.943841	1.047439	11	67.969432	15	24	17.878992	9.99375	18.99375	147.699626	65.075999	23	25.9875
L3_chr5_+_134670271	chr5	134670271	134670271	+	NA	NA	NA	0	0	0	0	0	0	13.997133	0	0	0	0	2.156844	0	0.313696	0.742882	0	0	1.993043	0	0	0	0	0	0	16.826087	0	0	0	0	3	0	0.428571	1.428571	0	0	2
L3_chr5_+_139467588	chr5	139467527	139467625	+	NA	NA	NA	61.08334	32.499677	14.873793	65.014956	22.383699	7.897585	29.719188	41.609748	14.293677	8.727288	39.940326	28.873762	42.712884	20.944617	14.867004	11.613126	22.018864	8.979753	71.269857	54.269857	9	66	21.815385	11	40	62	18	9	46	40.659026	42	27.381295	25	19	27.988024	9
L3_chr5_+_139534906	chr5	139534874	139534970	+	84418	C5orf32	ORF1-FL49	6.530662	6.0687	8.119854	13.740422	5.107334	15.999446	0.66108	1.080913	5.479579	0	6.767269	4.41874	10.289822	14.287861	12.887722	18.323927	26.643925	57.012144	8	10	5	14	5	22.946237	1	2	7	0	8	6	10	19	23	30	37	57.783915
L3_chr5_+_140780786	chr5	140780784	140780816	+	56105	PCDHGA11	PCDH-GAMMA-A11	0	0	0	0	2.039444	0	21.211573	7.474	10.481898	5.857163	35.916148	30.375434	0	0.742541	0.494381	11.62471	4.787714	5.035673	0	0	0	0	2	0	25	11	13	6	41	44	0	1	1	19	7	5
L3_chr5_+_140790257	chr5	140790256	140790611	+	26025	PCDHGA12	CDH21,FIB3,KIAA0588,PCDH-GAMMA-A12	9.181322	8.434091	8.279922	45.182205	36.81971	23.262769	25.189622	25.703653	155.015458	262.184198	176.537233	294.499806	8.191782	7.484809	34.158231	56.82209	54.076321	88.571265	11	14	5	46	36	33	34	40	185.992105	251.986431	200	431.9965	8	10	56	92.777035	72.994034	89.96778
L3_chr5_+_148501263	chr5	148501246	148501267	+	22885	ABLIM3	HMFN1661	0	0	0	1.957861	0	1.276213	0	0.540457	0	4.82506	2.552068	25.281069	0	0	0	1.218951	4.14375	17.582918	0	0	0	2	0	2	0	1	0	5	3	36	0	0	0	2	6	17.725
L3_chr5_+_149984469	chr5	149984453	149984469	+	NA	NA	NA	0	0.610418	0	0	0	0	11.008163	0	0	0.937795	0	0	0	0	0	0	0	0	0	1	0	0	0	0	14	0	0	1	0	0	0	0	0	0	0	0
L3_chr5_+_153550485	chr5	153550482	153550501	+	55568	GALNT10	DKFZp586H0623,FLJ00205,FLJ11715,GalNAcT10,pp-GalNAc-T10	9.061175	6.247906	7.876911	10.793383	7.152794	4.189188	13.325547	12.015037	14.027956	3.386104	7.556091	33.105053	4.104726	8.359731	13.623692	9.458183	11.319875	10.463604	10.646288	10.323144	4.646288	11	7	6.274951	18	17.726829	17.501946	3.579365	8.726829	47.174142	4	11	20.836115	15.468425	15	10.530055
L3_chr5_+_162797184	chr5	162797142	162797218	+	900	CCNG1	CCNG	26.781126	26.310293	16.625818	25.606847	8.176878	4.98908	22.877548	33.603992	35.597163	35.172385	28.91338	25.067393	127.231165	130.38684	124.175853	96.134803	119.282645	87.279577	31	43.879195	10	26	8	7	28	47	41.991379	34	33	35.966387	125.997742	165.996622	162.996622	155.998871	144	90
L3_chr5_+_164981154	chr5	164981153	164981155	+	NA	NA	NA	2.461087	0	0	0.975531	0	0	0	0	0	0.937795	0	1.454129	13.451841	15.497076	17.051299	24.903015	12.781998	14.54153	3	0	0	1	0	0	0	0	0	1	0	2	13.192635	20.031344	24.76857	40.409009	16.290606	14.816749
L3_chr5_+_167724973	chr5	167724973	167724973	+	NA	NA	NA	0	0	0	0	0	0	10.589577	0	3.233036	0	0	0	0	0	0	0	0	0	0	0	0	0	0	0	13	0	4	0	0	0	0	0	0	0	0	0
L3_chr5_+_169749071	chr5	169749068	169749080	+	NA	NA	NA	0	0	0	0	0	0	1.32216	0.540457	0	0	17.106859	3.59413	0	0	0	0	0	1.007135	0	0	0	0	0	0	2	1	0	0	19.466667	5	0	0	0	0	0	1
L3_chr5_+_174084230	chr5	174084219	174084233	+	4488	MSX2	PFM1,CRS2,FPP,HOX8,MSH,PFM	5.209432	10.757685	3.343982	3.908924	2.043806	1.91432	2.059989	0.540457	1.580632	0	0	0.741153	0	2.245167	1.585219	0	0	1.007135	6	18	2	4	2	3	3	1	2	0	0	1	0	3	3	0	0	1
L3_chr5_+_176849395	chr5	176849393	176849395	+	NA	NA	NA	0	0	0.171765	8.861657	1.019722	0	0	0	77.833992	61.848502	48.371124	28.292655	0.782796	0	64.831441	35.16485	37.702564	8.615558	0	0	0.125	9	1	0	0	0	87.276751	55.976751	53.1	41.9	0.75641	0	73.272477	56.75641	42	8.75641
L3_chr5_+_178383410	chr5	178383409	178383410	+	345462	DKFZp686E2433		17.329417	5.957558	1.591957	4.917216	0	0	0	0	0	0	1.709028	0.741153	3.072054	3.040757	0.494381	1.214719	0	0	19	10	1	5	0	0	0	0	0	0	2	1	3	4	1	2	0	0
L3_chr5_+_178541556	chr5	178541555	178541558	+	NA	NA	NA	0	0	0	0	0	0	0	0	0	0	0	0	52.136382	14.830005	23.188098	6.144174	4.530728	3.97823	0	0	0	0	0	0	0	0	0	0	0	0	52	19	30	10	6	4
L3_chr5_-_2613717	chr5	2613717	2613718	-	NA	NA	NA	72.739661	39.60278	19.310671	25.832187	24.184727	11.008026	15.59653	14.878654	7.911441	4.301532	8.969672	8.509424	89.845061	64.144389	100.776679	55.534951	79.953099	67.582066	76.375904	67.641997	10.285714	26.071429	23.5	13.5	19.468896	19.076923	9.615385	4.307692	10.230769	12.307692	89.828428	80.55	107.828261	89.54359	84.703317	71.24136
L3_chr5_-_3016073	chr5	3016072	3016073	-	NA	NA	NA	0.804244	2.161011	0	0	0	0	0.66108	0	0.772772	0	2.583893	0	19.183182	8.698929	54.263879	12.595513	9.741704	8.589115	1	3.571429	0	0	0	0	1	0	1	0	3	0	19	11.311189	63.25564	20.437063	12.622378	8.748252
L3_chr5_-_3157947	chr5	3157947	3157948	-	NA	NA	NA	27.09952	5.649824	6.687965	21.770205	2.043806	2.145234	19.736435	21.400283	17.030157	15.174609	17.859162	11.191491	2.910109	6.431278	11.089103	3.720784	0.99562	13.354329	29.556774	9.47809	4	22.00618	2	3.028627	23.600042	28.006258	20	14.570825	19.982377	16.203646	2.840665	8.355169	15.656726	6.070975	1.492063	13.746032
L3_chr5_-_39460728	chr5	39460725	39461095	-	1601	DAB2	DOC-2,DOC2,FLJ26626	6.013676	6.684576	28.039774	116.115223	60.376281	38.745879	11.631016	31.273532	116.116943	207.478298	320.379746	523.826358	14.391564	27.247316	97.558216	181.56202	304.467876	355.802403	7	11	17	117.960223	58.946237	52.864787	17	47.998134	140.992354	199.986102	359.98974	774.848917	13.997089	35.981308	144.978193	294.995455	367.946488	368.949117
L3_chr5_-_79587622	chr5	79587619	79587631	-	256987	SERINC5	TPO1,C5orf12	15.290667	10.118996	14.380864	21.699192	6.152218	1.362328	9.711508	15.35167	5.68643	1.87559	1.709028	2.852977	8.19587	8.463379	12.965198	7.369184	6.841373	9.823653	17	17	8	22	6	2	12	20	7	2	2	4	8	11	19	12	9	10
L3_chr5_-_89353197	chr5	89353197	89353197	-	NA	NA	NA	0.804244	0.610418	0	0	0	0	1.398909	8.810352	4.913659	0.937795	7.023452	3.503706	16.175538	9.293672	17.704423	3.677067	14.08192	14.818106	1	1	0	0	0	0	2	11.970588	6	1	8	4.941176	16	12	22.966667	6	17	15.34013
L3_chr5_-_93045275	chr5	93045271	93045282	-	NA	NA	NA	11.21843	13.366216	7.91608	14.034221	5.920545	1.362328	3.567689	1.858813	1.415654	0.560188	14.757274	7.330793	45.419959	41.899208	48.046847	33.349539	56.587618	19.341651	12.590708	22.38466	4.678571	14.222689	5.785714	2	5	3	1.836735	0.610169	16.674419	10.370114	44.946516	53.831314	62.660113	54.117202	66.821298	19.756642
L3_chr5_-_93815869	chr5	93815868	93815869	-	NA	NA	NA	0.804244	0.610418	0	0.975531	0.064196	0	0.66108	3.30128	0	8.204045	3.464574	15.167708	0	0	1.090837	1.218951	0	0	1	1	0	1	0.063492	0	1	5	0	8	4	22	0	0	2	2	0	0
L3_chr5_-_107744638	chr5	107744638	107744639	-	64839	FBXL17	DKFZp434C1715,FBXO13,Fbl17,Fbx13,MGC161422,MGC161424	12.574194	2.371704	5.626934	4.522558	7.872468	2.682811	13.191589	2.990603	3.71961	2.566548	7.649204	7.889933	3.700789	0.976951	2.304637	1.501803	4.051195	2.286094	14.249301	3.924674	3.343734	4.615617	7.684742	3.936558	16.373149	4.943819	4.641568	2.625527	8.77047	11.175367	3.619186	1.324487	4.126984	2.470056	5.480931	2.279522
L3_chr5_-_110519952	chr5	110519952	110519952	-	NA	NA	NA	0.804244	1.211934	0	0	0	0	0.66108	3.30128	4.070608	0.937795	1.709028	0	6.70594	7.619775	19.190914	14.920386	10.880346	5.879572	1	2	0	0	0	0	1	5	5	1	2	0	6.588235	9.87127	24.647059	24.176471	13.414438	6
L3_chr5_-_112285824	chr5	112285819	112285913	-	7905	REEP5	DP1,C5orf18,D5S346,MGC70440,TB2	4.258193	6.314818	1.591957	5.853186	12.261781	6.589802	6.614769	6.614591	3.898947	10.902453	4.215201	6.547408	14.346987	19.718176	18.821076	21.364174	27.736755	43.431541	5.309783	10.416667	1	6	12	10	9.552632	11	5	11	5	9	14	25.972603	33.452781	34.986301	38.347962	44
L3_chr5_-_127901452	chr5	127901418	127901838	-	2201	FBN2	CCA,DA9	51.824073	33.486325	11.689879	78.874056	52.270184	14.603848	67.781851	118.193205	109.525978	148.117165	67.43291	64.313849	51.021365	31.298315	52.665603	69.490785	88.824718	20.544581	58.991935	55.963935	7	79.991935	50.95102	20	85.963134	152.985158	128.966543	140.974015	75.953545	94.966543	49.991014	41	79.985507	112.939122	109.963906	21
L3_chr5_-_132140833	chr5	132140826	132140863	-	23176	8-Sep	SEP2,KIAA0202	15.837607	13.276498	18.714074	4.893837	3.059166	0.638107	6.179967	2.799624	6.301236	1.93233	0.84304	12.281538	12.344229	14.360613	5.373188	8.53773	9.592429	11.891723	19	22	11	5	3	1	9	5	8	2	1	17	12	18.918367	10	14	14	12
L3_chr5_-_133478742	chr5	133478740	133478744	-	NA	NA	NA	9.413494	7.324903	2.150697	17.759078	15.625807	12.067916	20.241508	15.404634	7.390838	20.211257	11.655457	55.562722	0.886193	1.446271	1.732923	5.313682	2.001713	6.28775	10.864162	12.197195	1.324382	17.992188	15.232998	15.722365	25.163745	21.082171	9.057556	19.139227	13.369026	82.811739	0.857143	1.926218	3.028247	8.669024	2.995859	6.368616
L3_chr5_-_137906532	chr5	137906510	137906840	-	2107	ETF1	D5S1995,ERF,ERF1,MGC111066,RF1,SUP45L1,TB3-1	782.88627	601.734961	1326.307325	778.717391	346.696419	96.923191	96.022429	237.486936	313.333986	119.805744	184.613511	141.196892	221.559464	263.454873	572.759992	265.262556	288.216206	144.471947	807.847508	1033.646787	605.708997	781.904262	336.782315	119.91631	122.169179	309.720999	367.196648	118.955282	207.802313	202.929051	218.255199	338.812097	711.966288	430.752003	355.159001	147.969776
L3_chr5_-_140978678	chr5	140978671	140978803	-	1729	DIAPH1	DIA1,DFNA1,DRF1,FLJ25265,LFHL1,hDIA1	118.498058	92.192069	74.309013	133.944414	85.048361	35.095904	108.099872	88.629111	78.117027	80.845351	78.521919	70.060936	96.309306	87.562243	121.866773	80.402367	91.849754	58.391241	135.1052	154.790511	42.561947	136.008583	83	48.998418	138.257748	129.141831	95.878358	80.460445	90.239151	98.584994	94.63199	113.822205	184.508041	131.27226	122.303561	58.997303
L3_chr5_-_141011148	chr5	141011147	141011173	-	89848	FCHSD1	FLJ00007,NWK2	18.981916	8.45004	13.667946	13.787362	6.133071	2.908506	8.066173	25.761757	8.761501	14.731808	18.423362	7.271717	19.403086	26.752941	16.523537	11.619649	14.987046	10.864937	22	14	8	14	6	4	11	37	11	15	21	10	19	35	26	19	20	11
L3_chr5_-_142336353	chr5	142336353	142336354	-	NA	NA	NA	14.136851	7.491322	0	5.906061	2.043806	0	0.66108	0	2.353404	0.937795	3.464574	0	3.072054	0	3.105303	1.218951	11.398489	0	15.868421	12.605263	0	6	2	0	1	0	3	1	4	0	3	0	5	2	14	0
L3_chr5_-_149960154	chr5	149960154	149960155	-	NA	NA	NA	2.445999	4.275474	1.714016	0.835523	0	0	11.471052	14.043514	11.567006	1.681109	1.058396	0.192538	0	0	0	0	0	0	2.905844	7.12013	1.071429	0.857143	0	0	14.25	18.5	13.75	1.75	1.25	0.25	0	0	0	0	0	0
L3_chr5_-_171643370	chr5	171643360	171643730	-	92181	UBTD2	DC-UbP,DCUBP,MGC30022	65.191175	25.271655	22.643058	56.105647	21.489314	4.90894	6.764298	9.987981	24.260302	11.58245	11.903229	24.739849	10.24226	6.700412	11.505556	8.527411	12.739354	6.000355	74.869565	41.93125	13	57	21	7	10	16	29.574065	12	14	36	10	9	21.064991	14	17.802469	6
L3_chr5_-_177592172	chr5	177592171	177592442	-	85007	AGXT2L2	MGC117348,MGC15875,MGC45484	64.76978	29.52293	26.59159	47.213684	31.760708	10.990383	29.738723	48.249882	61.928759	50.897099	63.972435	26.892999	22.457708	22.08195	27.703993	22.033922	14.163916	27.479633	73.995614	49	16	48	31	16	38.991202	74	75.341414	50	73	38	22	29	42	36	20	27.928429
L3_chr5_-_178350412	chr5	178350412	178350414	-	NA	NA	NA	0.684826	10.719963	5.625949	0	0.000477	3.251156	0	0	0	0	0	0	18.300244	16.233961	32.946744	0.576843	6.674953	8.396993	0.857143	18.040589	3.368916	0	0.000479	4.428571	0	0	0	0	0	0	18.089908	20.930988	42.973124	0.95	8.564398	8.616514
L3_chr6_+_5029785	chr6	5029765	5029951	+	NA	NA	NA	43.998777	16.306723	0	13.657165	6.081782	3.276648	1.398909	1.660843	0.772772	0	0	0	11.30747	4.47279	2.0796	1.826311	1.287928	6.021581	51.722877	26.96	0	13.96	5.96	5	2	3.097561	1	0	0	0	11	6	4	3	2	6
L3_chr6_+_10855977	chr6	10855977	10856041	+	81853	TMEM14B	MGC1223,RP3-417M14.1	15.823962	3.653606	3.183914	6.861081	3.063528	3.712866	0.66108	0.540457	1.545543	3.80792	4.261095	1.482306	33.687213	21.975249	12.287152	9.758041	9.633187	15.814809	18.564103	6	2	7	3	5	1	1	2	4	5	2	33	29	21	16	14	16
L3_chr6_+_10995089	chr6	10995089	10995090	+	221711	SYCP2L	C6orf177,NO145,dJ62D2.1	0	0.610418	0	0	0	0	0	10.506705	0	0	0	0	0	0	0	0	0	0	0	1	0	0	0	0	0	14	0	0	0	0	0	0	0	0	0	0
L3_chr6_+_11202052	chr6	11202003	11202056	+	NA	NA	NA	54.615551	33.587756	49.654265	123.464018	21.472717	6.63941	10.880361	16.611971	25.110018	11.589513	11.006724	17.334514	18.455802	15.884997	16.868089	28.192204	15.023015	8.97145	61.980598	56	27.990132	124.986842	20.996711	10	15	26	31	12	12.947368	23.992308	18	21	27.975	46	21	9
L3_chr6_+_11293488	chr6	11293488	11293488	+	NA	NA	NA	0	0	0	0	0	0	0	0	10.91623	0	0	0	2.054407	2.269478	0.494381	1.832151	0.643964	0	0	0	0	0	0	0	0	0	13	0	0	0	2	3	1	3	1	0
L3_chr6_+_14033409	chr6	14033409	14033411	+	221687	RNF182	FLJ40772,MGC33993	3.85476	1.94785	0.820467	3.313212	6.626979	3.154181	4.589349	2.483928	0	6.450721	3.892564	15.506265	0.003824	0.292441	0.383192	0	0.237441	0.80846	4.615385	3.230769	0.538462	3.375641	6.461538	4.307692	6	3.882353	0	6.352941	4.529412	22.814171	0.003546	0.4	0.8	0	0.4	0.8
L3_chr6_+_20510055	chr6	20510046	20510119	+	1871	E2F3	RP1-177P22.2,DKFZp686C18211,E2F-3,KIAA0075,MGC104598	0.804244	3.644704	17.724846	5.869368	2.039444	0.638107	5.790087	7.181817	29.839738	0.937795	8.61028	3.63915	0	1.485082	2.676056	4.140534	0	1.007135	1	6	10	6	2	1	8	12	36	1	10	5	0	2	5	6.772727	0	1
L3_chr6_+_26646566	chr6	26646563	26646611	+	10473	HMGN4	HMG17L3,MGC5145,NHC	2.461087	4.246219	0	4.891254	3.063528	0.638107	1.98324	0.540457	0.772772	0.937795	2.552068	6.530564	22.500806	9.910551	5.790174	9.784091	5.349845	5.992499	3	7	0	5	3	1	3	1	1	1	3	9	22	13	11	16	8	6
L3_chr6_+_37895217	chr6	37895198	37895563	+	60685	ZFAND3	RP1-295F6.1,FLJ13222,TEX27	83.194751	71.49305	104.589127	111.02527	58.29367	23.681699	105.644677	57.712422	124.750483	82.567392	91.792829	124.87437	65.555789	63.020159	132.799063	64.266248	86.866612	71.167163	97.732909	118.862991	58.993088	112.970282	56.988447	33.995381	132	90	152.990596	83	106	176.538409	64	82.980297	199.933804	104.964734	117.869645	71.938983
L3_chr6_+_37934068	chr6	37934068	37934068	+	NA	NA	NA	0	0	0	0	0	0	0	0	0	0	0	0	19.183182	0	0.494381	0	0	0	0	0	0	0	0	0	0	0	0	0	0	0	19	0	1	0	0	0
L3_chr6_+_39390088	chr6	39390087	39390089	+	NA	NA	NA	8.027982	6.796812	0.108172	4.917216	17.693847	4.647722	9.917877	21.705217	9.855799	3.334284	11.222133	17.321701	9.301967	6.968367	0.494381	0.244908	4.530728	3.392379	9.115073	11.405819	0.081164	5	17.201712	6.227619	12.688941	27.80496	11.774834	3.425687	12.720239	25.507114	9.135701	9.101449	1	0.405067	6	3.409041
L3_chr6_+_40664665	chr6	40664663	40664666	+	NA	NA	NA	13.629962	4.409509	3.343982	11.749203	3.95323	1.362328	0.830853	0.288064	0.659077	1.858002	1.806536	1.652267	1.480679	1.174825	1.502589	2.930536	1.914591	0	15.26361	7.327221	2	11.931697	3.86361	2	1.263393	0.571429	0.857143	1.955357	2.120536	2.266964	1.433631	1.57931	2.866667	4.791075	2.866667	0
L3_chr6_+_41148690	chr6	41148659	41148690	+	4800	NFYA	CBF-A,CBF-B,HAP2,NF-YA	53.544187	71.737656	72.717173	69.37807	34.919767	19.842173	30.828883	80.798702	64.491017	32.486293	39.925988	31.069697	56.80231	72.791345	124.908089	35.707226	44.646214	37.748592	59	121.984694	38	70	34	25	37.994778	93.994792	75	31	44.989305	44.994792	56	92.998047	151	57.988243	53	38.990196
L3_chr6_+_43553282	chr6	43553279	43553300	+	93643	TJAP1	RP3-337H4.1,DKFZp686F06131,PILT,TJP4	68.560047	33.910715	31.751752	46.218732	21.491069	20.716826	37.36521	49.576838	34.509959	38.397178	28.678697	26.82746	32.468659	19.572818	37.973724	13.386292	23.797122	15.835805	78	56.849315	18	46.917689	21	28	47.935185	66.95073	41.853044	37.891975	32.975385	37.978395	31.888412	25.761092	56.354146	21.888412	31.46639	16
L3_chr6_+_52393047	chr6	52393047	52393075	+	114327	EFHC1	EJM,EJM1,FLJ10466,dJ304B14.2,FLJ37290,JAE	0	0.610418	0	0	0	0	19.109435	3.880538	1.545544	3.887265	1.68608	3.677588	17.385613	8.963124	11.077279	10.993991	9.715019	1.007135	0	1	0	0	0	0	23	7	2	4	2	5	17	12	20	18	14	1
L3_chr6_+_53784534	chr6	53784533	53784534	+	NA	NA	NA	0	0.610418	0	0	0	0	0	0	0.772772	0	0	0	0	5.372022	10.865194	0.60736	0.643964	1.007135	0	1	0	0	0	0	0	0	1	0	0	0	0	7	15.65	1	1	1
L3_chr6_+_71434223	chr6	71434210	71434242	+	60682	SMAP1	SMAP-1,FLJ13159,FLJ42245,RP1-104A17.1	4.873819	3.632486	13.855933	0	2.043806	0	0.66108	0.540457	0.772772	0.937795	0.84304	0.741153	3.087079	0.742541	2.0796	0.60736	0.643964	1.007135	6	6	8	0	2	0	1	1	1	1	1	1	3	1	4	1	1	1
L3_chr6_+_83834155	chr6	83834155	83834180	+	23033	DOPEY1	RP1-202D23.2,FLJ35610,KIAA1117,dJ202D23.2	0.804244	1.822352	3.183914	2.926593	0	0	1.32216	16.102668	7.242908	0.937795	3.372161	12.757366	3.087079	12.971667	7.535609	4.270053	2.575855	1.007135	1	3	2	3	0	0	2	23.942857	8.971429	1	4	18	3	17	13	7	4	1
L3_chr6_+_90199559	chr6	90199556	90199594	+	22881	ANKRD6	RP1-122O8.2,DIVERSIN	7.464785	5.475958	1.591957	4.884455	10.210307	0.638107	1.32216	1.718711	8.494295	4.715957	5.947176	13.77789	3.066959	0.605471	2.496507	1.848008	4.771584	5.052929	8.93813	9	1	5	10	1	2	3	10.539283	4.911392	7	18.972222	2.969697	0.818182	4.655504	3.036322	7.180891	5.036322
L3_chr6_+_101948286	chr6	101948286	101948286	+	NA	NA	NA	0.804244	0.610418	0	0	1.019722	0	0	14.811213	0	0	0	0	1.032672	0.742541	0.494381	0	0.643964	1.993043	1	1	0	0	1	0	0	19	0	0	0	0	1	1	1	0	1	2
L3_chr6_+_108160999	chr6	108160999	108160999	+	NA	NA	NA	0	0	0	0	0	0	0	6.393086	37.533932	10.353922	14.23808	11.649	0.994713	4.477285	39.548164	21.640207	23.47819	7.520298	0	0	0	0	0	0	0	9	43	10	16	17	0.962963	5.851852	46.431302	35	27.185185	7.703704
L3_chr6_+_116798802	chr6	116798794	116798805	+	29940	DSE	DSEPI,SART2	0	1.211934	0	8.846799	0	2.000434	0	4.052413	3.175061	0.937795	1.709028	1.454129	0	1.485082	18.722526	6.134193	3.417954	12.642362	0	2	0	9	0	3	0	6	4	1	2	2	0	2	25	10	5	13
L3_chr6_+_116999255	chr6	116999255	116999280	+	51389	RWDD1	CGI-24,PTD013	9.943962	14.377667	8.073198	17.864632	8.176878	2.000435	7.003456	4.558183	7.895665	3.981573	13.031211	5.026561	10.237493	0.742541	7.133765	6.102452	5.547982	9.772008	12	24	4.972603	18.143013	8	3	10	7.105802	10	4	15	7	10	1	12	10	8	10
L3_chr6_+_126177596	chr6	126177593	126177606	+	135112	NCOA7	RP1-187J11.1,ERAP140,ESNA1,FLJ45605,MGC88425,Nbla00052,Nbla10993,dJ187J11.3	0	0	0	0	0	0	0	0	9.015163	13.085845	4.292921	4.285408	1.032672	0	0.988763	7.340101	4.845473	1.007135	0	0	0	0	0	0	0	0	11	13	5	6	1	0	2	12	7	1
L3_chr6_+_134800550	chr6	134800533	134800559	+	NA	NA	NA	0	0	0	0	0	0	0	0	1.580632	1.93233	3.395108	5.131717	0	0	3.599684	9.156	4.845473	11.901153	0	0	0	0	0	0	0	0	2	2	4	7	0	0	6	15	7	12
L3_chr6_+_135361524	chr6	135361523	135361524	+	NA	NA	NA	14.486423	1.810134	3.343982	4.917216	5.123968	0	9.711508	6.393086	19.673533	2.94947	4.307614	2.156844	4.087056	4.592579	2.4069	4.293231	10.514831	4.913316	16	3	2	5	5	0	12	9	23	3	5	3	4	6	4	7	13	5
L3_chr6_+_147566536	chr6	147566512	147566832	+	134957	STXBP5	RP11-361F15.4,FLJ30922,LGL3,LLGL3,MGC141942,MGC141968,Nbla04300	41.919123	44.677088	53.398668	42.011861	16.333844	0.638107	22.272217	33.56467	91.087239	54.423439	49.044036	47.866296	45.961159	37.378109	93.044091	28.698472	11.769817	7.028717	50	74.230376	31.906404	42.877928	15.988827	1	32	55.263006	111.095947	53.946544	56.490781	67	45	48.996016	144.960794	46.994505	17	7
L3_chr6_+_147869653	chr6	147869645	147869654	+	NA	NA	NA	3.177832	5.45494	3.886509	8.362879	12.23029	4.66177	1.094115	0.898535	0.243837	0.881715	0.823585	1.468066	2.906925	4.666976	2.686547	4.157314	1.019321	1.951952	3.903959	9.103959	2.403959	8.518164	11.92322	6.507918	1.712448	1.682889	0.332431	0.968541	0.989089	1.980248	2.824324	6.2	4.8	6.8	1.613389	1.92619
L3_chr6_+_158381651	chr6	158381651	158381665	+	NA	NA	NA	0	0	0	0	0	0	0	0	15.400056	1.93233	0.84304	0.741153	0	11.566891	15.382827	0.60736	0	4.007312	0	0	0	0	0	0	0	0	19	2	1	1	0	15	23	1	0	4
L3_chr6_+_160447008	chr6	160447008	160447008	+	NA	NA	NA	13.543619	0	0	0	0	0	0	0	0	0	0	0	1.032672	0.742541	0	0.60736	0	0	15	0	0	0	0	0	0	0	0	0	0	0	1	1	0	1	0	0
L3_chr6_+_161386234	chr6	161386230	161386235	+	NA	NA	NA	4.186498	2.543762	1.385344	4.539646	10.48302	1.780639	0	0	0	0	0	0	0	0	0	0	0	0	5.114398	4.196633	0.919319	4.640507	10.233041	2.852234	0	0	0	0	0	0	0	0	0	0	0	0
L3_chr6_+_164332462	chr6	164332461	164332462	+	NA	NA	NA	3.413301	4.711092	3.343982	4.917216	2.043806	13.257042	0	3.30128	2.402289	10.214206	1.709028	3.544256	1.032672	0	2.4069	1.832151	1.36976	2.971095	4	7.842105	2	5	2	16	0	5	3	10	2	5	1	0	4	3	2	3
L3_chr6_+_167279835	chr6	167279834	167279835	+	NA	NA	NA	4.307503	0.610418	0	4.442912	2.043806	0.638107	6.67667	0.540457	3.950594	11.436084	0	7.232842	20.215854	0	0	0.60736	0.643964	1.007135	5	1	0	4.52	2	1	8.807821	1	4.857143	11	0	10.412987	20	0	0	1	1	1
L3_chr6_+_168511009	chr6	168511009	168511009	+	NA	NA	NA	0	0	0	7.225793	0	0	0	0	0	24.165946	0	0	0	0	0	1.218951	0	0	0	0	0	7.333333	0	0	0	0	0	22.538462	0	0	0	0	0	2	0	0
L3_chr6_-_6265895	chr6	6265884	6265895	-	2162	F13A1	RP11-232H4.1,F13A	4.989785	10.772262	3.183914	0	0	0	9.283818	5.359808	4.843379	0	0	0	55.489047	27.13109	24.844631	0	1.36976	1.007135	6	18	2	0	0	0	12	8	6	0	0	0	55	34.985294	35.992593	0	2	1
L3_chr6_-_8009582	chr6	8009578	8009633	-	NA	NA	NA	17.080752	13.840682	21.513794	10.778484	7.159883	0.638107	4.119978	14.615229	6.266147	7.67258	6.767269	2.877985	30.65334	11.310536	29.005019	22.032524	23.532299	9.000532	20	23.00979	12	11	7	1	6	23	8	8	8	3.88	30	15	44.989474	36	32	9
L3_chr6_-_11340885	chr6	11340871	11340889	-	4739	NEDD9	CAS-L,CASL,HEF1,dJ49G10.2,dJ761I2.1,CAS2,CASS2	0	1.211934	12.103907	7.836612	17.430558	0.638107	4.429194	8.551742	30.67304	50.668994	44.593506	28.145586	3.087079	16.731976	52.15259	48.875569	43.767247	11.783266	0	2	7	8	17	1	6	12	36	48	49.986486	41	3	22	62	78.996183	51	12
L3_chr6_-_26379621	chr6	26379620	26379624	-	8355	HIST1H3G	H3/h,H3FH	28.23168	14.867606	4.93594	0.975531	3.048262	1.362328	14.948379	10.982391	8.114106	3.887265	6.081159	1.482306	6.144109	3.005253	3.447263	1.826311	1.287928	9.743667	31.893333	24.893333	3	1	2.985075	2	18.983607	15.769231	9.967742	4	7	2	6	4	5.971429	3	2	9.971429
L3_chr6_-_27948104	chr6	27948095	27948109	-	8354	HIST1H3I	RP1-193B12.1,H3.f,H3/f,H3FF	80.741633	35.093202	27.965108	25.585817	10.231302	8.848065	22.816974	13.159195	12.22361	1.87559	0	3.649411	18.39204	7.598642	13.566063	1.832151	1.287928	4.951215	89	59	16	26	10	12	29	20	15	2	0	5	18	10	21	3	2	5
L3_chr6_-_32203992	chr6	32203961	32204022	-	1388	CREBL1	G13,CREB-RP,FLJ10066,DADB-220I18.4	23.524451	22.99298	13.281836	19.57913	9.207218	9.343115	109.903566	149.240924	75.043441	126.964268	91.869987	102.566176	139.646305	133.529352	131.777959	102.149152	131.7441	120.758745	28.050541	38.169067	8	19.969202	9	12.985075	129.866718	180.982334	89.8842	118.77441	104.326603	150.29558	138.124883	171.075276	180.338786	165.56181	156.079043	125.216019
L3_chr6_-_36950551	chr6	36950547	36950780	-	51645	PPIL1	PPIase,CYPL1,CGI-124,MGC678,hCyPX	1.608488	1.220836	3.183914	0	0	0	2.82986	0.540457	2.353404	5.024947	0.84304	2.964611	34.611735	39.188135	37.469802	42.387569	49.687593	32.420739	2	2	2	0	0	0	4	1	3	5	1	4	34	51	54	68.991379	65	33
L3_chr6_-_37773430	chr6	37773412	37773783	-	266727	MDGA1	DKFZp686K0262,DKFZp686L0262,FLJ45018,GPIM,MAMDC3	6.072294	9.058198	151.842342	242.94985	71.8576	56.73446	2.64432	7.161656	209.042036	297.896539	162.728398	212.942655	3.087079	5.231561	58.448071	54.50462	26.277353	31.613692	7.565675	14.986239	86.946959	245.98875	70.123866	78.963095	4	12.961426	249.245571	280.706539	183.572779	307.457771	3	6.911243	88	88.956475	36	32
L3_chr6_-_41855624	chr6	41855609	41855627	-	NA	NA	NA	17.379335	13.752284	1.591957	13.683328	13.218005	8.003955	20.569	11.301688	1.545543	4.71564	4.292921	23.520512	11.28519	1.502626	3.700506	3.036798	3.301651	6.927585	20.88785	22.850467	1	13.962617	12.916384	11	28	18.583365	2	4.969231	5	32.992126	11	2	6.982143	5	5	7
L3_chr6_-_80713589	chr6	80713589	80713595	-	6785	ELOVL4	ADMD,STGD2,STGD3,FLJ17667,FLJ92876	0.192763	0.285569	1.613017	3.789309	0.599545	0.934375	6.291141	4.336142	1.601707	7.793078	6.519683	13.066716	0.116275	0.267821	0.167218	0.760733	0.1668	0.8057	0.25974	0.460633	1.014881	3.871212	0.590165	1.470779	8.458526	6.875363	2.054784	7.836072	7.527462	18.685483	0.110193	0.369726	0.418733	1.253444	0.30361	0.789619
L3_chr6_-_109809597	chr6	109809597	109810408	-	8763	CD164	RP11-425D10.9,MGC-24,MUC-24,endolyn	623.950737	628.220012	529.472437	1028.513366	665.831902	228.289359	566.453222	1220.939258	1174.58267	1419.727541	1713.825071	1439.830108	861.301791	1051.997679	1973.990032	1781.033295	3542.939463	1259.381883	654.966681	1079.249197	257.994374	1030.95608	644.95943	263.732929	605.996453	1272.810996	1315.891199	1249.838425	1859.912323	2204.704541	859.953934	1314.901719	2037.806193	2859.782326	3509.297091	1328.938031
L3_chr6_-_128883439	chr6	128883405	128883459	-	5796	PTPRK	RP3-480J14.1,DKFZp686C2268,DKFZp779N1045,R-PTP-kappa	26.083105	22.121616	14.873793	62.14492	22.542254	14.518818	16.841623	35.006666	31.006114	62.087993	27.756911	119.376243	21.429124	9.030675	22.238671	23.28349	15.402592	23.713901	29.974359	37	9	63	22	19.974359	22.994949	52	37.992366	61	32	173.799771	21	12	36	38	22	23.994152
L3_chr6_-_135860551	chr6	135860539	135860594	-	54806	AHI1	orf1,AHI-1,DKFZp686J1653,FLJ14023,FLJ20069,JBTS3,dJ71N10.1,JOUBERIN	4.02122	16.82779	6.367828	4.884455	1.019722	0	18.423005	19.86064	51.65148	14.690031	13.736496	16.521272	21.537708	14.349338	15.799817	7.33003	8.263427	4.985364	5	28	4	5	1	0	24	31	61.763158	15	16	23	21	18.986755	25.993377	12	12	5
L3_chr6_-_136723868	chr6	136723868	136723868	-	NA	NA	NA	0	0	0	0	0	0.638107	0	0	0	0	0	2.156844	0	0	0	0.60736	4.530728	24.913506	0	0	0	0	0	1	0	0	0	0	0	3	0	0	0	1	6	26
L3_chr6_-_154872546	chr6	154872545	154872550	-	154043	CNKSR3	FLJ31349,MAGI1,RP11-486M3.1	121.789513	145.841412	133.048566	509.760364	483.151583	568.390729	281.365942	322.441553	102.376813	401.201151	181.402114	1130.674172	5.397961	3.867519	18.012373	16.309144	12.235707	40.451725	126.854096	251.735827	64.192644	507.983138	465.858448	523.467951	285.494388	319.462955	116.948529	345.44979	197.132571	1836.221426	5.257076	5.108919	26.05968	26.505429	15.217839	42.111029
L3_chr6_-_159386012	chr6	159386007	159386049	-	117289	TAGAP	FKSG15,FLJ32631,FLJ39771,MGC133247,MGC27381,TAGAP1	0	1.810134	0	0.975531	0	0	8.247367	13.374265	9.09882	4.919368	4.292921	4.335282	40.546222	26.626627	6.275741	7.915251	4.14375	7.888161	0	3	0	1	0	0	11	20	11	5	5	6	39.92437	34.950413	11	12.964286	6	8
L3_chr6_-_160430001	chr6	160430001	160430001	-	NA	NA	NA	1.656842	1.211934	3.343982	0.975531	10.269854	0.638107	0.66108	0	0.772772	0	0	2.852977	0	0	0	0	0	0	2	2	2	1	10	1	1	0	1	0	0	4	0	0	0	0	0	0
L3_chr6_-_166153010	chr6	166153010	166153011	-	NA	NA	NA	5.209432	4.805801	8.919993	9.868704	10.269854	5.365414	0	0	0	0	0.84304	0	2.054407	3.040757	1.733047	1.832151	4.530728	1.993043	6	8	5	10	10	7	0	0	0	0	1	0	2	4	3	3	6	2
L3_chr7_+_6621674	chr7	6621674	6621674	+	NA	NA	NA	14.05933	10.647371	6.550251	10.040847	4.278976	1.833044	16.639418	10.584374	8.553586	9.028356	8.317549	9.342944	2.818091	3.531884	3.560233	2.526	2.168858	2.236859	15.547338	17.983128	3.747368	10.173555	4.177765	2.623158	19.743716	14.092005	10.264599	8.76913	9.443431	13.54927	2.75016	4.634483	5.636032	4.129496	3.050191	2.248691
L3_chr7_+_8442832	chr7	8442832	8442832	+	NA	NA	NA	0	0	0	0	0	0	0	0	0	0	0	0	0	0	0.497808	0.618472	0.005269	12.64138	0	0	0	0	0	0	0	0	0	0	0	0	0	0	1.006068	1.018204	0.012111	13.054489
L3_chr7_+_16652294	chr7	16652277	16652341	+	28969	BZW2	HSPC028,MST017,MSTP017	38.04607	22.728714	17.991733	16.680827	6.118332	0.638107	31.237668	38.963122	23.139152	14.02364	19.828866	13.028099	119.868737	125.119198	94.08204	88.63349	102.371292	62.691872	44	38	11	17	6	1	43	59	29	14	23	18	117.998716	160.985872	132.998715	143.992263	126.99871	63.993549
L3_chr7_+_18296596	chr7	18296595	18296625	+	NA	NA	NA	2.461087	1.220836	0	2.926593	1.019722	0	7.405093	12.225416	0.772772	8.784028	6.924199	12.61362	32.59843	18.376586	3.664819	20.241063	38.76005	8.929445	3	2	0	3	1	0	10	17	1	9	8	18	31.974359	24	7	32.993464	46	9
L3_chr7_+_20791548	chr7	20791548	20791548	+	NA	NA	NA	0	0	0	0.975531	2.043806	0	0	0	11.78419	0	0	0	0	0	0	0	0.643964	0	0	0	0	1	2	0	0	0	14	0	0	0	0	0	0	0	1	0
L3_chr7_+_20804224	chr7	20804223	20804224	+	NA	NA	NA	12.10649	10.769237	5.799259	4.962805	15.424047	8.798116	9.692484	1.858813	2.402289	1.978548	5.719056	4.886874	11.10234	3.040757	1.569665	3.629528	4.169069	5.807194	13.470111	18.149378	3.344538	5.046124	15	11	11.978261	3	3	2.045842	6.586207	6.957428	10.95	4	2.975	5.922812	5.558673	5.925
L3_chr7_+_28693114	chr7	28693109	28693120	+	9586	CREB5	CRE-BPA	7.858905	2.059691	0	8.873282	10.177779	2.227491	0	0	0	0	0	0	0	0.25122	0	0.063214	0.091528	0	9.576261	3.356025	0	9.064684	9.96956	3.569549	0	0	0	0	0	0	0	0.348485	0	0.105263	0.166667	0
L3_chr7_+_29866636	chr7	29866635	29866642	+	NA	NA	NA	0	0	0	0	0	0	0	0	0	0.937795	0.84304	5.7011	0	0	0	0.60736	2.913582	14.816873	0	0	0	0	0	0	0	0	0	1	1	8	0	0	0	1	4	15
L3_chr7_+_30034526	chr7	30034513	30034553	+	84725	PLEKHA8	FAPP2,MGC3358	6.478856	4.150246	3.183914	12.748709	6.082219	1.276213	1.32216	6.960367	3.126175	4.688976	7.665081	7.991275	3.098016	2.227622	0.494381	3.04103	6.075642	2.014269	7.857143	6.84	2	13	5.954545	2	2	12	4	5	9	11	3	3	1	5	9	2
L3_chr7_+_35807353	chr7	35807348	35807384	+	989	SEPT7	CDC10,CDC3,Nbla02942,SEPT7A	19.42142	6.631102	3.343982	10.780041	1.019722	0.638107	4.15202	6.933543	14.815177	21.702958	23.094019	7.694922	38.455057	34.286815	63.539358	60.410065	54.809013	22.424732	22	10.966667	2	10.966667	1	1	6	10	18	21	26	11	37.947801	43.955412	82.878185	97.786245	62.920528	22.94775
L3_chr7_+_39629684	chr7	39629681	39629729	+	5898	RALA	MGC48949,RAL	10.871239	9.661974	22.372801	22.57329	3.059166	0.638107	1.32216	3.422377	3.175061	2.870125	9.453741	7.852381	2.054407	7.531091	17.940763	20.202592	14.633816	11.401884	12.96	16	13	23	3	1	2	5.977273	4	3	11	11	2	10	26.976	33	21	11.501862
L3_chr7_+_43764803	chr7	43764790	43764803	+	644	BLVRA	BLVR,BVRA,BVR	11.536318	9.531838	1.591957	9.837188	2.039444	0	3.768114	0	0	0	2.583893	4.231691	4.087056	3.040757	2.0796	2.446396	1.36976	0	13	16	1	10	2	0	5	0	0	0	3	6	4	4	4	4	2	0
L3_chr7_+_63986115	chr7	63986115	63986118	+	NA	NA	NA	10.605469	3.01661	0	0.975531	0	0	0	0.540457	0.772772	0.937795	0.84304	0	1.032672	3.815345	0	0	0	0	12	5	0	1	0	0	0	1	1	1	1	0	1	5	0	0	0	0
L3_chr7_+_73341702	chr7	73341662	73341744	+	7461	CLIP2	CLIP,CLIP-115,CYLN2,KIAA0291,MGC11333,WBSCR4,WSCR4	24.998297	22.660912	65.720033	133.897907	87.141219	26.249342	9.251132	13.591254	124.080712	145.562924	153.650227	117.234112	7.202743	4.525839	45.545493	25.675845	43.482627	37.403563	29.872218	37.85974	37.705802	135.767305	84.994565	35.991758	13.428571	21.428571	145.545624	139.011298	172.272029	170.578315	7	6	66.894418	41.972973	57.671245	37.929433
L3_chr7_+_75981337	chr7	75981336	75981338	+	NA	NA	NA	7.369821	13.329378	42.805357	11.097555	5.350139	4.160078	7.266025	4.956175	1.389033	1.753668	4.526366	11.250786	0	0.910641	6.399761	1.832151	1.459098	1.610821	8.368421	22.526316	21.631579	11.263158	5.226006	5.742563	9.176471	7.176471	1.764706	1.875	5.258754	16.32493	0	1.222222	9.666667	3	2.222222	1.611111
L3_chr7_+_90731683	chr7	90731671	90731834	+	8321	FZD1	DKFZp564G072	26.556857	20.387149	11.689878	28.280413	36.962108	18.971585	18.423882	13.199755	6.672845	19.422734	16.623732	38.018352	14.822059	12.851166	5.687812	10.365818	14.555512	20.144021	31.930423	33.675714	7	28.871212	36.115757	27.12113	25.677094	21.247533	8.610049	19.742592	19.366054	53.806992	14.424342	17.206349	11.346774	17.020309	21.194466	20.243475
L3_chr7_+_100041142	chr7	100041141	100041144	+	NA	NA	NA	20.557805	12.471954	4.376553	15.827218	1.604654	2.908506	10.036427	12.130087	8.756177	6.849914	7.505714	13.017421	37.855465	6.471159	5.199459	4.458863	6.58448	6.604447	22.633333	21.033333	2.571429	16	1.571429	4	12.615385	16.852237	10.5	6.893333	8.538462	18.946667	37.498172	8.455506	8.809267	7.283179	8.457731	6.751894
L3_chr7_+_100666265	chr7	100666263	100666267	+	NA	NA	NA	4.750199	8.651685	4.019565	2.314171	13.528436	14.675761	39.019952	13.260068	23.093688	5.138944	3.057989	39.046401	2.065344	0	7.77492	1.218951	0	8.891545	5.626323	14.442308	2.375	2.375	13.1941	18.250218	47.888889	19.390977	27.849042	5.333333	3.611111	57.093276	2	0	12.277778	2	0	9
L3_chr7_+_129913270	chr7	129913262	129913425	+	4232	MEST	DKFZp686L18234,MGC111102,MGC8703,PEG1	19.854403	11.960845	1.591957	3.908924	3.063528	0	8.632578	11.774423	6.534066	3.887265	0	0.741153	42.737597	37.472326	32.338423	7.914211	7.567168	3.000177	23	20	1	4	3	0	12	17	8	4	0	1	42	49	48	13	10	3
L3_chr7_+_131472198	chr7	131472197	131472198	+	NA	NA	NA	11.445903	1.810134	23.762119	0	19.520403	16.772224	8.432908	1.178254	1.580632	0	3.464574	2.156844	2.065344	0.742541	0.988763	0	0	0	12.985915	3	13	0	19	21	11	2	2	0	4	3	2	1	2	0	0	0
L3_chr7_+_142205368	chr7	142205367	142205376	+	NA	NA	NA	20.893991	16.697524	26.04255	10.487618	4.087814	3.402926	5.935974	1.699801	11.314483	1.93233	15.988897	2.156844	26.646545	38.805139	113.141197	6.464929	27.081722	27.973954	23.467303	28.064689	14.832692	10.660606	3.999211	4.893333	7.840032	2.971429	13.687285	2	18	3	26.244206	49.718463	129.326652	10.569181	32.824752	28.822887
L3_chr7_+_148567674	chr7	148567653	148567688	+	7988	ZNF212	C2H2-150,MGC9707,ZNF182,ZNFC150	44.767106	27.495825	17.110679	20.634503	13.303693	5.522325	1.32216	5.368344	1.545543	2.813385	0.84304	5.159893	21.374911	12.960398	13.802544	6.09374	14.621665	10.779143	50.993289	45.986755	9.993289	21	13	8	2	9	2	3	1	7	21	17	23	10	20	11
L3_chr7_+_151456854	chr7	151456853	151456855	+	NA	NA	NA	8.721712	4.664496	5.555994	15.443106	3.434515	2.246789	0.006756	0.550991	0.013758	0.004337	0.0112	0.745312	0.015107	0.011995	0.004813	0.013124	0.006243	0.005156	9.963904	7.808839	3.21333	15.632076	3.355545	3.16093	0.01443	1.017316	0.020202	0.005772	0.01443	1.005772	0.014159	0.017304	0.017302	0.022026	0.014153	0.004717
L3_chr7_+_156435180	chr7	156435167	156435190	+	64434	NOM1	C7orf3,SGD1	45.814956	32.265068	15.44789	36.482402	10.21905	3.914754	4.889849	8.26927	15.53001	1.87559	5.081188	8.583817	12.933088	6.371687	6.005591	10.397265	7.527233	3.021404	52	54	9	37.107143	10	6	7	13	19	2	6	12	12.597015	8.468208	10	17	11	3
L3_chr7_-_992914	chr7	992914	992914	-	NA	NA	NA	1.656842	2.406191	0	4.917216	4.096355	4.532625	6.264127	0.540457	0.772772	5.024947	5.238118	12.979438	0	0	0	0	0.643964	1.007135	2	4	0	5	4	6	8	1	1	5	6	19	0	0	0	0	1	1
L3_chr7_-_1946323	chr7	1946305	1946705	-	8379	MAD1L1	PIG9,MAD1,HsMAD1,TP53I9,TXBP181	2.412732	1.883427	9.551743	13.664234	6.128709	2.552426	0.66108	2.799624	54.760955	30.625332	11.028364	9.333667	0	5.268379	21.505934	9.700562	4.753243	4.007312	3	3.097625	6	14	6	4	1	5	66.877551	31	13	13	0	7	34.974684	15.892973	7	4
L3_chr7_-_6030840	chr7	6030838	6030842	-	NA	NA	NA	0.804244	1.211934	1.591957	0	0	0	0	1.718711	0	0	0	0	18.259145	1.502626	5.054164	8.605307	6.002725	0	1	2	1	0	0	0	0	3	0	0	0	0	18	2	8	14	8	0
L3_chr7_-_12655023	chr7	12655022	12655023	-	NA	NA	NA	0	0	0	0	0	0	0	0	0	0.937795	1.709028	0	2.065172	2.292747	12.226783	1.835732	0.006849	2.023313	0	0	0	0	0	0	0	0	0	1	2	0	2.010279	3.030846	17.020547	3.015416	0.015411	2.030851
L3_chr7_-_17150731	chr7	17150727	17150732	-	NA	NA	NA	1.141516	0	1.591957	10.542347	1.929921	0	0	0	0	0	0	0	0	0	0.494381	0	0	0	1.438871	0	1	10.681448	1.888889	0	0	0	0	0	0	0	0	0	1	0	0	0
L3_chr7_-_21952004	chr7	21951990	21952068	-	55536	CDCA7L	DKFZp762L0311,JPO2,R1,RAM2	174.659011	73.672675	45.249307	39.312248	16.388217	1.276214	54.347458	39.160544	27.033496	4.919368	6.767268	12.826639	102.823626	77.489115	46.554149	19.573789	12.620093	21.775075	191.911565	124	25.911565	39.990196	16	2	71	57.990741	32.972727	5	8	18	100.994521	101	75	31.99726	18	21.99726
L3_chr7_-_27167043	chr7	27167042	27167044	-	NA	NA	NA	40.094229	12.214866	16.737923	11.826566	10.25959	11.454907	4.429194	1.080913	3.175061	1.93233	3.426933	0	1.032672	2.245167	7.105205	7.330962	2.130027	6.843359	43	20.47541	9	12	10	14	6	2	4	2	4	0	1	3	10.921053	11.921053	3	7
L3_chr7_-_28186317	chr7	28186315	28186321	-	221895	JAZF1	tcag7.981,DKFZp761K2222,TIP27,ZNF802	6.33253	5.529139	5.500402	11.699434	13.106104	23.810845	3.567689	3.175554	0.972743	4.057502	2.645482	9.897954	0	1.436906	0	2.089018	0.590215	4.232905	7.593401	9.144453	3.419492	11.92	12.79063	30.028994	5	5.091797	1.265229	4.173432	3.076805	14.007105	0	1.936149	0	3.424746	0.923077	4.230088
L3_chr7_-_38915317	chr7	38915306	38915336	-	27072	VPS41	HVPS41,HVSP41,hVps41p	3.265331	2.441673	1.591957	2.942775	2.043806	0	4.282387	10.153317	9.739049	13.123413	7.866493	7.758981	12.235552	16.175743	14.506644	21.402011	20.734223	16.805569	4	4	1	3	2	0	6	16	12	13	9	11	12	21	22.992958	35	28	17
L3_chr7_-_42413140	chr7	42413138	42413141	-	NA	NA	NA	125.206271	188.778726	122.566884	368.743949	270.20321	331.487403	479.874956	536.316636	159.939172	531.100284	283.885323	1345.282337	18.777592	29.047701	57.038339	36.623213	21.474754	73.489347	131.52233	325.230542	61.636403	368.72114	261.213341	330.116295	474.872955	511.091003	180.009279	454.108204	306.076645	2183.173453	18.520674	37.472241	69.997117	59.380222	26.854546	76.804701
L3_chr7_-_42578553	chr7	42578553	42578555	-	NA	NA	NA	0	0	0	0	0	0	4.589349	10.207154	4.913659	1.93233	6.129538	6.953769	0	3.040757	0	0.60736	1.36976	0	0	0	0	0	0	0	6	14	6	2	7	10	0	4	0	1	2	0
L3_chr7_-_44331602	chr7	44331599	44331760	-	816	CAMK2B	CAM2,CAMK2,CAMKB,MGC29528	6.088481	1.895358	10.51195	25.514523	26.391363	4.417022	3.509356	1.649838	5.572091	11.597413	10.301309	21.173055	2.065344	1.517634	2.75439	4.305355	1.938733	1.007135	7.102521	3.102521	6	26.05126	25.797619	6.486726	5.036476	3.072952	7.109428	12	12	30.072952	2	2.046183	5.092367	7.061578	3.015394	1
L3_chr7_-_47311101	chr7	47311095	47311281	-	NA	NA	NA	0	0	0	2.933392	3.059166	2.000435	0	0	2.353404	30.154643	34.82303	28.559341	0	0	3.664818	44.818188	107.696361	97.998656	0	0	0	3	3	3	0	0	3	30	40	40	0	0	7	73	130.98722	100
L3_chr7_-_47943396	chr7	47943395	47943397	-	NA	NA	NA	7.003606	7.972171	5.777867	17.075175	9.55606	12.676861	11.830733	2.256178	4.513542	2.94947	6.989465	23.724858	0	0.742541	1.286705	0	0	0	8.178634	13.369718	3.466667	17.255039	9.31719	16.183802	14.403003	3.564103	5.526128	3	7.962025	35.196718	0	1	2.444444	0	0	0
L3_chr7_-_50828308	chr7	50828308	50828665	-	2887	GRB10	GRB-IR,IRBP,KIAA0207,MEG1,RSS,Grb-10	12.440442	13.054434	34.400307	7.647885	6.133071	0	9.107149	25.372384	42.931859	14.092009	8.815156	7.412141	6.579219	17.388339	19.553991	7.205564	2.657688	4.951216	14.992593	21.689245	20.125796	7.794872	6	0	12.307855	39.547742	51.426534	14.336021	10.330028	10.317382	6.393382	22.88128	32.12894	11.735139	4	5
L3_chr7_-_55607567	chr7	55607546	55608060	-	81552	ECOP	DKFZP564K0822,FLJ20532,GASP	177.544833	103.959295	158.409643	317.259934	190.400366	119.390283	32.906329	52.244118	107.832021	107.296303	64.798024	77.366903	68.423399	57.164532	136.589816	124.38801	127.717874	142.893183	199.954703	173.740923	89.877796	321.594537	185.623516	155.678983	44.879549	77.541958	131.836933	104.784923	74.536555	108.965501	67.092689	74.886269	207.47084	202.705213	163.828656	145.971391
L3_chr7_-_75794923	chr7	75794904	75794930	-	NA	NA	NA	0	0.610418	0	0	1.019722	0	0	0	0	0.937795	0	0	8.158978	3.747794	3.992118	13.461436	4.736007	9.684205	0	1	0	0	1	0	0	0	0	1	0	0	7.985075	5	7	22	6.930556	9.721917
L3_chr7_-_77635137	chr7	77635137	77635137	-	NA	NA	NA	6.117836	0.610418	3.343982	1.826705	2.043806	0	7.115038	13.070039	19.521912	10.353922	12.425918	9.184584	2.054407	5.991053	13.228361	3.267366	5.358761	4.712419	7	1	2	1.866667	2	0	9	17	22.828283	10	14	13.313131	2	7.792453	17.792453	5.334621	7	4.792453
L3_chr7_-_86942906	chr7	86942906	86942950	-	5244	ABCB4	ABC21,GBD1,MDR2,MDR2/3,MDR3,PFIC-3,PGY3	0	0.610418	0	13.764015	2.039444	0	0	0.540457	5.528465	0.937795	1.68608	0.741153	4.108814	2.269478	3.710573	3.64839	3.417954	11.737348	0	1	0	14	2	0	0	1	7	1	2	1	4	3	7	6	5	12
L3_chr7_-_103417412	chr7	103417410	103417417	-	5649	RELN	RL,PRO1598	1.759305	0.221146	1.591957	3.119456	7.355276	6.003521	2.16878	0	0.772772	5.913903	5.36963	11.770842	0	0	0.494381	0.60736	0	3.97823	2.179191	0.358382	1	3.179191	7.179191	8	3	0	1	6	6.205534	16.901836	0	0	1	1	0	4
L3_chr7_-_106991602	chr7	106991581	106991617	-	10466	COG5	GOLTC1,GTC90	48.4232	31.611794	1.591957	61.266537	13.31407	2.123056	41.921466	45.57686	18.980973	48.609679	47.113741	49.839259	102.829645	48.981081	45.510785	83.353205	98.115561	44.773451	54	53	1	62	13	3	49	64	23	47	53	73	102	62.998113	64	135	115	45.998113
L3_chr7_-_127771098	chr7	127771098	127771190	-	55131	RBM28	FLJ10377	10.844391	11.502131	3.183914	10.763205	3.059166	0	34.784146	38.264312	34.667117	16.708218	24.918485	24.978616	17.45302	22.014443	29.43223	12.207102	17.322835	19.542844	12.952381	19	2	11	3	0	45.985185	57	43	17	29	35	17	29	47	20	24.984375	20
L3_chr7_-_130004091	chr7	130004082	130004128	-	26958	COPG2	2-COP,FLJ11781	56.29065	30.789942	22.664544	36.439939	7.146779	4.745302	39.50363	26.960376	31.736063	15.646998	16.42488	16.94004	32.64927	23.584225	26.975492	11.004625	13.583058	10.985719	63	51.674388	13	37	7	6.976636	50.944444	38	38	16	19	24	32	31	42.985782	18	19.305433	11
L3_chr7_-_135312614	chr7	135312613	135312686	-	136319	MTPN	FLJ31098,GCDP,V-1	18.680455	22.235558	14.840716	12.729547	7.163412	0.638107	37.423983	55.623594	77.680395	34.964636	46.405028	58.376878	93.659921	66.793028	89.702151	75.51172	97.661099	48.924204	22	37	8.980583	13	7	1	49	81.995227	94	34.997613	53	83	91.983745	86.983977	126.993485	122.991982	123.947883	49.979075
L3_chr7_-_138444641	chr7	138444641	138445008	-	56829	ZC3HAV1	ZAP,DKFZp686F2052,DKFZp686H1869,DKFZp686O19171,FLB6421,FLJ13288,MGC48898,ZC3H2,ZC3HDC2	33.714286	19.085711	16.417795	22.565306	13.339603	1.276213	29.465774	84.606494	54.944486	45.168778	41.72006	30.596782	55.569524	48.855166	72.58438	55.482013	52.04655	24.392929	37.928571	31.857143	9.883562	22.928571	13	2	37	102.980519	63.974067	42.961039	47	44.721925	54.973614	62.690088	92.867337	89.926298	62.948786	25
L3_chr7_-_142769929	chr7	142769906	142770046	-	9715	FAM131B	KIAA0773	6.93705	2.938882	12.054556	19.431219	12.685433	22.127163	2.670236	2.855625	7.108479	4.025125	6.112956	45.900138	2.78396	1.941872	6.034225	7.434878	4.248726	10.044415	8.383091	4.835271	7.374265	19.831921	12.403307	30.685945	3.917329	5.041473	8.971843	4.247291	7.235657	64.176519	2.69934	2.617968	11.20188	12.153143	6.514724	10.042196
L3_chr7_-_143975066	chr7	143975066	143975174	-	NA	NA	NA	0	0	0	0	0	0	0	0	0	0	0	0	39.892288	16.93741	33.806315	24.102343	13.408213	12.905057	0	0	0	0	0	0	0	0	0	0	0	0	39.5	21.833333	45.033333	39.2	16.533333	13.166667
L3_chr7_-_148519070	chr7	148519070	148519071	-	NA	NA	NA	0	0	0	0	0	0	0	0	0	0	0	0	16.380779	1.375378	0.856162	2.674978	0.585753	2.520431	0	0	0	0	0	0	0	0	0	0	0	0	16.147436	1.833333	1.762821	4.371795	0.916667	2.538462
L3_chr7_-_148952726	chr7	148952715	148952766	-	79970	ZNF767	FLJ12700,FLJ42870,MGC51818	14.975352	9.599319	14.99508	5.869368	8.175244	0	10.91015	16.806706	13.581994	4.82506	7.708918	5.121455	8.224478	5.215331	4.736001	5.474701	7.561705	4.934399	18	15.947893	8.916667	6	8	0	15	23.961905	17	5	8.980769	7	8	7	8.883117	9	11	4.969697
L3_chr7_-_154379563	chr7	154379563	154379564	-	NA	NA	NA	1.656842	12.984155	0	3.929369	0	0.638107	10.589577	14.811213	18.791089	9.276411	0	0	8.130826	14.036613	19.504993	4.293231	0	1.007135	2	21.882353	0	4	0	1	13	19	22	9	0	0	8	18	25	7	0	1
L3_chr7_-_156090299	chr7	156090299	156090300	-	NA	NA	NA	8.106666	4.77729	1.591957	0.975531	1.019722	0.638107	4.589349	3.30128	6.612874	0	4.307614	1.482306	32.17976	12.452114	15.118189	2.446396	2.913582	7.805037	9.169231	8	1	1	1	1	6	5	8	0	5	2	32	16	20	4	4	8
L3_chr7_-_157932031	chr7	157932031	157932033	-	NA	NA	NA	9.56052	10.729188	8.616153	9.822116	38.071664	5.031562	1.32216	1.080913	0.772772	12.185618	9.587724	2.195282	3.072054	3.012019	3.823916	4.278547	2.130027	1.007135	11	18	5	10	37	7	2	2	1	12	11	3	3	4	6	7	3	1
L3_chr7_-_158495942	chr7	158495942	158495943	-	NA	NA	NA	30.541439	19.185715	18.736874	23.498329	10.269854	1.362328	3.768114	9.1797	7.409788	2.94947	3.956454	11.414459	8.519423	8.438987	12.117622	6.144174	12.809254	3.944081	32.717023	32.608438	10	23.772854	10	2	5	12.448531	8.932135	3	4.562252	16.532656	8.385366	11	16.476905	10	15.823856	4
L3_chr8_+_677933	chr8	677931	677933	+	NA	NA	NA	0.911012	0	0.874369	0	1.019722	0	0.66108	3.30128	10.050431	0	0	0.741153	1.032672	0.742541	2.4069	0.60736	0.643964	0	1.126984	0	0.571429	0	1	0	1	5	12	0	0	1	1	1	4	1	1	0
L3_chr8_+_1614077	chr8	1614077	1614077	+	NA	NA	NA	0	0	1.591957	0	0	0	0.66108	0	2.402289	0.937795	2.583893	2.852977	3.072054	0.742541	4.559783	8.616377	11.398489	3.944081	0	0	1	0	0	0	1	0	3	1	3	4	3	1	7	14	14	4
L3_chr8_+_17859352	chr8	17859350	17859357	+	NA	NA	NA	0	0.610418	0	0	0	0	0	0	0.772772	0	5.192645	0	2.054407	0.742541	2.72181	5.500931	11.158795	1.007135	0	1	0	0	0	0	0	0	1	0	6	0	2	1	5	9	14	1
L3_chr8_+_21833110	chr8	21833094	21833215	+	23039	XPO7	KIAA0745,RANBP16	35.880672	27.64938	15.3712	34.531669	24.648002	11.925571	144.232284	189.407733	127.111019	112.289513	137.007216	212.060094	116.017105	71.017473	55.621051	66.233797	78.358969	91.804201	42.811426	45.890642	9.097153	35.068382	24.107063	17.489718	185.58469	259.776613	154.961535	111.245489	156.610934	304.090888	113.618759	93.002249	88.510462	108.21686	106.74714	92.996939
L3_chr8_+_21919622	chr8	21919617	21919622	+	NA	NA	NA	0.804244	0	0	0	0	0	0	0	0	0	0	0	10.171602	0.742541	0	1.218951	0.643964	0	1	0	0	0	0	0	0	0	0	0	0	0	10	1	0	2	1	0
L3_chr8_+_21956107	chr8	21956107	21956107	+	8822	FGF17	FGF-13	2.528698	5.367771	0	0	0	0.638107	0.66108	1.858813	0	0	0	0	10.146174	1.502626	5.31075	0.60736	0	1.993043	3	9	0	0	0	1	1	3	0	0	0	0	10	2	8	1	0	2
L3_chr8_+_26685100	chr8	26685099	26685100	+	NA	NA	NA	8.87399	7.7234	5.161982	31.764752	6.152218	3.712866	0.66108	0	0	0	0	0	44.787346	33.923999	68.029742	59.640087	70.200127	30.565623	10	13	3	32	6	5	1	0	0	0	0	0	44.587368	43	76	96	75	32
L3_chr8_+_55920377	chr8	55920377	55920377	+	NA	NA	NA	0	0	0	0	0	0	0	0.01361	0	0.937795	0	0.030073	10.146174	0.742541	3.125065	1.832151	0	0	0	0	0	0	0	0	0	0.037843	0	1	0	0.037037	10	1	5.027859	3	0	0
L3_chr8_+_70297449	chr8	70297448	70297449	+	NA	NA	NA	0	0	0	0	0	0	5.143201	1.326443	4.021466	10.148445	7.321923	6.933999	3.830378	2.526148	4.906524	11.017353	3.55469	4.67786	0	0	0	0	0	0	6.666667	2.222222	4.94152	9.809649	8.333333	9.97076	3.732194	3.333333	7.742776	17.894928	4.801587	4.705876
L3_chr8_+_74369000	chr8	74368996	74369396	+	157506	RDH10		65.064346	38.051978	244.961816	232.965286	331.049222	47.839786	29.715851	12.498406	92.478363	43.89817	85.935654	118.865327	10.315783	11.258299	51.360117	48.028632	137.837461	75.734692	76.717391	63	124.90708	234.921655	320.990225	59.717391	41	21.345794	108.17211	44	96.768421	174.670157	10	15	71.919075	78.289941	155.923417	78.894449
L3_chr8_+_87595810	chr8	87595791	87595815	+	8895	CPNE3	CPN3,KIAA0636,PRO1071	2.461087	0.610418	0	0	2.043806	0	4.196727	3.482724	0	0	2.583893	1.325429	5.80449	6.93636	0.191709	3.583274	2.657687	11.783266	3	1	0	0	2	0	6	5.72	0	0	3	1.818182	5.651163	9	0.43617	5.883721	4	12
L3_chr8_+_97025471	chr8	97025470	97025474	+	NA	NA	NA	0.804244	0	0.274315	0.187263	1.216091	0.715337	3.36406	1.64353	2.654283	3.087754	3.321603	11.280673	0	0.742541	1.090837	0	0	0.107862	1	0	0.193548	0.193548	1.193548	1.145161	4.729231	2.79235	3.355897	3.253333	3.88	15.845128	0	1	2	0	0	0.103448
L3_chr8_+_104222151	chr8	104222095	104222154	+	79870	BAALC	FLJ12015	0.804244	0	1.591957	36.219728	18.380544	6.533059	0	0	0	19.964949	11.190244	3.705764	0	0	3.208772	18.945463	4.589579	7.972709	1	0	1	36.958333	17.989247	9	0	0	0	20	13	5	0	0	5.986842	31	7	7.986842
L3_chr8_+_110726140	chr8	110726140	110726140	+	NA	NA	NA	0.804244	0	0	1.957861	0	0.638107	0	1.178254	4.070608	3.981573	0	0	0	18.010321	9.244758	4.293231	2.913582	0	1	0	0	2	0	1	0	2	5	4	0	0	0	23	13	7	4	0
L3_chr8_+_123863074	chr8	123863064	123863090	+	22882	ZHX2	KIAA0854,AFR1,RAF	0	0	0	5.869368	2.039444	0	5.020216	14.791638	9.73905	4.745715	22.028266	6.426973	27.436729	6.052776	5.250038	7.325417	0.643964	3.021405	0	0	0	6	2	0	7	21	12	5	25	9	27	8	10	12	1	3
L3_chr8_+_142510648	chr8	142510646	142510648	+	NA	NA	NA	4.738036	2.652952	6.777444	4.623545	12.368026	4.093474	0	0	0	0	0	0	0	0	0	0	0	0	5.478319	4.396042	3.868617	4.717186	12.049561	5.87327	0	0	0	0	0	0	0	0	0	0	0	0
L3_chr8_+_143588421	chr8	143588421	143588421	+	NA	NA	NA	7.503064	5.471386	29.882298	7.620597	1.57901	1.028129	1.974017	3.691097	1.914299	11.8624	2.042764	3.075645	2.688141	1.21948	0.970425	0.394854	0.859077	0.984591	8.513465	9.1756	15.463918	7.731959	1.546392	1.546392	2.75	5.521794	2.407684	11.392857	2.382414	4.321429	2.622387	1.628788	1.805254	0.651515	1.30303	0.977273
L3_chr8_+_143600933	chr8	143600933	143600933	+	NA	NA	NA	10.732074	4.77729	0	0.975531	1.019722	0	2.16878	1.858813	0.772772	0	0.84304	0.741153	4.087056	0	1.733047	0	5.358761	1.007135	12	8	0	1	1	0	3	3	1	0	1	1	4	0	3	0	7	1
L3_chr8_+_145080376	chr8	145080374	145080377	+	NA	NA	NA	14.145375	5.39796	0	12.312282	13.324688	2.761163	0	3.109177	0	0.937795	1.170115	1.624287	0	0	0	0.60736	0	0	16	9	0	12.462312	13	4	0	5	0	1	1.395062	2.197531	0	0	0	1	0	0
L3_chr8_+_145743751	chr8	145743748	145743751	+	NA	NA	NA	41.454519	31.366269	42.223193	12.454421	9.133244	1.093431	6.092696	22.85905	30.131576	6.783319	10.033217	8.833643	33.626549	17.788231	49.138008	15.367588	8.970449	10.06263	45.394882	53.195777	22.386525	12.641468	8.915259	1.641908	8.013709	29.701232	35.687476	6.666667	11.451145	12.498243	33.265687	23.025035	61.146953	24.932231	11.746693	10.211875
L3_chr8_-_423190	chr8	423190	423191	-	NA	NA	NA	2.528698	2.406191	1.591957	13.839538	3.069543	0.638107	2.059989	1.858813	1.580632	7.137442	0	5.597492	0	0	0.494381	3.061421	1.36976	0	3	4	1	14	3	1	3	3	2	7	0	8	0	0	1	5	2	0
L3_chr8_-_17547019	chr8	17547018	17547020	-	57509	MTUS1	MP44,ATIP,DKFZp586D1519,DKFZp686F20243,FLJ14295,KIAA1288,MTSG1	0	0	0	0	0	0	0	0	0	0	0	0	0	0	0	3.658462	11.398489	1.993043	0	0	0	0	0	0	0	0	0	0	0	0	0	0	0	6	14	2
L3_chr8_-_18915494	chr8	18915493	18915552	-	23362	PSD3	DKFZp761K1423,EFA6R,HCA67	3.332943	1.211934	22.312017	5.880431	3.063528	0	0.66108	1.718711	0.772772	0.937795	0.84304	1.454129	3.087079	2.970163	5.969644	1.822079	2.130027	0	4	2	13	6	3	0	1	3	1	1	1	2	3	4	11	3	3	0
L3_chr8_-_20205755	chr8	20205723	20205775	-	NA	NA	NA	10.000366	9.679649	3.151773	6.844899	29.613758	19.268229	17.490922	11.175023	1.580632	5.762855	11.093927	35.879145	1.992622	2.970163	2.227429	1.826311	1.287928	9.944436	11.936937	16	1.981132	7	28.928571	26.971963	22	17	2	6	13	51	1.939394	4	4	3	2	10
L3_chr8_-_20637673	chr8	20637673	20637674	-	NA	NA	NA	0	0	8.919993	0	1.019722	0.638107	4.589349	1.178254	2.402289	0.937795	1.709028	1.454129	6.111572	1.502626	15.289109	5.526834	3.714923	1.007135	0	0	5	0	1	1	6	2	3	1	2	2	6	2	22	9	5	1
L3_chr8_-_22465021	chr8	22465020	22465022	-	NA	NA	NA	2.528698	2.420552	0	1.951062	3.807475	2.123056	0.66108	4.258083	2.353404	0.937795	5.460645	22.035157	0	0	1.585219	0.60736	0.643964	2.014269	3	4	0	2	3.71875	3	1	7	3	1	6.322866	32	0	0	3	1	1	2
L3_chr8_-_29264110	chr8	29264078	29264275	-	1846	DUSP4	HVH2,MKP-2,MKP2,TYP	21.284966	23.245329	145.454071	352.094018	229.707885	145.824989	16.265698	50.394169	66.975533	176.242905	140.78562	131.223729	4.101957	22.153832	28.95503	83.192704	63.992442	47.778273	25	38.880976	75.046512	353.990328	222.998938	165.990364	22	68	81	165.997238	157.991713	192.982379	3.997275	28.99458	43.994609	134.98642	79.989153	48.989218
L3_chr8_-_37687568	chr8	37687566	37687571	-	NA	NA	NA	2.461087	0.610418	0	0	0	0	3.726971	1.552038	1.580632	1.93233	0.84304	11.007657	2.054407	0.742541	0	0	0	1.007135	3	1	0	0	0	0	4.949495	2.885057	2	2	1	15.613917	2	1	0	0	0	1
L3_chr8_-_42028663	chr8	42028660	42028674	-	7994	MYST3	MGC167033,MOZ,RUNXBP2,ZNF220,KAT6A	12.892146	14.862513	7.024196	20.67345	8.210234	1.362328	24.910311	38.526852	41.036886	36.002408	41.643884	30.777049	39.231835	78.505442	69.984723	38.677645	60.380466	20.265405	15	25	4	21	8	2	28.673333	47.836667	47.836667	33.673333	46	45.51	39	98.72928	81.027665	62.680389	68.461098	20.731818
L3_chr8_-_48932343	chr8	48932338	48932343	-	NA	NA	NA	0	0	0	0	0	0	0	0.540457	0	0	0	0	0	0	0	11.699537	0	0	0	0	0	0	0	0	0	1	0	0	0	0	0	0	0	19	0	0
L3_chr8_-_60193949	chr8	60193947	60193949	-	9760	TOX	KIAA0808,TOX1	1.656842	1.220836	0	3.929369	5.123968	0	24.278334	1.178254	0	0	1.709028	1.454129	1.032672	2.269478	0.494381	3.677067	0	0	2	2	0	4	5	0	28	2	0	0	2	2	1	3	1	6	0	0
L3_chr8_-_64113918	chr8	64113908	64113921	-	8836	GGH	GH	34.457813	10.164847	4.775871	11.796374	2.043806	2.000434	0	1.080913	0.772772	3.86466	0.84304	0	31.402795	21.596506	33.588812	26.41576	14.716341	12.672861	38	17	3	12	2	3	0	2	1	4	1	0	31	27.990783	46.99537	43	19	13
L3_chr8_-_74953615	chr8	74953604	74953703	-	55284	UBE2W	FLJ11011,hUBC-16	98.090784	75.722085	46.06822	85.714246	32.742692	3.362762	57.055621	108.507675	82.294194	72.115573	63.323715	86.100786	235.820019	176.709186	190.826577	205.087475	234.226983	135.752455	112	127	25.98005	87	31.997475	5	77	149	100	72	72.994992	122.998328	232.990605	227.98319	260.92601	332.977276	285.985279	138.981229
L3_chr8_-_78074873	chr8	78074864	78074909	-	5828	PXMP3	PAF-1,PAF1,PEX2,PMP3,PMP35,RNF72	0.804244	0.610418	0	0	0	0	1.32216	3.746974	2.353404	0	0.84304	3.649411	43.772482	15.949491	25.4706	13.420203	20.004153	7.972172	1	1	0	0	0	0	2	6	3	0	1	5	42.981928	21	40	22	26.993902	8
L3_chr8_-_92122264	chr8	92122219	92122276	-	55529	TMEM55A	DKFZp762O076	0	0	0	7.648886	1.229677	0	2.706691	0	0.039208	1.93233	1.779108	1.482306	3.712138	2.227622	2.839626	18.33062	14.788486	8.628658	0	0	0	7.827586	1.206897	0	3.842105	0	0.05571	2	2.087179	2	3.602941	3	5.205882	29.929594	20.54556	8.621622
L3_chr8_-_103072313	chr8	103072313	103072313	-	NA	NA	NA	0	0.786329	0	0	28.717824	0	0	0	0	0	10.167922	0	0	0.868563	0	0	10.441459	0	0	1.291667	0	0	27.875	0	0	0	0	0	11.5	0	0	1.166667	0	0	12.916667	0
L3_chr8_-_118635826	chr8	118635826	118635826	-	NA	NA	NA	0	0	1.591957	0	0	0	0.66108	0	0	0	0	11.649	0	0.742541	0.494381	0	0	1.993043	0	0	1	0	0	0	1	0	0	0	0	17	0	1	1	0	0	2
L3_chr8_-_131439547	chr8	131439545	131440483	-	NA	NA	NA	21.233002	18.159999	27.425017	36.543456	13.567713	5.627186	29.246985	40.383092	80.10366	62.699449	47.473435	76.108089	11.559814	17.954498	32.315489	26.255973	5.248252	4.028538	25	30	15.960317	37.265487	13.265487	8	39	60.997191	98	61.997191	54.96477	107.991604	11.263736	23.973333	53.600102	43	7.903952	4
L3_chr8_-_134156365	chr8	134156363	134156456	-	6503	SLA	SLA1,SLAP	2.528698	0	0	3.908924	0	0	0	0.540457	1.545543	3.75118	1.68608	1.454129	17.332022	2.970164	4.812678	15.930005	6.941029	21.375514	3	0	0	4	0	0	0	1	2	4	2	2	16.994083	4	8	26	10	21.994083
L3_chr8_-_141599826	chr8	141599826	141599826	-	NA	NA	NA	0	0	0	0	0	0	0	0	0	0	0	0	0	0.742541	0	0	10.514831	0	0	0	0	0	0	0	0	0	0	0	0	0	0	1	0	0	13	0
L3_chr8_-_144731644	chr8	144731635	144731668	-	93100	NAPRT1	PP3856	333.584545	177.11926	106.112237	160.570357	134.784079	122.007684	65.150766	91.170995	24.321747	51.164581	29.838978	42.087465	144.024458	106.833641	79.098666	86.735842	63.038264	76.64464	350.63868	301.638956	56.983561	162	131	143	81	113.592639	30	48	34	61.143763	142.829275	136.617577	105.800042	140.634542	77.46875	79.112274
L3_chr8_-_144993888	chr8	144993888	144993888	-	340371	NRBP2	DKFZp434P086,MGC138699,TRG16,pp9320	5.136047	5.367771	0	1.957861	14.392716	0.638107	7.115038	7.949369	1.559716	6.077393	2.583893	4.231691	0.698558	4.540691	2.361153	4.889279	5.178779	2.971095	5.918919	9	0	2	14	1	9	10.924359	1.974359	6	3	6	0.674419	5.933333	3.933333	7.966667	6.783784	3
L3_chr9_+_5619104	chr9	5619101	5619164	+	NA	NA	NA	56.758762	43.05357	35.472881	69.875526	30.592158	4.123491	13.802643	62.333329	36.242549	85.87763	46.979008	52.846905	23.571441	38.450485	34.68779	41.859107	22.573692	26.54349	65	71.786962	20	71	29.895833	6	19	77.994949	43.997475	81.997475	52.997494	75.951691	23	50	52.938111	68	30.993151	26.972696
L3_chr9_+_19220510	chr9	19220465	19220801	+	NA	NA	NA	24.273532	17.524915	13.152867	48.637328	25.61402	5.378786	6.274169	7.056898	19.600873	11.503106	13.614142	11.630321	14.42051	20.395215	10.891622	27.130531	21.875129	19.089247	28.847256	29.129901	8.073359	49.50026	25	7.987044	9.112343	12.30175	24	12	16.013877	16	14	27	20.086775	44.372705	31.209854	19.178962
L3_chr9_+_32374622	chr9	32374616	32374680	+	48	ACO1	IREB1,IREBP,IRP1,ACONS,IREBP1	76.710004	43.691322	36.702337	43.135948	22.493917	8.989948	42.43738	44.767647	22.827322	26.795131	32.971649	25.602011	50.975612	40.425343	38.124315	37.987871	37.843109	66.690158	86.93093	72.959596	20.996504	43.943348	22	13	55.842729	63	28	27	37.984615	36.02273	50	52.98977	57.101956	61.984628	50	67.959638
L3_chr9_+_35595258	chr9	35595231	35595525	+	7016	TESK1		23.085649	16.891912	34.032347	214.396712	138.668666	72.3793	45.343561	75.680454	103.255312	356.386104	211.149756	159.074973	7.217767	17.521022	11.871773	40.212112	25.521176	42.084894	27.934489	27.879781	20.54916	217.853679	135.448522	98.072865	61.786075	110.796597	125.737172	342.606943	241.029362	227.805851	7	23	22.799987	65.957498	37.88	42.331079
L3_chr9_+_36825568	chr9	36825568	36825568	+	NA	NA	NA	14.486423	16.50079	24.814399	55.738172	25.740547	5.365414	4.589349	21.045961	125.942119	55.42473	45.493796	21.536628	9.13893	3.806864	56.010399	37.16435	17.51424	5.879572	16	28	13	55.993506	24.993506	7	6	25.96875	138.90625	49.953125	50	31.984375	9	4.989071	62.978142	59.946057	20.77049	6
L3_chr9_+_80040803	chr9	80040769	80040845	+	84131	CEP78	RP11-336N8.5,C9orf81,FLJ12643,IP63,MGC135040	54.075123	61.141814	13.778135	44.225907	2.039444	4.822826	3.382149	13.404329	9.592247	22.223176	0	8.675972	19.439616	17.327234	8.818208	15.897894	6.801438	15.886112	62	102	8	44.984375	2	7	5	20.023913	12	22	0	12	19	23	16	26	10	16
L3_chr9_+_81376699	chr9	81376669	81377034	+	7091	TLE4	ESG,RP11-79D8.3,BCE-1,E(spI),ESG4,GRG4,BCE1	81.48006	37.947942	26.856727	32.650256	21.535133	6.762032	125.987154	217.217052	125.134926	65.421704	89.01371	177.577216	26.442446	33.981847	24.377173	31.964712	17.222192	22.73596	87.995763	64	15	33	21	10	143	257	145	62.998984	100	262	26	44	37.995413	52	23	22.954545
L3_chr9_+_90796202	chr9	90796177	90796225	+	NA	NA	NA	2.461087	10.851711	23.103835	2.942775	0	0	1.98324	21.5154	63.44979	0	0	0.741153	0	13.712396	37.07723	0	1.931891	0	3	17.977778	14	3	0	0	3	31	76	0	0	1	0	18	54.933333	0	3	0
L3_chr9_+_94898346	chr9	94898296	94898370	+	84270	C9orf89	BinCARD,MGC110898,MGC11115,bA370F5.1	5.874387	13.812841	29.496281	53.096873	67.734798	27.639364	1.32216	2.39927	3.898947	1.87559	6.822041	6.575584	1.032672	3.730249	10.958028	27.516867	28.915763	26.787606	7	22.981818	17	53.96875	65.995434	38	2	4	5	2	8	9	1	5	18.954248	44.979866	39	27
L3_chr9_+_99785241	chr9	99785236	99785512	+	10541	ANP32B	APRIL,PHAPI2,SSP29	651.026422	390.998746	278.995586	356.929788	135.476117	38.992783	62.468943	56.30074	40.272351	42.894096	9.355111	20.209453	258.456961	194.888776	274.185903	135.514482	135.297906	78.370205	691.101852	665.762839	149.052603	360.885651	131.985504	51.989665	79.9398	80.631377	49.58142	42.983402	10.873067	27.962635	255.97219	249.904633	348.745381	219.933418	165.945229	79.969083
L3_chr9_+_100108017	chr9	100108015	100108017	+	NA	NA	NA	0.804244	0	14.75466	0	0	0	0	0	0	0	0	0	0	0	0	0	0	0	1	0	8	0	0	0	0	0	0	0	0	0	0	0	0	0	0	0
L3_chr9_+_100843528	chr9	100843517	100843651	+	NA	NA	NA	0.804244	2.420552	0	1.951062	0	0	8.434407	1.080914	7.146056	10.56531	15.569214	4.418741	18.363384	3.730249	14.563754	20.163304	12.74522	4.998472	1	4	0	2	0	0	12	2	8.980392	11	18	6	18	5	25.946581	33	18	4.9625
L3_chr9_+_101624844	chr9	101624844	101624844	+	8013	NR4A3	CHN,NOR1,CSMF,MINOR,TEC	6.461838	4.273047	5.677086	11.282499	5.065666	0	2.743808	1.369756	2.683605	6.041585	3.399443	1.093279	0.161624	0.654826	3.960757	2.160591	5.416943	1.764624	7.377049	7.147087	3.278689	11.424963	4.943283	0	3.728814	2.286642	3.339687	5.966102	3.926228	1.491525	0.154286	0.883721	6.187645	3.534884	7.069767	1.767442
L3_chr9_+_103335964	chr9	103335964	103335964	+	56254	RNF20	BRE1A,FLJ11189,FLJ20382,KIAA2779,MGC129667,MGC129668	1.656842	0	0	0	0	0	0	0	0	0	0.84304	1.454129	2.054407	1.502626	0	0.60736	2.130027	16.395725	2	0	0	0	0	0	0	0	0	0	1	2	2	2	0	1	3	17
L3_chr9_+_105896422	chr9	105896360	105896701	+	10592	SMC2	CAP-E,CAPE,FLJ10093,SMC2L1,hCAP-E	28.270447	28.696047	20.410191	12.763781	5.107334	2.000435	117.564651	219.934771	143.511654	62.887549	39.146601	118.514716	131.285226	93.429034	93.724629	39.721921	22.833575	30.477336	33.069113	47.862506	11.978495	13	5	3	153.147291	309.07808	174.942589	62.993661	45.44931	169.771529	128.434529	122.941013	149.793472	64.988579	33.333801	30.810832
L3_chr9_+_114288950	chr9	114288950	114288959	+	158405	KIAA1958	FLJ39294,MGC142075,RP11-276E15.5	13.855966	1.211934	0	0.975531	0.385963	0	1.398909	1.727215	2.402289	0	0	2.156844	2.065344	0.676928	0.988763	1.826311	0	0	16	2	0	1	0.37963	0	2	3.172414	3	0	0	3	2	0.913043	2	3	0	0
L3_chr9_+_114552827	chr9	114552813	114552934	+	401548	SNX30	RP11-408O19.4,FLJ26481,FLJ34280,FLJ35589,FLJ44686,FLJ45069,FLJ46877	11.71002	6.356022	3.183914	8.768276	8.206039	0	7.781511	34.72909	14.273583	25.413266	11.146787	34.903383	5.137398	39.542668	7.26463	3.04103	7.016574	3.021404	14	10.450776	2	8.964824	8.044207	0	11.086155	53.767927	17.809524	26	13	48.976923	5	50.999765	13	5	10	3
L3_chr9_+_115957634	chr9	115957633	115957645	+	85301	COL27A1	FLJ11895,KIAA1870,MGC11337,RP11-82I1.1	4.892114	7.190122	1.591957	16.344399	5.002446	1.874906	2.64432	11.166678	9.749398	15.54513	5.150654	8.545401	0	1.502626	1.585218	1.826311	0.643964	1.993043	5.886792	12	1	16.607843	4.888889	2.943396	4	15.962952	11.901807	15	6	11.860215	0	2	3	3	1	2
L3_chr9_+_124029132	chr9	124029128	124029134	+	NA	NA	NA	6.013676	7.927231	8.919993	14.464227	19.089754	15.736887	7.973695	5.596377	3.972239	8.799109	1.643128	29.072032	1.032672	1.502626	0	0	0.643964	2.971095	7	13.150717	5	14.734783	18.610509	20.911352	10	8.85	4.957895	8.8	1.95	42.203526	1	2	0	0	1	3
L3_chr9_+_124180089	chr9	124180087	124180089	+	NA	NA	NA	0	0	0	0.975531	1.019722	0	0	0	0	0	12.425918	0.741153	0	0	0	1.826311	0	1.007135	0	0	0	1	1	0	0	0	0	0	14	1	0	0	0	3	0	1
L3_chr9_+_124743108	chr9	124743097	124743154	+	23637	RABGAP1	DKFZp586D2123,GAPCENA,RP11-123N4.2,TBC1D11	19.062047	14.507981	4.93594	30.426574	19.470121	0.638107	2.059989	16.057646	8.528062	7.521024	5.104136	8.656863	13.340277	4.490334	14.023193	15.282388	14.509335	5.807037	22.742979	24	3	30.990991	19	1	3	24.868421	10.840909	7.961039	6	11.972973	13	6	25	25	21	5.80315
L3_chr9_+_126094057	chr9	126094017	126094123	+	NA	NA	NA	0.804244	0.610418	3.183914	10.75124	8.170863	1.276214	6.103217	10.813919	64.637034	102.739953	145.903294	158.386889	11.281506	10.525565	35.756731	74.256439	96.862553	79.367945	1	1	2	11	8	2	9	18	78.968851	99.998336	165.987327	227.985646	11	14	59.983495	120.98577	125.988207	80.978806
L3_chr9_+_126671258	chr9	126671218	126671314	+	81873	ARPC5L	RP11-175D17.1,ARC16-2,MGC3038	76.298348	49.743647	89.209183	57.043798	17.297526	10.13825	6.984397	12.89524	9.578182	4.745715	11.827526	9.376814	12.768788	24.809107	17.196604	21.449579	17.348363	18.664243	88.803395	82.926509	46.997297	57.991935	16.934177	14.878571	9.97479	20	11.982759	5	13.939729	12.966667	12.421471	32.698006	30.794697	35.107675	25.410996	18.598338
L3_chr9_+_130222956	chr9	130222922	130223012	+	51148	CEECAM1	CerCAM,GLT25D3,MGC149620,MGC149621,CEECAM1	146.491962	126.74246	35.446486	39.088572	29.431255	17.072893	234.851889	213.325953	73.450157	62.529642	30.969679	28.626639	51.797349	45.380008	35.879615	11.010464	8.089365	24.790226	162.857064	214.143148	20.997992	39.756341	28.764341	24	278.549877	274.854841	88.780662	61.810518	36	39.997462	50.907626	59.226642	53.206917	18	12	24.995496
L3_chr9_+_130684232	chr9	130684222	130684286	+	56262	LRRC8A	RP11-101E3.3,FLJ10337,KIAA1437,LRRC8,FLJ41617	12.053611	15.107908	18.396286	53.978825	24.555813	10.124794	8.370916	16.766427	21.913859	26.443872	24.281147	42.085652	5.137398	8.322828	17.852723	22.680804	11.29502	42.326013	14	25	10.974194	54.987097	24	15	12.137627	24.971154	27.330855	27	27.942308	59.794585	5	11	30.111006	37.125966	15.993827	42.96319
L3_chr9_+_132444795	chr9	132444763	132444884	+	8939	FUBP3	FBP3	116.804028	73.798648	69.153434	72.857076	41.960963	9.613178	24.952372	33.16407	53.561742	48.107499	26.886176	44.068348	54.595899	63.373879	70.940085	61.119999	70.025844	41.708335	129.560919	124.140712	38.791249	73.984199	40.945647	14.293423	33.667392	51.313563	65.43071	47.920814	31.413483	61.799526	53.53902	82.475993	103.537074	99.675808	92.762441	42.396518
L3_chr9_+_132700461	chr9	132700427	132700492	+	25	ABL1	p150,RP11-83J21.1,ABL,JTK7,bcr/abl,c-ABL,v-abl	60.22625	52.88681	41.589482	32.319915	20.484655	9.423953	46.503122	41.321793	62.736812	30.280437	23.024997	29.189141	24.33845	28.779401	51.64909	15.083267	5.174691	12.870388	67.829494	88.891304	23.97445	32.838487	20	13.945652	57.296092	56.970326	74.483975	28.993921	26	41.96397	23.971831	37.438826	71	24.626984	7	12.961791
L3_chr9_+_138991776	chr9	138991776	138991789	+	5730	PTGDS	PDS,PGD2,PGDS,PGDS2,LPGDS,RP11-229P13.6	5.111747	2.406191	0	0.975531	5.123968	8.09007	0.66108	1.858813	0	1.93233	0.84304	2.156844	6.132767	10.870975	6.051345	15.989621	49.605753	83.782423	6	4	0	1	5	11	1	3	0	2	1	3	6	14	10	26	56	87.982222
L3_chr9_+_139619926	chr9	139619883	139619968	+	92714	ARRDC1	MGC40555,RP11-48C7.5	364.013408	236.041184	133.984543	135.082514	66.467703	97.622469	56.968303	44.628393	16.515664	30.728005	11.914794	54.994679	140.003114	80.390723	53.957494	33.146777	35.693044	57.286533	394.602031	400.420281	72.907771	136.654005	64.865052	123.841451	72.708241	63.986755	20.680536	30	13.986755	77.99122	137.996198	104.98287	82.996233	54.141087	48.223022	58.24739
L3_chr9_-_3515745	chr9	3515745	3516007	-	5991	RFX3	RP11-32F11.1,MGC87155,bA32F11.1	7.968785	27.6282	3.183914	10.515903	2.039444	0.638107	4.119978	2.259168	2.353404	6.64898	4.067718	5.026561	14.163803	5.723061	1.585218	7.789746	24.214648	2.014269	9.382353	46	2	10.735294	2	1	6	4	3	6.888889	4.777778	7	13.781472	7.665809	3	12.786578	32.450549	2
L3_chr9_-_20210296	chr9	20210296	20210296	-	NA	NA	NA	1.656842	0	0	0	0	0	15.962664	1.858813	0.772772	0	0	0	0	0	0	0	0.643964	0	2	0	0	0	0	0	19	3	1	0	0	0	0	0	0	0	1	0
L3_chr9_-_35715259	chr9	35715254	35715275	-	7094	TLN1	ILWEQ,TLN,KIAA1027	0	0	0	9.837188	1.019722	0	0.66108	0	0.772772	3.887265	2.583893	5.048259	9.224454	9.878503	23.119399	35.081061	52.673648	34.002881	0	0	0	10	1	0	1	0	1	4	3	7	9	13	34	57	63	34.946188
L3_chr9_-_37455334	chr9	37455280	37455450	-	9925	ZBTB5		30.00021	13.897832	12.895725	18.61803	10.228352	1.276213	52.579904	45.298034	24.653453	29.001703	19.692549	30.470445	57.073821	52.217118	19.066005	20.15935	14.047611	14.787791	35	23	8	19	10	2	66	67	30	29	23	43	56	68	31	33	20	15
L3_chr9_-_79836476	chr9	79836453	79836711	-	2776	GNAQ	RP11-494N1.1,G-ALPHA-q,GAQ	126.616167	70.60796	96.112994	88.106694	34.514755	15.022473	42.81045	54.967346	111.755658	57.148215	21.704844	69.448692	64.62373	75.381698	100.935932	60.783994	28.112576	34.767022	146.521041	117.433306	55.781563	89.786903	33.743217	22.029261	59.494337	84.447385	135.891859	58.464062	25.316005	96.580976	63.057822	98.498308	156.624943	99.519885	40.418317	34.828378
L3_chr9_-_87352758	chr9	87352757	87352758	-	NA	NA	NA	6.515755	12.745816	16.178614	10.182258	7.213766	18.097454	4.868896	4.043616	8.676202	2.100575	4.011689	10.18759	0	0	0	0	0	0	7.552761	21.409796	8.90625	10.325784	7.044409	21.5625	6.532071	6.190476	10.52381	2.166667	4.653502	14.643558	0	0	0	0	0	0
L3_chr9_-_90872937	chr9	90872937	90872939	-	NA	NA	NA	0.804244	0	0	0	0	0	2.168947	3.30128	2.402289	11.436084	20.542365	9.757066	1.033618	0	2.227429	1.833201	10.717522	4.913316	1	0	0	0	0	0	3.00047	5	3	11	23	14.00047	1.000893	0	4	3.001785	14	5
L3_chr9_-_94456769	chr9	94456769	94456769	-	NA	NA	NA	5.209432	3.593868	3.343982	11.853287	2.043806	0.638107	4.552324	29.381662	12.60217	6.061626	5.238118	6.933586	3.072054	4.592579	5.31075	2.446396	0.643964	1.007135	6	6	2	12	2	1	5.955224	34.940299	14.940299	5.985075	6	9.970149	3	6	8	4	1	1
L3_chr9_-_95751157	chr9	95751157	95751157	-	NA	NA	NA	0.804244	0	5.161982	3.929369	0	0	0	0	14.240672	0.937795	0	0.741153	0	0	12.521166	0	0	0	1	0	3	4	0	0	0	0	16.818182	1	0	1	0	0	16.956522	0	0	0
L3_chr9_-_98185787	chr9	98185784	98185829	-	11046	SLC35D2	HFRC1,MGC117215,MGC142139,SQV7L,UGTrel8,hfrc	8.474763	1.831254	3.343982	19.593276	5.102972	1.362328	0.66108	0.540457	0	0.937795	5.979001	2.156844	7.165439	0.742541	1.483144	8.550208	9.042331	4.964138	10	3	2	20	5	2	1	1	0	1	7	3	7	1	3	14	12.9	5
L3_chr9_-_112058609	chr9	112058601	112058755	-	7295	TXN	TRX1,TRX,DKFZp686B1993,MGC61975,RP11-427L11.1	89.35213	66.310968	11.102521	67.636999	12.2691	6.03781	7.753165	11.537241	6.301236	2.813385	5.150654	5.789411	271.958205	184.121984	254.696738	230.837844	256.193254	106.761254	102.835863	110.848428	6.887363	68.897485	11.996774	9	10.928571	19	8	3	6	8	269.821973	235.56904	309.700517	372.813012	282.721828	110.855245
L3_chr9_-_129656626	chr9	129656621	129656830	-	2022	ENG	RP11-228B15.2,CD105,END,FLJ41744,HHT1,ORW,ORW1	63.480686	53.521166	23.28775	190.259124	281.317391	291.283164	348.109515	349.519736	102.509289	507.789571	535.268292	793.581687	104.531627	129.846511	71.476186	208.595467	367.552113	557.353386	70.987237	89.989542	12.9933	191.971264	272.966499	330.952404	361.910297	357.909309	117.95125	446.92653	581.881173	1222.778409	103.96454	163.98094	91.991423	335.939609	375.924192	590.874248
L3_chr9_-_129719125	chr9	129719092	129719143	-	27090	ST6GALNAC4	SIAT3C,SIAT7D,ST6GALNACIV	5.047655	13.748663	3.343982	15.018335	40.750342	7.820881	2.16878	0.292762	4.005807	16.426185	5.113014	5.735304	14.284206	1.485082	0.494381	3.645686	20.674618	23.862709	6.168367	22.810219	2	15.338415	39.810219	11.810219	3	0.57971	5	16	6	7.898551	13.977011	2	1	5.988636	28	23.956044
L3_chr9_-_130526228	chr9	130526205	130526229	-	84885	ZDHHC12	FLJ14524,MGC13153,MGC54050,ZNF400,RP11-545E17.12	49.435501	33.917567	46.735187	54.484633	19.490322	28.964763	27.028566	24.204164	10.45953	11.01743	2.552068	7.694922	62.40314	27.678102	25.866393	15.367957	11.459467	37.748522	55	56.996016	25	55	19	36.992032	34	33	13	11	3	11	62	35.973094	36.990868	25	15	39
L3_chr9_-_134809825	chr9	134809816	134809844	-	7248	TSC1	TSC,KIAA0243,LAM,MGC86987	4.185541	4.268397	3.183914	4.884455	2.08457	0.667956	46.493012	84.079239	128.215985	83.769243	75.346384	64.036661	63.528038	69.453793	176.480666	106.876881	106.760018	48.329748	5	7.040373	2	5	2.040373	1.06089	58.070289	99.93579	148.909946	78.625376	84.879615	93.331078	62.802833	88.976097	208.381091	173.104314	122.611554	49.772182
L3_chr9_-_135617606	chr9	135617606	135617607	-	7410	VAV2		0	0.610418	0	0	2.043806	2.908506	0	0	3.233036	0	0	11.204581	0	0	0	0	0	0	0	1	0	0	2	4	0	0	4	0	0	16.333333	0	0	0	0	0	0
L3_chr9_-_136852647	chr9	136852646	136852650	-	NA	NA	NA	0	0.610418	0	0.276976	3.472899	0	0.66108	0.540457	1.580632	3.981573	1.621953	0	1.032672	0	3.105303	5.511781	10.114648	4.429111	0	1	0	0.285714	3.4	0	1	1	2	4	1.9	0	1	0	5	8.97561	12.97561	4.5
L3_chr9_-_138414479	chr9	138414448	138414482	-	NA	NA	NA	31.150532	10.835122	3.183914	10.799898	9.202615	5.905149	1.98324	5.38649	0.772772	12.22588	5.094534	2.223458	8.213541	0.742541	5.48419	6.099018	2.130027	6.021581	36	18	2	11	9	8.985612	3	9.640845	1	12	5.978495	3	8	1	9.974684	10	3	6
L3_chr9_-_139473603	chr9	139473548	139473639	-	26012	NELF	MGC125369,RP11-48C7.1	286.166209	181.704378	162.445265	246.015531	242.783425	112.605475	161.156406	173.765959	152.238633	143.389408	97.578911	89.826337	74.383077	58.607357	89.642463	55.656028	50.235473	68.254662	311.95699	306.973169	87.99476	248.966628	235.940642	139.929864	198.443361	229.929581	181.948473	138.985042	111.973171	127.894211	72.914912	76.981031	131.91862	90.827178	66.980981	69.731865
L3_chr10_+_5544449	chr10	5544448	5544450	+	NA	NA	NA	6.063452	5.513112	2.889038	8.061367	13.160836	6.809108	0.714881	2.395363	3.973987	1.020954	3.449224	3.720156	0.092761	1.505639	2.986925	0.660262	0.115115	0.06182	7.062265	9.201442	1.753939	8.208069	12.84241	9.152249	1.0983	4.221733	5.032767	1.097989	4.000769	5.0983	0.08817	2.02939	4.876868	1.08817	0.205731	0.05878
L3_chr10_+_5972190	chr10	5972155	5972236	+	84893	FBXO18	RP11-536K7.6,FBH1,FLJ14590,Fbx18,MGC131916,MGC141935,MGC141937	98.925344	59.434003	35.331371	72.762639	32.719008	15.813227	43.517217	31.869416	30.806468	54.55006	20.481684	33.871938	64.228437	40.318924	28.493555	35.449751	48.236543	48.465229	114	99	20.995	73.994975	32	22	58.665944	51	38	53	24	47.325456	62.992105	53	46.991957	57.98412	64.989333	48.956522
L3_chr10_+_11287795	chr10	11287794	11287795	+	NA	NA	NA	0	0	0	0	0	0	0	0	0	0	0	0	3.087079	2.269478	0	14.16331	0	1.007135	0	0	0	0	0	0	0	0	0	0	0	0	3	3	0	23	0	1
L3_chr10_+_11905360	chr10	11905359	11905398	+	254427	C10orf47	MGC35403	17.720478	7.284621	1.591957	3.929435	3.063528	0	25.604019	3.480183	14.910366	2.449586	1.709028	2.195282	4.130688	3.75456	1.439125	5.263093	0.058859	1.007135	20.906667	12.042059	1	4.021919	3	0	33	6	18	2.580645	2	3	4	5	2.921569	8.626667	0.111111	1
L3_chr10_+_13891537	chr10	13891537	13891538	+	NA	NA	NA	16.431959	9.374495	5.149862	27.314748	19.839909	20.59253	27.029692	20.967616	19.508883	19.155486	20.52525	43.632055	13.53696	11.345368	20.588383	12.23303	10.212858	18.240665	18.466122	15.778281	2.993421	27.599694	19.311121	24.593115	31.905537	26.433558	23.194828	18.21709	23.076385	65.554069	13.358773	14.738507	27.358773	19.896932	13.103084	18.849163
L3_chr10_+_21863255	chr10	21863254	21863266	+	8028	MLLT10	RP11-399C16.2,AF10,DKFZp686E10210,MGC75086	4.922173	4.221497	0	1.951062	3.063528	0.638107	5.790087	8.469344	0	1.87559	3.395108	0.741153	17.375568	5.268379	0	1.832151	3.301651	1.007135	6	7	0	2	3	1	8	13.275064	0	2	4	1	17	7	0	3	5	1
L3_chr10_+_22674395	chr10	22674392	22674469	+	9576	SPAG6	DKFZp434I153,MGC26276,Repro-SA-1,pf16	3.216977	8.984072	3.343982	0	0	0	0	2.56872	0.772772	0	0	0	18.38575	34.079257	1.483144	2.416889	0	1.007135	4	14.92	2	0	0	0	0	4	1	0	0	0	18	44	3	3.972603	0	1
L3_chr10_+_43757156	chr10	43757156	43757156	+	NA	NA	NA	14.486423	12.413242	7.024196	13.839538	4.096355	0.638107	2.960227	1.858813	1.580632	7.137442	0.84304	0.741153	3.072054	0.742541	2.4069	16.672151	5.358761	2.971095	16	21	4	14	4	1	4	3	2	7	1	1	3	1	4	27	7	3
L3_chr10_+_45432796	chr10	45432795	45432796	+	NA	NA	NA	0	0	0	0	0	0	1.398909	0	0	0	1.709028	1.454129	14.196217	0	0	0.60736	0	0	0	0	0	0	0	0	2	0	0	0	2	2	14	0	0	1	0	0
L3_chr10_+_48012266	chr10	48012264	48012269	+	NA	NA	NA	83.828881	27.789104	13.85281	13.637849	7.156276	12.077142	41.762267	82.118682	41.852874	14.66075	64.511618	39.041386	8.983863	10.385734	6.203269	5.518141	5.605451	19.735845	87.869578	46.985461	8.103796	13.858725	6.982809	15.747323	48.221101	92.613976	48.851782	14.460615	71.173893	57.649383	8.776121	13.562483	10.004146	9.026058	7.705612	20.307745
L3_chr10_+_62208241	chr10	62208241	62208298	+	983	CDC2	CDC28A,CDK1,DKFZp686L20222,MGC111195	14.50672	6.618786	1.591957	10.79045	0	0	22.531732	52.512425	39.153317	27.037675	8.6107	18.795422	166.781956	157.548453	254.831035	171.396805	49.671977	34.871523	17	11	1	11	0	0	27.995074	68	46	27	10	27	166.833556	198.74545	269.682791	275.639828	59.973057	35.986528
L3_chr10_+_63331463	chr10	63331462	63331466	+	84159	ARID5B	RP11-341A19.1,FLJ21150,MRF2,DESRT	0	0	3.343982	2.933393	3.069543	1.362328	0.66108	10.498425	20.993934	47.192196	35.877578	19.061887	5.100095	0.742541	1.733047	10.472942	5.174691	2.014269	0	0	2	3	3	2	1	15	25	44	40	28	5	1	3	17	7	2
L3_chr10_+_70418545	chr10	70418541	70418577	+	26128	KIAA1279	DKFZP586B0923,TTC20,KBP	13.348582	10.26722	0	9.802954	5.108987	2.000434	2.721069	0.540457	10.448993	7.789493	5.150655	12.907222	5.152423	7.513547	11.304402	6.723937	1.931891	6.965484	16	17	0	10	5	3	4	1	13	8	6	18	5	10	18.983607	11	3	7
L3_chr10_+_71482607	chr10	71482607	71482628	+	55506	H2AFY2	macroH2A2,RP11-367H5.3	16.094911	4.221497	1.591957	0.975531	3.069543	2.908506	8.634775	4.427533	1.580632	1.93233	3.464574	3.63915	9.176161	12.309432	2.823885	2.433671	8.415208	5.92045	18	7	1	1	3	4	11	7	2	2	4	5	9	16	5	4	11	6
L3_chr10_+_71908528	chr10	71908525	71908748	+	27143	KIAA1274	RP11-710A11.1,PALD	10.847555	8.498025	9.711811	14.695507	34.804038	10.676785	28.40512	23.089812	13.455772	17.533921	20.756044	46.661043	13.343632	15.041108	10.349956	21.382566	17.582485	25.66551	12.902439	14	6	15	33.973684	16	36	36	16.902778	18	24	65.731132	12.976937	19.972414	18	35	24.992958	25.992857
L3_chr10_+_71992203	chr10	71992203	71992203	+	NA	NA	NA	0	0	10.842991	0	0	0	0	0	0.772772	0	0	0	0	0	0	0	0	0	0	0	6	0	0	0	0	0	1	0	0	0	0	0	0	0	0	0
L3_chr10_+_75340843	chr10	75340838	75340903	+	5328	PLAU	UPA,ATF,URK,u-PA	71.173239	61.849979	144.206968	88.291664	45.980421	60.612888	58.483019	81.868758	63.202988	42.467736	30.672516	61.415073	61.470924	71.995126	99.998127	40.456857	57.478369	119.80928	79.644333	104.391099	73.244118	89.268226	44.80656	75.988091	71.153688	105.404445	74.878893	41.100943	35.093752	89.381549	60.467552	91.971013	126.720217	65.858996	69.141578	124.444859
L3_chr10_+_79249737	chr10	79249736	79249738	+	NA	NA	NA	5.209432	3.611079	7.024196	6.875077	19.525134	10.160444	5.920454	7.197145	3.233036	8.009723	0	13.103129	0	0	0.494381	0.60736	0	2.014269	6	6	4	7	19	13	8	10	4	8	0	19	0	0	1	1	0	2
L3_chr10_+_79295511	chr10	79295510	79295512	+	NA	NA	NA	17.379561	4.915554	10.842991	5.906061	5.356518	0	5.607288	5.99034	9.186969	4.175897	3.464574	7.124635	17.178529	11.926373	18.165074	13.398986	9.7753	2.971095	19.468085	8.234043	6	6	5.234043	0	7.221106	8.663317	11	4.221106	4	10.221106	17	15.431694	23.729508	21.729508	12.243169	3
L3_chr10_+_80777230	chr10	80777227	80777308	+	10105	PPIF	RP11-342M3.4,CYP3,Cyp-D,FLJ90798,MGC117207	180.829669	102.311801	220.625469	267.222938	175.202149	63.320016	20.777529	36.500712	41.175283	42.016121	33.421177	27.535327	113.396215	113.130705	439.591678	156.136227	225.120269	163.579996	200	171.999022	113.994123	269	170	82	28.91494	54	49	40	37.945652	40	112	145.995819	480.995805	251.983282	245.962074	170.997902
L3_chr10_+_82158296	chr10	82158219	82158319	+	84293	C10orf58	MGC4248	25.344957	16.417472	3.343982	20.578871	4.141411	3.276648	2.721069	6.51725	1.545543	0	3.395108	1.275503	12.359254	15.851273	9.90362	12.213189	13.933165	15.014257	30.182353	27.182353	2	21	4.061842	5	4	11	2	0	4	1.714286	12	21	19	20	20.232432	15
L3_chr10_+_82237838	chr10	82237812	82237848	+	NA	NA	NA	0.804244	0	0	0	1.019722	0.638107	7.811343	5.198894	10.407034	4.802455	5.104136	1.454129	1.032672	0.742541	2.0796	0.60736	0	0	1	0	0	0	1	1	11	9	13	5	6	2	1	1	4	1	0	0
L3_chr10_+_88506235	chr10	88506227	88506360	+	657	BMPR1A	ACVRLK3,ALK3,CD292	66.843806	39.034529	6.685449	20.462264	34.78784	5.277082	13.000659	28.845782	10.263814	20.470728	25.774313	31.024311	19.295879	9.729976	3.279832	11.060698	10.943887	9.021758	78	64.909957	3.96281	20.932755	33.983264	8	18	43.93589	12.990244	20.829921	29.955882	43.154203	18.76699	13	5.938144	18.179014	15.991079	9
L3_chr10_+_96152233	chr10	96152231	96152252	+	23232	TBC1D12	FLJ10339,FLJ12820,KIAA0608	19.774854	9.637548	1.591957	13.715558	4.08325	0	2.059989	13.935847	11.275962	13.609088	9.397056	7.909279	6.185095	19.908074	4.699336	11.598164	18.247117	9.965662	23.433333	16	1	13.977273	4	0	3	21	14	14	11	11	6	26	9	19	24	10
L3_chr10_+_102420816	chr10	102420816	102420816	+	NA	NA	NA	9.801225	9.680399	3.343982	12.84622	2.043806	4.257824	1.398909	5.600086	5.761294	2.321422	0	2.156844	6.111572	2.709753	7.63944	2.446396	1.053419	1.007135	11	16.333333	2	13	2	5.666667	2	8	7	2.384615	0	3	6	3.571429	11	4	1.571429	1
L3_chr10_+_104170871	chr10	104170869	104170884	+	NA	NA	NA	2.461087	0.610418	0	2.933393	5.123968	1.91432	0	0	0	0	0.84304	0	0	0	0	0.60736	1.287928	14.635405	3	1	0	3	5	3	0	0	0	0	1	0	0	0	0	1	2	15
L3_chr10_+_112247654	chr10	112247642	112247662	+	1847	DUSP5	DUSP,HVH3	0.804244	0	14.048391	18.647546	14.153096	2.000434	3.202449	0.540457	25.341049	5.962743	17.633188	20.712534	0	3.75456	16.485669	4.900591	13.217295	9.874352	1	0	8	18.952381	13.8	3	4.473684	1	30	6	20	29.473684	0	5	23	8	18	9.987013
L3_chr10_+_117869493	chr10	117869492	117869493	+	NA	NA	NA	0	0	0	0	0	0	18.70499	8.551742	14.298788	1.93233	2.583893	4.915947	33.212432	14.036613	22.199335	11.080301	12.287779	5.879572	0	0	0	0	0	0	22	12	17	2	3	7	33	18	28	18	15	6
L3_chr10_+_131657352	chr10	131657351	131657354	+	NA	NA	NA	0	0	0	0	0	0	0.66108	0	0.693125	0.98201	0.608072	13.510504	0	2.288155	1.069457	0.769599	1.1476	0	0	0	0	0	0	0	1	0	0.9	1.045161	0.725806	19.8	0	3.05625	1.965625	1.265625	1.7	0
L3_chr10_+_132929136	chr10	132929136	132929136	+	NA	NA	NA	0	1.211934	1.591957	0.975531	1.019722	0	0.66108	4.052413	1.580632	1.93233	3.464574	14.286371	0	0	0	0	0	0	0	2	1	1	1	0	1	6	2	2	4	20.97037	0	0	0	0	0	0
L3_chr10_+_133721271	chr10	133721269	133721273	+	NA	NA	NA	0	2.406191	0	23.78919	0	0.638107	0.66108	0.540457	3.233036	8.075238	4.349605	4.915947	0	1.502626	1.585219	15.935195	4.530728	10.59909	0	4	0	24	0	1	1	1	4	8	5	7	0	2	3	25.867925	6	10.867925
L3_chr10_-_116876	chr10	116876	116876	-	NA	NA	NA	13.355375	9.484904	3.343982	13.839538	6.152218	3.712866	1.398909	0.540457	0.772772	0	1.709028	0	17.178529	21.127892	52.899345	23.392391	8.697823	10.679818	14.8	16	2	14	6	5	2	1	1	0	2	0	17	26.909605	59.903544	37.819209	10.921348	11
L3_chr10_-_3811278	chr10	3811273	3811281	-	NA	NA	NA	0	0	0	0	0	0	0	0	0	0	0	0	6.132767	11.395632	4.307029	6.711171	2.657687	3.000177	0	0	0	0	0	0	0	0	0	0	0	0	6	15	8	11	4	3
L3_chr10_-_7270754	chr10	7270750	7270772	-	NA	NA	NA	0	0	0	2.933392	6.139086	0	0	0	2.402289	29.601991	26.333863	2.897997	0	0	1.585218	6.048676	10.769552	1.007135	0	0	0	3	6	0	0	0	3	29	30	4	0	0	3	9.891892	14.972973	1
L3_chr10_-_7393477	chr10	7393477	7393477	-	NA	NA	NA	0	0	0	0	0	0	0	0	0	0	0	0	3.072054	0	11.718007	4.293231	2.130027	1.007135	0	0	0	0	0	0	0	0	0	0	0	0	3	0	16	7	3	1
L3_chr10_-_13429699	chr10	13429677	13429708	-	22929	SEPHS1	MGC4980,SELD,SPS,SPS1	16.688036	14.948644	11.375139	22.579777	0	2.638541	6.931304	4.755778	0.772772	2.94947	1.725891	2.828519	1.032672	3.684913	3.215107	4.191229	3.325272	1.829387	19	25	6.950413	22.876033	0	4	9.392241	8	1	3	2.021557	3.850575	1	4.916667	5.833333	6.878205	4.916667	1.833333
L3_chr10_-_14960674	chr10	14960651	14960692	-	NA	NA	NA	1.608488	2.420552	0	5.866785	4.089265	1.276213	0.778203	2.896964	2.364248	21.449827	4.960524	13.757298	2.054407	0.742541	0.548286	3.036798	5.397206	0	2	4	0	6	4	2	1.201823	5	3.016043	21.163498	5.795443	19.169702	2	1	1.143564	5	8	0
L3_chr10_-_25052688	chr10	25052681	25052857	-	57584	ARHGAP21	DKFZP761L0424,RP11-324E23.2,ARHGAP10,FLJ33323	18.292368	16.586143	34.683431	11.425191	7.57718	7.531402	19.98094	47.088259	79.360688	43.318814	37.485293	53.989986	10.289822	41.512765	25.897202	20.617242	7.363569	7.985542	21.626777	27.557908	20.103156	11.685185	7.410412	10.053751	25.637835	66.989022	95.879293	42.268231	42.824944	78.439631	10	54	39.682292	33.682292	11	8
L3_chr10_-_30064763	chr10	30064755	30064884	-	6840	SVIL	RP11-534G20.1,DKFZp686A17191	20.161057	25.731029	9.306782	7.843411	3.059166	2.000434	18.7662	7.243105	20.671632	6.678045	10.213508	5.834432	6.170071	4.45122	6.378645	0.60736	1.893034	1.007135	23.644689	42.882816	5.85584	8	3	3	26	12.689394	25.902655	7	11.95579	8	6	5.971429	11.532035	1	2.944444	1
L3_chr10_-_59697661	chr10	59697636	59697670	-	253430	IPMK		7.622164	16.1878	1.591957	1.951062	0	0	0	13.014219	1.545543	0	0.84304	0	16.30507	9.20592	3.170438	4.271661	8.732237	1.007135	9	27	1	2	0	0	0	19	2	0	1	0	16	12	6	7	12	1
L3_chr10_-_66862579	chr10	66862579	66862579	-	NA	NA	NA	0	0	0	0	0	0.638107	14.153649	0	0	0	0	0	1.032672	0	0	0	0	0	0	0	0	0	0	1	17	0	0	0	0	0	1	0	0	0	0	0
L3_chr10_-_72647322	chr10	72647322	72647324	-	NA	NA	NA	0.859523	1.822352	0	2.048201	1.019722	0.638107	2.82986	5.571439	2.259784	17.842259	0.84304	1.460686	0	0	0	0	0.649271	1.007135	1.065827	3	0	2.091813	1	1	4	8.272727	2.827458	17	1	2.009276	0	0	0	0	1.007566	1
L3_chr10_-_75241585	chr10	75241582	75241599	-	NA	NA	NA	0.804244	1.822352	1.591957	2.933393	11.270264	3.712866	0.66108	26.86133	0	1.93233	0.84304	11.980094	0	0	3.105303	0	1.36976	6.886707	1	3	1	3	11	5	1	33	0	2	1	17	0	0	5	0	2	7
L3_chr10_-_77465605	chr10	77465605	77465608	-	NA	NA	NA	5.249924	2.181731	3.097687	4.57949	8.19546	7.79638	2.513493	0.746816	1.657026	0.227798	2.313404	13.433266	0.021004	0.197832	0.07425	0	0.051528	0.66026	6.270366	3.585312	1.945171	4.67864	8.007773	10.786127	3.726373	1.436246	2.118006	0.267819	2.719589	19.17832	0.019737	0.275362	0.190042	0	0.101555	0.644332
L3_chr10_-_80407688	chr10	80407669	80407738	-	NA	NA	NA	0	0	3.183914	0	2.039444	0	0	2.259168	8.761501	22.202614	25.982321	3.677588	0	2.227623	8.878832	29.983868	28.914089	6.000355	0	0	2	0	2	0	0	4	11	21.975904	30	5	0	3	16.942029	48.992647	39.957447	6
L3_chr10_-_80611642	chr10	80611642	80611645	-	NA	NA	NA	0.005234	0	5e-04	0.007617	0.406738	0.378665	0.816692	4.429838	1.514354	4.067853	5.131224	15.615822	0.17605	0.059871	0.122335	0.735737	0.680589	5.318208	0.008	0	0.000535	0.008	0.4	0.62069	1.280861	6.726644	1.956186	4.209462	5.979844	22.472761	0.168168	0.084084	0.294294	1.21021	1.098406	5.370409
L3_chr10_-_89409478	chr10	89409477	89409479	-	NA	NA	NA	0	0	0	1.806449	22.862008	8.557543	0	0	0.071724	0	4.154839	2.820285	0	0	0	1.870419	8.145503	18.771653	0	0	0	1.846071	22.240189	10.991516	0	0	0.1	0	4.830846	3.888889	0	0	0	3.072324	10.95768	19.288651
L3_chr10_-_97040747	chr10	97040681	97040821	-	9124	PDLIM1	CLIM1,CLP-36,CLP36,ELFIN,hCLIM1	145.931388	104.102138	61.760941	56.886846	20.474438	5.277082	24.396132	41.44426	21.415581	34.490954	10.319307	3.610973	55.230209	51.470261	27.596219	9.810083	10.273844	7.751673	165.636937	174.853598	35.97286	57.953017	20	8	34	63.994475	26.983333	34.582671	12	5	54	67.854207	48.703506	16.109162	14.995283	7.69281
L3_chr10_-_98787706	chr10	98787693	98787717	-	NA	NA	NA	1.608488	1.810134	0	0	0	0	0.66108	1.080913	0.772772	0	0	2.223458	11.238034	7.555402	2.823885	2.437903	0	5.971273	2	3	0	0	0	0	1	2	1	0	0	3	11	10	5	4	0	6
L3_chr10_-_101370187	chr10	101370166	101370220	-	81894	SLC25A28	DKFZp547C109,MFRN2,MRS3/4,MRS4L,NPD016	12.356695	26.26003	8.345896	5.859986	6.128709	1.276213	1.32216	3.437421	1.545543	3.981573	3.464574	0	0	2.987708	0.988763	0.370577	0	4.913316	15	43.887706	5	6	6	2	2	6	2	4	4	0	0	4	2	0.61165	0	5
L3_chr10_-_102576685	chr10	102576685	102576685	-	NA	NA	NA	8.6246	5.834871	5.012082	7.946215	2.03362	0.055199	0	0	0.50846	0	0	0	4.286016	2.881878	5.148142	12.296535	10.210821	2.852668	9.730326	9.79189	2.918561	8.060651	1.990063	0.106796	0	0	0.666667	0	0	0	4.196262	3.794393	7.785047	19.944122	12.654402	2.878603
L3_chr10_-_102737036	chr10	102737034	102737252	-	84545	MRPL43	RP11-108L7.13,MGC17989,MGC48892,bMRP36a	10.053178	4.251806	0	9.789355	7.159884	2.123056	2.721069	0	0.772772	0.937795	3.464574	2.936435	36.610243	17.521408	27.454577	27.58881	19.627398	17.837464	12	7	0	10	7	3	4	0	1	1	4	4	36	23	43	45	27	17.941176
L3_chr10_-_103034130	chr10	103034129	103034131	-	NA	NA	NA	2.528698	0.610418	5.161982	2.926593	4.096355	2.123056	6.925207	5.359808	2.402289	2.94947	5.238118	12.979438	0	0	0	0	0.643964	1.993043	3	1	3	3	4	3	9	8	3	3	6	19	0	0	0	0	1	2
L3_chr10_-_103444681	chr10	103444650	103444913	-	6468	FBXW4	DAC,RP11-529I10.3,FBW4,FBWD4,SHFM3,SHSF3	25.820045	20.938014	31.231449	32.089383	15.35265	3.29327	6.399973	11.025353	7.267062	9.195816	13.865486	9.33622	7.316302	6.017272	7.993241	10.385053	8.905547	4.144802	30.924876	34.723635	17.976744	32.653777	15	5.018665	9.23967	18.07281	9	9.234835	16.025487	13.016405	7.108108	8	15.038386	17	12.997308	4.117333
L3_chr10_-_103533148	chr10	103533140	103533168	-	10360	NPM3	PORMIN,TMEM123	1.608488	4.242904	0	7.834029	10.205945	5.522325	2.059989	0	0	1.87559	1.297477	0	7.195894	25.181452	10.287942	22.002873	12.620093	9.013903	2	7	0	8	10	8	3	0	0	2	1.545455	0	7	33	18	36	18	9
L3_chr10_-_103864731	chr10	103864692	103864742	-	8861	LDB1	CLIM2,NLI	17.190736	15.646954	12.990049	19.60696	12.972656	12.686836	14.955016	16.397139	10.977798	3.77092	4.840421	39.560076	4.088204	2.823912	1.477269	6.66245	5.043054	6.845012	20.854474	25.893184	7.836241	19.993103	12.691853	18.651677	20.749065	25.863851	13.831762	3.963268	5.720346	55.365793	3.958546	3.76539	2.989583	10.923077	7.555906	6.814888
L3_chr10_-_105202156	chr10	105202139	105202167	-	51063	FAM26B		0	0	1.591957	2.942775	1.019722	0.638107	0.66108	0	0.772772	1.87559	2.583893	8.69767	3.072054	0.742541	1.977526	12.24196	5.646814	6.968077	0	0	1	3	1	1	1	0	1	2	3	12	3	1	4	20	8	6.989474
L3_chr10_-_118884181	chr10	118884180	118884182	-	NA	NA	NA	0	0.610418	0	1.217723	2.039444	0	0	0	0	0	0	0.920735	0.997331	3.014101	2.33596	0.60736	7.705518	11.265953	0	1	0	1.25	2	0	0	0	0	0	0	1.25	0.965517	3.965517	3.896552	1	10.280342	11.529996
L3_chr10_-_120914914	chr10	120914912	120915243	-	119559	SFXN4	BCRM1	20.141117	4.34055	4.775871	11.773392	5.087441	3.301501	2.860765	4.420994	2.348161	0	3.395108	0.78946	34.838884	42.56986	13.995522	18.329727	14.294788	24.605676	23.817896	7.137045	3	12	4.984848	4.959821	4.29941	8	3.042773	0	4	1.060302	34.11423	55.677193	24	30	20.677193	24.837321
L3_chr10_-_121419652	chr10	121419652	121419653	-	NA	NA	NA	11.200468	1.810134	1.889322	2.942775	1.370586	1.080443	9.711508	1.178254	5.761294	9.276411	3.464574	0	3.072054	5.16376	0.500324	1.599986	0.383741	1.993043	12.717195	3	1.208696	3	1.342857	1.717195	12	2	7	9	4	0	3	6.733059	1.020811	2.621622	0.621622	2
L3_chr10_-_122883259	chr10	122883257	122883260	-	NA	NA	NA	2.900709	3.197118	1.775077	2.338653	2.944877	0.76085	1.119385	0.879063	2.517321	1.758043	1.88155	0.319068	18.039018	11.473948	11.434586	13.87222	12.389413	11.625317	3.482291	5.291408	1.132701	2.392181	2.884701	1.20797	1.729677	1.712259	3.227147	1.900045	2.235554	0.412147	17.742781	15.046291	17.394719	22.611105	15.963265	11.868971
L3_chr10_-_125841913	chr10	125841913	125841938	-	NA	NA	NA	0	0	0	1.957861	5.116077	14.19782	0	0	0	0	2.552068	44.258259	1.032672	0	0	1.214719	23.224058	35.168346	0	0	0	2	5	19	0	0	0	0	3	64	1	0	0	2	30	36
L3_chr10_-_125924509	chr10	125924509	125924510	-	NA	NA	NA	6.013676	0	0	0	0	0.638107	2.753068	6.933543	18.475517	0.937795	2.385542	9.756635	2.054407	3.040757	2.227429	1.214719	0	1.993043	7	0	0	0	0	1	3.901639	10	21.962963	1	2.80895	14	2	4	4	2	0	2
L3_chr10_-_132048825	chr10	132048825	132048825	-	NA	NA	NA	11.722112	7.760138	0	24.984767	12.397322	0.994427	9.129402	18.913875	1.580632	1.93233	3.550744	3.56802	0	0	0	0	0	0	13.059694	13.0625	0	25.2	12.064583	1.5	11.333333	23.615385	2	2	4.097561	5.034483	0	0	0	0	0	0
L3_chr10_-_135021182	chr10	135021170	135021521	-	282969	C10orf125	RP11-122K13.9,FLJ26016,MGC149258	13.610837	9.508578	11.463837	23.586051	22.542459	6.82326	1.398909	5.696589	24.17038	2.870125	0.84304	3.63915	32.653772	7.555402	24.507391	20.583857	28.69777	7.950093	16	16	7	24	22	10	2	10	29	3	1	5	32	10	38.985507	33.64435	37.917435	7.985507
L3_chr11_+_2355115	chr11	2355113	2355134	+	975	CD81	S5.7,TAPA1,TSPAN28	242.472432	147.211673	114.579582	488.334539	663.824504	552.071395	62.375513	65.91865	24.547699	48.18413	91.872974	142.808514	161.834822	137.980613	229.379226	160.735925	432.947461	767.221185	251.937985	251.997337	60	488.820619	640.980974	552.94912	72.998221	81.77394	29.789694	45.782701	101.998246	215.987502	162	172.982134	245.97837	258.963838	432.970642	830.936339
L3_chr11_+_7491781	chr11	7491743	7491782	+	8495	PPFIBP2	Cclp1,DKFZp781K06126,MGC42541	14.229119	3.03097	1.591957	0.975531	1.019722	0	3.966479	2.161827	1.580632	16.038384	0	4.285408	2.054407	1.485082	1.585219	0	0.643964	0	17	5	1	1	1	0	6	4	2	16	0	6	2	2	3	0	1	0
L3_chr11_+_18676897	chr11	18676897	18676926	+	144110	TMEM86A	FLJ90119	0	0	0	4.891254	11.270264	29.428547	0	0.540457	0.772772	0.937795	3.395108	9.230076	1.032672	0	0.494381	14.08623	22.743752	41.12037	0	0	0	5	11	38	0	1	1	1	4	13	1	0	1	23	30	42
L3_chr11_+_31777419	chr11	31777419	31777419	+	NA	NA	NA	0	0	24.814399	0	0	0	0	0	0	0	4.349605	0.741153	0	0	0	3.257247	0	1.993043	0	0	13	0	0	0	0	0	0	0	5	1	0	0	0	5.318182	0	2
L3_chr11_+_33854877	chr11	33854877	33854877	+	NA	NA	NA	3.32437	3.000661	0	0	0	0	0.66108	1.858813	1.580632	0.937795	0	4.915947	10.146174	6.501167	0.494381	2.719655	2.130027	0.823201	3.9	5	0	0	0	0	1	3	2	1	0	7	10	8.444444	1	4.444444	3	0.814815
L3_chr11_+_63758631	chr11	63758570	63758691	+	7423	VEGFB	VEGFL,VRF	27.096208	14.227616	15.144049	41.510933	25.5996	27.896479	3.065377	5.154589	1.580632	2.313779	3.110933	4.903424	10.970876	8.951063	4.679695	10.213957	4.574907	19.789775	31.685088	23.568976	9	42.186293	25	37.977901	4.297534	8.796935	2	2.482143	3.637733	6.821429	10.682359	11.840909	8.965116	16.773941	6.460852	19.940476
L3_chr11_+_63829544	chr11	63829535	63829662	+	2101	ESRRA	ERR1,ERRa,ERRalpha,ESRL1,NR3B1	523.539375	290.744911	184.358445	523.732658	602.972892	205.451947	54.953667	58.633885	35.488505	48.973085	75.676448	49.679762	103.68019	93.790193	72.836452	147.095389	194.777617	150.971879	558.970047	492.992503	102.996851	527.965318	584.964007	251.989701	70.99522	85.990361	43.992736	48.995181	86.995226	70	101.997986	121.992946	110.99397	238.995965	242.981853	154.998987
L3_chr11_+_64608269	chr11	64608268	64608298	+	7542	ZFPL1	D11S750,MCG4	9.383167	7.277189	3.183914	4.884455	6.133072	2.123056	11.355844	6.981179	4.706807	5.962743	3.426933	4.335282	32.554441	28.185092	24.96418	9.759128	21.247901	14.744002	11	12	2	5	6	3	15	11	6	6	4	6	32	37	40	16	29	15
L3_chr11_+_65990957	chr11	65990943	65990990	+	246330	PELI3	MGC35521	28.495078	21.009356	12.434948	22.500184	8.172516	5.748968	3.663958	13.4611	2.318315	8.947518	0	1.482306	10.266971	27.528108	4.705858	3.658462	2.575855	7.526029	32.775758	35	7	22.933824	8	8.775758	5.454545	21.240465	3	9	0	2	9.967033	36.176471	7.852941	6	4	7.529412
L3_chr11_+_66380588	chr11	66380568	66381169	+	78999	LRFN4	MGC3103,SALM3,FIGLER6,SALM3.	30.536516	48.980006	114.268384	153.27373	91.010059	50.389659	10.385604	28.653504	24.916033	22.257032	21.369752	16.661686	29.510096	44.499052	98.527789	60.46611	43.974127	61.627299	37	81.186339	64.968438	155.92117	88.935037	70.996	15	47	31	23	25	23	28.663866	58.996575	154.853853	98.975991	63	61.979404
L3_chr11_+_66827603	chr11	66827564	66827613	+	54961	SSH3	FLJ10928,FLJ20515,SSH-3	106.474986	76.562287	24.697709	20.615874	30.765781	20.84103	4.889849	6.641361	2.318315	0.937795	5.947176	1.482306	17.466198	26.08399	4.812679	6.703724	6.144395	3.021404	113.909033	129.997403	14	21	30	27	7	11	3	1	7	2	17	33.991071	8	11	8.982456	3
L3_chr11_+_67563027	chr11	67563026	67563125	+	10312	TCIRG1	ATP6N1C,ATP6V0A3,Atp6i,OC-116kDa,OC116,OPTB1,Stv1,TIRC7,Vph1,a3	1563.389563	918.025082	752.847534	999.138374	883.151992	482.365984	201.933291	273.363632	223.209312	214.303296	321.497824	445.182237	470.773881	428.336111	701.150535	447.5271	778.174104	862.06034	1574.924428	1582.93028	369.94993	1001.911184	854.924081	531.947907	234.991831	326.989403	259.954249	200	354.986521	672.73042	468.973817	539.954011	776.896153	721.897068	809.810565	914.847484
L3_chr11_+_68537217	chr11	68537216	68537220	+	NA	NA	NA	5.514526	7.031169	0.890708	7.434511	1.019722	1.810964	2.057318	11.104932	1.461079	5.7531	8.223227	17.663942	1.512121	0	0	3.206146	1.862094	2.775948	6.581395	11.744186	0.581395	7.581395	1	2.744186	2.857143	16.329437	1.893939	5.692691	9.393939	25.589726	1.461538	0	0	5.261538	2.9	2.8
L3_chr11_+_71612254	chr11	71612248	71612875	+	NA	NA	NA	133.120991	70.111387	166.073158	159.608538	116.347999	57.860427	35.35338	48.74265	58.798903	33.50059	45.579979	41.159398	17.489368	28.072822	77.498727	20.89393	30.323081	52.590283	149.759028	117.487984	85.746106	161.466788	113.28714	73.939025	47.124432	70.670473	70.926229	33	51.938416	58.961105	16.991756	36.542613	113.441002	34.070228	38.934375	53.553533
L3_chr11_+_75157422	chr11	75157416	75157471	+	84649	DGAT2	DKFZp686A15125,HMFN1045	165.471994	107.861849	56.799638	67.864023	46.122345	16.119845	25.427944	26.834873	4.720604	8.68972	14.63766	11.57397	80.11223	58.349459	50.109585	38.093538	24.288639	49.990192	180.947529	181.992882	31.998205	68.893301	44.992838	23	33.958904	40.886076	6	9	17	16	78.981567	75.926267	71.981652	62	32.990847	51
L3_chr11_+_86189237	chr11	86189222	86189238	+	11098	PRSS23	MGC5107,SIG13,SPUVE,ZSIG13	0	0	5.161982	7.843411	2.043806	2.000434	0	0	2.402289	0	0	2.223458	0	0.742541	13.810948	7.829265	2.013723	1.007135	0	0	3	8	2	3	0	0	3	0	0	3	0	1	22.778934	12.843137	3	1
L3_chr11_+_86821865	chr11	86821864	86821865	+	NA	NA	NA	2.461087	2.406191	5.161982	3.524105	16.45559	6.84763	0	0	0	0	0	0	0	0	0	0	0	0	3	4	3	3.6	16	9	0	0	0	0	0	0	0	0	0	0	0	0
L3_chr11_+_109468734	chr11	109468729	109468743	+	85463	ZC3H12C	KIAA1726,MCPIP3	0	6.61174	9.937853	12.795444	9.181992	0.638107	0.66108	7.197145	22.370228	2.870125	20.315771	12.002028	0	9.886668	24.668264	8.583684	7.689413	1.007135	0	11	6	13	8.983051	1	1	10	27	3	23	17	0	13	32.968531	14	10	1
L3_chr11_+_119093825	chr11	119093824	119093825	+	NA	NA	NA	0	0	1.591957	2.942775	2.043806	0	1.398909	6.393086	17.030157	12.52249	0	6.953769	0	20.346654	26.737457	16.643684	13.82632	2.971095	0	0	1	3	2	0	2	9	20	12	0	10	0	26	32.954128	26.954128	17	3
L3_chr11_+_122031639	chr11	122031635	122031841	+	84959	STS-1	KIAA1959,MGC15437,p70,STS-1	64.291076	55.681507	23.11287	11.766046	48.021118	9.990366	49.309889	51.83978	31.772906	30.769426	79.166147	59.336353	38.656124	17.450436	22.630971	29.422296	45.889335	12.881382	70.956522	93.975904	13	12	46.73994	13.996139	61.868932	72.980198	38.860458	31	88.972973	84.99446	38	22.868313	35	47.98146	58.990741	13
L3_chr11_+_126378519	chr11	126378518	126378523	+	283165	PRR10	FLJ40224	5.145408	6.024915	3.211403	1.99275	6.116077	4.239524	15.745542	3.435377	12.783313	2.174477	5.279693	7.693124	3.117796	8.718256	8.137343	1.878468	1.255941	6.945841	6.041522	10.027273	2.016935	2.036403	5.977835	5.994694	19.039596	5.309693	15.309683	2.276687	6.052804	11.079203	3.029542	11.389223	12.010704	3.077321	1.959562	7.056253
L3_chr11_-_605951	chr11	605946	606004	-	3665	IRF7	IRF-7H,IRF7A	8.64031	16.045728	85.169432	270.473451	84.375448	13.645828	1.32216	3.480183	12.461773	15.016661	6.972578	2.908258	14.239726	11.451006	94.387595	107.144622	51.816961	11.828724	10	27	44	271	82	18	2	6	15	15	8	4	14	15	114	173	60	12
L3_chr11_-_1287426	chr11	1287408	1287462	-	54472	TOLLIP	FLJ33531,IL-1RAcPIP	71.218387	42.223056	40.678511	123.508361	112.129803	54.494285	15.604523	33.559631	13.624054	17.837126	8.633226	20.508715	19.383321	19.364883	59.303908	43.742308	63.557463	82.443871	79.276819	70.820918	23.930902	124.80805	109.092939	69.532028	21.655431	48.707317	17	18	10	28.761277	19	25.567989	88.250365	71.278532	79.463874	85
L3_chr11_-_2081904	chr11	2081904	2081905	-	NA	NA	NA	3.425296	2.852172	1.702178	0.688722	1.380405	2.123056	0	0.592615	0	0	0	0	4.587969	7.251626	10.17407	5.607337	4.73967	12.220588	4.129032	4.75	1.064516	0.709677	1.354839	3	0	1.125	0	0	0	0	4.494253	9.482759	15.16092	9.160569	6.416667	12.5
L3_chr11_-_3035218	chr11	3035201	3035243	-	833	CARS	CARS1,CYSRS,MGC:11246	9.232169	6.645958	1.591957	8.835521	2.039444	0.638107	4.282387	3.577524	1.545543	7.789493	7.838565	0.741153	24.59991	19.730478	22.03162	11.604004	8.931464	15.886626	10.98	11	1	9	2	1	6	6	2	8	9	1	24	26	34	19	13	16
L3_chr11_-_6776242	chr11	6776242	6776244	-	NA	NA	NA	0	0	0	0	0	0	4.589349	12.412129	5.738331	1.93233	2.528526	2.897997	4.087056	10.711694	0.494381	3.04687	4.358886	6.915176	0	0	0	0	0	0	6	16.972973	6.972973	2	2.972973	4	4	13.857143	1	5	6	7
L3_chr11_-_7413497	chr11	7413497	7413497	-	NA	NA	NA	2.528698	1.211934	0	1.957861	0	0	5.421853	1.858813	4.913659	0	0	0	182.619894	167.41486	185.778888	25.369167	20.499051	1.993043	3	2	0	2	0	0	7	3	6	0	0	0	184.049785	206	180	40.998516	24	2
L3_chr11_-_12842703	chr11	12842703	12842708	-	NA	NA	NA	1.708709	2.598759	0.439487	3.033185	12.470959	3.398286	0	0	0	0	0	0	0	0	0	0	0	0	2.106343	4.278271	0.300578	3.096607	12.190441	5.031232	0	0	0	0	0	0	0	0	0	0	0	0
L3_chr11_-_34336134	chr11	34336120	34336158	-	25841	ABTB2	DKFZP586C1619	98.08151	38.471199	21.134803	11.754918	21.543986	12.937265	70.07243	124.872412	34.60495	32.398976	18.385319	14.177911	54.795981	47.403413	30.151451	10.800708	13.720576	11.828492	106.922132	64.790196	12	12	21	17	82	151.982558	40.982558	30.921512	20.991279	20	53.99537	60.881626	45	17.626732	18	12
L3_chr11_-_46406847	chr11	46406847	46406847	-	NA	NA	NA	0	0	0	0	0	0	0	0	0	0	0	0	17.30615	7.649465	6.542596	23.595908	7.923434	8.764874	0	0	0	0	0	0	0	0	0	0	0	0	17.127273	9.909091	9.603676	38.146591	10.025	9
L3_chr11_-_47448538	chr11	47448538	47448539	-	10658	CUGBP1	BRUNOL2,CUG-BP,CUGBP,NAB50,hNab50	0	0	0	0	0	0	0	0	0	0	0	0	12.221848	2.269478	4.308597	7.363052	7.045449	3.944081	0	0	0	0	0	0	0	0	0	0	0	0	12	3	6.986667	11.972973	9	4
L3_chr11_-_47531259	chr11	47531237	47531305	-	10658	CUGBP1	BRUNOL2,CUG-BP,CUGBP,NAB50,hNab50	195.241904	89.945307	133.80786	154.164542	66.777049	12.955116	36.82367	77.716078	105.622776	55.094508	99.600916	102.911925	96.607368	61.11863	96.240957	86.26106	120.959865	64.505402	210.328907	152.495485	71	155.562562	65.065774	18.495485	48.21921	108.669477	125.355051	54.127663	112.896864	148.992164	95.283717	79.424958	131.269448	140.104942	148.998567	66
L3_chr11_-_56849000	chr11	56848983	56849041	-	85456	TNKS1BP1	FLJ45975,KIAA1741,TAB182	50.176005	44.325605	13.798432	44.176952	57.127479	10.605912	18.602151	13.908817	13.615175	9.41971	10.372588	13.707679	17.012721	19.0637	7.629154	18.207968	27.935103	20.749174	56.913875	74.495507	8.299666	44.941815	55.711587	14.976589	24.554987	22.920653	16.981513	9.748428	12.026777	19.052021	16.59498	25.321099	13.947803	29.738097	37.060052	20.939324
L3_chr11_-_59139625	chr11	59139625	59139834	-	5007	OSBP	OSBP1	234.974497	156.121318	169.832731	296.343657	96.274266	50.527228	160.027748	127.168179	172.001949	192.632986	198.913318	148.557704	98.754554	81.315886	112.49537	110.496264	127.442527	65.988851	259.937022	263.312747	95.515335	299.24393	93.841552	66.978322	197.979364	179.988553	206.319731	186.548703	224.493206	213.77893	96.989262	105.789353	161.663972	179.981955	162.65715	67
L3_chr11_-_62136594	chr11	62136578	62136822	-	256364	EML3	ELP95,FLJ35827,MGC111422	15.081717	6.592158	0	9.837188	3.063528	6.03781	4.8131	2.300265	1.545543	3.80792	3.395108	2.964612	1.032672	11.051897	6.042927	4.259982	6.331537	38.832371	18	10.860759	0	10	3	9	7	4.101124	2	4	4	4	1	14.637931	10	7	9	40
L3_chr11_-_62146033	chr11	62145996	62146236	-	26229	B3GAT3	GLCATI,GlcAT-I	41.80282	26.516462	33.546532	59.013175	40.930016	26.786534	4.550504	6.852037	0.772772	10.086912	4.292921	8.725412	37.472864	27.510444	36.912255	26.992555	23.882047	70.536063	48.922414	44	19	60	40	37	6.563218	11	1	10	5	12.211055	37	36	50	43.959016	32	72.936538
L3_chr11_-_62251241	chr11	62251184	62251544	-	221092	HNRPUL2	DKFZp762N1910,HNRPUL2	323.455699	124.616779	106.084195	207.325429	88.477401	30.088068	38.154802	38.124784	33.073792	24.167725	29.165218	42.83484	40.93506	37.735167	26.410919	24.011559	29.54439	29.655716	358.51095	209.512152	60.50909	210.464053	86.380552	42.536813	53.65478	57.002118	41.25573	24.320724	33.989185	59.54311	39.992188	49.86692	46.142346	39.382001	42.793216	29.830596
L3_chr11_-_63584879	chr11	63584878	63584883	-	NA	NA	NA	41.679557	49.076347	38.559636	123.672813	105.697987	119.455851	133.295427	116.218285	42.277712	92.337911	60.277306	351.078109	7.626449	5.555796	6.846991	6.363932	6.473337	14.567672	46.254975	83.247083	21.477849	124.411823	102.535967	133.14407	150.139622	138.655457	50.140077	86.36719	67.672059	541.269694	7.428902	7.3952	11.837381	10.439248	8.934333	14.753349
L3_chr11_-_64658543	chr11	64658533	64658603	-	84447	SYVN1	HRD1,KIAA1810,MGC40372	31.018883	33.081733	20.449803	42.299665	39.89972	15.855854	14.758836	12.775108	6.217263	24.129189	33.641491	34.270814	35.882454	32.656712	24.9941	43.533629	80.543445	52.029058	37	55	12	43	39	23	20.988439	21	8	25	38.982759	48	35	43	39.989276	71	102.963266	52.97858
L3_chr11_-_65305000	chr11	65304987	65305010	-	91056	DKFZp761E198	PP1030	15.605893	7.82938	1.591957	4.884455	22.519413	5.363197	15.712471	2.702284	0.772772	2.813385	2.552068	11.169752	6.170071	2.227622	1.483144	6.134193	0	3.000177	18	13	1	5	22	8	21	5	1	3	3	16	6	3	3	10	0	3
L3_chr11_-_65860482	chr11	65860460	65860490	-	9610	RIN1		8.340634	17.334193	6.293772	7.689675	6.078223	4.12349	0	3.24274	0	1.93233	0.84304	0.741153	5.145381	15.832343	3.46067	0.60736	0.619822	1.993043	9.956522	28.697502	3.956522	7.869565	5.956522	6	0	6	0	2	1	1	4.982456	21	7	1	0.965517	2
L3_chr11_-_66909248	chr11	66909248	66909249	-	NA	NA	NA	0	0	0	0	0	0	0.66108	0	0	16.904464	0	0.041085	0	0	0	0	0	0	0	0	0	0	0	0	1	0	0	16	0	0.051051	0	0	0	0	0	0
L3_chr11_-_67029411	chr11	67029352	67029470	-	9600	PITPNM1	DRES9,FLJ44997,NIR2,PITPNM,RDGB,RDGB1,RDGBA1,Rd9,RDGBA	65.783609	45.678011	34.227938	90.414167	121.936784	87.469354	37.943475	44.917096	18.836381	40.510513	51.258742	60.033777	32.834309	21.002752	17.272147	23.768028	23.683069	70.535398	76.634098	75.972016	20	91.801127	118.942	113.95788	49.957055	66.969287	23.966257	40.996923	58.975451	85.7464	32	27.983264	31	38.946308	33.991632	71.895521
L3_chr11_-_72530760	chr11	72530739	72531089	-	9873	FCHSD2	KIAA0769,NWK,SH3MD3	12.727915	8.510243	0	4.590574	0	0.638107	2.059989	1.718711	0.772772	11.01743	3.395108	2.777597	4.119751	0.742541	2.0796	9.16982	4.027447	1.993043	15	14	0	4.7	0	1	3	3	1	11	4	3.833333	4	1	4	15	6	2
L3_chr11_-_76172056	chr11	76172052	76172057	-	NA	NA	NA	1.21198	2.655855	3.390385	6.836389	3.734475	2.006981	2.975119	3.016091	1.045001	5.357885	1.264527	14.643399	0.092491	0.062644	0.644293	0.265872	0	0.35986	1.481865	4.419689	2.025907	6.963731	3.647668	2.849741	4.018605	4.613953	1.339535	5.455444	1.488372	21.390698	0.087912	0.087912	1.351648	0.43956	0	0.351648
L3_chr11_-_86061118	chr11	86061077	86061160	-	10873	ME3	FLJ34862	3.265331	1.831254	13.552093	24.497927	17.400048	0.638107	0	1.178254	8.726411	15.48839	10.25479	1.482306	0	2.987708	12.641274	7.960505	7.188415	11.686953	4	3	8	24.976471	17	1	0	2	11	15	12	2	0	4	21	13	10	12
L3_chr11_-_100502925	chr11	100502925	100502926	-	5241	PGR	PR,NR3C3	1.656842	3.000661	0	5.906061	0	6.209524	6.264127	2.56872	2.402289	11.208741	0.84304	4.915947	0	0	1.090837	0.60736	0	1.993043	2	5	0	6	0	8	8	4	3	11	1	7	0	0	2	1	0	2
L3_chr11_-_102174100	chr11	102174097	102174104	-	4312	MMP1	CLG,CLGN	0	0	0	0	0	1.362328	0	0	1.580632	0	0.84304	44.875312	0	0	0	1.826311	9.700981	314.358935	0	0	0	0	0	2	0	0	2	0	1	65.848728	0	0	0	3	12.99711	334.823461
L3_chr11_-_105428133	chr11	105428125	105428133	-	NA	NA	NA	0.478011	0.99836	4.904297	2.730544	1.586231	0.516731	7.357211	5.484324	6.92346	4.828251	10.426099	18.388292	0	0.408435	0	0	0	0.858101	0.617818	1.63081	2.859903	2.786096	1.553887	0.841432	10.432657	8.825558	8.705733	4.998721	12.023301	25.947689	0	0.555556	0	0	0	0.843137
L3_chr11_-_106967540	chr11	106967539	106967540	-	NA	NA	NA	5.209432	12.997963	5.161982	1.921354	0	0	13.255501	7.228332	10.840855	0.937795	0	0.553583	13.163545	11.661098	46.466825	1.832151	0	1.007135	6	22	3	1.969697	0	0	16	10.666667	12.913043	1	0	0.740741	13	15	53.955056	3	0	1
L3_chr11_-_109464110	chr11	109464109	109464110	-	NA	NA	NA	0	0	0	0	0	0	0	0	4.005807	11.436084	6.129538	2.852977	0	0	2.4069	3.061421	4.530728	1.993043	0	0	0	0	0	0	0	0	5	11	7	4	0	0	4	5	6	2
L3_chr11_-_110088097	chr11	110088097	110088097	-	57569	ARHGAP20	KIAA1391,RARHOGAP	6.117836	3.000661	1.591957	10.860769	7.180999	8.798116	29.950492	13.070039	27.666207	74.111684	34.390727	40.346542	6.111572	0.742541	2.4069	0	8.766051	7.805037	7	5	1	11	7	11	34	17	32	66	38	61	6	1	4	0	11	8
L3_chr11_-_124100699	chr11	124100699	124100699	-	NA	NA	NA	1.656842	1.211934	1.591957	2.942775	0	0	0	2.56872	2.402289	1.93233	1.709028	3.544256	5.100095	7.720838	23.106812	11.591484	10.514831	3.944081	2	2	1	3	0	0	0	4	3	2	2	5	5	10	29	18.806122	13	4
L3_chr11_-_129850076	chr11	129850076	129850076	-	NA	NA	NA	2.528698	0.610418	1.591957	0.975531	1.019722	2.908506	1.398909	0	0	2.94947	7.919555	7.628988	3.072054	1.502626	2.4069	6.144174	19.570761	13.542489	3	1	1	1	1	4	2	0	0	3	9	11	3	2	4	10	23	14
L3_chr11_-_133894398	chr11	133894397	133894399	-	NA	NA	NA	1.656842	1.810134	12.788907	3.060311	15.424047	2.123056	0	0	4.843379	0.937795	0.84304	0.870961	0	0	5.31075	3.677067	0.643964	0	2	3	7	3.129412	15	3	0	0	6	1	1	1.166667	0	0	8	6	1	0
L3_chr12_+_2774422	chr12	2774391	2774455	+	2288	FKBP4	p52,PPIase,FKBP52,FKBP59,HBI,Hsp56	28.640768	16.878675	3.183914	16.544945	5.102972	5.190968	9.910065	5.934031	0	3.75118	1.68608	3.677588	21.505365	9.758714	4.057126	9.148542	7.89123	14.900718	34	28	2	16.905263	5	8	14	10	0	4	2	5	21	13	8	15	12	15
L3_chr12_+_6179812	chr12	6179753	6179842	+	928	CD9	GIG2,p24,5H9,BA2,BTCC-1,DRAP-27,MIC3,MRP-1,TSPAN29	4.217545	0	1.591957	15.654459	23.551377	0	0	0	1.580632	7.751925	13.91418	6.514887	0	2.245167	11.819594	52.857173	74.73568	44.08691	5	0	1	16	23	0	0	0	2	8	15.928571	8.953488	0	3	20	86	96	45
L3_chr12_+_6473531	chr12	6473531	6473535	+	9918	NCAPD2	CAP-D2,CNAP1,KIAA0159,hCAP-D2	0	0	0	0	0	0	0	0	0	0	0	0	0	0	0.494381	0	2.913582	10.679818	0	0	0	0	0	0	0	0	0	0	0	0	0	0	1	0	4	11
L3_chr12_+_6907236	chr12	6907236	6907244	+	1822	ATN1	B37,D12S755E,DRPLA,NOD	0.804244	1.810134	0	4.917216	5.11335	0.638107	4.429194	10.846779	0.772772	0	3.089372	5.026561	1.032672	0.742541	3.823916	1.577924	0	0	1	3	0	5	5	1	6	16	1	0	3.642857	7	1	1	6	2.592593	0	0
L3_chr12_+_13088359	chr12	13088359	13088601	+	57613	KIAA1467	DKFZp781O012	8.354732	3.053734	18.327963	71.734217	28.636863	6.639409	22.440813	22.925315	148.52173	265.251562	76.845966	86.294893	4.119751	13.641227	53.691413	61.32181	49.905357	35.550304	10	5.016544	11	72.861748	28	10	30	34	173.986273	248.126275	88	124.187499	4	18	75.983051	99.943997	66	36
L3_chr12_+_27007176	chr12	27007172	27007177	+	NA	NA	NA	0	0	0	0	0	0	0	0	0	0	0	0	0	0	4.556932	0	10.13581	0	0	0	0	0	0	0	0	0	0	0	0	0	0	0	8	0	13	0
L3_chr12_+_27377035	chr12	27377034	27377136	+	56938	ARNTL2	BMAL2,CLIF,MGC149671,MGC149672,MOP9,PASD9	22.190751	10.257324	62.320345	32.345786	10.205944	4.98908	10.615817	14.370174	29.985924	14.76814	9.41175	25.459569	19.37364	10.540068	42.780035	25.634968	8.690372	17.878917	26	17	35	32.956204	10	7	15	23	36.916084	14.958042	11	35.653846	18.924793	14	67.994792	41.985268	13.104134	17.995169
L3_chr12_+_42341317	chr12	42341312	42341323	+	NA	NA	NA	0	0	0	0	0	0	0	0	0	0	0	0	34.284815	16.946645	29.630014	19.838653	13.765636	11.390678	0	0	0	0	0	0	0	0	0	0	0	0	34	21.833333	37.933333	32.2	17.033333	11.666667
L3_chr12_+_42516135	chr12	42516118	42516141	+	84216	TMEM117	DKFZp434K2435	0	1.220836	0	1.951062	0	0	0	1.080913	1.545543	0	0	0	1.032672	0	0	11.646123	0	0	0	2	0	2	0	0	0	2	2	0	0	0	1	0	0	19	0	0
L3_chr12_+_43896097	chr12	43896094	43896144	+	196527	TMEM16F	MGC104751	40.617503	14.464281	24.146312	32.447708	13.329133	0.638107	7.996884	26.567163	17.810049	38.00821	17.437265	12.723782	42.663478	58.286846	48.049039	28.215171	32.356068	13.922666	47	24	14	33	13	1	11	38	22	36	20	18	42	75	68	46	41	14
L3_chr12_+_44409789	chr12	44409782	44409796	+	196528	ARID2	P200,BAF200,DKFZp686G052,DKFZp779P0222,FLJ30619,KIAA1557	3.313685	1.220836	0	0	0	0	2.960227	3.649634	6.385211	0	0.84304	2.936435	12.296668	7.555402	7.219578	2.433671	0.643964	2.014269	4	2	0	0	0	0	4	6	8	0	1	4	12	10	12	4	1	2
L3_chr12_+_50686995	chr12	50686993	50686997	+	160622	GRASP	TAMALIN	1.656842	4.186026	12.096676	2.933393	1.019722	0	1.398909	6.562321	1.580632	1.87559	0	5.6571	3.072054	1.502626	3.599684	1.218951	0	4.913316	2	7	6.952381	3	1	0	2	10.703704	2	2	0	8	3	2	6	2	0	5
L3_chr12_+_52181333	chr12	52181332	52181343	+	6895	TARBP2	TRBP,TRBP1,TRBP2	7.81153	3.632486	1.591957	18.726651	12.285289	1.362328	0	2.896964	0.772772	0	0	0	2.065344	2.966178	1.733047	4.293231	4.927305	1.007135	9.040433	6	1	19	12	2	0	5	1	0	0	0	2	3.903509	3	7	7	1
L3_chr12_+_53135926	chr12	53135926	53135926	+	NA	NA	NA	6.574178	3.593868	7.96836	3.682591	16.661923	9.889787	0.66108	0	0	0	0	0	0	0	0	0	0	0	7.5	6	4.5	3.75	16.2	12.240991	1	0	0	0	0	0	0	0	0	0	0	0
L3_chr12_+_55808532	chr12	55808514	55808724	+	4035	LRP1	LRP,A2MR,APOER,APR,CD91,FLJ16451,MGC88725,TGFBR5,IGFBP3R	0	0	0	1.951062	10.220684	15.708347	1.398909	1.080913	1.580632	3.981573	19.819566	114.314444	1.032672	0.742541	0	4.880067	8.907392	64.675506	0	0	0	2	10	23	2	2	2	4	23	165.884817	1	1	0	8	13	66
L3_chr12_+_60420192	chr12	60420191	60420192	+	NA	NA	NA	6.117836	2.406191	16.737923	19.806193	25.747255	16.637778	0	0	0	0	0	0	0	0	0	0	0	0	7	4	9	20	25	20	0	0	0	0	0	0	0	0	0	0	0	0
L3_chr12_+_61240613	chr12	61240611	61240614	+	23041	MON2	KIAA1040,MGC35493	11.898238	9.283011	5.251082	8.146729	2.317327	1.362328	0.773461	1.282248	0	0.270579	0.84304	0.121913	26.506272	35.465761	33.746757	12.777752	34.85798	11.295275	13.401275	15.601913	3.067717	8.268354	2.268354	2	1.15625	2.15625	0	0.3125	1	0.15625	26.250345	45.094545	42.915024	20.772228	40.203014	11.570169
L3_chr12_+_61696667	chr12	61696667	61696667	+	NA	NA	NA	0	2.406191	1.591957	1.957861	0	0.638107	1.398909	0.540457	0.772772	0.937795	0.84304	0.741153	3.072054	0	10.061021	1.714135	0.643964	1.007135	0	4	1	2	0	1	2	1	1	1	1	1	3	0	14	2.807692	1	1
L3_chr12_+_62524097	chr12	62524094	62524099	+	57522	SRGAP1	ARHGAP13,FLJ22166,KIAA1304	0	0.610418	0	0.975531	2.039444	0.638107	0	0	0.772772	0	13.268959	1.454129	0	0	0	0	2.130027	1.007135	0	1	0	1	2	1	0	0	1	0	15	2	0	0	0	0	3	1
L3_chr12_+_65949432	chr12	65949412	65949677	+	55832	CAND1	DKFZp434M1414,FLJ10114,FLJ10929,FLJ38691,FLJ90441,KIAA0829,TIP120,TIP120A	48.977801	32.98602	11.303769	13.694014	3.063528	2.000435	14.416009	18.12903	12.674244	6.75739	16.629087	2.223458	10.289822	29.869653	22.781966	22.608006	18.878314	6.021581	56	54.994709	7	14	3	3	20	29	16	7	19	3	10	39	38	36.987805	26	6
L3_chr12_+_68150437	chr12	68150435	68150475	+	10818	FRS2	FRS2A,FRS2alpha,SNT,SNT-1,SNT1	25.924411	15.03925	3.183914	14.483295	5.116077	0.638107	1.98324	14.15384	15.089686	3.80792	5.956054	5.87287	9.224455	5.257186	12.61758	4.880067	6.290778	2.014269	30	24.93985	2	14.759398	5	1	3	20	18.989796	4	7	8	9	7	20.957895	8	9	2
L3_chr12_+_75682025	chr12	75682008	75682164	+	23390	ZDHHC17	HIP14,HIP3,HSPC294,HYPH,KIAA0946	6.395427	10.249932	11.781989	15.681697	10.228352	2.000434	1.32216	6.960367	3.126176	1.87559	11.092015	1.482306	16.431285	11.999454	13.006759	10.953904	41.1546	9.923209	7.824	17	6.990385	15.990476	10	3	2	12	4	2	13	2	16	16	22	17.971779	53.985714	10
L3_chr12_+_81604804	chr12	81604804	81604804	+	160335	TMTC2	DKFZp762A217	0	0	0	1.957861	0	0	0	17.465463	0	0	0	0.741153	0	0	0	0	0.643964	0	0	0	0	2	0	0	0	22	0	0	0	1	0	0	0	0	1	0
L3_chr12_+_92385423	chr12	92385399	92385424	+	28977	MRPL42	HSPC204,MRP-L31,MRPS32,PTD007,RPML31,MRPL31	2.461087	0	0	0	1.019722	0	11.685981	4.052413	4.720604	0.937795	4.307614	2.964611	26.429349	21.406805	25.199659	28.239246	36.614762	19.484679	3	0	0	0	1	0	15	6	6	1	5	4	26	27.980952	39.966846	46	44	20
L3_chr12_+_93066425	chr12	93066425	93066664	+	10154	PLXNC1	CD232,PLXN-C1,VESPR	17.303993	12.662655	14.026905	68.640634	34.765483	20.049468	7.971498	2.259167	7.180868	20.513132	23.216535	102.169565	2.065344	0.20703	2.471907	13.442035	15.029302	19.957617	20.616087	20.943681	8	69.9625	34	27.864662	11	4	9	20.905099	27	144.954887	2	0.28481	5	22	21	20
L3_chr12_+_94135662	chr12	94135660	94135741	+	55591	VEZT	DKFZp761C241,VEZATIN	3.313684	5.46374	3.183914	2.926593	0	0.638107	3.382149	7.916955	1.580632	7.732753	4.238148	16.574548	26.518503	12.812588	3.553978	15.276504	20.0562	7.985542	4	9	2	3	0	1	5	13	2	8	5	23	25.957746	17	6.985915	25	27.993056	8
L3_chr12_+_99491586	chr12	99491585	99491672	+	283431	GAS2L3		0.804244	2.85177	1.591957	10.819518	0	0.638107	0.66108	7.274569	17.361589	44.082711	27.649744	9.501758	3.098016	17.716759	27.107161	21.364694	16.649761	3.021405	1	4.7	1	11	0	1	1	12.764706	21.747639	43	32	13	3	23	41	34.926886	24	3
L3_chr12_+_103221133	chr12	103221133	103221134	+	493861	EID3	FLJ25832,NSE4B,NSMCE4B	5.941999	3.022067	3.183914	13.792187	2.043806	0	0	0.540457	0	0	0	0	0	0	0	0.60736	0	0	7	5	2	14	2	0	0	1	0	0	0	0	0	0	0	1	0	0
L3_chr12_+_105692283	chr12	105692283	105692591	+	55188	RIC8B	FLJ10620,MGC39476,RIC8,hSyn	40.807596	23.60107	29.524913	4.893837	11.230029	5.300631	10.364029	14.007085	18.397982	9.548171	9.388803	6.285563	26.667143	13.460225	15.787883	22.599392	9.247436	12.936757	48.962264	39	17	5	11	7.915888	15	23	23	10	11	8.547619	25.947347	18	28	36.945455	13.981818	13
L3_chr12_+_106725573	chr12	106725573	106725573	+	NA	NA	NA	30.816938	26.386602	93.763727	37.753192	21.616074	7.063657	0	0	1.580632	0.937795	3.464574	0	0	1.502626	3.823916	1.832151	1.36976	1.007135	33	45	44.990338	38	21	9	0	0	2	1	4	0	0	2	6	3	2	1
L3_chr12_+_113609305	chr12	113609305	113609306	+	NA	NA	NA	4.002269	4.649803	3.343982	20.627808	9.170647	4.145445	6.75813	1.718711	4.005807	0.937795	7.919555	11.860679	1.032672	0	1.090837	0.60736	0	4.964138	4.789474	7.736842	2	20.894737	8.947368	5.842105	9	3	5	1	9	17	1	0	2	1	0	5
L3_chr12_+_129922559	chr12	129922510	129922605	+	5901	RAN	TC4,ARA24,Gsp1	132.194452	93.333397	87.567145	92.053478	60.673096	26.559083	24.992366	50.310987	16.785318	53.330596	25.38842	19.231134	196.598255	233.670097	323.174813	222.388626	224.216259	179.799389	144.978378	158	47	92.996317	58.998214	34	32.995833	67	21	51	29	27	194.996444	295	370.967298	358.983625	247.997041	186.989383
L3_chr12_+_130878899	chr12	130878886	130878919	+	4326	MMP17	MT4-MMP	19.591893	14.979059	0	11.632219	27.262907	10.024056	4.043228	4.19009	2.353404	1.93233	4.820642	1.482306	7.881318	5.268379	0.494381	3.04103	1.817712	11.62535	22.963964	24.873628	0	11.900901	26.624746	14.486156	6	7	3	2	5.658537	2	7.659574	7	1	5	2.718652	11.677342
L3_chr12_-_72069	chr12	72069	72070	-	NA	NA	NA	4.307503	6.546722	4.93594	5.906061	30.914075	3.880068	22.032799	14.071443	8.326049	12.52249	11.521689	28.077945	1.032672	5.00803	4.214383	3.677067	4.530728	14.557951	5	11	3	6	30	5.205387	25.596567	18.532189	10	12	13	41.887324	1	6.533333	6.533333	6	6	15.066667
L3_chr12_-_2856550	chr12	2856492	2856618	-	2305	FOXM1	FKHL16,FOXM1B,HFH-11,HFH11,HNF-3,INS-1,MPHOSPH2,MPP-2,MPP2,PIG29,TRIDENT,TGT3	84.609393	43.572322	24.222368	66.846784	11.193156	32.202752	163.430582	154.198672	79.818247	97.886547	19.637022	59.998257	36.729163	36.029011	10.992024	29.295011	6.874845	13.980387	95.98386	72.996732	13.993464	67.993464	10.952221	41	202.984781	201.966641	96.993103	94.991724	22.987588	85.300863	35.988701	47.374584	19.994444	47.966102	9.988701	13.994444
L3_chr12_-_4998400	chr12	4998400	4998401	-	NA	NA	NA	6.92208	1.211934	0	10.860769	0	0	0	0	0	0	0	0.741153	0	0	0	0	0	0	8	2	0	11	0	0	0	0	0	0	0	1	0	0	0	0	0	0
L3_chr12_-_9200202	chr12	9200200	9200203	-	NA	NA	NA	2.528698	3.000661	3.183914	0	0	0	0	0	0	0	0	0	10.212781	5.060966	6.731489	17.431185	2.913582	0.684586	3	5	2	0	0	0	0	0	0	0	0	0	10.027027	6.675676	10.91723	28.287444	4	0.675676
L3_chr12_-_41731401	chr12	41731400	41731401	-	NA	NA	NA	15.596793	7.718007	1.629515	0.999249	1.025245	0.000472	5.164553	3.791097	5.718006	0.017698	0.01543	0.001102	8.22542	14.071211	14.758297	3.74271	0.675757	0	17.631101	12.898086	1.022016	1.024768	1.005504	0.001376	7.043866	6.105231	7.081983	0.022228	0.019758	0.001235	8.057827	18.251994	21.341379	6.125852	1.063111	0
L3_chr12_-_44948787	chr12	44948787	44949179	-	81539	SLC38A1	SAT1,ATA1,NAT2,SNAT1	27.464362	19.335179	29.42745	21.505062	4.078888	2.638541	34.694511	81.917099	58.570197	52.507377	50.982654	77.092077	65.624874	68.16088	87.895808	77.010773	57.981503	28.907327	33	31.958904	18	22	4	4	47	123.99373	73.83489	53	58.972477	107.819165	63.994911	89.983918	149.481536	125.980011	80.953836	29
L3_chr12_-_46499956	chr12	46499955	46499956	-	51564	HDAC7A	DKFZP586J0917,HDAC7,FLJ99588,HD7A,HDAC7A	0	0.610418	0	0.975531	0	1.276213	0	0.540457	0	0.937795	4.349605	0	10.193808	0.742541	0.494381	1.218951	0.643964	1.993043	0	1	0	1	0	2	0	1	0	1	5	0	10	1	1	2	1	2
L3_chr12_-_48026701	chr12	48026701	48026701	-	NA	NA	NA	2.335576	6.377361	3.656381	13.966583	16.008018	15.947786	24.331136	14.084635	6.719158	24.796372	10.021067	101.737566	0.91299	0.641977	0.936545	0.02979	0.551049	1.818081	2.779919	10.712437	2.173973	14.127874	15.566138	18.943682	28.056307	18.168765	8.124513	23.101891	11.337061	157.922102	0.883264	0.866667	1.749931	0.049793	0.866667	1.821828
L3_chr12_-_51900404	chr12	51900388	51900435	-	5916	RARG	NR1B3,RARC	0	0	6.527897	41.402246	62.597884	22.877768	0.66108	0	21.996126	55.007808	48.406081	54.271533	0	2.269478	6.861757	12.246927	9.117322	14.774868	0	0	4	42	61	31	1	0	27	54	55	78.995475	0	3	12	20	12.985507	15
L3_chr12_-_54387932	chr12	54387923	54387978	-	3679	ITGA7	FLJ25220	31.062853	23.419326	14.026905	23.585959	25.629255	7.54888	18.659604	11.288067	13.805628	29.966904	15.181533	16.301469	14.315921	16.929159	29.469782	28.199616	13.391358	17.692737	36	39	8	24	25	10.886598	23.867671	16	17	30	17.721925	23	14	21.94105	40.983577	45.989011	18	17.983607
L3_chr12_-_56157918	chr12	56157909	56157961	-	64333	ARHGAP9	10C,FLJ16525,MGC1295,RGL1	19.056909	6.670216	0	1.951062	1.019722	1.276214	0.66108	0	0	0	0	0	14.402724	6.742268	0.988763	3.051102	3.530624	2.01427	22	11	0	2	1	2	1	0	0	0	0	0	14	9	2	5	4.961538	2
L3_chr12_-_56445656	chr12	56445653	56445656	-	1594	CYP27B1	CYP1,CP2B,CYP1alpha,CYP27B,P450c1,PDDR,VDD1,VDDR,VDDRI,VDR	0	0	0	13.821751	0	0	0	0	0	0	0	0	0	0	0	0.60736	0	0	0	0	0	14	0	0	0	0	0	0	0	0	0	0	0	1	0	0
L3_chr12_-_66437115	chr12	66437115	66437115	-	NA	NA	NA	0	0	0	0.975531	1.019722	0	0	0	0	1.93233	0	1.454129	3.072054	0	1.090837	0.60736	2.130027	11.316898	0	0	0	1	1	0	0	0	0	2	0	2	3	0	2	1	3	11.666667
L3_chr12_-_72930528	chr12	72930527	72930528	-	NA	NA	NA	0.804244	2.33178	3.343982	0.975531	3.063528	4.532625	0	2.56872	0.772772	0	0.84304	12.314731	0	0	0	0	0	0	1	3.875	2	1	3	6	0	4	1	0	1	18	0	0	0	0	0	0
L3_chr12_-_79855618	chr12	79855610	79855861	-	8825	LIN7A	LIN-7A,LIN7,MALS-1,MGC148143,TIP-33,VELI1	25.170898	10.775265	15.618862	14.797282	7.158808	0	51.214412	111.530465	52.102975	29.126095	20.870051	10.456776	84.609721	49.886088	64.157321	49.443924	34.348117	8.857396	28	18	9	15	7	0	58	122.993496	61	28	23.996743	15	84	64	81	80	43	9
L3_chr12_-_93606292	chr12	93606292	93606293	-	NA	NA	NA	0	0	0	0	0	0	0	0	0	0	0.84304	2.156844	0	0	0	0.60736	4.565727	14.582462	0	0	0	0	0	0	0	0	0	0	1	3	0	0	0	1	6.042553	15
L3_chr12_-_97779026	chr12	97779025	97779026	-	NA	NA	NA	2.461087	3.611079	5.161982	2.942775	4.096355	1.362328	3.768114	8.551742	3.161264	1.93233	3.418055	11.131314	3.087079	3.783298	1.733047	1.832151	2.913582	1.007135	3	6	3	3	4	2	5	12	4	2	4	16	3	5	3	3	4	1
L3_chr12_-_104154028	chr12	104154015	104154035	-	55198	APPL2	DIP13B,FLJ10659	4.117929	0	10.842991	4.884455	2.039444	1.276213	0	1.718711	0	0.937795	2.583893	1.482306	2.065344	3.012019	0.494381	6.082626	6.9755	2.014269	5	0	6	5	2	2	0	3	0	1	3	2	2	4	1	9.946667	10	2
L3_chr12_-_108231997	chr12	108231996	108232001	-	121643	FOXN4	FLJ35967	12.154968	5.344103	9.885804	14.322245	17.989643	24.039282	13.204847	10.353991	12.234649	3.720552	0.841183	17.065738	4.089249	2.072018	1.579245	0.445018	0.643964	1.002376	13.854037	8.85965	5.761839	14.550688	17.526056	29.976701	17.277932	14.686444	14.945127	3.85687	0.997839	24.648354	3.980806	2.773086	2.990403	0.733848	1	0.995202
L3_chr12_-_123284598	chr12	123284598	123284598	-	NA	NA	NA	0.804244	0.610418	0	1.957861	0	9.676941	1.398909	3.30128	1.580632	5.024947	0	10.314211	0	0	0.494381	0	1.36976	2.971095	1	1	0	2	0	12	2	5	2	5	0	15	0	0	1	0	2	3
L3_chr12_-_126963071	chr12	126963071	126963072	-	NA	NA	NA	12.6035	0.610418	0	0	0	0	0	0	0	0	0	0	0	0	0	0	0	0	14	1	0	0	0	0	0	0	0	0	0	0	0	0	0	0	0	0
L3_chr12_-_128270027	chr12	128270027	128270027	-	NA	NA	NA	2.528698	0.610418	0	6.895737	4.096355	0	0	1.178254	1.580632	39.384622	35.313631	22.85514	0	0	0	0	0	0	3	1	0	7	4	0	0	2	2	36	39	34	0	0	0	0	0	0
L3_chr13_+_19430834	chr13	19430822	19431001	+	7750	ZMYM2	RAMP,FIM,MYM,SCLL,ZNF198	19.896074	22.72118	22.05262	30.698142	4.595274	2.310902	14.888328	27.041787	61.351871	27.494672	39.108338	27.898297	35.545131	25.36693	53.645025	48.139264	38.776603	11.584651	23.522293	37.809482	13.006369	31.235436	4.503185	3.515924	20.526891	41.703021	73.725409	28.215561	44.721507	39.105565	34.920792	33.482897	81.538731	78.462168	51.195215	11.640264
L3_chr13_+_25726240	chr13	25726238	25726244	+	1024	CDK8	K35,MGC126074,MGC126075	0.804244	0	0	0	0	0	0.66108	0	0	2.870125	0.84304	6.388535	2.054407	0	0.494381	1.832151	12.432648	11.635228	1	0	0	0	0	0	1	0	0	3	1	9	2	0	1	3	16	12
L3_chr13_+_27093996	chr13	27093992	27094069	+	51082	POLR1D	FLJ20616,MGC9850,POLR1C,RPA16,RPA9,RPAC2,RPO1-3	23.320559	28.203902	8.279921	23.716839	5.102972	3.987798	45.552607	64.290557	38.098183	80.878636	38.239648	46.102135	84.251683	62.774201	87.306105	67.989214	108.035266	57.020516	26.991228	47	5	24.179688	5	5.982456	59	87.992288	46.984848	78	43.997442	65	82.98832	81.998322	120.998317	110.637074	134.993263	58
L3_chr13_+_28131269	chr13	28131227	28131302	+	51371	POMP	C13orf12,HSPC014,PNAS-110,UMP1	4.069575	10.879959	8.119854	17.602938	0	0.638107	5.250429	13.749445	5.528465	8.63298	16.376027	3.677588	68.226015	62.699044	109.275297	68.708322	116.700938	67.945908	5	18	5	18	0	1	7	20	7	9	19	5	66.998428	81.984419	154	111.992139	148	69
L3_chr13_+_41744182	chr13	41744156	41744217	+	11215	AKAP11	AKAP220,DKFZp781I12161,FLJ11304,KIAA0629,PRKA11	4.615592	0.451109	8.386275	27.067571	7.414588	1.260118	1.623222	3.002623	3.539501	6.74313	7.215821	3.249517	4.112051	4.498334	0.511295	5.879932	3.201303	8.845114	5.630083	0.734814	4.934987	27.561669	7.253501	1.976923	2.416809	4.993537	4.425455	7.037659	8.410458	4.412186	3.991557	6.060758	1.072395	9.663261	4.765298	8.892396
L3_chr13_+_47775857	chr13	47775857	47776069	+	5925	RB1	OSRC,RB	82.120245	65.226543	19.423623	150.660041	86.134263	11.584857	82.574781	197.518261	144.103131	158.484943	256.146771	274.164318	103.980151	96.532184	90.277886	175.22843	172.793143	76.374491	94	108.959774	12	153	84	17	104.872855	257.90113	173.9644	154.995415	288.951979	399.796999	101.990516	125.996774	137.963165	284.791874	217.994271	77.830645
L3_chr13_+_50187797	chr13	50187796	50187803	+	NA	NA	NA	0	0	0	0	0	0	0	0	0	0	1.68608	19.900349	0.989058	0	0	1.826311	0	3.000177	0	0	0	0	0	0	0	0	0	0	2	29	0.957447	0	0	3	0	3
L3_chr13_+_52114566	chr13	52114565	52114569	+	144983	RP11-78J21.1	RP11-78J21.1,LOC144983,MGC102957	3.770138	0.019963	1.591957	7.880839	0	0	4.642039	9.557972	5.589454	5.597741	6.139649	8.898952	107.862917	64.00931	130.261491	79.813313	76.699184	23.318517	4.467684	0.031532	1	8.031532	0	0	6.347555	14.491662	6.970669	5.781241	7.073014	12.463302	107.502194	81.095333	150.95238	128.931049	87.939714	23.904032
L3_chr13_+_69354209	chr13	69354209	69354211	+	NA	NA	NA	0	0.610418	0	3.931704	1.023431	0.638107	0	0	0	0.003367	6.949421	12.543001	0	0	0	0.608754	2.014142	2.014269	0	1	0	4.002467	1.0037	1	0	0	0	0.004528	8.020377	18	0	0	0	1.002367	3.001183	2
L3_chr13_+_85730062	chr13	85730062	85730062	+	NA	NA	NA	0	0	0	0	0	0	0	0	0	0	0	0	1.430662	5.458749	2.560161	10.610534	3.490761	4.159757	0	0	0	0	0	0	0	0	0	0	0	0	1.388889	7.111111	4.222222	17.222222	4.722222	4.222222
L3_chr13_+_87121626	chr13	87121615	87121648	+	NA	NA	NA	6.720236	4.272927	1.591957	1.951062	10.232155	1.362328	5.148942	10.526901	0	0.937795	10.488026	14.32992	1.032672	2.245167	0	0	1.931891	3.253174	8	7	1	2	10	2	7.534591	17	0	1	12	20	1	3	0	0	3	3.258065
L3_chr13_+_98951695	chr13	98951656	98951766	+	9375	TM9SF2	FLJ26287,MGC117391,P76	29.654369	12.71435	9.711811	19.577028	17.407909	4.552861	37.643155	46.496284	48.956905	20.309739	24.886061	30.345729	81.649244	62.323922	72.039725	83.474944	83.304098	81.540792	35	21	6	20	17	7	50	71.989607	60.986254	21	29	41.989607	80	81.996769	113.967187	135.991891	111	82.982343
L3_chr13_+_107668749	chr13	107668720	107668762	+	84945	ABHD13	BEM46L1,C13orf6,FLJ14906,MGC27058,RP11-153I24.2,bA153I24.2	16.760596	19.586517	55.583109	23.606842	15.372827	1.276213	5.250429	16.575378	19.786145	23.348528	23.571506	9.275079	14.339521	21.618556	23.858944	16.566879	20.990118	2.014269	19	32.955128	29	24	15	2	7	21	24	23	27	13	14	28	33	27	28	2
L3_chr13_-_24759573	chr13	24759572	24759587	-	9107	MTMR6	RP11-271M24.1	2.412732	12.022798	3.183914	5.859986	1.019722	0	2.721069	3.340081	8.004745	1.87559	3.395108	1.482306	14.353562	10.609851	11.005228	16.510244	0.643964	4.007312	3	20	2	6	1	0	4	6	10	2	4	2	14	14	18.920014	26.965909	1	4
L3_chr13_-_25687203	chr13	25687203	25687208	-	NA	NA	NA	0	1.211934	0	2.942775	1.019722	0	0	0	0	0	0	0	2.054407	6.153361	7.096428	4.284427	11.800975	1.007135	0	2	0	3	1	0	0	0	0	0	0	0	2	8	12	7	16	1
L3_chr13_-_32822739	chr13	32822735	32822851	-	NA	NA	NA	20.037574	6.684833	1.591957	99.988765	51.023266	7.314024	7.150263	11.912559	21.880132	49.880346	80.045354	70.851175	22.57535	10.46913	30.093489	101.657378	167.387433	54.339896	23.960976	10.980198	1	101.770052	49.907933	11	10	19.978115	27	51	92.414543	99.852672	21.979029	13.980781	48.966517	165.887612	209.826391	54.992366
L3_chr13_-_49462018	chr13	49462017	49462018	-	NA	NA	NA	0	0	0	0	0	0	0	0	0	0	0	0	0	2.269478	0	10.461248	0	1.993043	0	0	0	0	0	0	0	0	0	0	0	0	0	3	0	17	0	2
L3_chr13_-_73004486	chr13	73004486	73004487	-	NA	NA	NA	0.804244	5.404001	0	7.902964	0	0	0	0	0	0.937795	0.84304	0.741153	7.196204	12.27902	11.510512	17.255248	8.272343	13.678189	1	9	0	8.043478	0	0	0	0	0	1	1	1	7.036585	15.962967	17.127294	28.036362	11	14
L3_chr13_-_76799242	chr13	76799192	76799263	-	23077	MYCBP2	AC001226.5,DKFZp686M08244,FLJ10106,FLJ13826,FLJ21597,FLJ21646,KIAA0916,PAM	32.961126	16.297903	6.992103	34.521046	15.33844	4.350973	19.721805	34.555116	16.46753	24.64166	19.721312	24.993531	10.501194	7.50912	6.625662	6.086293	8.827482	5.014447	38.985612	27.009649	4.169618	35.10961	15	6	28	55.590975	20.833568	24.932773	23	34.597403	10.227232	10	12.576681	10	13.026426	5
L3_chr13_-_78878340	chr13	78878338	78878392	-	64062	RBM26	ARRS2,C13orf10,FLJ20957,MGC133295,MGC133296,PRO1777,RP11-255E21.1,SE70-2,ZC3H17	140.200361	65.203275	22.361896	58.992342	44.119074	8.764684	46.16419	55.058689	25.846209	32.63953	19.991958	29.040792	41.752239	36.090199	37.655375	35.598211	24.998741	9.861553	151.928386	109.98731	13	59.813923	42.997543	12	57.980707	77.990354	32	32	22.920588	40.929583	40.984026	46.924472	57.993506	57.993569	33.860724	9.996764
L3_chr13_-_95094962	chr13	95094960	95094979	-	22873	DZIP1	DZIP,DZIPt1,KIAA0996,RP11-23E3.3	10.297152	12.46374	17.564778	9.837188	9.212433	3.546613	2.694631	4.052413	2.353404	1.93233	1.709028	0	4.119751	5.266112	4.079888	5.493266	1.931891	6.886707	12	21	10	10	9	5	3.962963	6	3	2	2	0	4	6.98	6.98	9	3	7
L3_chr13_-_98027310	chr13	98027310	98027438	-	8428	STK24	RP11-111L24.5,MST-3,MST3,MST3B,STK3,STE20	63.277389	54.563543	82.418084	119.768095	44.966751	25.74597	57.781848	79.0787	101.994541	88.212226	87.853006	80.990645	20.375075	28.249341	50.770907	47.134015	39.775072	42.205389	71.237644	91.624123	44.944228	120.998198	43.899387	34	73.088673	111.691771	121.340733	86	100.582296	115.58621	19.883905	36.982336	78.813628	76.840132	51.93815	42.933107
L3_chr13_-_98536924	chr13	98536906	98536937	-	23348	DOCK9	RP11-155N3.2,DKFZp686C11110,DKFZp686D2047,DKFZp686N04132,FLJ16744,FLJ44528,FLJ45282,FLJ45601,KIAA1058,KIAA1085,ZIZ1,zizimin1	4.185541	0	3.183914	12.755176	1.019722	0.638107	0	0	1.545543	2.870125	0	0	0	4.47279	1.090837	2.200916	1.287928	2.014269	5	0	2	13	1	1	0	0	2	3	0	0	0	6	2	3.612903	2	2
L3_chr13_-_109236932	chr13	109236925	109236967	-	8660	IRS2		21.321977	17.994295	11.689879	24.5867	13.31407	2.552427	43.486288	125.76951	97.551354	106.792181	82.232719	24.239815	26.25984	30.26544	40.97982	28.358264	30.877363	9.819306	24.971429	29.971429	7	25	13	4	53	143.994575	112.992793	100	91	34.98189	26	39	53	46	37	10
L3_chr13_-_111874967	chr13	111874967	111874967	-	NA	NA	NA	0	0	1.591957	11.853287	2.043806	0	0	0	1.580632	1.93233	1.709028	0	0	0	0.494381	0.60736	0	0	0	0	1	12	2	0	0	0	2	2	2	0	0	0	1	1	0	0
L3_chr13_-_112596645	chr13	112596644	112596647	-	NA	NA	NA	0	0.519332	5.577396	0.827854	1.734962	3.631638	6.81943	2.032339	9.78948	2.532482	3.889599	13.916731	0	0	3.22601	0	0.580484	0.874761	0	0.849315	3.376049	0.849315	1.69863	5.085285	8.875	3.445513	11.848837	2.592105	4.570513	20.195513	0	0	5.693939	0	0.909091	0.866667
L3_chr13_-_113890938	chr13	113890937	113890939	-	NA	NA	NA	0.303656	0.85625	0.0852	6.805705	2.092629	1.554523	13.505853	9.456624	5.787677	9.432192	5.287368	27.877029	0.093511	0.126988	0.629555	0.268168	0.071785	2.059931	0.407932	1.399095	0.067989	6.92658	2.050601	2.458533	17.133597	13.761429	7.199917	9.415289	6.144481	40.655102	0.088889	0.177778	1.364444	0.444444	0.133333	2.058656
L3_chr14_+_22059204	chr14	22059204	22059254	+	NA	NA	NA	0	0	0	0	0	0	0	0.540457	2.353404	7.789493	5.993695	5.131717	0	0	21.633632	27.521401	16.460187	15.829075	0	0	0	0	0	0	0	1	3	8	7	7	0	0	33	45	22	16
L3_chr14_+_23095394	chr14	23095390	23095394	+	79178	THTPA	MGC2652,THTP,THTPASE	0	0	0	0	0	0	0	0	0	0	0	0	11.193337	2.269478	0.494381	0	0.643964	1.007135	0	0	0	0	0	0	0	0	0	0	0	0	11	3	1	0	1	1
L3_chr14_+_44623068	chr14	44623065	44623085	+	55015	PRPF39	FLJ11128,FLJ20666,MGC149842,MGC149843,FLJ45460	31.374975	23.242116	37.594207	30.598881	11.243134	1.362328	18.524303	28.050787	23.761061	17.916471	8.577587	20.336758	26.464713	21.529679	31.395441	30.685302	27.701516	17.687394	35	38.964497	20.975999	31	11	2	23.43943	41.379988	28.989744	18	10	28.905223	25.980198	27.980328	46.920922	49.929445	35.970492	18
L3_chr14_+_54601727	chr14	54601727	54601727	+	93487	C14orf32	MGC23138,MISS,c14_5346,C14orf32	0	0	0	0	0	0	0	0	0	0	0	0	11.152647	0.742541	0	0	1.36976	0	0	0	0	0	0	0	0	0	0	0	0	0	11	1	0	0	2	0
L3_chr14_+_55654881	chr14	55654874	55654947	+	57161	PELI2		27.255358	36.14747	13.695864	3.908924	1.019722	1.362328	12.355828	52.665404	31.062568	1.93233	0.84304	7.079798	36.354799	38.032418	20.988137	6.707986	2.773991	0	32	60.61215	8	4	1	2	16	69	37	2	1	10	35.978313	49	28	11	4	0
L3_chr14_+_59785727	chr14	59785644	59785746	+	5494	PPM1A	MGC9201,PP2C-ALPHA,PP2CA	77.536727	60.463857	50.622595	62.791574	33.732022	15.646437	13.384091	10.804681	12.465867	4.745715	5.924229	12.381839	25.603649	24.119365	21.574431	32.582324	15.086607	13.812338	88.996344	100.975726	29	63.910233	32.990018	22.999085	17.72209	18	15.995305	5	7	17	24.967987	31.961353	38.473864	53.330429	21.996875	13.815252
L3_chr14_+_60271242	chr14	60271228	60271263	+	4331	MNAT1	MAT1,RNF66,TFB3	2.412732	0.610418	0	0	0	0	0.66108	3.437421	3.126175	0.937795	0.84304	2.936435	7.165439	16.974217	14.264088	9.169066	7.188415	3.021404	3	1	0	0	0	0	1	6	4	1	1	4	7	22	23	15	10	3
L3_chr14_+_64242072	chr14	64242071	64242073	+	NA	NA	NA	10.827947	1.297555	3.600374	3.50637	3.216173	1.3843	4.826132	0.99075	2.120852	1.360411	1.460484	1.171282	0	0.242949	0.141031	1.011443	0.194687	0	12.571429	2.142857	2.142857	3.571429	3.142857	2.142857	6.285714	1.714286	2.714286	1.428571	1.714286	1.571429	0	0.333333	0.333333	1.666667	0.333333	0
L3_chr14_+_66044628	chr14	66044622	66044629	+	10243	GPHN	GEPH,GPH,GPHRYN,KIAA1385	14.600407	5.416219	1.591957	4.893837	5.116077	0.638107	0.66108	2.939727	1.545543	0	5.173602	2.195282	5.137399	9.095001	5.827113	5.500931	2.657687	3.97823	17	9	1	5	5	1	1	5	2	0	6	3	5	11.984	10	9	4	4
L3_chr14_+_75114712	chr14	75114692	75114726	+	55640	FLVCR2	C14orf58,CCT,FLJ20371,FLVCRL14q	2.528698	1.220836	0	6.842316	1.019722	1.276213	9.167311	0.540457	0.772772	0.937795	0.84304	0	10.185233	2.227622	4.307029	9.028397	1.931891	1.007135	3	2	0	7	1	2	11.863636	1	1	1	1	0	10	3	8	14.818182	3	1
L3_chr14_+_76634320	chr14	76634320	76634437	+	85457	KIAA1737		24.121581	24.765228	15.14405	42.157617	14.301225	4.552861	14.844587	10.460505	29.323944	23.327503	20.55115	27.323494	34.790061	23.307492	25.317755	36.034382	49.027197	53.413832	29	41	9	43	14	7	21	17.947644	35.89759	23.9412	24	37.794118	34	31	44	58.996885	68	53.958824
L3_chr14_+_85069445	chr14	85069445	85069564	+	NA	NA	NA	0	0	6.753939	28.574236	3.059166	2.000435	0	0	34.577965	22.644714	16.634702	43.286096	0	0	8.154775	12.914256	14.301502	4.951215	0	0	4	29	3	3	0	0	41	22	19	63	0	0	13	21	18	5
L3_chr14_+_85163176	chr14	85163176	85163176	+	NA	NA	NA	0	0	0	0	0	0	0	0	0	0	0	0	11.152647	0	0	1.218951	2.130027	0	0	0	0	0	0	0	0	0	0	0	0	0	11	0	0	2	3	0
L3_chr14_+_89492031	chr14	89492022	89492101	+	55775	TDP1	FLJ11090,MGC104252	66.516377	40.268982	16.736007	42.303929	9.199327	3.914754	92.015478	79.654893	85.964404	48.12906	32.677871	36.043841	122.704345	87.831692	108.541088	94.094861	59.629742	40.382828	75.989726	66.989726	10	43	9	6	116.641784	112.957282	102.968932	48	38	50.992233	120.853547	114	147.998661	152.99328	76.994631	41
L3_chr14_+_98712135	chr14	98712135	98712135	+	NA	NA	NA	0	0	0	1.957861	0	0	10.589577	0	0	0	0	0	0	0	0	0	0	0	0	0	0	2	0	0	13	0	0	0	0	0	0	0	0	0	0	0
L3_chr14_+_101675971	chr14	101675962	101676003	+	91833	WDR20	DMR,FLJ33659,MGC33177,MGC33183	17.262736	14.992925	17.724846	37.48153	10.22694	0.638107	11.557112	16.534831	44.121469	18.596468	23.506001	16.944371	21.510186	15.902542	34.444095	24.469464	18.103666	8.919999	20	25	10	37.99359	10	1	16	25	53.954772	19	26.966346	23.966346	21	21	53	39.990741	25	8.977064
L3_chr14_+_101855835	chr14	101855817	101855894	+	55778	C14orf131	FLJ11132	66.103791	42.90073	3.406225	35.841985	10.3237	8.679121	14.613133	17.654776	29.14362	8.645607	5.646985	21.93436	40.487634	23.694807	19.201344	15.904198	16.439058	31.405402	73.857143	72.122366	2.04844	36.456501	10.10369	12.110529	19.663052	27.060994	35.397513	9.035992	6.680084	30.9792	39.81735	30.959682	31.233714	26.018323	22.740738	32.221399
L3_chr14_+_104227002	chr14	104226950	104227040	+	64423	C14orf173	hCG_2029577,C14orf151,DKFZp762A0214,FLJ22056,INF2,MGC13251,pp9484,C14orf173	736.674552	413.91892	387.689098	670.992893	565.423936	398.690698	384.612634	474.005325	238.644201	665.252606	490.61142	555.996616	65.972149	50.995731	81.123412	70.843285	69.447847	141.693631	765.71673	707.457276	198.729006	674.55666	548.477384	445.394252	446.888003	565.010897	283.886677	619.3092	545.628719	828.667333	64.863481	66.846078	115.328699	115.479549	90.626577	145.421996
L3_chr14_+_104467401	chr14	104467401	104467402	+	NA	NA	NA	27.130642	1.810134	3.343982	5.892747	4.089265	0.638107	0.66108	0	0	0	0	0	0	0	1.090837	0	0	0	30	3	2	6	4	1	1	0	0	0	0	0	0	0	2	0	0	0
L3_chr14_+_104630657	chr14	104630649	104630708	+	NA	NA	NA	7.434521	3.273784	0	14.498611	6.905913	6.370742	22.251567	12.645781	4.072757	23.605735	22.601881	28.316436	4.119751	2.245167	0.494381	0	0	1.446058	9	5.382488	0	14.764977	6.764977	8.764977	27.909506	18.455479	5.091013	23.090702	25.817871	41.001661	4	3	1	0	0	1.430233
L3_chr14_+_104957241	chr14	104957191	104957263	+	9112	MTA1		165.418313	125.33903	92.358176	119.147522	70.751997	50.101008	97.110527	149.018702	64.46571	88.045048	67.698535	89.150471	21.51393	29.027394	20.258808	44.609584	27.924481	31.120868	183.891258	211.696014	50.832155	120.780879	68.998609	65.994482	123.046963	197.01208	78.617593	85.276341	77.41172	128.016736	20.965041	37.961686	34.28754	72.726415	38.481262	31.458825
L3_chr14_-_22596570	chr14	22596562	22596602	-	NA	NA	NA	11.674805	15.583448	1.591957	14.699439	6.135799	4.638976	10.93257	6.738701	6.324122	6.75739	12.877946	34.082803	2.065344	7.545594	3.890043	14.700658	4.061919	7.007489	13.979798	25.979798	1	15	6	7	14.835227	11	8	7	14.98	48.671233	2	10	7	24	6	7
L3_chr14_-_35348181	chr14	35348170	35348248	-	253959	GARNL1	DKFZp566D133,DKFZp667F074,GRIPE,KIAA0884,TULIP1	4.873819	6.059798	6.753939	5.876167	9.207218	2.761163	6.873089	9.080269	16.386757	10.007568	10.448675	19.863742	10.26386	8.280399	4.634329	6.719103	3.301651	1.007135	6	10	4	6	9	4	10	14	20	10	12	28	10	11	8	11	5	1
L3_chr14_-_37130930	chr14	37130930	37130930	-	NA	NA	NA	2.265222	1.386679	0	3.230382	1.958391	4.774261	1.6369	1.603006	0.237772	0	1.596765	15.376003	0	0	0	0	0.004739	0	2.699561	2.291667	0	3.291667	1.916667	6.291667	2.312737	2.629871	0.319277	0	1.871055	22.617084	0	0	0	0	0.010989	0
L3_chr14_-_49653041	chr14	49653027	49653041	-	79609	C14orf138	FLJ13920	4.970528	1.831254	6.687965	5.869368	3.063528	0	1.32216	14.348442	9.634263	5.857163	6.016642	6.397232	6.170071	9.065765	20.47689	5.507951	9.502511	8.97145	6	3	4	6	3	0	2	20	12	6	7	9	6	12	30.977528	9	13	9
L3_chr14_-_50204775	chr14	50204765	50204820	-	60485	SAV1	Wwp4,SAV,WW45	52.039925	26.999809	31.149022	63.889324	10.222337	6.185154	8.824286	14.385478	33.063555	9.025177	21.654272	10.892492	48.883309	21.914827	61.256733	27.682916	35.863916	11.938742	60.903614	44.844828	18	64.969957	10	9	13	24.232773	41	9.493475	25	15.077591	47.828561	29	91.578432	45.204638	49.027118	11.916168
L3_chr14_-_50367602	chr14	50367589	50367641	-	51199	NIN	KIAA1565	49.580819	32.385005	17.232305	46.312979	10.22694	4.675482	13.824987	10.173111	5.479579	5.33945	10.857438	20.928936	21.400444	11.363586	7.831792	11.002525	19.26465	7.958489	56.855012	54.259299	10	46.984126	10	7	19	15	7	5.645161	12.632911	29.961905	21	15	13.972727	18	25.973214	7.972727
L3_chr14_-_52088969	chr14	52088968	52088983	-	57544	KIAA1344	KIAA1344	4.185541	3.01661	5.161982	2.933393	1.019722	0	4.228769	26.313945	25.886675	13.946231	5.192645	7.205103	9.163498	17.048632	12.6209	9.553165	1.931891	2.936571	5	5	3	3	1	0	6	36	30.985294	14	6	10	9	22	20	15.593407	3	2.964602
L3_chr14_-_60191940	chr14	60191940	60191940	-	NA	NA	NA	1.656842	0.610418	3.343982	0.975531	0	0	0	0.540457	0	0.937795	0	0	2.054407	11.661098	8.437354	1.218951	2.130027	1.993043	2	1	2	1	0	0	0	1	0	1	0	0	2	15	12	2	3	2
L3_chr14_-_63079833	chr14	63079799	63079865	-	5529	PPP2R5E		207.832408	144.1313	86.088545	119.651991	47.126878	14.019312	99.261046	150.787089	131.245891	88.035709	94.404514	109.386756	90.614976	86.466716	91.653494	79.861803	117.856178	50.780206	229.994609	243.994609	47	121.387276	45.995962	20	127.99428	203.392227	156.593764	87.598344	108	156.997701	88.995759	112.443899	133.34332	130.213322	148.966654	51.328346
L3_chr14_-_63264505	chr14	63264504	63264520	-	81537	SGPP1	SPPase1	0	0.610418	0	0	2.039444	2.123056	0	0.540457	0.772772	0	1.68608	10.45935	0	0.742541	0.494381	0	1.287928	2.014269	0	1	0	0	2	3	0	1	1	0	2	15	0	1	1	0	2	2
L3_chr14_-_68796993	chr14	68796993	68796994	-	NA	NA	NA	4.307503	11.853322	8.919993	22.793105	22.648658	32.196324	3.768114	8.011285	1.580632	1.87559	0	14.305997	0	0	0.494381	0	0	0	5	20	5	23	22	36	5	11	2	2	0	21	0	0	1	0	0	0
L3_chr14_-_74148642	chr14	74148642	74148651	-	4053	LTBP2	C14orf141,LTBP3,MSTP031	0	0	0	0	2.039444	0	0	0	1.580632	0	7.767239	0	0	0	0.494381	0	0	10.679818	0	0	0	0	2	0	0	0	2	0	9	0	0	0	1	0	0	11
L3_chr14_-_76807305	chr14	76807305	76807354	-	58157	NGB		0	0.610418	1.591957	0	1.019722	0	0	10.416672	14.399639	1.885484	0	0.741153	0	0	1.090837	0	0	0	0	1	1	0	1	0	0	14.486486	17	1.953488	0	1	0	0	2	0	0	0
L3_chr14_-_76913203	chr14	76913151	76913211	-	283578	TMED8	FAM15B,MGC126559	19.910786	11.510904	3.343982	13.671033	8.166501	1.276213	4.043228	7.509501	10.079812	7.502361	14.811062	3.677588	12.333292	9.036057	9.895635	11.578512	5.959338	3.021404	24	19	2	14	8	2	6	12.930556	12.731183	8	17	5	12	12	17	19	9	3
L3_chr14_-_88329042	chr14	88329041	88329047	-	161436	EML5	DKFZp781D1122,EMAP-2,HuEMAP-2	4.137187	0	12.788907	0	0	0	0.66108	0	0	1.93233	0	0.741153	0	0	0	0	0	0	5	0	7	0	0	0	1	0	0	2	0	1	0	0	0	0	0	0
L3_chr14_-_88953175	chr14	88953166	88953338	-	1112	FOXN3	C14orf116,CHES1,PRO1635	113.866368	146.334815	50.508581	75.054849	32.714035	11.88654	113.320119	209.079784	120.735121	75.621338	115.70737	154.672906	138.547092	97.58641	81.593224	43.245342	36.746904	21.917846	131.523287	245.311746	29	76.44036	31.985481	16.982922	145.609377	293.314195	145.968039	75.997004	132.670672	220.188244	136.230028	127.120962	122.241196	70.705502	50.906793	21.997207
L3_chr14_-_90780795	chr14	90780772	90780795	-	8111	GPR68	MGC111379,OGR1,MGC156983	0	0	0	2.942775	0	0.638107	0	0	0	0	0	0.741153	0	0	0	1.826311	1.36976	10.943714	0	0	0	3	0	1	0	0	0	0	0	1	0	0	0	3	2	11
L3_chr14_-_105437673	chr14	105437673	105437673	-	NA	NA	NA	2.528698	1.810134	0	2.942775	3.069543	1.362328	3.768114	5.600086	3.233036	33.697185	37.160812	21.546857	0	0.742541	0.494381	7.379756	7.016061	5.846297	3	3	0	3	3	2	5	8	4	31	41	32	0	1	1	12	8.965517	5.965517
L3_chr15_+_28123934	chr15	28123934	28123937	+	NA	NA	NA	17.975082	10.950982	1.591957	5.22908	13.977046	12.537504	2.960227	0	0.349303	0	6.129538	2.852977	3.315533	2.324744	2.465925	0.795072	0.7288	1.168202	19.929078	18.446809	1	5.321513	13.607565	15.321513	4	0	0.463415	0	7	4	3.233161	3.07772	4.15544	1.310881	1.15544	1.15544
L3_chr15_+_29386345	chr15	29386344	29386346	+	NA	NA	NA	3.182628	0.610418	0	1.951062	2.043806	0	0	0.540457	0.772772	0	5.192645	1.482306	13.191089	0.742541	0.494381	0.60736	0	0	3.901166	1	0	2	2	0	0	1	1	0	6	2	13	1	1	1	0	0
L3_chr15_+_36632035	chr15	36632035	36632035	+	NA	NA	NA	1.656842	1.810134	1.591957	2.942775	1.019722	0.638107	5.421853	3.30128	1.580632	0	2.583893	1.454129	1.032672	19.604114	6.851756	1.832151	2.913582	3.944081	2	3	1	3	1	1	7	5	2	0	3	2	1	25	10	3	4	4
L3_chr15_+_39310757	chr15	39310733	39310785	+	11261	CHP	SLC9A1BP	1.608488	1.810134	0	0	0	0	19.544259	11.196499	4.636629	11.58245	6.844988	9.334687	38.709108	24.349691	32.673127	34.283518	32.026559	34.385663	2	3	0	0	0	0	25	18	6	12	8	13	37.997207	32	50.994429	55.953412	43.953613	34.991304
L3_chr15_+_41213041	chr15	41213041	41213097	+	80021	TMEM62	FLJ23375	69.730645	31.174224	4.775871	40.280921	13.281503	6.553295	35.33976	17.853188	3.091086	6.75739	20.786246	11.557125	22.428917	7.555403	4.429031	6.087901	17.125364	14.971806	80	52	3	41	13	10	45	27	4	7	24	16	21.962963	10	7.907407	10	22.954128	15
L3_chr15_+_41264895	chr15	41264852	41264931	+	23582	CCNDBP1	DIP1,GCIP	95.149499	63.463804	67.543763	69.756759	26.567609	26.840724	24.219519	28.740046	17.190626	30.747951	19.000912	36.952379	116.006633	72.077015	100.225314	68.073247	76.980619	72.846766	108.550411	105.994962	37.997487	70.997519	26	36.994975	32.990741	43	21.476615	31	22	52.127622	114	93.932679	146.990952	111	101.995466	74
L3_chr15_+_42507128	chr15	42507095	42507136	+	51496	CTDSPL2	FLJ10523,HSPC058,HSPC129	2.461087	3.641388	1.591957	3.908924	0	0	7.920134	5.463107	7.122893	8.776128	5.947176	7.250123	18.507566	15.601406	15.710804	12.83646	16.128388	5.992499	3	6	1	4	0	0	11	9	9	9	7	10	18	20.556229	25.641026	21	23	6
L3_chr15_+_47249735	chr15	47249700	47249774	+	2585	GALK2	GK2,MGC1745	3.332943	0	0	0	2.043806	0	4.781058	12.396039	4.755693	11.771066	12.919754	16.705686	21.468794	29.59817	15.044715	37.342719	45.988719	18.915886	4	0	0	0	2	0	7	19	6	12	15	23	21	39	25.995868	60.99182	60.987688	19
L3_chr15_+_67239958	chr15	67239936	67240051	+	26035	GLCE	HSEPI,KIAA0836	27.766706	9.660316	21.815718	24.521489	0	1.362328	1.98324	8.16539	43.720773	1.87559	14.700737	8.642388	13.325107	5.232875	19.590608	26.088701	17.482317	7.922311	31.989362	15.978723	13	25	0	2	3	14	53.982906	2	17	12	12.987805	7	34.616019	42.685583	24.987654	8
L3_chr15_+_72861472	chr15	72861470	72861542	+	1445	CSK	MGC117393	21.374305	19.696275	6.908129	18.631676	12.474065	10.431265	7.610918	10.264914	9.190857	14.460371	10.609871	10.615512	36.936161	36.122033	17.689901	12.631836	20.361077	35.124382	25.176747	32.7088	4.313776	19	12.1875	15	11	17.001135	11.500568	14.333712	12.300237	14.811207	36.186078	47	29.660947	20.660947	28.325423	35.66436
L3_chr15_+_75011127	chr15	75011124	75011192	+	5955	RCN2	E6BP,ERC-55,ERC55,TCBP49	228.617277	151.783145	50.224838	162.022931	50.199207	15.21077	7.003456	38.267084	12.045642	7.974417	13.770749	21.690269	100.224808	82.556932	56.035993	76.337896	47.217778	47.691315	249	256.957687	28	163.973911	48.984724	21.998797	10	49	15	8	15.888199	30.268625	98.977548	105.977548	84	124	63.996479	49
L3_chr15_+_76419749	chr15	76419695	76419749	+	1381	CRABP1	CRABP,CRABP-I,CRABPI,RBP5	16.078149	4.522423	13.855933	7.827229	2.039444	0	2.82986	1.62137	0.110145	1.93233	0	0	15.256433	10.69092	8.486607	2.43951	4.358886	1.007135	19	7.490741	8	8	2	0	4	3	0.151515	2	0	0	15	14	13.705263	4	6	1
L3_chr15_+_83179071	chr15	83179070	83179071	+	NA	NA	NA	3.413301	3.593868	5.161982	0.975531	1.019722	2.908506	5.250429	10.506705	4.913659	3.981573	1.709028	0	6.111572	1.502626	4.318297	1.832151	0.643964	1.993043	4	6	3	1	1	4	7	14	6	4	2	0	6	2	7	3	1	2
L3_chr15_+_87723690	chr15	87723689	87723690	+	NA	NA	NA	0.804244	0	0	6.895737	10.796417	3.712866	2.16878	0	0	6.082939	15.145857	11.805126	0	0	0	0	0	1.007135	1	0	0	7	10.511111	5	3	0	0	6.00525	17	17.055024	0	0	0	0	0	1
L3_chr15_+_88346442	chr15	88346430	88346513	+	374655	ZNF710	DKFZp547K1113,FLJ00306,FLJ37393,MGC163413	21.241157	0.610418	0	32.169209	5.108987	2.000434	1.398909	0	4.778579	1.87559	3.426933	1.482306	1.032672	1.485082	0.494381	4.891787	7.50316	7.93472	25	1	0	32.831981	5	3	2	0	6	2	4	2	1	2	1	8	11	8
L3_chr15_+_96304943	chr15	96304942	96304960	+	91947	ARRDC4	FLJ36045	4.922173	15.638436	1.591957	10.784001	4.078888	0.638107	2.82986	0.540457	0.772772	2.870125	32.968107	2.852977	3.087079	6.077661	13.899067	3.053756	3.557546	1.007135	6	26	1	11	4	1	4	1	1	3	37	4	3	8	19	5	5	1
L3_chr15_+_97923719	chr15	97923702	97923774	+	NA	NA	NA	17.402006	30.699259	30.621922	77.842443	48.230646	9.280168	5.090274	17.265764	27.3443	29.224029	48.237287	66.435515	7.217768	18.246322	47.194025	59.559422	56.348262	33.543921	20.502845	51.463333	17	79	47	13	7	27	34	28.965398	55	95	7	24	71.997059	96.991176	72.979769	33.991228
L3_chr15_-_22472160	chr15	22472159	22472162	-	NA	NA	NA	48.700842	47.993883	41.291576	64.531353	100.521134	88.024081	56.598655	42.543413	28.524746	54.452489	30.789494	102.953313	1.365652	2.770854	6.46496	2.710665	2.335211	6.240335	51.745895	82.21474	21.333768	64.86699	97.274107	93.072342	62.99071	50.996258	33.506759	49.852273	34.529213	157.730685	1.325301	3.650602	9.864139	4.446484	3.302607	6.312333
L3_chr15_-_23479915	chr15	23479915	23479919	-	NA	NA	NA	0.804244	1.211934	1.591957	7.140373	10.250542	9.691655	3.768114	5.900265	0.78212	1.93233	1.709028	2.056914	0.098765	0.742541	1.180991	5.101353	0.851937	2.971095	1	2	1	7.269565	10	12.586207	5	9	1.013895	2	2	2.857143	0.093923	1	2.333333	8.333333	1.354167	3
L3_chr15_-_29071081	chr15	29071079	29071416	-	54893	MTMR10	FLJ20313	28.539691	25.696151	11.463836	30.467339	0	0	20.455081	22.421575	27.247524	11.718535	6.859682	10.046644	14.357245	24.404761	19.494441	4.875835	8.660412	12.840709	33	43	7	31	0	0	27	33	33	12	8	14	14	32	32	8	12	13
L3_chr15_-_38417564	chr15	38417564	38417564	-	388115	C15orf52	DKFZp686N1468,FLJ43339	0	0	0	0	0	0	0	0	0	0	0	0	12.158417	0	0	0	0.643964	0	0	0	0	0	0	0	0	0	0	0	0	0	12	0	0	0	1	0
L3_chr15_-_41000269	chr15	41000266	41000334	-	146057	TTBK2	KIAA0847,TTBK,SCA11	45.662916	25.6629	13.552092	9.767688	4.08325	0	2.82986	24.0865	5.493376	10.765197	7.72567	12.055896	24.587889	3.730248	7.71396	6.702146	3.301651	1.993043	52	43	8	9.982249	4	0	4	35.96732	7	11	9	17	24	5	13	11	5	2
L3_chr15_-_46146318	chr15	46146318	46146320	-	NA	NA	NA	0	0.610418	0	2.942775	0	7.926795	0.66108	0	1.580632	0	0.41586	3.544256	0	0	0	0	1.733382	46.411153	0	1	0	3	0	10	1	0	2	0	0.5	5	0	0	0	0	2.482759	48.827586
L3_chr15_-_46257785	chr15	46257782	46257795	-	50804	MYEF2	FLJ11213,HsT18564,KIAA1341,MEF-2,MGC87325,MST156,MSTP156	11.249366	10.767806	3.183914	1.951062	1.019722	0	0.66108	3.841737	0	0	0	0	1.032672	1.485082	4.19614	2.43951	0	0	13	18	2	2	1	0	1	6	0	0	0	0	1	2	7	4	0	0
L3_chr15_-_49307862	chr15	49307849	49308066	-	NA	NA	NA	0	0	0	0	0	0	0	0	3.04853	7.638445	4.261096	2.964611	0	0	3.710573	19.575264	23.253893	8.920628	0	0	0	0	0	0	0	0	3.904762	8	5	4	0	0	7	32	32	9
L3_chr15_-_50608370	chr15	50608305	50608654	-	4644	MYO5A	GS1,MYH12,MYO5,MYOXIN,MYR12,myosinV,myosinVa	45.152278	29.509534	59.222113	99.918081	41.026821	19.771274	13.784439	41.419651	60.358813	62.774703	92.347619	111.734491	26.865388	23.714534	40.248139	43.261042	64.890622	44.657775	53.714345	48.844441	34.881873	101.647789	40.095732	27.77047	20.239988	64.323055	74.393154	63.816286	106.481679	160.933045	26.147165	31.39886	66.60016	70.631253	88.188531	45.327335
L3_chr15_-_57452064	chr15	57452043	57452364	-	4643	MYO1E	HuncM-IC,MGC104638,MYO1C	83.924558	78.480032	392.628287	903.221755	345.18181	112.912919	52.429326	87.892605	509.72115	579.08972	789.03459	552.88331	41.806005	54.725267	636.157637	459.131648	688.449685	314.100658	95.998862	131.985952	189	904.978486	334.986456	141.99604	65.976464	119.999327	563.964185	514.953714	856.940574	836.887013	41	70.993595	635.975545	738.958837	730.026826	327.893962
L3_chr15_-_61913134	chr15	61913134	61913244	-	8925	HERC1	p532,p619	69.407929	47.013385	20.035774	72.984718	58.531854	10.642496	14.955575	46.1435	36.704673	61.525021	59.95513	62.250742	43.742931	61.925596	64.729952	96.823283	95.741278	54.436133	78	79	12	73.98493	57	15	20	59.946636	43.997396	58.971488	67.982507	89.994778	43	80	89.96518	156.998333	113.986683	56
L3_chr15_-_62782468	chr15	62782460	62782475	-	4947	OAZ2	AZ2	68.429638	41.789245	8.505964	49.571114	41.170997	34.490459	19.465279	9.375153	3.126175	14.385554	12.185264	19.08409	169.65814	130.005363	149.218169	150.923707	205.250479	252.035061	73.983848	70.977659	5	49.984344	40	40	23.916667	13	4	14	14	27.916667	169.853348	162.856967	160.979811	242.916057	214.897346	268.936853
L3_chr15_-_68177102	chr15	68177079	68177313	-	7090	TLE3	ESG,ESG3,FLJ39460,GRG3,HsT18976,KIAA1547	382.282395	236.231375	444.059756	562.742283	590.830777	249.678666	736.241154	839.148094	962.846139	1057.584861	1053.307446	698.700416	82.132589	95.17397	153.754429	141.258241	206.993583	149.526788	409.999153	400.973245	227.999582	565.992922	572.992335	302.492197	778.991956	883.960975	1071.980606	925.993448	1143.898563	1057.524963	81	122.969234	209.865233	228.994258	250.995349	152.957933
L3_chr15_-_70197460	chr15	70197426	70197570	-	4649	MYO9A	FLJ11061,FLJ13244,MGC71859	117.992569	91.481193	70.631934	127.406246	47.049137	15.698874	47.406841	84.405737	93.313791	70.942623	72.695516	74.604874	20.005215	25.313268	22.867285	30.480895	18.58305	9.021758	136.946426	152.568984	41.994253	129.469305	46	22.845679	64.533251	127.455348	113.915138	72.365098	83.751673	104.766708	19.460512	33.54128	38.883207	49.972973	26.210473	9
L3_chr15_-_72513238	chr15	72513231	72513356	-	8482	SEMA7A	SEMAL,CD108,CDw108,H-SEMA-K1,H-SemaK1,H-Sema-L,JMH,MGC126692,MGC126696,SEMAK1,H-Sema K1	33.872113	1.831254	44.567663	406.666056	336.487678	90.28961	4.704309	6.336092	62.758009	123.617545	63.56188	38.571201	2.054407	0.742541	43.508971	60.945054	58.411106	47.938983	38.997714	3	24.996589	407.981635	325.989675	107.989706	7	9.996764	74.996764	115.93847	71.993528	54.817814	2	1	59.981132	98.992453	71.967857	48.996226
L3_chr15_-_72922532	chr15	72922532	72922573	-	25989	ULK3	DKFZP434C131,FLJ90566	56.208414	29.233384	7.024196	43.297225	42.067354	28.154274	6.3208	14.23281	6.3943	34.763294	5.135961	7.241342	14.307443	15.147279	18.684213	23.264996	21.348275	31.475709	63	49	4	44	40.992032	36.988235	9	22	8	33	6	9.933229	14	20	28.989637	37.984589	28.984456	32
L3_chr15_-_73531081	chr15	73531070	73531092	-	25942	SIN3A	KIAA0700,DKFZP434K2235,FLJ90319	21.273464	10.21424	3.183914	0	0	0	7.387168	12.129265	0.772772	0	0.84304	1.482306	2.116405	8.244894	2.471907	0.60736	0.083019	5.95835	24.918033	16.882319	2	0	0	0	10	18	1	0	1	2	2.058747	11	5	1	0.152381	6
L3_chr15_-_74283403	chr15	74283397	74283405	-	NA	NA	NA	1.483402	1.662646	1.818584	1.740899	6.13346	3.066146	2.009287	0.878008	0.250878	0.604965	3.181953	10.271446	0.052142	0.189346	0.619995	0	0.087599	0.60027	1.830761	2.727437	1.132353	1.779412	6.005511	4.31948	2.886346	1.588621	0.343585	0.671079	3.703993	14.69898	0.049342	0.26087	1.301192	0	0.166931	0.589091
L3_chr15_-_79403558	chr15	79403555	79403573	-	80765	STARD5	MGC10327	6.76859	1.810134	0	0.975531	0	1.91432	1.398909	0.540457	0	0.937795	1.709028	2.156844	10.208833	1.502626	1.090837	2.446396	4.20151	3.97823	8	3	0	1	0	3	2	1	0	1	2	3	10	2	2	4	6	4
L3_chr15_-_91393154	chr15	91393151	91393155	-	NA	NA	NA	26.733675	18.101258	5.504219	21.394141	23.678516	24.769822	2.769169	1.941468	0.553045	1.65428	2.552068	5.415025	0	0	0	0	0	0	30.175931	30.302934	3.367984	21.737958	23.088422	31.654526	3.963466	3.534774	0.723214	1.723214	3	7.472439	0	0	0	0	0	0
L3_chr15_-_93956211	chr15	93956211	93956212	-	NA	NA	NA	0	0	0	0	0	0	0	0	0	0	0	0	6.132767	0	10.061021	6.761824	2.130027	1.007135	0	0	0	0	0	0	0	0	0	0	0	0	6	0	14	11	3	1
L3_chr16_+_68042	chr16	68026	68286	+	4350	MPG	MID1,AAG,APNG,CRA36.1,MDG,PIG11,PIG16,anpg	264.643609	128.814156	100.706451	223.509578	241.420326	76.186291	15.463785	16.659203	19.9009	26.893885	24.163777	25.032085	99.10936	61.376728	62.983915	78.358538	103.811245	52.92604	287.99	217.377679	54.86767	226.249155	234.993659	97	21	25.845745	24.99375	27	28	34.963636	97.780027	80	91.993103	127.39052	132.620838	53.989664
L3_chr16_+_559968	chr16	559962	559971	+	9091	PIGQ	GPI1,MGC12693,c407A10.1,hGPI1	12.98411	11.977124	4.93594	16.748508	9.224805	5.617221	3.621307	3.841737	3.934036	0	0	5.009821	3.072054	0.742541	9.134666	1.826311	1.36976	1.007135	15	20	3	16.990196	9	7.87069	5	6	5	0	0	7	3	1	14	3	2	1
L3_chr16_+_580071	chr16	580057	580205	+	57799	RAB40C	LA16c-398G5.1,RARL,RASL8C	22.86771	17.811324	6.753939	20.697934	18.511333	3.940454	36.498	14.993477	16.314778	15.301908	45.829075	36.233893	3.098016	6.032171	2.18398	6.553308	7.093454	17.651761	27.032786	29.645851	4	21.061202	18.061202	5.691843	44.598408	22.816	20	15.271281	51.572766	52.508362	3	8.06725	4.323552	10.746118	9.95503	18.089158
L3_chr16_+_665127	chr16	665127	665127	+	9028	RHBDL1	RHBDL,RRP,LA16c-313D11.5	10.732074	0.610418	5.161982	2.942775	1.019722	1.362328	0	0	0	0	0	0	0	0	0	0	0	0	12	1	3	3	1	2	0	0	0	0	0	0	0	0	0	0	0	0
L3_chr16_+_1323646	chr16	1323645	1323647	+	NA	NA	NA	0.804244	0	1.591957	12.828818	1.019722	0	0	0	0.772772	3.887265	3.464574	0.741153	3.072054	0	3.187254	2.446396	2.130027	0	1	0	1	13	1	0	0	0	1	4	4	1	3	0	5.115385	4	3	0
L3_chr16_+_2145674	chr16	2145674	2145811	+	84231	TRAF7	DKFZp586I021,MGC7807,RFWD1,RNF119	297.548209	184.697616	107.011634	314.38773	296.673404	231.551957	224.799381	295.881005	113.409421	283.917651	250.322759	178.15418	122.74198	127.974535	89.920153	144.98721	154.000973	198.725564	321.964446	312.987077	58.897463	316.990243	287.955167	269.870729	262.861271	347.809579	134.994329	259.996238	277.998741	262.905408	120.957587	163.95942	128.949936	234.936869	185.984463	205.954358
L3_chr16_+_2450536	chr16	2450535	2450539	+	80178	C16orf59	FLJ13909	4.607486	10.174027	10.672408	15.051681	16.246101	12.029313	26.484249	11.602299	1.306485	14.249708	14.560745	22.688981	0.088441	2.290175	0.12974	0.697641	0.064284	4.669025	5.410713	17.126708	5.979846	15.236065	15.819467	14.640228	31.584502	16.031337	1.713452	13.668542	16.409058	33.354403	0.084034	3.029586	0.335766	1.150068	0.120482	4.734725
L3_chr16_+_5355697	chr16	5355697	5355700	+	NA	NA	NA	4.185541	3.022067	2.987228	5.492424	2.35139	0.170906	3.432055	5.039375	4.378922	2.419583	3.153328	0	55.996156	39.555185	25.289742	38.723799	50.151968	16.924928	5	5	1.8	5.6	2.3	0.3	4.826087	7.826087	5.438735	2.481209	3.695652	0	55.681319	50.434671	34.033313	62.663969	57.654003	17.422227
L3_chr16_+_17354715	chr16	17354715	17354717	+	NA	NA	NA	0	0	0	0	0	0	0	0	0	0	0	2.178518	0	0	0.530111	0.071632	1.940402	21.538251	0	0	0	0	0	0	0	0	0	0	0	2.976744	0	0	1.100143	0.119205	2.753803	22.204261
L3_chr16_+_21077500	chr16	21077441	21077503	+	57146	TMEM159	PROMETHIN	2.461087	0.97865	0	1.951062	1.019722	0	0.66108	0	3.982921	0	1.709028	2.908258	5.12756	13.517618	6.484216	4.254145	19.668429	17.927416	3	1.6	0	2	1	0	1	0	5	0	2	4	4.97561	17.919607	10.97561	6.987805	26.818684	17.97561
L3_chr16_+_21926932	chr16	21926932	21926939	+	146174	C16orf52		6.013676	11.356817	1.591957	11.804432	6.152218	0.638107	0.66108	0	4.486052	2.870125	4.238148	0.88639	3.072054	1.502626	2.901281	2.433671	3.417954	4.985364	7	19	1	12	6	1	1	0	5.548173	3	5	1.187075	3	2	5	4	5	5
L3_chr16_+_24458404	chr16	24458349	24458440	+	5930	RBBP6	DKFZp686P0638,DKFZp761B2423,MY038,P2P-R,RBQ-1,PACT,SNAMA	162.732016	164.255294	81.945164	92.76266	31.748797	10.370037	125.603416	265.63267	140.760769	82.776283	115.388155	88.010252	73.320745	79.209431	32.399836	23.849587	37.432827	27.668278	180	277.898106	44.916316	94	31	15	152.908108	333.977195	167.99602	80	130	125.99604	71.991643	103	52.822695	39	50	28
L3_chr16_+_24648501	chr16	24648459	24648538	+	27327	TNRC6A	CAGH26,DKFZp666E117,FLJ22043,GW1,GW182,KIAA1460,MGC75384,TNRC6	5.815591	3.933608	2.751518	8.42763	1.451514	3.732257	12.469341	22.51929	30.36276	17.775096	22.618845	18.504042	7.022308	3.915448	18.532022	2.6862	1.621388	13.716087	7.112076	6.445597	1.787819	8.637112	1.426261	5.593526	17.134122	32.911633	37.639174	18.414352	26.206016	25.737497	6.811508	5.247658	31.978526	4.41463	2.585852	13.834948
L3_chr16_+_29892693	chr16	29892686	29892734	+	9344	TAOK2	KIAA0881,MAP3K17,PSK,PSK1,TAO1,TAO2	19.452393	18.676987	16.239708	21.632102	30.717831	9.523194	20.974481	26.686518	70.086174	19.629742	42.555712	46.629268	23.618158	21.2823	24.567578	16.443939	17.774753	34.347513	22.80597	30.993865	10	22	30	14	29	42	84.982214	20	48.997033	65.887608	22.995146	28	41	26.916418	24.980583	35
L3_chr16_+_30681109	chr16	30681106	30681143	+	9810	RNF40	BRE1B,DKFZp686K191,KIAA0661,MGC13051,RBP95,STARING	54.191767	20.322809	15.640349	24.916494	15.498274	11.554652	27.253256	21.769368	24.781808	9.135931	20.120514	14.65895	33.969478	32.706234	21.635356	25.774701	33.15471	41.590006	59.481959	33.916667	9	25.281346	15.140673	15.978723	32.972376	29.994475	29.730507	8.994475	23	20.98895	33.553046	41.985866	31.986221	41.978799	40.785866	43.325284
L3_chr16_+_31027207	chr16	31027190	31027264	+	10295	BCKDK		39.633554	29.862274	8.119853	53.127706	56.391552	37.955775	9.465082	12.670037	9.462501	10.765198	6.016642	16.927129	33.165739	37.266291	49.557574	39.823947	41.58927	57.257825	45.946844	49.722359	5	54	54.983051	49	13	20	12	11	7	23.991071	32.454438	49	74.919438	64.984733	56.987437	58.173489
L3_chr16_+_48837541	chr16	48837541	48837541	+	NA	NA	NA	0.804244	0	0	0	3.069543	0	15.05611	0	0	0	0	2.156844	2.054407	0	0	0	0	0	1	0	0	0	3	0	18	0	0	0	0	3	2	0	0	0	0	0
L3_chr16_+_65268788	chr16	65268787	65268788	+	NA	NA	NA	150.496929	140.115765	201.681826	190.131223	145.894042	52.871916	10.079713	7.737602	14.399639	24.38038	15.145857	9.645004	89.791499	81.782851	359.604792	123.39787	160.264213	103.401831	152.959276	242.986425	93	190	140.972851	58	12.817391	11	17	23	17	14	90	102	324	197.985	161	110
L3_chr16_+_66153964	chr16	66153953	66154306	+	10664	CTCF		51.986427	40.153411	15.718078	69.887213	40.425077	83.048318	19.274925	15.01008	8.088442	9.464722	18.67351	30.439504	10.268436	3.63921	4.20645	1.458444	1.54048	3.974282	57.991572	67.811998	9.141302	70.598312	39.245468	88.129263	25.039952	21.649372	9.980509	9.730184	21.437143	44.701492	10.045977	4.87931	7.589286	2.40312	2.423319	3.962406
L3_chr16_+_66464468	chr16	66464425	66464528	+	23644	EDC4	Ge-1,HEDLS,RCD-8	198.555717	115.405632	65.167865	94.344856	89.163482	60.412742	172.512426	198.619177	97.727818	82.981574	90.337757	88.004468	175.799333	124.06489	110.138832	73.841831	69.051604	73.951555	224.849313	192.88422	37.969123	95.989112	87.052687	81.917891	216.96449	269.967698	119.973947	82.949864	103.979101	126	172.920923	161.938389	171.901758	120.642898	93.993904	74.986723
L3_chr16_+_67154607	chr16	67154607	67154607	+	146198	ZFP90	NK10,ZNF756	0	0	0	0	0	0	0	0	0	0	0	0	11.152647	0	0	0.60736	0	1.007135	0	0	0	0	0	0	0	0	0	0	0	0	11	0	0	1	0	1
L3_chr16_+_69271162	chr16	69271158	69271162	+	NA	NA	NA	0	0.610418	0	0.975531	0	2.000434	0	0	0	0	0.84304	0	0	0	0	0	13.182356	0	0	1	0	1	0	3	0	0	0	0	1	0	0	0	0	0	16	0
L3_chr16_+_69328512	chr16	69328512	69328512	+	NA	NA	NA	0	0	0	0	0	0	0.66108	0	0	14.706725	0	0	0	0	0	0	0	0	0	0	0	0	0	0	1	0	0	14	0	0	0	0	0	0	0	0
L3_chr16_+_70003304	chr16	70003303	70003305	+	NA	NA	NA	16.75195	7.14196	11.331253	7.527461	14.837477	3.537068	0	0	0	0	0	0	1.536146	3.760421	5.318106	1.218951	1.36976	2.408717	18.792788	11.949038	6.476442	7.675481	14.456731	4.984135	0	0	0	0	0	0	1.484848	4.969697	8.454545	2	2	2.424242
L3_chr16_+_72888197	chr16	72888161	72888274	+	5713	PSMD7	p40,S12,MOV34	113.17086	96.02457	104.98962	113.249139	61.492582	13.941371	11.225533	9.974981	17.590995	12.720133	8.545763	9.391585	117.960538	89.638461	177.225147	124.654473	156.392521	93.175456	128.95979	161	60	114.998182	60	20	16	16.989362	22	13	10	13	115.829695	116.967526	254.885501	202.92094	192.769899	94.968334
L3_chr16_+_74157777	chr16	74157757	74157814	+	11345	GABARAPL2	ATG8,GATE-16,GATE16,GEF-2,GEF2	53.482063	32.886933	34.356139	64.421807	45.274177	11.755329	8.695527	4.182681	3.345175	7.14117	3.630603	5.641722	61.639415	46.01973	58.03711	80.004244	101.858771	87.300215	60.757442	54.963333	19.478162	65.371128	44.1771	17.002362	11.302732	7.237744	4.347729	7.332488	4.26143	7.720781	60.608637	59.891128	83.522126	130.100613	122.495247	89.84808
L3_chr16_+_76379860	chr16	76379860	76379860	+	57687	KIAA1576		0	0	1.437505	0	4.656784	0	1.304605	0	12.110202	0	0.522093	2.679449	0.804737	0.575078	0.371063	0	0	0	0	0	0.909091	0	4.545455	0	1.875	0	14.375	0	0.625	3.75	0.777778	0.777778	0.777778	0	0	0
L3_chr16_+_79132957	chr16	79132957	79132957	+	83657	DYNLRB2	DNCL2B,DNLC2B,MGC62033,ROBLD2	0.804244	1.211934	0	0.975531	1.019722	0.638107	0.66108	0	0	0	0	2.156844	12.375262	4.592579	4.559783	3.061421	0.643964	0.854369	1	2	0	1	1	1	1	0	0	0	0	3	12.215686	6	7	5	1	0.846154
L3_chr16_+_80222080	chr16	80222080	80222081	+	NA	NA	NA	38.466432	58.20577	54.273356	90.768433	115.792256	109.55786	159.700007	335.596499	105.673294	200.186558	156.116101	620.740933	4.087056	13.243968	43.53155	12.311129	8.766051	31.572757	41	100	27	90.989691	111.965863	110.989691	164	308.998965	118	172	167.998965	1010.989648	4	17	51	20	11	33
L3_chr16_+_84010913	chr16	84010912	84010913	+	NA	NA	NA	17.164049	4.762139	0	6.895737	4.096355	0.638107	0	0	0	0.937795	0	0	6.111572	10.870975	7.319625	6.741231	5.862611	4.913316	18.826087	7.974359	0	7	4	1	0	0	0	1	0	0	6	14	10.966102	10.966667	7.949153	5
L3_chr16_+_84490268	chr16	84490267	84490274	+	3394	IRF8	H-ICSBP,ICSBP,ICSBP1,IRF-8	841.308034	357.854868	32.579574	115.74248	43.269622	2.123056	106.939193	78.684937	7.385645	23.564091	5.238118	4.915947	274.995682	233.976532	37.482083	85.71599	60.162667	11.686953	793.965127	625.97211	16.997467	115.996195	42	3	114	86.996016	9	22	6	7	277	289	47	138	66	12
L3_chr16_+_88169666	chr16	88169637	88169697	+	27132	CPNE7	MGC34192	67.9007	53.160084	19.963711	49.279209	25.604054	4.847712	12.253885	10.965595	16.630388	8.63298	7.665082	9.296249	9.294049	5.999727	5.30706	7.928762	3.323871	5.035673	76	89.391535	11.996599	49.989865	24.996599	7	17	17	20.47583	9	9	13	9	8	9	13	5.1875	5
L3_chr16_-_62630	chr16	62594	62647	-	64285	RHBDF1	C16orf8,Dist1,EGFR-RS,FLJ2235,FLJ22357,gene-89,gene-90,hDist1,gene -89,gene -90	9.966588	9.016669	15.092694	76.990831	70.902474	27.974313	4.119978	4.287431	20.893336	40.661863	85.61933	43.168904	7.191806	0	22.589896	20.831315	35.203384	28.368367	11.977358	15	8.996124	77.93633	69	36.992248	6	7	26	40.908114	96.97482	61.081735	7	0	36.200268	34	48.62194	28.875
L3_chr16_-_1192255	chr16	1192255	1192255	-	NA	NA	NA	2.153226	4.000435	10.015827	1.957861	0	0	1.257643	1.728703	7.323814	0.639058	3.685465	1.593293	0	3.0166	27.699696	2.831535	1.123484	1.962374	2.571429	6.686411	5.571429	2	0	0	1.8125	2.8125	8.831731	0.692308	4.25	2.197115	0	3.96875	33.990575	4.626346	1.667163	1.96875
L3_chr16_-_1427674	chr16	1427674	1427674	-	NA	NA	NA	5.598013	10.154997	6.221507	2.801956	0	0	30.045645	38.782633	29.788551	4.371657	2.693699	0.469288	8.534177	11.819231	12.87511	4.169961	0.78538	0	6.428571	17.142857	3.571429	2.857143	0	0	34.099874	44.724874	34.375	4.375	3.125	0.625	8.4	15.2	17.37561	6.8	1.2	0
L3_chr16_-_2767269	chr16	2767257	2767280	-	6923	TCEB2	SIII	7.670518	11.420808	0	13.695382	12.282776	5.829074	0.960676	3.649634	0	4.802455	1.68608	0	22.476917	15.845623	15.798561	14.596874	24.306611	33.532791	9	19	0	13.97619	12	9	1.481013	6	0	5	2	0	21.982022	20.955903	24.99095	23.833962	32.964912	34
L3_chr16_-_3131372	chr16	3131372	3131373	-	NA	NA	NA	0	1.810134	0	0.975531	0	0.638107	0	0.540457	1.580632	0	0.84304	0.741153	3.072054	11.613516	26.349806	9.235029	9.410014	12.589419	0	3	0	1	0	1	0	1	2	0	1	1	3	15	33	15	12	13
L3_chr16_-_11898066	chr16	11898063	11898068	-	NA	NA	NA	1.656842	0	0	0.975531	0	0	0	0	1.580632	0	0	0.741153	41.470567	51.236023	77.431583	42.644861	58.483636	26.06781	2	0	0	1	0	0	0	0	2	0	0	1	41	65	93	68.99729	67	27
L3_chr16_-_12561601	chr16	12561600	12561601	-	NA	NA	NA	0	0	0	0	0	0	0	1.858813	0	6.931043	11.547768	15.21432	0	0	1.090837	3.679287	23.601839	18.342478	0	0	0	0	0	0	0	3	0	7	13.182371	22.070076	0	0	2	6.022835	28.718571	18.857458
L3_chr16_-_15644418	chr16	15644412	15644541	-	9665	KIAA0430	A-362G6.1,LKAP	62.550332	48.389339	18.551477	62.671541	27.994513	6.503444	67.313215	42.514396	66.319566	95.760585	81.193621	111.328074	55.621617	27.743406	72.195164	70.832294	75.535489	24.217792	72.958635	80.522221	11.416792	63.794008	27.366181	9.659138	87.722806	63.392928	81.202395	93.660904	93.32368	158.890733	54.567997	36.709801	103.86763	115.476834	97.867733	24.344464
L3_chr16_-_18720371	chr16	18720367	18720374	-	23204	ARL6IP1	AIP1,ARL6IP,ARMER,KIAA0069	62.894872	44.220829	53.941264	56.41781	13.234848	4.90894	57.647206	60.942063	65.497232	46.596148	24.57484	29.617885	488.113135	417.941786	1069.921827	511.072267	427.721006	175.114406	68	74.965068	29	57	12.944238	7	68.798177	77.9375	76.971591	45	27.988406	42.971799	489.983477	518.963527	1007.90619	819.90368	441.9806	183.988307
L3_chr16_-_30445354	chr16	30445353	30445427	-	79724	ZNF768	FLJ23436	32.734605	18.230441	15.259904	19.642724	19.448216	11.525846	1.98324	0	0.772772	0	0.84304	7.017829	11.311557	5.26838	0.494381	1.822079	2.913582	6.364751	38	30.435294	9	20	19	16	3	0	1	0	1	10	11	7	1	3	4	6.360393
L3_chr16_-_30453415	chr16	30453409	30453797	-	65988	ZNF747	MGC2474	78.574388	47.557024	24.466471	65.814059	62.369173	25.43194	49.458412	39.204288	33.098747	30.152683	18.893412	22.768874	45.182851	21.755543	9.224771	39.195789	21.134087	19.000343	92.986501	78.899225	14	67	60.959459	37	67	63	41	31	22	31.947917	43.993548	28.993548	16.974684	64	29	19
L3_chr16_-_45735358	chr16	45735350	45735410	-	81831	NETO2	FLJ10430,FLJ14724,FLJ90456,NEOT2	20.789948	15.987519	13.364125	31.375139	3.041293	1.276213	2.960227	10.222243	15.667975	3.887265	1.68608	5.68582	4.119751	3.012019	6.29751	7.956272	6.474319	3.021404	23.934783	26.706402	7.956522	31.847826	2.978261	2	4	14.983051	19	4	2	8	4	4	10.960985	13	8.979167	3
L3_chr16_-_53520241	chr16	53520232	53520282	-	NA	NA	NA	23.769064	17.433284	12.434948	10.793383	0	0.638107	2.059989	0.540457	3.161264	0	1.68608	8.407899	15.336027	8.297943	4.384425	16.536204	4.705882	1.007135	28	29	7	11	0	1	3	1	4	0	2	12	15	11	8	27	7	1
L3_chr16_-_66240476	chr16	66240476	66240477	-	NA	NA	NA	0	0	0	0	0	0	0	0	0	10.353922	0	0.741153	1.032672	0	0	0.60736	0	0	0	0	0	0	0	0	0	0	0	10	0	1	1	0	0	1	0	0
L3_chr16_-_69277458	chr16	69277409	69277475	-	92154	ABBA-1		27.171988	19.179044	12.103907	9.767372	13.307101	6.641627	73.305324	80.448295	48.506316	31.279133	28.161836	33.900787	18.352982	14.384617	7.591803	11.605923	13.035411	7.942209	31.204147	32	7	9.984615	13	9	90.887692	108.126374	57.99022	30.99022	32	48.144012	18	18.972973	13	19	18.106995	7.990741
L3_chr16_-_70475585	chr16	70475554	70475591	-	55565	LOC55565		11.639977	9.310969	0	6.858498	2.043806	1.91432	2.059989	2.161827	0.772772	0.937795	2.583893	2.223458	3.098016	5.616147	0.988763	0.60736	0	1.083924	13.982143	15.379455	0	7	2	3	3	4	1	1	3	3	3	7.512821	2	1	0	1.07326
L3_chr16_-_71379142	chr16	71379121	71379145	-	NA	NA	NA	6.733174	8.834329	6.426151	14.743806	9.208291	5.110697	2.271476	3.490089	3.363704	2.301661	2.517958	5.656942	1.856023	1.629147	1.552185	2.19889	1.475042	3.251892	7.991523	14.727232	4.037756	15.00628	9.00375	7.717769	3.42604	5.689445	4.239377	2.499491	2.989429	7.957653	1.788625	2.198049	3.237053	3.619991	2.371981	3.204215
L3_chr16_-_73843035	chr16	73843011	73843035	-	9564	BCAR1	CAS,CRKAS,P130Cas,CAS1,CASS1	0	1.831254	4.707785	4.884455	3.059166	0.638107	0.66108	2.799624	6.336325	1.87559	0.84304	3.610973	4.119751	3.722843	20.11923	3.04103	3.417954	29.231583	0	3	2.96	5	3	1	1	5	8	2	1	5	4	4.957983	31	5	5	30
L3_chr16_-_73857382	chr16	73857381	73857434	-	NA	NA	NA	0	0.890458	1.788336	12.802096	4.08325	1.276214	0.66108	2.259167	5.554957	2.94947	13.33141	0.396677	1.032672	0	2.113656	0.60736	0	2.014269	0	1.454969	1.114754	13	4	2	1	4	6.962264	3	15	0.525773	1	0	4.096022	1	0	2
L3_chr16_-_83725858	chr16	83725858	83725858	-	NA	NA	NA	0	2.881876	0	0	0	0	0.635585	22.708735	3.203239	0.937795	0	2.106896	1.032672	7.72872	0	0	0.643964	0	0	4.8	0	0	0	0	0.964286	27.785714	3.964286	1	0	2.928571	1	10.010039	0	0	1	0
L3_chr16_-_84246955	chr16	84246955	84246957	-	NA	NA	NA	18.282272	16.501324	16.348425	21.778342	9.240182	2.123056	2.962336	4.821391	4.070608	1.93233	3.464574	12.979438	4.087056	8.506649	6.573767	10.472942	7.905055	7.806787	20.000915	28.000915	9.000915	22.00122	9.000305	3	4.002634	7.002634	5	2	4	19	4	11	10.005464	17	10.003643	8.001821
L3_chr16_-_85162964	chr16	85162964	85162964	-	NA	NA	NA	0	0	0	0	0	0	0	0	0	0	0.84304	0.741153	10.146174	0	0	0	3.714923	1.007135	0	0	0	0	0	0	0	0	0	0	1	1	10	0	0	0	5	1
L3_chr16_-_86083912	chr16	86083878	86084136	-	23174	ZCCHC14	BDG-29,BDG29,MGC126527,MGC14139	72.543022	45.199638	55.103115	194.914446	141.204995	38.328172	53.88249	123.492733	175.271997	193.405767	287.152191	204.711756	14.376878	27.274476	47.509967	62.568466	86.020957	57.241051	82.889387	75.489432	32	197.266185	137.421453	52.410974	71.455591	166.876852	207.558567	182.52402	321.564818	299.032536	14	35.950617	72.850309	101.909825	105.722273	58.975369
L3_chr16_-_87280375	chr16	87280367	87280383	-	333929	SNAI3	MGC129606,SMUC,SNAIL3,ZNF293,Zfp293	2.461087	1.822352	10.842991	18.858474	16.396911	5.451679	0	0.540457	0	9.554339	11.97472	0.741153	0	5.241771	21.270853	12.210375	13.268357	5.932571	3	3	6	19.173761	16	7.955882	0	1	0	9.735961	13.767442	1	0	6.964756	29.946903	19.964756	17.991379	5.973451
L3_chr16_-_88181163	chr16	88181163	88181165	-	NA	NA	NA	12.718139	5.207707	0	14.860679	6.152218	6.260714	6.688563	9.866646	4.070608	4.611457	3.236841	3.544256	2.054407	0.742541	2.17333	6.761824	0.688638	1.113601	14.1221	8.728805	0	15.045908	6	8.440994	8.5	13.591935	5	4.641654	3.741935	5	2	1	3.657895	11	1.063536	1.107438
L3_chr17_+_22655034	chr17	22655034	22655035	+	NA	NA	NA	0	0	0	0	0	0	0	0	0	0	0	0	10.146174	0.742541	0	0	0	0	0	0	0	0	0	0	0	0	0	0	0	0	10	1	0	0	0	0
L3_chr17_+_23670321	chr17	23670307	23670354	+	27346	TMEM97	MAC30	0.804244	0.610418	3.343982	0	0	0	1.398909	0.540457	0.772772	0	0	0.741153	35.665314	23.563866	6.631983	9.75931	2.620022	10.678211	1	1	2	0	0	0	2	1	1	0	0	1	34.960615	30.96868	11.991935	15.969697	3.946154	10.77655
L3_chr17_+_24369615	chr17	24369614	24369615	+	NA	NA	NA	0	0	0	0	0	0	0	0	0	0	0	0	1.032672	10.709639	2.095221	5.98324	3.517059	3.000177	0	0	0	0	0	0	0	0	0	0	0	0	1	13.885714	3.860465	9.763529	4.948924	3
L3_chr17_+_25730079	chr17	25730030	25730123	+	1362	CPD		106.485193	88.179341	56.137751	116.309895	59.224864	10.756094	175.446585	322.714522	336.208514	236.16061	410.005611	487.645477	102.857912	79.404123	119.986074	78.591265	115.705653	74.257997	118.992072	147.996032	33	117.982268	57.858844	15.149995	215.993869	407.991446	395.958208	224.896371	457.937715	724.788619	101	103.896393	169.912131	127.993319	148.965273	75.950627
L3_chr17_+_26446070	chr17	26446048	26446125	+	4763	NF1	DKFZp686J1293,NFNS,VRNF,WSS	19.178587	13.272	31.226821	30.423683	4.078888	3.362762	10.126161	22.81904	19.999282	20.574008	15.409795	30.301672	26.093344	18.84782	17.754546	47.874371	28.883976	13.905992	22.985915	22	18	31	4	5	14	33	25	21	18	43	25.594705	25	30.996711	77.996587	39	14
L3_chr17_+_29793696	chr17	29793696	29793696	+	NA	NA	NA	0	0	0	0	0	0	6.264127	10.506705	3.233036	13.6128	7.023452	4.915947	3.68132	2.88621	1.733047	6.144174	1.541053	2.971095	0	0	0	0	0	0	8	14	4	13	8	7	3.6	3.8	3	10	2.228571	3
L3_chr17_+_31975598	chr17	31975595	31975603	+	79893	ZNF403	DIF-3,DIF3,FLJ21230,FLJ22561,FLJ42090,LCRG1,LZK1,ZFP403,ZNF403	4.92782	5.182691	6.788755	8.066397	10.791192	0.39016	1.568895	1.204387	3.418208	4.181028	1.065679	0.332893	0.042414	0.767625	1.135133	0.666891	1.417559	0	5.753077	8.603263	3.914065	8.191436	10.531922	0.645232	2.238496	2.201603	4.274802	4.2267	1.26637	0.434806	0.039859	1.035744	2.131277	1.097504	2.095612	0
L3_chr17_+_32380366	chr17	32380353	32380425	+	26574	AATF	CHE-1,CHE1,DED	134.65687	66.980116	19.606607	71.763489	27.581089	8.302771	22.190744	16.766765	21.499187	13.45277	8.534067	13.740177	86.455266	71.880162	81.560362	66.7284	53.331107	64.81901	151.652451	111.945455	11.976623	72.968831	26.979538	11.992208	29.83871	27.83871	26.798387	13.959677	9.959677	18.959677	84.859129	93.884489	127.296059	108.903904	70.580628	66
L3_chr17_+_34114947	chr17	34114943	34115280	+	4302	MLLT6	AF17,FLJ23480	37.908143	21.419341	33.686432	10.577297	6.135799	5.528687	22.795801	15.38375	19.214474	4.745715	10.16841	7.441667	13.303378	8.207218	5.147963	2.658019	4.281896	2.01427	45	35.546606	19.469697	10.830025	6	8.166144	31	26.954545	24.179181	5	11.851964	10.219239	13	10.913043	10	4.371324	6.243243	2
L3_chr17_+_34279839	chr17	34279835	34279896	+	3927	LASP1	Lasp-1,MLN50	38.78816	15.595259	15.53016	112.762831	88.39512	28.108349	41.217357	22.882004	51.575371	109.533666	132.461389	108.215891	34.672606	27.530531	65.982403	142.227342	271.565299	180.026125	43.97243	26	9	113.928517	85.975847	36.984792	51.986509	33	61.993194	102.781631	147.65228	159.988075	33.995484	35.913528	90.890582	229.88925	296.461996	188.923997
L3_chr17_+_35531751	chr17	35531750	35531754	+	339287	MSL-1	DKFZp686J17211,MGC141861	25.663652	11.967521	1.591957	5.876167	3.063528	2.000434	12.509326	15.35167	2.353404	6.957278	1.68608	5.6571	6.132767	3.005253	5.230784	3.045262	3.417954	1.993043	29	20	1	6	3	3	16	20	3	7	2	8	6	4	9	5	5	2
L3_chr17_+_35759613	chr17	35759613	35759613	+	NA	NA	NA	10.732074	0	0	0	0	0	0	0	0	0	0	0	0	0	0.494381	0.60736	0	0	12	0	0	0	0	0	0	0	0	0	0	0	0	0	1	1	0	0
L3_chr17_+_39188432	chr17	39188431	39188433	+	NA	NA	NA	1.656842	0	0	5.884979	8.201733	2.912138	2.721069	4.054329	5.650106	6.783735	7.033998	2.869679	4.096084	2.27525	6.73307	13.93966	6.993358	10.698519	2	0	0	5.98004	7.99231	4.008883	4	6.006618	6.879429	6.676256	8.013603	4.020228	4.008429	3.008429	9.864914	22.683156	8.954423	11.017454
L3_chr17_+_40581624	chr17	40581620	40581632	+	10614	HEXIM1	CLP1,EDG1,FLJ13562,HIS1,MAQ1	7.482876	4.823013	3.855791	5.876167	2.043806	0.638107	13.433691	13.22825	29.679523	10.844543	1.709028	17.865941	39.529497	33.025758	33.080447	22.988739	47.311907	18.664293	9	8	2.346535	6	2	1	17.38535	20.38535	36	11	2	26	39	43	46.932258	37.426254	56	19
L3_chr17_+_40681083	chr17	40681082	40681118	+	NA	NA	NA	12.424306	10.726826	4.93594	0.975531	3.059166	0.638107	19.962181	9.617891	16.098048	4.919368	4.238149	13.598765	31.625294	26.720249	19.282804	3.658461	15.724261	4.028538	15	17.850575	3	1	3	1	25	15	20	5	5	18.993056	31	35	30	6	20.976608	4
L3_chr17_+_45993046	chr17	45993046	45993048	+	8913	CACNA1G	Ca(V)T.1,Cav3.1,MGC117234,NBR13	0	0	0	0	13.361612	0	0	0	0	0	0	0	0	0	1.090837	0	0	0	0	0	0	0	13	0	0	0	0	0	0	0	0	0	2	0	0	0
L3_chr17_+_46066966	chr17	46066965	46067277	+	8714	ABCC3	ABC31,EST90757,MLP2,MOAT-D,MRP3,cMOAT2	0.804244	0.610418	8.616153	28.556773	6.127056	10.308644	0	0	0.772772	4.8818	7.665081	5.862608	3.321577	0	6.142151	9.263977	4.081135	45.306252	1	1	5	29	6	15	0	0	1	5	9	8	3.238994	0	11	15.224051	6.238994	45.975
L3_chr17_+_55052037	chr17	55052000	55052156	+	1213	CLTC	CHC17,CLH-17,CLTCL2,Hc,KIAA0034,CHC	58.176198	27.662125	55.103319	40.267558	27.619981	6.095822	65.390663	152.270273	187.883691	146.441066	188.88776	191.094989	264.485654	224.262378	372.53845	310.805823	453.195866	225.66738	66	46	30.972973	40.990991	27	8.995392	82	191.714066	222.990798	142.857033	212.171885	280.140661	262.395568	287.320489	463.383187	503.60871	519.687307	233.545458
L3_chr17_+_58058483	chr17	58058479	58058843	+	9902	MRC2	CD280,CLEC13E,ENDO180,FLJ35911,KIAA0709,UPARAP	71.067315	52.706929	31.995909	65.918138	31.681199	39.246428	63.690891	110.042446	95.095376	32.46102	51.417341	68.261104	52.105806	54.705567	30.419051	30.662425	28.160918	44.200385	83	87.990798	19	67	31	52	80.79661	159.92381	116.909234	32.981132	59	96.985472	51	71.98951	53	50	38	45
L3_chr17_+_58925671	chr17	58925667	58925672	+	NA	NA	NA	12.362052	0.610418	0	0	0	0	0	0	0	0	0	0	0	0	0	0	0.643964	0	14.045584	1	0	0	0	0	0	0	0	0	0	0	0	0	0	0	1	0
L3_chr17_+_69877205	chr17	69877205	69877205	+	NA	NA	NA	0	0	0	0	0	0	0	0.540457	0	0	0	0	0	0.742541	0	11.711587	0	0	0	0	0	0	0	0	0	1	0	0	0	0	0	1	0	19	0	0
L3_chr17_+_75598977	chr17	75598976	75598977	+	NA	NA	NA	45.548102	20.577445	24.814399	35.756477	15.424047	9.676941	46.433354	38.076589	41.143817	38.244253	38.085068	39.05974	26.187674	18.806936	44.021299	27.236086	23.009804	13.542489	48	35	13	36	15	12	51	44	47	35	42	59	26	24	51	44	27	14
L3_chr17_+_76867603	chr17	76867603	76867604	+	NA	NA	NA	21.392622	9.504674	12.434948	9.798369	6.921803	5.365414	0	0.540457	2.353404	0	1.68608	0.741153	4.04085	5.292507	6.892385	5.488759	0.643964	3.944081	23.793103	15.969231	7	9.953846	6.762334	7	0	1	3	0	2	1	3.933333	6.966667	10.9	8.966667	1	4
L3_chr17_+_77289718	chr17	77289716	77289797	+	1468	SLC25A10	DIC	94.168435	72.034573	18.169174	15.400062	9.017782	10.98078	19.198333	11.150938	7.95364	3.168667	1.605385	1.892565	91.459649	74.231322	19.275999	13.288673	11.931751	19.630706	108.082477	120.801605	11.085804	15.72209	8.825535	15.72209	26.625117	18.103642	10	3.333726	1.891862	2.582781	89.919003	96.875406	33.293859	21.760091	16.974818	19.77789
L3_chr17_+_77453742	chr17	77453742	77453742	+	256933	NPB	PPL7,PPNPB	0	0	0	0	0	0	1.398909	0	0	0	0.84304	0	0	0	16.856191	0.60736	0	0	0	0	0	0	0	0	2	0	0	0	1	0	0	0	22	1	0	0
L3_chr17_+_77603063	chr17	77603036	77603095	+	2873	GPS1	CSN1,COPS1,MGC71287	88.331778	58.00016	40.152003	69.831119	44.072039	53.871656	25.61899	21.994362	7.00291	27.450272	11.092015	24.431083	45.907178	29.727545	35.243055	20.763796	29.482085	56.24194	99.858607	97	23	70.956522	43	69.926097	34	32.965517	8.92973	27	13	34	45	39	56	33.95302	41	57.198177
L3_chr17_-_172032	chr17	172029	172306	-	NA	NA	NA	0.804244	4.186026	1.591957	13.762293	12.319881	3.362762	0	3.109177	3.175061	1.87559	2.52912	13.218157	1.032672	1.485082	2.4069	0.60736	2.913582	1.007135	1	7	1	14	12	5	0	5	4	2	3	18.806177	1	2	4	1	4	1
L3_chr17_-_1366657	chr17	1366635	1366715	-	51763	SKIP		14.238719	12.735471	13.281836	17.661661	15.329672	7.915623	11.60182	8.574861	3.126175	4.82506	5.964483	3.63915	12.3048	29.190155	5.397867	4.867341	8.007533	8.006768	17	21	8	18	15	12	16	14	4	5	6.983333	5	12	38.329271	10	8	12	8
L3_chr17_-_1566255	chr17	1566248	1566283	-	84981	MGC14376	DKFZp686O06159,MGC149751,MGC14376	2.461087	11.931765	17.039847	17.693384	24.622143	9.430418	2.059989	21.38555	20.466416	31.568645	32.436258	19.740095	0	5.274731	6.776037	8.541962	10.533452	8.858484	3	20	10	18	24	12.930233	3	31	25	30.56129	37	28	0	7	10.983051	14	14	8.966102
L3_chr17_-_3651212	chr17	3651209	3651247	-	3682	ITGAE	CD103,HUMINAE,MGC141996	0	0	0	8.800178	6.127056	2.638541	0	0	0.772772	1.806539	7.67915	6.502388	0	0	1.585219	20.835119	26.916721	25.667869	0	0	0	9	6	4	0	0	1	1.875	9	9	0	0	3	33.981982	35.990909	26
L3_chr17_-_4813314	chr17	4813314	4813315	-	NA	NA	NA	0	0	1.591957	0	0	0	0	0	0	0	0	0	0	0	12.162506	0	0	0	0	0	1	0	0	0	0	0	0	0	0	0	0	0	18	0	0	0
L3_chr17_-_8809750	chr17	8809718	8809766	-	NA	NA	NA	14.372952	15.009218	18.714074	40.50906	27.649422	6.904433	2.82986	31.917823	21.174155	28.776564	14.741596	20.037352	5.152423	15.934989	47.391496	15.880772	15.279138	19.809198	17	25	11	41.256822	27	9.993789	4	42.909605	26.187433	28	17	28	5	21	69	25.944162	21.973822	20
L3_chr17_-_16059574	chr17	16059567	16059606	-	9611	NCOR1	TRAC1,KIAA1047,MGC104216,N-CoR,hCIT529I10,hN-CoR	150.713558	130.652953	49.692185	130.241568	65.688498	16.633645	20.089631	64.606256	30.173097	39.454268	44.292559	48.023298	29.655574	27.210512	28.656281	33.625955	26.309264	18.77626	167.913076	220.940205	28.979336	131.971216	63.997375	21.984331	27.997525	93.982908	37	39.848973	50.963855	67.965522	28.972394	35.972299	47.89626	54.992047	34.995951	18.846879
L3_chr17_-_17667644	chr17	17667642	17667662	-	6720	SREBF1	SREBP1	10.954131	1.220836	0	0	0	0.638107	3.49094	9.723768	0	0	0	0	19.128886	16.796026	3.8956	0	0.643964	2.014269	13	2	0	0	0	1	5	16	0	0	0	0	18.71831	22	6.859155	0	1	2
L3_chr17_-_21058067	chr17	21058067	21058243	-	8834	TMEM11	PMI,C17orf35,PM1	44.232171	22.149028	18.477049	27.346502	23.560435	7.552231	33.105385	38.42495	49.010084	44.535631	20.009404	34.382221	48.705802	22.221098	49.656182	19.635917	51.94078	30.170324	49.987654	37.024471	10.993865	27.789474	23	11.060185	41.113402	54.113402	58	42.995885	23.113402	49.004311	47.98556	29	67	31.99278	59.923358	30.821958
L3_chr17_-_24248767	chr17	24248752	24249020	-	2319	FLOT2	ESA1,ECS-1,ECS1,ESA,M17S1	1895.866539	1113.006252	683.169885	409.452022	637.905481	609.255345	768.109746	740.924944	234.825274	166.39448	171.554075	214.442609	505.147247	473.909138	375.863671	132.666704	203.368791	345.710304	1976.173918	1904.102987	355.023651	413.972159	619.738757	708.550681	891.397037	900.520491	281.986336	163.751979	195.728871	307.818407	500.151819	605.734854	489.491242	215.975389	256.953754	356.306684
L3_chr17_-_24302462	chr17	24302462	24302701	-	57649	PHF12	FLJ34122,KIAA1523,MGC131914,PF1	12.943361	8.984091	7.368982	5.16712	16.198711	4.148809	54.570281	43.425712	35.547774	49.472099	29.522273	65.057707	22.181263	15.73206	5.52792	9.537757	7.396223	11.213558	15.603133	14.822157	4.437753	5.286909	15.858711	6.033943	70.090076	65.375834	43.879985	49.083139	34.316089	92.654796	21.637288	20.728814	10.349153	15.637288	11.040243	11.267362
L3_chr17_-_27579066	chr17	27579063	27579067	-	NA	NA	NA	0	0	0	0	0	0	0	0	0	0	0	0	1.032672	0	15.24869	4.896019	2.657687	1.993043	0	0	0	0	0	0	0	0	0	0	0	0	1	0	20.837838	8	4	2
L3_chr17_-_34084737	chr17	34084688	34084737	-	NA	NA	NA	4.021221	4.832201	1.591957	18.65543	0	1.91432	0.66108	0.540457	4.005807	0	0	0	1.032672	1.485082	2.181675	1.826311	5.174691	3.021404	5	8	1	19	0	3	1	1	5	0	0	0	1	2	4	3	7	3
L3_chr17_-_35078399	chr17	35078396	35078400	-	NA	NA	NA	11.536318	10.696678	3.343982	41.618807	33.965851	24.384424	87.623536	55.576531	31.322104	67.207055	32.916639	138.576993	5.126461	9.964602	9.528191	6.125382	7.567168	13.678189	13	17.999728	2	42	33	30	97.997678	66.998868	36.999403	61.998454	36.998994	211.991695	5	13	14	10	10	14
L3_chr17_-_35337384	chr17	35337351	35337384	-	94103	ORMDL3		11.139625	2.43277	5.161982	3.929369	3.059166	1.276213	0.66108	1.080913	0.772772	1.93233	2.529121	2.223458	12.276876	9.072531	18.999682	9.780658	4.027447	27.550264	13	4	3	4	3	2	1	2	1	2	3	3	12	12	29	16	6	28
L3_chr17_-_38082539	chr17	38082532	38082587	-	79990	PLEKHH3	FLJ21019	82.522105	40.652336	1.591957	4.9049	5.102972	2.123056	20.71865	25.72555	2.353404	0	0.84304	7.963099	11.289799	8.269205	5.137133	1.214719	0	1.007135	91.953526	67.958996	1	5	5	3	27.977011	39	3	0	1	11	11	11	8.923077	2	0	1
L3_chr17_-_39632262	chr17	39632259	39632795	-	NA	NA	NA	38.41175	30.03485	15.499861	40.352873	29.155847	30.317766	20.530983	37.144208	22.0022	13.003367	38.118499	43.233994	14.216678	14.316957	23.930125	12.843782	6.215233	14.708357	44.083254	50.44348	9.201551	41.08167	28.484286	41	28	51.928259	27.587882	13.377118	43.546512	61.370952	13.851852	18.945541	37.043355	20.985915	9	15
L3_chr17_-_41626523	chr17	41626520	41626548	-	NA	NA	NA	14.653986	8.432829	8.505964	8.853599	1.019722	0	4.228769	1.858813	10.732512	20.19507	13.135466	5.026561	10.208833	3.005253	5.548546	9.212667	26.450085	1.007135	17	14	5	9	1	0	6	3	13	20	15	7	10	4	9	15	33	1
L3_chr17_-_42154791	chr17	42154791	42154794	-	NA	NA	NA	2.528698	0.610418	1.591957	1.957861	0	0	0	0	0	0	0	0	4.104726	3.040757	10.684893	5.503378	6.002725	1.007135	3	1	1	2	0	0	0	0	0	0	0	0	4	4	15.157692	9	8	1
L3_chr17_-_43983479	chr17	43983474	43983492	-	NA	NA	NA	6.1688	6.556938	6.521758	9.091835	14.434825	5.10787	1.831949	1.314723	4.476318	2.481702	3.2967	3.320493	1.141577	0.561729	0.78207	0.507087	1.448106	3.46109	7.448446	10.836107	4.024437	9.277861	14.071048	7.219026	2.839668	2.476976	5.665968	2.678295	3.894289	4.480292	1.099001	0.764775	1.73914	0.837564	2.309539	3.449539
L3_chr17_-_46298715	chr17	46298714	46298719	-	NA	NA	NA	8.754959	12.413242	0	14.833212	3.069543	4.184719	9.711508	5.600086	4.005807	0.937795	7.023452	6.398252	19.213741	6.153361	2.901281	9.853888	7.045449	9.843536	10	21	0	15	3	6	12	8	5	1	8	9	19	8	5	16	9	10
L3_chr17_-_53420592	chr17	53420574	53420595	-	7716	VEZF1	DB1,ZNF161	18.937496	9.548393	15.236878	6.291576	4.045593	0	15.152747	19.630998	21.565851	7.015188	12.495569	8.071602	15.271697	18.069897	14.087625	5.537598	18.295319	2.773396	21.773178	15.868088	8.709677	6.411484	3.957447	0	19.806456	26.904807	26	7	14.160832	11.190481	15	23.468343	22.139256	9.093349	23.488021	2.797386
L3_chr17_-_55958339	chr17	55958330	55958366	-	10513	APPBP2	HS.84084,KIAA0228,PAT1	16.80895	3.593868	0	6.895737	1.019722	0.638107	0.66108	3.841737	2.318315	14.274884	8.817605	3.625027	11.208809	7.440029	12.116042	4.272707	9.286192	11.929623	19	6	0	7	1	1	1	6	3	14	10	4.979798	11	9.972891	20.919831	7	13	12
L3_chr17_-_59131202	chr17	59131199	59131270	-	80774	LIMD2	MGC10986	39.260447	34.367698	53.830283	101.800876	49.53643	27.552671	7.514869	13.07039	36.477077	14.804681	10.418561	13.315523	14.33605	9.096842	33.90822	22.530109	8.44092	41.296689	45.30445	57.30445	29	102.992462	48.30445	35.30445	10.972973	21	44	15	12	18.295082	14	12	51	36.756879	11.949367	41.922726
L3_chr17_-_60483254	chr17	60483248	60483329	-	10672	GNA13	G13,MGC46138	41.431229	37.696628	48.080386	41.296955	38.950452	9.841115	12.155594	31.948394	26.971743	12.778043	11.06019	28.476926	24.6207	15.104453	37.185259	15.879275	23.556415	12.886448	48.229321	63	26.805687	42	38	13	17	46.963947	33.007793	13	13	39.95283	24	20	56.987751	26	32.626168	13
L3_chr17_-_70401043	chr17	70401039	70401045	-	283985	FADS6	FP18279	0	0	0	0	1.043631	0	0.66108	0	2.525068	0.937795	0	5.6571	0	0	0.210286	0.02872	0	13.066996	0	0	0	0	1.023719	0	1	0	3.232877	1	0	8	0	0	0.472973	0.048012	0	13.389801
L3_chr17_-_70827877	chr17	70827875	70828162	-	2885	GRB2	ASH,EGFRBP-GRB2,Grb3-3,MST084,MSTP084	7.031822	2.420552	1.591957	0	0	0	0	0.540457	0	0	0	0	33.487795	43.831249	37.034839	46.259925	35.489213	14.708444	8	4	1	0	0	0	0	1	0	0	0	0	33	56	47.995392	74.995392	44	15
L3_chr17_-_72669859	chr17	72669859	72669859	-	NA	NA	NA	0.804244	11.828228	3.343982	16.821537	13.361612	2.908506	0	8.834696	1.580632	3.981573	0.84304	6.276676	0	0	0	3.061421	0	2.971095	1	20	2	17	13	4	0	12	2	4	1	9	0	0	0	5	0	3
L3_chr17_-_76754521	chr17	76754521	76754522	-	NA	NA	NA	8.027591	4.186026	0.016952	2.942775	0	0	3.768114	13.772454	4.206452	0.937795	2.583893	3.544256	3.087079	0.958769	0.515334	1.218951	0	3.000177	9.083439	7	0.014377	3	0	0	5	17.810172	5.23393	1	3	5	3	1.285714	1.037024	2	0	3
L3_chr17_-_77394875	chr17	77394872	77394876	-	NA	NA	NA	0	0	0	0.975531	0	0	0.564159	0.527264	28.192252	0	1.471764	5.597492	1.032672	0	0	0	0	0	0	0	0	1	0	0	0.863636	0.978261	33.160079	0	1.727273	8	1	0	0	0	0	0
L3_chr17_-_77649370	chr17	77649338	77649593	-	2194	FASN	FAS,MGC14367,MGC15706,OA-519	1615.93226	860.040414	609.428142	403.799875	629.115774	495.586151	1862.48314	3890.633574	1357.825733	611.388254	639.460346	933.672459	446.367037	521.124142	483.703065	141.289537	213.393871	305.935037	1580.600749	1493.593136	288.902456	405.891474	608.779779	520.817016	1755.419249	3229.70554	1466.937207	544.802471	693.806571	1455.928586	446.682142	648.346885	519.661688	228.843257	242.843967	322.612164
L3_chr18_+_3440174	chr18	3440168	3440183	+	7050	TGIF1	TGIF,HPE4,MGC39747,MGC5066	0	1.211934	0	10.797647	0	0.638107	0	4.382193	0.772772	3.887265	6.972578	0	0	10.682258	12.329962	7.346987	8.545885	2.014269	0	2	0	11	0	1	0	7	1	4	8	0	0	14	19	12	11	2
L3_chr18_+_11971453	chr18	11971436	11971528	+	3613	IMPA2		114.335925	51.395542	18.64223	9.044602	18.405934	4.114309	7.610918	5.793929	4.720604	1.87559	0	3.320868	18.459325	14.07671	7.477466	4.284427	3.945615	1.007135	131.969586	85.527359	10.996721	9.26989	17.96463	5.986842	11	10	6	2	0	4.509091	18	18.685892	14	7	6	1
L3_chr18_+_12693024	chr18	12693014	12693078	+	56984	TNFSF5IP1	CLAST3,HCCA3,HsT1707,MDS003,MGC15092,PAC2,TNFSF5IP1	2.412732	5.46374	6.527897	2.933392	1.019722	0.638107	3.49094	7.129817	9.177732	16.664138	5.081188	6.55874	31.702561	27.387486	16.201249	12.155798	22.767679	9.800845	3	9	4	3	1	1	5	12	11.654867	17	6	9	30.994709	36	27.989474	19.935323	31.994709	9.770492
L3_chr18_+_17999084	chr18	17999084	17999086	+	NA	NA	NA	11.536318	20.66966	20.750043	9.852669	19.531139	6.641627	19.186184	9.375153	24.876235	12.52249	12.425918	12.314731	1.032672	2.269478	1.090837	6.761824	5.358761	0	13	35	11	10	19	9	23	13	29	12	14	18	1	3	2	11	7	0
L3_chr18_+_40812750	chr18	40812750	40812750	+	NA	NA	NA	1.656842	0.053697	0	1.957861	1.019722	0.638107	1.398909	1.178254	8.326049	8.204045	3.464574	9.61755	5.100095	11.143486	28.640855	19.380542	19.283765	12.589419	2	0.085714	0	2	1	1	2	2	10	8	4	13.959016	5	14.345029	35	31.362573	22.690058	13
L3_chr18_+_46748407	chr18	46748378	46748418	+	55520	ELAC1	D29	9.742552	3.653606	6.367829	11.745535	4.08325	2.000434	8.858388	1.080913	1.580632	6.900538	5.127083	1.482306	16.394661	8.312445	15.912932	8.537482	13.601783	10.905815	11.859649	6	4	12	4	3	12	2	2	7	6	2	16	11	25	14	19	11
L3_chr18_+_51334134	chr18	51334133	51334134	+	NA	NA	NA	38.066608	17.761486	8.685391	18.602017	11.352697	8.564902	1.265684	6.117257	4.655924	5.877661	0	3.494426	15.895824	17.038643	12.676322	4.174989	1.36976	10.551338	40.833766	30.057885	4.87708	18.809331	11.050985	11	1.823214	8.653819	5.810811	5.810811	0	4.856303	15.721205	21.889114	17.55348	6.808158	2	10.865626
L3_chr18_+_55087412	chr18	55087411	55087412	+	NA	NA	NA	2.150146	2.188498	1.566529	1.475678	0.501156	0.012251	0	12.554601	6.548058	2.065073	4.078545	1.138887	0.770845	1.594715	3.161554	0.637884	0.632667	0.984532	2.567901	3.634432	0.985075	1.509568	0.492537	0.026983	0	17.694672	7.924037	2.131545	4.694183	1.555556	0.744773	2.120468	5.44838	1.05	1.035329	0.977213
L3_chr18_+_65221130	chr18	65221129	65221130	+	NA	NA	NA	0	0.610418	0	0	0	0	0.66108	0.540457	0.772772	0	3.464574	6.276676	12.158417	18.010321	24.018737	13.570763	19.290015	21.134551	0	1	0	0	0	0	1	1	1	0	4	9	12	23	30	22	23	22
L3_chr18_-_802244	chr18	802241	802801	-	7525	YES1	HsT441,P61-YES,Yes,c-yes	49.502367	82.526222	51.795874	64.791916	14.299571	1.276214	12.356751	74.130576	79.159814	27.703043	34.761024	5.121455	49.01281	61.907177	115.434193	28.711126	19.57929	19.731316	58.17316	137.900032	29.906149	65.977578	14	2	16.946058	104.838174	95.784232	28	39.995763	7	47.97151	80.994366	161.91728	46.994366	27.499065	20
L3_chr18_-_2882247	chr18	2882247	2882248	-	NA	NA	NA	0	0	0	0	1.019722	2.908506	0	0	0	0	0.84304	5.597492	0	0	0.494381	2.446396	4.358886	41.370497	0	0	0	0	1	4	0	0	0	0	1	8	0	0	1	4	6	43.474138
L3_chr18_-_5285610	chr18	5285606	5285612	-	NA	NA	NA	0.804244	1.804585	0	4.9049	4.089265	6.621372	3.621307	5.13744	0.772772	1.823485	2.552068	20.684872	0	0	0	0	0	0	1	2.970588	0	5	4	9	5	8	1	1.946667	3	30	0	0	0	0	0	0
L3_chr18_-_17434654	chr18	17434654	17434727	-	114799	ESCO1	A930014I12Rik,EFO1,ESO1,KIAA1911,MGC105022	17.058429	17.410542	1.591957	7.811048	3.059166	0	17.301271	16.417931	5.616151	5.857163	8.665052	18.613103	19.472364	19.15911	7.840519	20.27229	24.677028	9.815464	20	29	1	8	3	0	22	23	7	6	10	27	19	25	12	33	32	9.996
L3_chr18_-_22382402	chr18	22382402	22382402	-	284252	KCTD1	C18orf5	1.656842	0	0	0	0.018653	0	36.472224	4.819352	4.91125	13.780381	3.464574	5.597492	0	0	1.104794	0	2.130027	3.944081	2	0	0	0	0.018519	0	40.794026	7	5.997151	13.153401	4	8	0	0	2.022394	0	3	4
L3_chr18_-_24011957	chr18	24011919	24011999	-	1000	CDH2	CDHN,CDw325,NCAD,CD325	26.781443	15.618858	21.662427	44.879274	11.276358	7.652293	7.326401	15.36659	23.681885	30.300958	4.510185	11.041439	6.60166	2.498347	8.363255	9.774276	2.897732	1.89938	31.204381	25.834035	12.797445	45.704312	11.036577	10.489713	10.525901	23.756555	29.572324	30.318717	5.329744	14.973232	6.417762	3.347132	15.756326	16.042631	4.337718	1.884217
L3_chr18_-_35169655	chr18	35169651	35169657	-	NA	NA	NA	20.899301	23.980337	25.095113	13.839538	11.845852	0	5.241109	8.40983	2.141667	6.036809	1.457541	0.741153	32.848492	34.363517	30.283307	24.337987	26.455667	23.262242	23.155779	40.775701	13.197761	14	11.551402	0	7.2	12.2	2.733333	6.167376	1.733333	1	32.530726	43.835196	39.912938	39.455654	32.217877	23.818443
L3_chr18_-_43711250	chr18	43711249	43711251	-	4087	SMAD2	HSMAD2,JV18,JV18-1,MADH2,MADR2,MGC22139,MGC34440,hMAD-2	10.479413	4.77729	0	0.975531	0	0	1.398909	0	5.761294	0.937795	0	0	2.054407	2.269478	1.733047	2.437903	1.36976	1.993043	12	8	0	1	0	0	2	0	7	1	0	0	2	3	3	4	2	2
L3_chr18_-_51406422	chr18	51406418	51406462	-	6925	TCF4	E2-2,ITF2,MGC149723,MGC149724,PTHS,SEF2,SEF2-1,SEF2-1A,SEF2-1B	3.332943	1.822352	3.343982	20.595227	16.382284	10.5627	0	4.117981	10.258158	8.776128	5.167786	41.708376	3.087079	2.269478	11.113031	12.253697	8.484851	19.53019	4	3	2	21	16	13	0	7	13	9	6	60	3	3	18	20	12	20
L3_chr18_-_66016493	chr18	66016493	66016495	-	NA	NA	NA	0	0	0	1.164247	12.974617	0.372836	0	0	0	0	0	0	0	0	0	0	0	0	0	0	0	1.192396	12.633929	0.641957	0	0	0	0	0	0	0	0	0	0	0	0
L3_chr18_-_68362718	chr18	68362718	68362718	-	147381	CBLN2		7.670566	10.377041	5.161982	10.472513	12.958203	8.532109	18.274378	4.00498	3.180897	7.004559	5.154689	13.456596	2.987364	3.780075	8.224833	1.750787	2.027735	4.78867	8.695652	17.521739	3	10.608696	12.608696	10.695652	21.53125	5.9375	3.9375	6.875	5.90625	19.71875	2.916667	4.954545	11.734848	2.867424	2.867424	4.871212
L3_chr19_+_991121	chr19	991114	991154	+	10347	ABCA7	ABCA-SSN,ABCX,FLJ40025	7.38326	6.684576	0	1.951062	2.039444	1.91432	5.517427	10.094774	3.126175	1.87559	4.292921	15.713482	17.353077	3.730249	5.499941	0.60736	2.657687	5.979129	9	11	0	2	2	3	7.768421	17	4	2	5	21.986486	17	5	10	1	4	6
L3_chr19_+_10392155	chr19	10392128	10392242	+	NA	NA	NA	1.597384	3.043188	44.339552	66.850389	29.172002	6.787144	6.831857	1.080913	59.339622	86.392402	44.699553	57.630354	0	2.202033	8.543626	8.446567	6.133401	6.021581	1.986755	5	25.973684	68.11076	28.542025	10.097561	9.987138	2	73	85.683715	51.734933	80.980624	0	2.966102	16	13.859375	9	6
L3_chr19_+_13736335	chr19	13736299	13736384	+	84245	MGC3207		28.985227	12.072284	15.618862	9.787674	10.229427	9.085486	12.209213	7.702047	3.233036	3.80792	5.113013	7.654733	3.087079	6.042967	6.295823	9.157608	6.603302	2.014269	34.662238	20	9	10	10	13	17	12	4	4	6	10.534884	3	8	11	15	10	2
L3_chr19_+_18391163	chr19	18391091	18391329	+	170463	SSBP4	MGC3181	378.370345	273.983631	406.095062	745.921139	743.525345	302.410517	135.408676	63.682405	151.593456	161.935636	203.883253	222.160542	112.592753	110.378426	237.394299	172.467766	165.478788	218.614895	420.039966	461.510118	222.344919	752.726309	722.67688	382.566681	167.856435	98.58492	183.340027	160.541622	231.80353	319.208106	110.425299	143.53532	330.314372	280.845212	207.354643	225.315903
L3_chr19_+_18655430	chr19	18655429	18655503	+	23373	CRTC1	FLJ14027,KIAA0616,MECT1,TORC1,WAMTP1	21.666309	10.030843	4.060917	11.785276	16.353442	5.128653	7.614539	6.130305	9.050448	9.837365	13.038089	20.010398	12.756216	14.430636	13.147219	11.891349	18.311209	12.767849	24.913384	16.727321	2.576886	11.981383	15.970414	7.470132	11.146066	10.403279	11.359146	10.072107	15.11423	28.528594	12.469051	18.726879	20.976831	19.438008	23.751928	13.027838
L3_chr19_+_19357547	chr19	19357544	19357833	+	NA	NA	NA	578.570891	364.473892	507.039497	469.26932	296.640897	126.331126	684.348156	634.4809	674.758897	472.355316	474.987546	404.239283	85.779448	70.469373	113.410212	79.019255	77.752786	79.036554	636.494153	614.854352	270.969274	474.835245	288.911687	165.885498	794.875022	798.892375	790.88915	447.949852	530.92837	589.95969	84	92.924324	176.968541	128.978723	104	79.96032
L3_chr19_+_44595066	chr19	44595025	44595396	+	64857	PLEKHG2	CLG,FLJ00018,FLJ22458,DKFZp667J2325,FLJ38638	84.798936	64.897435	29.201407	37.12033	53.153324	34.250185	125.867086	89.335565	132.422767	73.216374	102.605248	212.978232	32.839573	48.549446	35.852157	34.238373	42.325595	37.941531	98	108	18	37.945698	52	49.988806	157.97108	139.946985	159.997025	73.977919	117.971974	301.971626	31.973289	63.97917	62.937982	56	58.983498	37.969434
L3_chr19_+_46416666	chr19	46416666	46417140	+	558	AXL	UFO,JTK11	281.173461	201.186169	530.461541	890.267103	319.757448	40.285673	130.749569	106.988764	378.808262	452.062766	200.351778	114.831061	69.544302	63.040931	247.078483	144.100329	47.682961	30.803533	310.938334	338.956028	276.970812	896.766495	310.941802	56.993314	169.971308	154.900046	450.839295	428.907988	227.956261	161.951467	67.996016	82.950671	349.788663	234.880303	65.98403	30.998672
L3_chr19_+_47346577	chr19	47346577	47346578	+	NA	NA	NA	0.827371	3.076838	5.161982	1.957861	8.200721	7.6121	1.398909	0.540457	3.233036	10.086912	4.424154	18.61469	0	1.502626	0.936587	0.60736	0	1.007135	1.033257	5.099771	3	2	8	9.901678	2	1	4	10	5.092628	27.37051	0	2	1.75	1	0	1
L3_chr19_+_47593139	chr19	47593137	47593153	+	NA	NA	NA	4.137186	0.610418	1.591957	0.975531	2.039444	0	2.16878	1.858813	2.402289	0.937795	2.583893	12.106461	6.170071	0	27.980694	4.891786	0.643964	0	5	1	1	1	2	0	3	3	3	1	3	17	6	0	38	8	1	0
L3_chr19_+_50086345	chr19	50086307	50086527	+	10452	TOMM40	C19orf1,D19S1177E,PER-EC1,PEREC1,TOM40	714.876267	458.614354	422.757732	595.973659	367.552638	167.737723	96.140713	80.626554	79.405989	39.020876	32.987279	37.758028	201.791203	143.720354	224.343879	146.391432	143.353311	197.763109	767.727954	779.948007	221.159764	600.858745	357.460635	209.214922	125.830957	121.252453	97.337194	40.222857	38.434562	53.190672	198.795143	186.110547	297.727835	237.880752	180.962763	202.776029
L3_chr19_+_52469478	chr19	52469478	52469538	+	255783	LOC255783		21.641237	21.676904	6.527897	0.975531	4.05467	1.276213	2.721069	3.340081	3.934036	0	0	17.82434	12.326559	3.747793	9.389985	0.60736	1.287928	3.021404	26	35.98913	4	1	3.966292	2	4	6	5	0	0	26	12	5	17	1	2	3
L3_chr19_+_53520362	chr19	53520362	53520661	+	2014	EMP3	YMP	49.813015	35.049503	173.544548	109.269936	53.192208	13.096918	10.503011	119.401365	86.708596	46.528893	26.225968	13.672774	111.941703	182.284965	848.7009	128.828628	169.163733	179.486344	56.820668	58.909069	92.694652	110.602789	51.853933	17.887221	14.910491	148.687917	102.625497	45.822715	29.837655	18.886848	110.591092	231.675519	873.052822	208.606634	195.669883	186.737469
L3_chr19_+_56789640	chr19	56789620	56789662	+	NA	NA	NA	19.538773	17.36863	1.591957	12.682462	16.371583	4.184719	3.975104	2.799624	1.545543	0.937795	0.84304	1.454129	4.087056	2.227622	1.585219	2.433671	0	6.000355	23	29	1	12.970297	16	6	5.807692	5	2	1	1	2	4	3	3	4	0	6
L3_chr19_+_60688389	chr19	60688381	60688418	+	57106	NAT14	KLP1	13.747809	16.850912	1.591957	6.835517	8.187496	8.970686	0	0	0	0.937795	0	2.156844	1.032672	2.227623	0.494381	0	0.643964	3.000178	16	28	1	7	8	12	0	0	0	1	0	3	1	3	1	0	1	3
L3_chr19_-_960724	chr19	960724	960729	-	NA	NA	NA	0	0	0	0	0	0	0	0	0	0	0	0	0	0.742541	0	1.826311	13.296778	1.007135	0	0	0	0	0	0	0	0	0	0	0	0	0	1	0	3	17	1
L3_chr19_-_1464019	chr19	1463997	1464031	-	339366	ADAMTSL5	THSD6	3.902575	1.211934	3.343982	1.957861	10.240045	0	4.196727	0.540457	0	4.802455	0.84304	0.741153	1.032672	0	0.988763	2.311196	1.931891	1.007135	4.75	2	2	2	10	0	6	1	0	5	1	1	1	0	2	3.8	3	1
L3_chr19_-_2378552	chr19	2378546	2378915	-	26517	TIMM13	TIM13,TIM13B,TIMM13A,TIMM13B,ppv1	124.480153	84.146915	30.161614	70.927833	85.133656	16.5537	2.059989	9.350184	0.772772	9.770663	6.901673	5.817588	117.966506	78.251444	112.103196	95.022543	93.626315	77.066407	140.986175	141.141017	18	72	83	23	3	15	1	10	8	8	116	102.193473	162	154.549321	120.989209	78.515921
L3_chr19_-_2672362	chr19	2672340	2672437	-	148252	DIRAS1	Di-Ras1,FLJ42681,GBTS1,RIG	20.407319	18.785197	31.318322	30.206962	28.673331	26.085346	24.603212	19.344521	31.316203	28.281256	47.287812	21.658555	22.770825	6.67481	18.641637	17.075336	15.581677	31.694905	24.636081	31.011724	18.867381	30.834895	28.037834	37.040432	34.164051	29.920949	39.262644	28.385408	54.940979	29.934907	22.156296	8.966225	31.937756	27.972019	22.90123	31.899619
L3_chr19_-_5244253	chr19	5244232	5244264	-	NA	NA	NA	6.646628	3.620268	4.775871	7.824647	0	4.822826	2.059989	11.660919	2.310645	22.500458	7.776538	22.80471	6.185096	1.485082	1.977526	0.60736	0.643964	5.014447	8	6	3	8	0	7	3	17	2.990385	22	9	32	6	2	4	1	1	5
L3_chr19_-_6344198	chr19	6344163	6344226	-	2962	GTF2F1	BTF4,RAP74,TF2F1,TFIIF	5.794029	4.228543	0	3.918306	3.059166	0	4.043228	1.080913	3.898947	0.937795	7.790186	12.082931	10.278885	8.94558	15.722875	11.553393	24.746198	7.007489	7	7	0	4	3	0	6	2	5	1	9	17	10	12	27	18.978102	36	7
L3_chr19_-_6375561	chr19	6375544	6375865	-	8570	KHSRP	FBP2,FUBP2,KSRP,MGC99676	2837.215664	1402.283384	1544.335748	1551.415121	813.428949	379.009361	4300.889203	4730.394981	3252.924241	2194.455656	1920.911987	1628.708304	677.267403	560.550787	922.678831	534.694581	476.533155	438.730312	2820.506911	2419.942924	725.937226	1555.531618	788.381073	428.99794	4140.396614	4342.156195	3532.327173	1920.036766	2078.429846	2515.018604	675.92102	706.506583	1014.213564	862.913036	537.114442	458.025102
L3_chr19_-_7934592	chr19	7934592	7934592	-	NA	NA	NA	0	0	3.343982	0	0	0	0	0	0	0	0	0	2.054407	0	10.061021	0	0	0	0	0	2	0	0	0	0	0	0	0	0	0	2	0	14	0	0	0
L3_chr19_-_10193906	chr19	10193905	10193906	-	NA	NA	NA	1.656842	0.610418	0	10.801313	5.11335	17.561443	3.284865	0	2.156011	2.870125	1.709028	7.404392	2.046097	1.386478	1.090837	17.192307	4.283342	7.875644	2	1	0	10.977778	5	21	4.636364	0	2.757576	3	2	10.464831	1.990635	1.847881	2	27.9342	6	7.987173
L3_chr19_-_14089549	chr19	14089513	14089583	-	5566	PRKACA	MGC102831,MGC48865,PKACA	9.32736	6.043849	17.433529	24.533279	15.362562	6.82326	23.26896	18.227383	27.457986	24.53186	19.932462	42.930663	9.261237	0.742541	10.727901	5.474701	4.1637	11.891723	11	10	9.932886	25	15	10	31	28	34	24.996503	23	61	9	1	16	9	5.945946	12
L3_chr19_-_37435767	chr19	37435767	37435769	-	NA	NA	NA	2.943948	1.683337	0.206111	1.064681	0.666583	0.549797	11.135856	7.934236	6.032273	2.285186	5.15198	6.903039	34.54037	19.801754	26.881281	10.955759	7.678521	29.212254	3.570926	2.768182	0.148199	1.090909	0.654545	0.872727	14.313744	11.685854	7.46704	2.447954	5.903205	9.676389	34.187737	25.538679	36.384019	17.820283	10.163336	30.243396
L3_chr19_-_40323881	chr19	40323881	40323881	-	NA	NA	NA	0.804244	1.211934	3.343982	0	0	1.362328	4.589349	1.858813	2.402289	2.94947	10.618816	6.276676	5.100095	10.081809	11.718007	6.761824	3.714923	3.944081	1	2	2	0	0	2	6	3	3	3	12	9	5	13	16	11	5	4
L3_chr19_-_40908105	chr19	40908105	40908106	-	NA	NA	NA	0.804244	1.211934	0	0	0	0	0	0	0	1.93233	0	0	5.119728	6.153361	17.733764	5.512183	2.733789	3.000177	1	2	0	0	0	0	0	0	0	2	0	0	5	8	23	9	3.772727	3
L3_chr19_-_50963894	chr19	50963890	50963968	-	147912	SIX5	BOR2,DMAHP	32.520189	16.994146	7.746897	23.626395	24.372325	12.848988	41.958454	35.338945	19.015809	16.915629	20.430666	32.098628	6.630948	6.879647	5.009373	7.138989	5.613401	13.820865	37.970049	28.280543	4.908488	24.079608	23.799003	18.155645	52.665412	51.600032	23.612927	17.160234	23.670575	45.698321	6.439006	9.175663	9.534708	11.713247	8.49242	14.015883
L3_chr19_-_51912180	chr19	51912179	51912212	-	25865	PRKD2	HSPC187,PKD2	18.09497	6.649095	6.622718	8.877138	9.131658	3.39927	19.999514	27.911004	16.21624	8.912212	24.702206	17.712996	5.117021	19.240921	15.233885	19.026132	11.894029	15.823395	20.925	11	3.927011	9	8.925	5	25	38	20	9	28	25	4.976	25	22	31	15.962025	16
L3_chr19_-_51941528	chr19	51941521	51941605	-	29888	STRN4	FLJ35594,ZIN,zinedin	281.902412	140.424152	280.774022	179.202246	251.649292	186.727918	307.215098	504.989152	346.130108	311.23668	283.11067	329.52116	44.49274	22.633643	66.417365	26.243422	49.215354	46.316625	308.765596	236.94535	144.906977	181.461426	244.803494	223.563207	359.967877	592.309154	400.970549	291.098274	315.60231	486.878414	43.64338	29.946425	98.833232	42.874886	64.954739	46.866003
L3_chr19_-_56561455	chr19	56561404	56561485	-	2109	ETFB	MADD,FP585	43.34894	28.231559	18.824263	12.721066	18.388774	3.190533	5.515405	4.71332	5.601103	3.905757	1.828701	8.015148	60.19246	58.042819	54.394253	26.834274	31.522804	42.554566	50.920011	46.993548	11	13	17.980892	5	8.13079	8.13079	6.981132	4.049853	2.175023	11.26158	59	76.321596	83.850136	43.973125	44.382247	42.989071
L3_chr20_+_5055577	chr20	5055486	5055705	+	8760	CDS2	RP4-680N4.2,FLJ38111	93.927362	70.424022	42.806749	79.585197	60.465662	21.113808	29.346792	14.946309	17.454941	18.501527	15.339633	29.683098	52.876874	33.008173	43.416515	59.491666	42.586436	45.885503	106	117.979032	25	80.953039	59	29.981352	40	24	22	19.080087	17.967213	41.931126	51.99	43	66.799282	96.994203	54	47
L3_chr20_+_10403211	chr20	10403210	10403212	+	NA	NA	NA	6.61862	7.527428	1.031285	6.22226	0.678966	0.409462	0	0	0	0	0	0	14.698556	11.068419	7.244268	9.675527	22.17365	3.701225	7.666667	12.666667	0.666667	6.333333	0.666667	0.666667	0	0	0	0	0	0	14.5	14.25	10.5	15.75	26.75	3.75
L3_chr20_+_17498696	chr20	17498696	17498760	+	11034	DSTN	ACTDP,ADF,bA462D18.2	6.665885	7.255782	8.616153	3.908923	2.039444	2.000435	6.212009	2.799624	1.545543	6.678045	11.989827	4.390564	40.826353	21.271902	23.885381	13.447931	16.040268	36.47246	8	12	5	4	2	3	9	5	2	7	14	6	40	28	37	22	23	37
L3_chr20_+_17617725	chr20	17617725	17617725	+	NA	NA	NA	1.656842	2.406191	1.591957	4.917216	5.123968	2.908506	2.960227	2.56872	2.402289	10.353922	8.817605	2.852977	0	0	0	0.60736	1.36976	1.993043	2	4	1	5	5	4	4	4	3	10	10	4	0	0	0	1	2	2
L3_chr20_+_18066498	chr20	18066491	18066535	+	57325	CSRP2BP	UNQ607,CRP2BP,MGC15388,PRO1194,dJ717M23.1	29.160844	11.475423	4.775871	5.859986	4.08325	2.638541	1.32216	0.540457	2.353404	0.937795	4.292921	2.195282	11.30062	15.228126	2.901281	3.65423	2.575855	4.007312	34	19	3	6	4	4	2	1	3	1	5	3	11	20	5	6	4	4
L3_chr20_+_19863763	chr20	19863743	19863777	+	54453	RIN2	RASSF4	0	0	0	3.918306	4.078888	0.638107	0	0	6.322529	26.760672	27.75649	15.844098	0	0	1.585219	7.944921	6.04117	4.99322	0	0	0	4	4	1	0	0	8	27	32	22	0	0	3	13	9	5
L3_chr20_+_21034179	chr20	21034179	21034180	+	NA	NA	NA	5.217488	4.77729	3.343982	2.942775	6.152218	0	2.960227	13.412299	5.761294	8.204045	3.464574	6.276676	7.154502	10.036213	3.823916	4.293231	4.539659	14.549623	6.012097	8	2	3	6	0	4	18.038081	7	8	4	9	7	13	6	7	6.019665	15
L3_chr20_+_31718409	chr20	31718407	31718411	+	170487	C20orf134	dJ63M2.2	22.253843	5.978189	6.527897	7.847675	4.096355	2.000434	0	1.178254	0	0	0	3.544256	2.065344	0.742541	2.901281	1.214719	0.643964	1.993043	25	10	4	8	4	3	0	2	0	0	0	5	2	1	5	2	1	2
L3_chr20_+_31905236	chr20	31905234	31905238	+	NA	NA	NA	0	0	0	0	0	0	0	0	0	0	0	0	1.032672	0.742541	8.383699	2.429439	13.288822	1.007135	0	0	0	0	0	0	0	0	0	0	0	0	1	1	13	4	17	1
L3_chr20_+_36534873	chr20	36534872	36534933	+	57148	KIAA1219	RP5-1100H13.1,DKFZp686N19168,DKFZp781M2411,FLJ43270,FLJ43928,dJ1100H13.1	84.392317	52.147946	58.345259	61.171037	45.171534	11.216716	38.416698	53.976002	107.883273	63.206242	52.803443	48.997673	36.669191	43.07888	94.059718	59.126807	34.459942	27.65297	93	87.997409	30.989717	62	44	16	48	74.998024	126.994094	61	60	70.992141	36	55.959368	123.945824	95.972912	45	28
L3_chr20_+_48781243	chr20	48781240	48781318	+	84612	PARD6B	PAR6B	25.522703	9.709959	13.552092	3.902124	19.46497	1.276214	4.943467	0.540457	0	0	11.251278	1.482306	4.119751	5.274731	0.988763	1.214719	6.544451	2.01427	30	16	8	4	19	2	7	1	0	0	13	2	4	7	2	2	9	2
L3_chr20_+_54013982	chr20	54013982	54013982	+	NA	NA	NA	2.528698	2.406191	3.343982	0	0	6.209524	10.589577	5.600086	3.233036	0.937795	1.709028	4.915947	0	0	0	0	0	0	3	4	2	0	0	8	13	8	4	1	2	7	0	0	0	0	0	0
L3_chr20_+_55399858	chr20	55399847	55399869	+	55544	RBM38	HSRNASEB,RNPC1,SEB4B,SEB4D,dJ800J21.2	18.300966	16.089191	6.753939	17.700344	16.39767	14.27346	16.430016	9.996769	6.408097	5.765156	4.238148	8.583817	24.339726	7.611694	22.466529	17.170154	12.819974	27.50153	21	26.963964	4	18	15.981982	18.981982	21	15	8	5.945946	5	12	23.928208	9.992958	32.964789	28	16.992958	28
L3_chr20_+_56659744	chr20	56659693	56659758	+	8675	STX16	MGC90328,SYN16,hsyn16	60.123026	38.197061	25.352159	65.071956	22.549488	6.903399	21.133137	43.174892	49.33353	46.248446	69.894238	62.441614	71.236994	40.60703	88.562785	64.980268	66.948956	50.233045	67.996047	64	15	65.988235	22	10	28	60	59	45.927106	78.966321	90	69.99798	52.994048	121.941731	105.839617	83.464483	51
L3_chr20_+_56687629	chr20	56687627	56687646	+	NA	NA	NA	0	0	0	0	0	0	0	0	0	0	0	0	20.371958	2.970163	1.988565	5.478933	1.287928	1.968125	0	0	0	0	0	0	0	0	0	0	0	0	20	4	3.836735	9	2	1.953488
L3_chr20_+_56701289	chr20	56701233	56701292	+	79716	NPEPL1	FLJ11583,FLJ42065,bA261P9.2	19.461265	14.977541	10.20811	7.794541	13.305011	6.63941	4.277487	2.799624	3.044202	4.8818	3.395108	2.936435	10.289822	1.454887	2.054727	6.713866	3.417954	5.992499	22.970874	24.838983	6	7.990099	13	10	5.923077	5	3.941176	5	4	4	10	1.96	3.96	11	5	6
L3_chr20_+_60810221	chr20	60810210	60810609	+	4923	NTSR1	NTR	63.359029	40.40398	78.60718	271.912403	309.074902	82.807597	39.779965	55.180272	64.550423	111.075403	97.31074	61.174226	11.307469	10.472517	31.33485	58.602855	47.761625	34.798248	74.857546	66.84686	47	275.451312	300.837723	109.954315	54.916044	85	80	109.984842	111.940591	85.981123	11	14	55.572504	95.830525	64.811591	35
L3_chr20_+_60906631	chr20	60906603	60906637	+	11054	OGFR		35.097589	19.535027	7.781044	31.3119	23.941886	9.991153	0.690599	2.354783	0	0.937795	1.68608	3.490968	17.435115	12.892447	7.439457	13.154331	9.762476	25.120192	39.71232	32.677215	4.894737	31.820562	23.342176	13.894737	1.056426	4.214286	0	1	2	4.857143	17.128954	16.991736	12.804478	21.493011	13.282238	25.531419
L3_chr20_+_61277252	chr20	61277251	61277252	+	NA	NA	NA	0	0	0.214532	19.806193	1.019722	0	0	0	0	0	0	0	0	0	0	3.664301	0	0	0	0	0.153846	20	1	0	0	0	0	0	0	0	0	0	0	6	0	0
L3_chr20_+_61463705	chr20	61463705	61463706	+	NA	NA	NA	0.804244	1.220836	1.591957	5.892747	3.069543	0.638508	6.728341	1.725874	2.353969	2.94947	2.583893	13.892294	0	0	0	0	0	1.007135	1	2	1	6	3	1.001187	9	3.011779	3.000693	3	3	20.002771	0	0	0	0	0	1
L3_chr20_+_61622561	chr20	61622559	61622583	+	79144	C20orf149	FLJ21046,MGC2479,dJ697K14.9,RP4-697K14.13	69.730762	62.539719	47.61869	109.115224	86.451764	42.724025	38.981981	54.129746	28.883154	30.281823	39.967729	47.618078	22.331042	24.371519	19.965331	14.667831	11.886119	44.85046	75.98219	105.646397	26	109.897424	83.966469	53	49.950867	71.863911	35	29.852713	44.852713	67.965015	21.938095	31.88785	32.690476	24	17	45.914172
L3_chr20_+_62266896	chr20	62266895	62266896	+	4661	MYT1	MTF1,C20orf36,MYTI,PLPB1	0	1.810134	3.343982	3.918306	0	0	1.398909	0.540457	1.580632	12.52249	0	2.852977	0	0	0.494381	0.60736	0	0	0	3	2	4	0	0	2	1	2	12	0	4	0	0	1	1	0	0
L3_chr20_-_2592842	chr20	2592838	2592866	-	3420	IDH3B	RP4-686C3.2,FLJ11043,H-IDHB,MGC903	77.869988	59.356998	27.796055	69.094002	77.031028	24.332237	40.065507	14.176535	25.985828	27.406516	21.694929	32.711475	83.01079	64.399192	106.657481	60.334808	88.782008	103.119354	85.957154	99.994737	15.991957	69.975871	74.983914	32.991957	49	23	32	27	24.985981	47	81.990343	82.995153	138.996764	97.990291	108.972615	106.990343
L3_chr20_-_13250157	chr20	13250156	13250158	-	NA	NA	NA	4.874235	8.15998	8.923843	6.840436	1.502412	1.166462	16.496251	16.441953	22.165368	11.886165	5.735547	14.478874	9.789192	3.693029	12.928818	8.934916	4.894969	13.67001	5.735297	13.742349	5.002704	6.944423	1.471601	1.736941	19.864859	21.259868	26.073865	11.634754	6.61197	21.253732	9.644357	4.844424	17.464409	14.5163	6.441579	14.042994
L3_chr20_-_22978305	chr20	22978305	22978312	-	7056	THBD	TM,CD141,THRM	54.176422	24.863412	33.619213	27.665772	28.800876	2.761163	10.546514	18.120017	3.934036	15.055743	9.523207	10.570336	13.195812	16.910861	10.807316	17.187661	24.757832	10.771542	58	42	18	28	28	4	14	25	5	15	11	15	12.977941	22	16.977941	27.977941	31	10.977941
L3_chr20_-_23350111	chr20	23350105	23350120	-	63908	NAPB	RP3-322G13.2,MGC26066,MGC48335,SNAP-BETA,SNAPB	27.591882	13.793318	6.527897	20.682884	5.108987	4.350973	2.644319	2.259167	9.641133	14.39808	13.055515	5.009821	4.119751	6.017272	3.710573	4.875835	8.855096	1.007135	32	23	4	21	5	6	4	4	12	14	15	7	4	8	7	8	12	1
L3_chr20_-_35507373	chr20	35507366	35507373	-	NA	NA	NA	3.573571	3.484622	3.33706	3.925476	2.451783	1.323653	1.751084	2.638397	0.957521	1.920268	1.174718	0.906959	12.62911	14.058093	13.091019	17.434517	14.462215	15.485271	4.307772	5.8	2.107772	4	2.4	2	2.461538	4.304419	1.230769	2.042881	1.384615	1.230769	12.447535	18.165265	18.977181	28.297416	17.821244	15.868901
L3_chr20_-_36227087	chr20	36227081	36227116	-	7052	TGM2	TG2,TGC,G-ALPHA-h,GNAH,RP5-1054A22.2	4.217545	0.610418	3.343982	25.761015	51.777664	38.169683	4.119978	15.892127	40.882149	163.389433	256.069331	334.5659	0	1.485082	14.488698	35.226501	91.246397	201.324702	5	1	2	26	50.231481	43.964029	6	21	48	145	275	528	0	2	22	57	98	213.997487
L3_chr20_-_42335787	chr20	42335787	42335789	-	NA	NA	NA	13.043934	14.718412	51.656312	11.275535	10.517507	3.403312	7.436168	10.55946	79.564527	6.488156	13.448219	11.295671	8.154426	9.223465	27.396682	2.43951	1.36976	7.805037	14.468855	24.945055	26.286184	11.452882	10.250439	4.890493	9.375	14.0625	89.77657	6.388285	15.3125	16.359549	8	12	35.605263	4	2	8
L3_chr20_-_44033601	chr20	44033580	44034258	-	63925	ZNF335	NIF1	92.822522	59.780725	60.690464	106.194103	126.164106	47.624928	133.971096	141.68335	206.358055	144.13862	110.923762	124.104273	25.660544	30.561921	58.092995	26.893383	30.430962	62.690299	107.9748	99.93469	34.991071	108	122.952703	63.993289	162.98991	193.985369	244.985368	139.984311	125.966383	177.894789	24.992337	40	87.970037	44	41.981203	63.943351
L3_chr20_-_49818282	chr20	49818269	49818960	-	10079	ATP9A	ATPIIA,KIAA0611	4.257219	1.706382	34.785337	386.723602	248.742208	19.331647	0	3.328137	113.905122	419.119104	682.001932	275.517072	2.953672	2.201407	22.921712	126.833659	171.132433	107.935095	5.253741	2.788633	20.936909	392.489643	242.662727	27.873817	0	5.981959	141.403003	411.085503	771.742635	391.607786	2.859223	2.965278	39.796213	207.259363	231.185079	109.625676
L3_chr20_-_61068447	chr20	61068447	61068448	-	NA	NA	NA	70.602773	37.281097	25.908386	15.309416	6.843931	0	7.329006	2.56872	6.399637	0.6947	0	0	19.763166	14.830005	18.216098	4.131037	1.058908	0.797984	73.078922	63.758621	13.534483	15.479116	6.672414	0	9.25	4	7.75	0.75	0	0	19.578947	19	23.546992	6.736842	1.578947	0.789474
L3_chr20_-_61728853	chr20	61728836	61728902	-	NA	NA	NA	64.11512	65.424483	39.41354	39.551929	49.672936	18.882721	19.431428	18.184009	11.707229	34.587326	30.954729	14.01945	15.24688	18.616469	20.038819	13.380301	9.330246	11.633564	73.891958	109.542003	22.988685	40.230741	48.406773	26.713428	27.081118	29.162456	14.775877	34.086397	35.716259	19.327354	14.866667	24.70098	32.864198	21.889041	13.557769	11.673077
L3_chr20_-_62058212	chr20	62058198	62058268	-	54963	UCKL1	RP4-591C20.1,UCK1L,URKL1	27.052013	9.758771	21.975787	35.3083	22.484359	17.346043	7.150263	8.041281	4.96478	16.501818	10.382343	14.291483	16.341673	9.844812	26.44839	11.624659	37.217482	13.067998	32	16.123198	13	35.968085	22	23.436195	10	14	6.390947	17	12.072519	20	16	13	39.119264	18.983051	47.268817	13.125911
L3_chr20_-_62181316	chr20	62181284	62181736	-	10287	RGS19	GAIP,RGSGAIP	29.786657	20.433401	6.367828	19.63186	20.449277	12.450446	12.280426	26.037802	8.076415	11.676758	8.562894	20.11275	12.253036	19.71846	8.821058	8.548848	13.172909	27.57223	35	34	4	19.984615	20	18	16.95122	38.95122	10	12	10	28	12	26	15	14	18	28
L3_chr21_+_17807163	chr21	17807159	17807237	+	1525	CXADR	CAR,HCAR	0.804244	0.610418	0	7.04462	16.039047	11.62819	0	0.832061	2.332839	2.870125	6.193725	66.442823	0	2.224232	6.55327	2.864869	13.799531	21.512245	1	1	0	7.199753	15.678063	17.012836	0	1.57767	2.97479	3	7.266256	95.704697	0	2.941176	11.536116	4.71866	19.610944	21.774313
L3_chr21_+_25856313	chr21	25856311	25856315	+	114614	BIC	BIC,MIR155,miRNA155	27.782144	25.822607	90.133526	91.373986	46.31059	6.621372	1.32216	2.39927	12.374168	10.923887	12.261571	7.088511	3.087079	3.783298	30.722557	15.360531	22.523465	9.843536	31	43.674528	45	92	45	9	2	4	15	11	14	10	3	5	41	25	28	10
L3_chr21_+_36679531	chr21	36679529	36679599	+	8208	CHAF1B	CAF-1,CAF1,CAF-IP60,CAF1A,CAF1P60,MPHOSPH7,MPP7	156.962035	78.561636	30.118263	31.254658	17.422647	21.276076	122.770224	53.600309	45.699841	6.724891	15.557542	24.375419	69.099451	60.07886	56.84839	6.695244	5.315375	55.631533	166.961572	132.183083	16.846154	31.787879	17	29	148.974374	76.25745	55	6.911357	17.708758	33.977528	67.968434	78.472523	87.267092	10.990424	8	57.393954
L3_chr21_+_44044322	chr21	44044321	44044322	+	NA	NA	NA	1.656842	1.810134	0	0	4.096355	0.638107	0.66108	1.178254	2.402289	6.077393	3.426933	4.915947	2.054407	1.502626	2.4069	2.446396	2.773991	22.080206	2	3	0	0	4	1	1	2	3	6	4	7	2	2	4	4	4	23
L3_chr21_+_46066998	chr21	46066997	46066998	+	NA	NA	NA	6.820908	5.85634	8.065953	15.622709	10.948907	3.121083	3.776212	1.510384	2.152199	2.556832	2.008551	2.897728	0.183147	2.203192	0.886107	2.120354	1.198688	3.006672	7.769737	9.822496	4.551451	15.794284	10.669284	4.266363	5.009935	2.494287	2.69697	2.615996	2.343269	4.064544	0.175	2.913816	1.667105	3.469378	1.769378	3.036483
L3_chr21_+_46342457	chr21	46342454	46342498	+	1292	COL6A2	DKFZp586E1322,PP3610	7.670518	10.837744	3.183914	29.578234	19.443539	19.304996	1.32216	9.037508	5.55135	4.919368	7.688029	26.267231	8.239502	2.987708	25.182754	23.230742	18.73972	154.067554	9	17.983784	2	29.989362	19	26	2	14	7	5	9	37	8	4	41.975921	38	26	159.782258
L3_chr21_-_35128671	chr21	35128669	35128673	-	NA	NA	NA	77.72891	39.46291	28.158382	60.524831	15.391233	1.362328	17.84485	12.52296	14.111146	12.154786	12.26045	6.370076	8.16598	6.895902	7.043797	5.509218	9.059737	4.985364	82.992337	66.991704	15	60.980843	15	2	22	17.957136	16.956025	12	13.990291	9	8	9	11	9	11.982759	5
L3_chr21_-_35174865	chr21	35174865	35174870	-	861	RUNX1	AML1-EVI-1,EVI-1,AML1,AMLCR1,CBFA2,PEBP2aB	20.091352	8.979626	8.616153	4.900636	1.019722	0	1.32216	5.01999	0.772772	0	1.709028	0	0	3.005253	1.585219	1.214719	0.643964	0	23	15	5	5	1	0	2	8	1	0	2	0	0	4	3	2	1	0
L3_chr21_-_45062356	chr21	45062351	45062499	-	6612	SUMO3	SMT3A,SMT3H1,SUMO-3	263.220411	222.329685	176.59267	161.852024	86.165385	62.803759	28.569555	22.171985	14.793505	8.921109	5.113014	8.977788	99.984284	125.122478	144.038302	64.51708	104.91492	84.655922	283.444616	377.871395	92.945077	163.599368	83.98816	80	37.078838	33	17.975	8.975	6	12.307002	98.599023	160.586298	191.373007	104.997413	126.997375	86.992208
L3_chr21_-_45117980	chr21	45117979	45118089	-	754	PTTG1IP	PBF,C21orf1,C21orf3	106.141118	61.898392	31.472531	64.135714	21.465711	11.248377	21.110214	27.749611	20.766573	11.42376	24.909008	19.649876	17.50759	23.426867	20.772327	33.585823	29.867287	53.264947	120	103.98615	18	65	21	15	30	42	26	12	29	27	17	31	36	54.989022	41	54
L3_chr22_+_18113293	chr22	18113293	18113293	+	NA	NA	NA	0.472128	0.610418	0.284118	0.779551	0.202935	0	2.16878	4.052413	0.772772	12.52249	2.583893	1.454129	0	0.742541	0	0	1.36976	1.993043	0.6	1	0.2	0.8	0.2	0	3	6	1	12	3	2	0	1	0	0	2	2
L3_chr22_+_18499333	chr22	18499325	18499336	+	29801	ZDHHC8	ZDHHCL1,ZNF378	29.79041	11.435234	5.161982	32.509685	12.297076	8.351841	2.721069	14.282371	7.991891	9.885313	11.233674	39.8049	23.478504	9.895341	10.253306	15.870077	12.078185	15.845234	34	18.943262	3	32.977273	12	12	4	21	9.855422	10	13	58	23	12.895652	17	25.871319	16.265766	16
L3_chr22_+_18564569	chr22	18564569	18564569	+	NA	NA	NA	0	0	0	0	1.019722	1.362328	25.217351	3.30128	0.772772	3.981573	3.464574	7.628988	0	0	0.494381	0	0	0	0	0	0	0	1	2	29	5	1	4	4	11	0	0	1	0	0	0
L3_chr22_+_20252007	chr22	20251988	20252032	+	7332	UBE2L3	E2-F1,L-UBC,UBCH7,UbcM4	62.977157	50.011559	70.0432	71.696851	33.717358	6.067533	26.906798	12.597927	17.578116	14.584451	23.474076	21.336435	72.476658	44.942436	38.282033	40.35716	55.321641	31.38373	71.770346	83.777891	38.832255	72.786885	32.935135	8.972973	37	20	21.985075	15	27	30	71.230248	58.814427	60.57196	65.792971	71.716356	31.885057
L3_chr22_+_34266506	chr22	34266463	34266907	+	23551	RASD2	MGC:4834,Rhes,TEM2	0	1.223916	0	0	5.09861	1.276213	0.66108	0	0.772772	14.132107	18.689101	50.926565	0	0	0.015274	0.60736	2.575856	7.00749	0	2.018824	0	0	5	2	1	0	1	14.713115	21.8625	71	0	0	0.047574	1	4	7
L3_chr22_+_36401590	chr22	36401588	36401598	+	3956	LGALS1	GBP,DKFZp686E23103,GAL1	15.515265	12.348294	7.024196	19.686556	14.337201	6.641627	8.048247	14.137082	3.175061	11.812843	0	5.6571	102.548473	100.465678	178.181836	196.2953	121.743511	147.875374	18	20.775862	4	20	14	9	11	21.25	4	12	0	8	101.989475	126.992352	198.79967	315.822453	134.931466	155.885251
L3_chr22_+_36679651	chr22	36679614	36679683	+	5435	POLR2F	HRBP14.4,RPABC2,RPB6,hRPB14.4,hsRPB6	39.73646	34.836073	6.527897	20.563576	29.687946	7.486252	4.781058	10.318735	3.934036	7.868838	2.583893	3.610973	37.902045	15.082641	16.283257	11.581207	18.275416	22.814211	47	58	4	21	29	11	7	16.977778	5	8	3	5	37	20	29	19	26	23
L3_chr22_+_36927942	chr22	36927942	36928045	+	23764	MAFF	CTA-447C4.1,U-MAF	3.265331	26.170586	15.944189	17.676805	37.997311	8.744428	1.398909	5.13744	4.813668	4.745715	5.150655	14.789113	3.087079	18.461744	31.360314	11.655624	44.418418	82.739865	4	44	9	18	37	12	2	8	6	5	6	21	3	24	43.98374	19	54	86
L3_chr22_+_38770720	chr22	38770720	38771140	+	23112	TNRC6B	KIAA1093	3.365861	6.009225	7.213765	6.061186	5.453669	6.231824	41.708912	53.323921	28.346294	22.627213	42.831518	87.022564	10.651951	12.843023	9.131317	10.172687	6.098972	15.928423	4.125724	9.917197	4.445688	6.198135	5.337381	8.72164	55.163801	81.66292	35.471596	23.10297	49.166822	125.085436	10.321884	17.02995	16.345545	16.672066	9.235385	16.055116
L3_chr22_+_42650984	chr22	42650966	42651030	+	80339	PNPLA3	RP4-796I17.1,ADPN,C22orf20,iPLA(2)epsilon	144.637497	57.114816	24.124826	53.149167	29.727981	12.802059	24.916298	30.241945	10.200183	14.682968	19.052832	29.551948	91.980317	47.061768	13.046818	32.504841	32.743478	62.320484	160	96	14	54	29	18	33	44.979381	13	15	22	42	91	61	22	53	44	64
L3_chr22_+_42751495	chr22	42751487	42751509	+	29780	PARVB	RP4-671O14.3,CGI-56	34.021266	15.637336	3.183914	8.812143	8.166501	0.638107	2.82986	0.540457	3.947832	2.870125	5.173602	0.741153	3.087079	2.987708	2.0796	4.265821	4.787714	4.028538	38	25.985401	2	9	8	1	4	1	5	3	6	1	3	4	4	7	7	4
L3_chr22_+_44084502	chr22	44084413	44084503	+	55007	FAM118A	C22orf8,FLJ20635,CTA-268H5.11	27.197109	23.298824	7.629383	6.7307	1.019722	2.000434	11.334343	11.969368	9.757038	0.796688	0	5.87287	16.363388	12.718684	3.91904	6.073214	2.498343	2.806895	32.9	38.662385	4.708955	6.9	1	3	16.447368	19	12	0.855263	0	8	15.970149	16.969697	7.469388	9.985507	3.888889	2.784091
L3_chr22_+_44446377	chr22	44446374	44446604	+	25814	ATXN10	E46L,FLJ37990,SCA10,RP1-37M3.7	98.917947	51.891195	34.0977	62.93068	23.115148	8.209958	4.37027	4.92265	6.24594	17.969762	2.552068	8.008328	17.522615	14.232994	12.845675	21.810405	12.905319	11.119921	107.193456	87.64175	19.16857	63.654087	22.589436	11	6.062044	8	8.035926	18	3	11.197846	17	18.96	23.66146	35.737227	18.84	11.094247
L3_chr22_+_45394757	chr22	45394754	45394775	+	NA	NA	NA	15.851789	9.531838	1.591957	0	3.069543	4.350973	30.109914	20.148558	1.545543	8.075238	12.304896	7.730805	60.661042	56.561494	12.212388	25.90659	81.828526	33.015103	18	16	1	0	3	6	35	28	2	8	14	11	60	72	17	42	94	34
L3_chr22_+_47935969	chr22	47935968	47935970	+	NA	NA	NA	1.681768	0	0	1.957861	0.008933	0.003662	7.215135	5.906519	12.96726	15.445732	4.481849	9.242955	3.526346	3.710174	16.489192	5.663919	4.911262	7.644214	2.035735	0	0	2	0.008889	0.008949	9.178277	8.896971	15.759273	14.961483	5.162523	13.18302	3.420336	4.90551	23.009934	9.262363	6.868982	7.726013
L3_chr22_-_17799236	chr22	17799219	17799462	-	7290	HIRA	DGCR1,TUP1,TUPLE1	103.289978	50.997787	39.597312	71.684159	45.977061	17.802022	65.098156	57.477962	32.078496	43.444812	36.397578	35.024748	44.417653	40.795827	36.863076	38.377803	37.088959	23.834882	118.840454	84.871202	23.987624	72.962561	44.945158	26	86.995086	85.731699	40.172989	43.913242	42	48.969194	43.359081	53.983333	59.927989	62.797433	52.547859	23.899244
L3_chr22_-_18117717	chr22	18117717	18117718	-	NA	NA	NA	29.461135	10.095322	0	3.929369	7.180999	1.362328	0	1.178254	0	2.94947	0	0.741153	3.072054	2.269478	0	0.60736	0	1.007135	32	17	0	4	7	2	0	2	0	3	0	1	3	3	0	1	0	1
L3_chr22_-_18658126	chr22	18658126	18658126	-	NA	NA	NA	10.732074	14.750489	10.842991	6.895737	20.572888	21.603561	6.264127	26.616477	30.347866	10.353922	3.464574	25.465437	7.121753	9.293672	11.718007	0.60736	3.714923	17.345021	12	25	6	7	19.989583	25	8	32	35	10	4	38	7	12	16	1	5	18
L3_chr22_-_19738812	chr22	19738812	19738813	-	NA	NA	NA	28.872008	10.071262	33.071504	4.917216	4.096355	1.362328	0	0	1.580632	0	0	0	24.188064	2.269478	10.555402	2.446396	1.36976	1.007135	31	17	17	5	4	2	0	0	2	0	0	0	24	3	15	4	2	1
L3_chr22_-_20551584	chr22	20551584	20551988	-	5594	MAPK1	p40,p38,ERK,ERK2,ERT1,MAPK2,P42MAPK,PRKM1,PRKM2,p41,p41mapk	347.433355	216.961463	209.049215	438.923309	229.731506	41.492125	371.314274	564.785206	436.963065	450.066241	475.397311	309.614073	144.122421	123.516076	233.316055	198.156865	243.062549	111.740281	364.870123	370.816317	106.999313	440.858102	222.860876	54.813738	403.870446	584.394432	488.844951	399.540595	516.51252	465.564743	143.550225	156.944524	266.860338	319.905016	261.892834	115.912287
L3_chr22_-_21381535	chr22	21381535	21381538	-	NA	NA	NA	0	0	0	0	0	0	4.280349	2.167347	0.051953	0.192864	1.207261	0.705976	13.301139	4.519089	0.438348	2.54088	3.31227	1.796629	0	0	0	0	0	0	5.898588	3.439024	0.073171	0.219512	1.439024	0.95122	13.036066	5.95	0.9	4.168033	4.5	1.8
L3_chr22_-_22440129	chr22	22440120	22440161	-	400916	C22orf16	MGC70831,N27C7-4	28.573688	13.526998	8.505964	13.560076	20.936489	6.784527	6.301086	1.969867	1.478748	0.337151	7.258165	2.069413	6.170071	8.819287	2.536071	4.069654	13.080868	13.905926	33.395604	22.598901	5	13.796703	20.395604	9.796703	8.75	3.375	1.875	0.375	8.375	2.875	6	11.676471	4.558824	6.676471	17.705882	14.117647
L3_chr22_-_28039684	chr22	28039684	28039684	-	NA	NA	NA	2.528698	0	0	0	6.152218	3.712866	0.66108	0	0	0	3.464574	11.649	0	0	0	0	0	0	3	0	0	0	6	5	1	0	0	0	4	17	0	0	0	0	0	0
L3_chr22_-_28972749	chr22	28972748	28972751	-	3976	LIF	CDF,D-FACTOR,HILDA	0	0.610418	131.489645	0	2.043806	0	2.960227	7.197145	623.455747	5.002092	5.238118	6.261888	1.032672	6.153361	679.613863	1.217879	1.36976	1.993043	0	1	62	0	2	0	4	10	655.616506	4.978193	6	8.978193	1	8	565.254262	1.998249	2	2
L3_chr22_-_36907784	chr22	36907754	36907804	-	8398	PLA2G6	PLA2,CaI-PLA2,GVI,INAD1,PNPLA9,iPLA2,CTA-228A9.2	3.884173	8.198187	1.591957	3.902124	1.019722	2.761163	44.734739	54.88509	15.211591	25.932909	40.017558	30.046189	19.366967	18.910852	7.357637	11.557675	9.92253	6.956148	4.777778	13.6	1	4	1	4	58.920965	81.862361	19	26	45.993103	42	18.961538	24.946525	11.947368	18.938278	13.990385	6.990385
L3_chr22_-_37680367	chr22	37680367	37680368	-	NA	NA	NA	6.439725	4.779369	0.835007	5.906061	1.019722	0	2.059989	4.481171	1.825457	13.6128	3.751443	2.098568	0.002532	2.418882	1.093705	1.541598	0	1.014097	7.547368	8.003519	0.547368	6	1	0	3	6.561404	2.339181	13	4.347368	2.916667	0.00234	3.229613	2.004604	2.52642	0	1.007021
L3_chr22_-_39362662	chr22	39362621	39362670	-	57591	MKL1	Mal,BSAC,MRTF-A	133.190845	63.846165	78.073207	73.84847	50.223862	18.032899	17.337636	17.099607	33.323639	9.608344	29.43917	17.4858	32.254147	28.2026	35.486287	27.981026	24.630296	8.958527	148.591986	106.939471	44.627072	74.997788	49	23.997788	23.878641	26.932642	41.5625	10	33.994505	24.5625	31.589714	36.986301	55.954982	45.704228	33	9
L3_chr22_-_40172750	chr22	40172748	40172815	-	10766	TOB2	TOB4,TOBL,TROB2	34.187202	12.056709	4.93594	23.581542	10.236517	5.363197	34.059053	22.418686	46.046307	39.632426	35.714195	27.453142	27.525557	11.300153	7.232989	12.736242	16.25404	13.662101	39.534757	19.977099	3	24	10	8	43	32	56	38.992453	40.969811	38.988735	27	15	13	20.877707	21.879195	13.775
L3_chr22_-_47305049	chr22	47305049	47305051	-	NA	NA	NA	6.122661	10.578054	10.842991	5.887231	3.069543	3.546613	58.152891	35.726774	37.828589	20.841738	20.53305	15.755397	10.146174	7.720838	16.674432	6.703345	0.643964	9.678888	7.007399	17.787363	6	6	3	5	65.044019	43.729487	43.864795	19.815165	22.989796	22.815577	10	10	23.318016	10.921588	1	9.953846
L3_chr22_-_47866561	chr22	47866561	47866563	-	NA	NA	NA	2.528698	7.13532	3.343982	0	0	0	7.361332	9.495497	13.103477	3.015547	0	1.454129	1.032672	4.557885	0.764124	0.60736	1.41259	0	3	12	2	0	0	0	9.830189	13.911642	15.93617	3.078603	0	2	1	6	1.588235	1	2.176471	0
L3_chr22_-_49041867	chr22	49041866	49042399	-	6300	MAPK12	ERK3,ERK6,P38GAMMA,PRKM12,SAPK-3,SAPK3	68.229011	52.16207	26.309443	36.262045	15.31764	14.810467	36.800772	52.748555	29.917745	13.435435	23.252047	33.755307	45.049268	21.816649	25.23626	13.42766	20.710587	16.69969	79.991808	86.945624	15.983727	36.966396	15	20.962534	48.654545	81	37	14	26.977578	48	43.974581	28.881579	42.975118	22	29	16.770833
L3_chrX_+_12719453	chrX	12719406	12719806	+	5634	PRPS2	PRSII,PRS II	22.609801	21.633834	15.064528	22.564472	4.08325	0	18.200495	19.411557	9.412537	3.80792	4.238148	4.838288	39.930451	34.271421	23.829963	26.865142	12.069451	22.835437	27	35.927928	8.953271	22.953271	4	0	24	29.945946	11.795455	4	5	6.586207	38.983051	45	39.966102	43.901162	18	23
L3_chrX_+_12904214	chrX	12904207	12904216	+	7114	TMSB4X	FX,PTMB4,TB4X,TMSB4	5.209432	0.610418	0	0.975531	1.019722	0	0	0	0	0	0	0	4.104726	3.730249	5.548546	12.269775	5.358761	3.021404	6	1	0	1	1	0	0	0	0	0	0	0	4	5	9	20	7	3
L3_chrX_+_30581460	chrX	30581460	30581460	+	2710	GK	GK1,GKD	0.804244	10.071262	3.343982	9.868704	3.95686	0	9.711508	4.819352	2.402289	9.48627	0.84304	2.156844	7.121753	25.198446	18.043585	25.790367	16.536496	13.903337	1	17	2	10	3.864198	0	12	7	3	9.195122	1	3	7	32	23.351562	41.675781	19.703125	14.378906
L3_chrX_+_38614943	chrX	38614943	38614945	+	NA	NA	NA	0	0	0	0	0	0	0	0	0	0	12.425918	1.454129	0	1.502626	2.4069	0	0	3.879342	0	0	0	0	0	0	0	0	0	0	14	2	0	2	4	0	0	3.933333
L3_chrX_+_44377519	chrX	44377519	44377520	+	NA	NA	NA	39.627829	27.373317	12.788907	39.249372	26.287246	16.191908	87.262584	83.405778	63.742926	60.272922	57.547213	40.830289	32.465675	22.552931	28.756804	32.38219	21.682398	22.531609	42	46.663228	7	39.502675	25.530582	19.265291	91.991107	88.876154	72.103673	54.543061	62.963602	61.349417	32.273366	28.730413	35.287859	52.273366	25.428165	23.442657
L3_chrX_+_48545384	chrX	48545384	48545593	+	10013	HDAC6	FLJ16239,HD6,JM21	28.818572	21.689342	9.711811	6.825905	7.142416	4.552861	68.315184	101.169651	44.70294	25.095804	25.718936	33.900036	62.582208	53.732812	36.2218	21.901346	12.036851	18.966195	35	35.816667	6	6.990196	7	7	93	151.941176	55.927795	26.229987	30	47	61	71.263727	62	35.954545	17.957806	19
L3_chrX_+_49013249	chrX	49013243	49013252	+	89801	PPP1R3F	Hb2E	2.866248	3.335092	1.591957	1.479322	2.306885	3.485384	1.594684	4.310646	5.828774	13.088227	5.539221	2.852977	0	0.742541	0.108675	0.60736	1.287928	0	3.518135	5.518135	1	1.518135	2.259067	5	2.440678	6.881356	7.168285	12.966102	6.440678	4	0	1	0.265306	1	2	0
L3_chrX_+_49574014	chrX	49573962	49574021	+	NA	NA	NA	5.021789	3.034285	0	3.918306	1.019722	3.712866	7.259054	11.217785	17.007603	17.646013	18.15206	17.636176	2.065344	1.502626	5.615978	12.20871	5.431678	4.007312	6	5	0	4	1	5	10	17	21	18	20.982906	25	2	2	9.823529	20	8	4
L3_chrX_+_67830205	chrX	67830200	67830235	+	9754	STARD8	DKFZp686H1668,KIAA0189,DLC3,STARTGAP3	8.688664	9.56809	92.357232	41.511516	22.591821	10.474897	9.833316	71.853044	81.54104	44.614819	25.96948	31.711513	7.217767	40.562176	132.262675	32.510348	33.387947	35.334415	10	16	47	42	22	15	14	98	98	44	30	45	7	53	174.779793	53	44	36
L3_chrX_+_77052845	chrX	77052840	77052852	+	538	ATP7A	MK,RP3-465G10.1,MNK	3.891875	0.079066	3.882883	3.757819	1.083791	0.00283	3.49094	2.837738	5.423783	3.823204	6.937626	5.887517	16.005228	5.822702	14.731198	14.850507	23.352339	13.939601	4.795576	0.126733	2.363636	3.846468	1.063366	0.007071	5	5.062481	6.926909	4.01562	8.01562	8.124961	15.624184	7.768573	24.217267	24.319502	31.822201	14.047152
L3_chrX_+_83329739	chrX	83329737	83329741	+	NA	NA	NA	7.499888	4.514643	3.519328	10.814451	1.822053	6.164378	10.626851	6.722251	5.411492	4.000151	6.052117	9.666962	4.156023	1.298661	4.533874	2.557564	5.310577	7.6591	8.793399	7.48878	2.159161	11.006739	1.79	8.307072	14.09116	10.205947	6.797912	4.196267	6.987933	13.520091	4.036991	1.75662	7.778889	4.197374	7.444718	7.720591
L3_chrX_+_105741864	chrX	105741857	105741866	+	55086	CXorf57	RP11-647M7.1,FLJ10178,FLJ14191	0	3.618125	0	2.942775	0	0	1.32216	2.39927	1.545543	3.80792	41.703411	2.964611	16.328937	23.138885	11.463356	19.670113	35.173271	21.509263	0	6	0	3	0	0	2	4	2	4	46	4	16	30	17	32	44	22
L3_chrX_+_117364069	chrX	117364063	117364131	+	54521	WDR44	RP13-25C19.1,DKFZp686L20145,MGC26781,RAB11BP,RPH11	4.989784	0	1.591957	0	0	0	16.592736	36.740132	30.422584	11.559845	43.793847	45.606325	19.428679	22.150532	28.207261	18.951124	16.422741	9.021758	6	0	1	0	0	0	22	52	37	12	50	64.916955	19	29	42	31	23	9
L3_chrX_+_152465648	chrX	152465648	152465648	+	NA	NA	NA	0	0	0	0	0	0	0	0	0	0	0.101192	1.542421	0	0	0.494381	0.446843	11.759878	109.306103	0	0	0	0	0	0	0	0	0	0	0.125	2.125	0	0	1	0.736842	14.407121	116.721424
L3_chrX_-_15782828	chrX	15782792	15782881	-	8905	AP1S2	DC22,MGC:1902,MRX59,SIGMA1B	78.918044	81.548536	47.059918	138.751958	76.731872	16.178101	8.587906	7.505819	12.634043	35.411858	25.118833	19.940956	31.792594	33.438395	58.52129	67.951811	102.466238	58.985208	90.90099	136.742938	27.95185	140.82241	74.854097	22.963697	12	12.961246	15.967391	34.978261	28.913043	27.978261	31	43.966422	89.948919	110.917104	133.598024	59.937107
L3_chrX_-_24941127	chrX	24941123	24941130	-	NA	NA	NA	14.887666	3.611079	0	8.846585	2.011266	0.638107	3.621307	0.540457	3.161264	1.87559	0	2.223458	0	0.742541	0.494381	1.218951	0	0	17	6	0	9	1.968254	1	5	1	4	2	0	3	0	1	1	2	0	0
L3_chrX_-_39842156	chrX	39842154	39842159	-	54880	BCOR	ANOP2,FLJ20285,FLJ38041,KIAA1575,MAA2,MCOPS2,MGC131961,MGC71031	19.449211	6.579704	0	4.824559	0	0.638107	3.621307	9.787342	0.772772	0.937795	0.072527	2.223458	1.032672	3.005253	0	1.153332	0.643964	0	21.9375	11	0	4.90625	0	1	5	15	1	1	0.090164	3	1	4	0	1.892857	1	0
L3_chrX_-_41701339	chrX	41701339	41701339	-	NA	NA	NA	0	0	0	0	0	0	0	0	0	0	0	0	9.13893	6.153361	12.557829	14.190781	10.514831	5.879572	0	0	0	0	0	0	0	0	0	0	0	0	9	8	17	23	13	6
L3_chrX_-_45491106	chrX	45491103	45491107	-	NA	NA	NA	0	0	0	0	0	0	0	0	0	0	0	0	3.072054	14.66001	3.318266	2.437903	1.36976	0	0	0	0	0	0	0	0	0	0	0	0	0	3	19	6	4	2	0
L3_chrX_-_45595907	chrX	45595907	45596176	-	NA	NA	NA	26.506963	27.048499	36.508223	44.498848	64.453435	40.091031	35.151212	37.525051	23.92843	46.164654	22.376548	121.012896	9.336559	4.446367	22.25423	16.454204	13.038938	8.113102	29.192845	45.88965	19.631052	45.010256	62.506841	46.257416	41.376062	46.168012	29.145891	44.00338	25.505963	185.934367	9.119623	5.86517	34.934811	26.878841	16.987952	8.245671
L3_chrX_-_47394912	chrX	47394898	47394931	-	2002	ELK1		7.850633	7.801802	5.260487	9.798737	13.620231	4.984744	11.860541	20.124178	1.665282	12.820499	5.380747	2.786745	9.450088	3.749526	4.363793	12.2474	4.065901	11.107905	9.609815	12.880584	3.22646	10	13.324138	7.568471	16.05476	29.05476	2.164281	12.736242	6.353959	3.754098	9.194969	5.048742	7.798742	20	6.055677	11.146226
L3_chrX_-_48699814	chrX	48699762	48700613	-	55593	OTUD5	DKFZp761A052,MGC104871,DUBA	184.03776	124.277208	127.831063	154.618695	115.707305	52.277945	135.026564	172.504264	156.556591	91.081837	93.24126	113.886962	63.432217	59.877942	71.446612	55.013572	54.322362	80.564498	207.990742	208.299189	72.949103	156.91895	112.906244	71	174.079059	234.85159	190.974763	91.181375	106.958855	160.808583	61.964052	78.976589	116.924815	90	76.487863	81.989364
L3_chrX_-_50573796	chrX	50573780	50573911	-	57477	SHROOM4	RP11-119E20.1,KIAA1202	23.799929	13.280693	26.287749	23.520561	1.019722	0	11.509399	20.587615	70.953453	15.390371	6.767269	10.994325	9.250416	13.591208	25.643307	5.476309	4.589579	2.014269	28	22	16	24	1	0	16	34.994845	86.609296	16	8	15	9	18	43.945609	9	7	2
L3_chrX_-_53478043	chrX	53478021	53478044	-	3028	HSD17B10	RP3-339A18.2,17b-HSD10,ABAD,ERAB,HADH2,HCD2,MHBD,SCHAD	5.070143	6.642049	1.591957	13.736793	18.443959	0.638107	0.66108	0	0	0	0	0	14.265391	8.384041	8.154774	10.405982	16.144644	10.922488	6	11	1	13.965517	18	1	1	0	0	0	0	0	14	11	13	17	21	11
L3_chrX_-_53591739	chrX	53591737	53591740	-	NA	NA	NA	0.804244	0.610418	1.591957	0	0	0	0.66108	1.718711	0.772772	0	0	0.741153	5.119728	2.245167	3.599684	7.97323	2.773991	11.735969	1	1	1	0	0	0	1	3	1	0	0	1	5	3	6	13	4	12
L3_chrX_-_54087093	chrX	54087092	54087587	-	23133	PHF8	RP13-444K19.2,DKFZp686E0868,JHDM1F,KIAA1111,MRXSSD,ZNF422	44.063625	14.398707	16.736006	25.539742	15.355907	2.724656	16.352287	57.903676	22.552463	42.066757	37.738515	32.489742	12.326558	15.112189	24.349068	12.849506	25.644237	10.98572	50	24	10	26	15	4	23	78	28	41.415144	43	46	12	20	38	21	34	11
L3_chrX_-_63342314	chrX	63342290	63342314	-	139285	FAM123B	RP11-403E24.2,FLJ39827,WTX	18.870555	5.472643	3.343982	12.762023	7.151141	0.638107	4.889849	9.332813	2.353404	6.75739	23.094018	6.442252	8.137277	3.012019	1.977526	0.60736	2.013723	0	22	9	2	13	7	1	7	14	3	7	26	9	7.960784	4	4	1	3	0
L3_chrX_-_69426470	chrX	69426469	69426473	-	51248	PDZD11	RP13-26D14.3,AIPP1,PDZK11,PISP	0	0	0	0	0	0.638107	0	1.178254	0.772772	0.937795	14.968421	0.741153	0	1.502626	1.477329	1.832151	1.36976	1.007135	0	0	0	0	0	1	0	2	1	1	17	1	0	2	2.989691	3	2	1
L3_chrX_-_69571864	chrX	69571849	69571879	-	NA	NA	NA	0	0	0	0	0	0	0	1.178254	1.545543	18.43786	9.485566	8.030365	0	1.485082	2.0796	0.60736	2.624369	3.021404	0	0	0	0	0	0	0	2	2	18	11	10.986667	0	2	4	1	3.952381	3
L3_chrX_-_77281772	chrX	77281772	77281795	-	51616	TAF9B	RP4-570L12.2,DN-7,DN7,TAF9L,TAFII31L,TFIID-31	0	0	0	0	0	0	1.398909	1.178254	0	0.937795	0	0.741153	1.032672	1.465214	3.395662	10.930546	6.215233	1.993043	0	0	0	0	0	0	2	2	0	1	0	1	1	1.973684	6	17.894737	9	2
L3_chrX_-_99778393	chrX	99778367	99778436	-	7105	TSPAN6	T245,TM4SF6,TSPAN-6	0	0	0	0.975531	0	0	0.66108	0.540457	6.494291	4.919368	0	4.390564	5.152423	3.783298	14.386603	29.359422	13.229585	17.749174	0	0	0	1	0	0	1	1	8	5	0	6	5	5	25	48	19	18
L3_chrX_-_109382961	chrX	109382960	109382961	-	NA	NA	NA	1.680316	1.211934	1.591957	10.844235	1.019722	1.362328	5.161053	3.037067	1.545543	7.137442	1.709028	11.192623	0	0	0.988763	0	0.643964	0	2.033735	2	1	11	1	2	6.992105	5	2	7	2	16	0	0	2	0	1	0
L3_chrX_-_119329317	chrX	119329307	119329404	-	55026	FAM70A	RP3-525N14.6,FLJ20716	0	1.220836	0	0.975531	2.043806	0	2.059989	0	1.269824	4.745715	7.721766	55.631244	0	5.255134	0	8.529217	19.616544	53.934101	0	2	0	1	2	0	3	0	1.652174	5	9	79.614397	0	6.982456	0	13.981818	25.973451	54.903195
L3_chrX_-_129072119	chrX	129072103	129072607	-	2000	ELF4	RP3-510O21.2,ELFR,MEF	128.570398	107.358738	59.433466	70.714563	57.300736	24.977322	191.622756	326.065867	192.736588	190.339239	159.268656	199.052002	53.137968	62.362839	59.384344	42.370658	41.589625	54.894326	147.484589	180.699671	33.527893	71.824675	55.989154	35.12103	240.165335	421.869713	230.046916	183.406304	181.012671	285.505649	51.862318	81.864937	88.928485	68.990881	55.987974	55.521824
L3_chrX_-_130250962	chrX	130250962	130250965	-	3547	IGSF1	IGCD1,IGDC1,INHBP,KIAA0364,MGC75490,PGSF2,RP11-689E9.1	0	0	0	0	0	0	0	0.540457	0	0	0	0	0	0.742541	17.350573	0	0	0	0	0	0	0	0	0	0	1	0	0	0	0	0	1	23	0	0	0
L3_chrX_-_134883814	chrX	134883808	134883855	-	93380	TMEM32	RP11-274K13.3	0	1.220836	3.343982	0	0	2.123056	4.15202	3.577524	3.934036	4.745715	3.395108	2.936435	8.216939	15.099611	17.007168	33.098174	16.624327	13.935074	0	2	2	0	0	3	6	6	5	5	4	4	7.981818	20	29	54	23.968553	14
L3_chrX_-_138114172	chrX	138114171	138114173	-	NA	NA	NA	3.682596	7.402366	3.614075	5.708618	13.628051	1.461939	1.782438	2.844803	10.442531	3.164049	1.236303	5.904019	1.712377	0.033801	3.168431	1.326296	1.257558	0	4.441068	12.377053	2.199001	5.808966	13.262366	2.183171	2.595903	4.754789	12.756489	3.243156	1.469889	8.233606	1.656275	0.047926	5.386284	2.180133	1.956604	0
L3_chrX_-_138842832	chrX	138842804	138842871	-	NA	NA	NA	14.270723	9.709959	18.471736	9.79189	1.019722	2.000434	0.66108	1.62137	3.091086	0.937795	7.719854	2.936435	3.098016	7.604598	5.397867	1.822079	3.945615	3.021404	17	16	11	10	1	3	1	3	4	1	9	4	3	10	10	3	6	3
L3_chrX_-_149817754	chrX	149817743	149817783	-	83692	CD99L2	CD99B,DKFZp761H2024,MIC2L1	3.216976	1.220836	3.343982	8.82614	2.039444	5.399703	8.603964	2.39927	3.126175	1.87559	3.372161	21.552519	7.154502	12.12779	19.259704	15.290836	17.439659	44.127915	4	2	2	9	2	8	11.881188	4	4	2	4	31	7	16	31	25	23	44.866495
L3_chrX_-_152685130	chrX	152685103	152685144	-	NA	NA	NA	13.299252	4.831915	0	21.777127	1.019722	1.362328	1.32216	1.080913	0	0.937795	2.583893	0	6.170071	3.704218	1.090837	0.60736	6.002725	1.980062	16	8	0	22	1	2	2	2	0	1	3	0	6	4.965517	2	1	8	1.965517
L3_chrX_-_152889844	chrX	152889821	152891067	-	3054	HCFC1	CFF,HCF-1,HCF1,HFC1,MGC70925,VCAF	103.29985	66.177114	20.383828	56.643314	73.843679	26.561477	163.481771	274.857758	171.839868	143.644383	146.094806	238.662954	70.65286	55.125617	37.659111	33.107917	28.045309	53.32919	121.273607	110.112041	12	57.571002	72.106102	38.74921	212.053044	366.803611	208.631119	141.139437	166.856713	343.856403	69.145021	73.011136	64.182229	54.277041	39.644433	53.785528
L3_chrX_-_153247502	chrX	153247501	153247502	-	NA	NA	NA	2.520463	1.239854	0.004886	3.915139	9.201567	0.01004	6.002792	7.27145	3.219446	2.015435	5.324239	15.927015	1.049956	0.742541	0.043122	0.647331	1.3116	2.042689	2.99063	2.031492	0.004499	3.985758	8.963114	0.022494	8.017569	10.098111	4.071278	2.142555	6.098111	23.326758	1.016867	1	0.118072	1.066193	2.033735	2.050602
