# Supplementary material for: Core promoter structure and genomic context reflect histone 3 lysine 9 acetylation patterns
Source: BMC Genomics. 2010 Apr 21;11:257. doi: 10.1186/1471-2164-11-257 (PMC2867832; doi:10.1186/1471-2164-11-257)
Supplement: Additional file 1 — Result of the clustering and the extracted subsets of the clusters, filtered by gene expression level [file 1471-2164-11-257-S1.zip › pol_pma_96h/centered.named]

L3_chr1_+_1233850	chr1	1233834	1233878	+	126789	PUSL1	FLJ90811	25.727286	11.996102	5.161982	10.777201	12.083794	2.000434	0	2.161827	0	1.87559	1.709028	2.156844	10.289822	13.488963	8.446976	2.429439	1.931891	13.894129	30	20	3	11	11.811966	3	0	4	0	2	2	3	10	18	15	4	3	13.94898
L3_chr1_+_6596377	chr1	6596375	6596431	+	148479	PHF13	MGC43399,PHF5,SPOC1	11.012287	10.265632	14.026905	5.869368	7.167774	4.55286	9.319043	9.795877	14.54734	8.704376	5.104136	5.87287	30.49669	29.862765	48.216046	15.295034	7.701296	29.4168	12.989474	17	8	6	7	7	13	16	18	8.992248	6	8	30	39	70.992308	24.992308	11	30
L3_chr1_+_7753951	chr1	7753913	7753997	+	9341	VAMP3	CEB	25.120081	9.670877	30.159794	16.620608	2.039444	0.638107	22.699834	33.231217	21.165335	10.659619	11.926177	20.882095	53.074784	39.565091	72.559865	50.835835	47.180205	52.238902	29.868031	16	17	17	2	1	30.964706	50.912381	26	11	14	29	51.979358	51.997613	111.985942	82.983737	64.983676	52.992908
L3_chr1_+_10193214	chr1	10193198	10193215	+	23095	KIF1B	CMT2,CMT2A,CMT2A1,FLJ23699,HMSNII,KIAA0591,KIAA1448,KLP,MGC134844	29.297712	1.810134	18.098642	17.766604	8.200721	0	0	3.649634	3.233036	0.937795	0.84304	3.610973	2.054407	0	5.409135	7.379756	6.002725	10.679818	32	3	10	18	8	0	0	6	4	1	1	5	2	0	9	12	8	11
L3_chr1_+_15608970	chr1	15608943	15609063	+	79180	EFHD2	MGC4342,RP3-467K16.3	208.806977	143.60907	364.17147	564.38307	464.930476	168.114256	102.056999	142.645435	262.741449	230.070519	158.821133	152.902626	43.017036	39.549561	168.465661	99.425489	95.995896	114.706992	230.499806	242.238017	186.99163	568.402292	451.463219	205.273332	128.916538	188.292217	311.464885	220.959025	180.799218	221.121302	42	52	235.840965	161.828659	126.738706	116.964493
L3_chr1_+_17113132	chr1	17113131	17113175	+	NA	NA	NA	40.459116	28.051995	9.871879	14.687408	10.220684	17.904865	2.059989	8.551742	0.772772	0.937795	4.261095	5.834432	13.200011	5.999727	2.0796	6.100626	7.561705	8.900976	46	47	6	15	10	24	3	12	1	1	5	8	12.982456	8	4	10	11	9
L3_chr1_+_17738802	chr1	17738764	17738857	+	55160	ARHGEF10L	FLJ10521,GrinchGEF,KIAA1626,RP11-473A10.1	69.227636	42.13853	62.304948	103.396486	94.391401	57.0431	15.190989	22.180032	33.27179	30.70991	58.687841	60.640879	20.316136	5.109561	16.342581	12.206106	19.013108	16.897144	78.822771	70.304174	35.903437	104.855309	91.998195	75	21.683249	34.726477	41.22305	31.473418	67.399177	85.704336	19.77907	6.859756	27.975	19.985294	27	16.986842
L3_chr1_+_22650930	chr1	22650927	22650937	+	9923	ZBTB40	KIAA0478,MGC133098	13.892515	4.814704	1.591957	2.933393	2.043806	2.055164	69.403097	67.991021	108.257761	116.52373	79.730248	69.192591	60.238524	28.844043	59.845242	83.624452	90.820792	34.778269	16	8	1	3	2	3.105965	77	83	121.988506	105.900079	88	103	60	37	70	134.997748	99	36
L3_chr1_+_24702004	chr1	24701987	24702088	+	11123	RCAN3	DSCR1L2,MCIP3,RCN3,hRCN3	8.187504	7.29911	0	5.861032	0.710209	4.037376	16.308202	8.500973	1.545543	1.857143	1.709028	13.532312	1.032672	2.987708	0	0.60736	2.130027	3.021404	10	11.986486	0	5.984615	0.697248	6	20.847328	14.061399	2	1.981132	2	19	1	4	0	1	3	3
L3_chr1_+_24944413	chr1	24944413	24944536	+	25932	CLIC4	H1,CLIC4L,DKFZP566G223,FLJ38640,huH1,p64H1,MTCLIC	30.332678	34.181323	11.652069	16.301427	10.21905	3.399269	26.42832	57.61843	42.432584	37.067781	44.04539	46.059569	114.627056	108.519375	135.347006	106.608967	130.166724	133.19356	36	56.978873	6.978873	16.604348	10	5	35	75.652768	51.939577	36	50	66.934659	112.928618	139.83703	185.87839	172.84993	153.911359	138.983648
L3_chr1_+_26433254	chr1	26433231	26433319	+	64793	CCDC21	DKFZP434L0117,DKFZp434P232,FLJ13976,FLJ22000	52.697009	31.811377	31.006683	57.035427	29.716248	11.757087	71.415864	101.373226	82.855337	75.350791	90.417549	70.998307	86.768451	69.410782	97.431202	65.619212	51.541208	46.400737	61	53	18	58	29	17	93	143	100.995378	73.960575	103	101	84.994898	90	141.991491	106.99154	68.991517	46.994924
L3_chr1_+_27521307	chr1	27521301	27521342	+	NA	NA	NA	25.010846	9.051556	19.128103	8.825112	14.297808	4.116531	3.621307	2.799624	7.916957	38.502921	3.395108	4.352126	14.258658	12.813973	15.028132	12.045646	11.046219	11.802862	28.539511	15	11	8.992308	13.962687	6.164439	5	5	10	37	4	6	14	17	24	19.667845	15.837963	11.837963
L3_chr1_+_27972349	chr1	27972286	27972362	+	23673	STX12	MGC51957,STX13,STX14,RP3-426I6.4	5.726417	2.43277	6.367829	11.756599	8.193511	1.276213	1.32216	0.540457	3.947832	5.626771	3.395108	7.271717	21.493913	8.961437	13.810357	26.278648	30.140048	36.620663	7	4	4	12	8	2	2	1	5	6	4	10	20.97861	11.989011	24	42.983516	40.978022	37
L3_chr1_+_31658646	chr1	31658646	31658649	+	347735	SERINC2	FKSG84,MGC90340,PRO0899,TDE2,TDE2L	9.25669	2.874085	1.908499	2.942775	3.871355	0	13.255501	5.124982	2.402289	0.937795	4.339859	5.009821	0	6.114563	1.733047	1.218951	0.752952	0	10.786885	4.786885	1.221239	3	3.786885	0	16	7.989011	3	1	4.989011	7	0	8	3	2	1.195652	0
L3_chr1_+_32252050	chr1	32252006	32252107	+	10657	KHDRBS1	p62,FLJ34027,Sam68	55.977657	58.614434	43.141526	63.977851	24.623278	5.60844	7.112247	17.218226	16.044478	14.105102	14.534929	7.344914	29.674816	42.666587	37.631	29.369454	20.64065	16.830247	65	97.97648	25	64.993174	24	8	10	26	20	14	17	10	29	56	61	47.981884	28.989051	17
L3_chr1_+_32417902	chr1	32417837	32418297	+	200081	TXLNA	DKFZp451J0118,IL14,MGC118870,MGC118871,RP4-622L5.4,TXLN	44.133415	46.956741	29.907654	46.026455	21.384573	12.738283	125.507337	201.332057	164.554942	74.179319	88.098294	129.16185	75.484701	59.460559	64.735571	43.349352	36.138659	51.420918	51.993865	77.915187	18	46.947916	20.942275	18.982876	163.933603	278.941734	198.870527	74.780176	101.343013	184.963379	73.921294	77.981726	101.969459	70.96058	52	51.92701
L3_chr1_+_39343677	chr1	39343627	39343694	+	NA	NA	NA	4.941431	1.831254	9.871879	17.626317	4.078888	2.000434	0	0.540457	6.266147	4.745715	0	3.677588	0	1.485082	4.057126	2.429439	6.215233	4.007312	6	3	6	18	4	3	0	1	8	5	0	5	0	2	8	4	9	4
L3_chr1_+_40769875	chr1	40769875	40769960	+	127396	ZNF684	MGC27466,RP1-63P18.1	6.117836	1.220836	3.183914	5.887231	0	0	8.30404	3.480183	21.603839	17.52011	14.649868	13.011255	37.889088	17.352515	53.991775	34.234089	18.133603	28.72197	7	2	2	6	0	0	12	6	27	17	17	18	37	23	82	56	26	29
L3_chr1_+_42619051	chr1	42619029	42619087	+	284716	FAM80A	MGC47816,RP11-157D18.1	55.571043	30.033544	1.591957	8.49357	0	0.638107	20.292388	18.247887	3.863858	3.80792	0	0	19.359256	4.07884	0.988763	0.60736	0	0	63.984127	49.992063	1	8.701015	0	1	27.167795	28.829268	5	4	0	0	18.931034	5.47541	2	1	0	0
L3_chr1_+_45038635	chr1	45038593	45038642	+	1263	PLK3	CNK,RP11-269F19.6,FNK,PRK	0	26.162232	83.263608	42.617018	43.162451	25.316625	0	20.759868	64.822577	14.306209	17.697924	12.390153	1.032672	28.85491	67.074554	11.667479	8.855096	31.010775	0	44	44	42.995392	42	31	0	27	74	14	20	18	1	37	84	19	12	32
L3_chr1_+_45578289	chr1	45578256	45578508	+	114034	TOE1	FLJ13949	8.895039	13.321167	6.367828	5.859986	18.432876	2.552427	7.741285	11.813488	3.863858	5.83721	6.859682	4.418741	18.459272	10.58554	13.520394	4.25575	7.445401	15.841268	11	22	4	6	18	4	11	20	5	5.979592	8	6	18	14	24	7	11	15.97619
L3_chr1_+_45822303	chr1	45822298	45822303	+	4678	NASP	DKFZp547F162,FLB7527,FLJ31599,FLJ35510,MGC19722,MGC20372,MGC2297,PRO1999,RP4-697E16.3	2.461087	0.610418	1.591957	0	0	0.638107	0.66108	9.616974	0	0.937795	0.84304	3.63915	9.228542	10.036213	6.321622	3.04103	4.245594	2.971095	3	1	1	0	0	1	1	15	0	1	1	5	9	13	11	5	5.952381	3
L3_chr1_+_51474550	chr1	51474507	51474639	+	26994	RNF11	CGI-123,MGC51169,SID1669	427.429122	382.62424	407.732615	609.970765	290.026333	115.101784	136.06062	246.312739	226.135276	167.224847	150.997083	208.717257	252.11846	220.045439	455.903905	231.090354	257.939936	247.876328	452.883179	654.91047	199.979955	612.898009	281.849974	141.969931	162	298.992764	262.714415	157.971048	169.932019	307.959468	249.964988	280.97199	526.793527	373.931499	302.95727	257.868129
L3_chr1_+_53435083	chr1	53435059	53435086	+	1376	CPT2	CPT1,CPTASE	42.477254	22.188146	8.919993	30.539819	7.148432	0.638107	3.458898	5.997605	1.580632	0.937795	1.709028	0.741153	16.30507	13.773614	10.213422	15.934443	20.170246	12.906713	48	37	5	31	7	1	5	9	2	1	2	1	16	18	16	26	27	13
L3_chr1_+_54954125	chr1	54954112	54954145	+	7268	TTC4	MGC5097,RP5-1043G4.2	1.608488	0	4.93594	2.933393	0	0	0.66108	2.259167	0	1.95021	1.68608	1.454129	9.239479	3.712704	10.349956	5.478933	10.786987	4.913316	2	0	3	3	0	0	1	4	0	2.022447	2	2	9	5	18	9	15	5
L3_chr1_+_56883582	chr1	56883581	56883584	+	5563	PRKAA2	AMPK,AMPK2,PRKAA	3.344248	3.708327	12.222377	5.925159	1.019722	0.005213	0.793469	0.571397	0.867334	0.129201	1.718666	0.006525	8.211928	0.742541	3.561263	0.052103	2.329648	1.065508	4.014127	6.150946	7.024125	6.050376	1	0.012357	1.198879	1.07856	1.120832	0.151322	2.012454	0.007556	8.037297	1	6.112962	0.087078	3.557136	1.055223
L3_chr1_+_63831645	chr1	63831605	63831690	+	5236	PGM1		25.1289	13.944089	18.962845	0	0	1.276213	28.330228	24.083114	2.318315	0.937795	0	0.741153	34.698816	19.621071	9.307164	0.60736	2.657687	3.000177	30	23	11	0	0	2	35.987654	37	3	1	0	1	34	26	18	1	4	3
L3_chr1_+_86942846	chr1	86942807	86943182	+	51100	SH3GLB1	Bif-1,CGI-61,KIAA0491,dJ612B15.2	46.601065	34.817454	57.405597	279.946328	151.175844	11.987604	26.789955	56.941688	140.90445	305.345498	335.71547	128.690421	51.177844	45.112038	114.237181	272.516092	411.543841	95.403711	54.965929	57.97076	33.97076	283.194886	147.246427	17.997275	37.967007	88.613507	171.818561	292.098229	378.166195	184.598187	49.943807	59.732204	176.88584	442.822421	493.071698	96.599909
L3_chr1_+_88922543	chr1	88922498	88922613	+	5586	PKN2	MGC150606,MGC71074,PAK2,PRK2,PRKCL2,PRO2042,Pak-2,RP5-905H16.1	43.676807	42.3844	31.711332	32.35613	12.260128	2.631014	16.190381	16.236855	16.633204	10.587915	5.979001	16.197375	30.636441	27.04802	18.173517	25.407737	19.755121	7.323894	51.700392	70.723521	17.71179	33	12	3.989899	22.76506	28.570189	20.976923	11	7	22.248971	29.797148	36.088857	32.335327	41.660919	28.355427	7.266571
L3_chr1_+_90233265	chr1	90233256	90233332	+	284695	ZNF326	FLJ20403,MGC61591,ZAN75,Zfp326,dJ871E2.1	40.03797	37.839019	32.244681	57.061054	8.137313	2.638541	4.228769	5.836692	10.564899	9.770663	10.2808	5.87287	23.590555	26.184183	35.14922	19.54672	29.323494	15.78301	46	63	19	58	7.975728	4	6	10	13	10	12	8	23	34	54	32	39	15.883117
L3_chr1_+_93317424	chr1	93317424	93317445	+	22823	MTF2	M96,PCL2,RP5-976O13.1,dJ976O13.2	9.492908	5.406863	20.750043	1.957861	3.069543	0	2.059989	1.718711	2.402289	4.919368	0.84304	2.156844	10.21977	9.126582	10.50275	13.480382	8.855096	2.014269	11	9	11	2	3	0	3	3	3	5	1	3	10	12	15.97479	22	12	2
L3_chr1_+_95355411	chr1	95355409	95355414	+	148534	TMEM56	FLJ31842,MGC102912	411.717197	373.022897	362.94576	557.837938	713.998593	678.63279	547.101247	729.998615	244.104265	462.172605	248.883276	902.273429	34.494735	31.758985	61.959381	44.586506	20.240486	82.169807	407.972099	650.054933	166.799363	555.620723	687.54301	617.150224	522.885542	643.173312	268.747341	390.090586	268.202571	1463.366741	34.127361	40.566141	74.501252	72.126009	25.207841	86.167798
L3_chr1_+_96959931	chr1	96959904	96959967	+	58155	PTBP2	MIBP,PTB,FLJ34897,PTBLP,brPTB,nPTB,nPTB5,nPTB6,nPTB7,nPTB8	0.804244	1.810134	0	4.917216	2.043806	0	3.458898	7.759079	7.136134	15.809607	8.619578	5.063647	23.539185	6.771006	12.209918	17.152771	13.008377	2.014269	1	3	0	5	2	0	5	12	8.972603	15.958904	10	6.958904	22.988166	9	20.988166	27.988166	18.988166	2
L3_chr1_+_103840910	chr1	103840904	103841156	+	NA	NA	NA	0	0.610418	1.591957	0	0	0	0.66108	13.40367	4.755693	0.937795	1.68608	4.335282	8.239503	8.326681	14.116259	6.099018	19.488723	1.007135	0	1	1	0	0	0	1	19	6	1	2	6	8	11	23	10	26	1
L3_chr1_+_107400853	chr1	107400806	107400857	+	55170	PRMT6	FLJ10559,HRMT1L6	11.552451	9.718861	3.183914	9.782555	5.11335	0	6.103217	2.939727	3.95807	10.587915	1.783184	12.149545	5.137399	2.227622	5.679285	11.167889	5.315374	13.956815	14	16	2	10	5	0	9	5	5.073968	11	2.09215	17	5	3	10	18.315734	8	14
L3_chr1_+_108904244	chr1	108904178	108904248	+	284611	FAM102B	DKFZp686N01110,DKFZp779B126,RP11-256E16.1	35.385801	28.588556	10.517124	24.552835	6.118332	0.638107	12.367345	37.494875	5.528465	11.661795	8.476296	20.76661	10.267177	13.57264	2.966289	4.428492	2.650449	4.985364	41.804878	47.411649	6.460389	25.026514	6	1	17	58.492134	7	12	10	29	9.995146	17.990291	6	7.272251	3.990291	5
L3_chr1_+_109828083	chr1	109828031	109828125	+	127002	ATXN7L2	FLJ00381,MGC46534	5.750821	10.831155	3.343982	7.477168	8.183149	2.552427	15.678577	17.848973	24.890582	14.919975	12.957972	30.59984	14.300896	19.503784	31.791399	11.498631	12.500594	4.187766	7.007869	17.924831	2	7.652174	8.007869	4	22	30	31.204585	15.495274	15	43.040917	14	25.698726	50.845238	18.88125	17.047754	4.172865
L3_chr1_+_110328839	chr1	110328839	110329207	+	10768	AHCYL1	DCAL,IRBIT,PRO0233,XPVKONA	1073.87719	613.662643	830.238674	1121.014858	646.084595	154.251069	834.633347	1113.817832	1019.02477	994.003511	1188.261309	814.61529	383.08118	341.04403	689.199728	532.918453	738.458825	464.930093	1109.070932	1051.78494	408.569507	1125.259054	626.147382	188.28976	908.784294	1187.510333	1147.781459	894.688919	1296.103872	1238.721062	380.500142	432.603338	778.598827	860.561212	808.117559	484.685022
L3_chr1_+_111217292	chr1	111217282	111217326	+	963	CD53	MOX44,TSPAN25	0	0.610418	0	11.810531	0	1.276214	1.98324	1.718711	22.296011	30.456481	13.906076	22.62509	13.339597	9.832221	34.400651	88.107342	127.469917	80.522892	0	1	0	12	0	2	3	3	27	30	16	32	13	13	51	143	151	83
L3_chr1_+_114249561	chr1	114249549	114249586	+	64858	DCLRE1B	DKFZp686C24187,FLJ12810,FLJ13998,SNM1B,APOLLO	0	0	0	0	0	0	4.119978	10.094774	1.545543	2.813385	2.552068	2.195282	21.430592	5.982182	1.090837	1.214719	4.699734	9.965662	0	0	0	0	0	0	6	17	2	3	3	3	21	8	2	2	6.991228	10
L3_chr1_+_116717347	chr1	116717336	116717490	+	476	ATP1A1	MGC3285,MGC51750	206.435039	130.940034	163.065758	231.800186	188.643206	49.075299	382.423004	235.471992	273.19713	177.273365	216.361057	208.377954	508.180254	378.108173	787.624281	312.499287	619.216267	395.454301	232.230764	219.635689	89.129628	235.180307	183.841163	67.226813	403.686422	264.665071	313.948552	168.945192	239.879375	308.347195	507.921201	477.054648	809.694715	506.837383	657.742182	414.91513
L3_chr1_+_117710990	chr1	117710964	117710990	+	10905	MAN1A2	MAN1B,RP4-675C20.1	2.412732	3.641388	0	1.335318	5.102972	0	1.308153	13.092779	0.772772	1.87559	1.709028	2.964611	2.065344	0.742541	0.988763	0.60736	1.931891	2.014269	3	6	0	1.366667	5	0	1.980392	19	1	2	2	4	2	1	2	1	3	2
L3_chr1_+_144188425	chr1	144188385	144188712	+	128077	LIX1L	DKFZp762F237,MGC46719	1220.446861	693.654421	253.749856	793.716725	570.011694	248.577766	1224.559988	1032.864912	373.147989	605.874317	716.654	672.426167	210.932953	138.596295	106.424355	134.125884	207.894779	228.215909	1270.943796	1184.977407	138.998353	798.531249	552.997395	290.992447	1329.953391	1153.990742	436.996778	558.978281	789.993903	1008.991078	207.996028	179.992063	154.994382	217.988888	248.993652	235.999206
L3_chr1_+_148306513	chr1	148306506	148306520	+	11311	VPS45	H1,H1VPS45,VPS45A,VPS45B,VPS54A,VSP45,VSP45A,RP11-458I7.2	0	0	0	0	0	0	0	13.937616	0.772772	0	0	0.741153	4.108814	0.742541	1.483144	4.27614	11.835446	3.97823	0	0	0	0	0	0	0	18	1	0	0	1	4	1	3	7	16	4
L3_chr1_+_148747208	chr1	148747146	148747221	+	1893	ECM1	RP11-54A4.6	3.332943	13.168539	8.279922	28.645404	15.394282	18.514503	47.346314	49.992116	42.88143	154.433049	153.060865	168.916727	78.669081	88.265143	138.289715	193.809635	224.150215	287.276254	4	22	5	29	15	24	57.977778	63.988889	51	137.927778	167.955556	254.966667	77.998314	112.989117	172.992411	311.987427	238.991606	302.988196
L3_chr1_+_149370583	chr1	149370583	149370583	+	NA	NA	NA	19.167436	13.606795	8.919993	18.81104	16.45559	1.362328	2.960227	1.858813	2.426664	2.925627	14.263774	4.50193	1.032672	4.592579	8.742529	7.402885	8.766051	2.364749	20.928571	23.041747	5	19	16	2	4	3	3.02948	2.976744	16.028321	6.394426	1	6	12.37931	12.03742	11	2.37931
L3_chr1_+_152511708	chr1	152511708	152511740	+	10456	HAX1	HCLSBP1,HS1BP1,SCN3,RP11-137P24.1	4.989785	2.43277	1.591957	4.884455	4.08325	0.638107	2.721069	3.865494	4.755693	3.981573	0	2.897997	47.877593	20.575458	20.354428	12.217886	26.335575	15.899382	6	4	1	5	4	1	4	6.977273	6	4	0	4	46.934156	26.967078	31.983539	19.983539	34.934156	15.983539
L3_chr1_+_159438785	chr1	159438760	159438819	+	4720	NDUFS2		138.101621	160.390522	70.080358	187.158498	241.770929	116.877785	8.818118	15.826836	13.942199	15.977061	13.855208	23.06108	143.759948	173.523423	125.17773	165.20639	269.632562	304.091878	151.883988	273.100661	38.749455	188.996131	234.686534	137.388289	12	23	17	16	16	32.50137	142.06574	220.584737	164.924696	267.79547	303.774128	320.266729
L3_chr1_+_160002733	chr1	160002733	160002772	+	22926	ATF6		4.137187	3.611079	1.591957	3.908924	3.069543	0	10.571145	8.839992	26.902544	8.62523	14.811299	20.47782	36.683944	30.640961	45.519404	28.230934	26.077827	13.951748	5	6	1	4	3	0	15	14	33	8.992308	17	29	36	40	64	46	34	14
L3_chr1_+_160306135	chr1	160306134	160306160	+	9722	NOS1AP	CAPON,MGC138500	2.412732	0	5.161982	16.684545	5.108987	0	0.66108	1.178254	0.772772	2.813385	0.84304	0.741153	0	0	5.397867	0.60736	1.36976	2.014269	3	0	3	17	5	0	1	2	1	3	1	1	0	0	10	1	2	2
L3_chr1_+_160797965	chr1	160797965	160798137	+	6675	UAP1	AGX1,AgX,SPAG2	13.394689	24.619807	32.319438	26.480318	7.142416	6.474029	2.64432	11.940173	11.908299	3.887265	0.84304	2.195282	28.684002	23.57846	38.508528	11.071139	23.353763	5.764429	15.769535	41	18	27	7	9	4	20	14.914637	4	1	3	28.165966	31	58.118908	18.165966	32	5.73822
L3_chr1_+_165075337	chr1	165075286	165075394	+	57645	POGK	BASS2,KIAA1513,KIAA15131,LST003	341.792555	190.429259	81.449529	205.78649	108.793696	46.073882	157.243414	201.253762	58.120262	92.041856	91.576186	141.601496	52.115673	42.159792	30.85389	30.574932	52.739408	49.367417	369.924185	321.881381	46	207.985739	105.984141	61.99556	189.938721	264.949724	70.962943	91	103.981259	204.930868	50.957627	54.988131	50.933377	49.988338	71.667347	49.96997
L3_chr1_+_168030809	chr1	168030798	168030825	+	55732	C1orf112	FLJ10706,FLJ13470,MGC130018,MGC130019,RP1-97P20.1	0	0	0	2.942775	1.019722	0.638107	10.033684	5.771123	6.494291	1.93233	0	7.129688	19.47007	12.125069	53.637184	18.389784	5.084682	4.985364	0	0	0	3	1	1	13	9	8	2	0	10	19	16	66	30	7	5
L3_chr1_+_170017422	chr1	170017398	170017458	+	51603	KIAA0859	5630401D24Rik,CGI-01,FLJ10310	9.05936	5.440477	12.103907	9.794473	5.000965	0	2.64432	3.437421	6.408097	4.802455	3.372161	9.445405	24.578515	19.714333	37.55334	33.670611	13.208519	41.286825	11	9	7	10	4.904528	0	4	6	8	5	4	13	23.98893	25.921429	56.97786	54.956467	19	41.992754
L3_chr1_+_170077250	chr1	170077240	170077250	+	26052	DNM3	DynaIII,KIAA0820,MGC70433,Dyna III	11.051815	2.420552	1.591957	6.875077	2.043806	0	0	0	1.580632	0	0.84304	1.482306	4.119751	3.005253	3.105303	0.60736	0.643964	0	13	4	1	7	2	0	0	0	2	0	1	2	4	4	5	1	1	0
L3_chr1_+_172060341	chr1	172060336	172060584	+	55157	DARS2	ASPRS,ASPRS.LBSL,FLJ10514,RP3-383J4.2,ASPRS. LBSL,LBSL,MT-ASPRS	63.931867	42.503538	16.691792	53.018251	21.527353	8.222095	93.634435	103.902995	65.907862	67.392172	36.113751	71.463578	230.248842	161.031726	166.913073	144.219431	106.009846	96.513677	74	71	10	54	21	12	119	145	81	67	41.994652	100.971645	226.993892	209	231	234.595944	139.997366	99
L3_chr1_+_172395299	chr1	172395275	172395361	+	9910	RABGAP1L	HHL,RP1-102G20.1,DKFZp686E1450,TBC1D18	24.51759	22.933844	24.585604	59.80329	9.194966	0.638107	2.059989	14.445779	14.193787	28.755448	13.302565	5.054841	27.69921	17.260653	36.806534	47.9406	31.151403	11.712249	29	38	15	60.878779	9	1	3	23	18	29	15.453441	7	27	23	60.929238	78.307632	44	11.735955
L3_chr1_+_177529499	chr1	177529499	177529609	+	6646	SOAT1	ACAT,RP11-215I23.2,SOAT,RP11-215I23.1,ACACT,ACAT1,STAT	28.542381	27.020024	18.057707	20.555095	7.155522	4.184719	17.884034	50.862181	25.855299	21.943646	28.633845	34.385645	95.567266	76.862278	84.122556	108.727591	116.353461	99.372739	33.947761	45	11	21	7	6	24.956175	75.995851	32	21.995851	33	47.956175	93.993342	99.982984	122.997325	176.98401	144.994663	100.997315
L3_chr1_+_178118534	chr1	178118524	178118628	+	26092	TOR1AIP1	RP11-533E19.1,DKFZP586G011,FLJ13142,LAP1B,MGC3413	15.001359	9.632545	3.183914	5.859986	1.019722	0	45.52772	28.190877	32.498009	30.680683	25.024554	15.743675	163.038276	129.019885	74.807526	126.322062	102.960063	63.259019	18	16	2	6	1	0	57	41	39.995798	31	28.995745	22	161	166	104	204.995439	126.892072	64.997628
L3_chr1_+_178867780	chr1	178867761	178867896	+	9213	XPR1	RP11-46A10.1,FLJ90308,SYG1,X3	215.052623	203.416079	157.056598	379.665462	243.490756	48.478526	97.525534	138.6459	181.587236	155.80503	192.26966	163.791318	105.4616	109.777874	161.536425	162.880342	154.82983	71.784053	237.419993	344.583012	86.868919	383.414732	236.897383	65.837941	124.4287	186.543334	216.541142	151.581866	217.612073	238.148129	103.76035	142.510718	228.635148	264.611739	198.132754	72.93353
L3_chr1_+_181025530	chr1	181025526	181025535	+	NA	NA	NA	1.656842	1.211934	4.93594	13.734928	19.469786	4.822826	0.66108	0.540457	2.402289	0	5.150655	9.295229	3.098016	0	2.181675	6.731134	9.245118	32.163521	2	2	3	13.963636	19	7	1	1	3	0	6	13	3	0	4	11	13	33
L3_chr1_+_191357714	chr1	191357697	191357949	+	79577	CDC73	C1orf28,FLJ23316,HPT-JT,HRPT2	548.37239	450.523979	499.322917	588.498482	300.034884	65.64029	101.757588	180.223055	419.185193	174.847545	202.704388	172.014719	145.20598	142.07387	316.812274	168.794399	227.194976	114.287581	608.303454	760.211044	270.614643	595.340444	292.280769	91.987387	137.633962	262.200079	493.412911	173.351317	230.78522	244.57403	141.823174	186.485534	452.764099	275.219608	291.979579	115.811836
L3_chr1_+_200584449	chr1	200584433	200584463	+	4660	PPP1R12B	MGC131980,MGC87886,MYPT2	120.482667	58.572725	22.312017	44.357575	29.756204	5.713301	28.14959	79.628574	42.240624	21.06238	67.752341	64.728815	21.373721	21.147182	15.981049	12.848738	14.929611	17.042081	129	99	13	45	29	8	37	105.973806	51	21	76.99305	93.986111	20.987013	27.756251	25.282528	20.987013	20.987013	17.160139
L3_chr1_+_201262271	chr1	201262269	201262304	+	NA	NA	NA	18.419115	1.822352	3.343982	2.933393	0	0.638107	3.49094	2.799624	0	2.813385	0	2.195282	3.087079	2.970163	1.483144	3.04103	0	1.007135	21.693548	3	2	3	0	1	5	5	0	3	0	3	3	4	3	5	0	1
L3_chr1_+_204048679	chr1	204048679	204048823	+	NA	NA	NA	2.437959	5.668985	5.680609	18.861444	12.468046	5.31206	1.284529	8.647303	9.884326	12.693582	15.077119	4.293238	0	0	1.690636	0	0	0	3.021118	9.37924	3.446993	19.148745	12.173213	7.295934	1.947298	12.481197	12.062652	12.578942	17.13689	5.919402	0	0	3.048733	0	0	0
L3_chr1_+_204747486	chr1	204747481	204747535	+	83593	RASSF5	RP11-343H5.1,MGC10823,MGC17344,Maxp1,NORE1,NORE1A,NORE1B,RAPL,RASSF3	0.804244	4.814704	25.657916	22.649097	21.493676	0	0	14.942403	24.699216	28.062772	27.086525	27.93486	0	6.01092	18.001002	15.309853	5.99381	2.014269	1	8	14	23	21	0	0	23	30	27.993631	31	39.987179	0	8	29.860465	25	9	2
L3_chr1_+_204875520	chr1	204875484	204875527	+	8444	DYRK3	RED,DYRK5,REDK,hYAK3-2	0	7.366775	6.753939	4.884455	7.158809	2.638541	4.857807	4.382193	21.281248	6.330715	2.552068	5.834432	3.087079	3.040757	2.72181	3.04103	2.657687	7.028716	0	12.134615	4	5	7	4	7	7	26	6.455056	3	8	3	4	5	5	4	7
L3_chr1_+_204924872	chr1	204924836	204924934	+	9261	MAPKAPK2	MK2	654.781207	470.916321	556.05108	387.327175	374.515696	232.046351	1314.608087	1478.398113	1049.364212	706.468625	756.025965	694.573858	203.96807	251.771231	451.370677	178.890448	244.07027	309.166354	692.889322	804.82031	276.433398	390.938238	363.496595	277.805484	1388.706389	1536.721699	1181.724025	640.933857	834.395834	1042.765335	201.835066	321.926856	531.826353	289.9944	289.742444	320.977695
L3_chr1_+_205992021	chr1	205992021	205992107	+	4179	CD46	MCP,MGC26544,MIC10,TLX,TRA2.10	19.369963	13.850958	7.024196	18.678809	0	3.276647	8.048247	26.718999	11.822241	5.819595	12.027468	17.983978	84.617334	79.375949	77.159037	39.144361	79.380076	62.179993	23	22.927711	4	19	0	5	11	41	14.931818	6	14	25	82.984345	103.992906	115.977264	63.987847	101.996396	62.989541
L3_chr1_+_206203574	chr1	206203573	206203574	+	NA	NA	NA	1.608488	1.810134	0	3.929369	17.46226	4.180029	8.90544	4.479534	3.175061	6.957278	5.847442	18.170638	0	0	0	0	0	0	2	3	0	4	17	5.885714	11.512605	7	4	7	6.727273	26.414527	0	0	0	0	0	0
L3_chr1_+_207915380	chr1	207915377	207915383	+	50486	G0S2	RP1-28O10.2	0.804244	0	0	1.634949	15.412438	3.546613	0	0.540457	0	0	4.292921	6.276676	0	0	0	0	3.301651	3.000177	1	0	0	1.671642	15	5	0	1	0	0	5	9	0	0	0	0	5	3
L3_chr1_+_210525374	chr1	210525353	210525925	+	5525	PPP2R5A	B56A,MGC131915,PR61A	169.265205	133.078343	73.740291	135.04874	50.052926	7.743395	21.648372	34.289755	39.586251	37.234133	43.053239	51.810606	91.887048	53.138162	99.840876	83.784637	81.871639	28.906553	192.993534	222.76489	43.628571	137.517623	48.997059	12	30	54	48.703704	37.994709	50	73.983147	89.991694	70	151.964328	136.842399	109.94856	28.989712
L3_chr1_+_212843170	chr1	212843147	212843248	+	1063	CENPF	RP11-262H5.1,CENF,PRO1779,hcp-1	34.764163	44.590654	13.055793	43.308884	2.043806	1.91432	111.999444	265.759557	150.57628	180.163492	79.596297	65.942503	61.086203	53.822679	46.92655	85.257225	27.947405	15.94479	40	74.839478	8	43.994536	2	3	136.531887	326.4808	177.752693	169.047965	89.988212	94.997048	59.997585	69.976071	68.518722	138.579049	37.990476	16
L3_chr1_+_220858061	chr1	220858047	220858078	+	375056	MIA3	RP11-378J18.4,ARNT,FLJ21469,FLJ39207,KIAA0268,TANGO,UNQ6077	78.333429	63.281097	29.738641	71.07112	14.307073	16.35278	59.511084	96.583101	65.830385	70.020689	71.726742	52.958035	38.649908	31.310411	44.636968	27.570711	30.703145	8.979306	87	107	17	71.996904	13.987616	21	72.889078	124.964912	78.649692	66.988304	81	76.970916	38	41	62.987903	45	40	9
L3_chr1_+_224032153	chr1	224032134	224032211	+	6726	SRP9	ALURBP,MGC110981	23.262471	20.447533	7.959785	29.486052	11.238771	2.552426	13.292214	14.376504	13.484222	16.778788	13.851303	8.809305	151.834435	136.499632	152.364114	127.110543	134.523304	112.967869	28	34	5	30	11	4	19	23	17	17	16	12	148.983921	177.984143	223.979548	206.991194	174.99202	114.995528
L3_chr1_+_224317007	chr1	224316994	224317054	+	3020	H3F3A	H3.3A,H3F3,MGC87782,MGC87783	115.232412	80.401501	47.270106	81.661086	29.006597	9.042435	4.172033	11.804093	7.314049	3.828825	12.477966	4.023526	206.034137	168.771261	147.725427	131.481616	168.214093	87.036049	128.996795	135.388357	27.252222	82.763282	28.3033	12.844801	6.159837	17.829363	9.282296	3.959049	14.184049	5.511942	204.005912	216.18741	200.441929	213.102107	197.617885	89.570244
L3_chr1_+_226741685	chr1	226741685	226741732	+	149603	RNF187		214.465716	81.895425	42.092729	87.761153	116.062111	105.79543	82.103841	82.431946	25.742189	15.878561	31.317151	77.950381	119.361682	85.339051	50.623659	60.113033	133.378267	203.832974	234.964205	137.993369	24	88.986737	112.989413	131	104.984444	112	32	16	36	112	117.995074	109.995074	75.998765	97.986449	161	211.997546
L3_chr1_+_229443569	chr1	229443569	229443726	+	8443	GNPAT	DAP-AT,DAPAT,DHAPAT,RP5-876B10.1	167.236897	93.362994	61.443999	108.624632	39.986227	7.897586	29.078881	43.700919	39.386051	50.690137	30.282883	21.569782	221.231797	236.102951	252.929288	182.683571	224.580726	106.215973	181	157.996337	32	110	39	11	38	65	47.979021	50	35	30	218.990568	299.906074	296.887034	295.987852	260.884315	108.98384
L3_chr1_+_240078128	chr1	240078094	240078160	+	9156	EXO1	HEX1,hExoI,RP11-553N16.2	9.911959	6.050895	3.183914	1.951062	0	0	10.311703	7.618976	7.341926	0.937795	0	0	79.549959	52.000025	23.561858	4.873181	3.863782	11.920805	12	10	2	2	0	0	14	12	9	1	0	0	77.995434	68	37.995434	8	6	12
L3_chr1_+_242882997	chr1	242882993	242883100	+	51029	C1orf121	CGI-146,FLJ21998,PNAS-4,C1orf121	97.214715	147.837398	53.025524	70.664349	32.725264	5.829074	50.407423	57.365819	62.060473	46.170787	46.551665	39.540819	55.04469	36.281027	32.798399	31.040258	26.771357	17.861424	112	247.954936	31	72	32	9	67.993392	88	76.066667	46	53	55	53.839967	47.906857	55.80083	50.783772	37.873948	17.937759
L3_chr1_+_243065251	chr1	243065228	243065633	+	116228	FAM36A	FLJ43269	56.436138	45.40566	38.318322	47.064869	17.801523	6.447186	17.883693	64.256714	27.890636	15.19518	35.379282	33.166388	45.125946	28.542523	25.154102	25.081405	30.388382	15.586667	66.071429	75.610837	22.5	47.980237	17.428571	9.857143	25.37037	95.869638	34.785987	15.842593	41.212963	46.537037	44.231707	37.671893	43.463415	41.074912	43.54878	15.573171
L3_chr1_-_1300415	chr1	1300415	1300462	-	54998	AURKAIP1	AIP,AKIP,FLJ20608	41.579788	21.094281	41.154065	10.770004	8.172516	12.063558	6.744013	0.540457	0	0.937795	0.84304	0	41.772714	13.495315	11.469586	6.53636	7.74237	11.057254	49	35	23	11	8	17	9	1	0	1	1	0	41	18	21	10.724638	11	11
L3_chr1_-_6162814	chr1	6162814	6162825	-	26038	CHD5	DKFZp434N231,KIAA0444	0.447271	1.713866	3.137954	1.970371	10.040134	1.921925	0.05967	0.210715	0.077786	0.092196	0.930366	0.167293	0.813823	0	0.002239	0.482586	0.007964	0	0.569672	2.823555	1.973012	2.01489	9.813859	2.907015	0.108176	0.432704	0.108176	0.108176	1.108176	0.216352	0.786627	0	0.00885	0.795477	0.017699	0
L3_chr1_-_8685906	chr1	8685894	8686111	-	NA	NA	NA	8.44469	4.856637	3.183914	8.786579	5.102972	6.331244	16.514013	11.277146	10.322958	16.775457	14.553409	81.934612	2.065344	1.485082	0.494381	1.127551	0.643964	2.01427	10	8	2	9	5	9.676471	23	19	13	16.980198	16.980198	117.304413	2	2	1	1.857143	1	2
L3_chr1_-_9806606	chr1	9806576	9806652	-	22883	CLSTN1	CSTN1,FLJ32258,KIAA0911,PIK3CD,XB31alpha,alcalpha1,alcalpha2,ALC-ALPHA	143.184662	83.276398	36.956489	113.791237	80.11234	41.360721	62.751284	50.434511	33.801019	43.293225	34.983817	53.826222	75.141573	74.001067	43.670408	32.465827	64.99168	92.59858	154	140.998322	21	114.993289	77.998319	53	77	69	40.989305	41	40	77.997333	73.997938	94.997963	61.98778	52.768044	79	95.997959
L3_chr1_-_11042663	chr1	11042599	11042715	-	6723	SRM	SPS1,PAPT,SPDSY,SRML1	1218.942771	817.16397	543.384882	943.556976	1108.280745	802.577373	905.664759	967.843376	352.160728	371.355732	420.081416	513.513659	359.957366	318.41515	427.934818	245.337337	317.121487	444.980312	1240.574384	1407.92143	268.956354	945.931478	1071.924757	839.821682	967.657794	1026.590511	407.894661	341.927585	463.934562	776.538649	357.685129	404.900256	494.741368	396.968384	361.90768	466.751107
L3_chr1_-_16843762	chr1	16843722	16843808	-	84809	MGC12760	MGC12760	209.994492	101.639161	94.255641	152.181183	103.344294	43.98385	117.213802	119.606852	177.637913	103.341859	91.209316	118.754631	70.984327	43.998766	86.589403	71.822667	65.119383	71.742716	233.644641	170.560736	52.139878	154.349656	100.803008	59.550913	145.271312	163.700198	210.119609	101.411816	103.869421	170.475092	69.707882	57.675128	127.192774	116.972143	86.460173	73.040874
L3_chr1_-_18992269	chr1	18992268	18992270	-	NA	NA	NA	3.069724	2.184984	23.903249	9.039421	8.646332	0.749051	0.858345	2.68441	14.460699	6.907541	5.581124	4.697937	0.989058	2.269478	7.741759	3.871802	5.571451	2.136455	3.615848	3.627046	12.590733	9.168606	8.437195	1.16236	1.31268	4.196062	17.09863	6.904315	6.389576	6.661293	0.957447	3	11.169836	6.316628	7.261502	2.146226
L3_chr1_-_19409335	chr1	19409334	19409416	-	23352	UBR4	FLJ41863,KIAA0462,KIAA1307,RBAF600,RP5-1126H10.1,ZUBR1,p600	367.433537	216.316208	185.987024	309.778652	166.591715	71.347895	201.555344	284.354076	303.646999	244.416959	219.696918	253.076014	115.296524	119.451281	140.037852	126.97306	103.296082	138.561601	390	368	95	311.973684	162	89	238.998915	355.913008	352.997288	232	246.994055	370.993524	113.489019	153.993056	199	206	132	143
L3_chr1_-_23999832	chr1	23999830	23999835	-	2582	GALE	RP5-886K2.6	13.066556	5.978189	3.343982	29.600254	33.904306	5.365414	5.167023	7.668027	13.839119	14.301395	13.028556	7.111229	17.250194	7.638733	6.879253	16.603958	17.568635	15.660203	15	10	2	29.992063	33	7	7	10.913978	16.936842	13.968421	14.906512	10	16.977941	9.977941	10.977941	26.977941	21.985507	16
L3_chr1_-_33587880	chr1	33587879	33588091	-	1912	PHC2	EDR2,HPH2,MGC163502,PH2	23.603492	14.338073	24.591236	48.128327	50.900179	40.906932	20.670576	32.190056	37.802957	54.287831	26.144471	62.639708	20.009805	22.875833	39.725269	34.455191	43.015063	57.59556	26.299641	23.915424	13.979275	48.729468	49.463861	48.909852	26.085576	45.586424	45.277341	51.625645	29.539001	92.159179	19.626194	29.636118	53.450549	55.995507	52	59.939716
L3_chr1_-_33669105	chr1	33669105	33669259	-	NA	NA	NA	0.804244	0.610418	28.602948	27.530685	11.257039	5.399704	0	0.540457	7.074008	11.817643	19.287464	2.223458	0	0.742541	5.790173	7.30262	17.046795	4.028538	1	1	16.716312	28	11	8	0	1	9	12	22	3	0	1	11	12	21.773913	4
L3_chr1_-_35167356	chr1	35167356	35167357	-	NA	NA	NA	0	1.781647	0	11.815495	23.640407	7.063657	2.059989	2.56872	3.233036	12.373879	16.897716	8.370141	0	2.269478	0.001476	20.3976	4.138235	0	0	2.951977	0	12	23.003701	9	3	4	4	12	19	12	0	3	0.006144	33	5.816667	0
L3_chr1_-_39111628	chr1	39111628	39111639	-	26292	MYCBP	AMY-1	15.527642	2.43277	0	0.975531	2.039444	0	2.960227	3.649634	2.353404	0	0	2.156844	14.849374	13.80359	21.535944	4.891119	8.415208	5.95835	18	4	0	1	2	0	4	6	3	0	0	3	14.587963	17.984	29.992	7.992	11	6
L3_chr1_-_40140150	chr1	40140133	40140164	-	4610	MYCL1	LMYC,MYCL	14.580992	3.653606	0	1.053075	0	2.552427	8.080289	0.540457	5.65124	0	0	5.121455	3.087079	1.444283	3.422872	1.826311	0.643964	0	17	6	0	1.080501	0	4	11	1	7	0	0	7	3	1.945946	6.078886	3	1	0
L3_chr1_-_42573430	chr1	42573408	42573583	-	22887	FOXJ3	MGC165036,MGC176686	1017.620056	638.542665	667.447792	933.118413	419.309372	181.86891	935.304319	1103.671907	975.145653	687.454454	866.679394	1013.991181	424.254612	356.212157	705.276428	422.59725	526.67753	286.746945	1053.247671	1093.882365	333.987113	937.584624	406.950625	220.98368	1005.789156	1168.646325	1098.844603	622.859268	946.729898	1548.603748	421.702123	451.863371	797.523181	682.397469	588.855258	297.795547
L3_chr1_-_43692081	chr1	43692062	43692259	-	81888	HYI	HT036,MGC20767,RP11-506B15.5	52.276089	25.848343	11.52981	16.641053	2.039444	1.91432	0.66108	0.540457	0	1.93233	0.84304	0	10.272151	3.730249	6.338217	4.255749	5.002851	4.007313	61	43	7	17	2	3	1	1	0	2	1	0	10	5	11.926471	7	7	4
L3_chr1_-_44593509	chr1	44593487	44593533	-	79033	PRNPIP	RP5-891H21.3,FLJ22943,MGC2683,PINT1	157.419758	75.769651	25.8447	102.770795	81.192137	32.417971	55.603884	94.402274	61.007355	55.788322	48.386242	100.544109	57.765912	56.514143	41.110482	47.43863	57.249415	26.418372	171	128	15	104	79	41	69	120.998249	72.996497	54	54.998249	146.994746	57	73	58.995238	77	71.995249	27
L3_chr1_-_46842509	chr1	46842508	46842530	-	8569	MKNK1	MNK1,RP11-49P4.3	12.101964	11.992609	3.183914	7.838293	5.102972	4.037377	4.889849	9.554318	11.338644	16.979846	9.394132	17.876202	17.306987	18.356414	8.234012	20.824561	33.902288	31.291961	14	20	2	8	5	6	7	16	14	17	10.944	26	17	24	14	34	42	32
L3_chr1_-_46957374	chr1	46957350	46957399	-	9813	KIAA0494	RP11-8J9.3	73.804233	46.533775	27.551798	28.436616	13.285865	8.848065	11.046684	20.461162	30.478997	8.610375	17.95995	15.209173	16.438019	26.646503	17.037689	10.368273	11.910233	12.987065	84.996241	78	16	28.996212	13	12	16	32.977901	37.988701	9	21	21	16	34.949367	29	17	17.987952	13
L3_chr1_-_50661451	chr1	50661433	50662126	-	63950	DMRTA2		409.392897	184.173781	79.708864	211.2166	88.273334	16.493798	51.357999	31.529606	15.372672	11.58245	22.509256	18.46776	119.69617	77.462517	38.417241	40.924781	29.904018	13.985898	442.975545	310.963899	46	213.973416	86	24	66	47	19	12	26	25.60396	118	100	59	66.751067	41	14
L3_chr1_-_53476754	chr1	53476754	53476788	-	4116	MAGOH	MAGOHA,RP5-1024G6.4	18.036298	11.327611	14.026905	11.779977	3.069543	0	0	1.718711	2.353404	0	0	4.915947	45.683306	19.237622	63.367121	39.453958	24.146563	12.744483	20	19	8	12	3	0	0	3	3	0	0	7	45	25	81	64	31	13
L3_chr1_-_54128050	chr1	54128034	54128068	-	54432	YIPF1	DJ167A19.1,FinGER1	9.20733	13.806236	4.775871	22.688299	14.314331	8.123844	7.419209	9.17761	8.65464	4.745715	12.919753	21.851127	25.479743	25.216725	45.527934	28.236322	46.691066	76.723077	11	23	3	23	14	11	10	14	11	5	15	31	25	32.997199	65	46	57.997199	79
L3_chr1_-_55125447	chr1	55125420	55125533	-	1718	DHCR24	KIAA0018,Nbla03646,SELADIN1,seladin-1	762.470353	364.976883	114.677564	438.53291	460.083859	413.850154	489.517967	382.126955	170.102288	228.620231	165.163869	307.992336	182.718717	148.241362	84.424033	74.002702	79.447852	225.985666	798.747547	621.898728	62.99159	442.316376	446.91567	471.856975	570.643456	476.963268	204.926326	219.919091	187.906199	448.721586	179.902664	191.798157	130.924888	120.792923	104.947838	231.798226
L3_chr1_-_55453634	chr1	55453612	55453652	-	23358	USP24	hCG_33036,FLJ31309,KIAA1057	194.483333	131.63812	73.665612	114.096353	66.832914	16.474634	72.155327	192.91032	94.786093	74.730077	127.683179	118.579585	32.550593	27.342058	22.584859	47.847268	26.666929	21.715587	212.885169	222.193435	41.282522	115.633554	65.16765	22.974433	93.035369	248.344713	112.759075	73.697189	144.677303	171.593599	31.844485	35.991743	38.213357	78.071496	37.393232	21.808288
L3_chr1_-_59385455	chr1	59385454	59385456	-	NA	NA	NA	0.804244	0.610418	0	0.900128	0.94105	1.276213	1.987882	1.718711	3.553883	11.564582	2.176855	6.680735	0	0	0.494381	0.60736	0.643964	2.36053	1	1	0	0.923077	0.923077	2	2.767857	3	4.383929	11.383929	2.535714	9.455357	0	0	1	1	1	2.375
L3_chr1_-_78203363	chr1	78203363	78203365	-	NA	NA	NA	0	0	0	0	0	0	0	0	0	0	0	0	5.100095	3.012019	12.477791	4.284427	18.177742	1.993043	0	0	0	0	0	0	0	0	0	0	0	0	5	4	19	7	22	2
L3_chr1_-_78217345	chr1	78217320	78217403	-	8880	FUBP1	FBP,FUBP	0.804244	3.611079	3.183914	2.926593	1.019722	0	13.227423	11.80007	17.126812	16.785851	19.068254	11.41508	22.538248	19.101977	35.524704	17.14802	27.779698	21.862347	1	6	2	3	1	0	17.992366	20	21	17	22	16	22	25	51	28	35	21.982847
L3_chr1_-_88698102	chr1	88698101	88698102	-	NA	NA	NA	0.002985	3.006648	0	3.936032	0.011738	2.911306	5.430719	4.821633	14.405094	7.143734	10.630425	10.3374	5.107243	2.271398	3.106921	3.0648	4.36456	4.917489	0.004668	5.009336	0	4.007002	0.01167	4.007002	7.018554	7.007731	17.008247	7.008246	12.014947	15.028348	5.006661	3.002855	5.006661	5.00571	6.008088	5.003806
L3_chr1_-_89230876	chr1	89230873	89230884	-	56267	CCBL2	RP11-82K18.3,DKFZp547N1117,DKFZp667D0223,KAT3,MGC9398,RBM1,RBMXL1,RP4-531M19.2	4.922173	5.451522	0	3.902124	1.019722	0	1.32216	13.019347	3.175061	0.937795	3.418055	5.054841	9.228542	15.265028	0.988763	6.086293	5.687573	5.014447	6	9	0	4	1	0	2	20	4	1	4	7	9	20	2	10	8	5
L3_chr1_-_91259608	chr1	91259607	91260441	-	84146	ZNF644	BM-005,KIAA1221,MGC60165,MGC70410,Zep-2	70.103501	55.421922	69.666564	42.569658	28.615075	10.339166	31.453031	92.046194	90.110139	52.896649	46.874975	61.190813	99.832457	101.493442	88.694128	69.585243	98.879934	39.5517	81.586311	92.108311	39.984127	43.395588	27.920692	15.073171	43.433792	132.894751	110.723584	53.462057	54.191566	87.571885	98.074449	132.56533	140.824587	113.403837	129.356488	40.021231
L3_chr1_-_98159100	chr1	98159082	98159210	-	1806	DPYD	DHP,DPD,MGC132008,MGC70799	31.453039	13.910049	9.711811	67.016546	30.699045	6.001303	55.077351	111.669454	165.00929	243.66158	362.344683	243.467534	133.785361	127.011474	250.508337	500.026328	1012.977141	222.539468	36	23	6	67.988701	30	9	66.987279	143.890732	190.996429	227.987158	398.985848	359.915206	131.979302	161.963814	303.978436	805.958734	1028.946548	231.956535
L3_chr1_-_109005219	chr1	109005207	109005594	-	113802	C1orf59	FLJ30525,MGC111091,RP11-256E16.2	14.336403	9.378049	4.775871	3.908924	3.059166	0	3.382149	2.356508	1.580632	0.019014	1.709028	0	33.74862	29.416211	8.793402	12.22701	10.434823	19.722566	17	15.470588	3	4	3	0	5	4	2	0.02381	2	0	33	39	16	20	14.992248	20
L3_chr1_-_109742064	chr1	109742039	109742117	-	6272	SORT1	NT3,Gp95	17.202713	5.46374	1.591957	15.69535	9.186222	11.02689	15.820812	6.330144	3.091086	20.510205	15.299794	73.006427	7.20683	7.495587	5.508473	9.932277	22.3016	73.48431	20	9	1	16	9	16	20	10.461712	4	21	17.753247	105.53658	7	10	10.044309	16.27027	30.324969	74.95216
L3_chr1_-_111308055	chr1	111308051	111308068	-	55791	C1orf103	RIF1,FLJ11269,RP11-96K19.1	0.804244	4.186026	0	0.975531	0	0	0	3.30128	6.494291	0	0	1.482306	5.100095	13.122566	17.599199	9.793091	13.254351	3.021404	1	7	0	1	0	0	0	5	8	0	0	2	5	17	26	16	17	3
L3_chr1_-_115060884	chr1	115060857	115060947	-	4893	NRAS	N-ras,NRAS1,ALPS4	60.252359	44.2966	28.409588	44.267293	18.397437	5.485818	194.012544	270.887029	212.527018	164.556389	178.72148	201.162601	496.323024	462.634619	837.239943	430.873855	557.800603	385.308789	68.988016	73.995968	17	44.995968	17.987936	8	237.622542	343.970234	252.985459	158.974093	201.968128	292.751072	492.928338	587.924389	980.964717	696.913018	638.798741	400.576476
L3_chr1_-_115102105	chr1	115102086	115102174	-	7812	CSDE1	UNR,D1S155E,DKFZp779B0247,DKFZp779J1455,FLJ26882,RP5-1000E10.3	185.790043	198.779324	196.550493	238.046752	110.987497	30.096918	210.969563	587.364245	457.480044	364.215558	475.281429	399.744251	709.290947	785.03663	1260.919149	826.526264	1475.100083	623.747736	202.997129	338	103	239.999041	108	40	246.998962	649.956259	521.979381	330.979367	521.939921	601	707.986965	981.979861	1304.878636	1327.943204	1473.960516	658.969047
L3_chr1_-_116915166	chr1	116915127	116915183	-	965	CD58	RP5-1086K13.2,LFA-3,LFA3	4.117929	6.048599	9.711811	10.481052	0	0.638107	4.704308	8.679077	23.395034	19.707151	9.443575	13.620199	12.333292	8.297943	5.193717	20.669188	10.019406	10.985719	5	9.972222	6	10.705036	0	1	7	15	29	20	11	19	12	11	10	33.895473	14.710692	11
L3_chr1_-_143643399	chr1	143643375	143643424	-	9659	PDE4DIP	CMYA2,DKFZp781J054,MGC75440,MMGL	28.06297	8.450504	0	3.908924	3.063528	0.638107	13.884482	2.39927	1.545544	0.937795	0	1.482306	6.185095	2.227623	0.494381	0	0.643964	1.007135	32	14	0	4	3	1	18.777778	4	2	1	0	2	6	3	1	0	1	1
L3_chr1_-_148936255	chr1	148936250	148936258	-	55204	GOLPH3L	FLJ10687,GPP34R	0	2.406191	0	0	0	0	8.897122	6.410457	1.580632	9.964658	7.757495	2.852977	34.560175	25.387623	25.611813	9.788323	14.198986	6.915176	0	4	0	0	0	0	12	10	2	10	9	4	34	33	36	16	19	7
L3_chr1_-_149213791	chr1	149213781	149214127	-	29956	LASS2	L3,CerS2,FLJ10243,MGC987,SP260,TMSG1	115.203126	64.161364	99.142615	115.405139	64.921521	48.402431	78.626461	39.913745	39.823476	34.682112	63.211069	64.277235	67.545384	44.020536	67.458291	56.119227	71.726047	100.642557	131.526746	106.710641	56.996422	117.2803	63.353499	65.604719	99.905773	56.962222	48.574728	34.997151	71.99542	91.722145	66.125316	57.946486	99.85922	91.52368	92.831233	102.738242
L3_chr1_-_149566482	chr1	149566472	149566803	-	NA	NA	NA	114.79786	69.775137	69.353925	108.309071	140.673185	44.235026	21.744352	44.202241	32.827266	10.50857	16.280311	10.817536	26.707408	43.226719	36.476727	30.635316	15.295358	28.858593	131.973072	116.283377	39	110	136.982684	61.963623	30	60.979167	39.940457	11	19	15	26	56.973371	56.975934	49.991935	21.995968	29
L3_chr1_-_150002592	chr1	150002578	150002602	-	65005	MRPL9	L9mt,RP11-98D18.5	89.843698	47.265298	50.974347	61.257904	26.643257	14.352424	30.714549	28.161494	16.993596	19.531785	13.017147	20.308011	44.582361	28.669292	44.827384	26.422099	27.759372	21.711153	96.324937	80	27.694795	61.997041	25.993958	19	38	38	21	19	15	28.994012	43.996183	37	60.996183	42.996183	33.996183	21.996226
L3_chr1_-_152197339	chr1	152197302	152197748	-	200186	CRTC2	RP11-422P24.6,TORC2	124.527794	55.562288	42.054146	104.524422	82.705354	27.882647	27.833138	59.443339	44.456476	46.720889	46.184802	45.181413	10.252518	8.280399	16.530305	27.473304	18.893084	27.786884	144.387723	92.761818	24.965116	106.195579	80.75245	39.664694	38.8	87.8	55.653659	46.6	53.209333	63.6	10	11	29	45.009397	27	28
L3_chr1_-_152216701	chr1	152216700	152216822	-	10899	JTB	BPAR,HJTB,HSPC222,PAR,hJT,B PAR	670.66745	424.834399	269.419361	591.343715	462.863554	236.600291	37.747874	42.212181	25.353377	47.760468	35.298142	35.953839	159.23563	146.077314	136.805881	129.552149	156.888312	209.168606	713.970199	722.992868	144.995233	596.697242	449.969846	292.97695	49.996732	64	31.996732	48	41	50	156.985341	188.995945	199.997562	210.956087	197.960889	214.989432
L3_chr1_-_152797763	chr1	152797716	152798076	-	55585	UBE2Q1	GTAP,NICE-5,PRO3094,UBE2Q	1468.439259	839.354337	591.439307	1150.021687	736.320884	395.167674	446.48784	340.554872	261.27746	304.954555	292.168675	294.479511	209.786838	148.017596	142.646844	180.50307	198.399792	230.606075	1531.203671	1435.604912	301.712579	1156.985579	714.96953	475.72031	533.915371	431.518543	308.463565	293.647121	331.728115	426.10953	206.635256	191.637402	208.554988	293.442002	253.348558	236.250958
L3_chr1_-_153200834	chr1	153200831	153200905	-	90780	PYGO2	1190004M21Rik,FLJ33226	463.144238	245.592187	153.125078	328.155478	233.599756	149.004721	291.662398	245.125671	161.992038	161.58077	155.130079	231.882659	139.909738	98.066727	137.324702	125.169447	128.479007	145.336129	492.92339	417.988562	82.662221	330.662216	227	175.664505	339.465215	309.98309	191.971591	153.998696	174.988915	342.998042	137.993996	126.997992	179.981982	202.977995	156.963964	149.990991
L3_chr1_-_153498662	chr1	153498618	153498783	-	10067	SCAMP3	C1orf3	54.405766	44.422654	11.689879	57.966966	56.254184	27.230505	10.609161	14.694619	5.409401	10.630836	2.52912	13.822791	67.478585	63.693997	61.597744	80.868379	60.326051	110.113351	63.993496	74	7	59	54.996753	38	15	24	7	10.971429	3	18.989362	65.990164	83.99363	95.972917	131.99763	83.989344	111.868559
L3_chr1_-_154147765	chr1	154147744	154147807	-	6016	RIT1	MGC125864,MGC125865,RIBB,RIT,ROC1	9.082349	14.979776	11.689878	13.718724	12.280927	2.638541	26.728448	13.054396	9.625152	3.80792	23.779084	28.925237	57.935767	39.794174	127.95348	90.02036	181.784878	127.813226	10.989247	25	7	14	12	4	32	21	12	4	27	42	57	51.99399	163	146	205.998792	132.996386
L3_chr1_-_154574627	chr1	154574619	154574757	-	7203	CCT3	CCT-gamma,CCTG,PIG48,TCP-1-gamma,TRIC5,RP11-443G18.6	63.216205	45.043416	24.74567	47.08521	20.456486	9.1716	75.914599	68.065848	59.952987	58.402595	85.511342	43.701997	697.287607	622.384061	769.659952	625.795984	916.649976	723.90481	74	75	15	47.996094	20	13	101	101.991903	73.993979	58.995951	98	60.987854	691.975948	790.953289	929.950395	1011.955316	1019.968281	755.952123
L3_chr1_-_154942000	chr1	154942000	154942003	-	1382	CRABP2	CRABP-II,RBP6	0	0	0	0	0	0.638107	0	0	0	0	0.84304	0.741153	0	0	0	0	14.08192	27.871068	0	0	0	0	0	1	0	0	0	0	1	1	0	0	0	0	17	29
L3_chr1_-_154977533	chr1	154977526	154977549	-	79590	MRPL24	MRP-L18,FLJ20917,MGC22737,MGC9831,L24mt,MRP-L24	6.540941	3.475816	7.024196	13.651328	4.064653	6.17247	0	0	0	2.870125	0	0	17.389466	9.837176	3.982747	3.638756	9.968183	18.655262	7.897861	5.75	4	13.872727	3.981818	8.981818	0	0	0	3	0	0	16.922599	12.946903	7.880039	5.99115	13.973451	18.908202
L3_chr1_-_155282159	chr1	155282141	155282427	-	9826	ARHGEF11	DKFZp667F1223,GTRAP48,KIAA0380,PDZ-RHOGEF	86.210502	43.420788	21.616979	48.748713	24.499502	20.733387	26.395814	20.285871	20.343998	36.076732	25.35295	82.875043	15.442245	15.47082	15.853883	25.460516	7.1716	29.179426	101.659654	72.141228	12.993691	49.74006	24	28.990467	37.71201	33.949371	25.222222	36.668774	29.419792	116.473534	15	20.675171	29	41.767047	10.722467	29.249544
L3_chr1_-_155374782	chr1	155374756	155374828	-	2117	ETV3	METS,PE-1,PE1,bA110J1.4	14.019726	14.524209	8.505964	21.539107	8.1665	4.597158	4.119978	10.954183	14.577013	5.109763	10.390633	4.390564	7.20683	19.242197	7.579542	6.300124	8.948465	10.050119	16.988235	24	5	22	8	6.94382	6	17	18	5.277108	12	6	7	25.378104	14	10.320611	13	10
L3_chr1_-_158268278	chr1	158268254	158268405	-	93183	PIGM	MGC29896	10.815818	10.254716	0	0	0	0.638107	6.949838	11.68932	4.720604	6.077393	7.866492	9.428561	37.681763	13.583867	4.980881	14.74162	12.278991	15.835804	13	17	0	0	0	1	10	18	6	6	9	13	37	18	9	24	17	16
L3_chr1_-_158498866	chr1	158498861	158498905	-	50717	WDR42A	DKFZp781G1096,FLJ35857,H326,MGC117276,MGC118891,MGC99640	62.726452	53.614048	49.659853	93.190878	45.238464	18.786543	82.869013	71.301489	93.768822	48.201724	72.294146	64.313072	55.897508	67.24591	129.816207	94.124476	94.463429	94.59213	69.929936	90.515787	28	94	44.090404	25.995215	98.967585	89.039977	110.39555	48.445747	81.989882	93.973238	54.981952	86.669511	160.177016	152.373076	111.215483	97.95871
L3_chr1_-_158521545	chr1	158521541	158521576	-	5824	PEX19	D1S2223E,HK33,PMP1,PMPI,PXF,PXMP1	9.346618	6.065255	3.183914	14.711689	15.373979	3.485384	38.948077	24.289002	22.103423	16.893766	25.284395	21.200182	62.611385	48.387038	50.234124	80.095783	114.11023	65.928729	11	10	2	15	15	5	48	34	27	17	29	29.989247	61.983673	62.974026	67.97551	129.774454	132.821632	67.869219
L3_chr1_-_159305865	chr1	159305859	159306397	-	257106	ARHGAP30	FLJ00267,FLJ44128,RP11-544M22.6	255.506795	111.392537	70.497847	124.797615	67.518633	33.055986	86.600793	81.695546	70.616123	91.838138	80.702331	111.64034	229.236855	151.234486	167.863154	161.249097	278.207694	446.571591	287.790939	185.922249	40.998217	126.969052	66	47.954064	115.997382	117.911034	85.997763	91.99537	92.997763	156.809912	224.984215	197.974887	246.9271	262.994479	365.687069	457.854089
L3_chr1_-_164004730	chr1	164004687	164004759	-	54499	TMCO1	HP10122,PCIA3,PNAS-136,RP11-466F5.7,TMCC4	9.863604	6.675673	3.343982	7.834029	1.019722	0	15.000147	5.368344	15.291172	10.945363	9.476267	7.139405	65.134758	65.952328	83.442349	83.675528	61.831598	42.222354	12	11	2	8	1	0	20	9	18.987805	11	11	10	64	85.998201	116	136	82	43
L3_chr1_-_165112126	chr1	165112119	165112163	-	117143	TADA1L	KIAA0764,RP1-9E21.4,STAF42	9.158975	1.220836	10.51195	2.926593	0	0	2.721069	0.540457	1.545544	0.937795	0	1.482306	23.367936	5.300426	7.860807	4.247032	3.383483	0	11	2	6	3	0	0	4	1	2	1	0	2	23	7	12.969388	6.969388	5	0
L3_chr1_-_169977829	chr1	169977819	169977834	-	8674	VAMP4	VAMP24	0.804244	1.92678	0	5.892747	2.043806	0	0.66108	1.080913	2.318315	2.870125	14.013924	1.482306	1.032672	3.747794	4.440753	9.78489	9.262904	3.021404	1	3.167883	0	6	2	0	1	2	3	3	16	2	1	5	7.933333	16	13	3
L3_chr1_-_170679830	chr1	170679825	170679870	-	5279	PIGC	GPI2,MGC2049	13.416193	7.869931	12.263975	8.823206	1.019722	4.123491	0.66108	5.908801	8.726411	9.950828	11.051936	7.909279	8.224478	19.860854	25.280568	22.591749	21.603767	11.992854	16	13	7	9	1	6	1	10	11	10	13	11	8	26	40.987879	36.975684	30	12
L3_chr1_-_178113562	chr1	178113527	178113571	-	163590	TOR1AIP2	LULL1,MGC126581,MGC138430,RP11-12M5.5	8.006791	4.255121	6.753939	12.736346	3.063528	0.638107	8.457538	16.005947	9.511386	19.279508	28.665263	20.994335	11.244837	22.967721	22.705995	28.756509	25.909456	20.771091	9.433333	7	4	13	3	1	12	24	12	18.984615	32.992424	29.705727	10.924242	30	35	46.957325	34.856603	21
L3_chr1_-_182990544	chr1	182990541	182990636	-	80267	EDEM3	C1orf22	210.939918	135.12935	97.663476	150.701591	81.936267	13.587509	54.786329	124.405461	140.891346	85.532779	126.505712	79.305426	133.862678	106.507894	138.157047	112.308419	193.643897	63.13039	236.955605	226.977587	56.991667	152.990468	80	19	72.788063	175.97066	169.93237	86	143.832633	112.97066	131.581775	138.952857	201.306399	182.925598	245.770111	63.991366
L3_chr1_-_184610984	chr1	184610981	184611520	-	7175	TPR		95.948529	105.680499	72.282028	130.189482	46.086875	11.340487	75.343357	81.126801	74.287545	28.875647	35.647405	57.929021	30.733356	29.300144	18.893059	24.764758	20.076267	15.987243	108.945946	177.906796	41	131.981004	45	16	94	111.462983	89.236339	29	41	82.442843	30	38.542029	33	40.542029	27.542029	16
L3_chr1_-_198856473	chr1	198856468	198856508	-	9928	KIF14	KIAA0042,MGC142302	4.922173	6.04758	3.343982	5.880431	4.720899	0	2.82986	2.089888	15.494921	4.82506	4.361283	8.84435	25.535804	3.730249	14.535333	14.66375	0.643964	1.007135	6	10	2	6	4.607843	0	4	3.469697	19	5	5.107311	12.454072	24.954545	5	22.862817	23.946237	1	1
L3_chr1_-_199975913	chr1	199975913	199975914	-	NA	NA	NA	1.656842	0.610418	5.161982	0.359511	2.043806	0.335408	11.79073	5.632702	13.721454	0	4.005708	3.544256	14.088554	10.611786	16.077819	1.826311	7.992719	8.777859	2	1	3	0.37037	2	0.555556	14.61194	8.332196	16.223881	0	4.61194	5	13.892857	13.671703	21.802124	3	10.46139	8.964286
L3_chr1_-_201097278	chr1	201097277	201097303	-	NA	NA	NA	1.656842	0	0	0	1.019722	0	2.82986	1.178254	0.772772	0	0	1.482306	26.317657	10.009275	0.988763	0.60736	0.643964	1.007135	2	0	0	0	1	0	4	2	1	0	0	2	26	13	2	1	1	1
L3_chr1_-_201312099	chr1	201312099	201312113	-	NA	NA	NA	3.216977	2.420552	0	18.477053	1.019722	0.638107	0.66108	0	0	0.937795	0	0	0	1.485082	0.494381	3.04103	0	0	4	4	0	18.746835	1	1	1	0	0	1	0	0	0	2	1	5	0	0
L3_chr1_-_203985669	chr1	203985657	203985984	-	64710	NUCKS1	FLJ21480,JC7,NUCKS,FLJ32016,FLJ38536	208.393142	138.884984	84.978315	131.027363	37.849526	5.190969	52.086493	111.943223	109.882709	86.068347	54.056328	41.647306	70.441116	60.719036	71.581988	83.122274	40.634652	16.830247	234.930445	232.699503	48.989899	132.960396	36.990099	8	67.943957	150.95082	130.934426	84	61.981831	57.992674	68.856306	79.774648	115.761627	135.439044	55.948842	17
L3_chr1_-_209819010	chr1	209819008	209819201	-	7779	SLC30A1	ZNT1,ZRC1	262.473077	199.332273	449.045812	614.421429	297.174178	57.508377	122.088458	282.159747	635.53574	358.026631	280.435406	265.391143	79.307627	143.213535	295.519587	193.142985	168.893774	44.472455	287.996807	336.979573	229.990768	618.978259	288.991319	75.997833	145.997771	349.997004	723.22757	325	313.956919	391.961258	78	183.999149	363.957295	312.990703	201.991638	45
L3_chr1_-_210654848	chr1	210654800	210654876	-	55248	C1orf75	FLJ10874,RP11-384C4.5,C1orf75	29.228397	20.526978	3.183914	36.663953	20.474259	8.074752	5.604547	1.718711	0.772772	6.81413	5.104135	6.50897	19.518364	10.501255	7.375392	31.163879	30.808081	32.557012	34.993007	34	2	37.346667	20	12	8	3	1	7	6	9	19	14	14	51	42	33
L3_chr1_-_215871025	chr1	215870994	215871040	-	55105	GPATCH2	FLJ10252,FLJ21048,GPATC2,MGC74998,RP11-361K17.1	1.608488	1.211934	1.591957	0.975531	1.019722	2.908506	1.98324	10.558702	14.875276	8.832868	12.847561	12.841032	8.175934	17.339893	20.623745	11.007097	21.599263	1.007135	2	2	1	1	1	4	3	17	18	9	15	18	7.952381	22.857143	32.933824	18	29	1
L3_chr1_-_222100243	chr1	222100226	222100338	-	7159	TP53BP2	BBP,53BP2,ASPP2,PPP1R13A,p53BP2	36.900571	43.095263	32.29975	36.270197	13.272387	9.498309	13.026547	27.216016	11.240874	11.52846	41.697112	18.22406	45.64396	18.388062	15.041706	12.855563	34.186484	21.523233	43.990338	71.938022	19	37	12.963636	14	17	40	14	11.988235	47	25.395	44.995074	23.988827	25.490417	21	45.581376	22
L3_chr1_-_224253651	chr1	224253640	224253730	-	163859	C1orf55	FLJ35382,RP4-671D7.1,dJ671D7.1	135.693582	179.952552	96.545627	169.674844	97.34155	21.55702	69.025487	103.208503	49.165554	42.942961	50.369156	50.267117	140.721377	213.030683	107.00756	132.635869	163.788878	106.437965	154	302.996431	55	172	95	30	88	139	60	43	58	70.997996	138.9974	270.993064	151	215	197.999133	109
L3_chr1_-_224662113	chr1	224662111	224662456	-	142	PARP1	PARP,RP11-125A15.2,ADPRT,ADPRT1,PARP-1,PPOL,pADPRT-1	3022.041577	1533.474604	912.643774	2559.498949	1723.478978	474.432828	1565.260371	1456.644186	709.769582	1119.181167	1348.542772	1252.201152	759.889005	585.345578	616.621962	799.384336	1523.840917	823.776614	3068.979212	2634.902752	466.994072	2562.747991	1667.967337	551.788674	1677.987094	1589.022216	815.994128	1005.999404	1470.333173	1901.838801	755.98658	740.992097	750.205502	1287.977565	1560.976845	866.975011
L3_chr1_-_226661160	chr1	226661089	226661162	-	81559	TRIM11	BIA1,RNF92	28.564665	13.285401	6.753939	11.729354	17.360328	19.27895	2.797818	3.977878	1.545543	11.63919	1.68608	3.677588	24.511455	12.134146	4.878807	6.082061	10.705155	15.735347	33	22	4	12	16.993007	27.971831	4	7	2	12	2	5	24	16	9	10	15	15.992
L3_chr1_-_229070901	chr1	229070885	229070916	-	84886	C1orf198	DKFZp667D152,FLJ14525,FLJ16283,FLJ38847,MGC10710	5.776798	5.729654	13.552092	2.926593	4.08325	3.319295	5.077074	1.080913	7.5691	0.937795	0.84304	9.340249	3.559319	1.694811	1.483144	6.4132	10.524893	9.831777	6.980392	9.441593	8	3	4	5.057143	7.166667	2	9.615385	1	1	13	3.454545	2.288462	3	10.54717	15.186124	9.923077
L3_chr2_+_9264299	chr2	9264298	9264446	+	8853	DDEF2	PAP,AMAP2,CENTB3,FLJ42910,KIAA0400,PAG3,Pap-alpha,SHAG1,ASAP2	57.45149	29.375499	11.52981	30.480582	25.616603	12.556816	30.968898	18.861477	18.399374	37.800624	43.572579	115.574863	9.239479	14.370651	8.507896	20.717454	36.717001	14.807675	66	48.995192	7	31	25	18	38	29	23	37.570577	50	167.327511	9	19	15.992754	33.873295	45.960784	15
L3_chr2_+_26110456	chr2	26110444	26110524	+	10890	RAB10		61.70142	54.453629	41.503679	60.857352	43.005639	7.314024	23.002831	34.273483	38.203961	25.297286	40.557364	49.820443	31.666217	31.169671	21.829799	37.918074	55.337544	47.587316	72	90.960072	24.984424	61.977594	42	11	31.989593	54	47	25.996504	46.982759	69.996466	30.974026	41	37.996721	61.996721	74.990228	48
L3_chr2_+_27705400	chr2	27705387	27705428	+	11321	XAB1	ATPBD1A,MBDIN,NTPBP,XAB1	73.643893	68.583898	44.773558	62.680526	40.935418	19.703167	59.718109	48.406117	48.228039	42.57556	39.316691	45.497698	127.873866	120.817552	173.856234	101.065433	160.269682	92.869964	84.40101	115.006358	25.994012	63.646838	39.99024	26.976941	77.971568	69.988201	58.922555	41.964602	44.989273	64.701133	125.891103	155.442752	234.165753	163.968806	189.226101	95.371494
L3_chr2_+_27740259	chr2	27740255	27740277	+	22950	SLC4A1AP	FLJ10624,FLJ41004,HLC3,MGC120646,MGC120648	0	3.034285	0	4.884455	3.059166	1.362328	14.450842	18.631362	21.228436	14.022126	17.427646	18.52126	35.59891	23.738216	30.121909	49.859285	32.61356	19.638432	0	5	0	5	3	2	19	27	26	14	20	26	35	31	45	81	43	20
L3_chr2_+_27848089	chr2	27848085	27848140	+	9553	MRPL33	C2orf1,MGC111093,MGC13694,MGC23922,RPL33L	6.767487	4.670941	4.93594	14.753159	2.039444	2.683597	11.739612	9.337686	9.427411	15.634338	23.486598	23.962085	63.019284	28.149213	27.211943	23.896759	28.53129	34.609079	8.102752	7.707509	3	15	2	4.235556	16	15	12	16	27	34	61.992366	37	42.973684	38.984586	39.973684	35
L3_chr2_+_46779543	chr2	46779541	46779896	+	9655	SOCS5	CIS6,CISH6,Cish5,KIAA0671,SOCS-5	102.920292	54.828836	25.081902	67.172587	46.850965	9.666976	6.3208	4.40835	8.605755	5.62677	7.557982	8.096328	17.463956	11.058132	7.597127	22.948892	17.231003	9.874768	116.869787	91.519171	15	68.267265	45.735184	13.994898	9	7.979167	11	6	8.832572	11	17	14.67234	13.824569	37.621789	24.222244	9.894238
L3_chr2_+_62276756	chr2	62276745	62276788	+	10678	B3GNT2	B3GN-T1,B3GN-T2,B3GNT,B3GNT-2,B3GNT1,BETA3GNT	54.936651	33.603587	11.520342	18.42452	9.202615	4.822826	6.785514	7.907717	6.359211	6.931043	3.395108	10.859796	27.579634	13.449339	10.673833	7.685702	13.608339	16.877601	62.799218	56.095975	6.994444	18.764957	9	7	9.984848	13	8	7	4	15.053298	27	17.838635	16.365922	12.594265	19	17
L3_chr2_+_69995706	chr2	69995697	69995763	+	4084	MXD1	MAD,MAD1,MGC104659	35.437548	43.654206	17.978274	69.906848	28.660936	13.879626	27.141539	160.560061	50.305111	100.291145	94.482661	116.539672	14.350511	41.326225	20.641191	48.786883	49.714961	32.302852	41	73	10.992481	71	27.992481	19	34.775754	198.633117	61	95	106.680212	171.306667	14	54	34	79.336983	61.623134	33
L3_chr2_+_73051903	chr2	73051901	73051903	+	NA	NA	NA	0.804244	0	0	0.975531	3.069543	9.559353	0	0	0	0	0	0	0	0	0.785439	0.454863	3.616967	17.863139	1	0	0	1	3	11.866667	0	0	0	0	0	0	0	0	1.5	0.75	4.878788	18.546154
L3_chr2_+_73294880	chr2	73294873	73294893	+	10322	SMYD5	NN8-4AG,RAI15,RRG1,ZMYND23	2.748624	3.000661	11.812752	3.908924	3.063528	1.276213	0	0.540457	0	0.937795	0.84304	0	1.032672	1.485082	0.988763	3.668781	2.773991	0	3.372917	5	6.913265	4	3	2	0	1	0	1	1	0	1	2	2	6	4	0
L3_chr2_+_73314943	chr2	73314919	73315021	+	10574	CCT7	CCT-ETA,Ccth,MGC110985,Nip7-1,TCP-1-eta	77.238205	36.388777	34.178282	55.130084	34.863574	30.608374	44.089326	24.783422	25.244659	32.646349	22.484397	31.483768	231.181102	163.442607	229.747902	153.395463	196.503456	185.827931	86	61	20	55.917392	34	41	54	35	30.995575	31.939655	26	45	229.908408	207.992154	269.995717	247.994283	222.998562	193.999281
L3_chr2_+_73909601	chr2	73909579	73909604	+	10617	STAMBP	AMSH,MGC126516,MGC126518	4.069575	3.03097	3.183914	12.786062	0	0	3.382149	20.234091	11.284592	15.715071	8.539947	8.611994	50.913632	23.66662	23.578815	30.644568	31.870419	29.625891	5	5	2	13	0	0	5	30	14	16	10	12	50	31	39	50	43	30
L3_chr2_+_74563715	chr2	74563701	74563723	+	64427	TTC31	FLJ12788,FLJ33201,MGC120200	5.057397	1.822352	0	0	1.019722	0	8.457538	6.538062	8.053529	13.829318	8.65722	4.41874	7.185072	11.321155	12.196346	8.556513	6.454442	8.014624	6	3	0	0	1	0	12	10	10	14	10	6	7	15	20	14	9	8
L3_chr2_+_85619801	chr2	85619797	85619802	+	4144	MAT2A	MATA2,MATII,SAMS2	195.054136	127.874941	225.712674	180.921962	70.041115	35.937349	213.747577	485.032661	439.67341	219.506209	174.132939	192.399171	531.748832	854.366102	2694.376738	846.599808	1215.024595	561.609676	199.812053	220.88752	104.94186	180.926627	67.905173	41	218.522681	446.271135	472.664973	191.742469	187.655037	299.167107	538.752014	1029.619916	1982.601436	1347.198089	1047.380953	609.702172
L3_chr2_+_86522012	chr2	86521978	86522034	+	55818	JMJD1A	DKFZp686A24246,DKFZp686P07111,JHMD2A,JMJD1,KIAA0742,TSGA,JHDM2A,KDM3A	49.689743	28.068373	12.103907	8.946359	6.25958	1.392283	12.202464	36.61006	20.303218	9.770663	7.742226	7.852381	27.496741	43.092642	18.075296	25.81658	18.859047	13.776309	56	46.993103	7	9.122176	6.122176	2.061088	16	50	25	10	9.095791	11	27	55.818868	29.094481	42	24.283444	14
L3_chr2_+_108432109	chr2	108432086	108432113	+	9648	GCC2	GCC185,KIAA0336	11.857991	28.150177	1.591957	16.660168	7.146779	1.276213	6.451167	4.961451	15.965605	14.961435	6.859682	11.87431	18.397144	6.019876	10.04966	11.583684	4.061918	3.000177	14	47	1	17	7	2	9	9	19.979798	15	8	16.495	18	7.988889	16.9779	18.977778	6	3
L3_chr2_+_171493994	chr2	171493936	171494027	+	26003	GORASP2	DKFZP434D156,FLJ13139,GOLPH6,GRASP55,GRS2,p59	34.859736	18.732393	16.625818	44.153015	7.146778	7.522759	37.809207	35.670972	40.794067	36.019821	26.706967	32.392069	16.396222	15.853346	33.500231	15.874264	21.973605	6.042808	41	31	10	45	7	11	49	53	50	36	31	45	16	21	52	26	30	6
L3_chr2_+_172252510	chr2	172252473	172252519	+	1781	DYNC1I2	DNCI2,FLJ21089,FLJ90842,IC2,MGC104199,MGC111094,MGC9324	0	1.220836	3.343982	3.929369	0	0	2.059989	2.939727	1.545543	0.937795	0	0.741153	2.054407	0.742541	3.216192	1.832151	10.349383	0	0	2	2	4	0	0	3	5	2	1	0	1	2	1	6	3	14	0
L3_chr2_+_182030394	chr2	182030322	182030499	+	3676	ITGA4	CD49D,IA4,MGC90518	32.327064	36.746541	9.711811	17.58254	6.128709	4.761597	8.824286	37.122433	22.41159	18.645369	32.885625	43.388552	19.556135	16.551034	8.119677	12.18028	9.342821	15.95816	38	61	6	18	6	7	13	58	28	19	38	60.984043	18.990291	22.09777	15	20	14	16
L3_chr2_+_183289065	chr2	183289064	183289291	+	54431	DNAJC10	DKFZp434J1813,ERdj5,JPDI,MGC104194	26.905019	31.868756	21.627732	40.128918	45.091055	6.884653	36.609992	45.534552	50.682629	58.007264	99.09494	97.210162	50.00385	44.162334	51.132162	60.664182	129.211723	50.238625	32	53	13	40.877934	44	10	47.978537	68	62	56.997753	113	138.422644	49	57.996008	76.992016	98.998008	163	51
L3_chr2_+_187162969	chr2	187162961	187163035	+	3685	ITGAV	CD51,DKFZp686A08142,MSK8,VNRA	13.610838	18.052406	26.29088	48.203048	24.575945	11.035083	0.66108	28.817774	40.628268	9.795898	12.027468	18.738667	7.202742	15.82243	52.544392	8.52741	12.358982	7.985541	16	30	15	49	23.983425	15	1	41.954912	49	9.994924	14	25.994949	7	20.995283	74.99061	14	16.710438	8
L3_chr2_+_190234429	chr2	190234418	190234429	+	54529	ASNSD1	FLJ20752,NBLA00058,NS3TP1	0	0	1.591957	0	0	0	6.264127	7.737602	1.580632	0	0	0.741153	4.087056	6.066933	15.137733	4.900591	2.773991	3.944081	0	0	1	0	0	0	8	11	2	0	0	1	4	7.976744	21	8	4	4
L3_chr2_+_190916515	chr2	190916515	190916890	+	3628	INPP1	MGC110984	24.448751	12.671668	35.864109	40.240138	12.254132	1.995186	6.3208	4.96145	11.20259	16.977694	7.560886	2.195282	17.496652	12.855828	28.222654	27.355352	22.477709	39.520972	29	21	21	40.964386	12	2.992958	9	9	14	16.944444	8.943254	3	17	17	50.964206	44.806723	32	39.963967
L3_chr2_+_191453791	chr2	191453791	191454055	+	2744	GLS	AAD20,DKFZp686O15119,FLJ10358,GLS1,KIAA0838	66.20327	27.90726	129.002976	140.793628	81.405691	12.160878	1.32216	10.390913	42.278602	10.708458	22.63665	32.006957	26.509731	14.438714	88.5689	39.286655	49.19641	15.864887	70.976077	46.976077	64.904306	141.784689	79	16	2	17	51	11	26	46	26	19	119	63.906201	61.914676	16
L3_chr2_+_200528757	chr2	200528750	200528762	+	79568	C2orf47	DKFZp666A212,FLJ22555	4.137187	3.052091	7.024196	0.975531	1.019722	0	0.66108	11.532536	13.785694	4.82506	1.668543	5.816517	24.389559	18.17925	16.094305	15.884477	19.806373	5.986336	5	5	4	1	1	0	1	16.979592	16.938776	5	1.979592	8	23.977612	23.935394	24.941578	25.942217	26.955694	5.985714
L3_chr2_+_203485242	chr2	203485232	203485259	+	79800	ALS2CR8	CARF,DKFZp667N246,FLJ21579,NYD-SP24,FLJ12675	4.307503	3.635801	1.591957	4.884455	5.108987	0	3.382149	6.58936	3.175061	3.75118	6.878726	11.980094	12.296668	5.232875	5.051314	6.715651	7.022153	4.007312	5	6	1	5	5	0	5	11	4	4	8	17	12	7	9	11	9.984615	4
L3_chr2_+_203811964	chr2	203811944	203811977	+	57404	CYP20A1	CYP-M,MGC22229	11.838733	2.94075	4.775871	4.835439	1.019722	0	2.721069	1.718711	5.58644	8.947518	2.529121	1.482306	9.213517	11.269739	10.821048	17.70824	10.962188	17.783621	14	4.850746	3	4.95	1	0	4	3	7	9	3	2	9	14.99375	18.138962	29	16	18
L3_chr2_+_210345197	chr2	210345197	210345197	+	285175	C2orf21	FLJ33496	8.982034	3.992334	6.410648	5.906061	3.069543	2.129506	9.480243	4.695118	19.821716	15.450963	24.411616	7.947728	1.698626	3.877268	1.24118	1.832151	0	0	10.116735	6.672727	3.672727	6	3	3.008328	11.73551	6.839286	23.167784	14.678571	27.151014	11.472946	1.651216	5.079787	2.23946	3	0	0
L3_chr2_+_227409013	chr2	227408980	227409070	+	84236	RHBDD1	DKFZp547E052,MGC117258	65.293134	48.006238	20.079989	69.758539	26.584861	2.638541	32.446312	60.943831	19.04028	46.976304	52.280282	76.424241	41.975972	33.393643	39.00071	55.7752	55.674458	28.758723	76	79.986348	12	71	26	4	43.992208	85.992208	24	46.992208	59.992208	109	40.997126	43.985745	60.991549	90.98585	75.991549	28.997126
L3_chr2_+_232359398	chr2	232359378	232359417	+	64708	COPS7B	FLJ12612,MGC111077	5.678063	1.822352	1.591957	3.908924	1.019722	0.638107	12.352445	4.382193	5.493375	0.937795	0.84304	1.454129	10.257127	8.964169	7.526071	4.265821	5.330636	2.014269	7	3	1	4	1	1	16.632653	7	7	1	1	2	10	11.869048	13	7	7.869048	2
L3_chr2_+_238265515	chr2	238265515	238265751	+	9208	LRRFIP1	TRIP,FLAP-1,FLIIAP1,GCF-2,GCF2,HUFI-1,MGC10947,MGC119738,MGC119739	371.440979	334.006504	286.282389	253.285999	173.282157	43.979556	257.884043	653.494189	441.084406	376.455191	551.10832	613.092239	95.991481	77.775743	66.367764	47.882049	60.291803	41.198921	414.983504	561.722754	159.273759	257.0882	168.864734	61.299973	330.446515	845.304448	524.990522	363.730761	619.119775	896.142223	94.006022	101.91772	109.529008	78.407379	83.353693	41.412675
L3_chr2_+_238304688	chr2	238304688	238304689	+	NA	NA	NA	0	0	0	0.975531	0	0	0.66108	3.746974	0	0	0	0.741153	3.072054	11.661098	1.585219	0.60736	1.36976	1.993043	0	0	0	1	0	0	1	6	0	0	0	1	3	15	3	1	2	2
L3_chr2_-_3583755	chr2	3583753	3583799	-	246243	RNASEH1	H1RNA	13.514833	21.522891	24.395083	15.672321	12.279489	3.362762	7.023752	7.859254	28.531539	4.82506	12.979506	8.730768	15.309	10.587353	36.511951	15.902562	18.972327	11.992853	16	36	14	16	12	5	9.953846	12	35.022067	5	15	12.03794	15	14	56.966346	26	26	12
L3_chr2_-_11523729	chr2	11523719	11523746	-	1876	E2F6	E2F-6,MGC111545	30.971994	14.434447	3.183914	31.541749	14.32142	5.485818	14.345154	1.62137	7.881868	3.80792	6.035686	2.195282	23.470012	23.738986	38.309304	23.311755	31.969576	14.736147	36	24	2	32	14	8	18	3	10	4	7	3	22.995392	30.988636	56	38	41.767613	15
L3_chr2_-_25954663	chr2	25954651	25954894	-	55252	ASXL2	ASXH2,DKFZp686C1968,FLJ10898,KIAA1685	36.617314	21.415538	18.940117	35.377513	10.178159	1.91432	109.948873	162.260339	128.011021	116.168671	137.019763	116.415081	69.890039	40.689032	47.656484	52.955628	48.643253	19.672638	41.892857	35.756098	11	36	9.964286	3	128.995946	199.97107	151.944129	111.594595	153.990476	169.38725	69	52.953464	66.981481	85.978423	62	20
L3_chr2_-_27148023	chr2	27148016	27148044	-	NA	NA	NA	12.546269	2.43277	3.183914	5.876167	3.063528	4.98908	3.49094	2.39927	8.079609	15.055743	12.074853	6.491922	28.698042	14.357645	12.123064	17.741465	26.193639	19.864342	15	4	2	6	3	7	5	4	10	15	14	8.830986	27.982036	19	21	29	35.993939	20
L3_chr2_-_27399452	chr2	27399440	27399469	-	4358	MPV17	SYM1	3.216977	7.216997	12.434948	17.60396	5.102972	2.552427	7.259054	4.117981	5.551351	15.91357	7.772188	10.766099	25.4687	7.638443	17.553772	12.833367	21.358834	10.872793	4	12	7	17.965517	5	4	10	7	7	16	9	15	25	10	27	21	28	11
L3_chr2_-_33677857	chr2	33677844	33677885	-	25940	FAM98A	DKFZP564F0522,DKFZp686O03192	1.608488	2.43277	1.591957	16.704367	2.039444	0.638107	2.82986	6.75881	6.28744	2.813385	5.081188	1.454129	7.206831	13.569631	8.412363	18.688349	17.689172	8.992676	2	4	1	17	2	1	4	11	8	3	6	2	7	18	14	30.415225	24	9
L3_chr2_-_38683123	chr2	38683120	38683614	-	92906	HNRPLL	SRRF	52.909793	31.31452	7.101794	39.681517	27.404213	1.99372	15.780703	18.808057	10.916532	17.894532	9.316825	23.451036	32.068786	25.986702	13.37061	31.836675	37.273614	14.890644	59.932854	52.033314	4.399681	40.443513	26.793104	3.150819	21.269323	29.525506	13.653158	17.860184	10.907088	33.6889	31.401997	34.151852	21.45143	51.920109	50.421595	15.052606
L3_chr2_-_44076603	chr2	44076599	44076654	-	10128	LRPPRC	CLONE-23970,GP130,LRP130,LSFC	369.348469	219.703441	156.1463	172.264058	67.69842	14.144131	74.053751	134.639998	97.940978	76.106067	73.322142	61.414423	239.944615	263.758416	345.344994	228.192547	279.097869	108.026949	391	374	83	174	66	20	93	175	116	74	83	87.996974	237.997847	333.993527	419.993545	368.997839	322.997847	111
L3_chr2_-_45019722	chr2	45019721	45019726	-	NA	NA	NA	0	0.408691	0	12.613179	2.043806	1.283644	0	0	0.772772	0.574396	2.583893	0	0	3.040757	2.0796	14.584029	3.392496	2.014269	0	0.666667	0	12.833333	2	2	0	0	1	0.625	3	0	0	4	4	23.7	4.6	2
L3_chr2_-_45691909	chr2	45691885	45691928	-	55133	SRBD1	FLJ10379	0.804244	0.610418	0	7.871268	0	0	5.911509	9.085971	2.353404	8.947518	9.507357	7.298822	16.41626	5.957871	9.569328	13.440811	9.94834	1.007135	1	1	0	8	0	0	8	15	3	9	11.12528	10	16	8	17	22	14	1
L3_chr2_-_47257128	chr2	47257108	47257160	-	805	CALM2	PHKD,CAMII,PHKD2	67.584523	67.895913	45.019503	157.196587	77.21052	9.06525	8.741369	30.261304	29.920514	29.511225	40.316633	57.601598	80.934495	98.604379	112.956008	137.49293	206.983299	108.865122	72.993435	115.993435	23.993435	157.921225	74.986871	12	12	43.920319	36	28.992032	45.992032	83.992032	79.979456	125.986928	148.978923	222.982571	239.963184	111.986928
L3_chr2_-_55698245	chr2	55698217	55698416	-	57223	SMEK2	smk1,FLFL2,FLJ31474,KIAA1387,PSY2,PP4R3B	72.266561	69.510458	36.844318	67.652857	30.678704	10.261791	139.775258	214.98371	192.854305	128.487542	192.357385	171.289388	228.329972	224.575381	276.076097	192.12834	252.908762	118.990108	83.996923	115.972482	21.996914	68.930501	30	14.993739	178.799165	286.85654	233.406084	125.958015	218.961624	246.889975	224.794639	290.86685	391.787579	312.503375	314.876997	120.931598
L3_chr2_-_65210736	chr2	65210695	65210764	-	5861	RAB1A	DKFZP564B163,RAB1,YPT1	27.182365	25.695453	45.549919	57.108607	29.689032	7.085051	1.398909	1.080913	7.904754	1.87559	3.395108	3.677588	17.400692	17.345768	30.031211	58.783387	46.574264	18.827164	32	43	26	57.990148	29	10	2	2	10	2	4	5	17	23	51	95.43629	62	19
L3_chr2_-_68333134	chr2	68333122	68333225	-	NA	NA	NA	182.101811	97.358211	85.068794	77.715363	63.544095	13.459391	46.77908	114.37231	92.85855	33.488377	69.748799	58.709984	98.559116	79.089325	97.608907	64.265479	63.073365	41.382322	202.988013	163.993162	47	79	61.996546	18.993092	62.996289	159	112	34	80	84	96.996503	102.996581	137.471798	104.92842	83	42
L3_chr2_-_70374331	chr2	70374331	70374383	-	6637	SNRPG	SMG,MGC117317	5.070143	3.03097	4.935939	3.908923	0	0	0	0	4.070608	5.962742	0.84304	0	12.315621	21.500055	13.671811	9.747408	29.835176	8.920628	6	5	3	4	0	0	0	0	5	6	1	0	12	28	22.988166	16	40	9
L3_chr2_-_85343006	chr2	85343001	85343006	-	NA	NA	NA	0	0	0	0	0	0	0	0	0	0	0	0	7.583372	8.216832	12.041997	9.807799	5.146563	2.501134	0	0	0	0	0	0	0	0	0	0	0	0	7.417722	10.708861	17.417323	15.987342	7.132911	2.474285
L3_chr2_-_86276048	chr2	86276035	86276140	-	10989	IMMT	DKFZp779P1653,HMP,MGC111146,P87,P87/89,P89,PIG4,PIG52	31.494606	22.83289	8.616153	11.722554	7.148431	0.638107	18.749448	8.668088	7.025122	16.732211	6.799094	27.880548	35.666099	51.499497	31.439893	28.733782	54.528713	24.820625	37	37.917808	5	12	7	1	25	14	9	17	8	39	34.997175	67	49	47	71	25
L3_chr2_-_97978827	chr2	97978815	97978848	-	23505	TMEM131	CC28,KIAA0257,PRO1048,RW1,YR-23	70.739741	55.252763	36.21211	69.980536	17.388262	28.698061	18.979661	73.940444	27.725918	42.719362	56.925208	56.052015	29.623528	41.506546	44.748641	27.008074	50.609458	22.855702	80	92.997006	20.997006	71	17	36	25	101.994924	34	42	64.962121	79.989848	29	54	65.980132	44	63.980132	23
L3_chr2_-_99472885	chr2	99472884	99472897	-	51455	REV1	FLJ21523,MGC163283,MGC26225,REV1L	15.386553	6.649095	1.591957	3.902124	6.029412	1.362328	6.256716	13.508725	9.69533	3.80792	2.529121	7.924558	18.380982	12.886095	16.294102	8.560568	8.732237	5.971273	18	11	1	4	5.880597	2	9	20	12	4	3	11	18	17	26	14	12	6
L3_chr2_-_101134277	chr2	101134271	101134350	-	11138	TBC1D8	AD3,HBLP1,VRP	155.123291	65.747805	51.19153	101.501444	33.782332	10.369873	44.153831	51.655965	11.868502	63.460836	58.010279	49.286719	52.096852	23.448346	17.600895	49.56192	38.975303	30.656417	171.980381	109.992843	28.996296	102.985822	33	15	57.97992	77	15	63	66.503366	69.925748	50.993921	30.993921	30	80.926537	54	31
L3_chr2_-_101291514	chr2	101291503	101291619	-	284996	RNF149	DNAPTP2,FLJ90504	24.48706	15.083197	12.434948	39.318207	9.190584	7.997538	5.550929	4.518335	0	9.964658	3.426933	11.498538	17.326805	19.702139	8.412363	28.438179	48.872123	26.629676	28.985714	25	7	40	9	11.941597	8	8	0	10	4	16	17	26	14	46.347095	62	27
L3_chr2_-_114230662	chr2	114230658	114230674	-	80255	SLC35F5	FLJ22004	9.678234	6.567976	8.345896	11.819766	7.180999	2.761163	0.66108	1.080913	0	3.887265	8.709533	6.388535	7.154502	10.740794	2.181675	8.567864	7.689413	9.864763	11	11	5	12	7	4	1	2	0	4	10	9	7	13.985401	4	14	10	10
L3_chr2_-_122210922	chr2	122210916	122210955	-	84365	MKI67IP	NIFK,Nopp34	6.81792	6.008378	4.78697	13.769983	3.069543	0	13.533156	6.198245	2.353404	5.857163	4.269973	0.741153	20.497857	29.012941	49.951469	39.864963	38.543087	4.007312	8	10	2.916667	14	3	0	17	10	3	6	5	1	19.98855	37.86262	70.931298	64.942748	49	4
L3_chr2_-_128000499	chr2	128000484	128000542	-	55677	IWS1	DKFZp761G0123,FLJ10006,FLJ14655,FLJ32319,MGC126375,MGC126376	15.944892	12.125053	17.265889	17.653277	10.216322	2.123056	1.32216	3.577524	5.528465	0	1.68608	0	25.48735	12.788278	17.55088	3.65423	13.157046	7.019699	19	20	10	18	10	3	2	6	7	0	2	0	24.907407	17	29.990909	6	19	6.990909
L3_chr2_-_144806507	chr2	144806504	144806614	-	NA	NA	NA	0	0	12.403975	0	0	0	0	0	12.654163	0	0	0	1.032672	0	0	1.21472	0.643964	0	0	0	6.981818	0	0	0	0	0	15	0	0	0	1	0	0	2	1	0
L3_chr2_-_160469462	chr2	160469453	160469517	-	4065	LY75	CD205,CLEC13B,DEC-205,GP200-MR6	42.495986	28.828585	13.121768	2.926593	4.08325	4.270834	6.873089	24.831805	20.206681	5.74025	7.636555	10.15287	35.502182	35.705989	35.882522	10.935158	5.980337	14.876327	48.986395	47.986395	8	3	4	6	10	37.984733	24.976859	6	8.977444	14	34.683583	46.900194	56.897554	17.94356	8.980769	14.923077
L3_chr2_-_162883457	chr2	162883388	162883481	-	64135	IFIH1	Hlcd,IDDM19,MDA-5,MDA5,MGC133047	27.273115	22.291057	8.119854	52.99901	29.691632	4.716324	8.632578	7.937064	10.200183	38.95775	21.40491	23.925225	0	1.485082	7.375392	17.148089	5.280454	5.976511	32	37	5	54	29	6.988235	12	13	13	38.992806	24.971008	32.992647	0	2	14	27.983607	7.953125	5.983607
L3_chr2_-_174586068	chr2	174586062	174586088	-	NA	NA	NA	13.075009	0.993685	3.343982	1.951062	0	0	0	0	0	0	0	0	3.087079	3.012019	0	0	0	0	15.655194	1.636364	2	2	0	0	0	0	0	0	0	0	3	4	0	0	0	0
L3_chr2_-_175170729	chr2	175170721	175170746	-	NA	NA	NA	0	0	0	2.942775	0	0	0	0	3.892566	4.790887	11.132291	2.936435	0	0	2.511933	7.299772	13.667372	9.843536	0	0	0	3	0	0	0	0	4.949153	4.966667	12.898305	4	0	0	4.9	11.937179	18.987179	10
L3_chr2_-_175754684	chr2	175754649	175754699	-	518	ATP5G3	MGC125738,P3	17.218731	10.808921	23.672813	21.655196	8.187496	5.170731	1.398909	0.540457	1.545543	1.93233	8.665052	2.936435	34.67384	24.109135	28.837658	49.147449	45.545443	46.333333	20.300168	18	13	22	8	7	2	1	2	2	10	4	33.983923	31.72	44	80	59.88	47.44
L3_chr2_-_177837634	chr2	177837631	177837754	-	4780	NFE2L2	NRF2	173.650003	343.176674	230.61537	189.593177	96.31587	17.980298	63.309578	214.472623	128.430022	57.918274	76.436948	78.632887	57.297988	88.282094	104.660919	63.277124	90.199408	30.771024	193.206534	582.758344	122.803476	192.115366	93.941004	25.861504	82.814855	277.965256	153.989055	57.99278	87.970304	111.740072	56.256075	115.154326	142.977246	103.01682	113.844124	30.967804
L3_chr2_-_201536652	chr2	201536629	201536673	-	4999	ORC2L	ORC2	16.061798	8.50134	1.591957	6.844899	2.039444	0	16.877635	12.480629	14.428756	5.683511	31.982877	17.70937	28.574087	14.38415	15.085835	27.535153	24.209716	8.992676	19	14	1	7	2	0	23	21	18	6	37	25	27.994819	19	25	45	33	9
L3_chr2_-_202024424	chr2	202024421	202024520	-	66008	TRAK2	ALS2CR3,CALS-C,GRIF-1,GRIF1,KIAA0549,OIP98	19.906389	11.2744	4.93594	16.720754	2.039444	3.276647	3.382149	17.636149	22.139263	14.569488	28.731913	51.42662	16.278168	27.025831	24.741509	16.473424	28.344437	25.6569	23	18.850467	3	17	2	5	5	27.934986	27.155999	15	33	73.975309	16	35	38.897159	26.943396	36.92963	25.952191
L3_chr2_-_207739925	chr2	207739925	207739925	-	NA	NA	NA	1.619128	0.948229	0	2.368619	0.782289	2.491553	1.054571	1.735601	0	1.730631	21.741475	0	0.483551	3.07399	0.393151	0.066007	0.517566	0.474349	1.956319	1.560727	0	2.417298	0.767784	3.472527	1.540118	2.822479	0	1.799397	24.23488	0	0.465517	4.042985	0.818182	0.10989	0.818182	0.465517
L3_chr2_-_216147811	chr2	216147811	216147813	-	NA	NA	NA	63.486706	67.251657	45.71123	116.898045	63.985145	72.596386	233.672708	213.54483	169.126003	169.363406	166.686002	129.459458	53.092131	31.481239	42.055825	40.937329	19.570761	54.973867	66	115.842576	23	117	62	75.685152	228	203.908736	185	146	178.904503	202	53	39.906627	49	66	23	58
L3_chr2_-_220116565	chr2	220116516	220116776	-	79586	CHPF	CHSY2,CSS2,FLJ22678	33.542046	26.516619	21.671946	18.185348	52.24456	26.403956	64.609725	72.090157	22.210634	18.332199	27.183811	48.266141	28.800737	17.221551	3.068363	10.366487	13.194471	42.802988	40	44	13	18.619464	51	36.994186	85.484848	108.855927	28	19	32	66.929455	28.162162	23	6	17	19.933333	42.971051
L3_chr2_-_234427916	chr2	234427879	234427931	-	55355	DKFZp762E1312	hFLEG1,DKFZp762E1312,FAKTS,URLC9	24.385517	13.908787	5.161982	22.613103	1.019722	1.276213	29.389095	6.933543	14.617618	6.678045	0.84304	2.195282	24.655922	37.868054	26.594181	20.773049	6.834535	8.979754	29	23	3	23	1	2	37	10	18	7	1	3	24	50	43	33.990196	8.990244	9
L3_chr2_-_238813419	chr2	238813365	238813429	-	55502	HES6		77.106295	46.905972	9.937853	36.132655	29.354837	15.512974	15.852854	5.198894	2.402289	0	1.709028	1.428201	29.652259	16.573974	7.957575	7.950869	5.300162	12.888737	85.668154	79	6	36.683673	28.662893	22.618893	20	9	3	0	2	1.925	28.96	21.918367	13.961165	13	7.979592	12.989796
L3_chr2_-_238862162	chr2	238862128	238862185	-	8864	PER2	FASPS,KIAA0347	4.02122	39.46706	8.119854	1.951062	4.08325	5.547047	10.611938	33.552409	8.668436	3.75118	13.808688	12.719382	15.112641	17.244851	6.665415	7.325457	3.714923	2.014269	5	65.718737	5	2	4	8	15.146178	51.948617	11	4	16	17.716287	14.746988	22.837838	11.921875	12	5	2
L3_chr2_-_242096673	chr2	242096642	242096703	-	10494	STK25	DKFZp686J1430,SOK1,YSK1	46.04059	31.412472	18.243874	46.24399	25.610144	13.664687	10.126162	17.027999	5.551351	5.962743	1.68608	2.195282	53.721859	28.235558	23.592288	24.555688	29.865726	41.992216	53	53	10.952991	47	25	18.991111	14	24	7	6	2	3	53	37	37	40	39	43
L3_chr3_+_9766635	chr3	9766632	9766649	+	4968	OGG1	HMMH,HOGG1,MUTM,OGH1	13.634864	3.043188	0	3.915723	2.039444	4.532625	16.797968	8.434606	2.318315	3.86466	4.269973	5.048259	17.400638	10.58554	5.781359	20.257924	7.106583	10.935411	16	5	0	4	2	6	21	13	3	4	5	7	17	14	10	32.992593	10	11
L3_chr3_+_19963590	chr3	19963587	19963606	+	5868	RAB5A	RAB5	9.181322	2.98475	0	14.739148	4.08325	2.908506	1.841503	6.297603	2.402289	0	2.552068	0.741153	0	1.485082	0.494381	1.822079	2.657687	3.97823	11	4.9375	0	15	4	4	2.8	10.513514	3	0	3	1	0	2	1	3	4	4
L3_chr3_+_23219509	chr3	23219500	23219628	+	7325	UBE2E2	FLJ25157,UBCH8	33.433733	17.236898	16.423268	43.388084	14.311043	3.069206	4.889849	11.272364	7.088508	11.410279	5.651365	5.417087	15.350319	6.721742	13.169536	16.7367	19.465644	10.064458	38.146892	28.738428	9.215968	44.148392	14	4.719745	7	17	8.954025	11.54885	6.695691	7.334628	15	8.915493	22.6898	27.307734	26.918902	10.135356
L3_chr3_+_25806594	chr3	25806552	25806614	+	54995	OXSM	FASN2D,FLJ20604,KS	4.069575	0.610418	0	5.869368	0	0	0.66108	1.178254	1.545543	0	2.552068	2.156844	17.455261	12.831518	8.650998	14.666519	12.74522	3.986086	5	1	0	6	0	0	1	2	2	0	3	3	17	17	15	24	18	4
L3_chr3_+_31549080	chr3	31549073	31549478	+	201595	STT3B	FLJ90106,SIMP,STT3-B	60.30346	31.928286	75.162721	78.565945	18.380113	4.184719	8.77958	26.917924	56.292415	74.213955	50.104635	35.666854	33.899328	39.215206	30.015321	40.332139	43.913277	30.523765	70.983516	53	41	79.964916	18	6	13	43.987448	69.991525	73	57.991525	49.991525	33	51.930381	50.991701	66	61	31
L3_chr3_+_33815069	chr3	33815064	33815151	+	10015	PDCD6IP	AIP1,Alix,DRIP4,HP95,MGC17003	76.639133	58.547845	36.095817	72.868163	34.865988	12.456422	42.076613	65.464139	73.609157	62.979133	82.09179	91.226749	135.367047	154.82255	188.440873	113.684273	133.305686	82.755458	87	98	21	74	34	18	55.98155	94.930676	89.687661	63.687661	93.652221	131.643335	132.984718	199.99714	265.998093	184.98481	168.650402	84.449504
L3_chr3_+_38010658	chr3	38010629	38010665	+	50853	VILL		8.255116	5.449379	0	5.880431	2.043806	0.638107	1.32216	5.296234	0.772772	7.895073	2.552068	0.741153	18.332575	9.083724	1.585219	1.826311	1.36976	1.007135	10	9	0	6	2	1	2	9	1	8	3	1	18	12	3	3	2	1
L3_chr3_+_39068499	chr3	39068499	39068520	+	57599	WDR48	P80,DKFZp686G1794,KIAA1449	1.608488	4.853322	1.591957	3.908923	2.043806	0	12.943141	8.193199	25.278145	24.241478	35.167345	16.774701	40.63344	34.531885	39.261265	24.018818	41.628626	21.615229	2	8	1	4	2	0	17	14	30.993865	24	40	24	40	44.988372	56.996324	39.153715	53.953488	22
L3_chr3_+_42607341	chr3	42607336	42607422	+	51188	SS18L2	KIAA-iso	8.991748	3.662509	1.591957	1.951062	3.063528	0	0	0	2.353404	13.6128	0.84304	3.63915	73.343018	41.949527	66.04414	42.858684	41.350796	44.248772	11	6	1	2	3	0	0	0	3	13	1	5	71.985892	55	100	70	58	45
L3_chr3_+_43303093	chr3	43303071	43303094	+	54861	SNRK	DKFZp779A1866,FLJ20224,HSNFRK,KIAA0096	8.255116	1.831254	0	1.957861	4.089265	0	0	6.681	0.772772	0	1.68608	1.482306	15.328561	7.502353	9.279096	4.265821	3.945615	2.014269	10	3	0	2	4	0	0	10	1	0	2	2	15	10	16	7	6	2
L3_chr3_+_47819631	chr3	47819621	47819681	+	22907	DHX30	DDX30,FLJ11214,KIAA0890,Ret-CoR	24.674241	15.652136	3.343982	24.580393	30.732262	7.522759	35.38587	37.924883	13.007174	15.590258	13.783881	35.334036	69.201826	54.451544	15.673873	29.369023	51.745588	75.917318	29	26	2	25	30	11	46	56	16	16	16	50	67.997214	71	26	47.988881	65	78
L3_chr3_+_48456670	chr3	48456665	48456729	+	51372	CCDC72	HSPC016	79.745512	73.872393	74.386519	78.742896	59.413372	20.670961	27.39066	31.743109	19.162458	15.685326	20.360015	14.222858	55.595668	55.17397	55.977699	63.967055	47.305451	36.085654	91.136599	124.264443	41.930883	79.888724	57.898076	28.957868	36.647059	44.335279	23.694118	15.788235	23.788235	19.872353	54.518346	71.871834	82.509624	104.254673	62.624796	36.615365
L3_chr3_+_49019745	chr3	49019743	49019865	+	11180	WDR6	FLJ10218,MGC126756,MGC142027	43.741568	28.188446	9.937853	22.596272	18.41256	8.903834	92.651195	155.371024	100.134007	77.598819	76.109838	97.586354	138.119026	132.99477	116.581921	71.212443	66.417836	74.741413	50	47	6	23	18	13	120	202.997561	120.998783	76	87	140.99878	135.997526	171.975057	164.99142	115.998764	85.996245	75.996245
L3_chr3_+_49482568	chr3	49482563	49482781	+	1605	DAG1	156DAG,A3a,AGRNR,DAG	170.69326	126.95249	98.978018	342.649435	194.99899	44.68545	275.856442	252.893641	170.882624	400.628206	270.9391	194.46668	60.561978	35.998886	32.887897	81.508793	67.656678	51.642052	189.837612	213.743023	57.125465	346.717241	189.949382	60.705454	328.964443	324.609664	205.44636	377.693915	305.766119	281.72396	59.273078	47.510687	57.501843	132.835803	92.672883	52.362248
L3_chr3_+_52254551	chr3	52254518	52254916	+	132160	PPM1M	FLJ32332,PP2C-eta,PP2CE,PP2Ceta	2.412732	1.822352	12.895725	133.559203	133.832067	43.574059	0.66108	0	17.788549	41.064491	24.32028	46.586182	0	2.217817	9.233957	33.547867	40.930365	31.713612	3	3	8	135.869577	130.497013	61	1	0	22	41	28.332474	65.498711	0	2.987013	17.30099	54.980892	55.778034	32
L3_chr3_+_85090829	chr3	85090809	85090843	+	NA	NA	NA	5.209432	3.03097	0	0	2.039444	0.638107	2.721069	0	0.772772	0	0	12.09617	3.087079	3.040757	0.988763	0	0.643964	7.007489	6	5	0	0	2	1	4	0	1	0	0	16.8125	3	4	2	0	1	7
L3_chr3_+_87359146	chr3	87359144	87359168	+	25978	CHMP2B	DMT1,CHMP2.5,DKFZP564O123,VPS2-2,VPS2B	2.528698	5.998126	8.279922	12.782968	2.043806	0	0	4.382193	0.772772	0	0.84304	2.195282	4.119751	1.485082	7.882162	3.652622	12.213055	2.014269	3	10	5	13	2	0	0	7	1	0	1	3	4	2	14	6	16	2
L3_chr3_+_99023576	chr3	99023576	99023590	+	NA	NA	NA	1.608488	4.831915	1.591957	2.933393	3.063528	0.638107	1.32216	7.018906	2.402289	2.870125	2.552068	10.655484	3.087079	16.177015	3.272512	4.260352	3.557546	1.993043	2	8	1	3	3	1	2	11	3	3	3	15	3	21	6	6.991071	5	2
L3_chr3_+_102775705	chr3	102775695	102775760	+	57092	PCNP	DKFZp781I24156	208.794572	192.168705	104.833551	169.607822	84.850007	13.832096	32.204312	57.386276	44.820636	34.779343	50.623698	38.221778	229.118689	203.636117	293.410695	195.288651	205.735434	111.102003	227.812205	325.857135	58	171.477302	82.593415	19.998888	42.988439	82.344936	54.95392	34.913347	57.948571	53.974016	226.522853	261.518565	382.393226	316.931588	253.509698	113.360343
L3_chr3_+_102980738	chr3	102980721	102980759	+	91775	FAM55C	FLJ30102,MGC15606,MST115,MSTP115	15.239647	12.682869	6.527897	10.784001	1.019722	0	0.66108	5.393575	7.385645	0.937795	0	2.936435	23.577159	4.497101	8.645701	0.60736	1.287928	4.007312	17.924242	21	4	11	1	0	1	9	9	1	0	4	23	6	16	1	2	4
L3_chr3_+_103051047	chr3	103051043	103051048	+	64332	NFKBIZ	FLJ30225,FLJ34463,IKBZ,INAP,MAIL	98.729866	319.03561	57.611387	180.818208	95.01201	92.918077	56.41798	158.155605	57.343084	52.374494	77.556119	85.833764	49.302549	69.933032	55.544257	60.170755	60.142625	40.145549	102	555.951514	28.997235	180.985257	92	97	62	164.989358	65.998208	48.996416	85	130	49	88	65	96.988345	67	42
L3_chr3_+_113180575	chr3	113180562	113180585	+	55347	ABHD10	FLJ11342	6.746243	3.043188	0	8.830006	0	0.638107	2.721069	1.62137	14.631314	0.937795	0.84304	4.352126	15.368563	9.011746	2.573982	7.938055	6.883269	5.992499	8	5	0	9	0	1	4	3	18	1	1	6	15	12	5	13	10	6
L3_chr3_+_123882375	chr3	123882352	123882395	+	54625	PARP14	BAL2,KIAA1268	24.204073	20.933206	8.119854	20.698723	13.288593	4.123491	9.104254	12.91521	17.704575	21.804906	36.68092	20.229701	26.522745	25.131162	94.425747	17.693015	24.345423	9.010739	28	34.873656	5	21.036938	13	6	12.805263	21	22	22	42	28.757143	26	33	122	28.974074	32.935603	8.988889
L3_chr3_+_127596557	chr3	127596556	127596557	+	348807	CCDC37	FLJ40083,MGC120558	32.220066	15.853465	8.506652	25.338716	37.512765	46.896826	2.00013	3.185904	3.939842	5.835819	5.891271	36.158927	0	0	0.527721	0	0	5.540184	34.439628	26.844376	4.783282	25.555203	36.381941	51.410623	2.92057	4.844285	4.844338	5.771144	6.733002	53.894535	0	0	1.058824	0	0	5.588235
L3_chr3_+_128799942	chr3	128799902	128799982	+	4171	MCM2	BM28,CCNL1,CDCL1,D3S3194,KIAA0030,MGC10606,MITOTIN,cdc19	165.755088	58.189782	49.588372	11.768914	9.194966	10.124279	63.884411	42.869031	19.012687	8.784028	2.52912	6.547408	151.786991	124.719879	69.545176	15.271384	15.796125	53.044379	180	98	26	12	9	14	79	57	24	9	3	9	150	160	101	25	22	54
L3_chr3_+_128874488	chr3	128874468	128874489	+	80325	ABTB1	BPOZ,EF1ABP,MGC20585,PP2259	3.265331	1.211934	0	4.891254	6.1358	16.561594	0.66108	0.008156	0	0	1.68608	0.741153	12.226009	3.012019	5.475263	7.536591	4.358886	17.574784	4	2	0	5	6	22	1	0.024	0	0	2	1	12	4	10	12.328502	6	18
L3_chr3_+_129253818	chr3	129253816	129254039	+	29927	SEC61A1	HSEC61,SEC61,SEC61A	227.640744	176.353272	173.987406	263.742208	247.368085	90.065269	239.343911	322.40875	181.142582	171.332687	228.189022	205.340298	383.184466	407.66626	433.385057	281.86067	538.474383	425.301644	253.537833	297.187252	96	266.961392	240.709754	119.736364	292.834733	404.723771	215.964546	167.851251	258.236821	295.509456	378.696109	520.803841	529.410113	457.244122	624.475718	440.525567
L3_chr3_+_129927664	chr3	129927654	129927758	+	7879	RAB7A	FLJ20819,PRO2706,RAB7	259.689037	296.695322	225.610651	339.300485	130.839228	37.859454	127.970804	268.216794	219.685085	88.797596	121.04248	127.580755	140.043653	140.133699	209.435215	138.734479	199.188743	103.927534	289.643099	502.470796	124.418683	342.913292	127.484974	53.001015	163.297821	345.647288	262.553014	87.66204	137.660482	181.83755	137.909342	181.633976	287.981147	225.881502	247.721043	105.818681
L3_chr3_+_133619230	chr3	133619230	133619234	+	23317	DNAJC13	FLJ25863,KIAA0678,RME8	0.804244	0.610418	0	0.975531	0	0	0	0.067988	1.545543	11.291717	3.804739	0	0	0.342436	1.483144	6.725722	4.72311	1.236725	1	1	0	1	0	0	0	0.158228	2	11	4.474684	0	0	0.467153	3	11	6.233577	1.231884
L3_chr3_+_134775177	chr3	134775177	134775245	+	55573	CDV3	H41	12.824534	13.236518	18.962844	47.232728	16.420019	2.908506	4.043229	5.368344	12.522488	11.423761	12.870509	21.152061	10.982843	2.227623	7.549812	7.92453	3.417955	4.951216	15	22	11	48	16	4	6	9	15.811111	12	15	29.559809	10.686118	3	12.868056	13	5	5
L3_chr3_+_140545551	chr3	140545535	140545551	+	56945	MRPS22	C3orf5,GIBT,GK002,MRP-S22,RPMS22,COXPD5	3.332943	3.611079	4.775871	5.859986	0	1.276213	2.960227	6.538062	5.65124	5.024947	3.464574	0.741153	92.447908	75.666887	193.651382	112.40445	154.486422	53.103379	4	6	3	6	0	2	4	10	7	5	4	1	92	96	207	181	163.992701	55
L3_chr3_+_141136716	chr3	141136691	141136725	+	64084	CLSTN2	CS2,CSTN2,FLJ39113,FLJ39499,MGC119560,alcagamma,ALC-GAMMA	185.622536	70.111798	44.517829	69.37653	11.271357	13.455342	37.786063	67.663196	42.502351	40.082551	45.886566	62.191852	40.355787	64.892521	61.315996	35.8389	20.225936	13.649497	189.856778	119.843931	22.928302	69.939377	10.997664	17	45.963003	77.889807	48.988604	37.963003	51	92.906284	39.986395	81.993197	71.970171	57.986395	25	14
L3_chr3_+_143078132	chr3	143078121	143078231	+	483	ATP1B3	ATPB-3,CD298,FLJ29027	170.223662	89.920849	119.999506	349.221425	131.715977	41.731871	20.035622	19.959479	16.472556	28.171491	25.186368	41.618013	92.30344	85.979156	137.21589	271.737035	266.929535	145.926071	183.821542	152.091985	63.680667	350.559592	127.857169	52.697435	25.841554	28.818622	19.870197	27.851419	28.83316	59.743429	90.966117	109.942654	170.886581	437.756368	296.794215	151.912124
L3_chr3_+_144203082	chr3	144203081	144203157	+	23350	SR140	KIAA0332,MGC133197	7.53123	7.831314	13.215862	4.877655	2.039444	1.276214	64.502314	119.570912	77.063729	63.704357	57.634357	45.088922	44.913605	34.788268	34.716062	30.602555	27.919445	8.014624	9	13	8	5	2	2	82	161.9563	92.945181	63	66	63.987159	43.996154	45.992323	55.992424	49.988549	38.984689	8
L3_chr3_+_153444814	chr3	153444812	153444872	+	NA	NA	NA	3.265331	4.847864	0	1.951062	1.019722	0	31.346493	54.883402	14.385423	6.621306	10.328606	12.298381	97.950444	86.226663	23.464325	26.906435	11.70467	11.898119	4	8	0	2	1	0	42	78	17.994444	7	12	17	96	112	37	44	17	11.996855
L3_chr3_+_157875091	chr3	157875091	157875129	+	25976	TIPARP	PARP-1,DDF1,DKFZP434J214,DKFZp686N0351,DKFZp686P1838,FLJ40466,PARP-7,PARP7	3.265331	23.3495	5.161982	21.651284	7.152794	2.123056	2.721069	7.08948	0	2.813385	1.68608	11.490511	21.510185	13.676504	2.573981	5.495092	5.233543	2.014269	4	38.981651	3	22	7	3	4	11	0	3	2	16	21	17.989796	5	9	8	2
L3_chr3_+_171167281	chr3	171167268	171167304	+	7095	TLOC1	Dtrp1,FLJ32803,HTP1,SEC62,TLOC1,TP-1	8.28712	12.011408	13.375929	12.745847	3.059166	2.638541	24.389372	110.190799	77.69513	65.450744	97.628866	58.397498	32.549266	23.399583	38.365755	25.120814	19.866959	17.809195	10	20	8	12.983051	3	4	30.915937	141.966725	92.63027	64	109.905977	83.809908	31.929538	30.911698	55.953661	41	27	18
L3_chr3_+_173951206	chr3	173951164	173951274	+	1894	ECT2	FLJ10461,MGC138291	6.530661	11.426444	6.753939	9.796154	0	0.409462	33.802801	40.246681	44.611433	43.131847	23.110605	27.869432	84.490845	68.069959	50.832139	52.156058	22.841707	24.685649	8	19	4	10	0	0.666667	45	62	54.996337	43	27	39	82.982238	88.997481	77.965624	85	33	25
L3_chr3_+_181802658	chr3	181802656	181802690	+	151613	TTC14	UNQ5813,DKFZp313M1015,DRDL5813,FLJ00166,KIAA1980,PRO19630	29.89605	13.783198	29.793716	24.530114	17.431541	2.000435	17.501467	35.262784	70.05379	36.147512	35.673598	49.507991	29.57468	22.834917	52.58892	59.693699	78.004539	31.461671	35	23	17	25	17	3	24	51	84	36	41	71	28.990719	30	77	97	93	32
L3_chr3_+_183993966	chr3	183993946	183994098	+	23200	ATP11B	ATPIF,ATPIR,DKFZP434J238,DKFZP434N1615,KIAA0956,MGC46576	73.352371	73.425079	41.263957	74.728941	41.842067	10.762384	54.255877	157.893358	142.175346	151.490643	177.166814	136.069315	79.793031	63.306438	83.500181	73.557892	63.399167	25.956929	84.752769	122.746899	24	75.996262	40.903423	15	72.96222	218.870614	169.984462	147.910266	200.827782	195.974921	78	83.483888	123.802502	119.957604	83.998405	25.998331
L3_chr3_+_184454302	chr3	184454286	184454436	+	84002	B3GNT5	B3GN-T5,beta3Gn-T5	13.822446	19.080393	18.32988	15.754606	11.259887	0.638107	0.66108	7.93295	1.545544	4.919368	0.84304	1.482306	20.381312	34.346458	15.368081	15.344515	2.657687	6.965485	16	32	10	16	11	1	1	13	2	5	1	2	20	45	23	25	4	7
L3_chr3_+_185335841	chr3	185335830	185335866	+	8893	EIF2B5	Cach,EIF-2B,CLE,EIF2Bepsilon,LVWM	266.693898	108.578591	90.694846	193.803392	134.592526	59.411399	28.65493	30.068398	35.86405	30.690865	20.461149	22.132344	140.419168	123.783509	188.494974	130.439	135.724099	165.953447	290.987357	182.99366	50	195.994728	130.993671	76.998946	37.995536	44	43.515587	30	23.277709	30.762238	138.691894	159.960035	241.363359	211.647854	164.927324	171.993727
L3_chr3_+_185355811	chr3	185355791	185356057	+	1857	DVL3	KIAA0208	86.728094	47.833356	29.681612	81.962266	67.12381	47.601027	143.343016	108.805552	105.916587	120.936696	125.630381	189.180988	28.055734	32.124617	27.437017	37.853292	40.356855	56.972646	101.988557	79.210461	18	83.413072	65.646403	65.161829	189.789484	162.444476	130.663625	119.889585	144.074526	267.427871	27.340645	42.790018	50.310897	61.958359	58	57.297199
L3_chr3_+_185386680	chr3	185386676	185386685	+	55324	ABCF3	EST201864,FLJ11198	1.656842	1.220836	0	2.933393	2.043806	0	5.790087	4.427533	1.580632	3.80792	1.709028	5.026561	10.239456	11.419943	19.867328	9.80341	11.539124	20.682668	2	2	0	3	2	0	8	7	2	4	2	7	10	15	30	16	16	21
L3_chr3_+_185499701	chr3	185499675	185499748	+	5708	PSMD2	p97,TRAP2,MGC14274,S2	90.369756	51.434472	51.861296	65.828461	120.063105	56.795399	39.021397	17.182629	18.434564	16.533917	43.470937	37.171791	59.73987	54.703475	56.24511	40.981463	74.086761	101.509084	102.831724	85.98975	30.88901	66.993861	116.898921	72.770733	49.913043	26.978261	23	16.96117	49.720755	54	58.653873	70.908086	84.30912	66.971815	94.86784	104.787639
L3_chr3_+_185762269	chr3	185762266	185762269	+	2049	EPHB3	ETK2,HEK2,TYRO6	0.804244	0	0	0	0	1.276213	0	0.540457	0	0	0	10.983197	0	0	0	0	0	0	1	0	0	0	0	2	0	1	0	0	0	15.9	0	0	0	0	0	0
L3_chr3_+_186012655	chr3	186012642	186012679	+	23355	VPS8	FLJ32099,KIAA0804	48.979342	46.747024	18.554006	54.286141	29.751841	8.699113	111.416264	99.705589	92.867886	99.760492	131.917867	112.050326	86.155135	61.930739	116.003724	113.603376	121.396079	53.050523	54.955746	79	11	55	29	11.977941	133.941826	123	109.981779	94.993902	147.942984	163.932088	84.972815	79.617447	143.877457	183.9947	145.964096	53.996016
L3_chr3_+_187984059	chr3	187984055	187984065	+	1974	EIF4A2	EIF4A,BM-010,DDX2B,EIF4F	17.329417	12.485565	0	18.779399	6.140162	0	6.728341	4.827887	4.005807	3.80792	2.552068	3.610973	52.571425	27.022773	40.06374	48.675147	67.459117	37.91033	19	21	0	19	6	0	9	8	5	4	3	5	51.97151	35	55.97151	78.97151	80.934399	38.963173
L3_chr3_+_188130979	chr3	188130979	188131053	+	6480	ST6GAL1	CD75,MGC48859,SIAT1,ST6GalI,ST6Gal I,ST6N	6.993447	20.208599	3.183914	5.869368	5.113349	3.799197	32.972963	17.054475	9.563983	40.761126	42.000059	36.371481	16.241919	2.970163	7.097421	10.376899	18.830694	19.792293	8.52381	34	2	6	5	5.957746	41	27	12	40	47.991561	51.991561	15.88	4	12	17	25	20
L3_chr3_+_191714568	chr3	191714553	191714610	+	3556	IL1RAP	C3orf13,FLJ37788,IL-1RAcP,IL1R3	0.804244	1.822352	8.616153	0.975531	0	0	2.960227	11.288067	8.812606	0	0	0.741153	22.560369	35.992664	21.554099	1.822079	0.643964	18.472747	1	3	5	1	0	0	4	16	11	0	0	1	22	47	35	3	1	19
L3_chr3_+_196299027	chr3	196299027	196299027	+	NA	NA	NA	10.732074	2.406191	3.343982	4.917216	5.123968	0.638107	0.66108	0.540457	0.772772	0	0	0.741153	0	1.502626	0.494381	1.218951	2.913582	1.007135	12	4	2	5	5	1	1	1	1	0	0	1	0	2	1	2	4	1
L3_chr3_+_199161460	chr3	199161451	199161500	+	6165	RPL35A		11.666248	10.68168	5.161982	16.757847	6.139087	3.712866	7.126639	20.522424	6.350122	12.056811	3.464574	2.156844	186.226873	160.303771	243.499003	227.787683	197.858244	92.268913	13	18	3	16.984615	6	5	9.849315	27	8	12	4	3	185.937241	199.964225	256.960399	365.906059	204.980008	96.981884
L3_chr3_-_11863358	chr3	11863334	11863370	-	132001	C3orf31	DKFZp434E0519,MGC16471	5.021789	0.610418	1.591957	0.975531	1.019722	0	3.382149	1.858813	4.005807	4.745715	2.529121	4.352126	6.174158	6.795317	5.184903	7.343509	11.416219	3.021404	6	1	1	1	1	0	5	3	5	5	3	6	6	9	9	12	16	3
L3_chr3_-_13010624	chr3	13010592	13011245	-	NA	NA	NA	37.009291	29.284166	4.693863	6.769497	6.122694	6.63941	55.215424	66.492988	11.684111	2.813385	19.353225	71.951914	6.16129	5.957872	0.988762	0.60736	2.013724	27.541629	44.355049	48.50416	2.951807	6.923077	6	10	74	98.992188	14.753425	3	22.732206	101.690925	5.966102	8	2	1	3	27.850232
L3_chr3_-_15876323	chr3	15876314	15876326	-	23243	ANKRD28	KIAA0379,PITK	25.655431	12.564003	3.183914	10.804661	0	2.123056	4.282387	4.382193	0.772772	2.870125	9.462619	4.972844	6.132767	6.820202	6.793894	2.433671	2.013723	2.971095	29	21	2	11	0	3	6	7	1	3	11	7	6	9	11	4	3	3
L3_chr3_-_33456858	chr3	33456858	33456908	-	7342	UBP1	DKFZp686L1745,LBP-1B,LBP-1a,LBP1A,LBP1B	76.305913	47.955139	54.206627	45.210096	31.750139	4.123491	29.109487	34.962016	30.025379	43.433322	40.488923	30.637361	35.764629	22.606806	20.964673	34.950885	25.042181	12.975034	86	79.979566	30.991202	46	31	6	38	53	37	43	46	44	35	30	35	57	33	12.996241
L3_chr3_-_37192775	chr3	37192767	37192844	-	NA	NA	NA	16.221573	11.491877	1.591957	36.326928	4.08325	2.761163	2.64432	4.075218	9.51689	4.688975	5.104136	7.221844	8.187174	3.747794	8.650998	5.476309	7.479872	5.014447	19	18.967025	1	36.977528	4	4	4	7	11.979167	5	6	10	8	5	15	9	11	5
L3_chr3_-_39124115	chr3	39124093	39124126	-	64689	GORASP1	FLJ23443,GOLPH5,GRASP65,MGC118894,MGC118897,P65	24.810432	22.704937	35.129556	36.418314	8.176878	3.485384	12.325467	16.088452	18.232825	12.882514	5.104136	2.964611	19.407413	15.278546	26.326901	9.181063	15.578152	3.021404	28	38	20	37	8	5	16.600985	24	22	13	6	4	19	20	38.994709	15	22	3
L3_chr3_-_39170057	chr3	39170038	39170097	-	64651	AXUD1	DKFZp566F164,FAM130B,TAIP-3,URAX1	12.733224	41.355228	52.389626	45.294322	37.023402	9.03243	4.359136	74.195329	43.735711	44.906132	22.402776	11.369955	5.137399	48.964042	18.889748	5.495933	16.927852	20.358342	14.863971	70.080763	28	46	36.100004	13	6	89.741333	50.989324	41.936027	25.478648	16	5	62.87681	28.530436	8.994737	22	20.895735
L3_chr3_-_47492313	chr3	47492308	47492528	-	22937	SCAP	KIAA0199	244.266009	150.197286	103.914577	256.456428	254.685935	91.082627	96.584803	104.69698	59.680474	77.58175	68.959861	69.214606	58.118355	56.231963	56.032573	45.496475	40.916947	74.555954	274.000438	252.252884	58.77689	259.821582	247.971056	119.590763	123.933815	152.633524	73.674691	77.82481	79.246578	97.614755	56.851322	73.850847	85.857871	74.412763	58.893826	75.759727
L3_chr3_-_48647847	chr3	48647843	48647973	-	65010	SLC26A6	DKFZp586E1422	87.330927	47.171016	57.935928	104.336084	64.602579	31.719844	83.590335	96.901418	81.113432	85.739925	69.86832	56.669524	89.290251	74.369015	84.777358	85.421738	49.801114	88.903347	99.935622	78.995496	32.934641	105.997722	63	43	104	132	97	84	79	80.989097	88	95.995475	118.993949	138.970105	65	91
L3_chr3_-_48698353	chr3	48698297	48698355	-	51517	NCKIPSD	DIP,DIP1,orf1,AF3P21,MGC23891,SPIN90,WASLBP,WISH	21.88998	13.874994	4.775871	12.704885	2.039444	0.618465	18.67682	3.340081	0.772772	5.962743	2.529121	15.749291	14.319864	12.80278	11.809015	9.149321	15.714293	24.878788	26	23	3	13	2	0.971831	26	6	1	6	3	22	13.969697	17	20.217905	15	22	25
L3_chr3_-_49882344	chr3	49882323	49882364	-	79012	CAMKV	1G5,MGC8407,VACAMKL	0.804244	3.043188	1.591957	0	0	0	1.398909	11.853022	0	0	0	0	5.137399	12.042694	22.526129	0.60736	0	0	1	5	1	0	0	0	2	17	0	0	0	0	5	16	35	1	0	0
L3_chr3_-_50304816	chr3	50304813	50304874	-	7866	IFRD2	FLJ40446,IFNRP,SKMc15,SM15	32.757454	20.820766	10.20811	26.556045	35.772869	15.596898	1.98324	1.62137	0.772772	1.93233	3.426933	2.897997	13.294186	13.763835	10.873129	12.198638	9.76427	17.9429	37	35	6	27	34.927143	21	3	3	1	2	4	4	13	18	20	20	14	18
L3_chr3_-_50340624	chr3	50340624	50340688	-	11334	TUSC2	PAP,C3orf11,FUS1,PDAP2	264.163603	145.48932	121.502216	158.111369	151.462147	65.111008	24.318235	26.92357	34.707795	37.379244	42.524324	34.069775	101.494314	58.256307	70.656395	42.026194	76.017506	62.176129	293.029723	244.279474	67.819643	160.2005	147.553516	88.275908	33.856	41.656664	42.954687	37.436759	48.939329	48.444199	99.527699	76.439449	100.979178	68.563033	99.491746	63.022564
L3_chr3_-_53900930	chr3	53900911	53900961	-	58515	SELK	HSPC030,HSPC297,MGC17057	0.804244	2.43277	1.591957	4.893837	0	0	0	0	0.772772	0.937795	0	0	14.372674	7.550975	4.653582	14.623301	10.255685	6.021581	1	4	1	5	0	0	0	0	1	1	0	0	14	10	9	23.973451	14.972222	6
L3_chr3_-_56692306	chr3	56692292	56692353	-	NA	NA	NA	26.083498	27.121959	12.895725	17.611546	18.223276	0.638107	5.518887	12.555164	9.378526	2.94947	8.522191	5.80708	15.442245	13.615914	6.733182	15.814142	13.810919	7.007489	31	45	8	17.99187	17.797386	1	8	20	12	3	10	7.984848	15	18	13	25.955752	19.990826	7
L3_chr3_-_57558112	chr3	57558109	57558160	-	378	ARF4	ARF2	0.804244	1.810134	0	0	1.019722	0	2.82986	9.979445	9.186969	8.204045	2.583893	0	23.457331	30.555425	23.601194	22.205876	33.138399	13.701222	1	3	0	0	1	0	4	15	11	8	3	0	23	39	30	36	41	14
L3_chr3_-_57653811	chr3	57653808	57653904	-	201627	FAM116A	FLJ34969	289.879624	178.728968	65.419796	145.741365	82.033675	29.550493	92.216677	166.470162	60.337227	64.813784	88.457022	92.488819	60.391427	45.960662	32.114875	52.735387	55.316119	38.691636	319.991684	301.887342	37.997932	147.816026	80	42	117.996217	219.585259	73.795523	63.996212	101	131.187187	59.186957	60.390045	53.03135	86.182081	72.779964	39.202337
L3_chr3_-_69184116	chr3	69184111	69184131	-	7110	TMF1	ARA160	0.804244	0.610418	0	0.975531	0	1.362328	0.66108	0.540457	0	0	3.372161	2.156844	10.26386	4.525839	0.988763	1.826311	1.287928	0	1	1	0	1	0	2	1	1	0	0	4	3	10	6	2	3	2	0
L3_chr3_-_69674202	chr3	69674196	69674482	-	NA	NA	NA	18.371653	5.42109	3.183914	40.636116	41.049177	0	1.98324	9.280839	3.161264	22.781763	34.596989	34.947147	4.130688	3.783298	0.509131	18.300812	10.269019	6.000356	21.746835	8.929412	2	41.375717	40.061306	0	3	15.55065	4	22.974138	39.340943	49.794828	4	5	1.046138	29.943543	14.884373	6
L3_chr3_-_72980253	chr3	72980219	72980309	-	55164	SHQ1	DKFZp686H07226,FLJ10539	83.824735	47.902277	40.567849	108.370636	65.614181	20.902475	45.286137	37.483859	49.319746	30.493455	27.398687	31.559231	111.824896	88.078253	81.679228	90.287531	97.501871	76.518243	95.997555	80	24	109.980676	64	29	60.4602	57	60.223389	31	31.780679	43.996644	110	113.977931	123.998592	147	126.926983	77.995777
L3_chr3_-_99724460	chr3	99724411	99724499	-	56650	CLDND1	C3orf4,GENX-3745,MGC111162,MGC3316,MGC9861	35.099788	34.902882	26.714427	28.377206	16.362739	4.12349	25.275387	41.197427	27.594688	18.728344	7.633256	35.471252	66.367328	59.618484	107.70191	63.06342	58.156612	27.816612	42	58	15.994536	29	16	6	34	60.995413	34	19	9	50	64.998113	78.614678	163.990392	102.992308	78.994223	27.992344
L3_chr3_-_99795146	chr3	99795136	99795201	-	1371	CPOX	CPX,CPO,HCP	70.138241	31.799996	13.215861	37.409326	3.063528	8.265728	9.225854	14.9356	13.072076	8.68972	4.261095	9.283794	24.581835	18.180566	12.571564	18.333838	30.826608	18.790757	81	53	8	38	3	12	13	22	16	9	5	13	24	24	22	30	40	19
L3_chr3_-_100103217	chr3	100103168	100103405	-	131566	DCBLD2	CLCP1,ESDN	115.017896	85.165477	448.650409	366.709447	65.602183	29.950476	54.123787	78.792518	269.559763	93.222757	78.625319	80.215627	52.89746	18.654725	153.442921	61.95868	39.851801	31.180759	131.356225	142.27352	233.911113	369.986714	63.987758	39	71.904994	113.895731	315.44518	90.998736	89.975146	114.992395	51.930618	24.831347	208.272765	100.864082	53	31.61552
L3_chr3_-_101602617	chr3	101602614	101602923	-	9868	TOMM70A	FLJ90470	8.206761	8.455918	3.183914	0.975531	1.019722	0	2.797818	5.836691	1.545543	7.83127	12.06016	0.741153	14.30229	1.485082	3.812648	5.493266	6.544451	3.021404	10	13.985714	2	1	1	0	4	10	2	8	14	1	14	2	7	9	9	3
L3_chr3_-_109423962	chr3	109423937	109423984	-	55081	IFT57	ESRRBL1,FLJ10147,HIPPI,MHS4R2	9.05936	13.894248	17.265889	5.869368	4.096355	0.638107	6.75813	1.080913	3.091086	0.937795	0	0.741153	31.794835	18.158328	20.199593	10.372505	4.845473	10.915245	11	23	10	6	4	1	9	2	4	1	0	1	31	24	33	17	7	11
L3_chr3_-_114716713	chr3	114716659	114716739	-	152185	CCDC52	FLJ26064,FLJ44949	38.872224	23.520545	12.434948	18.11884	11.251024	0	44.12536	72.354721	71.462438	36.942653	44.319251	37.858658	58.28228	41.288299	29.131266	38.647209	23.599598	13.884766	45	38.983607	7	18.46875	11	0	57.992327	102.992327	86.757033	37	51	53.989848	56.992509	53.988848	47	62.985117	32.988889	14
L3_chr3_-_114898146	chr3	114898135	114898205	-	205717	KIAA2018	DKFZp781O0144	45.293855	39.532426	31.201585	40.867062	30.236365	4.541998	60.68465	106.521667	98.371655	103.211952	101.156305	86.376348	21.052115	12.535993	14.635822	11.671763	15.782731	9.960368	52.633492	65.606969	18.810919	41.64972	29.539947	6.866588	80.79512	152.203217	118.544795	100.600664	115.892036	123.022798	20.529118	16.578579	25.812377	19.174161	22.904469	10.026849
L3_chr3_-_120878922	chr3	120878916	120878939	-	10063	COX17	MGC104397,MGC117386	3.332943	3.043188	0	3.908924	1.019722	0	1.226474	2.39927	6.612874	4.8818	4.307614	7.233279	11.293887	3.75456	11.6086	9.153553	9.790564	4.99322	4	5	0	4	1	0	1.865385	4	8	5	5	10	11	5	20	15	14	5
L3_chr3_-_121550615	chr3	121550608	121550888	-	116064	LRRC58		151.571667	107.711641	28.381671	161.258812	46.111695	5.627187	71.152009	102.350893	55.312831	60.031511	62.207561	60.284095	69.201954	40.503952	27.619441	52.060692	36.747752	12.992133	165.971148	182	17	162.998525	44.998525	8	89	145	66.99359	60	71	85	67.959036	52.987512	45	84.990074	50	13
L3_chr3_-_122951220	chr3	122951210	122951286	-	2804	GOLGB1	GCP,GCP372,GIANTIN,GOLIM1	5.021789	9.032411	6.753939	5.880431	2.043806	0.638107	12.120561	33.347357	48.493341	26.721916	32.621172	29.396588	9.198652	12.029643	4.629406	6.098423	3.714923	1.993043	6	15	4	6	2	1	14.984556	46.82463	57	25.953846	36.942219	41.82463	9	15.789633	7.747368	9.972603	5	2
L3_chr3_-_126576843	chr3	126576843	126576844	-	7707	ZNF148	BERF-1,BFCOL1,HT-BETA,ZBP-89,ZFP148,pHZ-52	0	0	0	0	0	0	14.153649	0.540457	0	0	0	2.195282	0	0	0	0.60736	0.643964	1.007135	0	0	0	0	0	0	17	1	0	0	0	3	0	0	0	1	1	1
L3_chr3_-_129325334	chr3	129325306	129325370	-	8607	RUVBL1	TIH1,ECP54,NMP238,RVB1,TIP49,TIP49A,Pontin52	27.1294	20.653826	9.937853	18.668882	6.135799	16.537862	25.114954	19.633676	26.124628	14.91026	29.881468	17.972749	110.388107	84.19082	91.38964	92.547473	103.009764	75.404162	31	35	6	19	6	21	34	29	32	15	34	25	109	108	120	149.998571	120.998569	78
L3_chr3_-_135452340	chr3	135452297	135452443	-	6259	RYK	D3S3195,JTK5,JTK5A,RYK1	152.325431	92.178469	51.925853	182.376606	106.06747	14.014991	62.516424	70.833241	54.110683	111.167527	95.084152	81.84971	58.158924	30.087269	17.042056	61.564339	38.676742	22.336077	173.505735	153.830286	31.03136	185.089482	103.465638	20.726342	82.956578	107.557935	67.058717	110.137775	108.776915	116.076463	56.991477	39.977195	31.287282	100.71348	53.978495	22.471835
L3_chr3_-_135687238	chr3	135687236	135687548	-	25847	ANAPC13	APC13,DKFZP566D193,DKFZP566D193m,SWM1	42.680231	37.042621	22.080856	52.341798	12.279274	16.654634	17.261483	24.687698	15.718226	10.463821	13.795873	14.960355	73.782019	57.270566	66.21667	77.270439	92.304451	61.00747	48.032974	62.120405	12	52.99095	12	21.757009	24	35.792	19	10.896	15.991304	21	73	74	85.950992	125.133715	108.978412	62.976471
L3_chr3_-_140879505	chr3	140879471	140879529	-	349565	NMNAT3	PNAT-3,PNAT3	26.038627	7.238571	0	2.926593	7.158809	0.638107	38.514491	16.654311	4.778579	3.75118	8.477437	11.585405	40.82298	22.048661	2.4069	3.65423	3.293776	2.014269	30	12	0	3	7	1	46.972644	25	6	4	9.964286	16	40	29	4	6	4.988764	2
L3_chr3_-_143351028	chr3	143351022	143351079	-	NA	NA	NA	66.148827	42.467099	6.367828	21.622968	5.102972	1.276213	15.180132	27.754977	20.47126	5.857163	5.924228	17.829156	12.311534	20.398162	16.614673	6.706378	3.945615	10.977863	74.960244	70.933014	4	22	5	2	20.992647	42	24.96345	6	7	25	12	26.962617	26.990291	11	6	11
L3_chr3_-_143780266	chr3	143780255	143780314	-	545	ATR	FRP1,MEC1,SCKL,SCKL1	0.804244	0.610418	0	1.951062	0	0	1.98324	2.906085	3.863858	1.849865	4.238148	5.739538	13.4138	12.746422	20.359927	16.487638	17.220926	9.965662	1	1	0	2	0	0	3	4.944444	5	1.973684	5	8	13	17	34	27	24.935897	10
L3_chr3_-_147361662	chr3	147361659	147361664	-	5352	PLOD2	LH2,TLH	14.838335	7.742877	5.161982	0	0	0.638107	6.145799	9.870098	1.580632	0	0.84304	0.741153	12.211519	16.366646	2.13208	0	0	1.007135	17	12.973684	3	0	0	1	8.190217	14	2	0	1	1	12	21	3.597015	0	0	1
L3_chr3_-_150287011	chr3	150286972	150287012	-	6596	HLTF	HIP116,HIP116A,HLTF1,RNF80,SMARCA3,SNF2L3,ZBU1	4.873819	6.672358	1.591957	10.784001	0	0.638107	15.255938	39.860841	28.093482	20.740019	22.639479	20.53519	59.128451	50.058614	21.796175	34.387632	18.683583	13.871997	6	11	1	11	0	1	21	56	34	21	25.986486	29	57.970726	65	37	56	26	13.948052
L3_chr3_-_150952967	chr3	150952944	150952976	-	51122	COMMD2	HSPC042,MGC57611	1.608488	7.446925	6.527897	3.915723	2.039444	2.552427	4.119978	2.259167	3.934036	6.678046	6.016642	4.998385	25.616374	25.732462	14.970819	29.372457	42.215635	17.851087	2	12.309278	4	4	2	4	6	4	5	7	7	7	24.995349	33.990566	25.733788	48	55.962264	17.986175
L3_chr3_-_151963603	chr3	151963577	151963972	-	6478	SIAH2	hSiah2	89.049739	82.516071	15.047081	71.764975	54.250554	16.757787	38.778719	44.926889	19.162579	20.421562	10.158106	29.752966	51.079496	57.239516	26.767696	25.047652	16.713809	30.561402	100.994778	137.992056	8.969031	72.994681	52.979592	24	52	67.853211	23.853211	20.995098	11.995098	41.995098	49.988506	74.948339	44.984733	41	24	31
L3_chr3_-_155524764	chr3	155524762	155524969	-	170506	DHX36	DDX36,KIAA1488,MLEL1,G4R1,RHAU	15.074968	16.512434	39.039555	33.861827	33.844723	11.574938	11.911737	20.399234	7.109097	25.367843	15.685536	47.988784	11.274253	4.490334	6.173793	4.265821	9.129599	6.999634	18	27.43659	22	34.397953	32.933333	15	15	27.720661	9	24.986301	17.997706	70.441322	11	6	11	7	13	7
L3_chr3_-_157755588	chr3	157755573	157755671	-	6747	SSR3	SSRgamma,TRAPG,SSR gamma	16.493882	10.897456	9.871879	12.711684	7.142416	2.638541	121.317618	208.638532	175.752656	144.337885	232.160144	205.633894	236.929261	262.030728	233.44457	240.342239	417.0959	193.070744	20	18	6	13	7	4	150.972419	272.974601	209.982036	139.98507	260.98503	300.973119	233.976049	335.831654	317.959177	389.938286	477.926992	198.97496
L3_chr3_-_162305772	chr3	162305768	162305811	-	8706	B3GALNT1	p1,P,B3GALT3,GLCT3,GLOB,Gb4Cer,beta3Gal-T3,galT3	9.05936	6.675673	1.591957	1.951062	1.019722	0.638107	0.66108	1.080913	0	0	2.556674	0.741153	11.322494	14.280125	3.170438	3.64839	9.304376	11.929623	11	11	1	2	1	1	1	2	0	0	3.006037	1	11	19	6	6	13	12
L3_chr3_-_180272288	chr3	180272279	180272289	-	64393	ZMAT3	FLJ12296,MGC10613,PAG608,WIG-1,WIG1	0	1.810134	0	5.887231	2.039444	0.638107	0	0	0	1.93233	6.010826	0.741153	0	0	1.483144	22.167169	1.287928	2.014269	0	3	0	6	2	1	0	0	0	2	7	1	0	0	3	36	2	2
L3_chr3_-_180651963	chr3	180651928	180652002	-	59345	GNB4		43.460291	15.839362	14.807819	9.75531	10.214669	1.276213	0.66108	5.836691	3.126175	3.75118	5.113014	5.159893	16.46398	18.740498	12.634251	7.918443	7.561705	5.992499	51.684211	26.179167	9	10	10	2	1	10	4	4	6	7	16	24.951264	22.562698	13	11	6
L3_chr3_-_186699485	chr3	186699467	186699493	-	90407	TMEM41A	2900010K02Rik,MGC15397	4.069575	9.596314	0	0.975531	7.163412	0.638107	4.15202	2.799624	3.126175	1.87559	3.682696	5.87287	11.311557	1.485082	2.181675	4.873181	3.945615	5.942191	5	16	0	1	7	1	6	5	4	2	4.32961	8	11	2	4	8	6	6
L3_chr3_-_187309573	chr3	187309552	187309619	-	2119	ETV5	ERM	81.986888	35.592877	45.987478	167.749391	109.732135	80.725708	27.405524	36.418391	26.764935	62.780695	101.158166	115.012548	48.564345	31.569294	26.669674	108.996457	138.751466	124.020846	89	59.960701	24.946429	168.973182	106.526325	93	35	45.983122	31.983122	59	112.951508	171.86361	47.960912	40.80456	36.921824	175.869578	154.648208	129.726384
L3_chr3_-_195204168	chr3	195204168	195204168	-	NA	NA	NA	12.6035	0	0	0	0	0	0	0.540457	0	0	0	0	0	0	0	0	0	0	14	0	0	0	0	0	0	1	0	0	0	0	0	0	0	0	0	0
L3_chr3_-_196751438	chr3	196751430	196751450	-	5504	PPP1R2	IPP2,MGC87148	16.914763	10.733643	6.753939	4.9049	2.76474	1.213648	3.396862	7.012392	4.913659	3.86466	1.709028	9.206758	13.217923	12.236787	14.837361	10.811076	11.428352	4.007312	19.91	17.91	4	5	2.70297	1.91	4.780822	10.890411	6	4	2	12.780822	12.895062	16	23.580247	17.664375	15.748503	4
L3_chr3_-_198509339	chr3	198509313	198509445	-	1739	DLG1	DKFZp761P0818,DKFZp781B0426,DLGH1,SAP97,dJ1061C18.1.1,hdlg	82.519292	70.867227	32.040124	66.907139	13.271125	9.171601	11.094782	11.777264	11.745727	10.47982	6.767269	14.510404	29.749697	17.352929	30.756941	17.650501	17.914402	17.113103	95.775844	118.51565	19	67.965044	13	13	15.990099	19	15	10.970588	8	20	28.978721	23	51.989474	29	26	17.46875
L3_chr3_-_199062259	chr3	199062259	199062261	-	NA	NA	NA	11.198762	13.332706	4.246508	16.821537	6.049367	1.362328	5.988258	5.600086	7.467917	3.887265	10.560451	8.97447	16.659814	12.44888	14.902405	20.036657	17.669628	7.970303	12.5	22.5	2.5	17	5.9	2	8	8	9	4	12	13	16.424632	16.056698	19.749753	32.455926	20.939667	8.101654
L3_chr4_+_3264552	chr4	3264529	3264591	+	NA	NA	NA	119.244224	73.876274	90.746195	57.725719	13.281503	5.277083	50.604913	74.6722	79.428302	32.463354	23.209321	20.891771	28.354867	30.636171	27.773044	12.384166	5.315375	6.021581	135.907562	123.499319	51.95518	58.80585	13	8	67.772412	108.414046	96.907801	33	26.907801	28.997462	27.626753	40.422983	44.399528	20.288396	8	6
L3_chr4_+_6835280	chr4	6835265	6835430	+	9778	KIAA0232		45.645356	58.741986	36.391091	62.921885	39.922664	20.357658	28.182638	70.159811	65.853387	48.040762	75.453628	63.947353	48.056086	46.512175	50.307655	40.366347	35.271049	30.146157	53	97.804678	21.581459	63.947437	38.936111	26	38	101.589499	79.882473	47.997955	86	90.881667	47	60.99422	77.936711	65.896531	48	30.595536
L3_chr4_+_6962093	chr4	6962091	6962515	+	57533	TBC1D14	FLJ32400,KIAA1322	719.401315	370.120611	51.207596	445.749453	163.09644	40.239195	170.136364	152.319316	33.991172	123.45202	125.678229	90.635927	216.022145	89.858757	28.472691	115.927226	130.893751	64.255403	774.574852	626.342555	29	450.671926	158.996156	57.964764	213.95896	212.935819	41.998791	122.439746	143.998791	127.998791	212.990335	117.981342	47.733281	188.891065	169.748427	64.884409
L3_chr4_+_8322380	chr4	8322375	8322387	+	94031	HTRA3	TASP,Prsp	2.412732	0.610418	21.354941	0.975531	0	0	10.589577	7.737602	6.38614	3.86466	0.84304	0	6.111572	7.720838	30.59503	1.20891	1.36976	1.007135	3	1	12	1	0	0	13	11	7.973684	4	1	0	6	10	39.919074	1.983607	2	1
L3_chr4_+_11039395	chr4	11039393	11039396	+	NA	NA	NA	2.452319	0	0	4.917216	6.900374	3.426963	9.646511	3.109177	0	6.79985	9.717411	11.772003	0	0	0	0	0.643964	0	2.913043	0	0	5	6.727273	4.928913	12.726977	5	0	6.682243	11	16.876755	0	0	0	0	1	0
L3_chr4_+_24987941	chr4	24987922	24988044	+	29945	ANAPC4	APC4	62.073128	36.463588	25.241971	43.093674	25.768797	7.886841	13.42352	10.9921	8.712615	3.887265	9.314567	12.96412	58.001222	62.53344	49.246695	55.186338	55.653695	21.914993	73.584621	60.470499	15	43.971074	25.227301	11.56446	19.077642	19.2267	11	4	10.967742	18	56.567204	82.239787	82.21052	90.260708	77.111536	21.934726
L3_chr4_+_37569414	chr4	37569410	37569416	+	23216	TBC1D1	KIAA1108,TBC,TBC1	20.448295	21.828123	15.883648	18.680282	22.268195	19.992085	9.069821	15.251671	6.341186	4.965146	10.436829	23.509235	0	0	1.090837	1.783697	0	3.000177	22.901729	36.835792	8.967794	18.964488	21.682568	24.820448	11.966148	19.88587	7.919787	4.942935	11.862721	34.484706	0	0	2	2.921053	0	3
L3_chr4_+_41687288	chr4	41687282	41687304	+	10463	SLC30A9	C4orf1,GAC63,HUEL,ZNT9	38.544947	23.843881	29.366196	17.700344	7.165898	1.362328	4.119978	16.831482	1.580632	5.913903	15.691743	12.722267	37.68045	36.901956	36.296533	33.106319	39.620144	12.908288	43	40	16	18	7	2	6	26	2	6	18	18	37	48	54.993631	54	53	13
L3_chr4_+_47182076	chr4	47182012	47182116	+	57205	ATP10D	ATPVD,KIAA1487	1.656842	0	0	2.926593	2.106302	0.638107	5.365388	12.148271	2.402289	34.563407	20.564495	63.817954	6.196033	8.256088	2.537188	10.957895	17.595984	17.0073	2	0	0	3	2.066116	1	8	20	3	33	23.978495	89.846965	6	11	4.664	18	25.953212	17
L3_chr4_+_47713545	chr4	47713545	47713558	+	152519	NPAL1	DKFZp686A06115	0	0	1.591957	0	0	0	0.66108	1.178254	19.071357	0.937795	0	0.741153	1.032672	0.742541	7.133765	0.60736	0	0	0	0	1	0	0	0	1	2	23	1	0	1	1	1	12	1	0	0
L3_chr4_+_48038166	chr4	48038129	48038346	+	57606	SLAIN2	FLJ21611,KIAA1458	253.227556	168.249573	159.20903	250.398162	113.663474	32.619387	61.849346	82.957708	88.350413	76.133946	70.366887	99.207595	68.185547	58.802446	71.161849	42.1074	80.987591	39.924248	274.06811	283.977051	87.550947	253.498595	110.786532	44.13693	80.132281	119.543655	107.232187	75.777435	80.487617	142.179514	66.870144	77.283221	111.584947	68.778115	105.174192	40.273709
L3_chr4_+_52404075	chr4	52404061	52404113	+	23142	DCUN1D4	FLJ42355,KIAA0276	18.003893	6.031631	4.775871	2.933393	1.019722	0	3.567689	5.657788	3.898947	1.93233	1.68608	2.964611	12.291901	9.836074	5.152448	3.65423	2.657687	5.916322	21	10	3	3	1	0	5	9	5	2	2	4	12	13	9.24911	6	4	5.943662
L3_chr4_+_53273398	chr4	53273394	53273429	+	NA	NA	NA	15.360546	8.921419	3.183914	14.815069	20.546498	5.460933	16.37827	9.375153	5.761294	14.706725	13.95695	4.285409	28.445875	36.559911	39.628323	31.472555	45.363101	48.248874	18	15	2	15	20	8	20	13	7	14	16	6	27.990596	46.990596	50.984306	51	53	50
L3_chr4_+_55907165	chr4	55907151	55907260	+	79644	SRD5A2L	FLJ13352,SRD5A2L	14.439108	10.830041	1.591957	30.447277	10.220684	3.821371	0.66108	0.540457	4.843379	2.870125	5.081188	9.29625	14.324496	3.730249	8.122527	6.07896	16.005797	6.042807	17	18	1	31	10	5.989583	1	1	6	3	6	13	14	5	14	9.978495	23	6
L3_chr4_+_56610020	chr4	56610018	56610022	+	NA	NA	NA	0.804244	0	0	0.975531	0	2.761163	0	0	0	0	2.552068	10.005031	2.065344	0	0	1.218951	2.773991	0	1	0	0	1	0	4	0	0	0	0	3	13.925	2	0	0	2	4	0
L3_chr4_+_57028555	chr4	57028536	57028556	+	6731	SRP72		4.922173	0.610418	3.183914	8.80956	1.019722	0	3.49094	1.080913	8.812606	10.835369	1.770592	1.482306	6.185096	9.815072	10.662863	5.480541	3.399275	5.971273	6	1	2	9	1	0	5	2	11	11.168737	2.098237	2	6	13	18	9	5.138408	6
L3_chr4_+_77446918	chr4	77446906	77446918	+	8987	STBD1	FLJ41801,GENEX3414,GENX-3414	0.804244	0.610418	0	13.811148	2.043806	3.546613	2.076955	0	0.772772	2.94947	0.84304	1.454129	4.119751	4.525839	4.559783	4.293231	5.646814	1.007135	1	1	0	14	2	5	2.882353	0	1	3	1	2	4	6	7	7	8	1
L3_chr4_+_78297349	chr4	78297342	78297479	+	901	CCNG2		442.358203	343.4272	40.055525	160.158442	53.381482	39.987145	50.110812	54.59296	26.496056	26.889875	37.228982	54.585972	111.4442	56.01284	42.717384	37.960346	28.957043	37.426605	462.958789	589.314358	22.937458	161.970106	51.999265	53	62.99446	75.95859	32.983031	27	42.415807	76.99446	109.944153	72.902581	65.952567	61.956446	38.989975	37.937505
L3_chr4_+_79003014	chr4	79003001	79003019	+	65008	MRPL1	BM022,L1mt,FLJ96680,MRP-L1	2.412732	3.627028	0	1.951062	0	0	11.189199	5.586556	3.126175	5.819595	5.791405	2.049221	20.448785	21.001137	24.287657	7.940573	9.955318	6.919243	3	6	0	2	0	0	13.930217	8.846154	4	6	6.744767	2.846154	19.974138	27.316623	34.308002	12.991379	13.991379	6.991379
L3_chr4_+_89732634	chr4	89732634	89732636	+	8916	HERC3	KIAA0032	0	0	0	0	0	0	0	1.178254	0.772772	0.937795	0	12.314731	0	0	0.988763	0	0	0	0	0	0	0	0	0	0	2	1	1	0	18	0	0	2	0	0	0
L3_chr4_+_103641519	chr4	103641498	103641635	+	4790	NFKB1	DKFZp686C01211,EBP-1,KBF1,MGC54151,NF-kappa-B,NFKB-p105,NFKB-p50	141.601534	65.339678	196.837382	197.844431	78.787176	14.051171	25.341759	39.514393	151.483127	52.193109	46.520823	46.899445	46.081151	32.478132	178.962778	71.084872	51.609533	60.321094	162.947215	108.980302	109.957929	200.964442	76.978638	21	35	60.998035	182.998095	53	53.997959	65.994016	44.988405	42.990125	252.924337	115.964771	71.9866	60.978373
L3_chr4_+_113372377	chr4	113372377	113372420	+	55435	C4orf16	2C18,GBAR,PRO0971	11.943869	13.200989	3.183914	15.715077	10.241483	1.362328	7.026587	3.437422	8.829812	10.888623	6.016642	14.927107	12.285731	5.982183	13.070521	17.11374	26.236418	6.021581	14	22	2	16	10	2	10	6	10.971698	11	7	21	12	8	21	28	36	6
L3_chr4_+_120353189	chr4	120353177	120353325	+	54532	USP53	DKFZp781E1417	9.383167	6.052752	0	0.975531	3.063528	2.552427	9.910065	13.695945	21.547917	12.765601	36.61306	70.528195	11.252442	18.967334	14.675776	13.403853	15.18248	24.862115	11	10	0	1	3	4	14	22	27	13	42	99.878054	11	25	25	21.9625	20.994764	25
L3_chr4_+_128922926	chr4	128922924	128922930	+	22824	HSPA4L	APG-1,Osp94	39.225542	18.39915	6.687965	8.829877	0	0	8.324116	16.983562	1.545543	6.957278	1.68608	0	27.437898	16.854239	4.4865	6.741553	2.773991	3.021404	43	30.990291	4	8.980769	0	0	11	25	2	7	2	0	27	21.990196	8	11	4	3
L3_chr4_+_138367641	chr4	138367640	138367642	+	NA	NA	NA	18.749924	15.641815	7.775496	11.493951	9.676842	3.454033	3.327667	2.930204	2.395735	6.917594	3.464574	4.552167	2.054407	1.235834	0.869771	1.832151	0.643964	0	21.077068	26.387153	4.508647	11.692074	9.451625	4.957895	4.680488	4.837838	3.045639	6.9	4	6.305656	2	1.665025	1.785714	3	1	0
L3_chr4_+_141664771	chr4	141664765	141664772	+	255520	ELMOD2	9830169G11Rik,MGC10084	6.117836	1.211934	3.343982	1.951062	0	0	2.82986	1.080913	7.467917	5.913903	7.023452	10.314211	9.187098	27.228535	19.490626	22.20343	19.723972	5.92045	7	2	2	2	0	0	4	2	9	6	8	15	9	35	24.983871	35.989247	23.983871	6
L3_chr4_+_144325519	chr4	144325517	144325533	+	84640	USP38	FLJ35970,HP43.8KD,KIAA1891	2.528698	4.186026	28.923418	0	6.14369	0	0.66108	5.230667	0	0.937795	0	1.466287	1.032672	1.485082	1.585219	1.218951	0	1.993043	3	7	15	0	6	0	1	8	0	1	0	1.977778	1	2	3	2	0	2
L3_chr4_+_148757997	chr4	148757975	148758366	+	55751	TMEM34	FLJ10846	3.1717	6.026637	3.183914	9.817852	2.039444	4.675483	28.763953	59.722229	80.704963	22.414637	47.99614	106.4728	85.136266	62.580726	100.023745	110.334527	136.043572	200.485314	3.945946	10	2	10	2	7	37	82.997748	95.975039	22.988794	54.995444	150.997748	83.998812	80.995268	138.977673	178.997639	167.992974	205.990646
L3_chr4_+_153920561	chr4	153920550	153920589	+	27236	ARFIP1	HSU52521,MGC117369	2.461086	3.627028	3.183914	1.951062	2.043806	1.91432	4.119978	12.01213	12.219921	9.627515	9.374109	17.879029	28.529519	17.499436	28.410606	51.615129	41.712423	31.547605	3	6	2	2	2	3	6	19	14.953271	10	11	25	28	23	43	83.996429	54	32
L3_chr4_+_154606961	chr4	154606926	154606981	+	23240	KIAA0922	DKFZp586H1322,FLJ10592,TMEM131L	121.078087	90.021591	11.52981	38.431443	29.697756	6.798538	38.500896	39.803318	10.284157	9.548171	13.730876	64.453051	57.182483	25.801806	18.739717	16.53543	17.311195	29.628869	134	151.9975	7	39	29	10	49	60	13	10	15.992453	92.743929	55.979508	34	30.982533	27	25	30
L3_chr4_+_159909585	chr4	159909559	159909682	+	57600	KIAA1450	KIAA1450	22.847714	17.482342	98.140641	196.043734	80.957452	8.388348	6.907474	39.460856	87.03521	171.094423	135.709923	88.300816	9.272174	13.59837	35.268922	109.271519	85.950985	24.812631	27	29	56	198.326409	78.916877	12	9.940594	56.987393	105	164.479809	153.960263	125.879298	9	18	57.978378	177.732406	110.997245	24.99726
L3_chr4_+_164635214	chr4	164635213	164635293	+	55319	FLJ11184		6.117836	7.820478	6.687965	6.868278	1.019722	0	16.433089	53.646592	16.489632	13.972466	14.780369	6.492127	22.427818	52.954624	15.526402	17.789945	29.859918	9.723079	7	13	4	7	1	0	20.973214	64	20	14	17	9	22	68	24.989399	28.992908	37	10
L3_chr4_+_166348160	chr4	166348160	166348250	+	11275	KLHL2	ABP-KELCH,MAV,MAYVEN	27.241375	15.624629	31.232724	25.315203	20.475633	3.276648	1.98324	2.39927	7.245669	35.584698	26.209548	13.444801	12.307842	10.031602	10.210545	22.644727	26.209923	8.920627	31	26	18	25.720194	20	5	3	4	9	34.898551	29.992	19	11.964497	13.28456	18	37	33	9
L3_chr4_+_170778267	chr4	170778265	170778301	+	1182	CLCN3	CLC3,ClC-3	0	0.610418	0	0	0	0	1.398909	2.939727	7.25209	1.87559	4.238148	2.729632	4.104726	6.024038	2.573982	12.174946	11.332165	2.014269	0	1	0	0	0	0	2	5	9.065789	2	5	3.714286	4	8	5	19.984733	16	2
L3_chr4_+_174326494	chr4	174326492	174326537	+	51809	GALNT7	GALNAC-T7,GalNAcT7	27.92553	3.075101	21.763404	49.802793	11.884378	4.768924	17.591142	7.533149	16.101517	11.394311	14.725717	35.123199	18.516977	1.605421	10.532287	14.859831	19.726914	6.770446	32.390854	5.048427	12.06803	50.607472	11.627	7.032661	22.845942	12.800527	19.965101	11.756329	17.032049	50.01052	18.186616	2.168969	18.880028	24.336042	27.566678	6.758746
L3_chr4_+_184602782	chr4	184602779	184602904	+	55602	CDKN2AIP	CARF,FLJ20036	103.541848	75.644347	117.569474	100.595845	46.140838	11.355885	12.330634	31.26013	43.789308	23.246942	37.453327	23.260787	79.237211	98.856844	163.564651	68.260661	107.434429	52.959807	114	128	62.99591	101.997942	45	16	17	46	53	23	43	33	77.99865	126.998667	214.842818	110.980625	126.972804	54
L3_chr4_+_187349708	chr4	187349708	187349945	+	285440	CYP4V2	BCD,CYP4AH1,MGC43534,FLJ18432,UNQ2560	11.992223	13.136642	0	5.873584	4.08325	3.362763	10.270645	22.552172	13.036885	5.762855	8.610701	38.587215	8.206807	16.061282	5.827113	11.627359	7.742369	12.908288	14	22	0	6	4	5	14	31	16	6	10	55	8	21	10	19	11	13
L3_chr4_-_2213644	chr4	2213641	2213654	-	79441	C4orf15	DKFZp686I1868,IT1,MGC4701	17.673643	4.216325	6.687965	4.312757	2.039444	0	0.66108	5.963674	3.175061	3.422979	1.225279	8.224617	7.15911	9.119816	13.546591	4.674276	3.714923	16.452711	20	7	4	4.415789	2	0	1	8.460317	4	3.460317	1.460317	11.460317	7	12	19	7.629169	5	17
L3_chr4_-_7992351	chr4	7992335	7992507	-	60312	AFAP1	AFAP,AFAP-110	33.231631	14.855166	16.46575	74.767195	46.088289	28.108884	25.072026	25.206134	30.31223	22.828759	77.582247	174.105643	13.321547	4.514645	16.19003	13.417616	24.659974	34.538781	36.996656	24.606925	10	75.858285	45	39.996656	32	36.998	37	23	88	250.974111	12.988439	6	25.629559	21.993902	32.628225	35
L3_chr4_-_13095063	chr4	13095060	13095076	-	9364	RAB28	MGC41862	12.630231	4.234001	1.591957	5.892747	6.127057	1.362328	2.721069	19.260843	4.843379	0	13.093156	11.993642	12.211519	16.863577	7.980989	7.963594	10.912966	4.915142	15	7	1	6	6	2	4	27	6	0	15	16.979592	12	22	12.990654	13	14.434593	4.963636
L3_chr4_-_39655674	chr4	39655671	39655925	-	23244	PDS5A	DKFZp686B19246,FLJ41012,KIAA0648,MGC131948,MGC161503,PIG54,SCC-112	26.002034	30.644771	12.895725	40.870596	13.053493	3.264955	29.945524	29.475339	16.090726	17.83411	15.704992	24.089536	8.223964	18.241391	8.739028	19.846097	13.91916	2.925681	31.081534	51.120732	8	41.616556	12.780253	4.983944	39	43.744984	19.973568	18.386364	18.386364	33.470485	7.988827	24.239011	16.136699	32.471794	19.733146	2.903553
L3_chr4_-_41848895	chr4	41848879	41848895	-	389206	CCDC4	FLJ35632,FLJ43965,MGC157807,MGC157808	15.394691	4.264024	0	2.942775	0	2.123056	0	0	0	0	0.84304	0	7.144245	0.742541	0	0	0	2.971095	17.983051	7	0	3	0	3	0	0	0	0	1	0	7	1	0	0	0	3
L3_chr4_-_47160430	chr4	47160395	47160494	-	54951	COMMD8	FLJ20502	20.922593	16.238173	15.287821	17.716731	6.133072	0.638107	2.059989	6.754696	1.545543	3.80792	5.947176	0.741153	36.891531	33.99065	16.669976	40.403619	45.642779	21.011298	24.965217	26.905097	9	18	6	1	3	11	2	4	7	1	35.996599	44.957383	29.993174	65.989876	61.916954	20.996622
L3_chr4_-_48188103	chr4	48188085	48188146	-	NA	NA	NA	148.302368	99.455086	37.796221	51.264752	18.395807	7.919798	16.31182	29.567077	2.353404	3.887265	8.503132	9.128401	17.377561	16.763359	11.011335	6.693518	2.773991	3.97823	159.550052	170.225979	20.963542	51.746088	17.947917	10.984375	21.686225	40.294372	3	4	9.873016	12.738817	16.985915	21.903614	17	10.985915	4	4
L3_chr4_-_48384304	chr4	48384303	48384306	-	NA	NA	NA	7.950715	6.546722	12.788907	14.095187	3.069543	0	0.66108	0.540457	0	0	0	0	16.551714	21.144373	24.513118	14.410613	52.968382	7.850494	9	11	7	14.25731	3	0	1	1	0	0	0	0	16.375	27	31	23.375	57.75	8
L3_chr4_-_53926937	chr4	53926937	53926998	-	152579	SCFD2	FLJ21060,FLJ39514,STXBP1L1	0.804244	0.610418	0	3.918306	0	1.362328	2.721069	15.962314	8.689729	16.722048	2.52912	10.208151	9.187098	5.999727	16.976768	14.020895	6.719605	3.000177	1	1	0	4	0	2	4	24.98	11	17	3	14	9	8	28	23	10	3
L3_chr4_-_54625522	chr4	54625520	54625581	-	26511	CHIC2	BTL,MGC21173	50.707135	60.463381	54.780215	60.223578	16.38984	2.000434	10.863991	19.879248	11.021061	23.167145	17.352059	16.958288	35.63129	43.339985	62.089448	48.44186	47.633392	27.415797	56.933031	101.989247	29.940199	60.936615	16	3	15	29	13.849398	23	20	23.692129	34.956534	56.583237	86.780612	78.847906	61.758123	27.997455
L3_chr4_-_68249441	chr4	68249431	68249490	-	55236	UBE1L2	FLJ10808,FLJ23367,MOP-4,UBA6,UBE1L2	4.117929	6.618796	4.935939	9.798737	6.133071	0	24.763312	36.872283	84.105627	30.161991	43.820938	26.272534	31.643057	30.562423	49.874927	23.896048	45.709903	12.965839	5	11	3	10	6	0	33	54.993994	100	30	50	37	30.996454	39.98237	74	39	57	13
L3_chr4_-_74343380	chr4	74343375	74343741	-	26057	ANKRD17	FLJ22206,GTAR,KIAA0697,NY-BR-16	36.389474	38.959396	44.932789	48.964749	17.717918	6.967675	22.240852	35.793926	76.07803	19.208679	22.08302	51.639128	25.825038	28.399282	45.55582	23.110734	25.23435	16.92791	41.862775	65.0853	25.212077	49.793683	17.320798	10.045675	29.25385	51.01909	89.446751	19.180136	25.322351	75.36534	25.321076	36.967457	64.198537	37.666901	32.609802	17
L3_chr4_-_77131117	chr4	77131107	77131129	-	55153	SDAD1	DKFZp686E22207,FLJ10498	0.804244	0.610418	1.591957	2.926593	3.063528	0	0.66108	3.109177	2.318315	1.93233	1.68608	4.380302	6.170071	3.012019	18.288627	12.246596	16.202216	7.884411	1	1	1	3	3	0	1	5	3	2	2	6	6	4	26	20	22.79845	8
L3_chr4_-_78216151	chr4	78216150	78216169	-	10983	CCNI	CYC1,CYI	11.952816	8.20531	2.836967	4.9049	6.131419	2.504444	10.836474	10.538303	24.10669	10.81867	17.985137	14.000973	24.028468	14.644254	11.351607	8.777195	14.2979	18.125382	13.666667	13.666667	1.794872	5	6	3.666667	14.977629	15.618458	29.281557	10.975315	20.639601	19.637237	23.580986	19.23943	18.761062	14.371681	19.775676	18.371681
L3_chr4_-_83514129	chr4	83514122	83514195	-	3184	HNRPD	p37,AUF1,AUF1A,hnRNPD0,HNRPD	444.103597	231.877493	175.988255	210.164965	79.911903	30.431385	59.875494	70.623576	62.478393	23.232947	30.18988	29.277876	187.233342	137.579259	167.395097	98.669163	96.178108	74.857911	474.623634	393.43013	95.895367	212.524168	77.890519	41.953469	77.929842	102.648382	75.74958	23.913886	34.960227	40.92257	184.769302	177.727314	229.640172	160.669411	121.72405	76.635958
L3_chr4_-_84424942	chr4	84424921	84425010	-	27235	COQ2	CL640,FLJ26072	112.769752	61.884708	36.328315	55.239622	18.464584	6.351407	12.317286	4.96799	7.231872	7.638445	2.552068	5.18807	31.606075	23.72022	20.862609	24.466304	19.205647	17.620249	125	103.978142	20	56	18	9	17	8	9	8	3	7	31	31	31	40	26	17.984375
L3_chr4_-_89663925	chr4	89663919	89663954	-	84992	PIGY	MGC14156,PIG-Y	62.939772	45.869396	15.026583	39.272978	9.186222	0.638107	0.66108	1.718711	0.772772	0.937795	1.709028	1.482306	32.707243	37.02545	15.285688	28.230249	26.390039	15.915709	72.747063	76.550766	8.995935	39.995918	9	1	1	3	1	1	2	2	31.9869	48.310014	26	46	35	16
L3_chr4_-_100069295	chr4	100069288	100069325	-	1977	EIF4E	CBP,EIF4F,EIF4E1,EIF4EL1,MGC111573	6.768589	2.420552	4.935939	2.795915	3.063528	0	0.66108	5.019991	8.88747	6.678045	3.37216	2.156844	15.340115	11.1082	59.305971	35.44482	37.214808	32.031663	8	4	3	2.866667	3	0	1	8	11	7	4	3	15	14.679157	85.8363	57.8363	49.685714	32.842857
L3_chr4_-_101330649	chr4	101330643	101330651	-	115265	DDIT4L	REDD2,Rtp801L	0	0	0	11.754015	29.839549	25.818018	0	0	0	4.82506	19.412568	86.05861	0	0	4.094066	25.308515	151.991741	319.848186	0	0	0	11.9	29	30	0	0	0	5	22	131.0375	0	0	7	41	156.847493	343.614453
L3_chr4_-_102487570	chr4	102487565	102487774	-	5530	PPP3CA	CCN1,CALN,CALNA,CALNA1,CNA1,PPP2B	98.323758	96.569238	85.230609	134.994257	31.929643	14.517953	24.356529	27.878711	79.630485	35.837527	24.636565	24.638653	46.485364	62.873447	102.000905	48.235624	35.493883	27.223895	114.442221	161.378921	50.459465	137.07868	31.232393	21.155972	33.891062	43.258968	96.643663	35.836866	28.458695	34.019824	45.416944	82.721452	155.006247	78.797123	51.35077	27.338492
L3_chr4_-_119493345	chr4	119493322	119493607	-	8492	PRSS12	BSSP-3,BSSP3,MGC12722,MOTOPSIN,MRT1	89.125799	33.597545	47.58397	23.544848	6.133071	7.485737	73.261138	93.074723	27.370817	18.354804	2.52912	4.352126	53.138996	51.092728	34.447554	15.842183	12.622314	1.007135	103	56	27	24	6	10	94.97549	126	34	19	3	6	52	66.992063	55.984252	25.992063	18	1
L3_chr4_-_119976726	chr4	119976661	119976814	-	9871	SEC24D	FLJ43974,KIAA0755	371.535441	309.789506	116.798266	345.912274	221.932761	46.10086	165.545807	197.088473	131.7466	152.026944	193.473571	154.978284	232.685413	183.565722	159.85554	188.17427	220.027566	101.21486	411.992189	523.739402	66.985551	349.52816	215.989095	63.564879	210.985932	269.196784	159.999194	146.998359	220.988219	220.738727	228.977101	237.982816	236.986876	305.966697	277.845884	102.999287
L3_chr4_-_120441161	chr4	120441144	120441240	-	401152	LOC401152		4.825465	3.052091	1.591957	2.933392	0	1.362328	2.059989	3.037067	3.126176	0.937795	0.84304	0.741153	67.316348	51.19807	46.341195	31.187775	41.696518	40.287858	6	5	1	3	0	2	3	5	4	1	1	1	66	66.997312	72	51	55	41
L3_chr4_-_122837583	chr4	122837552	122837622	-	308	ANXA5	ANX5,ENX2,PP4	38.384038	31.729841	51.775211	124.410369	46.1572	8.676351	22.551699	35.169192	54.569003	65.116123	33.219002	20.685262	129.663658	165.448005	597.594378	387.286745	285.722366	229.968308	45	52.993958	30	126	45	13	29	50.983871	66	63.681331	38	29	127.998671	211.998675	676.648293	625.296141	324.999558	239
L3_chr4_-_139382954	chr4	139382947	139382956	-	23657	SLC7A11	CCBR1,xCT	0	0	0	1.951062	1.019722	0	2.16878	6.140543	4.755693	13.257984	0.84304	1.454129	3.087079	8.421442	73.421424	80.656448	26.759175	4.951215	0	0	0	2	1	0	3	9	6	13	1	2	3	11	89	130	33	5
L3_chr4_-_140224913	chr4	140224913	140224938	-	1998	ELF2	EU32,NERF,NERF-1A,NERF-1B,b,NERF-2	15.88596	23.374371	4.775871	18.699062	6.122694	0	0.66108	3.340081	3.898947	1.93233	5.150654	1.482306	2.065344	5.995233	10.190462	6.092133	5.225249	21.314914	19	39	3	19	6	0	1	6	5	2	6	2	2	7.994048	18	10	7.988166	22
L3_chr4_-_146320809	chr4	146320760	146321180	-	54726	OTUD4	DKFZp434I0721,HIN1,HSHIN1,KIAA1046,DUBA6	21.388254	11.507588	27.098128	41.238453	9.187876	2.552426	13.335512	5.082756	27.806752	17.126842	8.405535	7.221843	6.159133	2.970164	30.689137	17.071996	6.52147	4.028539	25	19	16.258013	42	9	4	17.989583	8.878788	34.698137	17.395722	9.88057	10	6	4	48	28	10	4
L3_chr4_-_155690999	chr4	155690994	155691015	-	5356	PLRG1	MGC110980,PRL1	1.608488	2.420552	0	3.908924	0	0	2.059989	0.540457	4.755693	0.937795	1.68608	7.243541	23.486398	10.903098	7.295085	8.558229	6.835909	8.014624	2	4	0	4	0	0	3	1	6	1	2	10	22.989474	14.523256	12.47541	14	10	8
L3_chr4_-_158112299	chr4	158112299	158112419	-	56034	PDGFC	SCDGF,FALLOTEIN	9.126971	4.853322	8.279922	55.006832	25.548696	3.82864	4.043229	2.896964	5.479579	25.206502	40.025927	28.403481	1.032672	0.742541	7.159181	19.531118	14.560493	12.01408	11	8	5	55.993865	24.974128	6	6	5	7	26	46	40	1	1	13.978612	32	21	12
L3_chr4_-_170167982	chr4	170167976	170168011	-	84869	CBR4	FLJ14431	0.804244	0.610418	0	3.918306	2.039444	0	4.228769	0.540457	0.772772	3.80792	5.135961	9.949618	5.137399	6.759813	6.647503	10.988358	9.690947	3.021404	1	1	0	4	2	0	6	1	1	4	6	14	5	9	11.971014	18	14	3
L3_chr4_-_170770312	chr4	170770312	170770318	-	4750	NEK1	DKFZp686D06121,DKFZp686K12169,KIAA1901,MGC138800,NY-REN-55	0	0	0	0	0	0	24.278334	0.540457	0	0.937795	0	0	0	0	0	0.60736	0	0	0	0	0	0	0	0	28	1	0	1	0	0	0	0	0	1	0	0
L3_chr4_-_174492080	chr4	174492075	174492174	-	3148	HMGB2	HMG2	30.887937	18.6617	8.919993	6.851698	2.039444	0	7.310418	3.109177	3.091086	0.937795	0.84304	0	73.368934	43.570739	29.766593	20.161656	7.421329	5.035673	36	31	5	7	2	0	10	5	4	1	1	0	72	57	50	33	11	5
L3_chr4_-_178600541	chr4	178600528	178600618	-	175	AGA	AGU,ASRG,GA	16.895425	8.467716	3.183914	10.8282	2.043806	0.638107	6.3208	7.767615	5.493375	3.80792	1.68608	10.07482	93.814151	44.847502	41.107695	58.172553	52.637296	38.586285	20	14	2	11	2	1	9	13	7	4	2	14	91.984018	59	67	94.977324	70	39
L3_chr5_+_10406836	chr5	10406799	10406843	+	10299	MARCH6	KIAA0597,MARCH-VI,RNF176,TEB4	26.415844	11.87714	11.780482	14.695507	7.142103	3.399269	12.912319	33.958811	32.900255	14.490144	17.897473	30.99011	63.052572	53.658477	65.272691	64.528839	47.845468	52.470048	30.927056	19.74472	6.989583	15	6.989583	5	17.98766	50.955	40	15	20.97449	43.979275	61.936441	69.923099	94.973229	104.961052	61.903809	53.63776
L3_chr5_+_10617441	chr5	10617431	10617453	+	NA	NA	NA	9.607557	13.762077	8.889186	3.918306	0	1.362328	1.398909	10.976868	4.843379	0.937795	0.84304	2.195282	3.072054	4.557885	10.170401	5.517198	4.358886	1.993043	11	23	4.983871	4	0	2	2	14.916667	6	1	1	3	3	6	15	9	6	2
L3_chr5_+_14634905	chr5	14634886	14634957	+	54491	FAM105A	FLJ11127	86.114098	59.610324	4.93594	2.926593	2.039444	0	9.287001	9.72119	1.580632	0	5.238118	0.741153	64.188152	21.886503	2.966289	5.497498	8.545885	1.007135	96.071332	100.071332	3	3	2	0	13	16	2	0	6	1	62.983539	28.882353	6	9	11	1
L3_chr5_+_17270679	chr5	17270667	17270746	+	10409	BASP1	CAP-23,CAP23,MGC8555,NAP-22,NAP22	711.076093	431.617034	534.451647	785.636093	165.514309	70.462599	60.029579	70.659355	66.125689	45.362259	27.768023	22.935881	82.597725	76.925899	131.243987	90.851808	56.157083	30.804518	716.956429	744.378093	251.358938	785.12612	160.689727	82.059266	76.231685	97.261115	79.56288	45.373898	32.096004	31.876479	81.434199	99.892914	182.25456	147.460565	72.78707	31.113706
L3_chr5_+_41940202	chr5	41940184	41940216	+	285636	LOC285636		2.461086	3.052091	0	9.808185	0	0	2.721069	14.77203	6.388923	18.039895	12.9032	27.648285	17.42313	5.999727	3.216192	15.888949	18.823175	6.021582	3	5	0	10	0	0	4	22	8	18	15	40	17	8	6	26	26	6
L3_chr5_+_50158437	chr5	50158437	50158440	+	NA	NA	NA	0	0	0	0	0	0	10.589577	0	0	0	0	0	0	0	0.494381	0.60736	0	0	0	0	0	0	0	0	13	0	0	0	0	0	0	0	1	1	0	0
L3_chr5_+_56147132	chr5	56147123	56147162	+	4214	MAP3K1	MAPKKK1,MEKK,MEKK1	94.137575	41.219515	13.501146	40.38371	13.314071	3.116521	19.375764	28.215322	13.09004	21.67828	14.162908	29.999978	29.834619	18.318412	4.900697	10.984012	9.163395	7.339418	105.220128	69.17569	8.22094	41	13	4.865874	26.732794	42.902858	16.534483	21.98895	16.264317	42.568505	29.201786	24	9.245119	18.042539	13.30132	7.399313
L3_chr5_+_56505637	chr5	56505605	56505693	+	65056	GPBP1	GPBP,DKFZp761C169,MGC126339,VASCULIN	10.864172	6.637056	6.527897	10.75124	3.967475	0	12.023672	13.891987	15.903355	26.353602	17.993688	17.281487	49.051204	56.417151	25.054055	31.168493	20.131964	12.999989	13	11	4	11	3.886792	0	17	22.969697	19.992593	26.930556	21	24	47.996269	73.9082	43.796928	50.930314	28.978261	13
L3_chr5_+_61637789	chr5	61637788	61638050	+	3796	KIF2A	HK2,KIF2	16.914397	16.328332	7.970478	14.692925	7.15863	2.552426	13.946956	32.540716	25.39053	29.110291	29.250933	16.622331	21.084239	17.222763	11.982032	38.47371	34.235798	15.908465	20	27.029077	4.912088	15	7.005815	4	19.028209	50.919355	31.837307	29.951613	34	23	20.524324	22.940291	22.465082	62.924279	46.96	16
L3_chr5_+_65927945	chr5	65927935	65927982	+	375449	MAST4	DKFZp686E18148,DKFZp686N1467,FLJ16540,FLJ33039,KIAA0303	4.069575	5.387708	9.937853	32.44595	21.479617	1.91432	2.059989	2.259167	9.392322	6.621306	22.610785	14.382946	4.119751	0	5.846494	7.924283	12.354882	4.007312	5	9	6	33	21	3	3	4	12	7	26	20	4	0	11	13	17	4
L3_chr5_+_72148243	chr5	72148218	72148254	+	3842	TNPO1	IPO2,KPNB2,MIP,MIP1,TRN	1.608488	4.237446	1.591957	3.918306	2.039444	0	0.66108	2.939727	3.947832	4.919368	9.660645	5.076435	17.457108	19.673117	14.277067	20.167376	18.750903	5.971273	2	7	1	4	2	0	1	5	5	5	11	7	17	26	24	32.988304	26	6
L3_chr5_+_72179703	chr5	72179700	72179756	+	3842	TNPO1	IPO2,KPNB2,MIP,MIP1,TRN	27.076791	18.082595	17.039846	24.570873	18.162564	3.399269	20.176159	15.861476	21.924354	17.961736	11.403491	15.020508	43.783755	52.269301	52.450897	51.016495	23.315611	20.803693	32	30	10	25	17.724138	5	26	25	27	18.188654	13	21	43	67.720747	78.688299	82.997151	31.344149	21
L3_chr5_+_72830008	chr5	72830003	72830035	+	689	BTF3	BETA-NAC,BTF3a,BTF3b,NACB	26.829578	16.159763	28.710177	24.683773	11.257039	2.724655	14.629469	10.427973	3.923838	12.97793	8.600535	7.730805	313.538104	341.981123	459.376443	362.121039	368.974995	212.436739	29.960317	26.92973	16	25	11	4	19	16	4.9875	13	10	11	313.985792	424.600022	480.848638	581.480333	383.980525	223.981708
L3_chr5_+_72897353	chr5	72897323	72897359	+	84135	UTP15	FLJ12787	0	0	1.591957	0	0	0	1.32216	7.474	7.306837	4.919368	5.979001	5.10354	8.217744	16.824764	25.213326	37.521552	31.595829	14.771118	0	0	1	0	0	0	2	11	9	5	7	7	8	22	39	61	42	15
L3_chr5_+_72958175	chr5	72958174	72958175	+	64283	RGNEF	DKFZp686P12164,FLJ21817,KIAA1998	9.766167	5.639978	5.161982	17.340853	8.901132	0.006374	2.960227	21.423866	4.730344	12.002993	0.84304	4.892798	10.068723	9.571566	7.39332	8.924949	7.6546	11.512109	10.962264	9.461395	3	17.522165	8.671053	0.014851	4	26.383051	5.783051	11.522287	1	6.966102	9.923077	12.35275	10.688979	14.498824	9.712186	11.817143
L3_chr5_+_74668778	chr5	74668776	74668861	+	3156	HMGCR		131.90846	82.042847	42.219878	119.464382	32.804323	13.389379	84.215795	110.684346	48.132814	75.836595	115.502476	45.735439	385.639838	312.947098	134.32661	245.475659	305.528932	206.384384	146	138	23.998051	121	32	19	108	149.9936	58.991948	75	130.855661	64.9872	382.969948	399.978216	187.784591	397.979641	357.98235	212.97792
L3_chr5_+_86599462	chr5	86599437	86600565	+	5921	RASA1	CM-AVM,CMAVM,DKFZp434N071,GAP,PKWS,RASA,RASGAP,p120GAP,p120RASGAP	77.113605	53.496367	107.58287	606.330962	398.879614	62.531144	36.157862	71.298706	172.567816	536.53608	697.912441	736.593732	48.030708	46.216141	113.865041	322.957732	616.893054	297.405896	90.401247	88.984967	61.967495	613.906237	388.573425	86.072755	49.5823	106.519793	209.864507	511.819826	784.453578	1077.151863	47	60.968145	175.819123	525.332214	744.654653	303.949795
L3_chr5_+_87600529	chr5	87600485	87600615	+	NA	NA	NA	2.461086	3.043188	1.591957	3.918306	1.019722	0	0.66108	4.449217	17.213518	11.503106	5.958976	5.872869	32.734419	9.771831	12.841841	16.477185	18.794521	2.014269	3	5	1	4	1	0	1	7.885417	21	12	6.977011	8	32	13	23	27	27	2
L3_chr5_+_88221022	chr5	88221013	88221028	+	NA	NA	NA	3.332943	4.221497	1.591957	1.957861	4.089265	0	6.082933	1.178254	1.545543	4.82506	0.84304	0	6.1524	0	2.823885	12.833685	4.14375	4.99322	4	7	1	2	4	0	8	2	2	5	1	0	6	0	5	21	6	5
L3_chr5_+_89887928	chr5	89887927	89887928	+	NA	NA	NA	14.486423	7.13532	5.161982	8.877138	3.069543	3.712866	25.217351	28.494092	15.274928	12.52249	7.866493	10.982184	12.158417	11.661098	2.4069	9.235029	13.182356	3.944081	16	12	3	9	3	5	29	34	18	12	9	16	12	15	4	15	16	4
L3_chr5_+_110102599	chr5	110102578	110102649	+	91137	SLC25A46		42.438435	16.759156	15.14405	23.558447	13.046564	4.978102	13.365889	21.623336	11.767018	17.77721	28.742316	19.889399	32.64294	33.851607	34.410412	40.579565	39.750452	23.650298	49.531915	27.765957	9	24	12.765957	6.986486	18.778894	32.336683	15	17.778894	33	27.778894	32	44.568306	54.270492	66.270492	53.75343	24
L3_chr5_+_126881230	chr5	126881224	126881289	+	133619	PRRC1	FLJ32875	1.608488	1.810134	1.591957	3.902124	0	0	1.98324	3.480183	3.091086	11.819906	8.585841	5.121455	4.130688	20.53473	11.784496	12.80435	30.22449	9.93658	2	3	1	4	0	0	3	6	4	12	10	7	4	27	22	21	41	10
L3_chr5_+_128458289	chr5	128458287	128458347	+	51015	ISOC1	CGI-111	86.019496	44.812194	33.610667	83.836792	20.463457	4.695322	12.967801	7.724853	15.408278	21.263486	7.702723	15.073205	35.348658	18.118298	24.767103	24.345436	26.989209	14.780073	96.164395	74.928171	19	84.852247	20	6.904639	17.525773	13	19	21	9	21	34.67448	23.961379	37.982456	39.733295	36.634471	14.996491
L3_chr5_+_131621239	chr5	131621230	131621315	+	8572	PDLIM4	RIL	11.953995	10.139884	183.200473	107.87609	70.972233	9.046379	0.685549	6.950914	57.472688	15.099637	20.926699	12.687794	10.192311	14.468977	117.904938	40.006566	17.000769	25.409382	14	16.919848	91.349523	108.994145	69.043845	12.943841	1.047439	11	67.969432	15	24	17.878992	9.99375	18.99375	147.699626	65.075999	23	25.9875
L3_chr5_+_135392575	chr5	135392506	135392640	+	7045	TGFBI	CSD,BIGH3,CDB1,CDG2,CDGG1,CSD1,CSD2,CSD3,EBMD,LCD1	416.286312	271.811938	172.465369	425.34876	263.199037	738.374403	170.486424	171.006991	103.712098	166.844221	138.739448	473.153972	194.268132	172.019961	344.736511	227.558746	277.263443	792.676378	430.941876	466.88977	87	426.806513	254.958358	737.80516	190.996784	202.988513	120.998065	153	153.998069	733.980865	192.990457	217.993923	385.981317	366.994355	300.990457	846.963539
L3_chr5_+_135496432	chr5	135496427	135496503	+	4090	SMAD5	DKFZp781C1895,DKFZp781O1323,Dwfc,JV5-1,MADH5	0	6.059798	6.687965	7.827229	2.039444	0	3.382149	5.133326	7.881868	4.745715	8.562894	5.834432	16.404918	8.435438	15.330837	13.411993	33.875774	11.857806	0	10	4	8	2	0	5	8	10	5	10	8	16	11.146704	27	21.981366	45	12
L3_chr5_+_139467588	chr5	139467527	139467625	+	NA	NA	NA	61.08334	32.499677	14.873793	65.014956	22.383699	7.897585	29.719188	41.609748	14.293677	8.727288	39.940326	28.873762	42.712884	20.944617	14.867004	11.613126	22.018864	8.979753	71.269857	54.269857	9	66	21.815385	11	40	62	18	9	46	40.659026	42	27.381295	25	19	27.988024	9
L3_chr5_+_140060215	chr5	140060208	140060228	+	153527	ZMAT2	FLJ31121	0.804244	6.546722	1.591957	1.957861	0	0	1.98324	0	0.772772	5.913903	0.84304	4.915947	13.268224	6.024038	9.573566	20.954923	21.303739	8.909638	1	11	1	2	0	0	3	0	1	6	1	7	13	8	15	33.99115	26	8.944681
L3_chr5_+_141468527	chr5	141468507	141468574	+	80762	NDFIP1	MGC10924,N4WBP5	83.673077	78.042941	38.478926	63.467284	49.177755	12.428083	13.158817	32.885446	10.826896	14.660363	13.006825	27.005619	58.590278	41.521744	23.649521	36.054128	44.083448	42.704804	92.995146	131.969137	20.995146	64.386165	47.962931	17.995146	17.994286	47	13.247143	15	15	38	57.743902	53.966682	37.820231	58.761468	57.021717	43.515012
L3_chr5_+_147743713	chr5	147743682	147743770	+	81545	FBXO38	Fbx38,MOKA,SP329	23.764114	9.006106	11.623904	16.611656	6.118332	2.638541	97.270765	89.60286	71.088941	93.017092	114.677129	101.434577	106.916158	80.248488	88.781053	88.370897	169.785285	69.08094	28.075472	14.94382	7	16.988235	6	4	124	132.996025	86.989418	92	130.997344	144	104.997459	104.998731	133.998729	144	213.992391	70
L3_chr5_+_148501263	chr5	148501246	148501267	+	22885	ABLIM3	HMFN1661	0	0	0	1.957861	0	1.276213	0	0.540457	0	4.82506	2.552068	25.281069	0	0	0	1.218951	4.14375	17.582918	0	0	0	2	0	2	0	1	0	5	3	36	0	0	0	2	6	17.725
L3_chr5_+_149360499	chr5	149360360	149360535	+	22993	KIAA0194	SMF	252.234974	133.007867	237.975009	311.732233	272.380762	173.97986	255.899613	365.735245	455.857652	448.066081	426.551151	363.857151	79.462015	81.712288	199.040799	178.561099	168.732972	139.98489	276.975155	223.85452	129.949399	314.957131	265	208.965254	304.767604	453.991892	526.960415	418.998482	476.915462	534.974775	77.99632	106.980442	258.974977	289.990876	211.99447	143
L3_chr5_+_156311312	chr5	156311312	156311312	+	NA	NA	NA	4.307503	1.211934	0	0.975531	0	0.638107	5.421853	4.052413	16.151794	2.94947	7.919555	12.314731	5.100095	3.815345	4.559783	1.832151	0.643964	1.993043	5	2	0	1	0	1	7	6	19	3	9	18	5	5	7	3	1	2
L3_chr5_+_159368723	chr5	159368690	159368748	+	7265	TTC1	TPR1	3.265331	3.641388	1.591957	0.975531	0	0	24.407908	2.259167	11.144615	8.727288	3.394715	10.899534	71.218446	75.694115	79.031218	61.378754	77.97845	44.207837	4	6	1	1	0	0	31.884615	4	14	9	3.9625	15	69.988847	97.98876	115.975666	100	98.985087	44.996269
L3_chr5_+_162797184	chr5	162797142	162797218	+	900	CCNG1	CCNG	26.781126	26.310293	16.625818	25.606847	8.176878	4.98908	22.877548	33.603992	35.597163	35.172385	28.91338	25.067393	127.231165	130.38684	124.175853	96.134803	119.282645	87.279577	31	43.879195	10	26	8	7	28	47	41.991379	34	33	35.966387	125.997742	165.996622	162.996622	155.998871	144	90
L3_chr5_+_170810819	chr5	170810818	170810819	+	NA	NA	NA	1.656842	1.322229	0	0	3.063528	2.123056	0	2.799956	1.580632	1.93233	0.338137	0	2.054407	1.524208	2.36054	3.061421	0.643964	10.111115	2	2.177419	0	0	3	3	0	4.318698	2	2	0.408163	0	2	2.028243	4.200881	5	1	10.405405
L3_chr5_+_172415960	chr5	172415958	172416002	+	153222	LOC153222	DKFZp313F2319,DKFZp686G2059	0.804244	2.43277	0	0.975531	0	0	12.134247	6.31158	3.126175	6.70065	9.407846	20.713586	15.298063	9.118418	5.373188	5.484773	3.417954	3.021404	1	4	0	1	0	0	15	10	4	7	11	28.988235	15	12	10	9	5	3
L3_chr5_+_174084230	chr5	174084219	174084233	+	4488	MSX2	PFM1,CRS2,FPP,HOX8,MSH,PFM	5.209432	10.757685	3.343982	3.908924	2.043806	1.91432	2.059989	0.540457	1.580632	0	0	0.741153	0	2.245167	1.585219	0	0	1.007135	6	18	2	4	2	3	3	1	2	0	0	1	0	3	3	0	0	1
L3_chr5_+_177490611	chr5	177490582	177490666	+	64777	RMND5B	DKFZp434K0926,FLJ22318	169.337905	79.282935	51.874369	163.205943	129.163144	57.30066	141.085681	140.708233	51.414263	97.681931	95.221509	105.35123	68.997797	91.17073	67.038272	69.890303	74.308574	60.419647	182.952323	134.009848	29	164.795282	125.62119	72.169778	165.9319	171.97829	60.985761	91	106.951098	152.884958	68.029894	116.796581	89.978571	113.409212	88.470504	61.911369
L3_chr5_+_177564136	chr5	177564102	177564139	+	3182	HNRPAB	ABBP1,FLJ40338,HNRPAB	60.821531	34.404691	56.272259	53.427517	28.723835	15.895583	72.106682	31.379605	49.293547	38.969319	12.364729	23.089284	53.25735	40.181309	77.835262	30.226678	33.686681	45.904265	65.984756	58	30	54	27.984756	20	78.966667	38.983333	57	36.983333	14	34	53	50.975871	87.975871	49	40	48
L3_chr5_+_179058533	chr5	179058517	179058689	+	821	CANX	CNX,FLJ26570,IP90,P90	3622.586563	2293.517267	1987.704301	2363.359713	1230.690364	318.189066	1966.345462	2656.149679	1756.523347	1287.326282	1756.373204	1283.386514	2504.966235	2209.554616	3156.287419	1929.738083	2919.885883	1296.572577	3640.883457	3965.91754	954.978469	2369.940664	1192.975403	385.944502	2084.948242	2763.945864	1980.933629	1177.99519	1929.978782	1930.935572	2512.923653	2751.931765	3206.888659	3105.865416	3073.912448	1358.937216
L3_chr5_+_179092437	chr5	179092423	179092443	+	9794	MAML1	KIAA0200,Mam-1,Mam1	29.553142	16.660472	7.024196	14.753159	12.2995	2.761163	26.192155	13.508434	30.526666	23.859792	10.429393	16.833263	18.37469	16.812175	11.472186	13.503158	15.318886	16.586443	33	28	4	15	12	4	33	19	36.993671	23	11.951515	24	17.993789	21.993197	17	22	20.986395	17
L3_chr5_+_180582907	chr5	180582905	180583342	+	90933	TRIM41	MGC1127,MGC31991,RINCK	11.857991	8.455498	9.486695	6.835517	3.063528	1.91432	24.839649	15.279692	5.44449	4.478579	4.215201	3.677588	11.289799	9.747521	2.573981	5.98536	34.117375	5.80197	14	14	5.732558	7	3	3	32	25.193548	7	4.677419	5	5	11	13	5	9.827586	41.482759	5.827586
L3_chr5_-_39110259	chr5	39110243	39110262	-	253260	RICTOR	DKFZp686B11164,KIAA1999,MGC39830,mAVO3	119.932485	75.083558	78.704971	99.365267	39.138737	14.833534	18.582842	82.529241	73.778015	33.529375	58.01748	40.457127	114.234685	129.611244	187.045537	110.379777	116.337002	22.388225	127	128	40	100	38	19	23	98.940072	85.977444	31.984962	65	58.980296	113.998837	162.998837	206.994224	178	131	23
L3_chr5_-_60493966	chr5	60493964	60494063	-	643155	DKFZP686E2158	DKFZp686O1385	12.514265	12.077078	7.959786	16.641338	12.276761	2.000435	7.610918	18.60149	16.624296	24.0482	10.257395	18.800585	52.196872	89.192873	79.755771	87.278553	69.195932	33.779764	15	20	5	16.990654	12	3	11	30	21	24	11.992701	25.985507	50.994848	115.988	119.965935	141.974305	91.998276	34
L3_chr5_-_61735462	chr5	61735461	61735530	-	27292	DIMT1L	DIMT1,HSA9761	99.285378	59.674202	59.086949	89.789231	63.656166	12.268047	41.60591	36.769528	21.696793	33.808029	19.872931	13.80876	55.971914	36.561183	30.322804	28.744914	40.901552	32.565704	112.459632	99.997812	33.276812	91	62	17.699088	53	51.99639	27	33.861111	22.985866	19	54.995157	47.71667	48.987981	47	53.946882	32.995181
L3_chr5_-_64367112	chr5	64367112	64367112	-	NA	NA	NA	2.528698	0.610418	0	0	1.019722	0	14.153649	4.052413	5.761294	3.91	3.464574	8.302506	2.054407	0.742541	0	1.218951	0	3.944081	3	1	0	0	1	0	17	6	7	3.931034	4	12	2	1	0	2	0	4
L3_chr5_-_73972310	chr5	73972303	73972312	-	8507	ENC1	CCL28,ENC-1,FLJ39259,KLHL35,NRPB,PIG10,TP53I10	3.332943	0.610418	1.591957	51.453865	12.295907	1.276213	0	0.540457	4.843379	7.137442	5.192645	11.169752	2.054407	0	9.573566	17.270575	19.887226	14.494517	4	1	1	52	12	2	0	1	6	7	6	16	2	0	15	28	24.333333	15
L3_chr5_-_74197946	chr5	74197946	74197946	-	26049	KIAA0888		0	1.211934	0	0	0	0	0	0	0	0	0	0	1.032672	10.870975	0	0	0	0	0	2	0	0	0	0	0	0	0	0	0	0	1	14	0	0	0	0
L3_chr5_-_76004831	chr5	76004831	76004831	-	NA	NA	NA	0.269137	0.610418	0	5.263208	1.019722	0	11.042224	5.345044	6.125805	2.94947	2.350404	3.405346	0	1.502626	0.371063	1.559466	0.643964	1.993043	0.35	1	0	5.35	1	0	13.513035	7.675138	7.428571	3	2.733859	4.79857	0	2	0.777778	2.555556	1	2
L3_chr5_-_79322840	chr5	79322823	79322847	-	345778	MTX3	DKFZp686O1788	9.100239	7.866486	1.591957	5.93514	5.107334	0.638107	27.877351	49.16611	26.698926	13.643224	30.498197	23.563148	21.535988	34.511092	35.999951	32.782309	44.354674	7.077705	10.878049	13	1	6.071006	5	1	36.879518	70.97992	33	14	34.97992	33	21	44.996078	56	53.530271	57.863636	7.066895
L3_chr5_-_81082611	chr5	81082611	81082699	-	23635	SSBP2	DKFZp686F03273,HSPC116	8.274374	3.653606	3.183914	5.859986	0	0.638107	13.865082	15.212105	8.004644	18.364875	14.427943	44.843469	54.204394	47.742544	16.416834	32.192587	27.691162	34.751087	10	6	2	6	0	1	19.983957	25	10	18.983957	16.994872	62.983957	53	62.993355	29.605405	52.78268	37.996633	35
L3_chr5_-_86744443	chr5	86744407	86744518	-	902	CCNH	p37,p34,CAK	1.656842	1.822352	0	1.957861	1.019722	0	2.644319	12.315141	12.832108	5.819595	4.238148	10.854514	45.032158	22.621308	40.701829	25.641856	14.468262	43.980296	2	3	0	2	1	0	4	20	16	6	5	15	44	30	66	42	21	45
L3_chr5_-_88006226	chr5	88006226	88006227	-	NA	NA	NA	0.885563	0.004583	0	0.006781	0.105131	0.002854	0.187116	27.390856	0	0.134729	0.256498	0.849101	0	0	0.000571	0.001576	0.001017	0.002948	1.096774	0.007126	0	0.007126	0.1039	0.007126	0.311258	33.25	0	0.155629	0.311258	1.130901	0	0	0.002674	0.002674	0.002674	0.002674
L3_chr5_-_93045275	chr5	93045271	93045282	-	NA	NA	NA	11.21843	13.366216	7.91608	14.034221	5.920545	1.362328	3.567689	1.858813	1.415654	0.560188	14.757274	7.330793	45.419959	41.899208	48.046847	33.349539	56.587618	19.341651	12.590708	22.38466	4.678571	14.222689	5.785714	2	5	3	1.836735	0.610169	16.674419	10.370114	44.946516	53.831314	62.660113	54.117202	66.821298	19.756642
L3_chr5_-_93815869	chr5	93815868	93815869	-	NA	NA	NA	0.804244	0.610418	0	0.975531	0.064196	0	0.66108	3.30128	0	8.204045	3.464574	15.167708	0	0	1.090837	1.218951	0	0	1	1	0	1	0.063492	0	1	5	0	8	4	22	0	0	2	2	0	0
L3_chr5_-_112285824	chr5	112285819	112285913	-	7905	REEP5	DP1,C5orf18,D5S346,MGC70440,TB2	4.258193	6.314818	1.591957	5.853186	12.261781	6.589802	6.614769	6.614591	3.898947	10.902453	4.215201	6.547408	14.346987	19.718176	18.821076	21.364174	27.736755	43.431541	5.309783	10.416667	1	6	12	10	9.552632	11	5	11	5	9	14	25.972603	33.452781	34.986301	38.347962	44
L3_chr5_-_131790267	chr5	131790207	131790302	-	NA	NA	NA	0	0	0	2.933393	2.039444	0	8.78833	5.29839	6.252351	54.931699	32.330045	15.802684	2.065344	4.372226	1.977526	7.912604	5.431678	1.007135	0	0	0	3	2	0	12	8.89404	8	54	37	21.94964	2	5.866667	4	13	8	1
L3_chr5_-_132194239	chr5	132194220	132194270	-	NA	NA	NA	7.670518	4.838961	4.93594	6.818257	13.296483	3.276648	13.202448	0.540457	3.947832	3.887265	5.192645	5.834432	8.154426	1.485082	7.288276	5.474701	4.283342	8.836402	9	8	3	6.961538	13	5	17	1	5	4	6	8	8	2	12	9	6	9
L3_chr5_-_132651306	chr5	132651306	132651306	-	NA	NA	NA	0	0	0	0	0	0	9.834989	9.888093	9.186969	4.154758	9.244227	17.793453	0	0	0	0	0	0	0	0	0	0	0	0	12.141026	13.264466	11	4.166667	10.474359	26.282051	0	0	0	0	0	0
L3_chr5_-_133332216	chr5	133332178	133332224	-	56951	C5orf15	HTGN29,KCT2	6.720236	1.831254	3.183914	2.933393	0	0	0	4.504543	2.353404	8.68972	5.127083	8.570817	27.483917	14.329717	12.923938	31.893869	18.696206	11.833575	8	3	2	3	0	0	0	7.977273	3	9	6	12	27	19	23	52	25	12
L3_chr5_-_133540541	chr5	133540536	133540544	-	6500	SKP1A	EMC19,MGC34403,OCP-II,OCP2,SKP1,TCEB1L,SKP1A,p19A	13.193161	18.249108	3.343982	14.833212	3.069543	1.362328	28.047211	58.349935	45.083757	27.863977	29.358941	23.264268	252.006578	210.582158	520.511614	273.930216	406.670844	183.323246	15	31	2	15	3	2	33	71	52	27	33	34	253	261	479	439	393	195
L3_chr5_-_133589662	chr5	133589597	133589855	-	5515	PPP2CA	PP2CA,PP2Ac,RP-C	934.337077	672.787172	709.036165	619.261908	400.912366	93.399251	154.687843	227.378028	197.416053	148.230587	199.464898	146.810433	421.553336	369.16269	520.066543	303.978645	360.265519	211.39513	962.930616	1156.855087	354.946039	622.907141	388.9786	114.990171	186.98871	279.9524	232.84094	141.91124	222.920161	212.900757	419.971251	463.978799	606.791106	491.340749	404.819009	218.947664
L3_chr5_-_137252908	chr5	137252908	137252916	-	NA	NA	NA	0.804244	3.644703	0	0.975531	0	0	3.458898	2.939727	0	2.724645	3.395108	2.897997	11.296127	4.525839	14.25824	4.265821	1.287928	0	1	6	0	1	0	0	5	5	0	2.909091	4	4	11	6	19	7	2	0
L3_chr5_-_139917226	chr5	139917206	139917243	-	10011	SRA1	MGC87674,SRA,SRAP,STRAA1,pp7684	7.34839	9.679649	4.775871	21.79793	1.019722	4.638975	0	5.160093	0	1.93233	0.84304	0.741153	15.265595	16.670791	17.454286	11.594671	15.946791	34.441151	8.897059	16	3	22.210526	1	7	0	8	0	2	1	1	14.866279	22	29	19	22.772455	35
L3_chr5_-_140978678	chr5	140978671	140978803	-	1729	DIAPH1	DIA1,DFNA1,DRF1,FLJ25265,LFHL1,hDIA1	118.498058	92.192069	74.309013	133.944414	85.048361	35.095904	108.099872	88.629111	78.117027	80.845351	78.521919	70.060936	96.309306	87.562243	121.866773	80.402367	91.849754	58.391241	135.1052	154.790511	42.561947	136.008583	83	48.998418	138.257748	129.141831	95.878358	80.460445	90.239151	98.584994	94.63199	113.822205	184.508041	131.27226	122.303561	58.997303
L3_chr5_-_141684758	chr5	141684758	141684771	-	81848	SPRY4		0	1.810134	3.183914	8.853599	12.309299	2.123056	7.115038	6.933543	9.01346	13.224047	29.497679	15.302103	0	3.783298	5.054164	5.503378	55.507573	14.68713	0	3	2	9	12	3	9	10	11	13	33	22	0	5	8	9	65	15
L3_chr5_-_143530335	chr5	143530332	143530426	-	81555	YIPF5	DKFZp313L2216,FinGER5,SB140,SMAP-5,SMAP5,YIP1A	0	1.822352	0	0.975531	1.019722	0	15.506422	13.285299	5.44449	7.626804	7.665082	8.05789	33.743065	30.455534	54.243751	35.546412	49.384986	29.665432	0	3	0	1	1	0	21	22	7	7.988095	9	11	33	39.993865	79.987691	58	63.996933	30
L3_chr5_-_167731178	chr5	167731175	167731178	-	NA	NA	NA	0	0	0	0	0	0	0	0.540457	0.008143	10.353922	0.84304	0.741153	0	0	1.733047	1.826311	0.643964	1.993043	0	0	0	0	0	0	0	1	0.012155	10	1	1	0	0	3	3	1	2
L3_chr5_-_168660487	chr5	168660486	168660490	-	6586	SLIT3	FLJ10764,MEGF5,SLIL2,SLIT1,Slit-3,slit2	2.438431	0.615713	15.271486	10.113919	0.017655	0	0	0	0.062737	0	0.003562	1.484559	4.280027	0.871974	1.372624	1.538235	0.738189	0.032376	2.980551	1.008768	8.559932	10.281493	0.017531	0	0	0	0.087838	0	0.00469	2.003127	4.171171	1.171171	2.467814	2.533919	1.171171	0.030163
L3_chr5_-_172976208	chr5	172976206	172976287	-	91272	FAM44B	BOD1	31.537786	7.255912	8.279922	41.812293	18.061461	13.570211	12.458981	12.51804	12.517334	9.75857	14.173938	16.87729	7.191806	5.232876	23.588257	18.330082	19.651348	3.000177	36.247902	11.972042	5	42.556129	17.646357	19.110739	16.562573	18.356378	15.810059	9.993541	16.297713	24.112528	7	7	37	30	26	3
L3_chr5_-_175969764	chr5	175969718	175969778	-	114787	GPRIN1	GRIN1,KIAA1893	10.120929	6.395926	16.711475	7.505757	4.08325	5.180235	5.751354	6.724424	33.278885	8.902475	1.709028	7.124307	9.215833	9.008365	14.316227	2.901803	2.666847	6.970878	12.430832	10.596564	10.173584	7.659757	4	7.86911	8	11.855465	41.122602	9.127952	2	9.744079	9.026678	12.009523	25.237031	4.779172	4.038896	7.018966
L3_chr5_-_176671520	chr5	176671508	176671536	-	83463	MXD3	MAD3,MGC2383	47.130668	12.512934	0	1.957861	2.039444	1.362328	0.66108	1.080913	0.772772	0	0	0	18.349572	2.970163	2.0796	1.214719	0.643964	3.021404	52	21	0	2	2	2	1	2	1	0	0	0	17.975	4	4	2	1	3
L3_chr5_-_176814922	chr5	176814909	176814935	-	NA	NA	NA	2.48088	5.499784	0	1.820606	1.019722	0.839369	4.242625	11.788321	1.598928	0.979393	4.292921	1.488499	3.304474	0.009753	0.510351	0.008393	0.848889	0.044767	3.028646	9.057292	0	1.860465	1	1.284722	6.446091	15.859865	2.026625	1.04249	5	2.04249	3.208	0.014118	1.028235	0.014118	1.349398	0.042353
L3_chr5_-_180175149	chr5	180175147	180175151	-	NA	NA	NA	0	0	0	2.942775	0	0	0	0	0.772772	0	0.84304	0	0	0	0	1.826311	14.673033	1.993043	0	0	0	3	0	0	0	0	1	0	1	0	0	0	0	3	18.916667	2
L3_chr6_+_4721615	chr6	4721613	4721651	+	9425	CDYL	CDYL1,DKFZP586C1622,MGC131936	7.402518	4.831915	0	9.80167	3.063528	0	2.721069	1.718711	7.868072	17.190657	5.081188	2.897997	3.087079	3.712704	10.062089	2.43367	4.705882	1.007135	9	8	0	10	3	0	4	3	10	17	6	4	3	5	17.170949	4	7	1
L3_chr6_+_7335031	chr6	7335030	7335052	+	83732	RIOK1	AD034,FLJ30006,MGC12903,bA288G3.1	12.569369	16.197656	15.25572	17.639565	17.435753	0	22.578745	12.882367	11.927472	18.697288	32.237669	17.094213	49.961135	31.964018	59.267275	28.14845	55.342136	16.859611	15	26.991379	8.983193	18	17	0	28.925532	21	15	19	37	24	48.96363	41.997403	87	45.984628	72.968831	17
L3_chr6_+_10855977	chr6	10855977	10856041	+	81853	TMEM14B	MGC1223,RP3-417M14.1	15.823962	3.653606	3.183914	6.861081	3.063528	3.712866	0.66108	0.540457	1.545543	3.80792	4.261095	1.482306	33.687213	21.975249	12.287152	9.758041	9.633187	15.814809	18.564103	6	2	7	3	5	1	1	2	4	5	2	33	29	21	16	14	16
L3_chr6_+_13122084	chr6	13122081	13122085	+	NA	NA	NA	85.250249	60.92563	22.420553	244.479144	209.115855	208.567646	132.292101	95.078562	18.797984	144.552306	89.566273	432.072422	2.921302	2.978086	2.463062	6.147058	5.676755	16.055262	88.909193	104.234956	11.824904	244.199162	201.950648	204.687514	137.589316	104.847893	22.458517	128.342845	97.952245	689.978346	2.837838	3.918919	4.081631	10.035111	7.595144	16.490884
L3_chr6_+_13723538	chr6	13723533	13723554	+	51406	NOL7	C6orf90,MGC71933,RARG-1,dJ223E5.2,RP1-223E5.1	164.125761	99.397484	86.529127	113.336605	46.260339	8.555947	5.250429	11.894673	12.30897	9.944316	6.876814	5.054841	62.34928	40.859364	84.441522	38.25408	52.218044	15.673038	172	169.998258	43.998255	113.951473	44.986126	12	7	16	15	10	8	7	62	52	94.986877	62	61	16
L3_chr6_+_20510055	chr6	20510046	20510119	+	1871	E2F3	RP1-177P22.2,DKFZp686C18211,E2F-3,KIAA0075,MGC104598	0.804244	3.644704	17.724846	5.869368	2.039444	0.638107	5.790087	7.181817	29.839738	0.937795	8.61028	3.63915	0	1.485082	2.676056	4.140534	0	1.007135	1	6	10	6	2	1	8	12	36	1	10	5	0	2	5	6.772727	0	1
L3_chr6_+_24234398	chr6	24234351	24234454	+	140767	NRSN1	p24,VMP,RP11-176J5.1	0.974938	1.174067	6.565209	40.697578	26.031251	4.995127	0.665565	0.899097	2.163296	16.758417	16.473234	22.025176	1.534894	1.339399	5.681143	26.504383	39.5998	30.833229	1.249553	1.922061	3.995568	41.483892	25.456338	7.094536	1.069844	1.821146	2.818821	17.451798	19.291407	30.488413	1.48321	1.80677	10.670581	43.452304	54.335713	31.003286
L3_chr6_+_26212139	chr6	26212137	26212142	+	8364	HIST1H4C	H4/g,H4FG,dJ221C16.1	3.332943	1.220836	4.93594	3.915723	0	0	2.059989	0.540457	4.913659	1.87559	0.84304	2.195282	15.326651	4.514645	2.227429	3.061421	1.36976	4.964138	4	2	3	4	0	0	3	1	6	2	1	3	15	6	4	5	2	5
L3_chr6_+_26646566	chr6	26646563	26646611	+	10473	HMGN4	HMG17L3,MGC5145,NHC	2.461087	4.246219	0	4.891254	3.063528	0.638107	1.98324	0.540457	0.772772	0.937795	2.552068	6.530564	22.500806	9.910551	5.790174	9.784091	5.349845	5.992499	3	7	0	5	3	1	3	1	1	1	3	9	22	13	11	16	8	6
L3_chr6_+_26705182	chr6	26705138	26705187	+	29777	ABT1	hABT1	4.117929	3.03097	1.591957	5.869368	2.039444	3.399269	13.761585	6.989714	11.945651	18.552429	5.956054	8.637534	28.655823	35.872139	19.570779	33.691334	26.320096	13.956815	5	5	1	6	2	5	19	12	15	19	7	12	27.995327	47	32.981651	55	35.986025	14
L3_chr6_+_30420891	chr6	30420884	30420914	+	79897	RPP21	DAQB-170I5.4,C6orf135,FLJ22638	5.355282	1.220836	0	11.938074	1.019722	2.172262	0	1.026674	0	0	0.84304	0.395236	4.119751	0.742541	0.494381	2.292754	2.013723	0.758679	6.469388	2	0	12.181345	1	3.363782	0	1.769458	0	0	1	0.52381	4	1	1	3.75	3	0.75
L3_chr6_+_32970514	chr6	32970500	32970515	+	NA	NA	NA	3.216977	3.03097	0	1.951062	0	0	2.16878	14.293943	1.580632	2.870125	0	1.482306	14.288489	4.525839	1.568847	4.271661	7.290652	1.993043	4	5	0	2	0	0	3	20	2	3	0	2	14	6	2.973684	7	10	2
L3_chr6_+_33284251	chr6	33284241	33284267	+	6015	RING1	DAQB-314F24.3,RNF1,DADB-100D22.6,RING1A	46.842696	41.695255	10.323964	47.208947	22.508643	10.97112	15.713538	14.497387	6.359211	25.208063	11.219147	18.37835	30.451417	18.406155	19.079435	16.5302	18.433351	26.301214	52.970294	70	6	47.911968	21.983402	15	21	21.917309	8	24.925373	12.985086	25.991935	29.943237	23.971098	28.994845	26.930432	23.971098	26.994118
L3_chr6_+_33530330	chr6	33530309	33530364	+	221504	ZBTB9	DASS-97D12.7,MGC23166	4.941431	4.826743	9.829551	13.718724	8.172516	1.362328	3.382149	2.259167	4.706807	8.776128	0.84304	2.195282	10.278885	8.220583	4.653582	4.867341	4.671411	8.03585	6	8	5.941176	14	8	2	5	4	6	9	1	3	10	11	9	8	7	8
L3_chr6_+_33697076	chr6	33697068	33697105	+	3710	ITPR3	IP3R,FLJ36205,IP3R3	21.250942	25.085977	9.937853	10.779387	7.163412	0	10.778261	26.70357	41.063819	28.129251	4.238148	7.221843	8.198111	10.609851	7.804766	3.64839	3.383483	5.95835	25	42	6	11	7	0	15	39	49	27	5	10	8	14	14	6	5	6
L3_chr6_+_34867771	chr6	34867758	34867870	+	54887	C6orf107	RP3-349A12.1,FLJ20302,UHRF1BP1,dJ349A12.1,C6orf107	49.268757	22.366894	14.638538	27.446548	11.236044	7.583988	62.901208	85.608141	60.152736	38.089676	34.600034	37.741638	23.514414	41.882418	16.53316	7.908372	15.708829	8.992676	58	36.994595	8.994595	27.958763	11	11	82	119.995624	74	38.983299	40	53	23	54.994475	29	13	23	9
L3_chr6_+_36518775	chr6	36518712	36518805	+	222658	KCTD20	RP1-108K11.2,C6orf69,MGC14254,dJ108K11.3	20.788639	22.155867	11.303768	13.165387	6.133072	2.738632	6.026468	5.739351	8.619551	11.646253	10.311951	6.502388	20.485235	11.283262	15.096133	15.518435	9.727595	11.117787	25	36.638258	7	13.478764	6	4.183976	9	10	11	12	12.047973	9	19.935252	15.063789	26.783015	25.449198	14.761072	11.10635
L3_chr6_+_37245931	chr6	37245884	37245994	+	5292	PIM1	PIM	33.273093	36.162544	50.213685	189.192023	268.44025	155.304064	25.179499	46.699086	43.718988	135.464765	165.985435	175.351281	18.250641	18.57603	23.850017	42.86872	116.611431	148.291216	39.627441	59.921544	30	191.836621	261.244602	196.437541	35.057198	71.216672	54.474666	133.227907	187.995843	251.989324	17.749736	24.842011	41.341571	70.005453	150.096875	151.515457
L3_chr6_+_44463439	chr6	44463424	44463439	+	988	CDC5L	RP1-319D22.1,CEF1,KIAA0432,PCDC5RP,dJ319D22.1,hCDC5	1.656842	6.038677	0	2.933393	1.019722	0	2.059989	3.037067	2.353404	2.94947	1.68608	1.482306	11.278862	13.702013	4.4865	6.110697	6.191945	4.951215	2	10	0	3	1	0	3	5	3	3	2	2	11	18	8	10	9	5
L3_chr6_+_48144557	chr6	48144556	48144563	+	NA	NA	NA	6.789576	3.618125	3.343982	14.833212	6.337412	10.47061	4.700194	4.479534	1.918708	7.211573	6.52406	21.869841	0	0	1.090837	1.218951	0.080511	1.472074	7.841429	6	2	15	6.205885	14.010461	6.438398	7	2.44898	7.223353	7.544342	31.510679	0	0	2	2	0.148148	1.45614
L3_chr6_+_52334892	chr6	52334825	52334960	+	85315	PAQR8	C6orf33,FLJ32521,FLJ46206,LMPB1,MPRB	126.68363	56.820133	8.279922	19.573061	5.102972	0.638107	29.598044	29.316446	5.735094	13.589851	14.673861	7.205103	60.163006	49.239994	10.884397	14.0395	4.705882	5.030453	144.639549	95	5	19.982079	5	1	40.916129	45	7.163224	13.959184	17	10	58.989529	64.424231	19	23	7	4.994737
L3_chr6_+_52637187	chr6	52637183	52637189	+	730101	LOC730101	DKFZp566E183,FLJ33798,FLJ38040,FLJ38488	21.136301	17.26283	0	8.846799	4.089265	1.276213	17.644589	8.011285	4.005807	9.14184	6.972578	20.056971	8.174112	13.089721	4.431988	7.330459	8.889614	10.636718	24	28.988889	0	9	4	2	22	11	5	9	8	29	8	17	7.797868	11.962963	12	10.810526
L3_chr6_+_52643842	chr6	52643836	52643894	+	28978	TMEM14A	C6orf73,PTD011	3.265331	1.822352	0	0	1.019722	0.638107	0	0	0.772772	1.93233	0	0	12.293863	8.273632	2.0796	6.094786	3.301651	13.884765	4	3	0	0	1	1	0	0	1	2	0	0	12	11	4	10	5	14
L3_chr6_+_53038147	chr6	53038147	53038231	+	26268	FBXO9	KIAA0936,DKFZp434C0118,FBX9,NY-REN-57,VCIA1,dJ341E18.2	393.455816	207.96932	177.163196	359.885886	177.67283	56.987885	106.158591	75.841184	113.133522	71.397179	108.384493	89.327661	185.451166	145.622815	286.411463	215.244612	381.473859	156.271052	417.56619	353.677689	94.896659	362.529566	172.715284	72.915438	127.820228	101.926108	133.871921	68.921182	121.876847	130.844828	183.834681	184.839022	320.662617	347.643119	402.590986	162.849388
L3_chr6_+_53767735	chr6	53767720	53767788	+	55227	LRRC1	FLJ10775,FLJ11834,LANO,dJ523E19.1	27.638584	11.137226	15.760504	21.719297	4.08325	2.528594	7.615666	13.101234	6.213019	2.813385	10.309562	4.930269	12.118613	8.244894	18.7831	8.524225	5.850443	2.01427	32.77027	18.449288	9.491304	22.19322	4	3.965812	11.06917	21.078341	7.933333	3	12	6.721649	11.778761	11	33.410441	14	8.392	2
L3_chr6_+_53784534	chr6	53784533	53784534	+	NA	NA	NA	0	0.610418	0	0	0	0	0	0	0.772772	0	0	0	0	5.372022	10.865194	0.60736	0.643964	1.007135	0	1	0	0	0	0	0	0	1	0	0	0	0	7	15.65	1	1	1
L3_chr6_+_57145062	chr6	57145039	57145098	+	9532	BAG2	KIAA0576,RP3-496N17.2,BAG-2,MGC149462,dJ417I1.2	21.131942	12.677114	11.52981	2.919338	3.059166	0	4.043228	12.7425	17.861155	0.937795	3.372161	5.713997	9.224455	8.256088	14.195085	9.758552	6.133401	1.007135	25	21	7	2.985714	3	0	6	19.802198	22	1	4	8	9	11	24.989583	15.989583	9	1
L3_chr6_+_57290386	chr6	57290379	57290420	+	5558	PRIM2	P58,RP3-401D24.1,MGC75142,PRIM2A	0	4.242904	0	1.957861	0	0	3.49094	6.99214	2.353404	0	0.84304	0.741153	61.749302	56.161317	46.46833	23.331676	18.297959	15.737374	0	7	0	2	0	0	5	11	3	0	1	1	61	72	60	38	24	16
L3_chr6_+_76515675	chr6	76515675	76515676	+	4646	MYO6	KIAA0389,RP3-472A9.1,DFNA22,DFNB37	0	1.810134	0	8.877138	4.096355	0	0	0.540457	0	3.86466	1.68608	8.43352	1.032672	0	14.512528	4.909839	15.201361	10.757917	0	3	0	9	4	0	0	1	0	4	2	12	1	0	21	8	19	11
L3_chr6_+_86235210	chr6	86235208	86235212	+	NA	NA	NA	1.656842	0	0	0	1.019722	1.362328	0.66108	2.56872	4.660924	0	11.461856	4.285408	0	0	0	0	0	1.007135	2	0	0	0	1	2	1	4	5.8125	0	13	6	0	0	0	0	0	1
L3_chr6_+_87922001	chr6	87921980	87922027	+	23036	ZNF292	FLJ13564,FLJ41479,KIAA0530,Nbla00365,ZFP292,ZN-16,Zn-15,bA393I2.3	246.651833	134.184805	35.339892	148.962808	35.816016	20.102437	181.972791	384.587181	90.566073	98.97164	159.396744	177.672583	260.667977	124.955386	67.551978	91.511575	93.080712	47.32928	271.663397	225.830351	21	150.995995	35	28	216.961874	440.906285	108.99924	95.964877	179	260.960412	258.625001	160.965124	102	148.797777	118.153374	47.998824
L3_chr6_+_111302680	chr6	111302676	111302681	+	262	AMD1	ADOMETDC,AMD,DKFZp313L1234,FLJ26964,SAMDC	36.330148	30.475737	121.87479	88.705567	11.300159	4.350973	121.946678	304.342152	341.641342	243.867084	157.807409	154.226116	396.504623	625.000918	2175.341516	638.642513	759.658616	211.590297	39	52	58	89	11	6	127	293	368	211	171	239	401	756.999787	1601.999574	1016.999787	680	227
L3_chr6_+_116528708	chr6	116528699	116528741	+	221294	NT5DC1	C6orf200,LP2642,MGC131837,MGC24302,NT5C2L1,RP3-486I3.1	5.678063	6.661313	0	0	1.019722	0	5.250429	3.977878	0	9.276411	4.269973	0.741153	12.344229	6.01092	4.261275	2.433671	2.657687	1.007135	7	11	0	0	1	0	7	7	0	9	5	1	12	8	8	4	4	1
L3_chr6_+_116798802	chr6	116798794	116798805	+	29940	DSE	DSEPI,SART2	0	1.211934	0	8.846799	0	2.000434	0	4.052413	3.175061	0.937795	1.709028	1.454129	0	1.485082	18.722526	6.134193	3.417954	12.642362	0	2	0	9	0	3	0	6	4	1	2	2	0	2	25	10	5	13
L3_chr6_+_116999255	chr6	116999255	116999280	+	51389	RWDD1	CGI-24,PTD013	9.943962	14.377667	8.073198	17.864632	8.176878	2.000435	7.003456	4.558183	7.895665	3.981573	13.031211	5.026561	10.237493	0.742541	7.133765	6.102452	5.547982	9.772008	12	24	4.972603	18.143013	8	3	10	7.105802	10	4	15	7	10	1	12	10	8	10
L3_chr6_+_122762495	chr6	122762475	122762518	+	3298	HSF2	MGC117376,MGC156196,MGC75048	13.755498	20.384556	4.775871	18.563605	5.107334	0	17.299324	15.092112	6.266147	14.45254	14.705687	20.075324	38.671479	26.085081	16.607784	28.61134	33.24602	20.587966	16.677556	33.931774	3	18.965763	5	0	24.550802	25	8	14.771277	17	27.962562	37.747159	34.494318	27.79661	46.743414	45.680991	20.731001
L3_chr6_+_123080462	chr6	123080453	123080465	+	5570	PKIB	FLJ23817,PRKACN2	0	0	0	0	0	0	0	0	0	0	0	0	3.087079	8.386766	10.45144	1.214719	6.002725	7.776108	0	0	0	0	0	0	0	0	0	0	0	0	3	10.966667	16	2	8	7.9
L3_chr6_+_123152101	chr6	123152100	123152139	+	10924	SMPDL3A	ASM3A,ASML3a,FLJ20177,yR36GH4.1	14.347863	8.944236	5.161982	17.729046	23.64717	0.638107	4.429194	0.540457	0.772772	3.981573	4.307614	10.044409	23.302933	15.343765	6.131353	22.831271	32.008213	17.687395	16	15	3	18	23	1	6	1	1	4	5	14	23	20	9.980603	37	37.993506	18
L3_chr6_+_126349280	chr6	126349278	126349319	+	60487	TRMT11	RP1-187J11.2,C6orf75,MDS024,TRM11,dJ187J11,dJ187J11.2	6.549919	4.255121	0	1.951062	0	0	4.781058	10.619239	20.116271	20.994945	6.813163	13.06165	14.346308	8.262439	9.287911	4.863109	9.906014	2.005492	8	7	0	2	0	0	7	18	25	21	8	17.922581	14	11	17	8	13.965517	1.99115
L3_chr6_+_126702958	chr6	126702914	126702989	+	387103	C6orf173	CUG2,DKFZp686L1553	6.579016	3.632486	0	3.918306	2.043806	0	10.202911	15.526692	16.82422	21.839368	2.529121	10.695416	28.68999	18.085661	41.626575	22.583399	11.894297	3.000177	8	6	0	4	2	0	14	25	21	22	3	15	28	24	64.994924	36.969283	17	3
L3_chr6_+_127629675	chr6	127629667	127629721	+	81847	RNF146	DKFZP434O1427,RP3-351K20.1,dJ351K20.1	16.424477	6.652411	18.824263	19.741547	4.08325	1.276213	4.119978	4.117981	17.068838	22.115777	15.409992	4.362388	23.54026	12.108861	13.709275	28.754968	26.39061	15.863263	19	11	11	20.11226	4	2	6	7	21	22	17.989899	6	23	16	24	46.984127	36	15.989247
L3_chr6_+_133177400	chr6	133177399	133177407	+	6206	RPS12		1189.185863	594.261648	506.67607	819.505418	572.68859	266.417757	41.257078	44.624414	34.589225	24.075981	26.577408	19.478148	599.596033	527.621289	970.054633	629.4253	890.186678	388.7999	1127.529465	1040.648929	225.934177	814.601902	551.795817	256.981566	46.34413	52.68932	39.728155	22.726899	29.649229	28.84466	608.581177	639.55114	787.281574	1002.224922	780.396942	421.703523
L3_chr6_+_134800550	chr6	134800533	134800559	+	NA	NA	NA	0	0	0	0	0	0	0	0	1.580632	1.93233	3.395108	5.131717	0	0	3.599684	9.156	4.845473	11.901153	0	0	0	0	0	0	0	0	2	2	4	7	0	0	6	15	7	12
L3_chr6_+_135361524	chr6	135361523	135361524	+	NA	NA	NA	14.486423	1.810134	3.343982	4.917216	5.123968	0	9.711508	6.393086	19.673533	2.94947	4.307614	2.156844	4.087056	4.592579	2.4069	4.293231	10.514831	4.913316	16	3	2	5	5	0	12	9	23	3	5	3	4	6	4	7	13	5
L3_chr6_+_137185392	chr6	137185390	137185452	+	5191	PEX7	RD,RP11-55K22.6,PTS2R,RCDP1	70.573454	29.859002	23.933957	36.391761	14.323295	5.399703	4.15202	4.427533	5.528465	1.87559	0	7.193666	20.420733	20.902669	17.825322	22.676068	16.812287	6.021582	79	50	13	37	14	8	6	7	7	2	0	10	20	27.407767	28	37	23	6
L3_chr6_+_139136598	chr6	139136575	139136618	+	25901	CCDC28A	RP3-509I19.10,C6orf80,CCRL1AP,DKFZp586D0623,MGC131913	0.804244	3.03097	0	0	0	0	0	0	0.772772	3.80792	0.84304	0.741153	22.490404	9.029291	5.679285	11.01364	10.86882	5.992499	1	5	0	0	0	0	0	0	1	4	1	1	22	12	10	17.988636	15	6
L3_chr6_+_142510069	chr6	142510057	142510114	+	51534	VTA1	DRG1,SBP1,C6orf55,DRG-1,FLJ27228,HSPC228,LIP5,My012	58.179647	54.06128	45.198982	35.49843	18.41176	5.522325	45.140033	116.259856	142.394931	36.658348	93.724007	69.965627	315.199676	353.029481	582.088242	291.278811	413.46377	145.229382	65	90.96838	24.961686	36	18	8	58	151	167	37	106	100.949704	312.998016	446.899318	653.930806	470.921567	467.999207	149.999603
L3_chr6_+_143423700	chr6	143423689	143423774	+	51390	AIG1	RP1-95L4.1,AIG-1,DKFZp686F03136,FLJ10485,dJ95L4.1	33.823308	21.126237	8.119854	8.80276	0	0.638107	42.998799	78.270374	29.643506	1.87559	9.351162	5.929222	107.77609	98.81499	66.261676	9.752885	15.069607	2.014269	40	35	5	9	0	1	58	112	37	2	11	8	105.870655	128.884764	99.994695	15.9825	21.997347	2
L3_chr6_+_143813634	chr6	143813633	143813744	+	8504	PEX3	TRG18	18.402593	5.433431	1.591957	7.847675	1.019722	0.638107	7.003456	15.048498	7.196783	22.432845	10.328606	2.897997	17.45302	15.211405	6.770122	23.626765	14.643025	1.993043	21	9	1	8	1	1	10	22.971014	9	22	12	4	17	20	12	38.552941	19.512125	2
L3_chr6_+_151753500	chr6	151753487	151753503	+	NA	NA	NA	5.111747	1.822352	0	1.957861	1.520878	0	0.647851	6.492484	2.014961	9.14184	0.84304	6.188757	5.765167	9.966006	6.466008	7.357802	11.183526	12.276893	6	3	0	2	1.492537	0	0.981481	9.525739	2.617021	9	1	8.87037	5.622754	13	10.86162	11.991379	14.363204	12.455172
L3_chr6_+_153346560	chr6	153346557	153346565	+	NA	NA	NA	4.217545	0	0	0	0	0	0	4.215321	4.005807	6.077393	2.552068	0	15.235356	2.227622	2.0796	3.628976	2.76382	1.007135	5	0	0	0	0	0	0	7	5	6	3	0	14.948052	3	4	5.94771	3.986842	1
L3_chr6_+_155096232	chr6	155096203	155096243	+	22828	RBM16	KIAA1116	24.768999	16.284502	19.243957	10.770004	9.1966	0.638107	13.948728	28.952541	32.82138	19.836141	11.167296	10.11984	41.684595	24.970713	61.525538	22.630215	43.381913	10.922488	28.512545	27	11	11	9	1	18.927835	41	40	20	13	14	41	33	82	37	54	11
L3_chr6_+_157722526	chr6	157722500	157722728	+	79683	ZDHHC14	RP3-481C9.1,FLJ20984,NEW1CP	6.257241	5.494509	6.546775	16.287788	11.289698	9.384903	4.013555	8.467441	3.908063	6.55357	9.871244	37.999008	4.905653	3.473166	3.570532	1.295433	1.996783	10.101321	7.647934	9.071461	4.015897	16.625949	11.058709	13.290705	6.064928	13.960432	4.970412	6.87026	11.546064	54.780272	4.757245	4.681818	7.013783	2.131498	2.977273	10.14891
L3_chr6_+_158164216	chr6	158164168	158164305	+	51429	SNX9	SDP1,RP11-266C7.10,MST155,MSTP155,SH3PX1,SH3PXD3A,WISP	39.358234	56.231107	111.674529	129.261187	99.888415	9.723592	23.459869	14.978627	65.63765	39.622725	102.726451	78.587912	33.648278	21.864987	58.993823	89.185479	119.846688	47.861973	46	94.954733	61.930085	130.946276	97.365962	14	31	24	79.895913	39.971459	116.993258	111.873572	32.977143	28.973282	86.948504	144.916319	149.926911	48.996116
L3_chr6_+_168196308	chr6	168196308	168196309	+	NA	NA	NA	3.413301	1.810134	0	6.895737	10.282977	2.123056	2.960227	1.858813	8.240688	6.125362	16.054676	17.743505	0	0	0	1.832151	0.643964	1.007135	4	3	0	7	10.012739	3	4	3	10	6.155039	18	26	0	0	0	3	1	1
L3_chr6_+_169893671	chr6	169893670	169893675	+	55780	C6orf70	FLJ11152,dJ266L20.3	4.989785	1.831254	3.343982	1.951062	0	0	3.621307	12.051769	0	0.937795	1.709028	2.852977	6.159134	2.227622	4.36335	1.214719	1.287928	4.964138	6	3	2	2	0	0	5	18	0	1	2	4	6	3	8	2	2	5
L3_chr6_+_170441858	chr6	170441858	170441858	+	NA	NA	NA	0	0	0	0	0	0	0	0	11.78419	3.981573	1.709028	2.852977	0	0	0.494381	0	0.643964	0	0	0	0	0	0	0	0	0	14	4	2	4	0	0	1	0	1	0
L3_chr6_+_170457761	chr6	170457739	170457789	+	84498	FAM120B	KIAA1838,KIAA0183,PGCC1,dJ894D12.1	69.284949	49.314479	64.097526	56.87669	33.723017	6.589803	30.500435	47.6451	63.508018	35.699828	57.766961	63.58113	43.961145	42.21095	57.165088	41.144118	48.004737	26.662841	79.945313	82.396973	36.029633	57.890541	32.889807	10	40	70.526406	77.457642	36.23043	65.759988	90.770897	43.032754	54.990804	84.477445	67.122026	62.431471	27
L3_chr6_-_8009582	chr6	8009578	8009633	-	NA	NA	NA	17.080752	13.840682	21.513794	10.778484	7.159883	0.638107	4.119978	14.615229	6.266147	7.67258	6.767269	2.877985	30.65334	11.310536	29.005019	22.032524	23.532299	9.000532	20	23.00979	12	11	7	1	6	23	8	8	8	3.88	30	15	44.989474	36	32	9
L3_chr6_-_11490487	chr6	11490469	11490549	-	NA	NA	NA	3.332943	1.220836	1.591957	3.908924	1.019722	0	36.776488	41.079482	44.824576	111.273465	106.370233	98.899471	20.498708	11.354205	57.572071	65.22217	75.538147	40.522507	4	2	1	4	1	0	46.994424	57.996289	55	105	119.988848	142.998141	20	15	76.993548	105.966387	94.980455	41
L3_chr6_-_13595789	chr6	13595751	13595822	-	54438	GFOD1		9.531137	2.390321	9.871879	54.260454	29.508572	5.485818	5.86816	7.580504	12.501713	32.198086	35.149107	60.284499	5.526025	2.313694	9.906975	16.574238	25.038395	19.077023	11	3.949367	6	54.943237	28.814508	8	8.201317	12.201317	15.996255	31.998355	40.603951	86	5.384096	3.096024	17.288072	27.089357	34.189501	19.288072
L3_chr6_-_13819935	chr6	13819928	13820063	-	10048	RANBP9	RANBPM	28.463412	15.065512	13.552093	3.908924	4.096355	1.268944	6.451167	34.300848	11.13779	2.813385	1.68608	3.677588	33.715899	33.526909	20.423566	9.160262	5.489437	6.944259	32.940594	25	8	4	4	1.989583	9	48	14	3	2	5	33	44	30.982143	15	8	7
L3_chr6_-_26767956	chr6	26767956	26767957	-	79692	ZNF322A	FLJ23393,ZNF322,HCG12,ZNF388,ZNF489,bA457M11.2,bA457M11.3	0	0.236158	0	0	0	0	0	0	0	0	0	0.741153	0	0.742541	0	0	11.158795	1.007135	0	0.382979	0	0	0	0	0	0	0	0	0	1	0	1	0	0	14	1
L3_chr6_-_27968943	chr6	27968940	27968945	-	8336	HIST1H2AM	H2A.1,H2A/n,H2AFN,dJ193B12.1	33.399802	17.739939	18.32988	6.895737	10.269854	1.276213	15.71719	25.834327	13.269634	13.224047	4.307614	8.97447	16.222741	26.741991	19.7076	5.510636	5.174691	2.971095	36	30	10	7	10	2	19	32	16	13	5	13	15.989362	34	26	8.989362	7	3
L3_chr6_-_28999696	chr6	28999661	28999751	-	5987	TRIM27	DASS-46L4.6,RFP,RNF76,DAAP-182E11.3	88.479157	31.256119	23.153715	48.169305	46.162101	22.095405	43.35401	44.472389	22.335175	21.341841	34.668802	25.255554	35.842583	30.312041	37.405787	44.019529	42.601347	33.596933	101	52	14	49	45	30	57	65.996441	27.996441	22	40	34.996416	34.994169	39.991279	59.994169	72	57	33.988338
L3_chr6_-_31617708	chr6	31617707	31617825	-	7919	BAT1	DASS-161H22.1,D6S81E,DDX39B,UAP56,DAAP-97M17.4	7.434521	8.462544	4.775871	1.951062	3.059166	2.000435	49.060475	153.26447	98.134198	66.329603	65.561984	66.710763	160.008167	194.716409	328.325503	148.715241	171.181921	123.660517	9	14	3	2	3	3	61	178	112.996928	63	74	98	159	245.996389	351.997116	239.972102	195.993949	128
L3_chr6_-_31736512	chr6	31736499	31736532	-	57827	C6orf47	D6S53E,G4,NG34,DAMA-236L13.9	25.889316	6.033219	6.527897	10.793383	9.190585	3.399269	9.579304	14.75071	15.085835	7.559101	15.616605	9.456737	8.206807	5.25042	4.551507	3.64839	5.924955	16.774636	29.988372	10	4	11	9	5	13.557213	21.834034	18.941105	8	17.991525	13	8	7	9	6	8.953846	16.907692
L3_chr6_-_32919767	chr6	32919753	32920188	-	5696	PSMB8	DAQB-69D7.6,D6S216,D6S216E,LMP7,MGC1491,RING10,beta5i,DAAP-57C1.3,PSMB5i	296.781902	166.070218	74.184851	129.435204	119.17478	57.798104	22.427776	23.323584	16.063172	11.503105	19.005861	18.048181	326.311787	258.095957	118.064246	123.618592	202.572399	260.945051	319.99273	280.985475	40.997927	130.990665	115.998963	75.987556	31	34	20	12	22	25	323.966107	329.941782	168.960108	200.951877	248.975596	268.957255
L3_chr6_-_33268219	chr6	33268219	33268415	-	1302	COL11A2	DAQB-79P13.8,DFNA13,DFNB53,HKE5,PARP,STL3,DADB-100D22.2	0	0	0	0	0	2.908506	0	0	0.772772	0	0	15.877435	0	0	0	0.60736	0.619822	24.19555	0	0	0	0	0	4	0	0	1	0	0	23	0	0	0	1	0.965517	25
L3_chr6_-_34468338	chr6	34468314	34468527	-	11165	NUDT3	DIPP,DIPP1	394.186821	163.773858	125.812935	241.006614	161.377412	22.149679	143.647392	197.466647	143.172979	116.337483	176.072882	169.677194	100.128585	98.132301	106.271458	127.443181	128.401512	51.147513	411.630109	278.952503	66.994149	243.280277	157	30	169.682071	242.651305	169.677282	113.482131	197.912165	243.698551	98.555995	126.41519	150.975226	207.09689	162	52
L3_chr6_-_35996828	chr6	35996817	35996909	-	6732	SRPK1	SFRSK1	22.278377	9.651732	10.20811	19.610982	2.039444	6.265293	41.440158	68.764344	47.818866	18.711118	40.798769	67.011942	72.905677	78.803966	57.511014	33.773712	41.647864	19.843348	26	16	6	19.956835	2	9	51.992908	90	57.995215	19	46	96.985837	72	101	79	54.997701	53	20
L3_chr6_-_37333894	chr6	37333872	37333911	-	221468	C6orf128	dJ355M6.2	0	0	0	0	1.019722	0	0	2.799624	16.393837	0.937795	6.878726	4.380302	0	1.502626	1.585219	3.04103	8.592646	0	0	0	0	0	1	0	0	5	20	1	8	6	0	2	3	5	12	0
L3_chr6_-_38670058	chr6	38670058	38670058	-	NA	NA	NA	0	0	0	0	0	0	0	0	0	0	0	0	26.187674	0	0.494381	0	0	0	0	0	0	0	0	0	0	0	0	0	0	0	26	0	1	0	0	0
L3_chr6_-_39190923	chr6	39190908	39190961	-	55776	C6orf64	DKFZp434H012,FLJ11101	21.860883	16.290413	23.539825	31.449054	23.559267	13.84217	4.119978	9.733167	11.366864	16.709606	30.600048	11.550647	10.274797	11.324464	13.111827	26.847681	27.274866	26.201122	26	27	14	32	23	18.759804	6	15	14	17	34.983051	16	10	15	23	43.907374	36.994949	26.778802
L3_chr6_-_43445183	chr6	43445171	43445369	-	24149	ZNF318	FLJ21852,HRIHFB2436,TZF,ZFP318	43.598381	19.789352	1.591957	36.324934	18.453448	6.133996	18.398676	25.535987	2.137855	11.676758	11.162347	18.012378	8.05648	7.528049	2.72181	10.850189	5.319946	3.021404	51.961945	32.745017	1	36.986928	18	8.926471	25.476868	39.875533	2.728507	12	13	25	7.820513	10	5	17.824051	7.896155	3
L3_chr6_-_43763445	chr6	43763442	43763536	-	55168	MRPS18A	FLJ10548,HumanS18b,MRP-S18-3,MRPS18-3,S18bmt,RP1-261G23.2	61.494185	56.089567	30.410108	34.401276	56.295917	21.362108	45.073966	66.488867	51.473118	81.255448	77.356426	72.082225	191.532416	158.419079	186.089213	148.298027	232.024902	179.842998	68	94.996656	16.989967	35	54.882943	29	57.992048	85	62	78	86.968821	105	189.988116	200.985788	224.990315	239.911162	262.982327	186.989555
L3_chr6_-_44389052	chr6	44389045	44389065	-	57505	AARS2	RP11-444E17.1,AARSL,KIAA1270,bA444E17.1,MT-ALARS	168.751425	78.815655	34.191947	82.097524	34.868151	25.235654	41.123511	57.695753	24.543996	15.752639	20.170631	12.1449	95.355957	80.037451	63.987159	73.534737	77.781744	54.745744	177.996255	134	19	83	34	33	49	71	30	16	23	17	95	101	77	118.983193	87	57
L3_chr6_-_47385586	chr6	47385557	47385672	-	27242	TNFRSF21	BM-018,DR6,MGC31965	36.670283	28.170334	365.980429	597.068517	289.873427	43.222592	82.202431	86.248975	491.991907	237.246346	273.343971	213.875434	24.527212	31.054514	226.347213	103.45326	198.715842	104.470863	42	46.994319	180.995111	597.978824	280.978024	54.952168	105	119.997669	565.949614	224.990059	305.98498	312.981289	24	41	294.996771	167.980848	238	106.973325
L3_chr6_-_49507477	chr6	49507477	49507478	-	NA	NA	NA	0	0	0	0	0	0	0	0	0	0	0	0	25.188022	0	0.494381	0	1.287928	0	0	0	0	0	0	0	0	0	0	0	0	0	25	0	1	0	2	0
L3_chr6_-_52257479	chr6	52257439	52257545	-	4172	MCM3	HCC5,MGC1157,P1-MCM3,P1.h,RLFB	50.707385	37.281532	12.895725	5.859986	6.122694	8.123844	106.566563	65.759307	24.023212	14.433403	4.215201	17.451692	331.154876	269.16699	194.546553	48.388134	37.261648	105.904263	59.987097	62	8	6	6	11	136.990476	98	29.987342	15	5	24	326.977883	345.994051	264.995758	79	50	108
L3_chr6_-_53321678	chr6	53321658	53321731	-	60481	ELOVL5	HELO1,RP3-483K16.1,dJ483K16.1	46.476113	33.598627	19.583691	36.361721	9.199328	2.638541	14.252494	18.478235	11.043133	13.529743	4.215201	5.901046	97.709582	97.515044	112.104888	63.798871	68.343211	69.924275	54	55.989362	12	37	9	4	19.986755	30	14	14	5	8	95.994278	126.998561	162.997128	104	89.998561	71
L3_chr6_-_75641756	chr6	75641756	75641756	-	NA	NA	NA	0.804244	1.211934	0	0	0	0	3.768114	0.540457	6.612874	1.93233	1.709028	2.156844	16.175538	7.712016	20.398274	7.997947	6.197409	15.445576	1	2	0	0	0	0	5	1	8	2	2	3	16	9.988764	26	13	8	16
L3_chr6_-_80001071	chr6	80001058	80001145	-	9324	HMGN3	DKFZp686E20226,PNAS-24,PNAS-25,TRIP7	52.076921	37.714739	32.55011	22.524417	8.162138	4.000869	15.147147	2.356508	4.671718	4.745715	4.238148	3.63915	124.88968	82.592752	67.562873	49.566029	57.159336	28.570763	59.672921	63	18	23	8	6	21	4	6	5	5	5	122.988909	106.996226	100.992537	80.93007	73.998145	29
L3_chr6_-_85529859	chr6	85529828	85529963	-	9096	TBX18		34.149882	5.440832	5.161982	15.698284	4.089265	0	21.816579	87.859693	65.833054	27.869409	16.897716	28.523824	56.430889	54.916879	52.873471	35.657545	23.533124	18.55768	38.837209	8.94186	3	16	4	0	27	108.89092	77.924157	26.974719	19	41	56	71	70.935294	57.864706	30.891072	18.967647
L3_chr6_-_86360261	chr6	86360259	86360335	-	57231	SNX14	RP11-321N4.2,MGC13217,RGS-PX2	25.744166	28.708553	15.099835	15.638277	6.122694	0.638107	6.949838	9.891611	6.244354	5.68351	12.027468	11.260677	24.892904	20.919934	25.211601	33.045085	24.514721	10.05012	30.99375	47.957831	9	16	6	1	10	16.9375	7.945946	6	14	15.496403	24.246684	27.83499	40.963115	53.995902	35	10
L3_chr6_-_90119082	chr6	90119055	90119353	-	51465	UBE2J1	CGI-76,HSPC153,HSPC205,HSU93243,MGC12555,NCUBE1,Ubc6p	665.109461	480.491406	272.936534	721.044366	369.331228	93.137234	215.568161	334.690621	226.073484	417.966465	435.637852	256.362882	300.907859	231.175687	234.14885	405.606413	418.04372	184.283927	724.693499	814.804538	148.99336	726.813569	358.994059	121.500437	270.936377	440.06976	271.815017	391.961971	486.720533	371.972448	296.829414	298.710726	323.967465	657.585897	488.956476	188.98898
L3_chr6_-_90178519	chr6	90178513	90179033	-	58528	RRAGD	DKFZP761H171,RAGD,bA11D8.2.1	335.69445	247.474776	156.16119	364.194963	187.396427	62.556691	217.322625	270.216463	213.702834	260.97756	282.660066	272.006251	145.254917	92.622493	110.534838	126.296882	158.300706	159.208317	376.436511	415.885801	89.95116	369.376607	182.851498	86.119687	276.226348	374.564259	257.820211	253.595376	319.743463	391.77413	142.75041	121.790167	170.407051	205.92506	206.670249	162.89331
L3_chr6_-_91353476	chr6	91353465	91353546	-	6885	MAP3K7	TAK1,TGF1a	22.151273	21.637644	18.605594	33.424623	7.142416	7.052712	4.043229	1.62137	12.588675	7.77453	6.859682	6.603761	30.618806	33.62679	33.443989	23.847223	26.273594	16.898313	25.962963	36	10.984615	34	7	9.969231	6	3	16	8	8	9	30	44	55	38.991379	35	17
L3_chr6_-_97392127	chr6	97392106	97392133	-	81491	GPR63	PSP24(beta),PSP24B	38.4404	4.826743	4.775871	2.933393	2.043806	1.255706	5.604547	19.522734	8.108963	0	0	6.370076	15.38286	7.536938	13.042008	4.293231	1.287928	4.971195	41.969697	8	3	3	2	1.970588	8	28.689866	9.937973	0	0	9	15.082011	9.957143	18.959399	7	2	4.985714
L3_chr6_-_97452461	chr6	97452460	97452490	-	29078	C6orf66	HRPAP20,HSPC125,My013,bA22L21.1	3.26533	3.635801	3.183914	4.884454	2.043806	1.362328	0.66108	5.393574	7.939844	4.82506	20.113024	4.352126	9.230783	9.771831	35.588531	35.005847	41.415777	11.958705	4	6	2	5	2	2	1	9	10	5	23	6	9	13	54	56.991342	53	12
L3_chr6_-_105414444	chr6	105414444	105414476	-	57531	HACE1		23.475566	13.316331	16.428618	7.459724	6.046236	0.638107	7.227012	9.791764	5.496574	2.826927	3.426933	9.351439	7.95111	10.194603	6.372648	21.584938	3.301264	7.908069	27.610169	22.027489	9.683099	7.619355	5.915094	1	10	16	6.96	3.017196	4	13.224293	7.722892	13.513313	11.975207	35.108296	4.675674	7.950935
L3_chr6_-_105957651	chr6	105957609	105957669	-	5550	PREP	PEP,RP3-355L5.1,MGC16060,PE	278.830501	125.19584	133.418126	128.781797	75.048516	46.882993	61.363607	72.838886	76.391078	44.764791	75.935521	59.680375	145.008157	112.724032	136.574031	99.339387	120.449785	85.904353	291.981006	212.953229	68.717684	129.986517	73	58.905895	74	90.85873	90	42.997976	85	87	143.977643	143.982163	163.973064	160.964546	138.827195	89
L3_chr6_-_106880227	chr6	106880191	106880371	-	9474	ATG5	ASP,APG5,APG5L,hAPG5	117.680428	84.899795	79.35416	94.448794	34.792035	5.915188	33.574831	46.830948	77.579881	63.825822	58.91803	34.014959	149.424175	88.841649	172.30583	115.861008	179.15806	58.433892	134	141.988	46	95.924913	34	9	46	73	95	63.992629	67.988448	47	146.910332	116	249.983063	188.998355	225.993031	58.993031
L3_chr6_-_116681964	chr6	116681936	116681967	-	23270	TSPYL4	KIAA0721,dJ486I3.2	1.656842	1.220836	0	1.957861	3.063528	0.638107	1.98324	1.718711	0	1.93233	4.238148	6.585846	10.216299	2.227622	1.483144	1.826311	1.931891	7.028716	2	2	0	2	3	1	3	3	0	2	5	9	10	3	3	3	3	7
L3_chr6_-_116707700	chr6	116707696	116707795	-	7259	TSPYL1	TSPYL	234.223321	138.33153	138.940975	241.720637	107.837913	33.903561	387.176139	397.258784	526.562763	277.41124	315.193205	251.297277	187.171466	243.168181	374.306188	221.031348	254.961095	194.918472	256.99794	233.989776	75	244	105	45	432.981732	459.987672	600.946545	261	350.596091	370.990866	185	309.99298	438.97328	357.988556	296.992371	201.994003
L3_chr6_-_117096623	chr6	117096614	117096662	-	221302	C6orf113	RP3-412I7.3,dJ412I7.3,C6orf113	0	0	0	0.975531	0	0	0.66108	0.540457	3.126175	0	1.68608	2.195282	3.098016	7.513547	4.148652	8.550248	12.160198	1.993043	0	0	0	1	0	0	1	1	4	0	2	3	3	10	7.983051	14	17	2
L3_chr6_-_122834659	chr6	122834615	122834695	-	57515	SERINC1	TDE2,KIAA1253,TDE1L,TMS-2	0	0	1.591957	4.884455	0	0.638107	2.644319	16.016513	7.762805	10.508571	7.610309	28.964821	59.18497	80.569131	105.249687	52.629847	79.011688	57.317031	0	0	1	5	0	1	4	24	10	11	9	41	58	105	152.960081	85.996504	102.99651	57.986038
L3_chr6_-_128883439	chr6	128883405	128883459	-	5796	PTPRK	RP3-480J14.1,DKFZp686C2268,DKFZp779N1045,R-PTP-kappa	26.083105	22.121616	14.873793	62.14492	22.542254	14.518818	16.841623	35.006666	31.006114	62.087993	27.756911	119.376243	21.429124	9.030675	22.238671	23.28349	15.402592	23.713901	29.974359	37	9	63	22	19.974359	22.994949	52	37.992366	61	32	173.799771	21	12	36	38	22	23.994152
L3_chr6_-_135417641	chr6	135417619	135417688	-	10767	HBS1L	DKFZp686L13262,EF-1a,ERFS,HBS1,HSPC276	20.938973	30.081363	6.527897	13.744852	3.059166	0	14.239322	57.279814	72.781775	57.479303	28.172002	22.218067	73.803947	90.155015	91.612189	60.428936	86.868115	29.046814	24	51	4	14	3	0	19	70	86	53	32	32	72.989162	114.965533	118.990893	97.992714	104	30
L3_chr6_-_135860551	chr6	135860539	135860594	-	54806	AHI1	orf1,AHI-1,DKFZp686J1653,FLJ14023,FLJ20069,JBTS3,dJ71N10.1,JOUBERIN	4.02122	16.82779	6.367828	4.884455	1.019722	0	18.423005	19.86064	51.65148	14.690031	13.736496	16.521272	21.537708	14.349338	15.799817	7.33003	8.263427	4.985364	5	28	4	5	1	0	24	31	61.763158	15	16	23	21	18.986755	25.993377	12	12	5
L3_chr6_-_136613127	chr6	136613103	136613147	-	113115	FAM54A	RP11-472E5.1,DUFD1	2.461087	2.420552	1.591957	0	0	0	0.66108	0	3.091086	0.937795	0	2.223458	20.518341	2.987708	3.068363	1.214719	0.643964	3.021404	3	4	1	0	0	0	1	0	4	1	0	3	20	4	6	2	1	3
L3_chr6_-_136652619	chr6	136652607	136652678	-	9774	BCLAF1	BTF,KIAA0164,bK211L9.1	12.168259	16.767815	6.367829	24.593436	4.096355	2.000434	34.882435	33.606591	56.427146	39.287528	16.345249	24.536627	77.226278	99.481209	117.201647	55.200253	57.034653	33.60285	14	28	4	25	4	3	46	51	69	39	19	34	76	129	168.996546	90	73.994813	33.996534
L3_chr6_-_136913254	chr6	136913248	136913265	-	9053	MAP7	E-MAP-115,EMAP115	2.528698	2.43277	3.183914	6.862762	2.039444	0	1.398909	0	3.126175	0	12.425918	0.741153	3.087079	0.742541	2.0796	1.214719	5.900487	1.007135	3	4	2	7	2	0	2	0	4	0	14	1	3	1	4	2	8	1
L3_chr6_-_138470281	chr6	138470281	138470350	-	64065	PERP	KCP1,KRTCAP1,PIGPC1,RP3-496H19.1,THW,dJ496H19.1	64.945351	38.110888	24.100933	31.557878	11.246422	4.270834	6.524187	7.324498	6.275836	3.80792	10.476236	1.482306	78.938673	72.431958	85.663868	48.688897	62.742811	48.716712	72.792925	63.964567	13.835206	32	11	6	9.336207	12	7.897727	4	12	2	78	92.978261	110.958297	78.974522	76	50
L3_chr6_-_139350815	chr6	139350815	139351142	-	85021	REPS1	RP3-509I19.2,RALBP1	65.798503	43.346098	37.806852	48.933459	36.908768	13.039703	35.567696	66.617712	48.778155	28.010342	26.290442	34.03406	34.492911	24.819445	17.995419	22.15841	22.544679	18.802659	73	73.11467	21.117487	49.587436	35.99711	17	44	89	58.957055	27.187619	30.09381	49.09381	34	32	28.933333	36.132175	30.132175	19.132175
L3_chr6_-_143874534	chr6	143874490	143874577	-	2519	FUCA2	MGC1314,RP1-20N2.5,dJ20N2.5	61.631012	31.718529	26.944116	49.239826	21.482224	21.132421	17.726566	22.774049	18.884324	14.452576	17.252805	14.571611	62.260923	42.627651	26.609192	44.780194	16.393866	52.145485	72	52.991903	16	50	21	30	24	37	23.993151	15	20	20	60.977918	55.946201	44.977717	73	24	53
L3_chr6_-_146177532	chr6	146177532	146177630	-	84085	FBXO30	FBX30,RP11-545I5.4,FLJ41030,MGC21674	10.287401	22.334603	11.480858	12.76489	7.142416	0.638107	4.147982	11.406288	13.521776	1.87559	13.723715	20.021923	15.331419	21.146609	13.937998	15.163047	9.815202	23.674046	12.457912	36.971274	6.915825	13	7	1	5.99435	18.988732	16.99435	2	16	27.965318	15	28	25.112832	24.782222	14.988701	23.98249
L3_chr6_-_150080928	chr6	150080901	150080950	-	9113	LATS1	WARTS,wts	48.779886	57.669526	57.237144	64.430541	27.675736	0	12.991714	31.987412	40.148656	11.676758	19.671055	37.489603	14.155643	29.720366	46.899911	20.937606	25.054019	13.754287	56.128331	96.964541	32.507608	65.371474	26.998342	0	18	46.937832	48.997487	12	22.883214	53.880739	13.775726	39	71.248394	34.166836	34.329948	13.84326
L3_chr6_-_153365518	chr6	153365490	153365564	-	54516	MTRF1L	RP1-101K10.1,MGC102748,mtRF1a	83.548545	101.420716	112.092746	156.717534	81.960268	14.885876	46.869342	130.097319	173.716791	140.802184	181.898772	154.527051	73.390121	69.81601	119.57642	95.810238	133.81927	66.757307	96.9888	169.980905	63.987215	158.922953	79.972895	21	61.983523	177.988353	206.975779	136.984466	205.979662	223.961442	71.993319	90.998667	169.965308	155.96058	168.969449	67.974744
L3_chr6_-_155677311	chr6	155677306	155677322	-	51106	TFB1M	CGI-75,CGI75,mtTFB1,mtTFB	2.461087	6.633146	1.591957	5.88555	2.039444	0.638107	0.66108	0.540457	0.772772	12.844946	1.709028	12.000615	6.144109	4.490335	4.454858	3.04103	2.013723	0	3	11	1	6	2	1	1	1	1	13	2	17	6	6	8	5	3	0
L3_chr6_-_159386012	chr6	159386007	159386049	-	117289	TAGAP	FKSG15,FLJ32631,FLJ39771,MGC133247,MGC27381,TAGAP1	0	1.810134	0	0.975531	0	0	8.247367	13.374265	9.09882	4.919368	4.292921	4.335282	40.546222	26.626627	6.275741	7.915251	4.14375	7.888161	0	3	0	1	0	0	11	20	11	5	5	6	39.92437	34.950413	11	12.964286	6	8
L3_chr6_-_160034264	chr6	160034264	160034348	-	6648	SOD2	IPO-B,MNSOD,Mn-SOD	11.149751	5.46374	3.183914	3.908924	0	4.000868	7.481842	11.448706	3.091087	0	1.709028	1.482306	16.370328	20.733628	23.260402	39.876865	9.872396	3.000177	13	9	2	4	0	6	10	17	4	0	2	2	16	27	33	65	14	3
L3_chr7_+_17304757	chr7	17304756	17304801	+	196	AHR		1.602898	39.663143	19.351308	42.251346	9.314573	1.995466	2.721069	13.986888	22.384024	17.925868	26.462974	10.695416	10.21905	47.150912	26.462158	9.663869	11.323425	7.945345	1.993333	66.897959	11.267857	42.897959	9.121306	2.993333	4	20	27	18	30	15	9.988024	60.956522	38	15.828283	15.987915	7.993902
L3_chr7_+_21433655	chr7	21433655	21433656	+	6671	SP4	HF1B,MGC130008,MGC130009,SPR-1	1.608488	0.610418	1.591957	0	0	0	0.66108	6.393086	11.631063	0	0	0.741153	0	0	0.932729	0	0	0	2	1	1	0	0	0	1	9	14	0	0	1	0	0	1.9	0	0	0
L3_chr7_+_23305482	chr7	23305456	23305486	+	115416	C7orf30		26.196444	7.259513	12.103907	17.693351	7.152794	7.917841	0.66108	1.178254	2.402289	0	0.84304	1.454129	19.350758	10.596506	4.318297	17.21018	9.962405	8.900976	30	12	7	18	7	11	1	2	3	0	1	2	19	13.989247	7	28	14	9
L3_chr7_+_27102280	chr7	27102233	27102317	+	NA	NA	NA	14.055142	7.286092	14.967887	91.625021	31.751924	8.903834	0.66108	8.636315	38.464339	31.712787	53.747672	32.93134	3.087079	5.999727	16.148405	18.9197	13.77065	9.949503	17	12	9	92.989362	31	13	1	15	47	32	62	46	3	8	27	31	20	10
L3_chr7_+_35807353	chr7	35807348	35807384	+	989	SEPT7	CDC10,CDC3,Nbla02942,SEPT7A	19.42142	6.631102	3.343982	10.780041	1.019722	0.638107	4.15202	6.933543	14.815177	21.702958	23.094019	7.694922	38.455057	34.286815	63.539358	60.410065	54.809013	22.424732	22	10.966667	2	10.966667	1	1	6	10	18	21	26	11	37.947801	43.955412	82.878185	97.786245	62.920528	22.94775
L3_chr7_+_36395896	chr7	36395896	36396017	+	54443	ANLN	ANILLIN,DKFZp779A055,Scraps,scra	25.849459	12.652679	1.591957	10.781068	6.135799	2.123056	16.738096	39.224426	12.912407	22.143166	3.395108	11.311488	118.842329	130.902999	74.325797	59.109189	27.097933	16.836209	29.967033	21	1	11	6	3	22	53	16	21.993007	4	16	117.985428	166.968281	98.992714	95.996357	34.996357	17
L3_chr7_+_37926766	chr7	37926750	37926810	+	54749	EPDR1	EPDR,MERP-1,MERP1,UCC1	13.355867	21.629386	1.591957	5.876167	2.039444	3.362762	2.82986	2.259167	0.772772	1.87559	5.173602	0.741153	20.465959	2.970163	1.924499	10.385053	4.061918	11.77624	15.957143	36	1	6	2	5	4	4	1	2	6	1	20	4	3.905405	17	6	11.917808
L3_chr7_+_38317433	chr7	38317432	38317433	+	NA	NA	NA	17.968532	10.696838	1.591957	12.84622	14.392716	6.003521	5.421853	4.052413	4.070608	5.024947	1.709028	6.953769	8.130826	3.040757	1.733047	8.616377	6.841373	6.843359	19.802198	18	1	13	14	8	7	6	5	5	2	10	8	4	3	14	9	7
L3_chr7_+_39572527	chr7	39572524	39572535	+	57002	C7orf36	GK003	0	3.022067	0	0.975531	1.019722	0	1.32216	0	15.07156	7.015188	16.598972	0.741153	9.163498	6.060512	6.741458	7.348913	11.802759	3.97823	0	5	0	1	1	0	2	0	18	7	19	1	9	8	11	12	15	4
L3_chr7_+_39629684	chr7	39629681	39629729	+	5898	RALA	MGC48949,RAL	10.871239	9.661974	22.372801	22.57329	3.059166	0.638107	1.32216	3.422377	3.175061	2.870125	9.453741	7.852381	2.054407	7.531091	17.940763	20.202592	14.633816	11.401884	12.96	16	13	23	3	1	2	5.977273	4	3	11	11	2	10	26.976	33	21	11.501862
L3_chr7_+_39955814	chr7	39955812	39956492	+	8621	CDC2L5	CDC2L,CHED,FLJ35215,KIAA1791	89.254889	106.091909	33.091568	56.763823	18.376826	11.208541	11.784514	16.26422	16.522711	7.61584	17.164295	24.457705	35.004242	58.436054	24.83734	23.143065	23.450538	11.057255	105	176.62962	20	57.913043	18	16	17	26.967742	21	8	20	33.983607	34	76.9375	45.716744	37.891667	33.186842	11
L3_chr7_+_86619677	chr7	86619663	86620045	+	9988	DMTF1	DMP1,DMTF,FLJ41265,hDMP1	29.995198	24.733563	24.466471	54.130543	28.649664	2.638542	8.472423	11.977235	31.891604	16.506618	30.617081	20.704642	40.883612	14.405022	33.705454	22.043188	38.686325	14.821426	35.596491	41	14	54.946809	28	4	12	19	39	17	35	29	39.99505	19	49.912037	36	51	15
L3_chr7_+_91408117	chr7	91408098	91408131	+	10142	AKAP9	AKAP350,AKAP450,CG-NAP,HYPERION,KIAA0803,MU-RMS-40.16A,PRKA9,YOTIAO	51.463127	50.352547	13.030192	16.79141	13.952634	6.882357	35.014393	68.836212	57.387879	52.897033	52.818209	70.653602	37.96054	14.83301	17.49928	12.942663	14.647072	12.225306	58.166731	84.833914	7.925645	17.113242	13.647786	9.699279	45.740282	94.824052	68.520601	51.436023	59.846896	102.369191	37.235046	19.483801	28.810351	21.189421	20.432707	12.368348
L3_chr7_+_102725130	chr7	102725116	102725137	+	9512	PMPCB	MPP11,Beta-MPP,MPPB,MPPP52	8.274374	5.424528	6.367829	15.68722	2.043806	3.399269	2.015549	7.611965	0	2.870125	1.709028	0.741153	7.176781	12.747053	10.536346	27.582538	11.731371	14.913972	10	9	4	16	2	5	2.941176	11.875	0	3	2	1	7	16.868613	17.967742	44.919355	16	14.983871
L3_chr7_+_111877750	chr7	111877747	111877750	+	3475	IFRD1	PC4,TIS7	73.547949	80.577502	76.051551	74.767584	32.981574	6.84763	25.677243	63.178804	26.774093	15.804018	26.950611	50.308018	27.187032	42.02826	76.201976	34.067831	63.337353	25.018276	76	139	37	75	32	9	30	71	31	15	30	76	27	53	83	55	68	26
L3_chr7_+_115637850	chr7	115637848	115637860	+	26136	TES	DKFZP586B2022,MGC1146,TESS,TESS-2,TESTIN	1.608488	6.594528	8.505964	3.67373	6.128709	0	0	1.080913	0	2.94947	0.84304	3.974419	2.065344	10.684154	4.4865	2.433671	2.130027	2.014269	2	11	5	3.76087	6	0	0	2	0	3	1	5.503448	2	14	8	4	3	2
L3_chr7_+_127079426	chr7	127079416	127079510	+	27044	SND1	p100,TDRD11	179.059792	93.950689	93.363296	116.425666	132.41105	30.113415	205.882207	272.973786	194.257342	153.751504	228.897724	177.760955	378.17494	375.903688	496.039775	302.751021	570.178153	456.634254	195.995845	158	51	117.997218	129	41	242.986584	330.901564	228.997319	146	255.978476	258.994626	375.877623	476.708329	568.987429	488.991959	627.838601	477.998383
L3_chr7_+_127883124	chr7	127883117	127883169	+	29923	HIG2	FLJ21076,MGC138388	21.161325	8.492437	3.183914	3.902124	16.377598	1.276214	10.051713	2.161827	3.126176	5.819595	4.238148	7.991276	44.721337	23.591103	11.481846	22.65109	10.408233	23.657163	25	14	2	4	16	2	13.985714	4	4	6	5	11	44	31	20	37	15	24
L3_chr7_+_128166631	chr7	128166608	128166700	+	813	CALU	FLJ90608	130.933784	71.764652	55.974648	164.278006	66.693011	21.658572	63.987966	82.233713	114.762089	90.278996	162.548843	140.343781	127.31455	124.571791	156.306182	181.30689	290.63106	179.36844	147.99646	119.972028	32	165.996466	65	30	84.976228	120	138.972677	89.995237	183.992867	201.970468	124.963785	161.547146	228.98176	294.989047	354.97593	183.895118
L3_chr7_+_130663171	chr7	130663165	130663197	+	4289	MKLN1	FLJ11162,TWA2	18.815294	8.485807	5.238443	20.633576	10.222337	0.638107	8.657963	26.549124	31.265488	13.70258	26.817135	16.480199	34.762634	42.650114	57.290914	78.324009	52.22116	27.614235	21.985612	14	3.268994	21	10	1	12	41.995671	38.63631	13.987069	31	23	34	56	85.577853	127.297692	69.375732	28
L3_chr7_+_148567674	chr7	148567653	148567688	+	7988	ZNF212	C2H2-150,MGC9707,ZNF182,ZNFC150	44.767106	27.495825	17.110679	20.634503	13.303693	5.522325	1.32216	5.368344	1.545543	2.813385	0.84304	5.159893	21.374911	12.960398	13.802544	6.09374	14.621665	10.779143	50.993289	45.986755	9.993289	21	13	8	2	9	2	3	1	7	21	17	23	10	20	11
L3_chr7_+_149042804	chr7	149042804	149042806	+	84626	KRBA1	KIAA1862,MGC176633	4.185541	0	0	0	0	0	0.895735	0	0	0.937795	0.84304	1.454129	1.032672	0	0	0.60736	0	12.589419	5	0	0	0	0	0	1.324324	0	0	1	1	2	1	0	0	1	0	13
L3_chr7_+_155129908	chr7	155129904	155130173	+	155435	RBM33	hCG_20114,DKFZp434D1319,MGC20460,PRR8	65.125184	75.567904	41.7743	64.958166	26.677811	4.213995	23.764826	98.30688	60.752549	48.894663	40.157185	35.01058	37.325945	46.784876	37.073864	29.993265	19.594501	12.957984	73.95493	126.977465	23.977465	65.977465	26.066628	6.501982	32	134.53765	73.102402	47.250307	45.957491	49.250307	36.567876	60.811458	55.916376	48.989247	27	13
L3_chr7_-_1465633	chr7	1465631	1465634	-	79778	MICALL2	FLJ23471,FLJ44858,JRAB,MGC46023,MICAL-L2,FLJ41996,FLJ45410,UNQ5811	42.266305	17.111208	26.682128	15.808743	21.616074	3.712866	1.398909	11.894673	11.631063	3.887265	2.583893	4.915947	0	3.012019	11.935091	1.805621	5.818655	3.97823	44.861785	29	13.911602	16	21	5	2	16	14	4	3	7	0	4	18	2.966102	8	4
L3_chr7_-_6065300	chr7	6065262	6065388	-	27102	EIF2AK1	HRI,KIAA1369	706.479115	356.555108	294.72812	303.125237	208.902063	54.798277	762.814446	792.745441	348.161544	326.850311	436.176658	381.222722	326.69394	225.086395	202.462089	176.213076	191.604882	124.9145	739.600843	607.482357	151.924083	305.811436	202.999531	68.988168	841.179159	887.782811	406.9642	305.861501	484.956924	560.319927	323.345247	289.604385	268.223526	285.988581	235.998715	127.88064
L3_chr7_-_6278767	chr7	6278757	6278814	-	9265	PSCD3	ARNO3,GRP1	13.81542	5.868604	6.137076	14.665329	5.108987	2.000435	1.398909	2.259167	6.534066	0.937795	6.129538	0.741153	4.947095	1.286852	2.901281	1.21472	5.687573	0	16	9.780822	3.780822	15	5	3	2	4	8	1	7	1	4.823529	1.736842	5	2	8	0
L3_chr7_-_10946255	chr7	10946248	10946341	-	4697	NDUFA4	CI-MLRQ,FLJ27440,MGC104422,MGC126843,MGC126845,MLRQ	3.332943	2.43277	3.183914	4.893837	0	0.638107	0.66108	3.534761	1.545543	0	0.84304	0	79.565409	65.094198	85.223266	59.45695	74.059135	77.605891	4	4	2	5	0	1	1	6	2	0	1	0	77.991316	85	124.998239	97	95.965177	78.993022
L3_chr7_-_11643247	chr7	11643217	11643254	-	221981	THSD7A	KIAA0960	5.209432	1.211934	0	0	1.019722	2.123056	19.357784	161.745702	42.178976	12.893785	19.247358	40.771394	35.545929	29.153768	27.822426	8.562974	12.861922	3.97823	6	2	0	0	1	3	25	196.977887	50	13	22	59	35	38	38	14	18	4
L3_chr7_-_17946643	chr7	17946600	17946662	-	23161	SNX13	KIAA0713,RGS-PX1	158.518545	105.528937	70.697246	145.145607	65.610083	16.387113	33.333874	115.347264	114.719165	75.086661	109.3612	66.147566	54.641474	73.167887	86.631492	84.7064	101.495681	40.49454	170.797395	178.867102	39	146.478737	63.952607	21.993643	42.913043	150.844069	135.501952	72	122.168361	94.621989	53.646155	94.05296	118.975689	137.612153	121.523905	41.318233
L3_chr7_-_19123786	chr7	19123778	19123786	-	7291	TWIST1	ACS3,BPES2,BPES3,SCS,TWIST	8.646535	2.420552	1.591957	0.975531	2.039444	0	5.129007	1.718711	8.326049	2.94947	13.33141	0	1.032672	4.525839	0.988763	2.446396	0	1.007135	10	4	1	1	2	0	7	3	10	3	15	0	1	6	2	4	0	1
L3_chr7_-_19715184	chr7	19715184	19715189	-	221830	TWISTNB		0	1.220836	0	2.933393	2.043806	0	4.228769	1.718711	5.528465	0.937795	8.702692	9.213111	15.260205	8.412779	6.10874	7.346803	4.299729	5.95835	0	2	0	3	2	0	6	3	7	1	10	13	14.987805	11	9.95122	11.988095	5.926829	6
L3_chr7_-_24986300	chr7	24986280	24986337	-	26031	OSBPL3	DKFZp667P1518,KIAA0704,MGC21526,ORP-3,ORP3,OSBP3	2.461087	3.052091	0	6.842316	9.190585	6.737146	0	0	2.318315	0.937795	21.723219	27.040566	3.087079	2.227622	1.585219	22.014808	32.221475	28.484573	3	5	0	7	9	10	0	0	3	1	25	38	3	3	3	35.986395	42.945578	28.760204
L3_chr7_-_27167043	chr7	27167042	27167044	-	NA	NA	NA	40.094229	12.214866	16.737923	11.826566	10.25959	11.454907	4.429194	1.080913	3.175061	1.93233	3.426933	0	1.032672	2.245167	7.105205	7.330962	2.130027	6.843359	43	20.47541	9	12	10	14	6	2	4	2	4	0	1	3	10.921053	11.921053	3	7
L3_chr7_-_27668962	chr7	27668959	27669146	-	11112	HIBADH	MGC40361,NS5ATP1	176.652799	91.307104	35.039219	110.305498	30.66399	10.002172	38.063739	24.064621	27.470073	25.526745	24.168699	17.475118	91.568096	46.625734	48.650383	59.530359	56.508933	26.751281	195.996132	152.998043	19.998043	111.998043	30	15	50	36.994975	33.979975	26	28	24	89.995536	60.980044	73.861635	97.154438	73.975281	27
L3_chr7_-_28186317	chr7	28186315	28186321	-	221895	JAZF1	tcag7.981,DKFZp761K2222,TIP27,ZNF802	6.33253	5.529139	5.500402	11.699434	13.106104	23.810845	3.567689	3.175554	0.972743	4.057502	2.645482	9.897954	0	1.436906	0	2.089018	0.590215	4.232905	7.593401	9.144453	3.419492	11.92	12.79063	30.028994	5	5.091797	1.265229	4.173432	3.076805	14.007105	0	1.936149	0	3.424746	0.923077	4.230088
L3_chr7_-_32897898	chr7	32897888	32897900	-	25948	KBTBD2	BKLHD1	5.774772	10.214451	0	2.933393	2.043806	0	6.820762	3.437421	4.005807	0	6.430198	0.741153	9.224455	7.62099	3.812648	1.822079	2.657687	1.007135	7	17	0	3	2	0	9	6	5	0	7.336634	1	9	9.9875	7	3	4	1
L3_chr7_-_35260226	chr7	35260224	35260226	-	57057	TBX20	ASD4	0.804244	4.823013	3.183914	9.852669	0	0	5.936895	12.797232	5.68643	7.015188	0.84304	7.730805	3.087079	3.783298	2.901281	2.446396	14.725884	0	1	8	2	10	0	0	8	18	7	7	1	11	3	5	5	4	18	0
L3_chr7_-_47587813	chr7	47587803	47588384	-	NA	NA	NA	144.016843	97.888757	89.704454	265.238247	122.903291	41.324501	39.254988	104.256039	92.671309	103.517876	144.834335	108.614936	60.905827	51.134641	96.548935	137.014754	117.992445	110.096503	165.57721	163.969826	52.020932	268.806139	119.95058	57	55.080365	140.025407	113.145782	101.983914	165.024807	156.026788	59.609823	67.044696	148.157038	222.844046	154.657584	112.976676
L3_chr7_-_50828308	chr7	50828308	50828665	-	2887	GRB10	GRB-IR,IRBP,KIAA0207,MEG1,RSS,Grb-10	12.440442	13.054434	34.400307	7.647885	6.133071	0	9.107149	25.372384	42.931859	14.092009	8.815156	7.412141	6.579219	17.388339	19.553991	7.205564	2.657688	4.951216	14.992593	21.689245	20.125796	7.794872	6	0	12.307855	39.547742	51.426534	14.336021	10.330028	10.317382	6.393382	22.88128	32.12894	11.735139	4	5
L3_chr7_-_55607567	chr7	55607546	55608060	-	81552	ECOP	DKFZP564K0822,FLJ20532,GASP	177.544833	103.959295	158.409643	317.259934	190.400366	119.390283	32.906329	52.244118	107.832021	107.296303	64.798024	77.366903	68.423399	57.164532	136.589816	124.38801	127.717874	142.893183	199.954703	173.740923	89.877796	321.594537	185.623516	155.678983	44.879549	77.541958	131.836933	104.784923	74.536555	108.965501	67.092689	74.886269	207.47084	202.705213	163.828656	145.971391
L3_chr7_-_72676789	chr7	72676774	72676843	-	51085	MLXIPL	CHREBP,MIO,MONDOB,WBSCR14,WS-bHLH	82.822678	51.242699	34.176786	364.745433	246.789039	57.816424	39.864718	57.105883	25.47775	195.411957	158.345436	210.829833	23.320277	16.03774	18.231557	48.691536	63.680015	26.391616	89.986223	86.99536	18	365.939018	238.97337	69.989569	49.974247	76.984028	30.828343	177.97786	175.952707	318.881589	22.975904	21	26.932352	78.951807	75.875565	26.996047
L3_chr7_-_75461880	chr7	75461879	75461893	-	83862	TMEM120A	TMPIT	0.804244	1.822352	0	2.926593	1.019722	0	0	0	0.772772	0	0.84304	0	3.072054	0.742541	2.676056	0.60736	24.655443	1.007135	1	3	0	3	1	0	0	0	1	0	1	0	3	1	5	1	30	1
L3_chr7_-_82630131	chr7	82630130	82630135	-	27445	PCLO	tcag7.1316,ACZ,DKFZp779G1236,tcag7.1085	12.340562	1.810134	1.591957	0.975531	0	0	0	0.540457	0	1.93233	1.709028	2.908258	0	0	0.494381	0.60736	1.287928	1.007135	14	3	1	1	0	0	0	1	0	2	2	4	0	0	1	1	2	1
L3_chr7_-_86942906	chr7	86942906	86942950	-	5244	ABCB4	ABC21,GBD1,MDR2,MDR2/3,MDR3,PFIC-3,PGY3	0	0.610418	0	13.764015	2.039444	0	0	0.540457	5.528465	0.937795	1.68608	0.741153	4.108814	2.269478	3.710573	3.64839	3.417954	11.737348	0	1	0	14	2	0	0	1	7	1	2	1	4	3	7	6	5	12
L3_chr7_-_87343578	chr7	87343576	87343620	-	55972	SLC25A40	MCFP	0	0.610418	0	9.816599	1.019722	0.638107	0	4.258083	9.583158	7.789493	6.859682	12.206123	22.442308	17.544889	12.719519	30.07153	46.940408	9.92042	0	1	0	10	1	1	0	7	12	8	8	17	22	23	22	48.987952	59	10
L3_chr7_-_95789317	chr7	95789309	95789328	-	10165	SLC25A13	ARALAR2,CITRIN,CTLN2	12.087722	5.989223	6.753939	4.763159	6.894485	0	2.059989	1.0453	5.639547	0.937795	0.792512	4.231691	6.992973	8.189593	1.483144	4.272707	5.498762	3.000521	14.066667	10	4	4.866667	6.733333	0	3	1.941176	6.941176	1	0.941176	6	6.841584	10.857634	3	7	7.978947	2.978947
L3_chr7_-_96177095	chr7	96177062	96177129	-	7979	SHFM1	DSS1,ECD,SEM1,SHFD1,SHSF1,Shfdg1	7.334906	6.661313	6.527897	7.863922	4.078888	0	4.228769	7.767614	6.388922	3.75118	5.127083	4.380303	77.184719	39.590395	37.279395	44.176291	37.887539	16.797559	9	11	4	8	4	0	6	13	8	4	6	6	76	52	58	72	50	16.996774
L3_chr7_-_103417412	chr7	103417410	103417417	-	5649	RELN	RL,PRO1598	1.759305	0.221146	1.591957	3.119456	7.355276	6.003521	2.16878	0	0.772772	5.913903	5.36963	11.770842	0	0	0.494381	0.60736	0	3.97823	2.179191	0.358382	1	3.179191	7.179191	8	3	0	1	6	6.205534	16.901836	0	0	1	1	0	4
L3_chr7_-_105539984	chr7	105539945	105540006	-	6856	SYPL1	H-SP1,SYPL	7.363552	6.663456	0	8.853599	4.089265	0	1.398909	0	3.07974	0.937795	4.269973	0.741153	56.766986	44.940975	25.632918	17.676684	24.784087	14.955019	8.953488	11	0	9	4	0	2	0	3.9	1	5	1	55.816661	58.968366	41.956553	28.920805	33.975878	14.996063
L3_chr7_-_112514119	chr7	112514094	112514168	-	54329	GPR85	SREB,SREB2	25.732389	20.873066	0	25.679317	11.289576	0.638107	34.801786	27.371729	8.919466	13.636494	19.24796	12.627372	3.087079	4.514645	3.318266	9.195276	12.686417	0	29	35	0	26	11	1	43.960674	38.78866	11	14	22	18	3	6	6	15	16	0
L3_chr7_-_115458056	chr7	115458010	115458064	-	22797	TFEC	TCFEC,TFECL	0	0.610418	0	0	0	0	10.040432	20.404285	6.252351	16.445079	32.647006	5.901046	39.763907	19.03893	25.756658	43.581809	38.798793	19.542385	0	1	0	0	0	0	14	32	8	17	37	8	39	25	42	71	50	20
L3_chr7_-_120823498	chr7	120823497	120823670	-	10447	FAM3C	GS3786,ILEI	46.117145	54.260434	80.332123	165.583349	79.506117	24.878033	11.831737	29.269096	28.343921	47.546249	38.105781	31.576691	36.55678	51.875047	77.931818	82.894625	106.33836	57.364472	54.830252	90.040819	46.960086	168.225287	77.703737	35.337173	16.754225	46.073896	35.587321	47.701578	44.350738	43.601635	35.633583	68.469767	126.57748	135.391992	143.408555	57.645953
L3_chr7_-_127771098	chr7	127771098	127771190	-	55131	RBM28	FLJ10377	10.844391	11.502131	3.183914	10.763205	3.059166	0	34.784146	38.264312	34.667117	16.708218	24.918485	24.978616	17.45302	22.014443	29.43223	12.207102	17.322835	19.542844	12.952381	19	2	11	3	0	45.985185	57	43	17	29	35	17	29	47	20	24.984375	20
L3_chr7_-_128553794	chr7	128553793	128553795	-	NA	NA	NA	0.804244	1.810134	3.343982	6.207185	2.039444	2.13103	0.696308	5.397897	0.772772	0.937795	0.990905	12.860054	0	0	0	0	0	1.007135	1	3	2	6.304348	2	3.014891	1.04918	8.04918	1	1	1.181333	18.52459	0	0	0	0	0	1
L3_chr7_-_129478451	chr7	129478430	129478473	-	51530	ZC3HC1	1110054L24Rik,HSPC216,NIPA	5.111747	3.054766	0	0.998542	3.093641	3.362762	1.585141	1.080913	4.690027	4.82506	1.68608	2.500129	16.283611	13.700666	29.252647	14.529134	16.929501	10.879535	6	5.034161	0	1.024033	3.034161	5	2.245031	2	6.026644	5	2	3.432432	15.994536	17.978226	42.728889	23.729711	22.459719	10.995382
L3_chr7_-_130004091	chr7	130004082	130004128	-	26958	COPG2	2-COP,FLJ11781	56.29065	30.789942	22.664544	36.439939	7.146779	4.745302	39.50363	26.960376	31.736063	15.646998	16.42488	16.94004	32.64927	23.584225	26.975492	11.004625	13.583058	10.985719	63	51.674388	13	37	7	6.976636	50.944444	38	38	16	19	24	32	31	42.985782	18	19.305433	11
L3_chr7_-_135312614	chr7	135312613	135312686	-	136319	MTPN	FLJ31098,GCDP,V-1	18.680455	22.235558	14.840716	12.729547	7.163412	0.638107	37.423983	55.623594	77.680395	34.964636	46.405028	58.376878	93.659921	66.793028	89.702151	75.51172	97.661099	48.924204	22	37	8.980583	13	7	1	49	81.995227	94	34.997613	53	83	91.983745	86.983977	126.993485	122.991982	123.947883	49.979075
L3_chr7_-_140361199	chr7	140361199	140361237	-	51650	MRPS33	CGI-139,FLJ21123,MRP-S33,PTD003	1.608488	1.831254	4.775871	3.918306	2.039444	0	1.98324	0.540457	2.318315	0	1.709028	2.964611	22.389833	2.269478	6.636533	3.64839	2.575855	3.000177	2	3	3	4	2	0	3	1	3	0	2	4	22	3	12	6	4	3
L3_chr7_-_144164028	chr7	144164014	144164083	-	27010	TPK1	HTPK1,PP20	0	8.410959	5.161982	0.975531	7.180999	0	2.059989	1.858813	5.586439	3.887265	6.844988	6.492127	15.350372	24.720947	9.920498	24.558475	18.252895	8.992676	0	14	3	1	7	0	3	3	7	4	8	9	15	32	15	40	24.988571	9
L3_chr7_-_148212273	chr7	148212264	148212366	-	2146	EZH2	ENX-1,EZH1,MGC9169,KMT6	247.771704	142.239067	113.266511	104.003263	50.225822	10.554164	81.268593	120.920411	78.887092	44.91001	34.410038	31.755889	102.934451	68.084866	60.297713	39.136892	36.645526	25.827311	275.782853	238.989747	64.437084	105.714018	49	16	104.008798	163.998081	95.998035	44.752199	39.998081	44.892174	101	89	92.508874	63.876235	47.986486	26
L3_chr7_-_148519070	chr7	148519070	148519071	-	NA	NA	NA	0	0	0	0	0	0	0	0	0	0	0	0	16.380779	1.375378	0.856162	2.674978	0.585753	2.520431	0	0	0	0	0	0	0	0	0	0	0	0	16.147436	1.833333	1.762821	4.371795	0.916667	2.538462
L3_chr7_-_148825728	chr7	148825692	148825846	-	155061	ZNF746	FLJ31413	126.220679	93.367788	97.669299	123.953751	97.318027	38.595478	45.060409	57.208209	62.377861	55.736574	43.202014	71.733743	37.956452	21.034556	26.807886	27.517908	27.968401	24.724272	145.413235	155.960498	55.892517	125.941014	94.98059	53.52832	61.677656	83.781527	76.995423	55	50	101.498304	36.980695	28	44.969215	45.092752	39.980695	24.809162
L3_chr7_-_148952726	chr7	148952715	148952766	-	79970	ZNF767	FLJ12700,FLJ42870,MGC51818	14.975352	9.599319	14.99508	5.869368	8.175244	0	10.91015	16.806706	13.581994	4.82506	7.708918	5.121455	8.224478	5.215331	4.736001	5.474701	7.561705	4.934399	18	15.947893	8.916667	6	8	0	15	23.961905	17	5	8.980769	7	8	7	8.883117	9	11	4.969697
L3_chr7_-_158190204	chr7	158190198	158190263	-	54892	NCAPG2	MTB,CAP-G2,FLJ20311,LUZP5,hCAP-G2	14.251465	19.841991	17.210819	11.759532	2.039444	1.276214	7.610918	8.803188	12.709333	1.87559	2.552068	1.454129	36.658036	34.698697	30.801285	24.426877	16.455232	9.978585	17	32.815123	10	12	2	2	11	15	16	2	3	2	35.81338	46	52	40	23.507116	10
L3_chr7_-_158314940	chr7	158314919	158315028	-	57488	FAM62B	CHR2SYT,ESYT2,KIAA1228	127.76474	111.285586	45.533656	82.259546	49.642383	14.291566	93.169844	99.146826	44.061855	43.116645	61.586302	50.555161	81.969654	79.941847	52.134814	61.202815	56.800124	20.70672	143.54375	187.726249	26.824129	83.614564	48.481893	20	112.340689	125.186307	52.899801	42.958372	69.710271	71.755966	80.878678	103.628918	75.722936	99.653643	74.40525	20.982183
L3_chr7_-_158495942	chr7	158495942	158495943	-	NA	NA	NA	30.541439	19.185715	18.736874	23.498329	10.269854	1.362328	3.768114	9.1797	7.409788	2.94947	3.956454	11.414459	8.519423	8.438987	12.117622	6.144174	12.809254	3.944081	32.717023	32.608438	10	23.772854	10	2	5	12.448531	8.932135	3	4.562252	16.532656	8.385366	11	16.476905	10	15.823856	4
L3_chr8_+_9450831	chr8	9450820	9450851	+	8658	TNKS	PARPL,TIN1,PARP-5a,PARP5A,TINF1,TNKS1	70.277594	37.201976	32.918841	32.185002	17.616366	4.21821	110.935116	131.073176	90.833521	55.990689	87.363497	101.71462	67.382756	51.323681	42.990349	36.602653	33.689768	26.763899	78.478828	62.277669	18.37845	32.711641	17.190943	6.177292	134.821002	166.465288	108.33583	55.044831	99.016638	148.358198	66.382089	66.612245	65.3747	59.741497	44.863267	27.435374
L3_chr8_+_17824578	chr8	17824578	17824816	+	5108	PCM1	PTC4	69.126254	58.78837	28.267733	87.075197	53.454506	8.44738	55.284415	145.175267	109.633981	157.225374	185.128624	139.211654	35.2545	37.081815	49.076676	102.590085	146.918075	51.178047	78.987462	99	16	88.368822	52.186061	12	70.997717	181.986301	129.98502	149	207.981798	204.980758	34.563054	47.984762	70.682047	166.369114	178.945145	51.998131
L3_chr8_+_20099140	chr8	20099140	20099192	+	526	ATP6V1B2	VATB,VMA2,VPP3,ATP6B1B2,ATP6B2,HO57	267.527301	95.309376	85.695814	212.697683	116.368088	79.510277	113.57125	47.919763	47.464959	58.264134	49.226176	73.166264	124.163463	76.925103	90.992423	108.388733	142.837327	162.658968	278.937212	161.983784	45.964211	213.923212	113	92	129.933326	63.956436	56.993852	56	55.952329	107.93728	122.956732	98.985538	120.991068	175.643676	166.903551	169.920307
L3_chr8_+_25098000	chr8	25097983	25098276	+	80005	DOCK5	DKFZp451J181,DKFZp779M164,DKFZp781J211	128.837722	100.989542	77.251072	239.676715	124.537432	26.513335	149.822188	289.759147	315.622237	448.416652	385.182074	493.942608	65.390531	53.583041	104.386653	135.54204	208.544207	81.74072	148.569436	168.586686	45.293372	243.031371	121.483977	37.767109	192.357318	382.850421	374.29488	424.853619	434.599291	720.938577	63.957307	70.853438	164.224043	220.847472	263.952784	82.891245
L3_chr8_+_26685100	chr8	26685099	26685100	+	NA	NA	NA	8.87399	7.7234	5.161982	31.764752	6.152218	3.712866	0.66108	0	0	0	0	0	44.787346	33.923999	68.029742	59.640087	70.200127	30.565623	10	13	3	32	6	5	1	0	0	0	0	0	44.587368	43	76	96	75	32
L3_chr8_+_28614928	chr8	28614928	28615062	+	2137	EXTL3	DKFZp686C2342,EXTR1,KIAA0519,REG,REGR,RPR,botv	159.965448	63.526607	82.731016	127.238106	144.106703	91.66342	159.358632	121.509004	168.862351	211.122241	192.451105	258.540584	30.440469	13.240337	33.633843	47.654855	33.090483	91.269084	176.913911	106.33032	46.233786	129.033137	140.318396	118.420154	196.939446	168.161059	200.872867	203.796428	216.944618	379.780519	29.663333	17.789604	55.99846	77.785891	45.921603	93.147721
L3_chr8_+_55210353	chr8	55210336	55210392	+	29088	MRPL15	HSPC145,MRP-L7,RPML7,MRP-L15,L15mt	11.520447	9.653666	1.591957	7.811048	3.063528	4.037376	0	2.896965	3.091086	4.802455	2.552068	3.677587	16.394546	21.216429	24.914131	31.857517	25.525674	27.733257	14	16	1	8	3	6	0	5	4	5	3	5	16	27.978632	42	51.995633	35.995633	27.995633
L3_chr8_+_56954917	chr8	56954899	56955001	+	4067	LYN	FLJ26625,JTK8	316.913543	245.670905	104.970188	237.407656	221.366785	124.364726	247.66891	374.219489	167.749749	280.585661	325.633282	257.356775	110.13566	99.210128	61.850026	90.702694	168.503261	140.150739	332.991389	420.977283	55.995787	238.997152	214.65871	145.963977	275.996307	407.986393	191.997353	254.982182	356.984269	386.994707	108.998791	126.965497	87	147	194	145.985663
L3_chr8_+_59069673	chr8	59069630	59069691	+	90362	FAM110B	C8orf72,MGC39325	0.804244	2.43277	4.775871	9.814984	2.039444	17.240117	1.32216	2.56872	3.126175	1.93233	3.395108	26.196671	3.087079	3.747794	4.588447	3.045262	7.188415	18.56109	1	4	3	10	2	22.970149	2	4	4	2	4	37	3	5	8	5	10	18.92437
L3_chr8_+_61592046	chr8	61592019	61592308	+	5862	RAB2A	RAB2	787.775583	510.872844	444.711748	584.069202	330.14866	70.387713	178.260595	304.903433	284.159963	187.697006	240.030076	241.324964	427.181598	362.514919	502.835303	365.746241	532.505635	256.595584	837.87125	869.900654	233.89933	588.911164	320.898425	91	215.395123	376.744755	332.440325	181.106654	270.468288	351.503288	423.149042	462.601715	620.623165	592.416448	605.419409	265.842518
L3_chr8_+_64243704	chr8	64243672	64243759	+	253943	YTHDF3	FLJ31657	75.829434	69.857319	92.536933	89.093677	37.726591	13.671406	24.559271	63.316691	98.434168	51.464297	41.583748	45.360431	85.153154	92.474403	157.581775	107.805906	81.695623	56.058657	86.952132	116.66505	52.825037	90.645064	36.890827	20	34	90.87666	120.59526	50.951271	48	63.777066	83.526501	119.996324	225.266798	175.486361	107.888525	56.875244
L3_chr8_+_81561019	chr8	81560985	81561019	+	65986	ZBTB10	RINZF,FLJ12752	13.412128	9.078134	0	2.933393	2.043806	0	1.32216	3.109177	1.580632	3.86466	0	4.285408	15.324025	4.497101	2.0796	1.787204	1.287928	0	16	15	0	3	2	0	2	5	2	4	0	6	15	6	4	2.942857	2	0
L3_chr8_+_87584760	chr8	87584759	87584763	+	NA	NA	NA	0.804244	0.610418	0	0	0	0	6.766601	3.584849	2.89289	12.722097	26.142375	11.406503	3.072054	4.592579	14.099109	19.132498	5.982007	17.395397	1	1	0	0	0	0	8.591667	5.563492	3.591667	12.183333	29.126984	16.563492	3	6	19.064935	31	7.970414	18.017675
L3_chr8_+_90560069	chr8	90560069	90560069	+	NA	NA	NA	0.82181	0.013313	0.009021	0.011415	0.003998	0.001512	2.769858	1.425507	17.003108	1.16456	2.888179	1.860488	13.149829	5.4167	26.247379	3.174423	5.913432	9.925835	1.020937	0.020937	0.007976	0.011964	0.003988	0.003988	3.761538	2.369231	19.969231	1.230769	3.346154	2.576923	12.98635	7.057244	32.424483	5.18362	7.662704	10.211801
L3_chr8_+_94781938	chr8	94781936	94781968	+	137392	FAM92A1	FLJ38979	11.053042	10.270036	1.591957	0.975531	1.019722	1.362328	3.567689	1.080913	0	0	1.709028	0	11.333431	22.798426	9.01464	4.873181	9.202138	4.985364	13	16.94	1	1	1	2	5	2	0	0	2	0	11	30	15	8	13	5
L3_chr8_+_94998350	chr8	94998335	94998375	+	54704	PPM2C	FLJ32517,MGC119646,PDH,PDP,PDP1,PDPC	5.57883	3.653606	3.183914	5.866785	2.043806	0.638107	4.119978	24.23131	3.947832	3.80792	1.68608	18.419324	2.054407	8.25166	8.281203	4.259982	2.657687	9.021759	6.881356	6	2	6	2	1	6	36.588803	5	4	2	25.898649	2	11	14.971154	7	4	9
L3_chr8_+_96215292	chr8	96215290	96215295	+	79666	PLEKHF2	FLJ13187,PHAFIN2,ZFYVE18	0	0	1.591957	0	0	0	0	0	0	21.160723	0	0.741153	1.032672	0	0.494381	0.427516	0	0	0	0	1	0	0	0	0	0	0	20	0	1	1	0	1	0.705128	0	0
L3_chr8_+_101232039	chr8	101232026	101232069	+	5440	POLR2K	ABC10-alpha,RPABC4,RPB10alpha,RPB12,RPB7.0,hRPB7.0,hsRPB10a	6.117836	4.230686	13.855933	0.975531	5.123968	0	0	1.178254	3.233036	0.937795	6.081159	0.741153	56.073755	33.710814	31.130976	41.068058	39.311971	20.829024	7	7	8	1	5	0	0	2	4	1	7	1	55	44	47	67	53.996667	21
L3_chr8_+_101294529	chr8	101294498	101294535	+	NA	NA	NA	12.54952	4.831915	1.591957	4.884455	0.792503	1.362328	0	0	0.146704	0	0	0	3.087079	0.742541	0	0	0.643964	1.007135	14.984375	8	1	5	0.777778	2	0	0	0.2	0	0	0	3	1	0	0	1	1
L3_chr8_+_104102486	chr8	104102450	104102515	+	528	ATP6V1C1	VMA5,ATP6C,ATP6D,FLJ20057,VATC	5.726417	2.43277	8.279922	9.773689	3.059166	0	1.32216	23.037721	11.289759	13.167307	17.227945	14.267952	40.764084	35.967005	73.555856	76.262345	104.319295	46.964394	7	4	5	9.967742	3	0	2	32	14	13	20	20	40	47	105.975303	123.922226	130.984877	47.988636
L3_chr8_+_104581304	chr8	104581301	104581313	+	9699	RIMS2	DKFZp781A0653,KIAA0751,OBOE,RAB3IP3,RIM2	0.804244	0	22.776222	0	0	0	1.32216	0	0.772772	0	0.116014	0	1.032672	0	0	0	0	0	1	0	12	0	0	0	2	0	1	0	0.142935	0	1	0	0	0	0	0
L3_chr8_+_107351609	chr8	107351576	107351652	+	346887	LOC346887		0.804244	1.220836	0	23.54176	12.070369	0.638107	0	0	0	6.794958	31.273117	11.662281	0	1.485082	0.988763	16.482511	27.699432	8.992676	1	2	0	24	11.809144	1	0	0	0	7	36	16	0	2	2	27	36.863248	9
L3_chr8_+_107739290	chr8	107739257	107739304	+	55074	OXR1	FLJ10125,FLJ38829,FLJ41673,FLJ42450,FLJ45656,Nbla00307	50.512071	57.044036	40.635031	53.098287	12.258494	1.273628	6.873089	34.322717	27.825647	5.68351	9.374109	16.380917	64.174171	51.428746	36.826909	17.723824	19.420439	14.958883	57.974074	95.839344	22.996552	53.95832	12	1.996296	10	50.987952	34	6	11	23	63	67	56	29	27	15
L3_chr8_+_109525050	chr8	109525028	109525060	+	9694	TTC35	KIAA0103	6.76859	1.822352	4.93594	2.933393	2.907667	0.638107	13.088828	24.954102	29.557913	14.911972	14.640643	14.280768	63.703626	52.455292	41.004121	74.445558	64.818448	37.206033	8	3	3	3	2.851852	1	16.993243	36.972591	35.993007	15	16.979021	20	63	67.997821	60.997812	120.926933	78.956841	37.910448
L3_chr8_+_110621254	chr8	110621252	110621265	+	9166	EBAG9	EB9,PDAF,RCAS1	10.456819	7.827415	1.591957	3.892804	5.025614	0.064026	0	0.540457	1.580632	1.93233	0	0.741153	2.065344	6.857104	2.4069	2.43951	3.383483	0	11.92	13	1	3.962963	4.924528	0.122302	0	1	2	2	0	1	2	9	4	4	5	0
L3_chr8_+_110726140	chr8	110726140	110726140	+	NA	NA	NA	0.804244	0	0	1.957861	0	0.638107	0	1.178254	4.070608	3.981573	0	0	0	18.010321	9.244758	4.293231	2.913582	0	1	0	0	2	0	1	0	2	5	4	0	0	0	23	13	7	4	0
L3_chr8_+_124498207	chr8	124498204	124498208	+	55093	C8orf32	FLJ10204	0	0	0	0.975531	0	0	0	0	0	0	0	0.741153	14.16808	0.742541	0.988763	2.43951	0.643964	3.000177	0	0	0	1	0	0	0	0	0	0	0	1	14	1	2	4	1	3
L3_chr8_+_124849859	chr8	124849853	124849945	+	157769	FAM91A1	DKFZp666B104,FLJ23790	34.627279	28.711735	29.7918	62.903717	13.26511	2.552427	6.944875	18.454846	14.256994	21.994273	9.500259	17.281487	14.41613	18.960582	24.576448	35.518275	32.799524	21.678394	41	48	18	64	13	4	9.993056	31	18	21.993056	11	24	13.995726	25	42	58	44	21.991416
L3_chr8_+_128817658	chr8	128817658	128817687	+	4609	MYC	c-Myc	16.254606	1.220836	0	16.695686	11.2694	2.000435	1.398909	1.718711	0	3.80792	2.552068	1.482306	5.152423	1.502626	8.774275	4.871574	3.383483	2.01427	18.977528	2	0	17	11	3	2	3	0	4	3	2	5	2	15	8	5	2
L3_chr8_+_128875975	chr8	128875948	128875979	+	5820	PVT1	MGC21751	56.282638	25.789958	13.552092	23.568228	23.598875	0.638107	12.400692	11.230266	6.350122	3.80792	1.68608	1.482306	16.416419	17.356546	8.997551	18.346034	13.951785	4.028538	62.989418	42.994681	8	24	23	1	17	19	8	4	2	2	16	23	16	30	20	4
L3_chr8_+_132985521	chr8	132985499	132985896	+	23167	KIAA0143	DKFZp781J0562,KIAA0143	155.178772	148.408825	223.11415	272.082647	93.329453	23.721257	65.905933	221.221028	415.276973	313.404366	224.955944	192.999093	105.470395	163.026197	483.641698	373.532186	355.570323	94.979816	171.384969	250.997914	121.934859	274.972589	91	33	83.937203	272.922093	486.989334	295	253.881657	281.154278	103.995929	209.993017	614.03533	604.982944	428.671842	96.997972
L3_chr8_-_3204124	chr8	3204123	3204124	-	NA	NA	NA	10.605469	0	0	0	0	0	0	0	0	0	0	0	0	0.742541	0	0	0.643964	1.007135	12	0	0	0	0	0	0	0	0	0	0	0	0	1	0	0	1	1
L3_chr8_-_17315299	chr8	17315298	17315300	-	9108	MTMR7	DKFZp781E194,MGC163449,MGC163451	3.436593	4.80521	5.17645	1.979751	8.227749	6.228422	0.001617	1.18153	0.001035	0.941558	0.843985	0.745904	2.096197	6.117538	12.629373	8.654758	6.224506	6.868481	4.026174	8.047114	3.007852	2.022248	8.017013	8.022248	0.003846	2.004945	0.001648	1.003846	1.001099	1.006594	2.030111	8.042155	17.086318	14.062229	8.032118	7.026096
L3_chr8_-_17985827	chr8	17985826	17985923	-	427	ASAH1	AC,ASAH,FLJ21558,FLJ22079,PHP,PHP32	10.864172	25.873769	11.689878	56.025847	38.871727	31.873827	2.721069	11.605389	12.057363	23.641862	71.700184	101.002783	90.489434	68.915271	78.35875	211.251834	489.245065	353.135903	13	43	7	56.980952	38	43.938831	4	20	15	23.976555	81.989933	145	89	90	116.983588	342.982952	563.934988	366.873112
L3_chr8_-_18741497	chr8	18741487	18741524	-	NA	NA	NA	0	0	0	1.951062	0	0	0.66108	1.178254	12.848042	7.789493	21.794245	5.131717	1.032672	1.485082	15.11964	13.437945	17.817704	2.014269	0	0	0	2	0	0	1	2	15.972603	8	24.972603	7	1	2	24	21.990654	24	2
L3_chr8_-_22022881	chr8	22022848	22022901	-	79873	NUDT18	FLJ22494	99.58114	55.656456	16.736007	60.199549	64.69549	36.707653	10.968436	5.152779	8.919466	17.981985	13.778487	18.803134	44.728823	8.347139	22.913707	27.020374	17.704908	16.892799	109.970803	93.987654	10	61	63	47.970803	15	9.397112	11	18	16	27	44	11	34	44	23.969072	17
L3_chr8_-_23371106	chr8	23371086	23371158	-	9583	ENTPD4	KIAA0392,LALP70,LAP70,LYSAL1,NTPDase-4,UDPase	14.669745	12.791187	20.639105	18.312233	23.637469	3.846527	10.223337	11.28046	10.888533	12.032968	11.241112	13.328537	18.835932	26.747068	23.476331	17.19638	19.022517	13.276167	17.414538	21.077161	11.840864	18.677587	23.042371	6.093108	13.886792	17.481132	13.367925	12.091861	13	18.70692	18.36734	34.716515	34.536892	28.132733	26.042028	13.423345
L3_chr8_-_30060027	chr8	30060027	30060177	-	51669	TMEM66	FLJ22274,FOAP-7,HSPC035,MGC8721,XTP3	71.430333	29.340412	14.79476	37.346348	34.808361	20.602901	2.16878	22.20556	10.391018	0	7.744713	7.879538	104.025215	103.431179	129.225547	91.390162	113.313199	75.924055	81	49	8.992337	38	34	26	3	31	13	0	9	11	102.981308	133	163.998817	147.995179	136	78
L3_chr8_-_52974183	chr8	52974182	52974225	-	NA	NA	NA	21.645479	14.338637	1.591957	4.891254	1.019722	0	0.66108	0	1.545544	0.937795	0	4.418741	17.337981	2.245167	0.988763	3.045262	0.643964	8.812171	25	24	1	5	1	0	1	0	2	1	0	6	17	3	2	5	1	9
L3_chr8_-_53789520	chr8	53789520	53789576	-	9821	RB1CC1	CC1,DRAGOU14,FIP200	36.906166	27.627969	25.490741	40.389343	20.489053	12.213045	38.402158	41.438437	47.688256	46.345637	28.114422	105.828608	10.261214	20.346019	21.919022	5.487426	6.719605	18.618376	42	46	15	41	20	16	46.988124	53	57	44	32	160	10	27	33	9	10	19
L3_chr8_-_64113918	chr8	64113908	64113921	-	8836	GGH	GH	34.457813	10.164847	4.775871	11.796374	2.043806	2.000434	0	1.080913	0.772772	3.86466	0.84304	0	31.402795	21.596506	33.588812	26.41576	14.716341	12.672861	38	17	3	12	2	3	0	2	1	4	1	0	31	27.990783	46.99537	43	19	13
L3_chr8_-_66916742	chr8	66916737	66917510	-	5150	PDE7A	HCP1,PDE7	2441.965738	1310.288636	1125.989167	834.808558	208.65451	26.242946	885.618648	1369.327837	853.607675	384.84633	213.968185	132.266784	627.226403	429.369832	782.807947	291.41313	255.540399	68.571584	2464.586797	2254.194144	558.852906	839.989346	202.991378	35.99556	942.075248	1389.586153	955.760702	350.975316	239.938499	190.998006	623.927156	544.928984	876.910821	471.983043	295.994163	69.997054
L3_chr8_-_67688056	chr8	67688041	67688070	-	NA	NA	NA	13.357263	10.856232	7.024196	5.880431	0	0	1.32216	2.56872	0	0	0	0.741153	2.054407	2.245167	0	0.60736	0.643964	0	16	18	4	6	0	0	2	4	0	0	0	1	2	3	0	1	1	0
L3_chr8_-_74821630	chr8	74821622	74821699	-	NA	NA	NA	52.550434	55.079002	26.614412	34.010838	17.357751	5.852508	86.559339	86.812364	93.772068	36.211221	42.637654	31.837106	100.625812	81.188058	125.590868	64.489478	48.337246	29.538163	60.101659	92.321742	16.150951	34.64731	16.987433	8.853742	98.392114	110.373081	109.141689	34.807354	48.309179	46.059568	99.506934	103.623543	153.744644	104.477159	58.773064	29.964743
L3_chr8_-_74953615	chr8	74953604	74953703	-	55284	UBE2W	FLJ11011,hUBC-16	98.090784	75.722085	46.06822	85.714246	32.742692	3.362762	57.055621	108.507675	82.294194	72.115573	63.323715	86.100786	235.820019	176.709186	190.826577	205.087475	234.226983	135.752455	112	127	25.98005	87	31.997475	5	77	149	100	72	72.994992	122.998328	232.990605	227.98319	260.92601	332.977276	285.985279	138.981229
L3_chr8_-_78074873	chr8	78074864	78074909	-	5828	PXMP3	PAF-1,PAF1,PEX2,PMP3,PMP35,RNF72	0.804244	0.610418	0	0	0	0	1.32216	3.746974	2.353404	0	0.84304	3.649411	43.772482	15.949491	25.4706	13.420203	20.004153	7.972172	1	1	0	0	0	0	2	6	3	0	1	5	42.981928	21	40	22	26.993902	8
L3_chr8_-_78549040	chr8	78549039	78549040	-	NA	NA	NA	0	1.220836	1.591957	1.957861	1.019722	0.638107	5.421853	0	2.402289	1.93233	5.238118	10.14314	0	0	0	0	0	0	0	2	1	2	1	1	7	0	3	2	6	14.744186	0	0	0	0	0	0
L3_chr8_-_82186811	chr8	82186811	82186907	-	55824	PAG1	CBP,PAG,FLJ37858,MGC138364	21.649152	17.427064	3.183914	44.720886	11.236044	7.809272	4.704308	2.259167	4.843379	15.48839	27.167012	19.764383	14.304984	9.141069	13.610826	30.087758	38.415917	9.886884	24.971223	28.971223	2	45.467446	11	11	7	4	6	15	30.920956	28	14	12	21.982247	48.994012	48	10
L3_chr8_-_82796086	chr8	82796065	82796090	-	79752	ZFAND1	FLJ14007	3.332943	3.641388	5.439513	1.951062	0	0	6.925207	2.702284	3.869816	0	10.374079	5.048259	19.370391	9.030675	15.354213	6.688662	12.494694	5.92045	4	6	3.384615	2	0	0	9	5	4.964286	0	12	7	19	12	25	10.95614	17.964602	6
L3_chr8_-_94822368	chr8	94822367	94822489	-	389677	RBM12B	MGC:33837	33.378547	21.071518	16.239707	39.290307	16.36801	2.552427	8.933078	26.68367	25.553724	19.477523	16.317951	19.955443	71.390869	47.102892	46.440594	55.714007	52.305246	28.635106	39	35	10	40	16	4	13	42	32	20	19	28	69.960623	61.977813	72.997543	90.997543	70.913669	28.995122
L3_chr8_-_98359311	chr8	98359307	98359359	-	85453	TSPYL5	KIAA1750	122.238066	87.76174	49.91399	78.837388	73.902428	33.926991	83.570122	99.966086	47.71905	39.226104	27.965473	44.276365	39.901537	26.557031	27.211749	41.762551	29.852684	59.88246	136.996667	147.983419	28	79.983435	71.996672	43	104.978313	132.987282	57.963636	39	32	63	38.997268	35	45	68	41	61
L3_chr8_-_101391324	chr8	101391311	101391527	-	NA	NA	NA	43.879744	64.900228	36.664962	77.827358	22.504655	5.460932	24.018883	198.312004	96.045877	87.564017	60.567606	77.17102	93.760754	144.294131	115.356731	92.201027	130.960293	52.877329	51	108.950103	21	79	22	8	33	241.790254	114.450941	85.970992	69	111.793547	91.928885	185.986979	158.993209	149.850603	158.327511	54
L3_chr8_-_103205666	chr8	103205663	103205672	-	83988	NCALD	MGC33870,MGC74858	1.656842	0.610418	0	0.975531	0	0	0	3.577524	0	1.93233	0.84304	2.908258	11.193337	6.060512	0.988763	5.517198	0.643964	3.057489	2	1	0	1	0	0	0	6	0	2	1	4	11	8	2	9	1	3.088608
L3_chr8_-_103320318	chr8	103320314	103320352	-	50484	RRM2B	DKFZp686M05248,MGC102856,MGC42116,p53R2	0	1.831254	3.183914	0	0	0	2.059989	1.080913	0.772772	2.94947	0	1.482306	8.217744	7.495587	11.120222	8.538528	9.846102	4.028538	0	3	2	0	0	0	3	2	1	3	0	2	8	10	17.99187	14	14	4
L3_chr8_-_109330123	chr8	109330100	109330139	-	3646	EIF3E	INT6,EIF3-P48,EIF3S6,eIF3-p46	4.069575	0.610418	1.591957	2.942775	0	0	11.882327	26.722561	23.068257	16.724538	21.007521	10.700849	163.011657	133.547734	144.474237	92.306132	108.355249	50.549131	5	1	1	3	0	0	15.984	37.968636	27.944701	16.960572	23.975935	14.984	161.642109	169.885509	178.895556	149.615279	126.918467	51.92574
L3_chr8_-_120937336	chr8	120937330	120937363	-	79075	DCC1	MGC5528,DCC1,hDCC1	1.656842	5.421213	0	0.975531	0	0	0.66108	0.540457	0.772772	0	0	1.454129	11.293887	3.75456	5.409135	6.106506	1.287928	1.007135	2	9	0	1	0	0	1	1	1	0	0	2	11	5	9	10	2	1
L3_chr8_-_125454087	chr8	125454084	125454124	-	157378	TMEM65		4.73071	3.027963	0	6.853614	3.974631	0.066475	1.347597	1.542848	2.476631	1.535107	2.210455	2.63174	12.327476	5.0268	4.281699	5.359896	8.60064	25.935718	5.683119	4.960266	0	7.011271	3.898057	0.12657	1.935696	2.75019	3.216766	1.66428	2.623937	3.59941	12.059886	6.594508	7.344445	8.803142	11.26184	26.651412
L3_chr8_-_131097849	chr8	131097829	131098115	-	NA	NA	NA	48.469122	23.472234	20.079988	62.531815	32.014053	5.829074	16.879164	27.471802	19.034588	15.020991	25.336558	23.552163	49.855154	32.514265	26.505469	57.149835	79.501105	36.579	55.977007	39.138365	12	63.578836	31.293415	9	23.656743	38	23.811628	15.698093	29.289412	32.819442	48.810273	42.99929	42.612751	93.202612	102.183272	37.139891
L3_chr8_-_131439547	chr8	131439545	131440483	-	NA	NA	NA	21.233002	18.159999	27.425017	36.543456	13.567713	5.627186	29.246985	40.383092	80.10366	62.699449	47.473435	76.108089	11.559814	17.954498	32.315489	26.255973	5.248252	4.028538	25	30	15.960317	37.265487	13.265487	8	39	60.997191	98	61.997191	54.96477	107.991604	11.263736	23.973333	53.600102	43	7.903952	4
L3_chr8_-_135913735	chr8	135913719	135913739	-	NA	NA	NA	0.804244	10.228812	3.343982	6.858498	4.089265	0.638107	0	1.080913	0.772772	4.82506	0	0	2.054407	0.742541	0	1.832151	0.643964	0	1	17	2	7	4	1	0	2	1	5	0	0	2	1	0	3	1	0
L3_chr8_-_139689519	chr8	139689475	139689584	-	NA	NA	NA	0	0	0	1.957861	0	0.638107	0	0	0	5.024947	0	10.757385	0	0	2.0796	6.092133	3.916048	97.230879	0	0	0	2	0	1	0	0	0	5	0	15	0	0	4	10	5.960317	99
L3_chr8_-_142080446	chr8	142080443	142080449	-	5747	PTK2	FADK,FAK,FAK1,pp125FAK	0.804244	0	0	0.975531	1.019722	0.638107	0	0	0	6.077393	1.68608	0.741153	0	0	3.318266	1.214719	10.457462	1.007135	1	0	0	1	1	1	0	0	0	6	2	1	0	0	6	2	14	1
L3_chr8_-_144762877	chr8	144762868	144762928	-	65263	PYCRL	FLJ13852	56.832284	41.948163	29.396997	25.446349	51.094688	22.766932	15.930365	35.557558	5.58644	21.565106	14.811299	3.677588	14.351075	15.016381	6.91795	3.041031	13.139575	13.41073	66	69.996441	17	26	49.917241	30.951049	22	52	7	20.971014	17	5	14	19.934275	12	5	19	13.565854
L3_chr8_-_144969825	chr8	144969822	144969933	-	23513	SCRIB	CRIB1,SCRB1,SCRIB1,Vartul	76.04174	41.413853	12.859459	34.326925	41.93439	29.052139	19.69848	35.264241	10.283563	11.591348	21.097762	8.739683	11.316388	30.436744	8.094997	19.546583	16.797644	35.540483	86.933391	68.958963	7.845227	34.984091	40.997701	39	27	54.332399	12.970814	11.806732	24	11.956001	10.99	39.989848	15	31.977011	23.979695	35.975069
L3_chr8_-_145725259	chr8	145725240	145725285	-	414919	MGC70857		34.355762	17.462582	1.591957	14.702306	3.046724	5.365414	1.32216	2.465697	3.126175	0.937795	6.129538	1.454129	8.218905	4.47279	4.409104	1.214719	3.219819	2.014269	40	28.97541	1	15	2.983607	7	2	4.430474	4	1	7	2	7.969231	6	8	2	5	2
L3_chr8_-_145951654	chr8	145951654	145951656	-	90987	ZNF251	FLJ34319	0	0	0	0.975531	0	0	0.66108	0	10.050431	0	0	0	1.032672	0	1.733047	0	0	0	0	0	0	1	0	0	1	0	12	0	0	0	1	0	3	0	0	0
L3_chr9_+_262934	chr9	262888	263081	+	81704	DOCK8	RP11-165F24.2,FLJ00026,FLJ00152,FLJ00346,ZIR8,MRD2	2.528698	7.820477	1.591957	8.823206	2.039444	1.362328	180.113675	414.045478	196.680237	381.548214	316.572141	193.82319	96.902486	103.887663	58.880988	115.477402	169.340575	52.674973	3	13	1	9	2	2	208.990977	434.980275	224.998181	339.962974	344.984328	286.989248	95.997093	132.992718	83.988359	186.978043	196.992713	53.976378
L3_chr9_+_2611536	chr9	2611536	2612162	+	7436	VLDLR	FLJ35024,VLDLRCH,RP11-320E16.1	544.204044	262.863053	90.104416	135.107031	58.445253	2.000434	420.553289	342.459067	83.388827	114.27876	75.0924	53.172322	240.575775	191.568353	49.761997	50.514075	50.123203	15.417735	574.681507	447.783988	48.70558	136.651972	57	3	463.847627	413.923291	99.996268	109.596696	85.310434	75.610272	237.72269	245.422586	73.183213	82.146101	66.395699	15.4
L3_chr9_+_4975085	chr9	4975082	4975275	+	3717	JAK2	JTK10	11.90564	9.63024	1.591957	3.886787	11.289576	0	0.66108	2.39927	0	5.819595	12.981965	9.126164	0	7.5185	0.988762	3.654229	2.575855	4.99322	14	15.931456	1	3.970588	11	0	1	4	0	6	15	12.968254	0	9.974359	2	6	4	5
L3_chr9_+_6403200	chr9	6403183	6403239	+	115426	UHRF2	DKFZp434B0920,DKFZp686G0837,MGC33463,NIRF,RNF107,RP11-472F14.2,URF2	41.035261	17.985215	45.204093	39.466737	24.612636	0	10.787242	30.073058	24.673216	21.210967	16.654501	20.017751	18.417881	31.530697	32.716843	35.642047	15.624028	3.021404	47	30	25	40	24	0	15	42.989899	30	21	19	28	18	41	46	58	21	3
L3_chr9_+_14195039	chr9	14195038	14195039	+	NA	NA	NA	0	0	0	0	0	0	0	0	0	0	0	0	12.158417	17.921504	15.663132	19.776438	20.499051	6.403915	0	0	0	0	0	0	0	0	0	0	0	0	12	23	22	32	24	6.5
L3_chr9_+_34636631	chr9	34636610	34636643	+	2592	GALT		17.926409	9.747743	3.183914	8.773744	4.096355	2.606138	17.675842	2.76702	4.671718	4.82506	10.149213	17.089415	52.019931	13.551818	11.840332	7.277605	13.687098	18.353228	21.099548	16.103492	2	8.953488	4	3.953488	23.852113	4.950704	6	5	11.72043	23.959077	51.036457	17.947917	18.973958	11.947917	19.580818	18.480107
L3_chr9_+_37790784	chr9	37790759	37790815	+	79269	WDR32	FLJ23201,MGC10765,MGC131781	94.86166	63.193265	28.922184	46.213583	19.488668	2.724656	45.870477	42.996163	37.53815	33.308055	39.201288	46.401612	69.239876	69.582681	77.378197	45.97882	51.370998	39.350534	106	105.981854	17	46.993994	19	4	59	62	46	33	45	66	67.992366	90	111.994307	74.998081	67.996183	39.981203
L3_chr9_+_70584800	chr9	70584789	70584804	+	116224	FAM122A	C9orf42,MGC17347	7.73813	9.637716	6.527897	14.729766	8.176878	2.761163	3.567689	4.827887	7.196783	11.876646	7.734548	5.68582	12.278838	7.569904	6.172391	9.195276	7.012741	7.964316	9	16	4	15	8	4	5	8	9	12	9	8	12	10	10.643939	15	9.643939	8
L3_chr9_+_90796202	chr9	90796177	90796225	+	NA	NA	NA	2.461087	10.851711	23.103835	2.942775	0	0	1.98324	21.5154	63.44979	0	0	0.741153	0	13.712396	37.07723	0	1.931891	0	3	17.977778	14	3	0	0	3	31	76	0	0	1	0	18	54.933333	0	3	0
L3_chr9_+_91123245	chr9	91123232	91123249	+	79048	SECISBP2	RP11-89K14.1,DKFZp686C09169,SBP2	13.744744	13.178454	11.960135	8.848836	7.157156	0.638107	1.398909	7.894149	7.303643	0.937795	4.307614	5.121455	20.352674	12.356057	27.198743	16.581233	15.302545	1.993043	16	22	7	9	7	1	2	12	9	1	5	7	20	16	38	27	20	2
L3_chr9_+_94766402	chr9	94766380	94766429	+	89846	FGD3	RP11-274J16.4,FLJ00004,MGC117260,ZFYVE5	2.412732	1.220836	0	3.908924	1.019722	0.638107	7.41921	13.627542	3.126175	10.644655	11.242551	17.083951	26.47786	7.460498	4.307029	18.965953	23.616884	15.793589	3	2	0	4	1	1	10	21	4	11	13	24	26	10	8	31	31	16
L3_chr9_+_95968350	chr9	95968349	95968412	+	NA	NA	NA	35.823044	34.762674	22.993647	31.402749	15.328037	0.638107	9.801274	36.121483	26.433375	16.708218	11.291715	6.614022	6.1524	4.525839	7.847178	7.32301	2.773991	2.014269	41.86	58	14	32	15	1	14	53	31.993671	17	13	9	6	6	13.168044	12	4	2
L3_chr9_+_105896422	chr9	105896360	105896701	+	10592	SMC2	CAP-E,CAPE,FLJ10093,SMC2L1,hCAP-E	28.270447	28.696047	20.410191	12.763781	5.107334	2.000435	117.564651	219.934771	143.511654	62.887549	39.146601	118.514716	131.285226	93.429034	93.724629	39.721921	22.833575	30.477336	33.069113	47.862506	11.978495	13	5	3	153.147291	309.07808	174.942589	62.993661	45.44931	169.771529	128.434529	122.941013	149.793472	64.988579	33.333801	30.810832
L3_chr9_+_113433414	chr9	113433410	113433469	+	NA	NA	NA	41.956136	60.934845	56.64687	72.940579	31.759213	6.823261	11.61819	53.757767	28.803108	20.644946	30.379484	32.675615	18.371659	12.12977	9.802998	19.580786	25.17889	11.929623	48	102.9625	32	73.990625	30.993711	10	16	73.985714	34.943311	21	34.989474	46	17.902578	15.988304	17.993976	31.982035	33	12
L3_chr9_+_114288950	chr9	114288950	114288959	+	158405	KIAA1958	FLJ39294,MGC142075,RP11-276E15.5	13.855966	1.211934	0	0.975531	0.385963	0	1.398909	1.727215	2.402289	0	0	2.156844	2.065344	0.676928	0.988763	1.826311	0	0	16	2	0	1	0.37963	0	2	3.172414	3	0	0	3	2	0.913043	2	3	0	0
L3_chr9_+_127644249	chr9	127644248	127644249	+	NA	NA	NA	0	0	0	0	0	0	0	0	0	0	0	0	0	0.742541	10.885597	0	0.643964	0	0	0	0	0	0	0	0	0	0	0	0	0	0	1	15	0	1	0
L3_chr9_+_130173449	chr9	130173446	130173477	+	81605	URM1	C9orf74,MGC2668,RP11-339B21.4	6.76859	2.441673	9.937853	0.975531	8.200721	0.638107	21.904196	11.768729	6.217261	10.996761	6.822041	6.46395	38.597785	30.569909	58.650791	28.81524	39.093272	33.269587	8	4	6	1	8	1	29	18	8	11	8	9	37.983444	39.983444	80.950331	46.966887	51	33.950331
L3_chr9_+_130684232	chr9	130684222	130684286	+	56262	LRRC8A	RP11-101E3.3,FLJ10337,KIAA1437,LRRC8,FLJ41617	12.053611	15.107908	18.396286	53.978825	24.555813	10.124794	8.370916	16.766427	21.913859	26.443872	24.281147	42.085652	5.137398	8.322828	17.852723	22.680804	11.29502	42.326013	14	25	10.974194	54.987097	24	15	12.137627	24.971154	27.330855	27	27.942308	59.794585	5	11	30.111006	37.125966	15.993827	42.96319
L3_chr9_+_133730791	chr9	133730791	133730791	+	NA	NA	NA	0	0	0	0	0	0	0	0.540457	1.580632	0	0	0	0	0	0	1.218951	10.514831	1.007135	0	0	0	0	0	0	0	1	2	0	0	0	0	0	0	2	13	1
L3_chr9_-_5823053	chr9	5823008	5823138	-	79956	ERMP1	FXNA,KIAA1815,bA207C16.3	104.729832	57.156535	28.421015	229.32854	184.010348	31.900767	61.301426	42.876941	65.848935	173.818341	283.912126	159.508958	69.090851	69.452943	70.649221	250.56285	332.910542	178.695461	118.463599	95.753687	16.997143	232.286801	179.205397	44.398986	78.189366	68.266889	81.300518	169.845239	321.235812	229.384737	67.817886	90.700438	114.595756	407.157985	409.834764	182.504111
L3_chr9_-_14683353	chr9	14683344	14683431	-	340481	ZDHHC21		4.849946	4.212594	4.93594	14.695109	9.207218	0.638107	1.398909	6.002936	7.314171	9.871262	4.164351	5.817588	4.740916	2.212002	9.71539	14.706999	24.562726	5.412274	5.895833	7	3	15	9	1	2	9.71746	9.247742	10.295411	4.888889	8	4.599156	2.97931	15.891892	24	32.918348	5.389356
L3_chr9_-_26937165	chr9	26937136	26937422	-	9373	PLAA	PLAP,FLJ11281,FLJ12699,PLA2P	45.4982	43.293078	46.227168	57.02029	11.230029	8.848065	19.528973	50.717382	40.87636	18.2831	48.311082	34.512013	125.061902	106.510937	114.588302	107.357375	82.028587	59.73553	54	71.996169	26	57.995851	11	12	27.015021	78.987539	50.996805	19	55.980392	47.975232	122.663112	138.99375	169.991218	174.990385	112.979578	60.301744
L3_chr9_-_27519813	chr9	27519765	27519820	-	79817	MOBKL2B	FLJ13204,FLJ23916,MGC32960,MOB3B	2.412732	4.844419	3.343982	1.951062	0	0.638107	1.32216	3.437421	3.126175	1.87559	37.072363	35.077162	0	2.245167	0	1.832151	1.287928	0.985571	3	8	2	2	0	1	2	6	4	2	42.992537	48.985075	0	3	0	3	2	0.978261
L3_chr9_-_34602090	chr9	34602090	34602124	-	138716	C9orf23	MGC29635,bA296L22.5	12.101964	4.856637	0	4.917216	6.122694	1.276213	0	1.080913	0	0	0.84304	1.482306	8.209453	6.735502	5.623091	3.64839	3.383483	10.830788	14	8	0	5	6	2	0	2	0	0	1	2	8	9	10	6	5	11
L3_chr9_-_34610472	chr9	34610462	34610497	-	11258	DCTN3	DCTN-22,DCTN22,MGC111190	35.747117	44.715639	43.98069	33.421091	25.619007	10.474898	26.663132	28.388772	21.253335	28.976492	18.195099	29.831368	46.752929	32.966787	61.765383	41.806984	30.438725	22.600906	41	74.95	25	34	25	15	34	41.91635	25.99177	28.991701	21	43	45.937984	43	89	68	39	23
L3_chr9_-_35062592	chr9	35062566	35062680	-	7415	VCP	p97,TERA,IBMPFD,MGC131997,MGC148092,MGC8560	179.252043	115.948417	135.999137	156.62489	140.887779	72.030217	37.332393	61.203644	69.924852	70.797615	33.533951	54.426779	165.837932	166.814479	335.561576	206.9483	244.202492	247.873876	200.061193	195.294164	71.676898	158.762583	137.081277	91.404605	48.508015	83.997625	83.327588	69.765121	38.571629	78.286517	163.951359	214.021194	402.532147	335.299103	287.457677	257.041564
L3_chr9_-_35093148	chr9	35093086	35093205	-	30968	STOML2	HSPC108,SLP-2	859.316625	468.868875	419.453673	602.207402	558.727398	213.089482	139.147991	107.739611	82.378538	99.376211	67.16149	58.397658	275.566165	278.192857	348.344473	226.470871	250.471485	174.595936	919.764131	795.49156	221.994268	607.93646	542.936285	265.987249	173.395453	153.924173	99.98966	98.986959	76.793999	81.998523	271.985493	357.467449	463.449924	367.966871	303.975923	178.990622
L3_chr9_-_37582575	chr9	37582574	37582628	-	401505	C9orf105	RP11-263I4.1,RP11-613M10.3,bA613M10.3,Tom5	26.689411	23.512997	16.10587	12.709101	10.210307	2.556098	34.687199	29.697933	15.069054	9.641756	15.454754	17.167786	83.144465	32.774063	35.808493	31.850398	30.434345	21.825117	31.975	39	9.92126	13	10	4.008971	44.92268	44.911751	19.009505	9.977528	18.009506	23.888782	81.849662	42.996774	57	51.932927	41	21.996753
L3_chr9_-_37775062	chr9	37775052	37775077	-	51010	EXOSC3	CGI-102,MGC15120,MGC723,RP11-3J10.8,RRP40,Rrp40p,bA3J10.7,hRrp40p,p10	43.723904	32.203559	36.288276	41.37633	12.266384	4.12349	22.750816	13.948488	19.630969	13.782741	29.006245	14.067749	66.99772	23.548146	94.060877	55.906592	57.95674	24.62371	49.994737	53.994737	21	42	12	6	30	22	24	14	33	20	66	31	125	90.966063	74	25
L3_chr9_-_79836476	chr9	79836453	79836711	-	2776	GNAQ	RP11-494N1.1,G-ALPHA-q,GAQ	126.616167	70.60796	96.112994	88.106694	34.514755	15.022473	42.81045	54.967346	111.755658	57.148215	21.704844	69.448692	64.62373	75.381698	100.935932	60.783994	28.112576	34.767022	146.521041	117.433306	55.781563	89.786903	33.743217	22.029261	59.494337	84.447385	135.891859	58.464062	25.316005	96.580976	63.057822	98.498308	156.624943	99.519885	40.418317	34.828378
L3_chr9_-_87546690	chr9	87546674	87546724	-	23287	AGTPBP1	RP11-30C23.1,DKFZp686M20191,KIAA1035,NNA1	14.171107	2.818612	8.345896	10.636007	1.019722	0	3.768114	3.437421	0.772772	0.937795	0.84304	1.454129	16.341607	5.853417	4.409104	11.632375	14.193851	0	17	4.643678	5	10.862069	1	0	5	6	1	1	1	2	15.952941	7.809108	8	19	18.952941	0
L3_chr9_-_87904270	chr9	87904249	87904319	-	51280	GOLM1	RP11-379P1.3,C9orf155,FLJ22634,FLJ23608,GOLPH2,GP73,PSEC0257,bA379P1.3	44.648971	50.834135	32.24987	72.674595	32.603015	9.235192	5.550929	12.457302	11.8297	25.086765	5.924228	10.701841	37.244426	30.368758	36.29277	31.724699	29.652067	19.804831	51.973488	84.846522	19	73.828279	31.862928	13	8	20.983471	15	24.983607	7	14.834483	36.263333	39.932253	56.697734	51.879203	40.639182	19.960573
L3_chr9_-_94095766	chr9	94095766	94095821	-	3376	IARS	RP11-62C3.1,FLJ20736,IARS1,ILRS,PRO0785	104.696225	100.030096	65.330674	66.999905	47.151194	15.538121	241.706546	452.282158	349.482218	242.997749	331.036061	217.038569	291.748377	300.560453	356.879014	228.307592	343.093993	166.649492	118	169	37	68	46	21	290	527.997309	401.997766	229	367.997763	318.999106	288.998611	383	445.999075	369.993083	397.997221	172
L3_chr9_-_97308361	chr9	97308361	97308361	-	5727	PTCH1	PTC,RP11-435O5.3,BCNS,FLJ26746,FLJ42602,HPE7,NBCCS,PTC1,PTCH,PTCH11	1.656842	1.788479	1.591957	0.975531	1.019722	1.362328	11.473167	2.56872	0.772772	2.94947	1.709028	0	0	0	0	0	0	0	2	2.963731	1	1	1	2	14	4	1	3	2	0	0	0	0	0	0	0
L3_chr9_-_98185787	chr9	98185784	98185829	-	11046	SLC35D2	HFRC1,MGC117215,MGC142139,SQV7L,UGTrel8,hfrc	8.474763	1.831254	3.343982	19.593276	5.102972	1.362328	0.66108	0.540457	0	0.937795	5.979001	2.156844	7.165439	0.742541	1.483144	8.550208	9.042331	4.964138	10	3	2	20	5	2	1	1	0	1	7	3	7	1	3	14	12.9	5
L3_chr9_-_99724604	chr9	99724597	99724633	-	51531	C9orf156	NAP1,HSPC219,RP11-23B15.3	1.608488	2.43277	1.591957	0	0	0	0.66108	3.109177	1.545543	0	0	1.454129	10.252518	7.604598	6.275741	8.524225	9.047767	0	2	4	1	0	0	0	1	5	2	0	0	2	10	10	11	14	13	0
L3_chr9_-_99994723	chr9	99994710	99994782	-	7464	CORO2A	CLIPINB,IR10,WDR2	20.676064	10.491581	12.330525	13.298041	5.092039	3.790458	25.227968	18.498047	6.173326	17.384759	22.732318	4.11062	8.720425	5.091755	1.40327	2.922405	4.061918	3.124048	23.95616	17.403387	7.371429	13.601605	4.993133	5.933945	33.437522	28.374882	7.895021	17.433788	26.106013	5.61256	8.501767	6.861931	2.85698	4.8125	6	3.093664
L3_chr9_-_102155032	chr9	102154997	102155063	-	54881	TEX10	RP11-208F1.2,FLJ20287,bA208F1.2	24.41799	9.060744	17.122117	27.520792	5.116077	2.852963	10.641203	11.299798	30.678734	6.75739	4.238148	15.114967	38.880326	24.417999	37.331683	30.606387	15.810852	14.021049	28.990291	15	10	28	5	4.17	15	19	38	7	5	20.976562	38	31.9613	59.930233	49.976744	22.980843	13.984556
L3_chr9_-_110815601	chr9	110815596	110815622	-	8727	CTNNAL1	RP11-115J22.1,CLLP,alpha-CATU	12.710589	10.242379	4.775871	0.975531	0	0	2.82986	2.39927	9.01346	10.079635	0	0.741153	13.344206	15.322138	13.811594	4.887732	0	3.944081	15	17	3	1	0	0	4	4	11	10	0	1	13	20	22.878049	8	0	4
L3_chr9_-_112058609	chr9	112058601	112058755	-	7295	TXN	TRX1,TRX,DKFZp686B1993,MGC61975,RP11-427L11.1	89.35213	66.310968	11.102521	67.636999	12.2691	6.03781	7.753165	11.537241	6.301236	2.813385	5.150654	5.789411	271.958205	184.121984	254.696738	230.837844	256.193254	106.761254	102.835863	110.848428	6.887363	68.897485	11.996774	9	10.928571	19	8	3	6	8	269.821973	235.56904	309.700517	372.813012	282.721828	110.855245
L3_chr9_-_116151115	chr9	116151111	116151122	-	NA	NA	NA	0	0	0	0	0	0	0.66108	0	0	13.228993	0	2.195282	1.032672	0	0	6.119542	0	0	0	0	0	0	0	0	1	0	0	13	0	3	1	0	0	10	0	0
L3_chr9_-_135029123	chr9	135029112	135029124	-	26301	GBGT1	FS,A3GALNT,MGC44848,RP11-326L24.6,UNQ2513	68.308142	19.477586	35.134955	58.696211	39.110284	26.689192	11.033668	20.699189	32.12692	7.137442	16.964481	21.633028	26.216907	35.467822	28.693703	47.135287	39.955074	26.856894	71	32.966543	17.988593	59	38	31	14	25.992806	36.985612	7	19	32	25.996212	44.996212	35.996212	75.984848	44.981667	27.992536
L3_chr9_-_135847749	chr9	135847724	135847764	-	7410	VAV2		41.88968	34.976089	15.607957	17.201424	10.220684	5.190968	19.115578	20.308544	17.346029	0	6.844989	18.140787	6.174158	7.638443	12.531041	6.136021	6.215233	4.259816	48.633606	58.520476	9	17.519119	10	8	25.633466	29.764423	21.757143	0	8	24.95858	6	10	20	10.03468	9	4.234203
L3_chr9_-_138387869	chr9	138387867	138387971	-	64170	CARD9	hCARD9	97.259292	59.931817	11.303768	26.539707	40.929832	21.342625	8.448087	7.598164	6.301236	12.720132	6.844989	7.984694	103.865784	72.570987	20.236808	38.12701	41.036773	86.19703	110.872508	99.961902	7	26.996774	39.993548	29.996774	11.956522	13	8	13	8	11	101.88763	94.983908	34.995402	62.325806	56.984075	87.823244
L3_chr9_-_138701328	chr9	138701326	138701752	-	10555	AGPAT2	1-AGPAT2,BSCL,BSCL1,LPAAB,LPAAT-beta	623.214736	299.931223	252.009122	198.812582	235.118905	129.89505	55.152725	90.335592	66.79821	48.300261	33.919082	37.784774	126.029853	140.977979	207.384154	73.935766	63.511748	108.605477	680.219194	505.960537	138.599131	201.789569	228.94402	167.255562	74.519541	133.583723	82.179243	48.749697	39.21125	52.590639	123.539283	183.313648	288.138068	120.544448	85.909962	110.971152
L3_chr9_-_139084765	chr9	139084749	139084874	-	89958	C9orf140	p42.3	774.099944	419.977118	236.787274	590.887424	115.261706	35.468503	366.799998	321.55774	199.077154	222.139809	76.245096	38.165628	178.004346	143.950983	147.229317	176.579209	45.733245	47.996465	774.918951	722.665346	117.999578	591.988623	111.996624	46	389.824954	352.978133	225.942616	202.983446	85.982686	54.983446	176.997821	184.753788	172.982688	284.989208	54.993569	48.997821
L3_chr9_-_139183694	chr9	139183675	139183711	-	389816	LRRC26	RP11-350O14.10,bA350O14.10	52.687448	27.924453	1.591957	2.933392	3.069543	2.000434	6.451167	1.718711	2.353404	0.937795	0.84304	0	11.225857	6.827364	1.733047	1.826311	2.773991	1.007135	60	47	1	3	3	3	9	3	3	1	1	0	10.973684	9	3	3	4	1
L3_chr10_+_5544449	chr10	5544448	5544450	+	NA	NA	NA	6.063452	5.513112	2.889038	8.061367	13.160836	6.809108	0.714881	2.395363	3.973987	1.020954	3.449224	3.720156	0.092761	1.505639	2.986925	0.660262	0.115115	0.06182	7.062265	9.201442	1.753939	8.208069	12.84241	9.152249	1.0983	4.221733	5.032767	1.097989	4.000769	5.0983	0.08817	2.02939	4.876868	1.08817	0.205731	0.05878
L3_chr10_+_6226880	chr10	6226846	6226927	+	NA	NA	NA	19.436604	40.051122	16.736006	46.740759	27.592527	8.160865	7.888092	15.961895	25.099997	11.42376	11.09783	16.745298	21.476425	38.153423	46.096484	44.165553	54.353005	49.119952	22.934212	66.615437	10	47.591301	27	12	11	26.976378	31	12	13	23	21	50	70.994169	71.977077	71	50
L3_chr10_+_7900473	chr10	7900473	7900488	+	83860	TAF3	RP11-379F12.5,MGC25063,TAF140,TAFII140	5.915992	13.227616	8.616153	9.852669	0	1.276213	2.059989	2.799624	0.772772	4.802455	1.709028	1.454129	12.648225	3.012019	5.295792	6.103811	6.413368	3.986086	7	22	5	10	0	2	3	5	1	5	2	2	12.354167	4	10	10	9	4
L3_chr10_+_13891537	chr10	13891537	13891538	+	NA	NA	NA	16.431959	9.374495	5.149862	27.314748	19.839909	20.59253	27.029692	20.967616	19.508883	19.155486	20.52525	43.632055	13.53696	11.345368	20.588383	12.23303	10.212858	18.240665	18.466122	15.778281	2.993421	27.599694	19.311121	24.593115	31.905537	26.433558	23.194828	18.21709	23.076385	65.554069	13.358773	14.738507	27.358773	19.896932	13.103084	18.849163
L3_chr10_+_14920279	chr10	14920258	14920349	+	51182	HSPA14	HSP70-4,HSP70L1,MGC131990	8.525048	7.839622	11.689878	0.975531	0	3.712866	15.293886	21.826158	11.240873	6.564565	5.906201	8.725846	28.5129	19.759423	14.226493	12.257929	8.304502	5.035673	10	13	7	1	0	5	20	31	14	7	6.979021	12	27.963734	26	24	20	12	5
L3_chr10_+_17726159	chr10	17726135	17726162	+	8027	STAM	DKFZp686J2352,STAM1	4.069575	1.220836	1.591957	4.893837	2.039444	0	3.49094	0.540457	2.353404	0.937795	3.426933	2.936435	5.152423	2.227622	5.134043	6.106506	11.747806	1.007135	5	2	1	5	2	0	5	1	3	1	4	4	5	3	8.901065	10	16.266542	1
L3_chr10_+_22645363	chr10	22645315	22645412	+	23412	COMMD3	BUP,C10orf8,DKFZp686K0399,FLJ45471,RP11-573G6.3	36.512712	15.100384	8.345896	24.543196	7.132737	1.91432	10.899371	13.43429	6.19797	5.762855	10.450386	9.295229	313.381214	231.969289	270.459852	150.932046	101.469769	62.000394	42	24.986301	5	24.991228	6.986301	3	14	19.945946	7.875	6	12	13	311.772309	294.823479	321.729527	244.874273	127.954023	62.929512
L3_chr10_+_22674395	chr10	22674392	22674469	+	9576	SPAG6	DKFZp434I153,MGC26276,Repro-SA-1,pf16	3.216977	8.984072	3.343982	0	0	0	0	2.56872	0.772772	0	0	0	18.38575	34.079257	1.483144	2.416889	0	1.007135	4	14.92	2	0	0	0	0	4	1	0	0	0	18	44	3	3.972603	0	1
L3_chr10_+_23521286	chr10	23521283	23521288	+	256297	PTF1A	PTF1-p48	5.999467	5.09218	3.343982	6.881592	10.765107	7.429844	2.662071	1.925063	10.231307	12.832967	17.604733	25.518887	3.246382	3.363554	3.46789	3.410147	3.889923	3.352342	6.983051	8.5	2	7	10.5	9.682836	3.921875	3.094907	12.314815	12.423032	19.777199	37.34838	3.156326	4.417196	5.956522	5.595261	5.417196	3.391304
L3_chr10_+_27833246	chr10	27833233	27833285	+	22931	RAB18	RAB18LI1,RP11-148B2.1	9.175745	11.810358	6.465429	15.206915	10.945374	1.91432	6.719549	10.114588	14.902046	14.18174	19.446149	17.986724	28.595716	18.505585	48.673157	44.164567	16.794237	18.238418	11.114286	19.575188	4.057143	15.528571	10.7	3	9.37037	16.45679	18.441639	14.37037	22.45679	25.071547	27.98357	24.5093	74.022556	72.007733	23.510352	18.489772
L3_chr10_+_35665406	chr10	35665403	35665619	+	219771	CCNY	C10orf9,CBCP1,CFP1	28.014328	22.303869	13.269663	37.275895	30.602055	7.798964	19.4507	22.613747	8.605754	17.107396	25.020259	16.790562	24.647066	14.962851	7.477467	28.10013	12.934839	6.004652	34	36.911765	7.992857	38	29.911765	11.958333	27.292969	37	11	17.218992	28.83663	23.417016	24	20	14	45.951634	19	5.961538
L3_chr10_+_42598254	chr10	42598228	42598262	+	9790	BMS1	BMS1L,KIAA0187	2.528698	1.822352	1.379862	1.951062	6.128709	0	1.98324	1.178254	3.934036	3.86466	4.238148	5.844693	10.274797	12.084556	4.4865	9.74288	9.682935	1.007135	3	3	0.875	2	6	0	3	2	5	4	5	8	10	15.971429	8	15.959459	13.956936	1
L3_chr10_+_51235207	chr10	51235197	51235254	+	NA	NA	NA	1.608488	1.822352	3.183914	9.789355	3.059166	0	12.425309	18.389278	8.65464	10.602878	19.843952	8.865657	53.048149	59.597349	31.7888	40.361731	47.374936	47.262768	2	3	2	10	3	0	17	30	11	11	23	12	51.994521	77.99726	52.981427	65.994521	63.994521	47.975342
L3_chr10_+_59764771	chr10	59764755	59764773	+	7321	UBE2D1	E2(17)KB1,SFT,UBC4/5,UBCH5,UBCH5A	7.031822	10.095322	0	54.592255	23.653185	8.564902	4.589349	12.208791	10.91623	14.39808	8.442632	7.694922	11.152647	7.678901	20.026629	27.16324	15.451169	11.686953	8	17	0	55	23	11	6	16	13	14	9.75	11	11	10	28	44	19.702811	12
L3_chr10_+_59815175	chr10	59815165	59815201	+	7019	TFAM	MtTF1,TCF6,TCF6L2,mtTFA	2.412732	3.641388	0	0.975531	0	0	1.398909	5.338997	0	1.87559	1.68608	2.936435	26.536235	15.1365	32.501395	18.980534	11.177416	9.902431	3	6	0	1	0	0	2	9	0	2	2	4	26	20	47	31	15	10
L3_chr10_+_62208241	chr10	62208241	62208298	+	983	CDC2	CDC28A,CDK1,DKFZp686L20222,MGC111195	14.50672	6.618786	1.591957	10.79045	0	0	22.531732	52.512425	39.153317	27.037675	8.6107	18.795422	166.781956	157.548453	254.831035	171.396805	49.671977	34.871523	17	11	1	11	0	0	27.995074	68	46	27	10	27	166.833556	198.74545	269.682791	275.639828	59.973057	35.986528
L3_chr10_+_70418545	chr10	70418541	70418577	+	26128	KIAA1279	DKFZP586B0923,TTC20,KBP	13.348582	10.26722	0	9.802954	5.108987	2.000434	2.721069	0.540457	10.448993	7.789493	5.150655	12.907222	5.152423	7.513547	11.304402	6.723937	1.931891	6.965484	16	17	0	10	5	3	4	1	13	8	6	18	5	10	18.983607	11	3	7
L3_chr10_+_71482607	chr10	71482607	71482628	+	55506	H2AFY2	macroH2A2,RP11-367H5.3	16.094911	4.221497	1.591957	0.975531	3.069543	2.908506	8.634775	4.427533	1.580632	1.93233	3.464574	3.63915	9.176161	12.309432	2.823885	2.433671	8.415208	5.92045	18	7	1	1	3	4	11	7	2	2	4	5	9	16	5	4	11	6
L3_chr10_+_71833885	chr10	71833879	71833940	+	1979	EIF4EBP2	4EBP2	191.604441	145.01421	105.35322	160.606758	105.939918	59.184116	413.929755	407.628849	245.991933	169.949945	167.001168	275.391554	231.763973	147.611703	258.44921	170.831781	195.459083	161.509699	206.221133	246.209218	54.974221	162.25986	103.075093	71.792795	443.347026	451.026933	280.99216	158.412567	185.406163	415.077121	230.610643	188.084154	308.00172	276.420225	225.521819	167.87304
L3_chr10_+_71908528	chr10	71908525	71908748	+	27143	KIAA1274	RP11-710A11.1,PALD	10.847555	8.498025	9.711811	14.695507	34.804038	10.676785	28.40512	23.089812	13.455772	17.533921	20.756044	46.661043	13.343632	15.041108	10.349956	21.382566	17.582485	25.66551	12.902439	14	6	15	33.973684	16	36	36	16.902778	18	24	65.731132	12.976937	19.972414	18	35	24.992958	25.992857
L3_chr10_+_72245675	chr10	72245630	72245840	+	8879	SGPL1	FLJ13811,KIAA1252,SPL	8.090796	4.874442	13.281836	25.47911	18.358745	10.352276	0.66108	10.062668	3.126175	21.782301	10.31844	10.169714	1.032672	5.239641	5.74442	9.137424	13.684707	20.63576	10	8	8	26	17.957668	15	1	16	4	22	12	14	1	7	11	15	20	21
L3_chr10_+_75340843	chr10	75340838	75340903	+	5328	PLAU	UPA,ATF,URK,u-PA	71.173239	61.849979	144.206968	88.291664	45.980421	60.612888	58.483019	81.868758	63.202988	42.467736	30.672516	61.415073	61.470924	71.995126	99.998127	40.456857	57.478369	119.80928	79.644333	104.391099	73.244118	89.268226	44.80656	75.988091	71.153688	105.404445	74.878893	41.100943	35.093752	89.381549	60.467552	91.971013	126.720217	65.858996	69.141578	124.444859
L3_chr10_+_75606526	chr10	75606508	75606562	+	132	ADK	AK	24.453067	13.884529	9.937853	61.170469	9.199328	0.638107	4.889849	18.134217	11.02184	11.77275	20.901757	10.807275	30.665983	29.816953	38.104049	100.3582	76.413555	12.886449	28.94085	23	6	61.985185	9	1	7	27	14	11.990196	24	15	30	39	57.995134	162.997567	96.992707	13
L3_chr10_+_76541274	chr10	76541234	76541279	+	142891	SAMD8	RP11-487I5.5,FLJ25082,SMSr	29.213347	32.341813	26.449734	34.353552	22.510911	2.638541	9.836107	5.260133	7.157982	0	3.372161	4.352126	3.603178	5.274731	9.846761	12.832078	13.266278	2.014269	34	53.949742	15	35	22	4	13	8.275449	9	0	4	6	3.486486	7	16	21	19	2
L3_chr10_+_82158296	chr10	82158219	82158319	+	84293	C10orf58	MGC4248	25.344957	16.417472	3.343982	20.578871	4.141411	3.276648	2.721069	6.51725	1.545543	0	3.395108	1.275503	12.359254	15.851273	9.90362	12.213189	13.933165	15.014257	30.182353	27.182353	2	21	4.061842	5	4	11	2	0	4	1.714286	12	21	19	20	20.232432	15
L3_chr10_+_85889290	chr10	85889240	85889311	+	27069	GHITM	DERP2,DKFZp566C0746,FLJ26584,HSPC282,My021,PTD010,TMBIM5	27.370095	31.292349	13.215862	22.552915	13.282578	4.90894	6.451167	7.907717	9.450297	8.947518	7.665081	7.956517	100.753444	69.320715	75.840326	88.378872	64.850791	76.451687	32	52	8	23	13	7	9	13	12	9	9	11	98.99839	91	113.95712	143.964122	86.95873	77.996785
L3_chr10_+_89254611	chr10	89254607	89254659	+	9562	MINPP1	RP11-57C13.1,DKFZp564L2016,HIPER1,MINPP2,MIPP	18.312875	12.562361	0	20.691236	6.1358	2.761163	4.943467	6.31158	4.778579	5.962743	9.499214	8.450469	22.357693	11.492943	4.318297	21.487983	18.578556	26.451205	21	21	0	21	6	4	7	10	6	6	11	12	22	15	7	35	24	27
L3_chr10_+_93159460	chr10	93159420	93159460	+	143279	HECTD2	FLJ16050	3.413301	6.074158	33.160296	29.568542	16.398564	1.91432	2.059989	5.01999	16.984717	2.870125	1.709028	6.48069	1.032672	2.227622	6.219547	2.43951	0.643964	3.000177	4	10	18	30	16	3	3	8	21	3	2	9	1	3	11	4	1	3
L3_chr10_+_93673506	chr10	93673502	93673580	+	9044	BTAF1	KIAA0940,MGC138406,MOT1,TAF(II)170,TAF172,TAFII170	159.508648	129.359189	71.636266	89.667119	45.036543	4.72509	177.947178	359.730456	338.575188	153.132516	207.675455	185.198707	123.635647	145.825758	196.570399	102.410384	113.292873	48.263528	178	217.998316	41	91	44	7	212	434.974615	391.998276	147	230.999425	274	121.997866	187.997866	257.998933	166	137	48.998937
L3_chr10_+_97793258	chr10	97793251	97793332	+	54619	CCNJ	bA690P14.1	43.342668	17.946407	49.817135	38.268117	16.398769	3.914754	14.725955	30.998439	66.414497	30.252383	45.632253	44.104134	12.311534	18.298653	30.560203	19.48621	19.374907	9.886884	49.989583	30	27	38.916558	16	6	20	44.996774	79.990415	30	51.993443	63	12	24	43.979798	31.864253	27	10
L3_chr10_+_99175881	chr10	99175853	99176054	+	5223	PGAM1	RP11-452K12.8,PGAMA	2247.602656	1084.354416	645.219852	862.888988	805.87567	414.438832	601.733432	633.129304	219.824232	267.550459	270.149403	252.09661	1716.351756	1441.759947	1475.346426	896.927537	1378.384665	1365.735335	2273.42189	1865.527236	323.431573	868.011903	781.096032	477.851522	666.289619	700.436502	257.685237	252.342131	301.352654	371.05596	1724.429666	1789.453373	1501.009408	1442.654711	1399.162083	1453.272217
L3_chr10_+_99486874	chr10	99486847	99486957	+	118813	ZFYVE27	RP11-459F3.2,SPG33,PROTRUDIN	30.229805	27.536383	28.20176	28.473072	28.749527	10.159812	18.67682	19.040887	32.224309	25.982967	26.271825	17.416557	52.700007	25.96279	130.911238	52.159778	62.081566	51.19811	35	46	16	29.051509	28.051509	14	26	29	39	26	30	24.202366	52	34	169	85	80	51.998175
L3_chr10_+_102096827	chr10	102096827	102097103	+	6319	SCD	FADS5,MSTP008,PRO0998,SCD1	120.347269	41.152873	20.802672	2.545748	1.019722	5.783872	144.077961	142.461166	60.049056	3.80792	9.009153	39.562026	510.315274	382.153924	355.37823	7.059923	12.371077	232.544845	132.975561	68.836046	11.90404	2.611111	1	8.222222	175.057112	186.767329	73.102102	4	10.520337	55.351351	509.673904	481.134363	404.284287	11.557692	17.605147	241.416335
L3_chr10_+_102662709	chr10	102662698	102662730	+	55719	C10orf6		4.137187	4.186026	1.591957	4.9049	0	0	9.178699	11.051524	24.606639	12.011965	21.019438	18.969746	14.291353	16.007588	13.607407	19.658401	15.302545	3.000177	5	7	1	5	0	0	12	17	30	12	24	27	14	21	20	32	20	3
L3_chr10_+_103995267	chr10	103995265	103995311	+	8729	GBF1	FLJ21263,FLJ21500,KIAA0248,MGC134877,MGC134878	3.265331	1.211934	1.591957	4.884454	4.08325	0	134.549886	250.396491	100.296936	124.012689	158.05828	129.711813	99.975555	86.346791	107.440146	65.468256	61.425806	103.570664	4	2	1	5	4	0	152	277	116	115	174	194.999046	99	110	130.996885	105.996885	75	108
L3_chr10_+_104170871	chr10	104170869	104170884	+	NA	NA	NA	2.461087	0.610418	0	2.933393	5.123968	1.91432	0	0	0	0	0.84304	0	0	0	0	0.60736	1.287928	14.635405	3	1	0	3	5	3	0	0	0	0	1	0	0	0	0	1	2	15
L3_chr10_+_111202934	chr10	111202934	111202934	+	NA	NA	NA	0	0	10.842991	2.942775	0	0	0	0	0	0	0	0	0	0	0	0	0	0	0	0	6	3	0	0	0	0	0	0	0	0	0	0	0	0	0	0
L3_chr10_+_112247654	chr10	112247642	112247662	+	1847	DUSP5	DUSP,HVH3	0.804244	0	14.048391	18.647546	14.153096	2.000434	3.202449	0.540457	25.341049	5.962743	17.633188	20.712534	0	3.75456	16.485669	4.900591	13.217295	9.874352	1	0	8	18.952381	13.8	3	4.473684	1	30	6	20	29.473684	0	5	23	8	18	9.987013
L3_chr10_+_115429625	chr10	115429622	115429628	+	840	CASP7	CMH-1,ICE-LAP3,MCH3	0	0	0	0	0	0	0	0	0.772772	0	1.709028	1.454129	1.032672	0	2.4069	0.60736	1.287928	17.459845	0	0	0	0	0	0	0	0	1	0	2	2	1	0	4	1	2	18
L3_chr10_+_115604409	chr10	115604381	115604414	+	374354	NHLRC2	DKFZp779F115,FLJ20147,FLJ25621,FLJ33312,MGC45492	6.530662	4.212594	6.527897	8.834269	3.059166	1.362328	10.931725	18.246917	20.625356	5.683511	6.058633	13.571924	19.403324	5.268379	23.591552	6.715651	19.829045	5.971273	8	7	4	9	3	2	15	26	25	6	7	19	19	7	33.962963	11	25	6
L3_chr10_+_121475565	chr10	121475511	121475660	+	22876	INPP5F	FLJ13081,KIAA0966,MGC131851,MGC59773,MSTP007,MSTPO47,SAC2,hSAC2	52.561951	32.980109	78.13527	130.28735	43.114149	12.000395	32.019002	38.493182	59.913756	48.347703	50.133663	30.656262	46.677646	24.340713	33.111688	49.007804	31.307105	8.870154	62.462594	54.617051	44.15102	132.24759	42.10552	16.796409	42.932136	58.955257	73.724551	47.583944	58.109269	42.725313	45.824065	32.123476	55.891513	80.034838	42.14347	8.824027
L3_chr10_+_123862257	chr10	123862257	123862258	+	10579	TACC2	AZU-1,ECTACC	1.656842	0	0	3.929369	1.019722	2.000434	0	0	2.402289	0.937795	0.84304	3.59413	0	1.502626	0.494381	6.134193	2.913582	10.679818	2	0	0	4	1	3	0	0	3	1	1	5	0	2	1	10	4	11
L3_chr10_+_124903873	chr10	124903862	124903931	+	9184	BUB3	BUB3L,hBUB3	1964.435372	1038.468156	793.3536	1010.230302	370.694359	73.662686	233.01014	292.249001	224.57375	115.077674	126.826223	103.357728	366.642613	408.201219	543.21083	305.965507	254.461345	153.481075	1876.422184	1814.099895	357.697175	1008.152462	358.789318	90.984336	265.952971	334.022297	260.25473	109.718965	142.559738	148.490562	364.968344	514.17681	587.855347	493.73457	290.118001	158.13066
L3_chr10_+_126595419	chr10	126595395	126595483	+	NA	NA	NA	21.380972	16.145634	20.449803	11.762115	8.17853	2.724656	19.737924	8.669624	7.832983	14.218582	12.083107	10.733535	3.098016	6.735502	13.429614	3.64839	6.801437	3.000178	25	27	12	12	8	4	26	14	10	14	14	15	3	9	22	6	10	3
L3_chr10_+_129735870	chr10	129735865	129735872	+	5791	PTPRE	DKFZp313F1310,HPTPE,PTPE,R-PTP-EPSILON	0	0	0	1.951062	0	0	0.66108	3.577524	4.805407	1.87559	6.924199	2.936435	1.032672	0	1.483144	10.36383	8.272343	1.007135	0	0	0	2	0	0	1	6	5.990099	2	8	4	1	0	3	16.935996	11	1
L3_chr10_+_131155465	chr10	131155460	131155479	+	4255	MGMT	RP11-109A6.1	8.206762	2.441673	0	1.957861	1.019722	0	4.889849	0.540457	2.402289	0	0.84304	0.741153	18.359787	2.227622	4.204955	7.333082	5.571269	4.007312	10	4	0	2	1	0	7	1	3	0	1	1	18	3	8	12	8	4
L3_chr10_+_134677130	chr10	134677127	134677131	+	NA	NA	NA	0	0	0	0	0	0	0	0	0	0	0	0	7.154502	10.732857	0.494381	1.035336	0.643964	0	0	0	0	0	0	0	0	0	0	0	0	0	7	14	1	1.705882	1	0
L3_chr10_-_5895336	chr10	5895323	5895426	-	2665	GDI2	FLJ16452,FLJ37352,RABGDIB,RP11-318E3.2	25.782666	10.810104	9.871879	15.684352	5.108987	0	21.162503	11.1965	21.154799	11.771066	14.60335	17.853983	76.429915	72.423356	79.767309	94.747732	110.606716	78.694193	30	18	6	16	5	0	27.993671	18	26	12	17	25	74.985775	93.984322	114.982938	153.997139	139	79.984334
L3_chr10_-_15036052	chr10	15036014	15036454	-	64421	DCLRE1C	RP11-398C13.5,A-SCID,DCLREC1C,FLJ11360,FLJ36438,RS-SCID,SCIDA,SNM1C	28.950704	24.711288	3.183914	20.527836	10.22694	2.638541	47.810345	71.925724	16.618366	22.181895	40.329991	30.27761	71.652265	72.006032	32.119767	37.244176	26.0368	28.323948	34.172414	41	2	20.9375	10	4	64	102.874016	21.034468	23	47.034508	42	69.961783	94.299111	54.955556	61	36.980892	28.556764
L3_chr10_-_15942504	chr10	15942500	15942522	-	80013	C10orf97	CARP,DERP5,FLJ13397,MST126,MSTP126,RP11-394I23.1,my042	0	1.211934	0	0	0	0.638107	0	1.718711	1.545543	0	5.113014	2.195282	13.289841	7.566596	15.551852	9.78302	9.279583	4.007312	0	2	0	0	0	1	0	3	2	0	6	3	12.991736	10	23.991667	16	12.991667	4
L3_chr10_-_16899381	chr10	16899356	16899491	-	6251	RSU1	FLJ31034,RSP-1	47.483814	46.18616	32.43857	50.265979	24.623278	14.073081	166.008311	113.941159	107.911122	86.068946	133.202572	89.906505	333.088623	231.772165	196.825696	161.894288	255.330044	167.570821	55	77.141851	19	51	24	19.986159	207.882534	158.918082	129.988108	83.997743	150.997831	128.472816	329.705484	297.91332	272.920287	262.987604	308.588318	171.716019
L3_chr10_-_22332606	chr10	22332593	22332696	-	64215	DNAJC1	DNAJL1,ERdj1,HTJ1,MGC131954	121.56838	115.687236	78.63351	121.482935	39.936002	9.870417	21.306829	44.810236	39.724294	19.39319	10.208272	13.038965	59.094044	56.657255	25.801657	45.974894	26.795097	13.840017	136.998201	194.985795	44	122.994636	39	13.996454	29	63.848457	48.969431	19.995049	12	17.975845	57.968631	73.996689	41.756926	75	37	13.914894
L3_chr10_-_24023608	chr10	24023608	24023608	-	NA	NA	NA	12.6035	0	0	0.975531	0	0	0	0	0	0	0	0	0	0	0	0	0	0	14	0	0	1	0	0	0	0	0	0	0	0	0	0	0	0	0	0
L3_chr10_-_27429428	chr10	27429418	27429436	-	22852	ANKRD26	MGC163325,bA145E8.1	10.482478	5.404001	3.343982	10.804446	1.019722	0.638107	1.32216	5.70055	4.913659	6.70065	3.464574	3.63915	8.191782	2.269478	2.676056	7.956272	3.557546	1.007135	12	9	2	11	1	1	2	9	6	7	4	5	8	3	5	13	5	1
L3_chr10_-_30064763	chr10	30064755	30064884	-	6840	SVIL	RP11-534G20.1,DKFZp686A17191	20.161057	25.731029	9.306782	7.843411	3.059166	2.000434	18.7662	7.243105	20.671632	6.678045	10.213508	5.834432	6.170071	4.45122	6.378645	0.60736	1.893034	1.007135	23.644689	42.882816	5.85584	8	3	3	26	12.689394	25.902655	7	11.95579	8	6	5.971429	11.532035	1	2.944444	1
L3_chr10_-_32676056	chr10	32676051	32676168	-	80314	EPC1	DKFZp781P2312,Epl1	30.179031	45.633233	37.977628	59.838434	33.743911	10.272136	21.145081	61.433619	66.654589	20.677628	34.67609	42.460668	27.708852	32.36552	66.523134	27.485132	28.916263	14.930608	36	75.986207	23	60.972414	33	15	29	91.942656	81.972809	20.994609	39.997389	59.980951	26.987909	42.961065	102.915128	44.994169	41.899687	14.987578
L3_chr10_-_43464336	chr10	43464329	43464337	-	7580	ZNF32	KOX30	10.303377	2.420552	0	3.908924	2.043806	4.847711	0.66108	2.39927	2.402289	0.937795	0.84304	0	3.098016	5.268379	0.988763	0.60736	2.013723	11.749117	12	4	0	4	2	7	1	4	3	1	1	0	3	7	2	1	3	12
L3_chr10_-_45410003	chr10	45410001	45410386	-	220972	MARCH8	RP11-67C2.1,MARCH-VIII,MIR,RNF178,c-MIR	33.549396	25.946619	18.217775	40.203207	30.651934	10.504557	45.074729	73.644512	39.292696	52.877139	69.432956	148.219494	14.413661	11.999454	8.747648	10.356376	12.877079	27.584921	39.914692	42.990147	11	40.985437	30	16	60.998331	107.954055	48.996683	53.996683	79.963783	210.957263	14	16	16	17	19	28
L3_chr10_-_50417083	chr10	50417068	50417125	-	2074	ERCC6	CSB,ARMD5,CKN2,COFS,COFS1,RAD26	11.759351	13.820881	17.122117	33.468549	15.787749	2.638541	8.931094	35.811571	45.533622	71.124764	42.162671	50.65202	17.431262	9.118418	23.577071	15.176124	24.875283	13.458359	14	23	10	34	15.415254	4	12.82438	50.997506	55	68.765835	47.765835	73.898876	17	12	34.988506	24.758794	32	13.610802
L3_chr10_-_61139483	chr10	61139461	61139601	-	100129721	LOC100129721		4.069574	1.822352	0	0	1.019722	0	30.308119	1.62137	0.772772	0	0	1.678247	1.032672	2.245167	1.618115	0	1.214475	0	5	3	0	0	1	0	38	3	1	0	0	2.254545	1	3	3.320755	0	1.894737	0
L3_chr10_-_71663154	chr10	71663150	71663195	-	5464	PPA1	IOPPP,MGC111556,PP,PP1,SID6-8061	81.943118	35.226798	21.282556	43.408022	19.462092	10.978412	6.489183	7.19781	11.978556	3.887265	7.656204	7.221843	76.073349	45.271918	34.397926	57.226168	42.819103	29.43744	91	58.984848	12	44	19	15	9	12	15	4	9	10	75	59	53	93	56	30
L3_chr10_-_73203284	chr10	73203264	73203361	-	64115	C10orf54	RP11-472K8.3,GI24,PP2135,SISP1	356.980913	221.661168	9.711811	61.225714	107.865281	70.628483	73.603892	68.340231	6.388923	55.125075	71.524081	23.525173	104.399833	64.048248	14.308301	25.677284	45.649603	44.349969	377.932142	376.932787	6	61.991346	104.989525	88.855914	90.986709	95.994709	8	54	80.997319	32.984334	102.931697	82.971279	24	41.981737	59.509317	44.992167
L3_chr10_-_74055827	chr10	74055798	74055893	-	10367	CBARA1	CALC,DKFZp564C246,EFHA3,FLJ12684	21.038609	13.905471	6.367828	17.611218	10.216322	2.638541	185.882138	183.507282	89.80002	171.659037	129.411405	98.54607	90.767797	93.353415	99.554852	105.646542	90.51833	55.288474	25	23	4	17.976471	10	4	225.988422	242.995152	109	164	147	140.999033	88.998609	122	152.972356	171.997214	120.990307	56
L3_chr10_-_74677012	chr10	74677011	74677069	-	23234	DNAJC9	HDJC9,JDD1,KIAA0974,SB73	104.057938	55.871509	30.652723	27.518809	6.133072	4.822826	9.210252	8.073053	8.65464	1.87559	2.552068	6.558741	156.041926	104.317027	268.252543	44.875597	37.865571	31.293498	115	94	18	28	6	7	13	13	11	2	3	9	155	133.997452	300	72.993655	48	32
L3_chr10_-_74682186	chr10	74682184	74682414	-	51021	MRPS16	CGI-132,COXPD2,FLJ22062,FLJ40972,MRP-S16,RPMS16	25.894389	18.623444	11.800067	31.460494	17.382462	2.761163	8.901035	6.874843	5.551351	5.626771	6.767269	1.482306	30.818984	39.643698	28.111069	57.578314	43.332916	53.047696	31	31	7	32	17	4	13	12	7	6	8	2	30	52	47	94	59	53.994937
L3_chr10_-_77465605	chr10	77465605	77465608	-	NA	NA	NA	5.249924	2.181731	3.097687	4.57949	8.19546	7.79638	2.513493	0.746816	1.657026	0.227798	2.313404	13.433266	0.021004	0.197832	0.07425	0	0.051528	0.66026	6.270366	3.585312	1.945171	4.67864	8.007773	10.786127	3.726373	1.436246	2.118006	0.267819	2.719589	19.17832	0.019737	0.275362	0.190042	0	0.101555	0.644332
L3_chr10_-_95452310	chr10	95452303	95452350	-	118924	C10orf4	F26C11.1-like,FRA10AC1,FRA10A	14.068403	18.678475	11.689879	15.688616	4.08325	2.237136	3.305399	9.307421	4.720604	7.846233	8.539947	13.687357	12.329204	5.982182	3.710573	11.003142	8.136182	3.464352	17	31	7	16	4	3.453744	5	15	6	8	10	19	12	8	7	18	12.182073	3.455378
L3_chr10_-_97657631	chr10	97657630	97657641	-	NA	NA	NA	0.804244	0.610418	1.591957	3.918306	1.019722	0	0.66108	0	0	0	12.26916	1.482306	2.065344	4.47279	2.573982	4.867341	2.013723	2.014269	1	1	1	4	1	0	1	0	0	0	14	2	2	6	5	8	3	2
L3_chr10_-_97839954	chr10	97839941	97839987	-	NA	NA	NA	0	0	1.591957	1.951062	0	0	0.66108	12.393478	1.545544	0	0	2.195282	14.365941	2.227623	1.585218	2.429439	0.643964	0	0	0	1	2	0	0	1	18	2	0	0	3	14	3	3	4	1	0
L3_chr10_-_101935717	chr10	101935643	101935807	-	10613	ERLIN1	C10orf69,Erlin-1,KE04,KEO4,RP11-316M21.1,SPFH1	36.301935	17.411854	0	13.680415	5.102972	4.123491	18.705052	13.617505	0.772772	5.762855	4.349605	5.028555	66.377722	55.659798	7.15647	16.382689	5.233542	22.60868	42.755725	28.812727	0	14	5	6	26	22	1	6	5	6.857143	64.902439	73	14.088385	26.889412	8	22.902439
L3_chr10_-_101979332	chr10	101979332	101979348	-	1147	CHUK	IKBKA,IKK-alpha,IKK1,IKKA,NFKBIKA,TCF16	4.922173	7.226353	6.527897	11.772846	1.019722	0.638107	0.66108	4.427533	5.58644	22.655716	5.150655	3.59413	4.119751	4.490335	5.903516	16.58368	6.297065	0	6	12	4	12	1	1	1	7	7	22	6	5	4	6	10	27	9	0
L3_chr10_-_102036428	chr10	102036416	102036435	-	282991	BLOC1S2	BLOS2,FLJ30135,MGC10120,RP11-316M21.4	9.327361	5.445934	10.097921	7.817847	5.108987	4.761597	2.721069	5.934031	4.005807	2.870125	13.955559	12.238246	21.481765	12.147982	38.287916	22.670964	33.032107	15.793583	11	9	6	8	5	7	4	10	5	3	16	17	21	16	56	37	43	16
L3_chr10_-_103444681	chr10	103444650	103444913	-	6468	FBXW4	DAC,RP11-529I10.3,FBW4,FBWD4,SHFM3,SHSF3	25.820045	20.938014	31.231449	32.089383	15.35265	3.29327	6.399973	11.025353	7.267062	9.195816	13.865486	9.33622	7.316302	6.017272	7.993241	10.385053	8.905547	4.144802	30.924876	34.723635	17.976744	32.653777	15	5.018665	9.23967	18.07281	9	9.234835	16.025487	13.016405	7.108108	8	15.038386	17	12.997308	4.117333
L3_chr10_-_105418424	chr10	105418422	105418527	-	NA	NA	NA	9.126972	7.273874	0	4.956446	2.043806	6.003521	36.597704	21.407339	8.62251	57.078178	34.579813	44.963586	4.119751	4.490335	4.684185	17.081163	27.518582	6.996346	11	12	0	5.067736	2	8	47.253227	33	10.977011	55.996094	39.709945	62.961509	4	6	7.988764	27.943945	36	6.988764
L3_chr10_-_105667933	chr10	105667899	105667976	-	79991	OBFC1	FLJ22559,RP11-541N10.2,bA541N10.2	19.72842	4.841104	1.591957	3.902124	4.08325	4.12349	3.644504	16.322206	1.580632	2.870125	0.84304	5.834432	23.530959	8.244894	2.0796	5.533701	9.046983	1.007135	23.618321	8	1	4	4	6	5.028977	23	2	3	1	8	22.950495	11	4	9.095731	13	1
L3_chr10_-_106018717	chr10	106018710	106018760	-	NA	NA	NA	14.270723	10.960818	11.689879	10.753822	5.108987	0	0.66108	5.824305	18.449182	2.94947	1.68608	3.63915	18.404703	4.47279	5.642345	3.036799	2.773991	2.971095	17	18	7	11	5	0	1	9.979592	21.93617	3	2	5	18	6	11	5	4	3
L3_chr10_-_106088167	chr10	106088137	106088223	-	NA	NA	NA	73.905922	67.643963	71.98687	242.096493	193.790357	88.689384	11.580175	42.873068	38.971855	53.550761	52.706497	29.663614	16.391482	38.298689	52.815076	62.705342	53.145876	87.845686	80.976725	113.971377	39	243.934532	187.983013	105.983623	16	63.996552	48	52	60	42	15.997561	49.99514	77.874436	101.995122	67.99273	89.98787
L3_chr10_-_112054669	chr10	112054668	112054681	-	10285	SMNDC1	SMNR,SPF30	2.461087	5.957558	4.898911	8.782232	4.096355	4.532625	4.282387	16.258858	19.326855	2.94947	6.048467	2.852977	8.154426	16.315087	27.656791	7.369184	8.415208	10.779143	3	10	2.978261	8.934783	4	6	6	21.946671	23	3	7	4	8	21	36	12	11	11
L3_chr10_-_112828330	chr10	112828329	112828331	-	NA	NA	NA	2.127829	1.473113	3.811327	44.744183	40.712255	14.265732	9.91414	11.38166	14.720252	31.136328	23.310454	27.911669	2.334856	2.503834	7.67865	10.161712	7.150912	15.341274	2.61094	2.43131	2.355792	45.24531	39.586687	18.612281	13.067716	16.120244	17.94799	30.054046	26.416063	40.550722	2.265341	3.321737	12.035279	16.569255	9.933107	15.637418
L3_chr10_-_119292662	chr10	119292658	119292665	-	196047	EMX2OS	FLJ41539	8.400479	4.873441	1.858726	11.466355	5.216134	4.139908	0	0	0	0	0	0	0	0	0	0	0	0	9.904362	8.059822	1.188571	11.655722	5.104869	5.972468	0	0	0	0	0	0	0	0	0	0	0	0
L3_chr10_-_120914914	chr10	120914912	120915243	-	119559	SFXN4	BCRM1	20.141117	4.34055	4.775871	11.773392	5.087441	3.301501	2.860765	4.420994	2.348161	0	3.395108	0.78946	34.838884	42.56986	13.995522	18.329727	14.294788	24.605676	23.817896	7.137045	3	12	4.984848	4.959821	4.29941	8	3.042773	0	4	1.060302	34.11423	55.677193	24	30	20.677193	24.837321
L3_chr10_-_129814608	chr10	129814581	129814752	-	4288	MKI67	KIA,Ki-67	1263.866889	1022.765847	598.673632	853.648044	101.457904	50.198296	874.363615	2165.120382	1854.82308	1148.457911	368.756617	635.026462	350.620441	341.905228	373.382744	286.9921	90.4546	97.311161	1323.885533	1750.460763	311.983251	859.965905	99	69.372438	995.972029	2325.864581	2101.466276	1055.269712	414.99143	939.790372	345.886671	439.976408	506.658302	465.950491	118.983567	99
L3_chr11_+_809571	chr11	809560	809853	+	57104	PNPLA2	1110001C14Rik,ATGL,DKFZp667M109,FP17548,PEDF-R,TTS-2.2,TTS2,DESNUTRIN	353.269169	176.166098	216.799909	223.80855	269.4437	141.474453	196.142099	336.664563	176.34321	224.593121	187.175983	152.184164	160.357551	186.801427	202.43531	107.755778	155.714622	129.60131	355	303	107	225	261	157	205.997004	342.997004	198.960931	201	205	229.976346	159.999049	233.998093	229	174.069589	174.999047	135.865313
L3_chr11_+_915876	chr11	915816	915941	+	161	AP2A2	ADTAB,CLAPA2,HIP9,HYPJ	123.586014	79.967855	54.307927	145.969308	171.260484	92.167962	78.558836	70.621522	65.567287	98.840349	81.768974	115.896581	45.015124	30.962746	60.19425	45.906933	59.632581	101.05162	141.997368	133.989583	32	147.998632	166.995907	121.990724	104.39283	103.969834	79.986938	94.98494	93.97462	165.987537	43.988972	40.977273	90	75	79.858883	102.826542
L3_chr11_+_2378556	chr11	2378533	2378580	+	NA	NA	NA	75.288008	49.849695	51.082975	64.151374	71.702125	11.984569	0	1.718711	1.545543	1.93233	0.84304	0	42.830273	31.45559	44.750155	33.121941	30.431122	62.525927	84	83.981383	28	65	69.749491	17	0	3	2	2	1	0	42	41	67.700034	54	40	64
L3_chr11_+_8660914	chr11	8660912	8660915	+	6157	RPL27A	MGC87238,FLJ43464,MGC10850,MGC17878	62.838428	53.998749	51.81799	42.480944	19.363094	5.83057	3.555715	26.760642	5.683049	8.833221	13.474052	15.520351	245.093656	216.121979	332.443473	172.843029	234.441459	137.789195	66.56126	92.455997	26.74849	42.842105	18.842105	7.918033	4.907895	34.618421	6.907895	8.815789	15.355263	22.447368	246.148393	267.894771	324.030966	277.73507	237.989479	146.063432
L3_chr11_+_30301229	chr11	30301212	30301232	+	120534	C11orf46	FLJ38968,dJ299F11.1	0.804244	2.43277	3.183914	4.917216	1.019722	0	0	0.540457	4.706807	1.93233	3.464574	0.741153	8.191782	9.860959	11.375659	15.337225	10.2183	5.014447	1	4	2	5	1	0	0	1	6	2	4	1	8	13	19	25	14	5
L3_chr11_+_32069123	chr11	32069121	32069123	+	5954	RCN1	FLJ37041,PIG20,RCAL,RCN	3.317701	1.179167	0	3.857571	0	0.613213	0	0	0	0.937795	0	0	1.010393	12.33927	0.988763	7.355753	0	1.007135	3.981818	1.931034	0	3.927273	0	0.964286	0	0	0	1	0	0	0.978261	15.956522	2	11.978261	0	1
L3_chr11_+_34417056	chr11	34417032	34417142	+	847	CAT	MGC138422,MGC138424	31.370971	22.321304	11.960136	0.975531	2.039444	0.638107	9.794582	5.879454	11.237679	0	3.464574	0	216.425249	152.442962	73.447293	25.601729	17.933114	18.675319	37	37	7	1	2	1	14	10	14	0	4	0	213.971534	196.99841	108.985727	41.924876	24.99841	18.993661
L3_chr11_+_43337068	chr11	43337042	43337082	+	55761	TTC17	DKFZp686D20222,FLJ10890,FLJ13099,FLJ23673	44.555951	27.610528	23.312979	41.02406	16.032779	5.523945	20.851756	56.510822	49.729787	27.601809	26.805619	48.929603	52.976105	57.480112	55.726164	42.737902	51.116684	17.055056	51.245974	46.094507	13.812363	41.736013	15.674213	8.174304	28.380367	80.446534	60.762695	27.51526	31.043816	69.347807	52.012455	74.218832	80.122732	69.545659	64.644056	17.127813
L3_chr11_+_45825584	chr11	45825582	45825617	+	1408	CRY2	FLJ10332,HCRY2,KIAA0658,PHLL2	9.992316	7.89651	10.20811	19.633383	16.337854	0.630985	4.228769	4.59287	5.616151	0.937795	6.058633	5.048259	20.366378	15.202724	15.232517	4.880067	15.005217	17.680216	12	13	6	20	15.97	0.989796	6	7	7	1	7	7	20	19.971014	24.897998	8	18.97037	17.985294
L3_chr11_+_60366151	chr11	60366122	60366164	+	79080	CCDC86	FLJ22321,MGC2574	4.922173	1.822352	1.591957	1.951062	1.019722	3.362762	2.644319	1.080913	1.545543	3.75118	0.84304	2.223458	2.065344	2.227622	0.988763	7.926937	8.954752	10.985719	6	3	1	2	1	5	4	2	2	4	1	3	2	3	2	13	13	11
L3_chr11_+_61242952	chr11	61242952	61242952	+	NA	NA	NA	0	0	0	0	0	0	0	0	0	0	0	15.629058	0	0	0	0	0	1.993043	0	0	0	0	0	0	0	0	0	0	0	23	0	0	0	0	0	2
L3_chr11_+_61648058	chr11	61648045	61648106	+	3619	INCENP	FLJ31633,MGC111393	122.015034	87.540459	39.517718	58.178377	24.597656	7.400138	32.279265	48.668969	14.72215	29.749983	27.704598	22.313542	95.389053	63.925527	34.793794	56.484626	33.995482	33.380106	134	147.997525	22	59	24	11	43	68.982609	18	30	32	31	93.897439	81.985093	54	91.9975	41.987574	34
L3_chr11_+_63205547	chr11	63205518	63205562	+	10313	RTN3	ASYIP,HAP,NSPL2,NSPLII,RTN3-A1	105.032914	71.579811	50.853998	59.829367	51.544345	10.13236	18.989648	35.296344	13.664327	12.696847	16.374584	11.393213	39.979634	39.892522	35.053673	37.280467	23.414997	21.247997	112.884578	121.555556	27.555556	60.555556	50.111111	13.555556	23.917526	47.649695	16.917526	12.886598	18.907217	15.979382	39.242575	51.574258	52.752475	60.707921	31.554456	21.59901
L3_chr11_+_63730743	chr11	63730720	63730818	+	83706	URP2	mig-2,KIND3,MGC10966,MIG2B,UNC112C,URP2,URP2SF	11.807705	9.032485	29.374391	94.668173	105.838848	45.057912	7.719709	4.02064	18.633092	35.55803	33.863522	27.691678	31.717309	34.983588	101.181874	144.686742	172.12239	170.07932	14	14.99373	16.984345	95.993691	102.984355	58.996845	11	7	23	34.988024	38.993902	39	30.981467	45.997688	143.841692	234.858411	207.864873	175.84377
L3_chr11_+_63775552	chr11	63775530	63775597	+	5331	PLCB3	FLJ37084	55.815708	50.546516	10.368178	51.053132	46.115003	25.099695	52.495934	32.513086	25.222249	26.90458	47.257397	44.204414	22.886409	24.048339	21.386796	34.306603	29.916806	57.859891	64	84.69007	6	51.981557	44.984586	34	70	50	31	27	53.9941	63	22.360729	31.98054	33.544117	56.041614	41.993485	58.908893
L3_chr11_+_65485779	chr11	65485760	65485816	+	9092	SART1	Ara1,HOMS1,MGC2038,SART1259,Snu66	18.734423	13.866724	10.20811	16.672705	9.1966	6.82326	1.98324	5.01999	1.580632	1.93233	3.418055	2.223458	14.366085	9.758714	14.948669	14.053834	16.063916	25.747665	21.99115	23	6	17	9	10	3	8	2	2	4	3	13.985401	13	24	23	22	26
L3_chr11_+_66117231	chr11	66117217	66117253	+	9973	CCS	MGC138260	13.052813	11.33093	1.591957	10.778485	3.063528	1.91432	0.66108	0	1.545544	0	0.84304	0.741153	15.435512	4.490335	5.54027	2.43951	6.075642	1.993043	14.983607	19	1	11	3	3	1	0	2	0	1	1	15	6	11	4	9	2
L3_chr11_+_66367487	chr11	66367474	66367497	+	9986	RCE1	FACE2,RCE1A,RCE1B	17.912295	8.421993	6.527897	15.728836	22.533862	7.809272	5.250429	9.212506	3.934036	4.919368	0.84304	2.156844	5.152423	3.75456	5.475263	6.110738	8.502637	3.000177	21	14	4	16	22	11	7	14	5	5	1	3	5	5	10	10	12	3
L3_chr11_+_66764060	chr11	66764060	66764150	+	100131150	LOC100131150		0.804244	3.611079	0	0.975531	8.924619	0	4.813099	6.100904	11.957854	7.789493	12.033284	21.488897	2.065344	5.975416	5.892248	6.099018	27.45892	11.014801	1	6	0	1	8.71875	0	7	10	15	8	14	29.982456	2	8	11	10	33.981981	11
L3_chr11_+_75203881	chr11	75203878	75203921	+	7405	UVRAG	p63,DHTX	70.284712	45.431851	20.554802	41.251474	29.725272	6.655681	17.727871	15.633433	30.068606	16.037432	6.794839	12.420277	77.156077	21.945509	15.171053	32.493589	32.112406	10.956637	79.986026	75.992958	12	42	29	9	24	24	36	16	7.995049	17	75.910181	29	26	53	41.956985	11
L3_chr11_+_82078511	chr11	82078510	82078516	+	NA	NA	NA	0	0	0	0	0	0	0	0	0	0	0	0	11.204274	5.285924	4.318297	6.12879	6.728521	0	0	0	0	0	0	0	0	0	0	0	0	0	11	7	7	10	9	0
L3_chr11_+_82460765	chr11	82460754	82460795	+	NA	NA	NA	28.997994	7.857299	16.46575	14.699724	2.039444	1.276214	23.293842	19.060384	19.185423	16.821698	32.972808	33.364957	96.292231	33.686452	61.713823	57.600202	50.114776	28.640529	33.965812	13	10	15	2	2	30	30	24	17	37.995575	47	94.995816	44	89	93.853274	66.983573	28.997917
L3_chr11_+_82545814	chr11	82545810	82545848	+	51585	PCF11	KIAA0824	44.31652	32.611131	35.451315	85.440659	26.704161	10.798551	11.139428	16.720945	7.038918	0.937795	12.964834	20.090283	8.187174	22.233986	6.946599	9.148542	20.019863	15.765887	49	55	19	86	26	14	14.977778	24	9	1	15	29	8	29	11.973856	15	27	16
L3_chr11_+_94462657	chr11	94462654	94462662	+	23052	ENDOD1	KIAA0830,MGC88092	2.461087	0	1.591957	0	0	0	0.66108	10.506705	1.580632	0	0.84304	1.454129	1.032672	1.485082	4.318297	0	1.36976	2.014269	3	0	1	0	0	0	1	14	2	0	1	2	1	2	7	0	2	2
L3_chr11_+_105453584	chr11	105453569	105453612	+	60496	AASDHPPT	AASD-PPT,CGI-80,DKFZp566E2346,LYS2,LYS5	8.255116	3.653606	1.591957	6.881592	2.043806	0.638107	1.98324	2.799624	3.947832	4.745715	3.972059	2.936435	18.448389	18.825896	12.308662	25.558061	27.975891	8.992676	10	6	1	7	2	1	3	5	5	5	4.607843	4	18	25	21.988506	41.864322	37.994253	9
L3_chr11_+_113776534	chr11	113776529	113776567	+	10179	RBM7	FLJ11153	1.656842	1.211934	0	0	0	0	0	0.540457	0.772772	0.937795	0	0	6.185096	5.999727	3.163672	7.30262	10.068617	2.014269	2	2	0	0	0	0	0	1	1	1	0	0	6	8	5.98913	12	15	2
L3_chr11_+_118443721	chr11	118443679	118443746	+	55823	VPS11	END1,PEP5,RNF108,hVPS11	32.411211	16.863066	10.184555	28.588555	33.842936	16.939216	61.30258	47.988293	34.165438	44.956875	38.208501	66.159963	72.316161	55.876896	33.408181	48.932025	75.558905	75.377813	37.990741	28.047876	5.986175	29.153244	33	22.971154	77.954556	69.987893	41.980815	44.997573	43.980576	94.978243	70.948244	72.947286	51.867763	79.978784	97.964223	76.960029
L3_chr11_+_118497507	chr11	118497495	118497523	+	25988	MIZF	DKFZP434F162,HiNF-P,ZNF743	0	0	0	0	0	0	3.360944	0	1.545543	1.820499	3.395108	3.705764	18.359477	8.25166	5.051314	10.36335	7.503161	25.10161	0	0	0	0	0	0	4.833333	0	2	1.888889	4	5	18	11	9	16.991935	11	26
L3_chr11_+_120668632	chr11	120668596	120668704	+	6309	SC5DL	ERG3,S5DES,SC5D	29.480895	24.043002	7.024196	20.573356	13.296483	0.638107	6.572589	15.94831	5.872006	3.80792	11.129655	3.677588	89.738522	68.009195	60.001638	62.431112	84.424979	62.094702	34	40	4	21	13	1	9	25.914286	7.531915	4	13	5	88	88.908425	90.876644	101.916821	111.574561	62.96337
L3_chr11_+_120965906	chr11	120965892	120966337	+	NA	NA	NA	0	0	0	0	0	0	1.32216	24.143135	20.496805	16.238539	1.68608	2.223459	2.054407	3.012019	19.690394	4.883501	4.14375	1.007135	0	0	0	0	0	0	2	32	25	16	2	3	2	4	30	8	6	1
L3_chr11_+_123997975	chr11	123997968	123998017	+	84897	TBRG1	FLJ14621,FLJ25020,FLJ90113,MGC129890,NIAM,TB-5	46.451562	32.835796	31.264876	43.387053	8.191662	1.91432	24.965806	68.74795	61.606564	25.721687	42.896979	38.957608	75.148082	61.70705	90.846691	55.139528	62.476163	47.162171	52.994819	54.994819	18	44	8	3	33	90	73.989232	26	49	56	73.985707	79.998188	123.838205	89.695876	78.985765	47.992812
L3_chr11_+_124115015	chr11	124115008	124115099	+	4900	NRGN	RC3,hng	80.629794	55.562398	21.335716	167.001082	198.502067	191.660252	60.443702	26.510828	37.536991	67.665671	53.040616	163.316793	36.833979	17.280951	29.775445	51.977289	54.012844	138.845308	92.945051	93	13	169	192.997487	232.992484	78.998188	40	45.92695	66.998188	60.990909	237.940685	36	23	49	84.837887	72.990268	141.952196
L3_chr11_+_124329215	chr11	124329213	124329286	+	80071	CCDC15	FLJ13215	0	0	0	0	0	0	0	13.937616	14.399639	0	0	0	1.032672	0.742541	0	1.826311	0	0	0	0	0	0	0	0	0	18	17	0	0	0	1	1	0	3	0	0
L3_chr11_-_900811	chr11	900803	900845	-	66005	CHID1	FLJ42707,GL008,MGC3234,SI-CLP	12.446653	9.598947	1.591957	3.902124	5.09861	4.037377	1.98324	5.156132	0.772772	8.832868	4.261096	5.834432	31.661443	23.648132	29.617615	24.513576	23.795352	38.330079	15	16	1	4	5	6	3	9	1	9	5	8	30.983402	31	47	40	32	39
L3_chr11_-_1287426	chr11	1287408	1287462	-	54472	TOLLIP	FLJ33531,IL-1RAcPIP	71.218387	42.223056	40.678511	123.508361	112.129803	54.494285	15.604523	33.559631	13.624054	17.837126	8.633226	20.508715	19.383321	19.364883	59.303908	43.742308	63.557463	82.443871	79.276819	70.820918	23.930902	124.80805	109.092939	69.532028	21.655431	48.707317	17	18	10	28.761277	19	25.567989	88.250365	71.278532	79.463874	85
L3_chr11_-_2907227	chr11	2907197	2907234	-	7262	PHLDA2	BRW1C,BWR1C,HLDA2,IPL,TSSC3	13.986766	34.188869	334.10299	143.315008	103.143658	20.112138	0	3.577524	11.452224	5.024947	2.552068	0.741153	6.111572	76.218595	316.084298	58.666478	48.429922	21.379464	16	58	157	143.998028	100	25	0	6	14	5	3	1	6	96	318.98194	95	56	21.998333
L3_chr11_-_3035218	chr11	3035201	3035243	-	833	CARS	CARS1,CYSRS,MGC:11246	9.232169	6.645958	1.591957	8.835521	2.039444	0.638107	4.282387	3.577524	1.545543	7.789493	7.838565	0.741153	24.59991	19.730478	22.03162	11.604004	8.931464	15.886626	10.98	11	1	9	2	1	6	6	2	8	9	1	24	26	34	19	13	16
L3_chr11_-_8982125	chr11	8982117	8982128	-	56675	NRIP3	C11orf14,NY-SAR-105	7.836066	14.750489	57.059776	29.711347	20.57109	5.031562	2.960227	8.834696	18.791089	12.52249	1.709028	6.276676	14.16808	28.229436	132.969067	57.685606	75.822934	56.749925	9	25	29	30	20	7	4	12	22	12	2	9	14	35.846457	138.682714	92.966032	82.07874	59.986425
L3_chr11_-_9292717	chr11	9292694	9292767	-	440026	TMEM41B	KIAA0033,MGC33897,MGC57262	47.093422	32.363234	30.20071	12.711684	19.413526	4.184719	3.3054	15.76454	5.514668	9.54817	5.113014	2.964611	20.509645	44.915263	32.798192	25.027019	32.54747	10.028893	54.994737	54	17	13	18.994475	6	5	25	7	10	6	4	20	59	57	41	45	10
L3_chr11_-_10487311	chr11	10487310	10487312	-	NA	NA	NA	1.441219	6.320761	0.386615	8.60945	4.781353	2.039053	6.728151	24.033389	14.149972	11.568506	9.69123	11.5289	10.943512	24.732547	27.209367	53.543699	24.331135	31.112701	1.749686	10.616352	0.266667	8.729942	4.666667	2.933333	8.546512	29.222646	16.829457	11.122093	10.97093	16.819767	10.792151	31.611293	33.463	86.222678	28.090868	32.581722
L3_chr11_-_19219470	chr11	19219470	19219472	-	79733	E2F8	FLJ23311	9.291961	7.763945	13.298649	11.717411	11.435317	5.454173	14.872927	16.004574	16.477568	12.832164	7.942048	32.705949	2.736648	0.500626	10.740989	2.392368	4.483135	2.421285	10.688586	13.064299	7.3107	11.880172	11.137638	7.247337	17.797393	20.854329	19.703382	12.284377	9.126582	48.743574	2.655538	0.681256	15.703502	3.928096	6.027501	2.411183
L3_chr11_-_33752631	chr11	33752631	33752650	-	26273	FBXO3	DKFZp564B092,FBA,FBX3	5.794029	4.886761	2.080778	5.114726	2.156324	1.362328	7.586287	13.728096	8.295568	0.439317	0	0.741153	25.81352	18.68479	11.956993	9.103268	13.891278	10.412523	7	8.115385	1.346154	5.230769	2.115385	2	10	19.020408	10.483333	0.483333	0	1	25.233553	24.572254	20.284539	14.899671	19.233553	10.467105
L3_chr11_-_33847978	chr11	33847940	33848065	-	4005	LMO2	RBTN2,RBTNL1,RHOM2,TTG2	125.119518	37.932728	68.127868	123.863316	62.356701	16.4631	30.015068	18.018271	37.815414	43.50899	33.951271	48.225378	13.298265	31.838455	41.635929	38.311512	32.508655	27.584858	144.610195	62.99108	39	125.730674	60.879902	24	39.98895	29	46.838416	44	39.66627	67.720549	12.912621	41.982249	69.955782	62.716708	45.989437	27.907229
L3_chr11_-_36488396	chr11	36488391	36488399	-	7189	TRAF6	MGC:3310,RNF85	5.799756	1.822352	1.52387	6.594744	6.133072	2.541384	0.66108	3.109177	7.215957	2.870125	5.113014	6.338645	4.961688	4.46769	8.557461	16.839114	10.285472	9.580908	6.84	3	0.96	6.737778	6	3.865946	1	5	9	3	6	9	4.844156	5.961039	12.532468	27.407772	13.883117	9.727273
L3_chr11_-_47826459	chr11	47826453	47826485	-	23279	NUP160	MGC150678,MGC150679	73.553319	41.18959	14.796744	23.283676	20.963887	5.045788	51.393887	60.750809	38.534415	18.127525	19.791989	39.212927	116.248238	152.053231	115.005571	59.802575	68.576398	61.344342	83.088477	68.816749	9.087144	23.725951	20.486705	7.244856	64.86921	82.135736	47.110144	18.458601	22.94434	56.044433	114.66272	194.391525	153.627593	97.258246	87.784192	62.655944
L3_chr11_-_56951136	chr11	56951132	56951226	-	29015	SLC43A3	DKFZp762A227,EEG1,FOAP-13,PRO1659,SEEEG-1	55.778874	49.59285	76.56118	183.708668	99.576074	18.926491	32.526705	57.182116	38.019309	54.899392	51.590148	70.906173	50.007973	43.242554	76.096184	87.796342	101.024503	94.544598	64.928627	82.923016	42.970537	185.910046	96.992958	26.421559	42.988426	82	45.957589	53.9722	58.955285	100.953768	48.98125	56.717042	104.749028	142.884975	126.850601	96.880769
L3_chr11_-_57091722	chr11	57091703	57091757	-	9246	UBE2L6	UBCH8,MGC40331,RIG-B	4.117929	0.610418	0	0	1.019722	3.362762	0	0	0.772772	1.87559	0	6.398252	4.119751	4.543383	2.72181	3.64839	6.363625	27.846391	5	1	0	0	1	5	0	0	1	2	0	9	4	6	5	6	8.987179	28
L3_chr11_-_59139625	chr11	59139625	59139834	-	5007	OSBP	OSBP1	234.974497	156.121318	169.832731	296.343657	96.274266	50.527228	160.027748	127.168179	172.001949	192.632986	198.913318	148.557704	98.754554	81.315886	112.49537	110.496264	127.442527	65.988851	259.937022	263.312747	95.515335	299.24393	93.841552	66.978322	197.979364	179.988553	206.319731	186.548703	224.493206	213.77893	96.989262	105.789353	161.663972	179.981955	162.65715	67
L3_chr11_-_61269883	chr11	61269882	61269884	-	NA	NA	NA	2.542474	6.096954	3.413613	0.677016	0.036877	1.695292	9.577962	11.844466	17.215823	19.371193	10.087875	16.348155	1.448303	0.643593	0.381002	0.139383	1.023792	4.774216	3.04816	10.193819	2.098741	0.695264	0.036534	2.477502	11.96633	16.993076	20.3529	18.409474	11.524327	23.724507	1.40238	0.878808	0.842018	0.231183	1.581453	4.810899
L3_chr11_-_62115596	chr11	62115593	62115634	-	64852	TUT1	FLJ21850,FLJ22267,FLJ22347,MGC131987,MGC149809,PAPD2,RBM21,TUTase,STAR-PAP,U6-TUTase	2.461087	1.831254	0	0.975531	1.019722	0.638107	1.32216	1.080913	0.772772	0	7.767239	1.482306	12.298082	6.812726	7.091837	8.516328	11.375164	6.997669	3	3	0	1	1	1	2	2	1	0	9	2	11.980198	8.990099	11.990099	13.980198	15.980198	6.990099
L3_chr11_-_63289184	chr11	63289184	63289184	-	65998	MGC3032		0	0	0	14.833212	5.123968	3.712866	0	0	0	0	0	0	0	0	0	0.226642	0	0.280182	0	0	0	15	5	5	0	0	0	0	0	0	0	0	0	0.375	0	0.272727
L3_chr11_-_63770928	chr11	63770928	63771018	-	26472	PPP1R14B	PHI-1,PLCB3N,PNG,SOM172	45.684181	46.069276	17.567748	50.350287	54.696108	15.312214	2.56203	1.394243	0.724468	0.937795	1.588948	0.711644	17.968051	12.552619	10.825849	13.425058	18.430323	17.70164	54.169964	77.586886	10.754328	51.211021	53.378449	21.868179	3.643103	2.622727	0.939394	1	1.862069	0.956517	17.460727	16.579779	19.721345	22.010541	25.903176	17.755525
L3_chr11_-_64402610	chr11	64402560	64402674	-	10938	EHD1	FLJ42622,FLJ44618,H-PAST,HPAST1,PAST,PAST1	103.73571	56.815713	76.219759	62.144528	88.367496	40.907161	64.648359	84.093027	51.54689	37.920202	49.72184	57.308422	43.967068	42.027299	40.400277	10.380998	26.998636	67.403243	116.892113	94.987654	41.950617	63	85.987654	54.987654	83.88426	117.326115	61	37.995708	56.997904	81.993652	43	54.967066	56	17	36	69
L3_chr11_-_65244559	chr11	65244538	65244883	-	84153	RNASEH2C	AGS3,AYP1,FLJ20974,MGC22934	59.2012	15.34003	13.547908	28.518434	27.148843	29.855394	14.936442	11.736956	8.668436	4.802455	6.859682	15.248571	19.421902	10.567996	6.098492	15.025764	13.64223	16.855347	64.994792	25.671922	7.838565	28.979798	26.515695	36	19.779221	19	11	5	8	21.558442	19	14	10.966292	24.615385	20.576923	17
L3_chr11_-_66877568	chr11	66877539	66877603	-	57804	POLD4	p12,POLDS	7.726324	3.022068	3.183914	20.647642	2.043806	1.91432	3.621307	2.896965	1.555914	0	1.68608	3.544256	46.552279	19.730129	20.465782	33.100539	26.984238	33.380807	9	5	2	21	2	3	5	5	1.969697	0	2	5	46	25.970339	32	53.966102	33.991525	34
L3_chr11_-_67645432	chr11	67645420	67645445	-	1119	CHKA	CHK,CKI	35.685599	22.770869	12.263975	34.552239	13.180169	9.716387	13.332815	12.563661	8.887469	15.804018	4.307614	4.337108	10.216299	11.434858	19.047822	4.271661	12.747394	5.851666	40.707457	38	7	35	12.860215	13	17	18	11	15	5	5.979167	10	15	29.937984	7	17	5.858156
L3_chr11_-_67737688	chr11	67737629	67737703	-	51111	SUV420H1	CGI-85,CGI85,MGC118906,MGC118909,MGC21161,MGC703,KMT5B	15.797815	12.668374	11.52981	31.922843	5.102972	6.533059	2.059989	3.345754	7.071989	6.952969	9.342284	7.182535	7.180938	2.897616	14.084501	12.236645	8.989224	5.014447	19.338676	20.981982	7	32.557343	5	9	3	6.017378	9.017378	7.30837	11	10.017378	6.978723	3.903846	24.767241	20	13	5
L3_chr11_-_68365884	chr11	68365883	68365973	-	1374	CPT1A	CPT1,CPT1-L,L-CPT1	165.069037	103.912495	78.763073	142.844943	76.829462	10.884031	39.196729	55.818114	24.344115	32.743756	38.89284	17.418605	73.224955	52.204939	34.047886	58.903737	50.724848	28.639127	183.975873	174.943922	42.998658	144.718542	74.930458	15	51	82.977273	30	33	44.996656	24.125731	71.965974	67.993478	53.993478	95.995825	68.987578	29
L3_chr11_-_71469133	chr11	71469118	71469263	-	4926	NUMA1	NUMA	59.609263	43.368773	21.511878	32.23657	20.432644	12.259471	155.980577	127.820727	173.924062	128.502214	36.355416	110.863843	52.199396	68.07705	72.264147	44.135831	19.718452	47.551075	69.724566	71.978915	13	32.930233	20	18	194.998935	188.981028	209	126	42	157.953252	51	88.968109	116	72	28	47.94947
L3_chr11_-_71491916	chr11	71491916	71491997	-	55004	C11orf59	FLJ20625	28.481776	22.146467	3.183914	38.340105	23.544268	12.607376	2.721069	1.080913	1.545543	21.565783	7.688029	6.558741	12.311534	14.401695	11.404578	22.053919	13.462192	15.858157	32.884615	37	2	39	23	18	4	2	2	21	9	9	12	19	20	36	19	16
L3_chr11_-_71501390	chr11	71501385	71501393	-	25906	C11orf51	DKFZP564M082,HSPC020	2.461087	3.632486	1.591957	2.933393	1.019722	0	0	0	0	0	0	0	6.159134	2.987708	12.138734	1.826311	0	4.985364	3	6	1	3	1	0	0	0	0	0	0	0	6	4	19	3	0	5
L3_chr11_-_72530760	chr11	72530739	72531089	-	9873	FCHSD2	KIAA0769,NWK,SH3MD3	12.727915	8.510243	0	4.590574	0	0.638107	2.059989	1.718711	0.772772	11.01743	3.395108	2.777597	4.119751	0.742541	2.0796	9.16982	4.027447	1.993043	15	14	0	4.7	0	1	3	3	1	11	4	3.833333	4	1	4	15	6	2
L3_chr11_-_74818895	chr11	74818881	74818900	-	283212	FLJ33790		4.117929	7.772154	1.591957	15.731218	10.216322	1.276213	0.66108	0	0	0	1.709028	0	4.119751	0.742541	0	0	1.36976	0	5	12.858156	1	16	10	2	1	0	0	0	2	0	4	1	0	0	2	0
L3_chr11_-_85199833	chr11	85199827	85199835	-	NA	NA	NA	0	0	0	0	1.019722	0	0	0	0	10.353922	11.461856	2.897997	0	0	0.494381	2.446396	0	1.993043	0	0	0	0	1	0	0	0	0	10	13	4	0	0	1	4	0	2
L3_chr11_-_85457756	chr11	85457750	85457813	-	8301	PICALM	LAP,CALM,CLTH	159.476974	99.791028	51.115926	133.238192	79.054645	35.223515	22.923213	36.295453	15.507751	14.999003	26.123966	55.215515	65.122484	47.416297	45.706465	54.583102	74.658235	60.89339	172.991348	168.571429	28.285714	134.807374	77	44	29.992337	51.955049	19	15	30.095392	81	64.249874	61.242043	63.534956	88.732995	93	62.99802
L3_chr11_-_89595866	chr11	89595857	89595918	-	26973	CHORDC1	CHP1	1.608488	9.658658	1.591957	13.717394	3.059166	2.908506	1.98324	8.170393	9.568772	7.838333	6.844989	5.87287	23.57553	29.904743	45.282902	53.342323	47.564318	20.863173	2	16	1	14	3	4	3	13	11.982759	8	8	8	23	39	66	87	62	21
L3_chr11_-_94346366	chr11	94346366	94346398	-	51503	CWC15	C11orf5,Cwf15,HSPC148,ORF5	7.431614	9.611138	6.687965	10.777201	9.1966	2.000434	7.135379	4.615675	17.632675	7.77453	5.081188	6.440141	63.908348	36.097467	36.082527	61.480722	47.287687	32.243653	9	16	4	11	9	3	10	8	21	8	6	8.941176	63	47	53.994924	100	58.994898	33
L3_chr11_-_105398156	chr11	105398150	105398157	-	84437	KIAA1826		6.013676	2.43277	3.183914	1.951062	2.039444	0	0.66108	3.577524	3.126175	0.937795	2.13031	7.155229	11.278862	16.062051	15.957007	7.960504	15.083324	5.948556	7	4	2	2	2	0	1	6	4	1	2.506394	10	11	21	22.898131	13	19.963964	5.947467
L3_chr11_-_110088097	chr11	110088097	110088097	-	57569	ARHGAP20	KIAA1391,RARHOGAP	6.117836	3.000661	1.591957	10.860769	7.180999	8.798116	29.950492	13.070039	27.666207	74.111684	34.390727	40.346542	6.111572	0.742541	2.4069	0	8.766051	7.805037	7	5	1	11	7	11	34	17	32	66	38	61	6	1	4	0	11	8
L3_chr11_-_111142306	chr11	111142301	111142328	-	5519	PPP2R1B	MGC26454,PR65B	33.475573	11.97326	12.395643	4.917216	7.149816	1.276213	9.182962	8.59967	8.761501	5.819595	6.843469	12.749221	44.687543	30.768901	54.570739	29.992439	36.573017	22.586228	36.938928	19.976923	6.976923	5	6.969697	2	12.964183	13.90566	11	6	7.981132	17.859378	43.977013	39.966772	76.920549	48.932051	47.916076	22.978014
L3_chr11_-_116163948	chr11	116163917	116163958	-	8882	ZNF259	MGC110983,ZPR1	42.897418	30.638859	26.328112	31.41557	42.041319	13.32895	2.82986	4.518335	5.551351	10.659619	0.84304	8.592514	18.470667	14.22031	30.295736	25.654601	13.34811	45.294387	50	50.895197	15.843284	32	41	18	4	8	7	11	1	12	18	19	50.975173	41.970588	19	46
L3_chr11_-_116474350	chr11	116474347	116474385	-	23387	KIAA0999	FLJ12240,L19	106.951247	80.692417	77.307171	94.834269	53.364831	21.000844	133.965068	165.270022	179.6323	146.660597	91.658604	78.845082	31.756494	38.264881	41.297546	21.021282	13.64281	18.790756	119	135.995876	43.774674	95.997938	51.995876	28	163.893266	210.898989	209.360115	139.656777	103.895002	112.970301	31	49.995816	60.075526	34.35301	19	19
L3_chr11_-_118471386	chr11	118471386	118471391	-	3014	H2AFX	H2A.X,H2A/X,H2AX	84.138706	48.099615	26.120204	50.57861	12.306056	30.477665	34.218263	32.330627	12.374168	29.299589	6.929148	11.099133	75.196747	60.021185	36.414629	38.935995	7.304718	28.034995	89	82	14	51	11.996743	36	40	41	15	28	8	16	75	76	47	63	10	29
L3_chr11_-_124137397	chr11	124137396	124137399	-	90952	ESAM	W117m	0.804244	1.211934	1.591957	11.815495	15.405419	2.123056	0	0.540457	0.772772	0.937795	0.84304	0	1.032672	0.742541	0.494381	6.144174	2.657687	2.014269	1	2	1	12	15	3	0	1	1	1	1	0	1	1	1	10	4	2
L3_chr11_-_124175496	chr11	124175492	124175528	-	79684	C11orf61	FLJ23342	5.678063	19.172701	1.715491	27.58872	9.186222	3.31255	6.341656	12.47889	21.819568	15.921471	10.187377	5.834432	5.137398	2.987708	4.700901	7.326464	13.570022	4.951216	7	32	1.072289	28	9	4.927835	8.859649	19	27	16	11.859649	8	5	4	9.128079	12	18.380531	5
L3_chr11_-_124486720	chr11	124486689	124486739	-	NA	NA	NA	41.781633	21.114955	4.775871	60.020233	22.484118	11.664996	5.617596	7.587174	3.898947	12.606386	4.215201	19.326152	40.753924	26.503253	7.534489	23.850641	44.09366	33.414036	49	34.977169	3	61	22	17	7.986667	12	5	12.973333	5	27	39.995833	34.995833	13	39	60	33.995984
L3_chr11_-_127897404	chr11	127897404	127897515	-	2113	ETS1	ETS-1,EWSR2,FLJ10768	6.92208	5.46588	14.75466	31.481752	16.209594	2.638541	8.741369	4.038246	15.949194	11.446365	27.761691	26.778537	7.217767	8.969246	6.369431	21.464935	18.666113	15.957714	8	8.983193	8	32	15.855072	4	12	7.047577	20	12	31.993827	37.987654	7	11.97619	11.129262	34.97619	26	16
L3_chr11_-_130291561	chr11	130291546	130291589	-	399979	SNX19	CHET8,DKFZp667I205,KIAA0254	10.851426	15.044825	25.716784	31.486057	12.262857	4.000868	11.333362	37.234048	15.271706	21.30423	12.9032	26.909306	28.446458	18.97111	13.007694	17.68984	14.775456	28.285396	13	24.972603	15	32	12	6	15	52	19	21	15	38.333333	27.83296	24.974359	21.974359	28.923077	20.974359	28.923077
L3_chr12_+_6923441	chr12	6923438	6923479	+	113246	C12orf57	C10,GRCC10	0.804244	2.43277	0.02289	3.908924	2.039444	2.000435	2.721069	2.56872	0.772772	0.937795	1.68608	2.957129	43.858246	12.039819	14.929425	10.367003	9.20436	7.934719	1	4	0.019031	4	2	3	4	4	1	1	2	4.13289	43	15.992308	24	16.984496	13	8
L3_chr12_+_7174286	chr12	7174222	7174307	+	9746	CLSTN3	CSTN3,KIAA0726,MGC131797,MGC138488,alcbeta	1.608488	0	0	0	4.087612	0.638107	2.059989	4.02064	44.438191	14.452576	12.951579	22.514577	9.283112	5.940327	9.799341	4.741852	3.702695	18.908643	2	0	0	0	4	1	3	7	54	15	15	31	9	8	17.933203	7.791667	5.767677	19
L3_chr12_+_8126136	chr12	8126108	8126148	+	25977	NECAP1	DKFZP566B183,MGC131900	0.804244	3.653606	0	3.918306	0	0.638107	3.49426	1.080913	2.545808	3.80792	2.552068	2.195282	12.370191	27.511013	12.036659	19.006848	17.007448	7.007489	1	6	0	4	0	1	5.00748	2	3.283951	4	3	3	12	36	19	30.984496	23	7
L3_chr12_+_12857552	chr12	12857544	12857568	+	51202	DDX47	DKFZp564O176,E4-DBP,FLJ30012,HQ0256,MSTP162	0.001051	0.002234	0.001749	3.912192	0	0.000604	0.663614	4.62142	3.175061	0.013887	6.859682	2.195282	19.374683	24.352345	31.914704	30.657176	19.942503	22.877191	0.001716	0.003447	0.001724	4.003447	0	0.001724	1.005828	8.017573	4	0.017617	8	3	18.961905	31.980049	46.979687	49.979833	27	23.126153
L3_chr12_+_21481878	chr12	21481815	21481907	+	79912	PYROXD1	FLJ22028	10.406567	11.35496	3.077616	11.604237	6.131419	0	13.419437	5.73935	20.972907	2.870125	6.822042	7.299894	22.567914	38.747095	43.44115	33.022334	19.295912	8.035851	12.8125	18.8125	1.9375	11.875	6	0	17	10	26	3	8	10	21.967213	50.920603	68	53.963487	27	8
L3_chr12_+_22090391	chr12	22090371	22090506	+	55907	CMAS		164.450229	91.982096	48.937718	140.679628	58.334482	18.820324	13.477754	3.649634	16.770375	7.695185	5.135961	20.802376	91.68874	66.243871	110.24231	81.32527	60.452046	59.907154	187.564716	153.808526	28.918523	142.967729	56.970921	25	19	6	20.858333	8	6	30	90.088703	86.910525	157.319115	132.606602	82.445791	60.929702
L3_chr12_+_26002698	chr12	26002697	26002698	+	11228	RASSF8	C12orf2,HoJ-1	2.881227	0.31487	1.591957	1.892277	0.951538	2.49454	11.144858	7.587933	1.159514	0.713289	0.84304	4.462149	2.099235	0.017716	1.528503	2.771912	0	3.085794	3.4	0.512195	1	1.933333	0.933333	3.476332	13.879851	10.481481	1.481481	0.769231	1	6.33632	2.043981	0.025391	2.6875	4.529412	0	3.117647
L3_chr12_+_27066748	chr12	27066748	27066789	+	9412	MED21	SRB7,SURB7	1.656842	5.440477	23.933957	2.926593	2.043806	0	8.444334	31.767008	56.788842	7.530868	16.239641	46.934425	64.309445	92.892435	181.78066	88.061425	84.603524	50.483471	2	9	13	3	2	0	11.956522	45.304348	68.26087	7.913044	18.869565	67.434783	63.219513	119.216028	236.763067	142.825784	104.439025	51.38676
L3_chr12_+_27242665	chr12	27242665	27242665	+	NA	NA	NA	0.804244	0.61628	0	0	0	0	0	17.471838	1.586459	0.005415	2.583893	0.02336	1.032672	3.815345	1.742537	1.218951	1.36976	1.007135	1	1.009706	0	0	0	0	0	22.007141	2.007141	0.007141	3	0.028564	1	5	3.014383	2	2	1
L3_chr12_+_27824185	chr12	27824185	27824502	+	57542	KLHDC5	KIAA1340,MGC131714	37.925715	42.067496	23.914909	31.105573	12.243777	4.080389	4.62756	14.211576	10.223069	6.851698	7.140432	27.390962	16.485855	20.578583	20.39811	11.450134	11.765021	13.929555	44.94152	69.878149	14.6	31.781189	11.988304	5.99115	7	22.735632	13	7	8.42246	38	16	26.97037	38.243352	18.772399	17.729203	13.900451
L3_chr12_+_28234642	chr12	28234623	28234699	+	NA	NA	NA	10.551882	27.065808	23.605799	41.205685	18.387185	1.276214	4.8131	17.917808	12.928365	9.548171	15.35311	26.391318	16.431285	14.238269	30.749959	24.465813	22.285078	7.00749	13	45	14	42	18	2	7	28	16	10	18	37	16	19	49.993939	40	32	7
L3_chr12_+_32150997	chr12	32150997	32151040	+	636	BICD1	BICD	4.778467	2.505369	3.183914	19.516304	3.059166	0.638107	2.059989	2.161827	7.180868	1.87559	6.790216	1.454129	7.976754	2.968595	4.659498	9.096903	4.95762	1.007135	5.833333	4.166667	2	19.897849	3	1	3	4	9	2	8	2	7.824035	3.974684	8.937873	14.940593	7.47486	1
L3_chr12_+_32723477	chr12	32723475	32723520	+	10059	DNM1L	DLP1,DRP1,DVLP,DYMPLE,HDYNIV,VPS1	77.129067	38.000141	41.706509	39.405258	14.312764	2.552427	3.96648	37.903191	28.112709	12.418295	35.772291	29.092372	47.999343	53.624858	59.246328	72.457198	86.828269	17.357562	86.484238	63.517484	23.953947	40.027547	13.989726	4	6	56.382995	34.979933	13	41.352067	40.784126	46.942809	69.940157	89.522983	117.922718	108.91056	17.537072
L3_chr12_+_34066697	chr12	34066679	34066698	+	84920	ALG10	KCR1,FLJ14751	0.804244	0.610418	0	0.975531	0	0	0.66108	4.287431	1.545543	0.937795	5.979001	2.195282	14.793779	6.895902	4.610991	4.641485	2.575855	2.014269	1	1	0	1	0	0	1	7	2	1	7	3	14.434783	9	8.217391	7.608696	4	2
L3_chr12_+_41006231	chr12	41006224	41006265	+	51535	PPHLN1	HSPC206,HSPC232,MGC48786	6.646628	3.03097	4.93594	7.834029	2.039444	0.638107	8.402365	9.180733	11.179704	13.0065	6.924199	17.846923	23.570762	36.999283	23.95167	31.214663	24.102635	9.915353	8	5	3	8	2	1	12	15	14	13	8	25	23	48	38	51	32	10
L3_chr12_+_42439029	chr12	42439024	42439050	+	51135	IRAK4	IPD1,NY-REN-64,REN64	4.069575	1.211934	14.75466	0.975531	0	0	1.32216	5.976794	23.613505	6.734785	13.895338	7.974432	27.624953	15.151989	13.239445	14.674229	17.794784	7.95646	5	2	8	1	0	0	2	10	29	7	16	11	26.993711	20	23	24	25	8
L3_chr12_+_42516135	chr12	42516118	42516141	+	84216	TMEM117	DKFZp434K2435	0	1.220836	0	1.951062	0	0	0	1.080913	1.545543	0	0	0	1.032672	0	0	11.646123	0	0	0	2	0	2	0	0	0	2	2	0	0	0	1	0	0	19	0	0
L3_chr12_+_43896097	chr12	43896094	43896144	+	196527	TMEM16F	MGC104751	40.617503	14.464281	24.146312	32.447708	13.329133	0.638107	7.996884	26.567163	17.810049	38.00821	17.437265	12.723782	42.663478	58.286846	48.049039	28.215171	32.356068	13.922666	47	24	14	33	13	1	11	38	22	36	20	18	42	75	68	46	41	14
L3_chr12_+_45063726	chr12	45063708	45063742	+	NA	NA	NA	9.383167	3.641388	7.024196	0	0	0	2.059989	12.366108	8.747704	2.94947	0.84304	2.195282	20.4708	8.200862	4.047063	1.214719	0	1.007135	11	6	4	0	0	0	3	20.850746	11	3	1	3	19.964286	10.964912	7.756791	2	0	1
L3_chr12_+_45759671	chr12	45759668	45759678	+	NA	NA	NA	12.340562	2.406191	0	0	1.019722	3.362762	7.115038	5.87	0	0.937795	6.859682	20.312244	5.126461	0	0.494381	0.60736	1.931891	7.95646	14	4	0	0	1	5	9	9	0	1	8	29	5	0	1	1	3	8
L3_chr12_+_47945131	chr12	47945129	47945235	+	84790	TUBA1C	MGC10851,MGC14580,TUBA6,bcm948	5.826033	2.420552	12.788907	4.891254	2.043806	3.712866	50.903791	57.392638	43.079354	59.503075	49.35938	24.712745	104.020486	105.725949	300.888418	185.139265	153.23842	157.22129	7	4	7	5	2	5	56.993366	66.996753	49.993421	53.996711	55	36	103.97003	131.968032	288.936068	296.898106	155.956044	166.958042
L3_chr12_+_49604741	chr12	49604736	49604787	+	25840	METTL7A	AAM-B,DKFZP586A0522	1.656842	0	0	0	0	0	0	0.540457	0	12.52249	6.933498	2.936435	2.065344	2.269478	0.494381	14.686934	39.961125	16.787794	2	0	0	0	0	0	0	1	0	12	8	4	2	3	1	24	51	17
L3_chr12_+_51975547	chr12	51975544	51975630	+	5204	PFDN5	MM1,MGC5329,MGC71907,MM-1,PFD5	15.479288	19.172876	6.527897	16.710679	13.281744	5.808838	3.567689	6.100904	7.074008	4.82506	9.374109	3.677588	181.301438	192.571474	250.609827	242.221972	300.30048	257.254548	18	31.990196	4	16.990196	13	8	5	10	9	5	11	5	179.97978	243.947772	291.990201	390.99423	328.977565	267.998276
L3_chr12_+_53241515	chr12	53241493	53241519	+	5153	PDE1B	PDE1B1,PDES1B	1.656842	1.810134	0	1.951062	5.108987	0	5.758045	11.698155	5.57735	1.93233	22.515495	6.50897	16.372787	7.569904	11.382234	10.98528	36.736946	8.895296	2	3	0	2	5	0	8	18	7	2	26	9	16	10	18	17.969697	45	9
L3_chr12_+_54654139	chr12	54654093	54654191	+	5869	RAB5B		27.498522	7.238107	4.93594	12.727866	8.166501	18.94116	161.97793	129.552914	54.337851	102.907825	87.979367	155.247259	117.863238	75.478326	27.742341	65.560423	123.232657	129.752263	32.980198	12	3	13	8	25	196.920331	174.996537	66.783557	100.993114	100.853986	223.991954	116	97.998473	46.983225	106.805455	150.980479	132.966556
L3_chr12_+_61146840	chr12	61146839	61146873	+	23041	MON2	KIAA1040,MGC35493	45.742713	26.825047	20.306031	16.647853	12.268871	4.18472	43.46767	86.585403	103.025473	59.70933	64.133224	74.712441	85.327612	114.739625	93.937022	69.924632	73.836598	27.52784	52	44.940397	12	17	12	6	56	119.981685	121.96337	57.981685	73	108	83.996764	147.970742	129.983687	113.600789	92.993501	28
L3_chr12_+_63849618	chr12	63849598	63849882	+	23592	LEMD3	MAN1	38.742259	26.868569	14.601094	35.441143	18.428979	7.812764	5.828103	4.779967	12.408291	7.83127	9.420628	19.712185	6.17007	12.184716	9.505211	8.554334	3.826554	4.007312	44.065127	44.917046	8.972603	36.048881	18	11.008566	8	7.655376	15.466843	8	11	28.094481	6	16.137767	17.304856	14.023259	5.828826	4
L3_chr12_+_63958542	chr12	63958539	63958785	+	253827	MSRB3	DKFZp686C1178,FLJ36866	189.095997	179.985551	98.202095	34.303972	13.197432	2.549071	61.034234	77.631349	42.354335	7.495527	1.654259	8.009562	65.681186	52.020666	46.523804	14.04064	1.287928	7.972619	216.936288	302.174951	56.849411	34.986789	12.90393	3.995192	81.73054	114.217616	52.701174	7.853588	1.962963	10.877408	64.205597	68.822261	78.419906	23	2	8
L3_chr12_+_65949432	chr12	65949412	65949677	+	55832	CAND1	DKFZp434M1414,FLJ10114,FLJ10929,FLJ38691,FLJ90441,KIAA0829,TIP120,TIP120A	48.977801	32.98602	11.303769	13.694014	3.063528	2.000435	14.416009	18.12903	12.674244	6.75739	16.629087	2.223458	10.289822	29.869653	22.781966	22.608006	18.878314	6.021581	56	54.994709	7	14	3	3	20	29	16	7	19	3	10	39	38	36.987805	26	6
L3_chr12_+_67426222	chr12	67426186	67426236	+	55508	SLC35E3	BLOV1	0	2.420552	0	2.933393	1.019722	0	0.66108	5.739351	1.580632	0	2.552068	2.156844	15.420487	12.855018	3.068363	14.705498	8.476342	6.978407	0	4	0	3	1	0	1	10	2	0	3	3	15	17	6	24	12	7
L3_chr12_+_68418920	chr12	68418905	68418927	+	117177	RAB3IP	FLJ14660,FLJ22548,MGC71495,RABIN3	4.117929	3.644703	0	5.880431	2.039444	0.638107	4.15202	11.846794	3.126175	7.77453	4.238148	2.897997	5.152423	12.238184	3.170438	19.022835	4.787714	1.007135	5	6	0	6	2	1	6	19	4	8	5	4	5	16	6	31	7	1
L3_chr12_+_68923479	chr12	68923477	68923507	+	4848	CNOT2	CDC36,HSPC131,NOT2,NOT2H	5.070143	9.020193	6.753939	8.812143	3.059166	0	67.789041	75.389239	62.592343	55.788189	50.282437	58.670784	212.76564	138.107301	238.248927	140.58801	191.294361	54.228027	6	15	4	9	3	0	81	93.406278	74	53.995604	57	86	212	175	270	227	211	55.998282
L3_chr12_+_75682025	chr12	75682008	75682164	+	23390	ZDHHC17	HIP14,HIP3,HSPC294,HYPH,KIAA0946	6.395427	10.249932	11.781989	15.681697	10.228352	2.000434	1.32216	6.960367	3.126176	1.87559	11.092015	1.482306	16.431285	11.999454	13.006759	10.953904	41.1546	9.923209	7.824	17	6.990385	15.990476	10	3	2	12	4	2	13	2	16	16	22	17.971779	53.985714	10
L3_chr12_+_95112234	chr12	95112195	95112390	+	2004	ELK3	ERP,NET,SAP2	5.397339	8.164755	6.367828	32.349481	7.146778	0.638107	5.604547	6.229434	23.095378	17.580498	5.956053	5.076707	4.119751	18.483609	24.544633	21.433525	11.75133	4.007313	6.6625	13.415459	4	32.988506	7	1	8	10.988506	28	18	7	6.977011	4	24	37.908163	34.987342	16	4
L3_chr12_+_99491586	chr12	99491585	99491672	+	283431	GAS2L3		0.804244	2.85177	1.591957	10.819518	0	0.638107	0.66108	7.274569	17.361589	44.082711	27.649744	9.501758	3.098016	17.716759	27.107161	21.364694	16.649761	3.021405	1	4.7	1	11	0	1	1	12.764706	21.747639	43	32	13	3	23	41	34.926886	24	3
L3_chr12_+_103221133	chr12	103221133	103221134	+	493861	EID3	FLJ25832,NSE4B,NSMCE4B	5.941999	3.022067	3.183914	13.792187	2.043806	0	0	0.540457	0	0	0	0	0	0	0	0.60736	0	0	7	5	2	14	2	0	0	1	0	0	0	0	0	0	0	1	0	0
L3_chr12_+_103374635	chr12	103374621	103375119	+	50515	CHST11	C4ST,C4ST-1,C4ST1,HSA269537	1074.272056	477.616598	579.556726	1262.019709	512.959741	145.299412	207.0367	444.230357	394.098252	396.53451	444.126873	322.521574	171.646569	179.213521	221.780545	309.577994	300.446062	132.097688	1085.552164	823.949531	277.706881	1260.204958	496.508892	165.502371	238.897601	492.16942	451.499255	360.522188	487.776945	487.875378	169.860637	228.785488	282.734259	500.187408	338.692079	136.919704
L3_chr12_+_105692283	chr12	105692283	105692591	+	55188	RIC8B	FLJ10620,MGC39476,RIC8,hSyn	40.807596	23.60107	29.524913	4.893837	11.230029	5.300631	10.364029	14.007085	18.397982	9.548171	9.388803	6.285563	26.667143	13.460225	15.787883	22.599392	9.247436	12.936757	48.962264	39	17	5	11	7.915888	15	23	23	10	11	8.547619	25.947347	18	28	36.945455	13.981818	13
L3_chr12_+_119609334	chr12	119609263	119609720	+	9761	KIAA0152		4280.787892	2108.356751	1384.395474	2052.45248	1045.406188	479.311449	3362.011808	3013.313506	1211.82135	887.997156	925.701343	911.756304	403.406849	299.294159	277.744202	286.968038	285.088107	242.991583	4210.71371	3653.746045	663.966633	2054.913311	1012.957888	543.960505	3290.758834	2864.747385	1353.895813	801.918123	1014.943909	1386.935949	399.962565	380.938809	349.978375	464.981099	339.985689	251.995408
L3_chr12_+_131134780	chr12	131134762	131134804	+	347918	EP400NL	DKFZP434I225,FLJ33915,FLJ44224,MGC87589,FLJ46340	6.76859	4.847864	16.004973	11.789574	0	0	1.32216	5.089202	1.580632	0	3.426933	2.156844	16.420348	4.497101	5.700759	9.753527	4.061918	0.970393	8	8	9	12	0	0	2	8.413793	2	0	4	3	16	6	9.962963	15.962963	6	0.962963
L3_chr12_-_1573874	chr12	1573869	1573994	-	NA	NA	NA	19.561065	20.134816	21.94287	14.565726	2.089182	0.767812	7.307811	3.431108	9.29078	3.175279	1.853777	2.781133	2.685615	2.656082	9.62119	0.907468	1.638903	2.589908	21.809555	34.156989	12.132652	14.80597	2.048389	1.184249	10.059798	5.44289	11.282626	3.219871	2.166023	3.832954	2.619904	3.536691	15.178124	1.491127	2.491127	2.609537
L3_chr12_-_8993509	chr12	8993493	8993537	-	4074	M6PR	CD-MPR,FLJ32994,MPR46,SMPR	19.619342	16.26587	11.689878	25.567339	16.325324	3.190534	36.948155	19.090649	30.170192	17.639501	17.993924	24.471475	66.145542	55.197479	74.906489	74.240385	81.427013	60.798027	23.138855	27	7	26	15.957983	5	48	30	37	18	20.96729	34	64.923167	71.987629	107.584328	120.986691	105.932083	61.89069
L3_chr12_-_15005793	chr12	15005758	15005820	-	397	ARHGDIB	D4,GDIA2,GDID4,LYGDI,Ly-GDI,RAP1GN1	11.691739	9.623621	4.775871	6.872144	1.019722	1.276214	50.534152	29.597901	31.055266	23.130794	34.804097	41.843794	185.181204	130.673432	195.809023	119.202362	186.004167	118.389579	14	15.952381	3	7	1	2	61.916376	41	37	23	39	59.98855	183.936027	165.981533	234.976023	192.944598	211.946686	122.922722
L3_chr12_-_21701999	chr12	21701999	21702061	-	3945	LDHB	LDH-H,TRG-5	399.116529	176.323265	142.345034	142.229387	55.565267	46.445535	53.500909	27.758873	21.792181	7.695185	51.817397	51.632553	567.685741	411.58738	514.280561	394.897775	671.454336	389.572856	401	303	70	143	53.99422	56	67	43	26.996491	8	58.955287	73.958042	565.987896	518.985503	582.979067	636.987539	716.983369	408.987588
L3_chr12_-_22588713	chr12	22588694	22588713	-	9847	KIAA0528	DKFZp779N2044	1.656842	1.220836	0	0	0	0	1.32216	9.092198	3.091086	1.93233	3.418055	4.313688	8.176917	25.66281	5.512202	7.348913	4.358886	6.927585	2	2	0	0	0	0	2	13	4	2	4	6	8	33.047807	9	12	6	7
L3_chr12_-_24993220	chr12	24993217	24993543	-	586	BCAT1	BCT1,DKFZp686E12175,ECA39,MECA39,PNAS-121,PP18	34.818459	22.938865	46.606251	77.674592	29.646117	1.362328	13.844502	43.163078	90.43471	115.365215	269.147466	188.514492	92.925525	85.303718	284.117971	301.489298	517.526682	194.714556	40.98773	37.98773	26.993939	78.987805	29	2	20	65	107.994975	113	301.22805	272.969849	90.994792	111.994303	359.840454	488.962833	602.98082	199.994792
L3_chr12_-_26158618	chr12	26158618	26158618	-	NA	NA	NA	11.666248	0	0	0	0	0	0	0	0	0	0	0.741153	0	0	0	0	0	0	13	0	0	0	0	0	0	0	0	0	0	1	0	0	0	0	0	0
L3_chr12_-_29425351	chr12	29425336	29425401	-	51290	ERGIC2	PTX1,CDA14,Erv41,MGC111152,cd002	2.412732	2.43277	1.591957	3.908924	1.019722	0	9.954738	27.194667	33.540129	14.410799	11.912108	13.524396	47.944273	47.744816	76.05285	44.755344	39.248968	17.83393	3	4	1	4	1	0	14	38.985816	40.992126	15	14	18.992908	46.994382	62.393801	108.989218	72.957857	52.997183	18
L3_chr12_-_30799001	chr12	30799000	30799166	-	65981	CAPRIN2	EEG1,C1QDC1,EEG-1,FLJ11391,FLJ22569,MGC102894,MGC134847,MGC134848,caprin-2,KIAA1873	6.083949	0.403572	8.899115	10.923387	16.346106	0	2.721069	3.717626	22.46657	5.70337	6.806417	16.386308	3.098016	0.742541	3.114961	1.826311	2.013724	3.000178	7.329114	0.658228	5.165079	11.165079	16	0	4	6	26.949367	5.962264	7.981818	23	3	1	5.818182	3	3	3
L3_chr12_-_44948787	chr12	44948787	44949179	-	81539	SLC38A1	SAT1,ATA1,NAT2,SNAT1	27.464362	19.335179	29.42745	21.505062	4.078888	2.638541	34.694511	81.917099	58.570197	52.507377	50.982654	77.092077	65.624874	68.16088	87.895808	77.010773	57.981503	28.907327	33	31.958904	18	22	4	4	47	123.99373	73.83489	53	58.972477	107.819165	63.994911	89.983918	149.481536	125.980011	80.953836	29
L3_chr12_-_46499956	chr12	46499955	46499956	-	51564	HDAC7A	DKFZP586J0917,HDAC7,FLJ99588,HD7A,HDAC7A	0	0.610418	0	0.975531	0	1.276213	0	0.540457	0	0.937795	4.349605	0	10.193808	0.742541	0.494381	1.218951	0.643964	1.993043	0	1	0	1	0	2	0	1	0	1	5	0	10	1	1	2	1	2
L3_chr12_-_47740047	chr12	47740047	47741098	-	NA	NA	NA	278.354622	118.913144	88.963639	176.659436	155.217719	73.680232	336.141009	387.762322	264.627831	330.44232	262.365772	350.91388	57.877612	41.7597	43.684897	53.302845	49.267033	57.568512	304.421735	199.826064	48.95043	178.801317	151	95	401.216148	502.929732	315.31974	312.074649	295.957692	510.609726	56.59322	55	70.893896	86.939351	65	58.524598
L3_chr12_-_50004163	chr12	50004160	50004286	-	51411	BIN2	BRAP-1	248.947077	164.281969	136.068562	257.448361	132.575287	43.687115	96.60629	91.070299	94.137379	93.355278	111.504616	97.986604	107.563107	92.116122	116.860566	90.128294	142.080169	74.853454	275.695027	277.376158	73.999117	260.444697	129.146613	58.938182	120.967028	126.077128	112.348652	91.39174	126.297386	140.670891	105.955783	119.696266	163.470008	146.646204	175.656883	76.685395
L3_chr12_-_52306031	chr12	52306018	52306467	-	11016	ATF7	ATFA,MGC57182	9.040102	7.899824	3.183914	5.892747	2.039444	3.276648	80.894241	72.102382	82.284333	49.375518	63.806416	116.204227	36.862071	20.985465	21.392423	25.625446	41.781341	28.01523	11	13	2	6	2	5	102.907126	104.97293	100	49.995565	73.917615	164.979487	35.950495	27.984027	38.990654	41.979167	57.867171	27.979592
L3_chr12_-_52356126	chr12	52356126	52356164	-	517	ATP5G2		4.781378	7.736797	1.502411	5.713729	7.157156	2.601885	6.323159	9.517511	3.788826	7.336299	3.724792	7.417981	83.376234	51.8655	83.036425	67.729842	89.489249	83.688763	5.947368	12.789474	0.947368	5.842105	7	3.947368	8.693939	14.4	4.8	7.4	4.377778	10.2	82.186778	67.767811	119.011562	110.177774	109.171239	85.915203
L3_chr12_-_53153626	chr12	53153615	53153657	-	NA	NA	NA	19.136377	18.48216	6.527897	10.781068	6.140162	0.638107	37.150589	32.794575	10.236742	8.63298	10.319307	8.593534	236.356339	150.932176	110.415423	57.876478	75.823423	27.514611	22	30.962963	4	11	6	1	46	50	12.791045	9	12	12	235.988762	191.996241	138.962844	94	92	28
L3_chr12_-_54607942	chr12	54607929	54607960	-	84305	WIBG	MGC13064,PYM	53.938473	33.340595	16.85186	39.422251	23.534438	6.446945	14.871964	8.940167	11.13779	5.673324	18.606744	14.980824	39.538532	13.807076	6.770122	11.002525	24.866775	14.857751	60.718881	55.8232	10	40	23	9	19	14	14	5.989583	21	21	39	18	12	18	32	15
L3_chr12_-_54869525	chr12	54869518	54869745	-	6601	SMARCC2	Rsc8,BAF170,CRACC2	210.738804	117.819693	84.038825	120.700086	65.553888	31.098291	313.453196	208.745167	177.966734	151.48133	144.135814	226.795004	76.835866	42.987172	37.992585	47.1958	37.219409	60.909063	241.620247	196.738135	48.729458	122.992293	64.093956	45.545039	387.963976	291.199035	216.188682	149.715316	165.039874	323.959482	75.11069	56.984882	63.866587	77.106255	52.540972	61.648661
L3_chr12_-_55929189	chr12	55929189	55929213	-	NA	NA	NA	0.804244	2.420552	0	2.835375	0	1.276213	0	0.540457	0	0	0	1.454129	15.288308	13.70835	9.911203	9.14353	3.417954	9.842524	1	4	0	2.9	0	2	0	1	0	0	0	2	14.943182	18	16.281426	14.953488	5	9.89667
L3_chr12_-_63439407	chr12	63439402	63439499	-	2799	GNS	G6S,MGC21274	28.520459	22.27272	13.855933	52.241237	37.910916	21.948953	65.068536	81.078124	60.468961	144.034958	117.008368	230.723624	101.2892	115.220564	121.575797	215.556976	487.638094	467.158648	32.990243	37	8	53	36.995074	30.985222	80.951835	106.972477	72.979358	134.979358	131.979358	342.954224	99.995962	147.994302	151.994238	347.970671	516.979771	491.97159
L3_chr12_-_64810803	chr12	64810787	64810805	-	84298	C12orf31	MGC104302,MGC14817	0.804244	1.220836	0	0	0	0.638107	0	0.540457	0.772772	0	0.84304	0	6.132767	10.666609	10.382203	6.715651	15.763222	4.913316	1	2	0	0	0	1	0	1	1	0	1	0	6	14	17	11	21	5
L3_chr12_-_75477595	chr12	75477573	75477767	-	114882	OSBPL8	DKFZp686A11164,MGC126578,MGC133203,MST120,MSTP120,ORP8,OSBP10	228.468104	238.267656	627.090733	789.736603	321.41363	38.209476	199.40359	422.529628	765.571946	765.086512	855.429155	531.943408	160.344803	148.734189	651.185019	354.063694	453.010192	158.506757	246.572165	404.524436	309.434884	791.869642	311.836383	48.904118	228.976694	483.292016	847.775392	668.314252	925.255316	807.168761	158.729239	191.172197	680.969347	570.424636	481.148354	163.745453
L3_chr12_-_75983465	chr12	75983437	75983501	-	144455	E2F7	FLJ12981	145.309483	116.055254	211.348712	87.805696	23.566338	3.276648	150.260712	151.527665	188.615996	53.856688	35.712011	56.916314	44.971164	35.063232	75.312466	24.465762	16.211452	11.972322	160.993305	196	110	89	23	5	182.998711	197.997423	221.998731	52.989691	41	80.996176	44	46	111	39.989655	22	11.978947
L3_chr12_-_78852859	chr12	78852843	78853059	-	4659	PPP1R12A	MBS,MGC133042,MYPT1	20.21284	26.162286	10.20811	8.813823	10.232955	8.003955	38.239569	58.082659	75.620288	37.215565	46.238316	41.881178	61.115127	48.951043	110.657167	59.547968	61.746967	28.792549	23	44	6	9	10	11	51	82	90.995025	36.997567	53	59	60	63.996269	148.192463	96.998131	79	28.998134
L3_chr12_-_79855618	chr12	79855610	79855861	-	8825	LIN7A	LIN-7A,LIN7,MALS-1,MGC148143,TIP-33,VELI1	25.170898	10.775265	15.618862	14.797282	7.158808	0	51.214412	111.530465	52.102975	29.126095	20.870051	10.456776	84.609721	49.886088	64.157321	49.443924	34.348117	8.857396	28	18	9	15	7	0	58	122.993496	61	28	23.996743	15	84	64	81	80	43	9
L3_chr12_-_88626740	chr12	88626731	88626748	-	NA	NA	NA	0	12.633216	13.281836	3.902124	1.019722	0	0	22.50971	15.523294	3.80792	9.556471	1.482306	5.152423	32.400193	11.841518	15.939569	6.37261	11.686953	0	21	8	4	1	0	0	32.974359	19	4	11	2	5	42	21	26	9	12
L3_chr12_-_92359830	chr12	92359800	92359878	-	7334	UBE2N	MGC131857,MGC8489,UBC13,UbcH-ben	15.548041	13.863409	7.959786	6.842316	5.071911	2.638541	6.082933	15.237252	5.551351	2.813385	4.215201	2.223458	34.811	18.84179	32.248835	21.364958	20.941289	38.494136	18.970356	22.894841	5	7	4.969697	4	8	22	7	3	5	3	33.986842	24.981982	53.986319	35	29.986301	39
L3_chr12_-_103056005	chr12	103056005	103056005	-	4801	NFYB	CBF-A,CBF-B,HAP3,NF-YB	0	0	0	0	0	0	10.589577	0	0	0	0	0	0	0	0	0	0.643964	0	0	0	0	0	0	0	13	0	0	0	0	0	0	0	0	0	1	0
L3_chr12_-_106011458	chr12	106011444	106011461	-	1407	CRY1	PHLL1	1.656842	4.186026	1.591957	0.975531	1.019722	0.638107	0.66108	2.39927	1.580632	3.80792	3.464574	0	8.990571	13.051973	22.203804	11.630084	8.766051	5.879572	2	7	1	1	1	1	1	4	2	4	4	0	8.757353	17	32	19	11	6
L3_chr12_-_108657456	chr12	108657456	108657456	-	NA	NA	NA	21.149678	20.577445	5.161982	16.821537	12.309931	5.365414	3.768114	8.011285	0.772772	2.94947	0.84304	4.231691	5.100095	3.815345	5.31075	3.677067	7.045449	2.971095	23	35	3	17	11.979798	7	5	11	1	3	1	6	5	5	8	6	9	3
L3_chr12_-_109424264	chr12	109424256	109424310	-	51699	VPS29	DC7,DC15,DKFZp564F0223,FLJ20492,PEP11	24.096791	10.251282	1.591957	8.80276	4.08325	1.482227	1.32216	1.799855	1.545543	3.981573	9.319337	1.482306	51.948945	22.050376	36.128095	31.154634	33.366574	19.489847	28.585227	17	1	9	4	2.355856	2	3.185185	2	4	11	2	50.892706	28.959706	58.473221	50.939791	45.989796	19.623126
L3_chr12_-_109505499	chr12	109505494	109505514	-	160760	PPTC7	DKFZp686M07120,MGC133072,TA-PP2C	21.587779	21.221984	25.937713	16.41872	9.040742	3.598808	15.031308	18.427558	23.332177	7.030005	20.1567	11.887089	32.917225	22.420639	34.665059	36.856271	33.668543	17.050623	25.479775	35.479455	15.390099	16.736755	8.856053	5.345619	20.360365	26.996505	28.65737	7.305886	23.127423	16.696469	32.351865	29.332226	53.709671	59.959399	44.169189	17.158279
L3_chr12_-_109664976	chr12	109664955	109665134	-	5501	PPP1CC	PPP1G	1762.655258	903.624564	478.029369	728.54269	393.493725	140.191135	471.087635	560.127199	267.366939	250.66708	152.34266	194.414245	593.197241	505.344135	455.475683	428.023131	530.59441	213.32619	1726.533603	1566.426299	230.945437	729.31614	380.885624	161.898258	497.886155	580.847341	305.930028	229.965519	169.427411	289.936287	592.761028	629.859632	497.795266	688.556209	554.740926	222.887489
L3_chr12_-_110291248	chr12	110291248	110291288	-	144717	FAM109A	FLJ32356	2.461086	1.831254	45.376581	35.401573	34.861426	6.185154	0	2.39927	30.473873	21.544269	13.017147	15.479436	1.032672	13.615914	33.759857	18.366283	16.139403	23.445667	3	3	25	35.963504	33.963504	9	0	4	37	21	15	22	1	18	47.970238	29.982143	20.994048	24
L3_chr12_-_110521475	chr12	110521475	110521532	-	6311	ATXN2	SCA2,ATX2,FLJ46772,TNRC13	68.256035	46.617093	38.50569	102.104834	33.80075	26.243908	34.362642	56.561821	41.793893	76.483242	66.540724	75.023992	34.858288	34.554833	30.080508	42.27182	28.294223	40.434677	77.890511	78	22	103.644514	33	34.99458	44.974895	78.987552	50.977413	75	76	106.953388	33.993243	44.99661	43.97973	68.965636	38	40.99661
L3_chr12_-_116112660	chr12	116112651	116112681	-	23014	FBXO21	DKFZp434G058,FBX21,FLJ90233,KIAA0875,MGC26682	122.557308	49.951216	46.445255	54.597501	25.327108	18.019526	27.953539	35.566312	41.802192	21.170546	16.784165	29.613404	36.480625	30.179972	64.612683	22.806797	38.279745	29.854687	128.805825	85.27923	25.245841	55.163916	24.640919	22.932584	33.729268	47.257782	49.392286	20.329553	18.956938	44	36.099765	38.56154	77.441899	37.019892	44.37284	30.763829
L3_chr12_-_119038934	chr12	119038893	119039048	-	11021	RAB35	H-ray,RAB1C,RAY	202.414235	132.21139	137.532911	195.846109	124.129353	59.966161	76.493088	65.928423	63.986445	65.598354	59.871537	51.21254	171.861192	163.806676	226.117408	148.257102	189.843366	206.837018	224.753071	222.292946	75.991519	197.991276	120.966989	78.916766	97.996154	92.893231	77.770485	63.996024	68.648279	73.120444	169.827983	210.367657	297.369483	240.460059	226.748125	214.409693
L3_chr12_-_121946574	chr12	121946566	121946634	-	79720	VPS37B	FLJ12750	19.036859	15.965545	25.840279	99.574912	51.186576	21.165756	16.06082	20.693785	38.484061	55.68459	46.110708	36.963769	36.408527	50.53441	134.446836	76.657804	55.700177	78.966261	22.997531	26.530846	14.997531	100.977717	50	29.809136	22.971182	34	47.641173	55	52.99115	51.65804	35.629283	65.822785	188.219978	124.903766	75.501536	80.390692
L3_chr12_-_123914297	chr12	123914297	123914427	-	949	SCARB1	CD36L1,CLA-1,CLA1,MGC138242,SR-BI,SRB1	114.659878	80.167545	25.826972	97.028593	170.835047	150.845805	188.334936	236.517645	56.70916	128.023832	164.750276	145.590055	89.855808	104.737074	87.372048	79.560321	218.003878	200.509924	126	134.997468	15	98	165.923118	172.998733	216.987116	273.971946	68	119.999133	182.992267	215.986303	88.997947	132.96432	111.999001	128.943853	243.965902	210.960112
L3_chr13_+_25726240	chr13	25726238	25726244	+	1024	CDK8	K35,MGC126074,MGC126075	0.804244	0	0	0	0	0	0.66108	0	0	2.870125	0.84304	6.388535	2.054407	0	0.494381	1.832151	12.432648	11.635228	1	0	0	0	0	0	1	0	0	3	1	9	2	0	1	3	16	12
L3_chr13_+_26896753	chr13	26896722	26896793	+	2971	GTF3A	AP2,TFIIIA	81.367014	69.839181	23.219689	62.757109	25.586439	10.672586	7.003455	3.340081	4.63663	8.806633	5.993695	2.964611	39.917462	23.726082	16.160108	21.924543	29.983499	16.970362	93	116.57074	14	63.977497	25	15.994366	10	6	6	9	7	4	39	31.340426	29	35.927419	42	17
L3_chr13_+_28131269	chr13	28131227	28131302	+	51371	POMP	C13orf12,HSPC014,PNAS-110,UMP1	4.069575	10.879959	8.119854	17.602938	0	0.638107	5.250429	13.749445	5.528465	8.63298	16.376027	3.677588	68.226015	62.699044	109.275297	68.708322	116.700938	67.945908	5	18	5	18	0	1	7	20	7	9	19	5	66.998428	81.984419	154	111.992139	148	69
L3_chr13_+_33290253	chr13	33290253	33290333	+	5983	RFC3	MGC5276,RFC38	0.804244	6.661313	3.183914	0.975531	0	0	7.850076	29.094148	15.127537	16.582315	6.878726	10.124694	81.301623	72.090397	79.463194	18.965914	13.636397	9.999811	1	11	2	1	0	0	11	43	19	16	8	14	80	94	113.983741	31	18.990783	10
L3_chr13_+_35904631	chr13	35904628	35904632	+	8900	CCNA1		3.413301	3.022067	0	2.942775	1.019722	0	26.30227	7.197145	4.005807	4.919368	10.471622	2.852977	113.01514	56.075269	21.090212	42.71285	87.364717	6.843359	4	5	0	3	1	0	31	10	5	5	12	4	113	71	28	69	95	7
L3_chr13_+_37821967	chr13	37821964	37822029	+	51569	UFM1	BM-002,C13orf20,bA131P10.1,RP11-131P10.1	1.608488	4.838961	0	3.908924	5.116077	0	0	1.62137	3.898947	3.75118	4.269973	2.936435	32.676837	32.056136	45.628049	33.02182	31.791427	15.840887	2	8	0	4	5	0	0	3	5	4	5	4	31.959854	42	72.835699	53.996283	44.959854	16
L3_chr13_+_39443679	chr13	39443677	39443681	+	NA	NA	NA	0	0	0	0	0	0	0	0	2.437014	15.095488	0.84304	1.454129	0	1.5415	2.89106	3.79383	8.821438	3.000177	0	0	0	0	0	0	0	0	3.049528	15.149582	1	2	0	2.05499	5.486985	6.218448	11.105078	3
L3_chr13_+_44592647	chr13	44592636	44592652	+	2963	GTF2F2	BTF4,TFIIF,RAP30,TF2F2	4.307503	0	3.343982	0	0	0	0	2.39927	1.545543	0.937795	7.758017	0.741153	2.065344	3.012019	13.303226	6.741989	7.048896	7.893841	5	0	2	0	0	0	0	4	2	1	8.878788	1	2	4	19	11	9.989362	8
L3_chr13_+_44937048	chr13	44937025	44937092	+	83548	COG3	SEC34	11.690763	10.810984	3.183914	9.778292	14.34284	0.638107	4.15202	3.34008	10.393238	12.834783	12.037213	2.936435	9.198651	23.606875	13.000938	23.22606	11.258841	11.006945	14	17.985075	2	10	14	1	6	6	13	13	14	4	9	31	22	38	16	11
L3_chr13_+_47705294	chr13	47705279	47705391	+	9445	ITM2B	ABRI,BRI,BRI2,BRICD2B,E25B,E3-16,FBD,RP11-196P14.1	175.404646	106.755221	102.254951	169.883565	133.520379	51.471857	29.170459	27.179823	39.331599	47.698398	41.150566	94.675704	51.833183	47.48748	66.711663	95.276029	110.794145	137.626221	192.954359	179.633499	55.985312	171.919345	129.919664	66.998767	39	39.903894	47.994565	46.99729	47	137.99729	50.98214	61.976252	97.972823	154.984894	140.953773	141.959286
L3_chr13_+_48582470	chr13	48582470	48582512	+	22862	FNDC3A	RP11-203I16.5,FLJ31509,FNDC3,KIAA0970,bA203I16.1,bA203I16.5,HUGO	0	0	0	0	0	0	10.794701	32.658526	12.082222	17.590661	23.422	21.329428	29.474205	8.96864	7.878243	22.04932	13.824898	9.942414	0	0	0	0	0	0	15	48	15	18	27	30	28.819082	11.952756	13.952756	35.968504	18.952756	9.976562
L3_chr13_+_50694503	chr13	50694470	50694503	+	220108	FAM124A	FLJ30707	11.023038	5.936122	6.664353	1.072603	4.096355	1.276213	5.751952	3.98071	7.096894	1.879672	2.319277	10.221324	1.974893	0.952142	2.0796	1.251293	0.138784	4.99322	13.100826	9.793842	4.100826	1.10066	4	2	8.514077	7.24935	9	2.017842	2.731343	13.978679	1.911765	1.288288	4	2.061069	0.244275	5
L3_chr13_+_51927615	chr13	51927608	51927638	+	26586	CKAP2	DKFZp686L1238,FLJ10749,LB1,TMAP,se20-10	1.608488	1.822352	1.591957	0.021023	1.041861	0	9.098887	11.906406	16.093363	23.518488	4.238148	5.817588	18.385677	15.01881	9.165372	5.565744	3.301651	1.007135	2	3	1	0.021968	1.021968	0	12.835227	19	20	23.08357	5	8	18	19.928485	15.81842	9.125	5	1
L3_chr13_+_76464213	chr13	76464174	76464321	+	1203	CLN5	FLJ90628,NCL	201.341139	123.542468	90.223021	255.983987	110.831054	46.926597	51.291803	39.662089	83.476412	68.913886	65.881797	88.670217	36.882836	37.236237	52.500657	71.061378	98.034803	43.692956	221.990207	207.980379	50.998909	258.988028	107.998909	62.989139	67.998188	60	101.995338	68	76	126	36	49	81.993658	115.980173	129.997895	43.993658
L3_chr13_+_93248855	chr13	93248854	93248855	+	NA	NA	NA	1.996424	2.47337	10.491544	4.547244	1.85746	0	0.66108	1.09578	4.596936	0	1.49151	2.069413	0	1.502626	4.559783	7.379756	2.013723	0	2.454545	4.090909	5.818182	4.636364	1.818182	0	1	1.875	5.625	0	1.75	2.875	0	2	7	12	3	0
L3_chr13_+_97426929	chr13	97426929	97426930	+	3843	RANBP5	RP11-72J7.1,DKFZp686O1576,FLJ43041,IMB3,IPO5,KPNB3,MGC2068,RANBP5	12.388917	0	1.591957	0	0	0	0.66108	0.540457	0.772772	0.937795	0	0.741153	4.104726	0.742541	0.988763	0	0	3.000177	14	0	1	0	0	0	1	1	1	1	0	1	4	1	2	0	0	3
L3_chr13_+_98951695	chr13	98951656	98951766	+	9375	TM9SF2	FLJ26287,MGC117391,P76	29.654369	12.71435	9.711811	19.577028	17.407909	4.552861	37.643155	46.496284	48.956905	20.309739	24.886061	30.345729	81.649244	62.323922	72.039725	83.474944	83.304098	81.540792	35	21	6	20	17	7	50	71.989607	60.986254	21	29	41.989607	80	81.996769	113.967187	135.991891	111	82.982343
L3_chr13_+_102296423	chr13	102296382	102296434	+	2073	ERCC5	RP11-484I6.5,COFS3,ERCM2,UVDR,XPG,XPGC	4.021221	0	1.591957	0	0	0	1.32216	21.276356	4.706807	2.813385	5.113014	1.482306	13.291824	13.506508	3.216192	9.13477	14.155738	1.007135	5	0	1	0	0	0	2	32	6	3	6	2	13	18	6	15	20	1
L3_chr13_+_107317946	chr13	107317945	107317946	+	NA	NA	NA	4.979049	5.502258	5.204163	5.954027	4.235588	1.460734	17.376355	13.088321	19.05999	14.717924	9.645479	14.685421	4.869863	3.0647	1.730522	3.136348	3.494826	4.922067	5.745295	9.193897	3.022888	6.048485	4.135532	2.131629	20.550987	17.021147	22.304876	14.010221	10.920126	21.377267	4.755112	4.068465	2.99617	5.121754	4.727273	5.009044
L3_chr13_+_107668749	chr13	107668720	107668762	+	84945	ABHD13	BEM46L1,C13orf6,FLJ14906,MGC27058,RP11-153I24.2,bA153I24.2	16.760596	19.586517	55.583109	23.606842	15.372827	1.276213	5.250429	16.575378	19.786145	23.348528	23.571506	9.275079	14.339521	21.618556	23.858944	16.566879	20.990118	2.014269	19	32.955128	29	24	15	2	7	21	24	23	27	13	14	28	33	27	28	2
L3_chr13_-_19335745	chr13	19335744	19335790	-	9205	ZMYM5	MYM,RP11-61K9.1,HSPC050,ZNF198L1,ZNF237	9.248934	6.180969	1.591957	5.165721	1.019722	0.638107	0.729424	1.858813	4.913659	3.992355	1.808273	5.134886	10.257127	19.062847	9.304513	4.509455	3.301651	1.007135	11	10.238411	1	5.280488	1	1	1.122642	3	6	4.122642	2.122642	7.122642	10	25	16.401177	7.400758	5	1
L3_chr13_-_20931417	chr13	20931400	20931594	-	253832	ZDHHC20	FLJ25952,MGC126005	111.608095	101.643178	64.608999	86.327666	50.684691	5.91519	23.006571	57.456665	43.151912	28.063867	55.240133	54.559733	57.007358	50.436464	56.029685	60.997396	57.310027	24.946322	127.83757	170.108712	37.944798	87.840289	49.580338	9	31.891302	89.355512	53.802703	28.74645	63.983113	75.509896	55.737861	66.810827	94.04413	99.749848	80.116704	24.936826
L3_chr13_-_24759573	chr13	24759572	24759587	-	9107	MTMR6	RP11-271M24.1	2.412732	12.022798	3.183914	5.859986	1.019722	0	2.721069	3.340081	8.004745	1.87559	3.395108	1.482306	14.353562	10.609851	11.005228	16.510244	0.643964	4.007312	3	20	2	6	1	0	4	6	10	2	4	2	14	14	18.920014	26.965909	1	4
L3_chr13_-_25687203	chr13	25687203	25687208	-	NA	NA	NA	0	1.211934	0	2.942775	1.019722	0	0	0	0	0	0	0	2.054407	6.153361	7.096428	4.284427	11.800975	1.007135	0	2	0	3	1	0	0	0	0	0	0	0	2	8	12	7	16	1
L3_chr13_-_29937980	chr13	29937979	29938081	-	3146	HMGB1	DKFZp686A04236,HMG1,HMG3,SBP-1	17.632762	12.08869	13.855932	8.688828	7.159883	1.91432	15.429125	35.434684	19.498142	9.24903	9.064267	3.60464	123.482816	88.411113	100.686592	75.237984	37.205871	29.482854	21	19.954545	8	8.893333	7	3	21.173602	50.560559	23.875	9.592391	10.560465	4.859783	121.489216	114.6531	145.124622	122.452941	49.667272	29.87263
L3_chr13_-_30634003	chr13	30634002	30634159	-	10808	HSPH1	DKFZp686M05240,HSP105,HSP105A,HSP105B,KIAA0201,NY-CO-25,RP11-173P16.1	39.875619	40.793069	33.87181	109.361343	61.545377	12.422816	10.417647	21.672353	44.205898	29.637838	25.773581	25.180402	29.749604	20.306518	47.040451	47.183146	70.166724	23.629499	47	67.845679	19	110.985507	60	17.679348	15	34.390929	54.928895	29.933702	30	35	28.987723	27	76.920534	77	93.996678	24
L3_chr13_-_32822739	chr13	32822735	32822851	-	NA	NA	NA	20.037574	6.684833	1.591957	99.988765	51.023266	7.314024	7.150263	11.912559	21.880132	49.880346	80.045354	70.851175	22.57535	10.46913	30.093489	101.657378	167.387433	54.339896	23.960976	10.980198	1	101.770052	49.907933	11	10	19.978115	27	51	92.414543	99.852672	21.979029	13.980781	48.966517	165.887612	209.826391	54.992366
L3_chr13_-_38510006	chr13	38510003	38510251	-	80209	C13orf23	RP11-50D16.2,FLJ12661,FLJ23780,bA50D16.2	17.569101	21.097271	4.775871	16.658411	7.155521	3.276647	25.545593	27.458903	22.185502	16.24882	19.103989	24.237245	27.662586	10.937603	5.969644	9.130687	8.617024	11.979931	20.934422	35	3	16.96748	7	5	34	42.906863	27.834081	17	22	34	27	14.615617	11	14.989011	13	12
L3_chr13_-_40533039	chr13	40533021	40533587	-	NA	NA	NA	113.30046	111.97506	20.338564	54.081185	17.354375	6.271268	31.589917	32.453492	45.604299	32.403708	20.781193	24.969118	28.845108	25.860134	47.300829	31.25156	22.184756	9.000533	130.987234	187.991304	11.848039	55	17	9	43	52	54.639175	32	24	34.819588	28	34	66.994565	51	29.172968	9
L3_chr13_-_40666531	chr13	40666531	40666717	-	84078	KBTBD7	DKFZP434E2318	59.616237	36.476305	0	12.736458	11.257039	8.515155	16.183701	8.593553	2.318315	2.94947	0.84304	22.027037	31.578034	36.167171	7.346137	4.45709	8.427092	8.891546	67.831461	60.792822	0	12.987952	11	12.231534	22.815789	15	3	3	1	31	30.903603	47.319635	11	7.333333	12	9
L3_chr13_-_45524865	chr13	45524852	45524877	-	23091	ZC3H13	DKFZp434D1812,FLJ35669,KIAA0853	2.528698	5.406852	4.93594	1.957861	0	0	9.224355	5.900265	15.718226	15.54513	11.346725	15.302103	8.276854	5.300426	11.966568	18.998312	10.281163	7.888161	3	9	3	2	0	0	12	9	19	15	13	22	8.080808	7	18	31	13	8
L3_chr13_-_46269298	chr13	46269266	46269321	-	2098	ESD	RP11-147L20.1	0.804244	0.610418	0	2.926593	2.039444	2.123056	0	1.080913	2.402289	1.87559	0.84304	2.195282	29.829945	21.775845	19.709043	11.575327	14.857461	10.95157	1	1	0	3	2	3	0	2	3	2	1	3	29	28.836939	32.947368	19	21	11
L3_chr13_-_47567240	chr13	47567220	47567258	-	29079	MED4	DRIP36,FLJ10956,HSPC126,RP11-90M2.2,TRAP36,VDRIP	29.343864	18.093036	18.857846	14.683144	17.413924	0.638107	27.504503	29.875176	58.952308	34.43186	39.868786	36.045746	53.007675	42.656447	63.874099	34.287144	43.806076	19.102583	34.101064	30	11	15	17	1	36.989726	46.249094	70.962688	34.704682	45.996564	50.996552	52	56	92.96862	55.980016	58.99711	19.212817
L3_chr13_-_49057696	chr13	49057683	49057726	-	55213	RCBTB1	GLP,CLLD7,CLLL7,MGC33184,RP11-185C18.1	4.164478	0	1.591957	11.767662	14.338478	1.276214	2.059989	2.799624	9.692238	5.803299	2.529121	15.134515	4.130688	2.970163	4.634328	4.265821	9.119484	4.028538	4.97561	0	1	12	14	2	3	5	12	5.983333	3	21	4	4	8	7	12.892857	4
L3_chr13_-_51666547	chr13	51666546	51666592	-	374500	THSD1P		2.461087	3.034285	0	0	0	0	0.66108	8.907067	7.988729	2.870125	9.626282	4.307106	9.25715	16.530752	19.059123	5.768045	6.801438	2.498271	3	5	0	0	0	0	1	14	10	3	11.186275	6	9	21.475138	31.960784	9.475138	10	2.475138
L3_chr13_-_72531527	chr13	72531527	72531527	-	NA	NA	NA	1.410827	0	1.591957	0	0	0	14.998919	2.559465	0	1.93233	5.238118	29.142378	0	0	0	0	0	3.944081	1.714286	0	1	0	0	0	17.936765	3.987179	0	2	6	43.654135	0	0	0	0	0	4
L3_chr13_-_73004486	chr13	73004486	73004487	-	NA	NA	NA	0.804244	5.404001	0	7.902964	0	0	0	0	0	0.937795	0.84304	0.741153	7.196204	12.27902	11.510512	17.255248	8.272343	13.678189	1	9	0	8.043478	0	0	0	0	0	1	1	1	7.036585	15.962967	17.127294	28.036362	11	14
L3_chr13_-_78131292	chr13	78131267	78131322	-	79596	C13orf7	FLJ13449,DKFZp686A01276,DKFZp686N15250,DKFZp686O03173,FLJ25774,C13orf7	1.608488	1.220836	4.775871	1.957861	0	0	19.967774	23.134933	15.840337	9.14184	19.24796	19.366743	21.461401	22.688063	39.179179	15.27001	11.522331	6.978407	2	2	3	2	0	0	26.75	36	19.875	9	22	27	21	30	60.909091	25	15.909091	7
L3_chr13_-_78878340	chr13	78878338	78878392	-	64062	RBM26	ARRS2,C13orf10,FLJ20957,MGC133295,MGC133296,PRO1777,RP11-255E21.1,SE70-2,ZC3H17	140.200361	65.203275	22.361896	58.992342	44.119074	8.764684	46.16419	55.058689	25.846209	32.63953	19.991958	29.040792	41.752239	36.090199	37.655375	35.598211	24.998741	9.861553	151.928386	109.98731	13	59.813923	42.997543	12	57.980707	77.990354	32	32	22.920588	40.929583	40.984026	46.924472	57.993506	57.993569	33.860724	9.996764
L3_chr13_-_98536924	chr13	98536906	98536937	-	23348	DOCK9	RP11-155N3.2,DKFZp686C11110,DKFZp686D2047,DKFZp686N04132,FLJ16744,FLJ44528,FLJ45282,FLJ45601,KIAA1058,KIAA1085,ZIZ1,zizimin1	4.185541	0	3.183914	12.755176	1.019722	0.638107	0	0	1.545543	2.870125	0	0	0	4.47279	1.090837	2.200916	1.287928	2.014269	5	0	2	13	1	1	0	0	2	3	0	0	0	6	2	3.612903	2	2
L3_chr13_-_100039032	chr13	100039026	100039045	-	NA	NA	NA	12.782911	1.220836	0	2.926593	1.019722	3.381388	2.595158	0.540457	5.539997	1.87559	3.395108	2.143168	4.130688	2.245167	2.471907	2.433671	10.265268	2.985975	14.863248	2	0	3	1	4.974359	3.931034	1	6.884615	2	4	2.927056	4	3	5	4	14	2.964286
L3_chr13_-_101724811	chr13	101724810	101724818	-	NA	NA	NA	6.433578	4.488808	18.25387	3.664632	5.618833	3.652515	0	0	0	0	0	0	0	0	0	0	0	0	7.619905	7.418996	10.263101	3.749645	5.500927	5.292988	0	0	0	0	0	0	0	0	0	0	0	0
L3_chr14_+_20527984	chr14	20527977	20527997	+	64745	METT11D1	FLJ20859	4.941431	7.827869	3.343982	14.678928	5.102972	1.276213	1.32216	0.540457	2.318315	0.937795	4.349605	4.390564	23.542718	21.006331	23.336533	23.450993	39.07112	19.742217	6	13	2	15	5	2	2	1	3	1	5	6	23	27.580381	37	38.27621	50	20
L3_chr14_+_22380576	chr14	22380572	22380576	+	NA	NA	NA	0.804244	0	0	0	0	0.638107	0	0	0	28.049221	0	1.454129	1.032672	0	1.090837	1.218951	3.383483	1.993043	1	0	0	0	0	1	0	0	0	26	0	2	1	0	2	2	5	2
L3_chr14_+_22845908	chr14	22845893	22845912	+	599	BCL2L2	BCL-W,BCLW,KIAA0271	2.412732	2.420552	1.591957	0.975531	1.019722	0	0	1.080913	0	0.937795	0	0	4.119751	0.742541	11.338256	0.60736	0.643964	1.007135	3	4	1	1	1	0	0	2	0	1	0	0	4	1	18	1	1	1
L3_chr14_+_22860502	chr14	22860500	22860511	+	8106	PABPN1	OPMD,PAB2,PABP2	116.517272	66.799553	61.852347	91.510654	59.975445	12.263996	82.166854	24.094153	10.594092	15.583138	11.017655	20.279755	38.720274	30.671463	35.45814	49.807046	36.389426	17.510058	123.653138	113.136547	33	92.319771	58.216146	16.520037	93.826083	33.894114	13	15.492438	12.507424	29.058037	38.217741	39.462735	49.120944	80.804882	45.370741	17.833753
L3_chr14_+_23838918	chr14	23838895	23838962	+	161424	C14orf21	KIAA2021	38.267909	19.342937	7.959785	21.577099	15.314932	5.829075	34.214178	49.962299	47.168062	58.328875	39.801413	57.964408	17.417957	24.998046	19.999255	40.460113	21.775202	38.592695	45	31.992908	5	22	15	9	46	73	58	58	46	82	17	33	35	65.991189	31	39
L3_chr14_+_38714154	chr14	38714150	38714214	+	5411	PNN	DRS,SDK3,memA,pinin	13.011176	7.779894	14.75466	12.734665	1.019722	0.638107	3.458898	9.870098	1.545544	12.373879	2.552068	5.048259	6.174158	16.061211	10.707803	3.04103	2.013724	1.007135	15	13	8	13	1	1	5	14	2	12	3	7	6	21	17	5	3	1
L3_chr14_+_50776714	chr14	50776678	50776755	+	81542	TXNDC1	DKFZP564E1962,TMX,TXNDC	61.74971	43.078539	35.979963	27.470844	13.288593	7.069414	17.938934	35.349062	23.266734	20.746531	16.303257	23.090353	170.387232	131.972076	157.963892	117.519562	106.222285	58.771823	72.436839	71.990909	21	28	13	9.977578	24	52	29.301515	21	19	32.193856	168.270539	169.545203	220.703822	190.977361	132.980635	59.989673
L3_chr14_+_51526010	chr14	51525999	51526074	+	51637	C14orf166	CGI-99,CGI99,CLE,CLE7,LCRP369	13.58651	9.701186	3.343982	17.807267	5.107334	2.638541	1.32216	1.718711	2.353404	0.937795	5.104136	0	41.773376	24.27133	14.404937	33.611102	20.053204	6.978407	16	16	2	18.148776	5	4	2	3	3	1	6	0	40.947368	32	24.995392	54.911531	28	7
L3_chr14_+_53933437	chr14	53933437	53933521	+	1033	CDKN3	KAP1,CDI1,CIP2,FLJ25787,KAP,MGC70625	22.423134	11.493514	30.019759	5.853186	2.043806	0	6.949838	14.147187	10.284157	4.688976	1.68608	2.195282	32.836767	19.392146	35.480487	20.793912	5.99381	3.021404	27	19	17	6	2	0	10	23	13	5	2	3	32	25.726076	61	34	9	3
L3_chr14_+_54102576	chr14	54102557	54102580	+	NA	NA	NA	0	0.610418	0	6.881592	6.14369	3.546613	1.398909	0	0	9.276411	2.583893	14.907287	1.032672	3.772105	0.494381	4.293231	3.714923	2.971095	0	1	0	7	6	5	2	0	0	9	3	21	1	5	1	7	5	3
L3_chr14_+_54588122	chr14	54588102	54588275	+	93487	C14orf32	MGC23138,MISS,c14_5346,C14orf32	174.632085	158.5557	136.577748	84.613105	70.103854	19.175426	82.077946	150.70195	141.318028	68.95026	128.640809	86.884999	141.051693	127.798015	301.341799	99.317958	144.169927	81.290188	192.2544	267.634427	75.984921	85.933448	68.355215	26.97449	105.925261	204.812603	169.407789	68.500379	145.709507	125.012232	139.039285	165.649483	380.359777	161.46889	180.205832	82.734616
L3_chr14_+_55116716	chr14	55116646	55116758	+	3895	KTN1	CG1,KIAA0004,KNT,MGC133337,MU-RMS-40.19	72.742626	95.693076	80.537626	131.488504	51.671502	21.99104	58.113976	117.518302	91.048755	113.662302	55.752957	87.857271	20.413125	22.139601	25.918632	25.716778	12.544949	7.049942	83.523175	160.998131	44.764511	133.377349	50.47407	30	74.502408	157.989485	109.599577	110.916987	63.982177	125.732365	19.872955	29	39.457552	41.907813	18.179478	7
L3_chr14_+_58725139	chr14	58725127	58725203	+	23002	DAAM1	FLJ41657,KIAA0666	0.804244	6.074158	0	1.951062	1.019722	0	0	4.730547	1.545543	2.870125	8.600535	9.241287	18.407551	20.481792	4.878807	1.822079	4.061918	2.014269	1	10	0	2	1	0	0	8	2	3	10	13	18	27	9	3	6	2
L3_chr14_+_59020987	chr14	59020934	59021022	+	51528	C14orf100	CDA06,HSPC213,HSPC327,JAMP	22.837425	14.47503	3.183914	22.56982	6.139087	2.908506	21.447663	20.638245	17.813236	5.01522	22.739256	13.632076	187.380985	123.718806	146.915045	162.626438	204.147568	162.754423	27	24	2	22.98913	6	4	29	30	22	5.30254	26	19	185.980033	159	185.344504	263.69312	234	168
L3_chr14_+_61231988	chr14	61231981	61232025	+	3091	HIF1A	HIF-1alpha,HIF1,HIF1-ALPHA,MOP1,PASD8	4.922173	4.230686	0	1.951062	2.043806	3.546613	6.315837	20.247585	14.552717	18.336621	17.4442	23.455926	13.32934	4.497101	10.035045	7.306852	15.163344	8.97145	6	7	0	2	2	5	8.993056	30	18	18	20	33	13	6	17	12	21	9
L3_chr14_+_66044628	chr14	66044622	66044629	+	10243	GPHN	GEPH,GPH,GPHRYN,KIAA1385	14.600407	5.416219	1.591957	4.893837	5.116077	0.638107	0.66108	2.939727	1.545543	0	5.173602	2.195282	5.137399	9.095001	5.827113	5.500931	2.657687	3.97823	17	9	1	5	5	1	1	5	2	0	6	3	5	11.984	10	9	4	4
L3_chr14_+_74418377	chr14	74418353	74418408	+	1743	DLST	DLTS	23.089058	13.191665	9.871879	11.763398	12.268871	4.000869	13.802642	23.282298	16.972995	22.566202	18.088013	21.187457	127.484022	113.118167	205.646211	117.793027	124.519591	124.550384	26.965909	21.943182	6	12	12	6	19	31.921569	21	22.927273	21	29.910714	125.971929	144.983545	260.985319	190.953838	148.980504	129
L3_chr14_+_74815283	chr14	74815276	74815283	+	2353	FOS	c-fos,AP-1	4.307503	198.539265	0	15.771592	4.089265	0	10.238291	27.564185	0.772772	8.204045	2.583893	2.156844	83.214879	88.381319	1.585219	27.149377	12.909801	3.97823	5	344	0	16	4	0	13	36	1	8	3	3	83	111	3	44	17	4
L3_chr14_+_92224281	chr14	92224280	92224281	+	NA	NA	NA	16.266398	1.810134	1.591957	15.751212	9.754819	3.712866	14.153649	0.540457	3.159941	0.937795	3.627111	3.551902	14.342151	2.223784	4.963885	4.415488	16.623411	12.589419	17.880831	3	1	15.953052	9.5	5	17	1	3.912371	1	4.183985	5.011094	14.173342	2.940594	7.878462	7.198327	19.798211	13
L3_chr14_+_101345910	chr14	101345910	101345925	+	5527	PPP2R5C	B56G,MGC23064,PR61G	1.656842	2.406191	3.343982	4.9049	2.043806	0	0.66108	3.30128	4.720604	2.870125	6.058633	6.370076	27.275143	16.231676	10.061021	17.21696	33.663893	10.679818	2	4	2	5	2	0	1	5	6	3	7	9	27	21	14	27.989474	41	11
L3_chr14_+_102870271	chr14	102870268	102870361	+	1983	EIF5	EIF-5A	404.309246	350.588154	483.803136	424.656877	177.77466	57.655685	86.511769	173.850627	345.694915	119.672011	114.459558	168.873227	147.38248	169.034754	269.441094	121.284741	165.532558	72.007412	436.824715	597.952727	246.699682	427.653893	172.971715	75.991506	107.999201	218.846577	390.707311	112.997606	128.969719	246.159036	145.202485	216.362295	332.161468	196.722318	198.826555	73.412445
L3_chr14_+_103165292	chr14	103165264	103165335	+	3831	KLC1	KLC,KNS2,KNS2A,MGC15245	85.320835	59.466289	56.98716	52.054111	24.369577	7.075628	26.034007	11.706691	30.806657	33.910861	29.385447	38.394172	28.571769	45.238192	41.792783	25.987167	32.157179	32.581152	97.236738	99.672042	32.986842	53	23.821516	10	35	19	38	34.196085	33.992337	53.930223	28	59	65.86503	42.412527	44	33
L3_chr14_+_104227002	chr14	104226950	104227040	+	64423	C14orf173	hCG_2029577,C14orf151,DKFZp762A0214,FLJ22056,INF2,MGC13251,pp9484,C14orf173	736.674552	413.91892	387.689098	670.992893	565.423936	398.690698	384.612634	474.005325	238.644201	665.252606	490.61142	555.996616	65.972149	50.995731	81.123412	70.843285	69.447847	141.693631	765.71673	707.457276	198.729006	674.55666	548.477384	445.394252	446.888003	565.010897	283.886677	619.3092	545.628719	828.667333	64.863481	66.846078	115.328699	115.479549	90.626577	145.421996
L3_chr14_+_104935919	chr14	104935897	104935957	+	NA	NA	NA	38.334992	6.044135	15.77893	29.441866	6.127057	3.190533	1.32216	1.080913	7.866134	2.870125	4.215201	0.741153	9.283112	1.485082	14.253494	12.814669	24.845642	24.665288	44	10	9	30	6	5	2	2	9.962963	3	5	1	9	2	23.890511	21	33.992	25
L3_chr14_-_19843951	chr14	19843937	19843971	-	91875	TTC5	STRAP	5.581487	12.602989	1.591957	12.748311	3.063528	0.638107	56.237778	58.240792	50.851055	49.213934	32.092495	45.011296	68.169854	60.729883	107.134465	51.506693	47.993279	64.406213	6.831911	20.959184	1	13	3	1	69.994505	79	61.986126	48.938653	36.997253	63.989101	66.992153	78.992176	148.922288	83.966873	61.998035	66
L3_chr14_-_19999434	chr14	19999401	19999480	-	90809	TMEM55B	C14orf9,DKFZp434M0519,MGC26684	57.407129	42.055715	16.309446	33.97954	22.215517	8.027543	3.060507	12.314814	3.623577	2.044942	3.028013	10.660159	44.318878	31.881692	42.965441	16.162898	20.965186	29.786009	66.275937	70.130346	9.670301	34.617562	21.709774	11.70765	4.68605	19.939471	4.632509	2.21104	3.55328	14.654865	43.454583	41.79964	65.120023	26.4498	28.474504	29.896655
L3_chr14_-_20921966	chr14	20921945	20922043	-	11198	SUPT16H	CDC68,FACT,FACTP140,FLJ10857,FLJ14010,FLJ34357,SPT16/CDC68	178.55091	147.693589	92.506373	100.913705	36.928093	16.561594	109.493847	241.339008	154.990351	99.178191	133.187024	108.999778	240.488109	185.717278	207.082718	136.037854	134.39513	83.501454	188.98871	251.974194	49.93623	101.990323	35.995161	22	134.993111	294.996028	183.974003	95.995053	149.984177	158.988124	237.997623	237.995236	269.991249	220.905285	162.99841	85.954209
L3_chr14_-_22127962	chr14	22127941	22127994	-	1603	DAD1	OST2	11.216045	11.350427	9.871879	7.827229	6.133072	5.277082	4.043228	8.193199	16.74697	38.178595	17.395821	7.288561	34.661757	18.077511	22.733168	43.462954	33.174042	39.528184	13	19	6	8	6	8	6	14	21	37	20	10	33.990385	24	38	71	46	39.938647
L3_chr14_-_22458190	chr14	22458187	22458244	-	55147	RBM23	CAPERbeta,FLJ10482,MGC4458,PP239,RNPC4	39.22699	9.623188	18.631804	20.693895	16.399752	4.184719	222.761631	235.402118	219.840718	122.809197	177.253786	97.643312	157.619242	105.782789	185.347347	124.593365	122.452125	115.62015	43	16	11	21	16	6	239.910222	262.90594	253.863035	113.959698	196.927761	142.906025	156.801184	134.852546	222.810317	201.827973	143.942869	119.955889
L3_chr14_-_22596570	chr14	22596562	22596602	-	NA	NA	NA	11.674805	15.583448	1.591957	14.699439	6.135799	4.638976	10.93257	6.738701	6.324122	6.75739	12.877946	34.082803	2.065344	7.545594	3.890043	14.700658	4.061919	7.007489	13.979798	25.979798	1	15	6	7	14.835227	11	8	7	14.98	48.671233	2	10	7	24	6	7
L3_chr14_-_23106818	chr14	23106802	23106871	-	8906	AP1G2	G2AD	21.826962	13.882558	6.527896	4.884455	3.063528	2.638541	39.852426	44.001836	26.445515	28.870451	24.966271	41.311626	41.910207	25.29068	27.305305	15.884509	7.925701	52.98493	25.973759	22.982379	4	5	3	4	54	66	33	28.989726	29	57.990132	40.9967	33.228895	44	26	12	53.9967
L3_chr14_-_30746443	chr14	30746443	30746678	-	25831	HECTD1	FLJ38315,KIAA1131	20.639399	14.494179	6.157909	10.793383	5.108987	0.638107	0	3.480183	6.534066	1.93233	7.738685	14.191026	8.206807	4.481656	11.168786	1.218951	1.287928	2.01427	23.853211	23.95283	3.876289	11	5	1	0	6	8	2	9.000272	20	8	5.988506	20	2	2	2
L3_chr14_-_34001198	chr14	34001190	34001202	-	171546	C14orf147	MGC24447	38.105701	21.93422	18.32988	15.745223	1.019722	0.638107	2.16878	8.011285	4.070608	0.937795	5.192645	2.156844	44.400181	39.944541	28.526559	25.250815	16.597007	14.653892	40.992063	37	10	16	1	1	3	11	5	1	6	3	43.991304	50.995652	39.995727	40.995652	20.995726	14.995652
L3_chr14_-_34253540	chr14	34253522	34253614	-	1073	CFL2	NEM7	4.02122	6.638314	0	7.817847	4.078888	2.000434	3.458898	1.080913	5.528465	17.637902	5.924229	8.086066	10.300759	6.724723	6.742177	9.612067	18.481204	9.013903	5	10.903226	0	8	4	3	5	2	7	18.012455	7	11	10	9	12.763636	15.745455	25.989899	9
L3_chr14_-_35348181	chr14	35348170	35348248	-	253959	GARNL1	DKFZp566D133,DKFZp667F074,GRIPE,KIAA0884,TULIP1	4.873819	6.059798	6.753939	5.876167	9.207218	2.761163	6.873089	9.080269	16.386757	10.007568	10.448675	19.863742	10.26386	8.280399	4.634329	6.719103	3.301651	1.007135	6	10	4	6	9	4	10	14	20	10	12	28	10	11	8	11	5	1
L3_chr14_-_37130930	chr14	37130930	37130930	-	NA	NA	NA	2.265222	1.386679	0	3.230382	1.958391	4.774261	1.6369	1.603006	0.237772	0	1.596765	15.376003	0	0	0	0	0.004739	0	2.699561	2.291667	0	3.291667	1.916667	6.291667	2.312737	2.629871	0.319277	0	1.871055	22.617084	0	0	0	0	0.010989	0
L3_chr14_-_38642136	chr14	38642136	38642203	-	10484	SEC23A	CLSD,MGC26267	22.337205	19.287651	6.527896	19.586761	7.142416	3.276649	17.175014	16.575805	7.939844	47.167858	9.443575	8.637535	20.2923	38.939509	25.400088	22.00557	30.707563	15.920065	26	32	4	20	7	5	22	27	10	45	11	12	19.779553	50.983607	42.779553	35.97541	41.995935	15.995935
L3_chr14_-_49399317	chr14	49399317	49399318	-	NA	NA	NA	72.72158	32.857394	27.892308	82.197777	26.298241	16.070563	0	0	0	0	0	0	0	0	0	0	0	0	75.383333	56.166667	14.5	82.414286	25.533333	19.076923	0	0	0	0	0	0	0	0	0	0	0	0
L3_chr14_-_49653041	chr14	49653027	49653041	-	79609	C14orf138	FLJ13920	4.970528	1.831254	6.687965	5.869368	3.063528	0	1.32216	14.348442	9.634263	5.857163	6.016642	6.397232	6.170071	9.065765	20.47689	5.507951	9.502511	8.97145	6	3	4	6	3	0	2	20	12	6	7	9	6	12	30.977528	9	13	9
L3_chr14_-_50204775	chr14	50204765	50204820	-	60485	SAV1	Wwp4,SAV,WW45	52.039925	26.999809	31.149022	63.889324	10.222337	6.185154	8.824286	14.385478	33.063555	9.025177	21.654272	10.892492	48.883309	21.914827	61.256733	27.682916	35.863916	11.938742	60.903614	44.844828	18	64.969957	10	9	13	24.232773	41	9.493475	25	15.077591	47.828561	29	91.578432	45.204638	49.027118	11.916168
L3_chr14_-_50367602	chr14	50367589	50367641	-	51199	NIN	KIAA1565	49.580819	32.385005	17.232305	46.312979	10.22694	4.675482	13.824987	10.173111	5.479579	5.33945	10.857438	20.928936	21.400444	11.363586	7.831792	11.002525	19.26465	7.958489	56.855012	54.259299	10	46.984126	10	7	19	15	7	5.645161	12.632911	29.961905	21	15	13.972727	18	25.973214	7.972727
L3_chr14_-_52088969	chr14	52088968	52088983	-	57544	KIAA1344	KIAA1344	4.185541	3.01661	5.161982	2.933393	1.019722	0	4.228769	26.313945	25.886675	13.946231	5.192645	7.205103	9.163498	17.048632	12.6209	9.553165	1.931891	2.936571	5	5	3	3	1	0	6	36	30.985294	14	6	10	9	22	20	15.593407	3	2.964602
L3_chr14_-_52328076	chr14	52328076	52328171	-	64841	GNPNAT1	FLJ10607,GNPNAT,Gpnat1	34.074407	16.768779	18.824263	61.872534	20.470936	3.190534	7.080205	12.52711	6.252351	17.426757	22.498363	35.362916	8.198111	8.364684	8.580287	13.376494	15.51921	17.708534	39.934343	27.840909	11	63	20	5	10	20.934911	8	17.96	26	49.779277	8	11	15.983871	21.920557	22	18
L3_chr14_-_52689676	chr14	52689664	52689789	-	80821	DDHD1		24.835816	13.237702	4.935939	47.366165	8.162138	4.638975	21.306483	19.693478	8.605755	6.70065	15.377969	17.33784	15.245496	3.712705	4.159199	7.922705	7.057333	22.342145	29	22	3	48	8	7	28	30	11	7	18	24	15	5	8	13	10	22.952756
L3_chr14_-_63079833	chr14	63079799	63079865	-	5529	PPP2R5E		207.832408	144.1313	86.088545	119.651991	47.126878	14.019312	99.261046	150.787089	131.245891	88.035709	94.404514	109.386756	90.614976	86.466716	91.653494	79.861803	117.856178	50.780206	229.994609	243.994609	47	121.387276	45.995962	20	127.99428	203.392227	156.593764	87.598344	108	156.997701	88.995759	112.443899	133.34332	130.213322	148.966654	51.328346
L3_chr14_-_63264505	chr14	63264504	63264520	-	81537	SGPP1	SPPase1	0	0.610418	0	0	2.039444	2.123056	0	0.540457	0.772772	0	1.68608	10.45935	0	0.742541	0.494381	0	1.287928	2.014269	0	1	0	0	2	3	0	1	1	0	2	15	0	1	1	0	2	2
L3_chr14_-_67025192	chr14	67025185	67025217	-	NA	NA	NA	0	0	0	1.957861	0	0.638107	14.901052	9.278074	0.772772	9.838736	10.41172	14.251108	19.38145	1.502626	0.988763	2.437903	7.914211	15.814809	0	0	0	2	0	1	20	15	1	10	12	20	19	2	2	4	11	16
L3_chr14_-_67211084	chr14	67211074	67211117	-	10490	VTI1B	VTI1,VTI1L,VTI2	23.418047	14.448024	14.766642	25.541377	9.202856	12.041331	3.382149	5.01999	3.197401	0.145496	14.780369	10.208152	16.396627	15.152886	15.735278	30.018561	19.224177	14.186312	27.992248	23.992248	8.976623	26	9	17	5	8	4.099327	0.167534	17	14	16	19.994083	26.982456	49	26.965511	14.306422
L3_chr14_-_68796993	chr14	68796993	68796994	-	NA	NA	NA	4.307503	11.853322	8.919993	22.793105	22.648658	32.196324	3.768114	8.011285	1.580632	1.87559	0	14.305997	0	0	0.494381	0	0	0	5	20	5	23	22	36	5	11	2	2	0	21	0	0	1	0	0	0
L3_chr14_-_70137126	chr14	70137120	70137137	-	10001	MED6	NY-REN-28	0	0.610418	3.343982	0	0	0	0.66108	0.540457	0.772772	0.937795	0.84304	3.59413	18.344452	5.285924	13.936916	12.877967	6.157474	3.000177	0	1	2	0	0	0	1	1	1	1	1	5	18	7	23	21	9	3
L3_chr14_-_72994724	chr14	72994724	72995052	-	8650	NUMB	S171	64.477177	34.657926	75.72547	54.954679	18.399456	5.547047	4.781058	19.889744	44.996816	33.412482	23.287359	41.910864	39.872432	54.166033	146.488983	80.873269	81.474871	41.775614	74.742525	57.895507	43.928571	55.995918	18	8	7	31.995215	56	34	27	59	39	70.943479	229.98396	131.98395	109.998221	41.982425
L3_chr14_-_73296401	chr14	73296401	73296766	-	91748	C14orf43	C14orf117,FLJ00335,LSR68,c14_5541	193.519659	306.740133	100.240002	518.570366	354.895722	57.968976	139.129566	405.706731	347.581288	334.08879	337.477663	277.701726	32.949684	72.453954	67.274334	96.118921	73.166675	54.347401	219.981481	518.328365	58	523.269027	344.988078	78.88447	172.270291	521.681022	409.857892	318.850638	381.499437	401.815053	31.995842	94.584127	106.608769	156.567244	97.649429	54.997881
L3_chr14_-_74663512	chr14	74663465	74663530	-	91754	NEK9	DKFZp434D0935,MGC138306,MGC16714,NERCC,NERCC1,Nek8	91.057908	24.659183	32.409939	63.977803	20.441387	2.638541	17.05119	7.458061	4.755693	9.801168	12.116844	16.87215	37.805095	17.352929	15.620801	18.324981	30.505424	20.871991	104	41	19	65	20	4	22.989899	13	6	10	14	24	36.978947	23	27	30	41	21
L3_chr14_-_81069938	chr14	81069905	81069966	-	6400	SEL1L	IBD2,PRO1063,SEL1-LIKE	40.253616	32.809903	26.058428	55.50718	33.788827	3.388566	9.646276	30.585536	34.04479	35.100657	21.656342	45.036023	22.552179	41.678175	62.701839	48.505304	63.97655	27.527523	45.990741	54.914259	15	56.243609	32.995305	4.986175	13	44.873482	40.9869	35	24.89275	64.991304	21.99439	53.983239	83.925838	78.991549	79.988669	28
L3_chr14_-_87529221	chr14	87529221	87529289	-	2581	GALC		31.461173	21.60047	4.93594	36.345772	13.303693	9.645652	15.656807	25.311949	11.166009	7.695185	12.0978	35.785554	18.423106	16.060251	13.756913	11.614643	29.780014	40.29664	36	36	3	37	13	14	21	36	14	8	14	51	18	21	22	19	39	41
L3_chr14_-_88953175	chr14	88953166	88953338	-	1112	FOXN3	C14orf116,CHES1,PRO1635	113.866368	146.334815	50.508581	75.054849	32.714035	11.88654	113.320119	209.079784	120.735121	75.621338	115.70737	154.672906	138.547092	97.58641	81.593224	43.245342	36.746904	21.917846	131.523287	245.311746	29	76.44036	31.985481	16.982922	145.609377	293.314195	145.968039	75.997004	132.670672	220.188244	136.230028	127.120962	122.241196	70.705502	50.906793	21.997207
L3_chr14_-_92869055	chr14	92869055	92869161	-	55727	BTBD7	DKFZp686N0544,FUP1,MGC48310	70.41991	67.840653	22.102086	43.25094	10.391303	1.046832	33.219698	24.125363	17.73275	10.271197	10.464938	27.116879	23.833839	10.768545	25.555586	22.218398	17.355639	9.333833	80.343785	114.312663	12.981132	43.876259	10.164913	1.66557	42.409995	36.035416	21.978806	10.54922	12.085562	39.21235	23.316785	14.165117	40.467551	36.157317	22.748309	9.452034
L3_chr14_-_94693620	chr14	94693615	94693634	-	23405	DICER1	Dicer,HERNA,KIAA0928,DCR1	8.44469	2.441673	1.591957	21.68049	3.059166	0.638107	4.282387	3.480183	6.388922	3.981573	5.192645	4.972844	4.119751	4.489087	3.170438	6.709811	3.301651	1.007135	10	4	1	22	3	1	6	6	8	4	6	7	4	5.989583	6	11	5	1
L3_chr14_-_103098737	chr14	103098733	103098753	-	9529	BAG5	BAG-5	8.206762	2.43277	0	2.926593	2.039444	0	2.16878	11.288967	3.934036	0	0.84304	8.570817	5.152423	5.257186	5.623091	3.036798	4.589579	6.978407	10	4	0	3	2	0	3	17	5	0	1	12	5	7	10	5	7	7
L3_chr15_+_29406234	chr15	29406178	29406682	+	51621	KLF13	BTEB3,FKLF2,NSLP1,RFLAT-1,RFLAT1	156.398783	137.162677	115.572147	147.396166	56.070459	22.166728	128.202287	173.41474	104.283896	76.748343	100.905201	142.793362	38.836143	42.592007	23.382255	10.343649	18.258347	32.585542	178.259434	229.73581	66.948911	149.956767	54.765935	31.737783	166.242699	249.827053	127.991271	75.998703	115.499398	203.90296	37.973822	56.087363	40	17	26.904912	32.709373
L3_chr15_+_36331845	chr15	36331816	36331856	+	161742	SPRED1	FLJ33903,NFLS	0	0	0	1.951062	5.102972	1.91432	0	0	0	0.937795	0	6.587378	0	0	0	3.04687	2.657687	11.89464	0	0	0	2	5	3	0	0	0	1	0	8.977273	0	0	0	5	4	11.921569
L3_chr15_+_38403114	chr15	38403107	38403211	+	NA	NA	NA	89.682537	65.047335	53.102505	249.708563	119.303101	64.11905	41.810357	50.727558	44.497404	79.063373	140.63189	131.530146	20.548747	18.112073	27.48465	68.867659	76.635506	93.627719	104.423363	108.480235	30.942664	252.543153	116.278896	86.504608	55.938584	70.9304	54.721563	78.417536	159.52712	189.246661	19.984513	23.929314	46.78314	112.19982	99.891645	95.400381
L3_chr15_+_39853958	chr15	39853951	39854011	+	23005	MAPKBP1	MGC138851,MGC138852	12.692307	6.561501	8.616153	25.593376	10.189343	6.63941	17.283885	10.215761	3.863858	9.627515	19.022421	42.230966	9.261238	10.550846	4.384425	15.945095	20.434317	22.831497	15	10.79646	5	26	9.967742	10	24	16	5	10	22	59.899371	9	14	8	26.090188	28	23
L3_chr15_+_42616605	chr15	42616602	42616677	+	8669	EIF3J	EIF3S1,eIF3-alpha,eIF3-p35	15.008335	29.268144	11.915921	27.741418	22.622514	3.500546	6.489183	31.049546	30.042154	19.838541	24.432598	10.068479	11.30062	5.954446	5.679284	8.143829	4.027447	4.000984	17.981941	48.990991	7	28.196078	22.109816	4.936445	9	47.423005	36.958621	19.962069	27.993103	13.989655	11	7.972222	10	13.368932	6	3.972222
L3_chr15_+_42791002	chr15	42790951	42791036	+	567	B2M		83.453437	69.590546	34.179866	57.287183	21.519357	30.865429	63.663528	63.190025	55.521856	68.615665	40.771754	70.708129	1856.060908	1394.529318	2754.856561	1549.373727	1970.57	2521.589929	91.982808	118	18.997126	58	21	40	75.963313	80.950562	66	64.83908	45.977011	103.885057	1879.895946	1706.752871	2325.626656	2474.900371	1841.820802	2751.02124
L3_chr15_+_43481889	chr15	43481879	43481914	+	79029	SPATA5L1	FLJ12286,MGC5347	18.833919	5.992529	4.73532	10.799898	4.058897	3.362423	0.66108	1.005566	1.545543	5.309452	0.84304	2.156844	5.03819	1.485082	6.931663	2.433671	5.369812	0	21.880952	9.928571	2.97619	11	3.97619	4.952381	1	1.875	2	5.375	1	3	4.903226	2	11.709677	4	7.806452	0
L3_chr15_+_47249735	chr15	47249700	47249774	+	2585	GALK2	GK2,MGC1745	3.332943	0	0	0	2.043806	0	4.781058	12.396039	4.755693	11.771066	12.919754	16.705686	21.468794	29.59817	15.044715	37.342719	45.988719	18.915886	4	0	0	0	2	0	7	19	6	12	15	23	21	39	25.995868	60.99182	60.987688	19
L3_chr15_+_48503889	chr15	48503863	48503958	+	9101	USP8	FLJ34456,HumORF8,KIAA0055,MGC129718,UBPY	2.40354	2.420552	3.183914	0	2.039444	1.276214	15.480496	41.574828	54.403134	22.632502	26.079727	32.959086	29.63701	24.078261	23.885517	26.839952	20.889836	13.021215	2.933333	4	2	0	2	2	21.935275	59.945589	66.905172	23	29.925316	45.953956	28.994949	31.983738	41.947995	43.933807	29.987837	13
L3_chr15_+_55786203	chr15	55786180	55786214	+	81488	GRINL1A	DKFZp586F1918	70.031242	23.184905	10.15763	51.053286	15.325059	4.083568	5.613638	7.502011	3.827561	11.002103	9.795521	7.11368	83.773492	28.776244	37.75267	42.414729	23.774526	11.664699	76.703704	38.703704	5.97037	51.718518	14.940741	5.945846	7.773585	11.622642	4.849056	11	11.396226	9.924528	82.789809	37.375796	53.66242	68.88535	30.640167	11.821656
L3_chr15_+_60470040	chr15	60470028	60470041	+	NA	NA	NA	8.754959	9.58991	7.024196	38.533582	15.365756	3.546613	25.440342	15.148517	14.137594	27.153887	12.212713	19.421691	11.217905	6.895902	8.302603	11.664164	9.703136	6.927585	10	16	4	39	15	5	31	21	17	26	14	28	11	9	13	19.030071	13	7
L3_chr15_+_61127720	chr15	61127693	61127782	+	7168	TPM1	TMSA,C15orf13,HTM-alpha,CMD1Y	79.088247	54.782604	28.717903	89.810625	46.494628	12.727025	19.554464	3.649634	10.979191	25.666949	29.013495	36.727524	8.224478	2.245167	8.727401	18.941658	33.614009	34.212416	87.531325	92.287109	16.731481	91.096105	45.370343	17.99729	26	6	13.691474	25.961957	33.310471	51.722208	8	3	15	31	45.592229	34.952925
L3_chr15_+_61583844	chr15	61583840	61583904	+	9960	USP3	UBP,MGC129878,MGC129879,SIH003	16.749136	23.434871	16.132889	25.506752	15.347499	3.276648	7.64296	10.804681	7.939843	12.576985	7.721765	10.124693	20.533366	22.004634	31.063563	34.311591	33.437201	9.978585	20	39	9	26	15	5	11	18	10	13	9	14	20	29	45.993884	56	45	10
L3_chr15_+_66357146	chr15	66357107	66357501	+	10116	FEM1B	DKFZp451E0710,FIAA	24.902915	23.889927	23.760202	53.545006	31.701376	7.070821	8.78833	11.576041	23.985813	17.209221	9.342284	33.242553	10.315783	10.946294	15.776615	18.927035	21.0583	9.965662	29.981013	39.520134	14	54.652542	31	9.993548	12	20	30	18	11	47	10	14.670464	29	30.990566	30.697987	10
L3_chr15_+_76367547	chr15	76367546	76367548	+	NA	NA	NA	0	0.610418	10.520367	0	0	0	0	0	0	0	0	0	0	0	0	0	0	0	0	1	6.004937	0	0	0	0	0	0	0	0	0	0	0	0	0	0	0
L3_chr15_+_81445973	chr15	81445959	81446000	+	83640	FAM103A1	MGC2560,C15orf18,HsT19360,MGC102778	4.021221	1.810134	0	0.975531	1.019722	0.638107	0.66108	1.178254	2.318315	0.937795	5.192645	0.741153	22.261053	11.193211	14.727717	21.984927	13.267064	13.625183	5	3	0	1	1	1	1	2	3	1	6	1	21.813953	14.813953	24.584396	35.83871	18.640285	13.826332
L3_chr15_+_83325677	chr15	83325663	83325943	+	5151	PDE8A	FLJ16150,HsT19550	16.067207	12.334182	14.547056	11.964211	4.804099	0.307309	6.673986	5.361712	2.98101	15.500306	5.676548	7.413309	6.403445	4.668228	3.2388	4.594862	7.080172	5.605741	18.651654	20.494416	8.674888	12.204482	4.711931	0.512863	9.365808	9.344023	3.8617	15.665039	6.710921	10.134248	6.223412	6.245345	6.130427	7.553139	10.620779	5.561052
L3_chr15_+_84034167	chr15	84034147	84034259	+	NA	NA	NA	0.804244	0	0	0	0	0	4.282387	11.89787	6.494291	29.040738	28.644766	34.938409	4.130688	4.497101	2.72181	4.25575	15.344104	6.999633	1	0	0	0	0	0	6	18	8	29	33	49	4	6	5	7	20	7
L3_chr15_+_90270384	chr15	90270384	90270385	+	NA	NA	NA	0	0	0	0	0	0	0	0	0	0	0	0	0	21.20007	0.494381	1.826311	0	0	0	0	0	0	0	0	0	0	0	0	0	0	0	27	1	3	0	0
L3_chr15_+_96304943	chr15	96304942	96304960	+	91947	ARRDC4	FLJ36045	4.922173	15.638436	1.591957	10.784001	4.078888	0.638107	2.82986	0.540457	0.772772	2.870125	32.968107	2.852977	3.087079	6.077661	13.899067	3.053756	3.557546	1.007135	6	26	1	11	4	1	4	1	1	3	37	4	3	8	19	5	5	1
L3_chr15_+_99277049	chr15	99277040	99277099	+	79705	LRRK1	FLJ23119,FLJ27465,KIAA1790,RIPK6,Roco1	16.662267	14.777118	4.775871	24.485426	8.179605	6.675917	25.5368	7.962295	15.886613	18.411543	12.889552	14.384835	9.257149	5.975416	7.03169	7.921098	0.643964	16.771642	20	24.444444	3	24.939394	8	10	34.913669	13	20	19	15	19.992593	9	8	12	13	1	17
L3_chr15_-_23659526	chr15	23659369	23659779	-	57194	ATP10A	ATP10C,ATPVA,ATPVC,KIAA0566	357.913335	176.76639	657.143175	675.523913	307.858364	42.323654	80.62336	110.231931	408.616772	327.521473	191.042212	94.092515	41.052139	49.250473	152.846407	77.257732	85.249832	22.980336	402.285071	296.883785	325.989019	680.617117	299.434569	57.99944	106.998466	159.934865	476.736841	310.493273	216.839647	132.95503	39.996396	64.99635	219.474499	125.965621	111.955636	22.980098
L3_chr15_-_32181349	chr15	32181340	32181427	-	56851	C15orf24	C11orf3,HT022,ORF1-FL1	83.330776	63.909796	56.732888	102.600728	31.694862	19.101072	38.320775	52.078412	40.183918	23.763942	34.417521	25.058066	305.930078	243.772136	464.990088	296.257079	356.207925	310.105166	95.98794	106.992748	33	103.992736	30.997567	26.997567	51.070126	74.992831	49	23.982143	40	35	302.875147	312.871503	561.309136	479.792509	419.77145	320.883642
L3_chr15_-_38362526	chr15	38362522	38362843	-	NA	NA	NA	19.33601	7.862885	9.711811	61.880615	31.751949	7.112135	16.552555	3.340081	14.570706	33.868732	28.629748	22.164333	3.087079	1.485082	7.106235	3.04103	5.301411	6.021581	22.937931	13	6	62.85707	31	10	22	6	18	33.815107	33	31	3	2	13	5	8.126638	6
L3_chr15_-_40816610	chr15	40816610	40816627	-	146059	CDAN1	CDA-I,CDA1,CDAI,PRO1295,codanin,DLT	177.145183	64.249657	66.524617	99.805482	48.288353	33.041623	66.97361	81.942545	56.046074	42.721204	22.865347	28.313748	49.525497	8.412779	26.35043	15.338158	15.68981	4.99322	187.956005	108.934269	35.994671	100.789554	47	42	78.933649	99.974987	65.8394	41	26	41	49	11	40	24.994652	20.973822	5
L3_chr15_-_46257785	chr15	46257782	46257795	-	50804	MYEF2	FLJ11213,HsT18564,KIAA1341,MEF-2,MGC87325,MST156,MSTP156	11.249366	10.767806	3.183914	1.951062	1.019722	0	0.66108	3.841737	0	0	0	0	1.032672	1.485082	4.19614	2.43951	0	0	13	18	2	2	1	0	1	6	0	0	0	0	1	2	7	4	0	0
L3_chr15_-_48434354	chr15	48434352	48434692	-	2553	GABPB2	BABPB2,E4TF1,E4TF1-47,E4TF1-53,E4TF1B,GABPB,GABPB1,NRF2B1,NRF2B2	37.713561	42.711747	15.033861	40.301705	12.283971	6.675917	4.943467	17.767419	5.57735	2.813385	23.667017	4.446918	45.87945	43.773288	52.511097	34.27248	35.835321	21.850143	44	72	9	41	12	10	7	27	7	3	26.972603	6	44.99697	56.981981	81	55.927273	48.99697	22
L3_chr15_-_49307862	chr15	49307849	49308066	-	NA	NA	NA	0	0	0	0	0	0	0	0	3.04853	7.638445	4.261096	2.964611	0	0	3.710573	19.575264	23.253893	8.920628	0	0	0	0	0	0	0	0	3.904762	8	5	4	0	0	7	32	32	9
L3_chr15_-_49817148	chr15	49817125	49817173	-	256586	LYSMD2	DKFZp686I2243,MGC35274	11.687674	7.298309	1.591957	5.735635	8.170863	0.638107	0.676573	2.950637	4.005807	0	1.68608	0	2.065344	4.592579	0.988763	6.69804	2.657687	5.95835	14	12	1	5.880777	8	1	1.031088	5.031088	5	0	2	0	2	6	2	10.988095	4	6
L3_chr15_-_50608370	chr15	50608305	50608654	-	4644	MYO5A	GS1,MYH12,MYO5,MYOXIN,MYR12,myosinV,myosinVa	45.152278	29.509534	59.222113	99.918081	41.026821	19.771274	13.784439	41.419651	60.358813	62.774703	92.347619	111.734491	26.865388	23.714534	40.248139	43.261042	64.890622	44.657775	53.714345	48.844441	34.881873	101.647789	40.095732	27.77047	20.239988	64.323055	74.393154	63.816286	106.481679	160.933045	26.147165	31.39886	66.60016	70.631253	88.188531	45.327335
L3_chr15_-_50648491	chr15	50648472	50648657	-	10776	ARPP-19	ARPP-16,ARPP16,ARPP19,FLJ41622	130.999141	102.63813	48.710501	59.267286	42.536797	10.093933	17.958313	38.724643	37.261891	24.654689	24.080241	43.224805	73.34179	50.891162	64.473662	40.985779	55.444267	25.857355	148.66782	172.030415	28	60.386968	41.577558	15	25	58.963579	46	25	28	60.866031	72	66.854811	102.860956	66.938044	75.796704	26
L3_chr15_-_53276409	chr15	53276396	53276438	-	51187	C15orf15	HRP-L30-iso,L30,RLP24,RPL24,RPL24L	0	1.831254	0	3.918306	0	0	1.169049	4.052413	7.852908	5.773022	7.790186	0.584835	47.668087	53.29686	61.682002	73.948349	73.894039	30.426868	0	3	0	4	0	0	1.783784	6	9.918919	5.918919	9	0.783784	46.638298	69.493512	93.369979	120.398017	93.638295	30.746547
L3_chr15_-_54073068	chr15	54073050	54073088	-	4734	NEDD4	KIAA0093,MGC176705	2.461087	3.052091	8.119854	2.926593	0	0.638107	14.717708	5.908801	47.057611	12.755439	16.667283	4.335282	14.359207	12.918543	69.478866	15.328589	11.777993	4.951215	3	5	5	3	0	1	19	10	56.969325	13	19	6	14	17	97	25	17	5
L3_chr15_-_56145202	chr15	56145200	56145204	-	8854	ALDH1A2	MGC26444,RALDH(II),RALDH2,RALDH2-T	0	0	0	2.942775	12.198463	1.362328	0	0	0	2.94947	32.467948	18.952218	0	0	0	1.826311	15.331741	32.571513	0	0	0	3	11.894737	2	0	0	0	3	36	27.916667	0	0	0	3	18.957746	33.873239
L3_chr15_-_56829086	chr15	56829069	56829293	-	102	ADAM10	CD156c,HsT18717,MADM,kuz,AD10	33.67428	35.009432	19.909335	52.871599	34.730581	8.01336	37.05993	56.521856	39.7856	62.404573	119.964545	93.068399	96.912899	107.326812	148.203187	187.199757	227.138646	85.9452	39.99359	58	11.993789	53.966851	34	12	48.983546	84.984386	49.995204	62.995976	138.551453	130.989287	94.970495	140.993874	222.971405	304.978679	295.934203	86.988925
L3_chr15_-_57216235	chr15	57216235	57216254	-	NA	NA	NA	0	0	0	0.975531	0	0	0	0	0	0	0.84304	0	0	0	2.395453	16.564926	13.386782	4.964138	0	0	0	1	0	0	0	0	0	0	1	0	0	0	3.983333	27	17.967213	5
L3_chr15_-_58477478	chr15	58477464	58477483	-	302	ANXA2	ANX2,ANX2L4,CAL1H,LIP2,LPC2,LPC2D,P36,PAP-IV	5.111747	10.118484	30.207694	39.58347	23.643597	15.718683	2.16878	18.673013	22.325222	59.011578	36.813239	28.424582	14.148328	94.725033	172.408713	177.003488	365.766405	277.251169	6	16.952	16	39.976	22.976	19	3	26	26.675676	55.442186	40.87027	42	13.952342	118.42629	182.494663	283.978427	353.595059	297.936817
L3_chr15_-_63068833	chr15	63068833	63069319	-	51324	SPG21	ACP33,BM-019,GL010,MAST,MASPARDIN	91.264154	51.417247	52.201554	157.137095	106.6722	56.858617	16.704456	22.074594	8.143058	17.702753	23.195848	20.274275	25.608687	26.632798	27.974113	52.291561	66.713298	86.863689	103.382744	85.992661	30	159	103.983486	76.992661	22.993865	32	10.235294	18	26.952381	28	24.990385	35	45.980769	85.570378	92	88
L3_chr15_-_63690521	chr15	63690487	63690584	-	81556	C15orf44	DKFZP564O1664	10.842853	1.220836	0	0	0	0.638107	13.10952	2.939727	3.934036	5.857163	12.094318	5.901046	21.475032	3.712704	6.5661	24.504545	11.160324	3.97823	12.9	2	0	0	0	1	18	5	5	6	14	8	21	5	12	40	16	4
L3_chr15_-_65113252	chr15	65113252	65113299	-	NA	NA	NA	21.86799	9.501937	4.935939	14.76934	6.175373	4.929722	3.995413	2.4832	1.545543	10.197462	6.933498	5.026561	2.054407	4.636313	3.145171	5.507951	3.412931	6.000354	24.342678	15.946667	3	15	6.037895	6.914634	5.628768	4.190164	2	9.855072	8	7	2	6.05618	5.05618	9	4.887464	6
L3_chr15_-_70197460	chr15	70197426	70197570	-	4649	MYO9A	FLJ11061,FLJ13244,MGC71859	117.992569	91.481193	70.631934	127.406246	47.049137	15.698874	47.406841	84.405737	93.313791	70.942623	72.695516	74.604874	20.005215	25.313268	22.867285	30.480895	18.58305	9.021758	136.946426	152.568984	41.994253	129.469305	46	22.845679	64.533251	127.455348	113.915138	72.365098	83.751673	104.766708	19.460512	33.54128	38.883207	49.972973	26.210473	9
L3_chr15_-_70351950	chr15	70351918	70352063	-	NA	NA	NA	38.057992	21.683408	13.281835	27.181704	12.258494	8.55373	28.999777	31.163503	60.599188	26.008212	29.153844	34.448957	15.418466	24.112742	17.96649	31.663852	12.069452	32.75074	44.96988	35.911602	8	27.745135	12	13	40	47.981022	71	27	33.943114	47.886228	14.993976	32	31.995074	51.72864	18	33
L3_chr15_-_70455349	chr15	70455342	70455476	-	3073	HEXA	MGC99608,TSD	101.175757	45.0337	45.191675	42.230453	51.174615	52.502468	18.38824	21.406935	16.990071	27.180222	31.263055	85.822183	148.000502	101.28859	133.871911	138.66322	151.437681	371.005026	114	74.995349	25	42.997674	50	71	24.996403	31.996403	20.989209	27	36	122.996429	145.999217	131	184.988394	224.998434	191.990294	386.970697
L3_chr15_-_72922532	chr15	72922532	72922573	-	25989	ULK3	DKFZP434C131,FLJ90566	56.208414	29.233384	7.024196	43.297225	42.067354	28.154274	6.3208	14.23281	6.3943	34.763294	5.135961	7.241342	14.307443	15.147279	18.684213	23.264996	21.348275	31.475709	63	49	4	44	40.992032	36.988235	9	22	8	33	6	9.933229	14	20	28.989637	37.984589	28.984456	32
L3_chr15_-_73447990	chr15	73447979	73448027	-	4123	MAN2C1	MAN6A8,MANA,MANA1,MGC87979,DKFZp686E23167	36.446067	27.054634	8.345896	43.065707	36.811811	10.22253	12.480483	3.577524	5.551351	7.77453	11.958002	16.410681	32.64764	16.609579	17.826832	26.935328	31.30786	22.706609	41.973629	44.984211	5	43.836265	35.973958	15	17	6	7	8	14	22.936709	32	22	30	44	41.969697	22.989796
L3_chr15_-_73773112	chr15	73773087	73773665	-	NA	NA	NA	4.02122	1.220836	11.689878	37.185085	48.093742	5.829074	6.288758	4.518335	110.079321	166.010533	120.523594	77.295617	8.21354	4.455245	71.536991	70.22698	58.628971	44.819263	5	2	7	38	46.966667	9	9	8	135.070508	164.726307	137.957143	108.965878	8	6	114.198687	114.814545	79	44.983344
L3_chr15_-_75150440	chr15	75150438	75150593	-	10099	TSPAN3	TM4-A,TM4SF8,TSPAN-3	524.185797	373.767528	311.339337	466.555531	179.634313	110.585435	163.941782	147.237988	55.903515	104.638043	73.961148	82.131721	230.387478	154.219908	188.85892	159.24029	169.989406	173.55381	574.908642	631.593843	166.9822	470.759984	174.993443	144.988128	206.04276	200.909741	68.941886	102.516275	84.981377	115.995028	226.814493	200.810578	269.9194	258.939226	216.75338	176.943779
L3_chr15_-_79403558	chr15	79403555	79403573	-	80765	STARD5	MGC10327	6.76859	1.810134	0	0.975531	0	1.91432	1.398909	0.540457	0	0.937795	1.709028	2.156844	10.208833	1.502626	1.090837	2.446396	4.20151	3.97823	8	3	0	1	0	3	2	1	0	1	2	3	10	2	2	4	6	4
L3_chr15_-_80342081	chr15	80342057	80342117	-	79631	EFTUD1	FAM42A,FLJ13119,HsT19294,RIA1	1.608488	1.822352	4.775871	0.975531	0	0	0.66108	3.437421	4.778579	19.220726	1.68608	2.908258	10.241581	2.227623	9.038008	2.429439	4.67141	0	2	3	3	1	0	0	1	6	6	19	2	4	10	3	17	4	7	0
L3_chr15_-_81471372	chr15	81471371	81471373	-	123207	C15orf40	MGC29937	4.217545	0.610418	1.591957	1.957861	1.019722	0	3.768114	3.30128	1.545543	12.52249	0.84304	0	1.032672	10.870975	1.733047	3.643654	2.130027	2.971095	5	1	1	2	1	0	5	5	2	12	1	0	1	14	3	5.964706	3	3
L3_chr15_-_86811624	chr15	86811624	86811639	-	26589	MRPL46	C15orf4,LIECG2,MGC22762,P2ECSL	12.800547	1.211934	3.183914	9.82233	3.041293	0.638107	1.398909	3.109177	0.772772	3.80792	6.081159	1.454129	8.213541	6.958529	3.728495	8.123301	3.149763	4.964138	15	2	2	10	2.978261	1	2	5	1	4	7	2	8	9.268616	6.864198	13.2827	4.482759	5
L3_chr15_-_89338779	chr15	89338755	89338804	-	9055	PRC1	ASE1,MGC1671,MGC3669	35.034963	18.057912	1.591957	9.794473	0	0.638107	7.996884	9.558434	3.863858	4.802455	0	0.741153	14.361853	22.941597	8.568304	8.528457	2.575855	6.021581	41	30	1	10	0	1	11	16	5	5	0	1	14	30	16	14	4	6
L3_chr15_-_99536192	chr15	99536192	99536194	-	22856	CHSY1	KIAA0990,CSS1	0	0	1.591957	0	0	0	0	0	0.772772	0	0.84304	0.741153	4.104726	3.012019	23.029488	6.741553	5.174691	5.879572	0	0	1	0	0	0	0	0	1	0	1	1	4	4	30	11	7	6
L3_chr16_+_711146	chr16	711145	711162	+	65990	C16orf24	LA16c-444G9.1,MGC2494	14.288049	12.658057	0	18.67271	10.226699	6.099039	0.66108	4.658437	4.913659	5.913903	8.545763	1.482306	2.065344	2.987708	14.095338	9.126196	3.383483	6.007994	17	21	0	19	10	9	1	8	6	6	10	2	2	4	23	14.910256	5	5.986301
L3_chr16_+_4361849	chr16	4361844	4361853	+	114990	VASN	SLITL2	12.582869	3.611079	12.788907	30.493391	9.224805	17.081011	5.421853	5.359808	4.913659	13.152402	3.464574	10.45935	5.100095	6.93636	6.039341	3.061421	4.530728	5.879572	13.978022	6	7	30.72549	9	21	7	8	6	12.716981	4	15	5	9	8.953488	5	6	6
L3_chr16_+_4683719	chr16	4683698	4683740	+	84309	NUDT16L1	MGC11275,SDOS	25.952981	12.544848	3.183914	14.637532	27.64606	7.897586	0	5.133327	0	0	16.821973	0	8.239503	12.278724	5.801441	6.714872	7.272468	24.428639	30	21	2	14.922414	27	11	0	8	0	0	19	0	8	16	10	11	10	25
L3_chr16_+_8799176	chr16	8799174	8799227	+	5373	PMM2	CDG1,CDG1a,CDGS	4.217545	1.220836	9.551742	9.771492	2.043806	1.91432	15.491537	14.008621	21.386859	27.289622	15.455268	13.745928	18.463934	31.210874	39.851332	44.774647	47.663378	42.501515	5	2	6	10	2	3	21	23	27	28	18	19	18	41	61	73	62.996885	43
L3_chr16_+_21518282	chr16	21518281	21518470	+	51108	METTL9	PAP1,CGI-81,DREV,DREV1,FLJ21912	50.687424	20.533056	6.367828	87.079347	117.00868	64.767208	7.864407	9.079432	3.194352	47.009676	62.919997	75.888331	29.669433	9.241751	21.961457	71.661054	149.460763	95.138411	59	34	4	88.514617	114.087389	85.391383	11.276699	16	4.142581	47.992	72.89843	108.192446	28.968616	12.349793	39.610083	116.95944	182.549871	97.126423
L3_chr16_+_24458404	chr16	24458349	24458440	+	5930	RBBP6	DKFZp686P0638,DKFZp761B2423,MY038,P2P-R,RBQ-1,PACT,SNAMA	162.732016	164.255294	81.945164	92.76266	31.748797	10.370037	125.603416	265.63267	140.760769	82.776283	115.388155	88.010252	73.320745	79.209431	32.399836	23.849587	37.432827	27.668278	180	277.898106	44.916316	94	31	15	152.908108	333.977195	167.99602	80	130	125.99604	71.991643	103	52.822695	39	50	28
L3_chr16_+_45475790	chr16	45475764	45475804	+	84706	GPT2	ALT2	11.86192	3.03097	1.591957	0.975531	1.019722	2.000434	4.123471	0.540457	2.097662	0	0	0	8.097095	8.040918	0.494381	1.214719	0.458292	1.007135	14.385631	5	1	1	1	3	5.96	1	2.685714	0	0	0	7.861111	10.714286	1	2	0.731707	1
L3_chr16_+_49333497	chr16	49333475	49333570	+	1540	CYLD	CDMT,CYLD1,CYLDI,EAC,FLJ20180,FLJ31664,HSPC057,KIAA0849,USPL2,FLJ78684	15.86961	14.504756	15.618862	9.731687	5.102972	1.362328	6.140325	15.182913	29.275586	17.315519	26.810733	27.67545	30.676269	31.090373	44.191799	13.405201	26.690086	18.796539	19	23.975904	9	9.975904	5	2	8.713693	26	36.735037	17.518732	30.892333	38.553409	29.886791	40.975295	72.622951	21.966805	35.995885	18.979491
L3_chr16_+_52295568	chr16	52295545	52295599	+	79068	FTO	KIAA1752,MGC5149	10.864172	4.847864	0	5.876167	4.08325	0.638107	53.685081	57.122901	20.357475	19.27988	24.827811	61.441584	60.824267	44.163717	22.717439	30.680242	47.524477	42.168434	13	8	0	6	4	1	64	78.380645	25	19	28	88.990506	60	57	34	50	61	43
L3_chr16_+_65701346	chr16	65701313	65701429	+	80262	C16orf70	LIN-10,C16orf6,FLJ12076,LIN10	2.681422	3.641388	4.775871	22.669823	24.65706	5.16286	3.887913	1.975833	2.55413	5.962742	7.815618	8.500134	10.355035	10.216363	17.192028	11.803055	15.396422	14.105254	3.349442	6	3	23	23.990476	6.990476	5.206081	3.413559	3.20678	6	9	12	10.100592	13.51198	24.366864	19.301505	20.986207	14.366864
L3_chr16_+_66153964	chr16	66153953	66154306	+	10664	CTCF		51.986427	40.153411	15.718078	69.887213	40.425077	83.048318	19.274925	15.01008	8.088442	9.464722	18.67351	30.439504	10.268436	3.63921	4.20645	1.458444	1.54048	3.974282	57.991572	67.811998	9.141302	70.598312	39.245468	88.129263	25.039952	21.649372	9.980509	9.730184	21.437143	44.701492	10.045977	4.87931	7.589286	2.40312	2.423319	3.962406
L3_chr16_+_68016023	chr16	68015990	68016084	+	80777	CYB5B	CYB5-M,DKFZp686M0619,OMB5,CYPB5M	10.78981	9.094083	3.183914	0.975531	1.019722	1.276213	16.998794	13.170588	12.795527	3.231986	7.665081	7.326999	259.797138	209.895186	253.080766	142.726578	166.460862	145.243019	13	15	2	1	1	2	22.989247	21	16	3.424528	9	10	257.504054	268.638302	315.337326	231.828422	202.999303	148.665214
L3_chr16_+_72888197	chr16	72888161	72888274	+	5713	PSMD7	p40,S12,MOV34	113.17086	96.02457	104.98962	113.249139	61.492582	13.941371	11.225533	9.974981	17.590995	12.720133	8.545763	9.391585	117.960538	89.638461	177.225147	124.654473	156.392521	93.175456	128.95979	161	60	114.998182	60	20	16	16.989362	22	13	10	13	115.829695	116.967526	254.885501	202.92094	192.769899	94.968334
L3_chr16_+_84490268	chr16	84490267	84490274	+	3394	IRF8	H-ICSBP,ICSBP,ICSBP1,IRF-8	841.308034	357.854868	32.579574	115.74248	43.269622	2.123056	106.939193	78.684937	7.385645	23.564091	5.238118	4.915947	274.995682	233.976532	37.482083	85.71599	60.162667	11.686953	793.965127	625.97211	16.997467	115.996195	42	3	114	86.996016	9	22	6	7	277	289	47	138	66	12
L3_chr16_+_87687760	chr16	87687734	87687827	+	197322	LOC197322	FLJ39242	23.031054	16.304153	4.935939	46.219168	26.571171	17.875952	11.411075	3.880538	7.81169	2.813385	20.941719	13.460404	12.344229	9.729976	4.307029	3.923089	8.87292	4.007312	28	27	3	47	26	24.993902	16	7	10	3	24	18.634615	12	13	8	6.461039	13	4
L3_chr16_-_626287	chr16	626285	626374	-	84326	C16orf13	JFP2,MGC13114	119.652632	75.86756	61.571159	67.981917	41.806274	35.671431	8.291504	9.899633	4.828262	7.67258	3.426933	5.6571	63.164141	26.604731	28.401818	37.397515	20.155551	32.379051	134.926169	127.062714	35.71552	69	40.84767	48.706278	11.074369	15.931034	6.130137	8	4	8	62.0731	35	41.989143	60.898683	28.668621	33
L3_chr16_-_1954800	chr16	1954777	1954832	-	6187	RPS2	LLREP3,MGC102851,MGC117344,MGC117345	11.97112	9.153279	3.343982	14.74171	5.203114	11.221255	0	13.645561	0.742106	0.098269	0.045849	0	10.300759	12.175083	5.250038	0.643934	0	3.000178	14.149138	15.197815	2	15.027715	5.098907	14.813084	0	18.0575	0.961538	0.115	0.0575	0	10	16.061069	10	1.061069	0	3
L3_chr16_-_2257812	chr16	2257811	2258407	-	10921	RNPS1	E5.1,MGC117332	110.927127	88.190072	103.59651	77.754734	71.372653	22.328892	65.181766	51.471162	41.562204	22.896916	28.946401	29.799078	72.27044	74.605149	79.335013	46.93268	39.513853	61.092269	129.125624	146.927738	60.467639	79.260332	69.794625	32.751143	89.748958	81.277887	52.646254	23.882883	34.131569	41.081336	70.577391	98.420142	129.926467	76.860173	55.964002	61.536247
L3_chr16_-_2330731	chr16	2330720	2330780	-	21	ABCA3	ABC-C,ABC3,EST111653,LBM180,MGC72201,SMDP3,MGC166979	13.416193	6.588607	4.93594	16.717819	8.179606	4.18472	7.855598	5.599248	3.175061	2.870125	5.135961	11.595064	1.032672	6.01092	4.094066	7.939663	0	21.744689	16	11	3	17	8	6	11.398876	10	4	3	6	15.921053	1	8	7	13	0	22
L3_chr16_-_11744083	chr16	11744082	11744250	-	51061	TXNDC11	EFP1	41.137675	32.485677	35.351716	25.137586	25.618585	6.725524	20.698076	20.225075	7.957571	13.522959	5.51816	25.650665	18.451034	36.818085	14.256366	17.724399	11.669789	14.17583	48.989583	53.964467	21	25.656566	25.036443	10	29	32.988439	10.063281	14.063281	6.506247	35.994186	18	48.268349	24.987053	29.001519	17.148393	14.142369
L3_chr16_-_15644418	chr16	15644412	15644541	-	9665	KIAA0430	A-362G6.1,LKAP	62.550332	48.389339	18.551477	62.671541	27.994513	6.503444	67.313215	42.514396	66.319566	95.760585	81.193621	111.328074	55.621617	27.743406	72.195164	70.832294	75.535489	24.217792	72.958635	80.522221	11.416792	63.794008	27.366181	9.659138	87.722806	63.392928	81.202395	93.660904	93.32368	158.890733	54.567997	36.709801	103.86763	115.476834	97.867733	24.344464
L3_chr16_-_18720371	chr16	18720367	18720374	-	23204	ARL6IP1	AIP1,ARL6IP,ARMER,KIAA0069	62.894872	44.220829	53.941264	56.41781	13.234848	4.90894	57.647206	60.942063	65.497232	46.596148	24.57484	29.617885	488.113135	417.941786	1069.921827	511.072267	427.721006	175.114406	68	74.965068	29	57	12.944238	7	68.798177	77.9375	76.971591	45	27.988406	42.971799	489.983477	518.963527	1007.90619	819.90368	441.9806	183.988307
L3_chr16_-_22293440	chr16	22293415	22293450	-	1039	CDR2	CDR62,Yo	19.814226	8.390328	3.183914	19.736142	7.152794	0.638107	3.621307	2.70946	8.079609	5.857163	2.529121	4.362388	9.187098	8.305284	18.390182	9.792564	7.503161	1.007135	23	14	2	20	7	1	5	4.714286	10	6	3	6	9	11	27.977273	16	11	1
[truncated: 283 more rows]
