# Supplementary material for: Core promoter structure and genomic context reflect histone 3 lysine 9 acetylation patterns
Source: BMC Genomics. 2010 Apr 21;11:257. doi: 10.1186/1471-2164-11-257 (PMC2867832; doi:10.1186/1471-2164-11-257)
Supplement: Additional file 1 — Result of the clustering and the extracted subsets of the clusters, filtered by gene expression level [file 1471-2164-11-257-S1.zip › pol_pma_96h/downstream.named]

L3_chr1_+_2254193	chr1	2254193	2254193	+	NA	NA	NA	0	0	0	0	0	0.638107	0	0	0	18.947974	0	0	0	0	0	0	0	0	0	0	0	0	0	1	0	0	0	17.85	0	0	0	0	0	0	0	0
L3_chr1_+_2350130	chr1	2350128	2350130	+	NA	NA	NA	0	0	0	0	0	0	0	0	17.266803	4.419664	8.326606	1.005439	0	0	1.471817	0.139132	0.237441	0	0	0	0	0	0	0	0	0	20.495094	4.421053	9.476063	1.368421	0	0	2.6	0.230769	0.4	0
L3_chr1_+_6008923	chr1	6008923	6009070	+	8514	KCNAB2	AKR6A5,HKvbeta2,HKvbeta2.1,HKvbeta2.2,KCNA2B,KV-BETA-2,MGC117289	166.894711	144.839739	88.536346	251.419948	158.543048	115.71543	483.370223	590.157339	293.574943	465.786514	448.976395	435.636983	403.704419	449.694299	600.596159	690.836753	1036.434113	694.836252	179.993227	246.983533	47	252.945899	153.98549	134.99612	526.97201	629.973386	337.973372	419.958293	491.949073	662.947439	401.990361	564.98447	669.982656	1110.968676	1055.947014	735.964811
L3_chr1_+_6562673	chr1	6562667	6562676	+	3104	ZBTB48	HKR3,pp9964	6.013676	6.606578	0	14.757569	4.089265	2.000434	2.960227	1.858813	9.870206	0	4.292921	2.156844	5.119728	6.114563	5.409135	16.624452	12.471186	16.542666	7	11	0	15	4	3	4	3	12	0	5	3	5	8	9	27	17	17
L3_chr1_+_10661128	chr1	10661127	10661133	+	NA	NA	NA	4.307503	7.65253	1.591957	20.01349	1.019722	9.022092	77.230976	29.726906	28.412004	21.781583	10.805749	46.4685	1.032672	4.557885	7.914932	1.832151	0.643964	3.944081	5	12.774648	1	20.247569	1	12.103448	83.711252	36.775843	33.103586	21.120225	12.207171	69.187535	1	6	11.346667	3	1	4
L3_chr1_+_12149634	chr1	12149613	12149675	+	7133	TNFRSF1B	p75,CD120b,TBPII,TNF-R-II,TNF-R75,TNFBR,TNFR2,TNFR80,p75TNFR	308.18474	172.509739	165.542055	1026.89173	1617.600464	978.981699	223.250623	256.49411	277.047166	730.959957	972.122671	1005.878542	79.725288	72.661128	92.072279	334.035537	689.191135	580.530373	322.994621	294.999765	84.999765	1024.967079	1558.985271	933.994605	243.997584	287.999756	312.997575	626.993182	1036.960728	1587.912921	78.998613	92.99815	115.999536	536.98522	686.978776	618.981516
L3_chr1_+_12460902	chr1	12460901	12460903	+	NA	NA	NA	6.76859	3.632486	0	12.791026	12.309411	18.821247	13.641948	7.238899	8.966277	7.963146	9.105572	54.972406	4.104726	6.084823	6.578653	3.665348	2.013723	23.293217	8	6	0	13	12	23.394904	17	10.845072	11	8	10.457792	81.915584	4	8	10.960784	6	3	23.921569
L3_chr1_+_15123188	chr1	15123186	15123244	+	23254	KIAA1026	RP1-21O18.1,MGC126686,FLJ10199,DKFZp686D08115,FLJ32593,FLJ43398,FLJ43806,KIAA1026,MGC142181	19.160893	20.394121	8.086086	21.551072	11.242059	1.276213	15.032381	5.271004	2.318315	1.87559	2.529121	2.964611	6.132767	3.669066	2.644433	3.616593	1.896397	2.283894	23	34	4.981132	22	11	2	21	9	3	2	3	4	6	4.918919	4.882353	5.941176	2.842105	2.262295
L3_chr1_+_17817458	chr1	17817447	17817496	+	55160	ARHGEF10L	FLJ10521,GrinchGEF,KIAA1626,RP11-473A10.1	20.995313	10.245824	0	11.745535	6.133072	4.037376	3.382149	2.799624	0	3.75118	3.395108	1.454129	18.317101	9.00498	5.784998	3.65423	8.948465	25.71219	24.986111	17	0	12	6	6	5	5	0	4	4	2	17.923077	12	10.990826	6	13	25.981566
L3_chr1_+_22150514	chr1	22150513	22150514	+	NA	NA	NA	24.766764	15.917587	3.343982	5.892747	5.123968	1.362328	0	0	0	0	0	0	2.979664	2.970492	0.886814	1.107608	4.306942	1.993043	26.925926	27	2	6	5	2	0	0	0	0	0	0	2.909091	3.909091	1.818182	1.818182	5.727273	2
L3_chr1_+_23616170	chr1	23616170	23616170	+	NA	NA	NA	2.528698	3.593868	0	0	0	0	3.768114	6.393086	11.78419	14.706725	5.238118	11.63875	3.072054	0	0.494381	2.446396	0.643964	1.007135	3	6	0	0	0	0	5	9	14	14	6	16.984615	3	0	1	4	1	1
L3_chr1_+_23990261	chr1	23990254	23990275	+	11313	LYPLA2	APT-2,DJ886K2.4,RP5-886K2.5	3.332943	1.220836	0	2.926593	1.019722	0.610231	2.721069	1.080913	2.2188	0	0	0.741153	7.217768	6.803053	4.633987	9.705034	12.993858	11.950585	4	2	0	3	1	0.96	4	2	2.875	0	0	1	7	9	8.890498	15.909091	18.819957	11.954231
L3_chr1_+_26007168	chr1	26007158	26007199	+	57190	SEPN1	RSS,FLJ24021,MDRS1,RSMD1,SELN	0	0	0	14.732349	10.214688	2.761163	0	0	1.545543	21.733789	29.474817	20.505928	0	0	0.494381	6.092132	3.417954	4.007312	0	0	0	15	10	4	0	0	2	22	34	28.98	0	0	1	10	5	4
L3_chr1_+_26019016	chr1	26018993	26019110	+	56181	FAM54B	HYST1888,MST116,MSTP116	57.807067	35.509724	18.057707	52.005514	32.724189	13.861358	11.232225	5.198894	9.41222	17.211465	19.786874	11.617238	32.66579	13.435912	25.431263	17.111695	30.191924	33.55489	68	58.984126	11	53	32	20.992	16	9	11.980952	17	23	15.990476	31.819672	18	41.819672	27.985294	40.99005	33.990148
L3_chr1_+_26744922	chr1	26744893	26744961	+	6195	RPS6KA1	HU-1,MAPKAPK1A,RSK,RSK1,S6K-alpha1,S6K-alpha 1,RP11-492M19.2	11.638171	1.831254	11.76881	74.86971	93.398905	16.828635	4.781058	1.62137	13.691405	41.49561	40.21098	27.021839	18.448389	13.57763	70.700251	113.98816	171.684879	111.339132	13.995283	3	6.981651	75.954112	90.914297	22.990128	7	3	16.932927	41	46	39	18	17.996909	101.996909	184.953677	204.924883	114.978572
L3_chr1_+_26928903	chr1	26928902	26928905	+	8289	ARID1A	RP1-50O24.1,B120,BAF250,BAF250a,BM029,C1orf4,P270,SMARCF1	0	0	0	0	0	0	2.16878	3.746974	10.618681	0	0.84304	0	1.032672	0	0	1.218951	0	0	0	0	0	0	0	0	3	6	13	0	1	0	1	0	0	2	0	0
L3_chr1_+_34696004	chr1	34696002	34696004	+	NA	NA	NA	4.262285	5.735272	0.936604	4.806444	10.403682	10.414214	0.193857	0.14315	0	1.130353	0	0.615355	0	0	0	0	0	0	5.144876	9.523299	0.629371	4.905926	10.160335	13.901839	0.337599	0.346431	0	1.219178	0	0.802451	0	0	0	0	0	0
L3_chr1_+_36168905	chr1	36168883	36169336	+	192669	EIF2C3	RP4-789D17.2,AGO3,FLJ12765,MGC86946	12.208725	10.650296	30.161615	23.513198	5.09861	1.276213	3.382149	2.161827	9.357897	1.87559	3.395108	5.302739	6.146419	13.352503	27.345966	13.273907	10.906001	4.007312	15	17.5625	18	24	5	2	5	4	11.853535	2	4	7.183908	5.962264	17.813263	45.522446	21.735849	15.924528	4
L3_chr1_+_36394139	chr1	36394138	36394436	+	55700	MAP7D1	FLJ10350,FLJ39022,MGC117315,PARCC1,RPRC1	60.557893	45.571738	72.031549	100.638163	119.788716	74.901349	100.612874	134.780384	106.903877	164.476061	126.469097	225.558621	65.239284	76.817627	140.132418	98.285934	102.892642	259.464203	71	75.861417	41.953561	102.102619	116.686743	98.324995	132.974548	183.505049	128.801139	159.427925	144.256642	328.288007	63.897561	99.870077	197.213173	160.015159	132.354346	266.830504
L3_chr1_+_39647231	chr1	39647205	39647341	+	643314	KIAA0754	FLJ42354	153.991445	87.067484	13.281836	42.253643	22.506015	13.314812	24.073298	36.405108	15.298848	20.069064	11.187779	50.299615	17.400306	31.194702	10.414501	20.687336	8.312502	22.40972	170.79001	146.511962	8	42.985149	21.985149	19	32.728577	49.952996	18.894288	20	13	71.469198	17	40.929936	17	33.791209	11.986486	22.816212
L3_chr1_+_40715451	chr1	40715437	40715593	+	339559	ZNF642	FLJ16030,RP11-656D10.2,Zfp69	140.343165	123.797962	70.361032	65.692119	31.742819	9.026455	47.142331	42.98664	60.371479	49.421651	31.533997	32.426346	93.346427	57.689116	95.752422	41.088892	33.485115	31.463023	156.972636	208.528459	39	66.648855	30.996057	13	61	59	72	48	36	46	91.997788	74.988537	125.943169	66.834362	43.997691	31.997691
L3_chr1_+_41217555	chr1	41217555	41218311	+	1503	CTPS		187.168392	117.877184	123.663702	127.780506	83.589527	38.706259	49.076938	83.856268	55.611984	36.472054	43.731278	29.390494	122.008749	174.445323	257.874889	112.850635	110.65912	119.55869	212.672284	197.445689	68.99639	129.871988	81.657507	51.842105	65.986486	123	68.04594	36.336538	50.61865	40.594118	119.899774	225.458446	343.279579	183.822197	145.306346	121.840406
L3_chr1_+_42694800	chr1	42694777	42694847	+	79717	PPCS	FLJ11838,MGC117357,MGC138220,RP11-163G10.1	158.832966	84.411067	50.099748	101.67327	54.338287	12.340739	12.94035	9.267343	24.048303	12.697528	5.113013	18.521983	118.795186	72.160454	70.634009	97.139161	125.777676	64.524356	175.961891	141.994571	29	102.99274	53	17	18	15.797101	29	13	6	26	116.991329	93.852195	99	157.862478	153.975585	65.998544
L3_chr1_+_43167255	chr1	43167254	43167255	+	NA	NA	NA	8.904751	4.106763	1.591957	16.297998	13.674222	7.24085	19.269296	5.841417	9.531381	11.043474	3.464574	33.312697	2.868557	1.502626	2.643938	1.052064	0	3.944081	10.322109	6.816327	1	16.518707	13.322109	9.755102	23.733225	8.948905	11.649635	10.940708	4	49.249472	2.785714	2	4.572881	1.733333	0	4
L3_chr1_+_43769098	chr1	43769065	43769165	+	5792	PTPRF	FLJ43335,FLJ45062,FLJ45567,LAR	1355.024659	611.555103	382.267053	182.396574	56.825359	39.413848	409.010793	367.266782	169.204458	31.665123	17.355571	55.489447	160.769754	134.577865	107.670081	29.443225	10.209218	8.799339	1418.155276	1042.780323	202.975198	184.909292	55.534152	54.980742	485.727042	470.608185	205.091776	32.640032	20.42065	77.858026	157.773597	175.014811	162.907488	48.175269	15.625127	8.746986
L3_chr1_+_44208227	chr1	44208224	44208280	+	1802	DPH2	DPH2L2	2.461086	3.03097	3.343982	2.926593	4.087612	0.638107	29.107773	25.3686	27.688864	19.366955	30.614478	16.464375	45.694056	56.932471	93.379772	49.176238	72.608017	102.437428	3	5	2	3	4	1	37.983957	38.989362	34	19	35	23	44.990512	74	129.982965	79.983146	89.960222	106
L3_chr1_+_44870210	chr1	44870205	44870262	+	55182	C1orf164	RP4-678E16.1,FLJ10597	82.76439	66.145038	50.452028	100.831293	54.389235	22.246991	62.10375	42.309653	28.017819	29.359515	24.434304	21.909756	50.839147	30.615544	40.195957	29.442794	37.187333	17.832598	90.992771	111.935745	27.990407	101.985542	52.992771	29	74.99262	60	34	29	28	31	50	40	59.996324	48	48.985253	18
L3_chr1_+_52380316	chr1	52380313	52380370	+	9372	ZFYVE9	Sara,NSP,MADHIP,SMADIP	21.16854	10.237505	9.937853	16.049136	7.157156	0	4.228769	1.718711	3.126175	11.826418	6.947146	5.713997	8.228566	3.730249	0.988763	6.0879	6.9755	4.028538	25	17	6	16.407407	7	0	6	3	4	12	8	8	8	5	2	10	10	4
L3_chr1_+_53232824	chr1	53232821	53232824	+	NA	NA	NA	0	0	0	0	0	0	18.898561	33.787492	15.274928	43.43358	10.618816	4.333748	5.100095	4.087104	5.849088	5.588922	6.239849	4.913316	0	0	0	0	0	0	22.21045	40	18	39.871673	12	6.07015	5	5.350004	8.70596	9.100599	8.050299	5
L3_chr1_+_53527049	chr1	53527046	53527051	+	NA	NA	NA	7.683421	6.040328	6.527897	18.687845	13.32527	7.628861	1.587732	5.863106	3.054403	1.83453	3.395108	9.021017	0	0.763347	4.19614	0.543043	2.088271	2.024648	9.131955	10.026237	4	19.01876	13.014912	10.729278	2.37896	8.972804	3.911785	1.957983	4	12.498226	0	1.02974	7	0.894605	2.945946	2.02974
L3_chr1_+_65386473	chr1	65386396	65386473	+	205	AK3L1	RP4-686B20.1,AK3,AK4	21.255203	11.037654	0.390094	0.975531	2.039444	2.928079	22.880049	23.335738	2.318315	0.937795	0.84304	5.693466	16.999518	18.371958	2.573982	1.214719	0.800782	2.970438	25.418617	18.190238	0.268908	1	2	4.241006	31.965599	38.457423	3	1	1	7.786408	16.547657	24.478378	5	2	1.28081	2.969697
L3_chr1_+_66570515	chr1	66570512	66570684	+	5142	PDE4B	RP5-876C12.1,DKFZp686F2182,DPDE4,MGC126529,PDE4B5,PDEIVB	0	0	0	0	0	0	18.655881	24.954581	6.472897	0	5.238118	3.59413	11.217905	4.592579	0.494381	0	0.643964	1.007135	0	0	0	0	0	0	22.97619	32.988095	8	0	6	5	11	6	1	0	1	1
L3_chr1_+_67923471	chr1	67923467	67923673	+	1647	GADD45A	RP5-975D15.1,DDIT1,GADD45	24.463634	17.28301	33.071504	11.8363	12.299034	3.546613	1.398909	1.858813	2.402289	1.93233	1.709028	2.908258	6.132767	41.572653	10.829976	6.761824	6.527501	6.927585	27.99115	28.982143	17	12	12	5	2	3	3	2	2	4	6	52.979381	16	11	8.979381	7
L3_chr1_+_76811304	chr1	76811303	76811305	+	NA	NA	NA	10.570866	8.597418	3.183914	3.264161	6.823126	6.200714	0	0	0.772772	0.937795	0	0.741153	0	0.742541	0	0	0	0	12.336066	14.336066	2	3.336066	6.672131	8.368852	0	0	1	1	0	1	0	1	0	0	0	0
L3_chr1_+_78243210	chr1	78243183	78243213	+	11080	DNAJB4	DNAJW,DjB4,HLJ1	0	0	0	0	0	0	0.66108	7.474	3.175061	3.981573	5.173602	0	20.289913	21.35216	22.424786	6.726902	19.196611	4.951215	0	0	0	0	0	0	1	11	4	4	6	0	19.98374	28	30.991803	11	24	5
L3_chr1_+_79990112	chr1	79990111	79990113	+	NA	NA	NA	0	0	0	0	0	0	10.033684	2.56872	0.013076	0	0	0	1.045796	0.742541	0.497631	5.549272	0.643964	0	0	0	0	0	0	0	13	4	0.019231	0	0	0	1.012287	1	1.012264	9.036816	1	0
L3_chr1_+_84316332	chr1	84316301	84316352	+	5567	PRKACB	DKFZp781I2452,MGC41879,MGC9320,PKACB,RP11-82H13.1	35.803489	32.367042	4.93594	13.73329	0	1.276213	7.67912	40.031524	3.091086	2.870125	1.68608	2.936435	18.369388	21.948317	5.623091	8.992956	2.628281	2.014269	41.359226	54.006195	3	14	0	2	10.713225	57.973913	4	3	2	4	17.99115	28.586207	10	14.70907	3.957983	2
L3_chr1_+_86981469	chr1	86981468	86981469	+	NA	NA	NA	0	0	0	0	0	0	0	0	0	0	0	0	0	0	0	13.558247	1.36976	0	0	0	0	0	0	0	0	0	0	0	0	0	0	0	0	22	2	0
L3_chr1_+_87368156	chr1	87368114	87368161	+	339524	LOC339524	MGC161518	0	0	0	0	0	0.638107	2.16878	0.540457	2.402289	7.695185	4.238148	28.476479	0	0	0	4.259982	7.660537	8.900976	0	0	0	0	0	1	3	1	3	8	5	40	0	0	0	7	11	9
L3_chr1_+_87566749	chr1	87566743	87566783	+	8543	LMO4		29.473202	23.285701	4.775871	173.069116	90.474103	11.078715	5.442137	7.048254	8.738614	57.815152	63.425763	50.447307	15.340115	10.635547	9.763038	52.238652	60.669265	37.139115	34	39	3	174.559677	88	15	8	11	11	56	72.540541	72.300446	15	14	17	85	77	37.870423
L3_chr1_+_89870865	chr1	89870849	89871336	+	84230	LRRC8C	AD158,DKFZp586J1119,FAD158,MGC138551	227.841472	221.846042	171.573767	245.214243	105.847887	17.236929	87.865547	198.809227	132.366288	119.720496	119.204392	100.407524	135.16307	186.616252	105.380468	99.090029	63.568386	40.503986	260.789145	372.056527	99.622047	249.13288	103.339239	25	117.624882	288.519075	163.263443	119.693243	136.818534	141.73443	132.356037	244.440155	172.969211	161.952016	89.117163	40.690993
L3_chr1_+_93360293	chr1	93360292	93360294	+	NA	NA	NA	0	0	0	0	0	0	0	0	0	0	0	0	5.100095	1.485082	11.976435	12.912097	7.485336	3.944081	0	0	0	0	0	0	0	0	0	0	0	0	5	2	17	21	10	4
L3_chr1_+_98899822	chr1	98899811	98899878	+	51375	SNX7	DKFZP564F052,MGC8717	22.378614	30.54872	12.720137	9.09263	2.305026	10.846068	1.805148	0.603255	0.807501	0.040824	1.362212	8.468269	11.281279	11.010817	10.494382	4.220295	7.911456	12.99429	26.844903	50.8952	7.815971	9.292202	2.262082	16.163249	2.698746	1.158057	1.049536	0.049536	1.631106	11.602911	10.943191	14.524574	19.128465	6.943096	11.88518	13.002593
L3_chr1_+_105013869	chr1	105013869	105013869	+	NA	NA	NA	10.732074	2.576185	0	0.975531	0	0	0	0	0	0	0	0	0	0	0	0	0	0	12	4.285714	0	1	0	0	0	0	0	0	0	0	0	0	0	0	0	0
L3_chr1_+_109043378	chr1	109043376	109043497	+	55119	PRPF38B	FLJ10330,MGC163218,MGC41809,RP11-293A10.1	0	0	0	0	0	0	0	0	0	0	0	0	10.293909	2.987708	21.441	6.713865	26.399538	1.993043	0	0	0	0	0	0	0	0	0	0	0	0	10	4	30	11	32	2
L3_chr1_+_109221123	chr1	109221098	109221153	+	29899	GPSM2	LGN,Pins,RP11-475E11.4	63.876624	47.877744	28.455669	40.29961	11.279312	2.000434	5.365388	15.489191	14.46482	9.65012	13.135466	4.390564	27.555438	18.039234	17.479624	16.477002	9.493596	4.985777	71.698696	81	15	40.987705	11	3	8	24	18	10	15	6	26.963415	23.950756	29	26.987952	14	4.971098
L3_chr1_+_109593683	chr1	109593654	109593734	+	1952	CELSR2	CDHF10,EGFL2,FLJ34118,FLJ42737,FLJ45143,FLJ45845,Flamingo1,KIAA0279,MEGF3	40.40401	26.577889	23.182261	8.846799	8.686579	5.522326	98.338135	124.964114	73.540895	21.916011	14.470807	43.925176	17.71919	11.789555	4.984105	1.834058	4.027446	2.803309	45.215176	44.521326	12.937888	9	8.490506	8	122.211194	162.896337	86.572002	21.872663	16.896243	63.241377	17.425505	15.527297	9.182947	3.019444	6	2.780488
L3_chr1_+_109963981	chr1	109963975	109964030	+	271	AMPD2		27.385744	4.874442	1.591957	10.778485	14.34284	4.552861	5.550929	3.880538	0	0	5.113013	11.424917	15.431308	11.40915	3.216192	1.822079	4.20151	30.533062	31	8	1	11	14	7	8	7	0	0	6	16	15	15	6	3	6	30.775693
L3_chr1_+_110254993	chr1	110254990	110254996	+	1435	CSF1	MCSF,MGC31930	0	0	12.103907	5.875922	15.389919	50.816749	0.66108	0	4.070608	9.00652	40.183894	223.131447	1.032672	0	4.318297	1.218951	9.713849	159.712792	0	0	7	5.988506	15	58	1	0	5	9	44.974055	345	1	0	7	2	12.995305	168.951985
L3_chr1_+_110554443	chr1	110554420	110554461	+	NA	NA	NA	7.378572	9.043791	0	2.933393	5.09861	6.884653	6.649338	9.350183	7.131983	6.6025	0.84304	15.688502	3.087079	2.245167	0.494381	2.429439	2.013723	6.978407	8.971429	14.971429	0	3	5	10	9	15	9	6.980769	1	21.961538	3	3	1	4	3	7
L3_chr1_+_110683559	chr1	110683559	110683625	+	64783	RBM15	FLJ12479,FLJ21943,MGC119584,OTT,OTT1,SPEN	351.780025	204.249394	127.32215	190.996937	63.24033	21.621671	136.863694	333.859957	307.654832	171.882882	103.908188	157.388113	201.592707	219.441616	260.08732	144.669743	106.709689	88.507737	375.024526	347.065276	68.612693	192.802791	61.655387	28.809057	166.229914	406.286557	354.33918	161.936852	117.684262	230.5988	199.790899	280.672106	324.180848	234.71424	132.747956	90.947955
L3_chr1_+_113018631	chr1	113018569	113019134	+	4343	MOV10	RP11-426L16.2,DKFZp667O1423,FLJ32791,KIAA1631,gb110	13.965183	9.096226	3.183914	5.866784	12.258494	6.9034	22.270719	36.364383	25.977715	24.881802	27.376179	69.985498	82.638196	61.428735	36.536873	29.25747	43.717682	72.362781	17	15	2	6	12	10	31	58	33	26	31.983051	97.95082	80.977535	81	61.98951	48	60.988304	72.988304
L3_chr1_+_116742835	chr1	116742833	116742845	+	476	ATP1A1	MGC3285,MGC51750	0.804244	0.610418	1.591957	0.975531	0	0	0	0.540457	0	0	1.709028	2.156844	3.098016	5.372022	2.4069	12.243192	3.499786	3.000177	1	1	1	1	0	0	0	1	0	0	2	3	3	7	4	20	5	3
L3_chr1_+_144149848	chr1	144149844	144149851	+	10628	TXNIP	EST01027,HHCPA78,THIF,VDUP1	0	0.610418	0	0	0	0	7.188996	4.287431	1.580632	2.870125	2.460732	5.093279	14.294106	3.012019	3.960476	3.651242	10.086137	30.174906	0	1	0	0	0	0	10	7	2	3	2.893617	7	13.989362	4	7	5.978723	13.978723	31
L3_chr1_+_148388700	chr1	148388660	148388949	+	51177	PLEKHO1	CKIP-1,OC120,RP11-458I7.3	81.750597	44.316803	37.694962	179.739982	201.948389	92.382697	2.721069	1.080914	13.679268	18.490888	9.401254	21.074823	18.525421	4.609151	15.982751	37.456674	38.238371	90.099873	95.84653	73.404844	22.992718	182.9602	196.985983	126.487503	4	2	16.946008	19	10.987952	28.977778	18.049193	6.190035	28.597684	61.267885	53.190217	91.515205
L3_chr1_+_150077431	chr1	150077425	150077432	+	NA	NA	NA	578.183917	391.708582	347.246768	777.148887	687.382441	798.408559	951.300205	785.961227	296.474074	603.478182	361.33745	1182.779097	52.219591	33.661407	56.879257	48.077958	19.837618	72.257901	564.399949	682.08717	159.987078	773.365522	662.307765	719.04289	888.931709	714.101125	327.515943	510.391651	389.478174	1921.735628	51.779888	43.025494	74.304938	77.82828	25.641778	75.254607
L3_chr1_+_152014521	chr1	152014483	152014523	+	11000	SLC27A3	ACSVL3,FATP3,MGC4365,VLCS-3	14.300796	1.220836	0	7.82043	5.102972	2.000434	0.66108	3.649634	0.772772	0	0	0	3.098016	0.742541	2.227429	2.437903	2.013723	2.014269	17	2	0	8	5	3	1	6	1	0	0	0	3	1	4	4	3	2
L3_chr1_+_152564624	chr1	152564609	152564685	+	57198	ATP8B2	ATPID,DKFZp434M0219,KIAA1137	36.829816	18.096601	35.076607	85.817233	80.94521	40.043609	16.43129	23.19585	15.886511	39.518618	76.498023	65.281095	11.307469	11.256913	11.302376	18.936197	19.235916	48.467671	41.939953	30	20.791866	87	78.867016	53.973179	23	32.990022	20	38.993311	87.565103	92.304171	11	15	20	30.987952	26	49.525641
L3_chr1_+_154350657	chr1	154350656	154351220	+	4000	LMNA	CDCD1,CDDC,CMD1A,CMT2B1,EMD2,FPL,FPLD,HGPS,IDC,LDP1,LFP,LGMD1B,LMN1,LMNC,PRO1,RP11-54H19.1	2773.412177	2572.223904	6052.222661	3203.790855	3072.671865	1544.574568	360.848121	1033.14019	726.430778	558.221547	425.998293	289.006878	1591.232108	3512.274716	13526.208713	1907.569873	4030.316715	2278.321063	2511.945851	4573.917882	2294.91824	3162.931717	2945.956888	1298.918354	347.999107	866.811859	773	469.858894	454.905929	453.952965	1623.964939	4146.911739	8166.849662	3024.951211	3173.923877	2522.957874
L3_chr1_+_156232307	chr1	156232306	156232308	+	NA	NA	NA	29.111481	13.266631	120.352457	15.799345	1.019722	3.524313	12.89976	39.653012	51.588673	10.865679	10.794975	5.175027	11.797945	36.200079	83.721808	4.921276	3.714923	1.007135	31.246544	22.417217	57.108074	15.971963	1	4.971963	16.031235	45.826554	59.051966	10.658232	12.195233	7.379699	11.599058	45.772698	92.446019	8.018543	5	1
L3_chr1_+_158017382	chr1	158017302	158017439	+	54935	DUSP23	DUSP25,FLJ20442,LDP-3,MOSP,RP11-190A12.1,VHZ	136.307748	94.846785	109.854515	170.895946	240.160971	130.195844	13.368963	11.212645	18.158013	8.271781	12.792789	12.276684	40.828246	30.586799	47.018091	57.544736	48.494915	94.274124	151.059667	159.985325	60.94856	172.997893	233.499661	156.988432	19	18.708397	22.962617	8.528571	15	17	39.979042	40	74.990588	93.954303	65.988318	96.365142
L3_chr1_+_158124130	chr1	158124129	158124130	+	NA	NA	NA	0.108204	0.610418	0	1.951062	4.089265	7.801557	4.389501	7.079541	3.652989	9.078864	5.725377	28.354092	0	0	0	0	0.643964	8.857396	0.146067	1	0	2	4	10.401881	5.757989	10.6	4.6	9.042857	6.6	41.705952	0	0	0	0	1	9
L3_chr1_+_158441748	chr1	158441744	158441872	+	8682	PEA15	MAT1,PED,HMAT1,RP11-536C5.8,HUMMAT1H,MAT1H,PEA-15	26.793917	49.957534	39.226361	81.590829	100.205383	65.095401	76.085432	90.358354	172.182411	119.240221	148.984075	213.634678	23.490063	20.366134	58.807268	51.94375	84.382912	151.564176	30.93893	83.554512	23.750479	82.922788	97.527213	78.788285	94.398658	120.535088	205.982263	116.515306	167.250709	320.070658	22.879536	26.874834	89.529213	84.645993	104.802249	157.783895
L3_chr1_+_159395897	chr1	159395890	159395916	+	27005	USP21	RP11-297K8.3,MGC3394,USP16,USP23	64.558087	55.790034	6.753939	40.548853	19.439907	16.384512	14.399443	9.675305	9.757038	6.077393	9.57552	10.034274	14.34222	13.58678	11.794068	6.726902	15.335232	9.992676	71.996678	94.639593	4	40.993333	18.977199	20.993333	19.970588	15	12	6	11	13.980392	14	18	17	11	21	9.992806
L3_chr1_+_159451667	chr1	159451639	159451720	+	2207	FCER1G	FCRG	13.638485	13.2456	10.368178	26.456369	23.530076	28.613796	7.610918	2.161827	3.091086	15.492943	35.13699	42.447271	146.787647	119.379852	113.700435	335.555918	645.547236	661.762599	15.993333	22	6	27	23	38	11	4	4	15.986014	39.993056	59.985915	144.975027	153.978781	160.898131	542.910135	705.912052	694.889744
L3_chr1_+_159741870	chr1	159741837	159741880	+	2212	FCGR2A	CD32,CD32A,CDw32,FCG2,FCGR2,FCGR2A1,FcGR,IGFR2,MGC23887,MGC30032,RP11-5K23.6	1.608488	0.610418	1.591957	3.929369	0	1.362328	9.646276	1.718711	6.307072	1.87559	0.84304	0	14.361333	12.906702	4.094066	5.487426	2.013723	5.992499	2	1	1	4	0	2	13	3	7.9375	2	1	0	14	16.904762	7	9	3	6
L3_chr1_+_163780065	chr1	163780063	163780065	+	440699	LRRC52	FLJ25811	0.627443	1.536451	0	0	3.671126	12.574219	2.847602	7.591208	0	4.766412	12.816025	59.019779	0	0	0	0	0	7.853443	0.793281	2.52381	0	0	3.5979	16.140772	3.859067	10.518001	0	4.753086	14.449733	89.039541	0	0	0	0	0	8.050388
L3_chr1_+_164063418	chr1	164063320	164063706	+	7371	UCK2	UMPK,TSA903,UK	286.881089	133.63155	97.253885	141.271368	77.327624	18.104921	81.064681	91.012835	48.864731	44.186153	38.300148	31.055592	160.598632	114.060469	82.424086	133.536069	107.854672	48.922114	321.862803	223.269107	58	143.438743	75.549574	26.987805	106.616546	136.314008	60.263098	45.635565	44.627225	43	157.750006	148.929106	123.301549	217.520088	141.115869	49.403816
L3_chr1_+_165564929	chr1	165564929	165565061	+	5451	POU2F1	OCT1,OTF1	0	0	0	0	0	0	6.489183	12.654041	0	0	0	0	22.50203	4.557886	0.494381	0	0	0	0	0	0	0	0	0	9	20	0	0	0	0	22	6	1	0	0	0
L3_chr1_+_165866119	chr1	165866073	165866192	+	92241	RCSD1	CAPZIP,MGC126585,MGC126611,MGC21854,MK2S4,RP3-503M14.1	298.412094	91.858082	21.40169	58.037008	20.478639	9.989071	89.397941	12.360484	11.878587	51.799058	72.00917	101.359668	28.611576	20.441223	1.585218	15.873258	16.393875	13.011546	322.993289	155	13	58.994981	20	15	107	20	15	52	82	145.978033	28	27	3	26	23.97619	12.960938
L3_chr1_+_167342184	chr1	167342183	167342199	+	481	ATP1B1	ATP1B,MGC1798	0.804244	0	1.526485	1.951062	6.1358	2.123056	0	0	0.772772	0.937795	0	2.223458	1.032672	1.502626	0.494381	4.264214	11.203572	3.000177	1	0	0.961538	2	6	3	0	0	1	1	0	3	1	2	1	7	15	3
L3_chr1_+_177261651	chr1	177261646	177261678	+	9917	FAM20B		33.413511	24.967864	18.714074	9.82233	5.123968	1.91432	8.78833	6.686701	11.212675	1.87559	2.529121	5.118744	26.491663	16.752829	26.801166	29.427452	15.111441	10.863887	38	41.978022	11	10	5	3	12	11	14	2	3	6.981651	26	22	39	47.937255	19.968627	10.992157
L3_chr1_+_179324458	chr1	179324458	179324458	+	51278	IER5	MGC102760,SBBI48	73.547949	65.618629	37.254345	51.743656	25.747255	15.080576	3.768114	1.858813	8.326049	2.94947	0.84304	0.741153	11.152647	8.506649	11.718007	1.832151	10.514831	7.805037	76	113	19	52	25	18	5	3	10	3	1	1	11	11	16	3	13	8
L3_chr1_+_179718396	chr1	179718353	179718451	+	777	CACNA1E	BII,CACH6,CACNL1A6,Cav2.3	4.922174	6.66317	12.103907	63.928401	14.323415	5.190967	1.32216	5.560447	4.005807	14.959921	11.152602	6.492127	2.065344	5.21533	1.585219	25.074296	6.719605	4.993221	6	11	7	65	14	8	2	9	5	15	13	9	2	7	3	40.988506	10	5
L3_chr1_+_181258991	chr1	181258974	181259206	+	3915	LAMC1	RP11-181K3.1,LAMB2,MGC87297	39.716099	21.073345	19.243863	57.504927	13.295683	6.185153	6.798919	18.726713	13.271843	11.835879	12.792164	12.88259	11.326581	10.542014	20.650975	18.29164	26.417516	20.834091	46.57535	34.904762	11.809524	58.52381	13	9	9.842606	29.903226	16.806452	11.951613	15	17.951613	11	13.988827	33.889935	29.977654	34.988827	21
L3_chr1_+_190811525	chr1	190811525	190811533	+	5996	RGS1	1R20,BL34,IER1,IR20	0	0	4.93594	0.975531	0	0	0	0.540457	4.913659	1.93233	5.135213	3.544256	1.032672	3.005253	82.05281	90.575931	154.205674	69.329264	0	0	3	1	0	0	0	1	6	2	5.956522	5	1	4	96.943074	145.967653	161	73
L3_chr1_+_191044791	chr1	191044791	191044797	+	5997	RGS2	G0S8	0	1.211934	0	2.942775	1.019722	0	0	0	0	0	1.68608	0.741153	11.178847	0	18.410631	11.01669	14.712444	18.416585	0	2	0	3	1	0	0	0	0	0	2	1	11	0	26.961039	17.935065	18.935065	18.935065
L3_chr1_+_196392785	chr1	196392705	196392868	+	NA	NA	NA	546.05918	418.322673	263.612713	503.948415	214.488434	155.668889	244.214105	433.665278	349.775419	259.334441	346.867348	668.752197	247.58555	170.429996	222.037284	138.425643	240.883018	266.851332	585.739517	710.933246	143.96052	508.795897	208.881878	198.688838	282.955634	528.8762	410.913228	246.992964	388.875767	1000.864184	244.971732	218.989029	302.880767	224.992237	286.838116	275.913018
L3_chr1_+_196874792	chr1	196874786	196874871	+	5788	PTPRC	LCA,B220,CD45,GP180,LY5,T200,CD45R	6.646628	7.848989	1.591957	0.975531	3.069543	0	34.761943	100.758419	32.110843	45.626165	65.378979	65.670568	143.135195	115.423717	75.028288	87.787678	84.223993	33.545552	8	13	1	1	3	0	45	138.979246	39.977434	45.99768	74.988399	93.99768	140.995857	149.874624	110.980222	142.973312	110.995854	34
L3_chr1_+_199774686	chr1	199774667	199774894	+	NA	NA	NA	1.625353	1.225658	0.015373	6.907679	2.061202	4.981569	4.277993	5.416155	4.075157	18.770438	27.832621	62.473769	0.105295	0	0.750692	1.826311	0.643964	7.044556	2.024568	2.021591	0.013122	7.041042	2.021591	7.002664	6.383905	9.531316	5.192622	19.431817	32.037698	88.954612	0.100182	0	1.5625	3	1	7.034965
L3_chr1_+_199950803	chr1	199950800	199950810	+	NA	NA	NA	0.804244	0	0	1.957861	0	0	1.398909	1.718711	2.402289	0	11.426438	3.59413	0	3.012019	1.090837	0.60736	0.643964	0	1	0	0	2	0	0	2	3	3	0	13	5	0	4	2	1	1	0
L3_chr1_+_201148218	chr1	201148216	201148218	+	NA	NA	NA	0	0	0	0	0	0	0	0	0	0	0	0	15.350791	2.263378	0.398315	0.502165	0.524048	0	0	0	0	0	0	0	0	0	0	0	0	0	15.10936	3.026601	0.827586	0.827586	0.827586	0
L3_chr1_+_201541269	chr1	201541265	201541500	+	7832	BTG2	PC3,MGC126063,MGC126064,TIS21	7.73813	31.099308	18.984331	43.47342	43.211726	17.680897	209.985919	397.603625	190.395013	198.427289	135.203571	124.326654	7.174135	37.740654	152.189022	52.850617	32.098298	58.942324	9	52.495413	11	43.97546	42	23	220.115366	386.358386	212.949637	174.489271	147.839708	188.683919	7	48.374088	166.216916	85.530336	39.340436	61.504999
L3_chr1_+_202308863	chr1	202308841	202308882	+	9580	SOX13	RP11-74C13.1,ICA12,MGC117216,SRY-box13,Sox-13,SRY-box 13	26.01628	15.620899	31.264876	48.353291	26.662349	6.909375	16.874717	6.614591	16.229417	31.8829	32.438874	18.094339	4.104726	2.987708	5.565194	11.021401	9.189848	2.014269	30	26	18	49	26	10	21	11	20	30.987342	37	25.974684	4	4	9.983051	18	12	2
L3_chr1_+_202970408	chr1	202970407	202970410	+	NA	NA	NA	1.656842	1.224146	10.51195	6.895737	3.063528	0	0	0	0	0	1.709028	0	3.072054	0.742541	1.090837	0.003641	9.6372	0	2	2.005479	6	7	3	0	0	0	0	0	2	0	3	1	2	0.00615	12	0
L3_chr1_+_203237056	chr1	203237056	203237057	+	NA	NA	NA	4.307503	2.24026	0	6.44579	0	1.362328	5.421853	13.893649	32.593069	0	4.349605	3.535419	2.065344	1.502626	5.31075	2.446396	0	2.316159	5	3.718358	0	6.545455	0	2	7	17.94949	37.505306	0	5	4.987179	2	2	8	4	0	2.32967
L3_chr1_+_203493270	chr1	203493269	203493270	+	9911	TMCC2	FLJ38497,HUCEP11,KIAA0481	0	0	0	0	0	0	9.711508	4.819352	13.526017	1.93233	0	4.075666	0	0	0	0	0	0	0	0	0	0	0	0	12	7	16	2	0	5.666667	0	0	0	0	0	0
L3_chr1_+_204710441	chr1	204710412	204710483	+	9641	IKBKE	RP11-534L20.1,IKK-i,IKKE,IKKI,KIAA0151,MGC125294,MGC125295,MGC125297	11.795899	4.838961	6.527896	46.59275	14.3023	9.155052	21.155675	20.860658	64.862092	91.710053	120.188206	77.735105	27.497129	21.305199	39.639004	82.962429	92.871379	72.486395	14	8	4	47	14	13	29	30.996169	78	88.998081	136	112	26.997899	28	62	134.991561	117.995794	73.995789
L3_chr1_+_204797114	chr1	204797099	204797522	+	83593	RASSF5	RP11-343H5.1,MGC10823,MGC17344,Maxp1,NORE1,NORE1A,NORE1B,RAPL,RASSF3	235.989499	157.135816	54.000563	87.733821	105.036752	69.920367	115.073886	123.769626	100.095482	104.496837	112.487222	164.758707	102.570907	110.075632	84.588506	57.053045	108.663429	165.22146	261.817553	264.521435	30.978469	88.992462	102.322262	92.979803	143.906189	171.436704	120.980735	100.997392	127.977974	237.960787	100.721515	142.954297	121.968216	92.977044	137.849931	169.860311
L3_chr1_+_206425614	chr1	206425613	206425614	+	NA	NA	NA	0	0	0	0	0	0	0	0	0	0	0	0	6.111572	7.40688	3.823916	4.038101	10.338809	10.105943	0	0	0	0	0	0	0	0	0	0	0	0	6	9.6	6	6.6	12.8	10.4
L3_chr1_+_213807125	chr1	213807112	213807394	+	51133	KCTD3	MGC43935,NY-REN-45,RP11-5F19.1	323.884721	219.012068	161.697362	149.181806	57.404025	21.276754	60.514378	161.963615	68.431252	55.537875	48.601926	40.161544	104.891119	119.711396	88.379367	48.931605	47.025013	30.484818	348.600156	372.691448	85.919527	150.781333	55.996143	27	78.221474	204.690227	81.882884	54.946574	55.610739	57.033802	103.495217	152.730571	124.793959	79.740416	60.881437	31.113051
L3_chr1_+_224803025	chr1	224803021	224803481	+	375057	C1orf95	RP11-9C4.1,DKFZp761P211	8.529339	18.258623	11.390406	38.885834	50.459877	28.102587	10.545523	8.878296	6.324496	22.644185	56.057778	84.009915	2.054407	0.551226	8.798335	7.582551	20.335156	27.311133	9.754927	30.968527	6.696167	39.426086	49.190903	35.959783	12.949981	12.471418	7.923327	22.932673	63.837878	121.474194	2	0.746045	13.58998	12.439514	27.066268	28.020597
L3_chr1_+_226412805	chr1	226412805	226412805	+	57165	GJA12	CX46.6,Cx47,MGC105119,PMLDAR,GJA12	1.656842	4.186026	0	0.975531	1.019722	1.362328	0	0	0	0	0	0.741153	10.146174	2.269478	19.504993	6.144174	2.913582	6.843359	2	7	0	1	1	2	0	0	0	0	0	1	10	3	25	10	4	7
L3_chr1_+_227180427	chr1	227180418	227180427	+	NA	NA	NA	1.298794	0.807197	0.402847	2.972805	10.833773	1.605395	0	0	0	0	0	0	0	0	0.494381	0	0.643964	0	1.634148	1.326316	0.277108	3.050556	10.547368	2.573504	0	0	0	0	0	0	0	0	1	0	1	0
L3_chr1_+_235025182	chr1	235025180	235025419	+	NA	NA	NA	93.881055	61.183374	29.094588	74.68458	19.421665	13.008414	81.67864	137.564771	97.470005	71.129204	43.262861	114.102699	123.02952	63.618038	67.63685	79.776708	46.629967	54.93287	109	102	17	76	19	19	104.973254	185	117.974638	71	49.998473	162.973254	120.956204	82.982249	100.996448	130	63.820175	55.964497
L3_chr1_+_235671606	chr1	235671605	235671607	+	NA	NA	NA	5.111747	3.620343	1.591957	6.840736	12.192389	0	0	0	0	0.937795	0	0	0	0	0	0	0	0	6	6.014513	1	6.944444	11.886364	0	0	0	0	1	0	0	0	0	0	0	0	0
L3_chr1_+_243199703	chr1	243199690	243200063	+	84288	EFCAB2	FLJ33608,MGC12458,RP11-290P14.1	22.79384	21.630028	8.345896	4.891254	2.039444	0.638107	1.32216	2.799624	1.580632	8.863373	0.84304	0	28.662229	14.368264	6.275741	1.826311	3.863783	0	27	36	5	5	2	1	2	5	2	9	1	0	28	19	11	3	6	0
L3_chr1_+_246087111	chr1	246087104	246087262	+	25893	TRIM58	BIA2,DKFZp434C091	96.986276	62.636817	52.387257	53.973258	16.332197	40.298862	27.471367	57.697686	35.407272	34.120173	38.109178	216.978714	41.999864	47.606844	21.82232	24.491218	37.395836	38.428673	110.947712	104.958797	28.939567	54.882866	15.994949	53.945174	36.992537	81	43.991496	33.992537	43.940299	315.873745	40.990288	62	37.995238	40	50.972093	39
L3_chr1_-_2116072	chr1	2116047	2116078	-	199990	C1orf86	RP11-181G12.3,FLJ31031,FP7162,MGC120153	13.301136	12.087984	0	7.791049	12.268871	8.455553	0.66108	2.274375	0	1.93233	0	0.741153	10.267948	8.263105	0.988763	3.04687	2.683728	8.006768	15.840426	20	0	7.951807	12	12	1	4.041769	0	2	0	1	10	10.953846	2	5	4.052542	8
L3_chr1_-_2128813	chr1	2128813	2128814	-	NA	NA	NA	10.732074	6.546722	26.863712	55.719233	18.4857	5.061766	0	0	10.604508	3.981573	6.129538	5.597492	1.032672	0	1.090837	3.677067	4.530728	3.944081	12	11	14	55.974576	17.96748	6.983471	0	0	12.640258	4	7	8	1	0	2	6	6	4
L3_chr1_-_2447900	chr1	2447891	2447914	-	55229	PANK4	DKFZp547M242,FLJ10782	12.087901	17.374725	6.527897	14.742088	7.152794	4.184719	33.993721	10.537226	12.403835	26.389672	7.725669	7.924558	45.5748	24.59486	14.54055	24.502586	28.958019	49.42778	14	28.973684	4	15	7	6	40	16	15	26	9	11	45	32	23	40	36	50.991304
L3_chr1_-_6585517	chr1	6585515	6585519	-	9903	KLHL21	KIAA0469,MGC99635	0.804244	3.022067	0	9.868704	10.130194	1.362328	5.250429	6.393086	4.005807	0.937795	1.709028	2.195282	1.032672	3.783298	1.585219	4.284427	1.36976	3.944081	1	5	0	10	9.888889	2	7	9	5	1	2	3	1	5	3	7	2	4
L3_chr1_-_8800329	chr1	8800324	8800377	-	473	RERE	ARP,ARG,RP11-141M15.2,ATN1L,DNB1,FLJ38775,KIAA0458	25.106037	4.853322	6.753939	10.723993	3.059166	6.265293	11.710611	4.658438	3.898947	5.762855	12.076713	42.472749	5.152423	4.497101	4.376483	5.495091	0.643964	2.014269	30	8	4	10.936508	3	9	16	8	5	6	14	59.925	5	6	7.985915	9	1	2
L3_chr1_-_10677310	chr1	10677295	10677311	-	54897	CASZ1	CST,RP4-734G22.2,FLJ12223,FLJ20321,SRG,ZNF693,dJ734G22.1	1.608488	4.64174	3.183914	10.784001	4.08325	5.345672	1.32216	2.259167	4.755693	13.688433	4.135568	13.326596	2.054407	0	1.090837	3.045262	0.643964	1.007135	2	7.681159	2	11	4	7.728	2	4	6	14	4.880503	19	2	0	2	5	1	1
L3_chr1_-_10779053	chr1	10779053	10779053	-	54897	CASZ1	CST,RP4-734G22.2,FLJ12223,FLJ20321,SRG,ZNF693,dJ734G22.1	0	1.810134	6.642457	16.800435	4.096355	1.414698	0	11.354216	36.60824	8.040953	15.121742	2.156844	0	1.367899	3.811621	6.144174	3.714923	0	0	3	3.79661	16.978781	4	2.070149	0	15	41.972368	7.847458	16.973451	3	0	1.823529	5.9831	10	5	0
L3_chr1_-_12524818	chr1	12524818	12524818	-	NA	NA	NA	0	0.610418	0	0	0	0	0	0	0	13.6128	0	0	0	0	0.494381	0	0	0	0	1	0	0	0	0	0	0	0	13	0	0	0	0	1	0	0	0
L3_chr1_-_19523196	chr1	19523196	19523197	-	NA	NA	NA	0	1.211934	0	1.957861	1.019722	0	1.398909	0.540457	10.050431	0.937795	2.583893	0.741153	4.087056	0.742541	1.090837	4.293231	2.130027	1.007135	0	2	0	2	1	0	2	1	12	1	3	1	4	1	2	7	3	1
L3_chr1_-_21544585	chr1	21544584	21544588	-	NA	NA	NA	16.824704	7.797105	12.263975	2.942775	5.116077	4.532625	13.197971	17.556659	18.202132	0	6.933498	28.008993	12.200582	4.506952	11.047896	8.578619	6.628505	3.000177	19	13	7	3	5	6	17	23.863746	22	0	8	40.984536	12	5.99	17	14	9	3
L3_chr1_-_22407352	chr1	22407352	22407353	-	NA	NA	NA	0	0.610418	0	0	1.019722	1.362328	1.398909	0.828521	0	0	0	0	0	0	0	15.431217	0	0	0	1	0	0	1	2	2	1.571429	0	0	0	0	0	0	0	25	0	0
L3_chr1_-_23758580	chr1	23758574	23758583	-	3399	ID3	HEIR-1	6.836202	1.822352	1.591957	0.975531	0	12.074764	2.797818	5.87	4.070608	0	0.84304	15.51009	20.385096	23.868748	9.50689	0	3.499786	49.485815	8	3	1	1	0	16	4	9	5	0	1	22	20	31	15	0	5	50.983471
L3_chr1_-_25129340	chr1	25129306	25129413	-	864	RUNX3	RP3-398I9.1,AML2,CBFA3,FLJ34510,MGC16070,PEBP2aC	202.329213	93.678865	50.66147	140.120276	94.659795	144.278311	91.443784	138.478958	61.19459	70.376866	125.014435	193.526475	20.450486	20.611371	30.818121	34.449116	34.996026	88.266866	210.992486	158.998748	27	140.976834	91.993688	155.979869	110.994166	167.978938	71.997628	66.259056	137.994069	288.973079	20	27	45	56	44.990066	91
L3_chr1_-_25446509	chr1	25446509	25446581	-	57035	C1orf63	DJ465N24.2.1,NPD014,RP3-465N24.4	29.945466	23.182692	22.080856	13.78701	8.192711	3.362762	117.314377	91.089707	133.102856	25.439681	56.131299	50.201078	109.217973	98.441442	240.131775	126.6357	189.990087	93.254278	33	39	12	14	8	5	125	108	149	24	62	75	109	124	245	204	196	98
L3_chr1_-_26105498	chr1	26105496	26105530	-	3925	STMN1	PP17,RP1-125I3.5,LAP18,Lag,OP18,PP19,PR22,SMN	51.305321	29.417572	30.992871	12.811831	2.043806	2.000434	63.034347	43.515497	23.64303	12.373879	2.583893	8.302506	859.478312	688.888031	1128.114577	281.070765	121.029346	123.654791	55	50	16	13	2	3	70	50	28	12	3	12	873.977151	833.983505	909.965621	449.987298	123.999682	130.997453
L3_chr1_-_26923078	chr1	26923078	26923079	-	NA	NA	NA	7.950715	6.546722	7.024196	17.797068	23.681388	15.999671	0	1.178254	1.580632	3.981573	0.84304	2.852977	0	0	1.090837	1.832151	0	1.993043	9	11	4	18	23	19	0	2	2	4	1	4	0	0	2	3	0	2
L3_chr1_-_27566002	chr1	27566002	27566060	-	9064	MAP3K6	ASK2,MAPKKK6,MGC125653,MGC20114,RP11-4K3__A.7	21.431926	17.410539	23.26582	1.951062	5.107334	5.547047	1.32216	5.368344	7.096894	0	1.709028	0	6.170071	6.788551	6.219547	0.60736	2.739519	8.006768	25	29.119024	13	2	5	8	2	9	9	0	2	0	6	9	11	1	4	8
L3_chr1_-_27604768	chr1	27604767	27604771	-	10163	WASF2	SCAR2,WAVE2,dJ393P12.2	6.76859	2.423867	1.591957	7.871268	1.019722	0	0	0	0	0	0	0	6.1524	4.525839	4.318297	10.939803	6.635461	6.886707	8	4	1	8	1	0	0	0	0	0	0	0	6	6	7	17.812319	8.969231	7
L3_chr1_-_27803283	chr1	27803261	27803291	-	27245	AHDC1	CL23945,DJ159A19.3,RP1-159A19.1	6.530662	4.844419	0	8.759191	6.128709	2.761163	16.951145	5.70055	3.947832	7.83127	5.081188	15.084641	2.065344	1.485082	4.307029	6.10325	4.705882	18.702832	8	8	0	8.955556	6	4	22	9	5	8	6	21	2	2	8	10	7	19
L3_chr1_-_28791265	chr1	28791265	28791265	-	NA	NA	NA	0.804244	0	0	0	2.043806	2.908506	0.66108	1.178254	0	2.94947	5.238118	14.920121	0	0	0	0	0	0	1	0	0	0	2	4	1	2	0	3	6	21.927711	0	0	0	0	0	0
L3_chr1_-_31154191	chr1	31154124	31154228	-	9672	SDC3	N-syndecan,SDCN,SYND3	3.332943	0.910794	3.183914	9.76211	7.138054	4.552861	2.059989	3.711724	7.02198	6.621306	25.56394	31.826329	6.132767	1.465214	2.0796	0.60736	5.295366	10.028893	4	1.488372	2	10	7	7	3	6.547085	8.953125	7	29.820317	43.968254	6	1.973684	4	1	7.971429	10
L3_chr1_-_35157310	chr1	35157308	35157311	-	NA	NA	NA	0	0.912519	0	0.975531	0	0	0.00019	0.876025	1.271563	0.000175	0	0.741871	2.071895	0.744694	10.227134	0.001881	0.68262	0.016302	0	1.501226	0	1	0	0	0.00053	1.655437	1.654376	0.000265	0	1.000795	2.006393	1.003196	14.988666	0.003196	1.07583	0.015183
L3_chr1_-_36721102	chr1	36721049	36721124	-	1441	CSF3R	CD114,GCSFR	6.746243	4.853322	11.960135	2.926593	5.123968	0.638107	35.599725	45.104632	46.686883	24.23485	9.523207	7.921395	50.923755	41.861783	15.529668	14.046139	4.20151	6.010856	8	8	7	3	5	1	46.990991	62	55.990991	24	11	10.995475	49.989071	55	25.214953	23	6	5.989071
L3_chr1_-_37272709	chr1	37272708	37272709	-	2899	GRIK3	EAA5,GLR7,GLUR7,GluR7a	7.836066	6.539074	1.591957	7.886126	5.123968	0	9.711508	7.197145	17.030157	6.077393	12.425918	4.231691	16.175538	12.423645	9.244758	7.987116	16.211947	8.764874	9	10.987013	1	8	5	0	12	10	20	6	14	6	16	15.964029	13	13	20	9
L3_chr1_-_37834124	chr1	37834095	37834157	-	29889	GNL2	FLJ40906,HUMAUANTIG,NGP1,Ngp-1,dJ423B22.6	12.343949	27.04106	9.551742	27.573141	6.122694	1.276213	12.829305	36.890511	64.20337	33.684749	28.625285	17.850645	94.531528	103.015044	115.513968	98.454846	89.49324	34.487794	15	45	6	27.990826	6	2	18	55.996063	78	33	33	25	93	134	168	159.99729	110	35
L3_chr1_-_38243762	chr1	38243757	38243762	-	2275	FHL3	MGC19547,MGC23614,MGC8696,SLIM2	0	0	12.103907	0.975531	0	0.638107	0.66108	0	9.95974	2.870125	2.552068	1.482306	0	2.245167	13.792824	4.887732	1.287928	1.007135	0	0	7	1	0	1	1	0	12	3	3	2	0	3	21	8	2	1
L3_chr1_-_40538944	chr1	40538943	40538946	-	NA	NA	NA	0	0	1.591957	0.975531	0	0	0	0	0	0	0	0	10.171602	9.194118	3.599684	5.500931	4.358886	0	0	0	1	1	0	0	0	0	0	0	0	0	10	12	6	9	6	0
L3_chr1_-_40903942	chr1	40903912	40903985	-	9783	RIMS3	KIAA0237,RP4-739H11.2,NIM3,RIM3	195.725126	153.940457	63.201042	103.497939	71.811543	208.294148	52.146601	75.180123	31.083145	29.391406	48.200925	190.696748	38.516353	31.852238	48.51975	25.069293	37.064512	158.215152	216.904525	259.965673	36	105	69.978261	253.906314	70	108.994915	38.392819	30	55.595556	276.631781	37.532871	42.106116	74	41	50	161.768428
L3_chr1_-_43821475	chr1	43821475	43821475	-	NA	NA	NA	3.413301	1.438584	8.919993	3.315912	0	0	4.186989	6.412107	7.488314	15.841318	8.443194	5.613689	3.072054	0.742541	0.715505	3.151921	1.657191	1.993043	4	2.378378	5	3.378378	0	0	5.511905	9.02381	9.02381	15.033941	9.583333	8.02381	3	1	1.382353	5.147059	2.382353	2
L3_chr1_-_46906618	chr1	46906576	46906819	-	64756	ATPAF1	ATP11,ATP11p,FLJ22351,MGC88060	385.527073	263.002072	135.953118	152.237643	46.490798	28.317707	57.532999	59.881879	22.795489	15.707075	12.585371	22.137365	58.767898	49.409068	39.442083	16.980787	27.006876	21.83928	419.512775	445.495681	75.622204	154.217442	45.371958	37.974485	76.766509	91.376052	28.32123	16.020829	14.605468	30.848564	57.44771	65.237804	64.96572	27.855181	38.21681	21.899938
L3_chr1_-_48867003	chr1	48867003	48867003	-	NA	NA	NA	10.411409	20.410421	26.513338	37.620391	15.31789	0.622675	1.298336	0.039525	0	0.110285	0.927067	1.654525	0.334373	3.082607	2.912674	0.906316	1.410174	1.204375	11.655931	34.71289	13.829397	37.866997	14.897077	0.977875	1.866667	0.097674	0	0.128449	1.097674	2.284004	0.320988	4.054129	4.727273	1.489244	2.054129	1.199167
L3_chr1_-_51757527	chr1	51757501	51757640	-	2060	EPS15	AF-1P,AF1P,MLLT5	21.052617	11.433149	7.959785	19.581292	5.102972	2.724655	14.403971	28.000886	48.167001	20.461234	35.611984	45.717386	52.914799	53.614486	65.693095	70.338817	70.629837	30.462494	24.967742	18.850467	5	20	5	4	19.976636	42.977778	57.81397	20.988095	41	64.733333	51.96001	69.960411	92.913719	114.469288	90.918445	30.952001
L3_chr1_-_52272051	chr1	52272042	52272086	-	112970	KTI12	MGC20419,RP11-91A18.3,SBBI81,TOT4	10.699852	8.465989	1.591957	7.82043	11.240406	1.276213	2.721069	0.540457	0.772772	0.937795	0.84304	0	22.605444	6.798072	18.270942	6.685188	8.171197	5.035673	13	14	1	8	11	2	4	1	1	1	1	0	22	9.044706	29	11	12	5
L3_chr1_-_53566331	chr1	53566316	53566344	-	7804	LRP8	APOER2,HSZ75190,MCI1	56.242253	31.840321	11.903806	48.590544	34.489511	15.850127	32.036539	32.923277	16.480687	10.848692	9.472987	18.936466	26.409666	24.736399	9.291366	22.076552	19.644975	12.764973	62.971564	53.236202	6.992891	49.331	33.6263	20.986435	39.126834	46.836559	19.995604	10.95914	10.95914	27	25.992727	31.895858	15	35.978261	25	12.992727
L3_chr1_-_53703051	chr1	53703045	53703051	-	NA	NA	NA	8.178644	6.230335	1.574937	6.22654	7.414648	5.605656	0.407873	0.850444	0.781288	1.53327	5.904589	15.327967	1.600332	0.336025	2.032858	1.389852	2.272968	1.404198	9.548835	10.341401	1.037482	6.350593	7.237266	7.649308	0.674093	1.601847	1.026364	1.635619	6.885711	21.880063	1.55495	0.463878	3.878363	2.286608	3.287408	1.391635
L3_chr1_-_53723908	chr1	53723907	53723909	-	NA	NA	NA	1.893412	5.367771	5.181182	4.238123	1.019722	2.93786	1.514718	3.508855	0	3.981573	0.84304	12.638724	0	0.742541	0	0	0	0	2.309278	9	3.01042	4.32967	1	4.309278	2.266667	5.426966	0	4	1	18.426966	0	1	0	0	0	0
L3_chr1_-_63761466	chr1	63761445	63761479	-	23421	ITGB3BP	CENP-R,CENPR,HSU37139,NRIF3,TAP20	0.804244	0.610418	1.591957	0	0	0	0.66108	2.799624	3.898947	5.962743	6.924199	5.159893	30.612513	10.567421	18.186115	10.382152	6.941029	2.971095	1	1	1	0	0	0	1	5	5	6	8	7	30	14	29	16.992366	10	3
L3_chr1_-_67668601	chr1	67668596	67668722	-	26135	SERBP1	CGI-55,CHD3IP,DKFZp564M2423,FLJ90489,HABP4L,PAI-RBP1,PAIRBP1	1116.747831	713.805629	472.503572	800.408536	376.942684	69.710056	275.604849	366.724634	325.901725	225.216054	281.362958	218.657181	236.084068	221.340733	227.667829	206.465612	282.199866	137.829759	1171.159476	1220.761522	248.961589	805.269938	365.810212	92.823223	336.516695	465.815566	384.721973	217.569721	316.381284	315.390589	232.460805	286.076073	315.459672	335.446151	337.473025	140.800929
L3_chr1_-_91248924	chr1	91248920	91248925	-	NA	NA	NA	0	0.610418	0	0	0	0	0	0.540457	0	0	0	0	23.219847	0.742541	1.733047	1.826311	0.643964	0	0	1	0	0	0	0	0	1	0	0	0	0	23	1	3	3	1	0
L3_chr1_-_94475840	chr1	94475840	94475843	-	9411	ARHGAP29	PARG1,RP11-255E17.1	1.656842	0.874377	0	4.059158	1.455606	3.433145	10.631991	3.305584	1.023235	4.397387	1.112374	5.420778	0.861763	0.742541	0.401474	1.218951	0.528011	1.007135	2	1.428571	0	4.142857	1.428571	4.857143	13.745632	5.388777	1.3125	4.464382	1.3125	7.59375	0.833333	1	0.833333	2	0.833333	1
L3_chr1_-_111019076	chr1	111019051	111019179	-	3738	KCNA3	PCN3,HGK5,HLK3,HPCN3,HUKIII,KV1.3,MK3	27.998503	26.598982	1.591957	0	1.019722	0	3.419373	15.176601	0.772772	0	0	0	22.557149	29.41043	0	0	0	0	33	43.988636	1	0	1	0	5.158451	24.962264	1	0	0	0	22	38.804348	0	0	0	0
L3_chr1_-_112083535	chr1	112083528	112083539	-	55924	C1orf183	FLJ31105	1.656842	14.896644	1.591957	0.975531	2.043806	0.638107	0.66108	0	0.772772	0	0	0	0	0.742541	1.585219	1.832151	0.643964	1.007135	2	24.891892	1	1	2	1	1	0	1	0	0	0	0	1	3	3	1	1
L3_chr1_-_113051273	chr1	113051239	113051308	-	389	RHOC	RP11-426L16.4,ARH9,ARHC,H9,MGC1448,MGC61427,RHOH9	23.350191	20.363221	75.887355	55.28118	95.537519	70.104486	4.8131	41.864659	12.092453	9.713923	14.821546	54.599508	17.422512	36.162497	50.512502	18.927765	37.09923	89.390374	26.994382	34	41.793835	55.997183	92.994398	87.974945	7	53	15	10	17	79	17	46.990476	66.962547	30.962727	48	92.115288
L3_chr1_-_114215855	chr1	114215853	114215861	-	26191	PTPN22	LYP,Lyp1,Lyp2,PEP,PTPN8	0	0	0	0	0	0	2.797818	11.771178	2.183779	0	0.84304	2.133539	18.247749	14.493068	2.66687	0.60736	0	2.928689	0	0	0	0	0	0	4	16.9	2.735294	0	1	2.966667	17.891304	18.891767	4.913506	1	0	2.956522
L3_chr1_-_119351963	chr1	119351963	119351964	-	NA	NA	NA	0	0	0	0	0	0	11.761576	13.29244	16.983891	5.843432	3.976495	9.47494	0	2.976346	9.380202	2.343962	1.245941	1.829387	0	0	0	0	0	0	14.32513	17.631579	19.947368	5.778363	4.578947	13.746182	0	3.916667	13.166667	3.833333	1.833333	1.833333
L3_chr1_-_119992413	chr1	119992342	119992435	-	90874	ZNF697	MGC45731	30.718195	20.965228	203.945171	302.379616	129.935853	23.907206	20.251257	61.906131	171.70248	69.056818	80.671417	58.796355	14.237153	28.770431	78.925079	53.481565	41.291245	25.320576	35.823342	34.889243	108.122147	305.019854	126.418628	32.720171	27.987455	88.360449	204.453172	68.156956	92.205876	83.726341	13.972299	37.626154	114.081716	87.176893	56.391219	25.64406
L3_chr1_-_148474978	chr1	148474951	148475129	-	81611	ANP32E	LANP-L,LANPL,MGC5350,RP4-790G17.1	86.68267	57.801101	25.947323	51.475932	14.381334	2.761163	13.879227	15.752301	6.336325	8.727288	1.709028	13.250646	56.045768	30.488236	40.619574	14.045656	9.222544	17.672585	94.734528	97.926199	13.992481	52	14	4	19.265693	24	8	9	2	19	54.981132	40	59.95244	23	13	17.985149
L3_chr1_-_149298674	chr1	149298652	149298738	-	56882	CDC42SE1	SCIP1,SPEC1	19.381185	22.222947	22.013842	65.939676	36.835841	18.000976	20.674888	28.368058	51.758156	82.752241	53.140313	65.804707	18.431584	29.603292	82.382912	49.041682	68.491424	65.032969	22.923767	37	13	67	36	24.971831	28	43	61.923077	80.958913	60.769231	93.945845	18	39	114.925293	79.997653	85.988296	66.988173
L3_chr1_-_150232931	chr1	150232910	150232970	-	6281	S100A10	p11,p10,42C,ANX2L,ANX2LG,CAL1L,CLP11,Ca[1],GP11,MGC111133	37.229011	74.48237	80.261856	141.212265	33.806596	12.909572	1.32216	76.44022	18.205513	18.12482	8.564186	22.639152	40.662913	91.516428	150.771039	71.98635	31.05483	67.15711	43	125.871056	43	142.928047	32.992908	17.995238	2	97.239649	22	18	9.994737	32.897561	39.998384	117.959904	200.845745	116.95072	41.966792	68.985504
L3_chr1_-_151775113	chr1	151775092	151775256	-	6277	S100A6	2A9,5B10,CABP,CACY,PRA	9.05936	3.653606	8.279922	19.672618	14.317618	2.000435	0	2.39927	0	5.683511	1.68608	1.482306	21.52039	20.464136	40.236187	63.383366	73.743232	73.93693	11	6	5	20	14	3	0	4	0	6	2	2	21	27	60.988372	103	88	76
L3_chr1_-_151784907	chr1	151784905	151784910	-	6275	S100A4	MTS1,FSP1,18A2,42A,CAPL,P9KA,PEL98	3.413301	5.957558	3.343982	0	3.069543	8.798116	1.398909	0	3.233036	6.077393	2.583893	2.852977	83.724464	82.589372	118.970583	55.730331	94.550397	159.479541	4	10	2	0	3	11	2	0	4	6	3	4	83.831123	102.827762	122.936893	89.738474	98.800112	170.661864
L3_chr1_-_154207021	chr1	154207015	154207049	-	NA	NA	NA	0.804244	0	0	0	0	0	0	0.540457	1.580632	4.745715	28.880654	7.051621	0	0	6.299513	9.773772	5.471007	13.771096	1	0	0	0	0	0	0	1	2	5	33	10	0	0	10	16	7.973684	13.947368
L3_chr1_-_154727033	chr1	154727028	154727111	-	4209	MEF2D	DKFZp686I1536	2.412732	3.653606	0	0	0	0	36.225827	30.608534	15.718226	8.68972	6.035685	6.502388	23.585787	28.952463	5.616824	4.885907	2.013723	4.99322	3	6	0	0	0	0	49	46	19	9	7	9	23	38	9.988889	8	3	5
L3_chr1_-_154741559	chr1	154741558	154741561	-	NA	NA	NA	0	0	0	1.637296	0	1.195548	1.282914	1.685272	3.710912	7.361139	0	0.741153	6.927579	8.201701	45.530721	12.02316	11.699226	10.196843	0	0	0	1.677778	0	1.775	1.846154	2.951648	4.571429	7.290043	0	1	6.807692	10.806752	56.653028	19.579708	14.580327	10.422369
L3_chr1_-_154897867	chr1	154897807	154897905	-	NA	NA	NA	74.352632	31.170397	57.984184	106.597188	112.914855	57.598914	94.25628	78.899169	85.511407	141.415408	228.317254	271.250382	37.695345	23.52647	30.326831	46.67084	118.435523	84.35689	84.991342	51.986956	32	107.99784	110	73	115.993753	107.997288	101.993702	133.999095	253.985681	401.986459	37	30.981099	48.995272	76	143.943763	85.997608
L3_chr1_-_154987937	chr1	154987904	154988298	-	3068	HDGF	DKFZp686J1764,HMG1L2,FLJ96580,RP11-66D17.10	586.756245	341.654276	236.744823	408.68838	260.762811	133.875911	210.127548	179.118592	94.040503	104.110352	97.32218	105.817971	160.368684	101.01499	163.127624	86.599679	92.150612	142.249756	652.435263	574.763825	135.940021	414.903037	254.687162	182.714726	273.02065	262.021029	116.985269	105.99435	112.998941	146.898533	157.56286	132.903433	230.509434	141.695982	129.881738	143.686189
L3_chr1_-_172103753	chr1	172103745	172103756	-	60674	GAS5	SNHG2	2.112067	0.665146	0	2.042066	2.132241	1.362328	6.082933	6.393086	5.172872	5.024947	15.637368	6.630797	44.087587	26.018962	79.346028	45.384217	70.813144	19.974658	2.524272	1.087379	0	2.087379	2.087379	2	8	9	6.429752	5	17.578512	9.429752	43.69039	33.405133	91.079588	73.404583	78.276289	20.585348
L3_chr1_-_181653260	chr1	181653258	181653260	-	23057	NMNAT2	RP11-181K3.3,C1orf15,KIAA0479,MGC2756,PNAT-2,PNAT2	0	2.986793	8.919993	1.951062	1.019722	1.362328	18.70499	4.819352	8.326049	0.937795	0	1.454129	0	0	0.494381	0	2.130027	3.000177	0	4.941176	5	2	1	2	22	7	10	1	0	2	0	0	1	0	3	3
L3_chr1_-_181871434	chr1	181871420	181871547	-	10092	ARPC5	RP1-127C7.3,ARC16,dJ127C7.3,p16-Arc	149.81345	79.714098	55.491136	70.684558	41.953263	28.212726	112.88713	67.775675	51.101982	70.122292	69.084273	82.550359	518.130526	336.844684	436.7146	267.871873	504.279241	370.532631	170.982885	132.994249	32.996161	72	40.996161	40	142	99.960937	62.993074	70	78.98613	116	513.90697	431.972912	567.975597	434.975014	590.975084	382.96173
L3_chr1_-_183552996	chr1	183552949	183553103	-	10625	IVNS1ABP	DKFZp686K06216,FLARA3,FLJ10069,FLJ10411,FLJ10962,FLJ35593,FLJ36593,HSPC068,KIAA0850,ND1,NS-1,NS1-BP,NS1BP,RP4-635A23.5	31.568056	32.320505	34.40952	50.036183	21.412377	15.277709	19.83117	18.234427	11.767019	6.794958	13.768052	34.421988	62.213262	72.807129	83.212455	113.074321	138.518665	150.097197	37	54	20	50.974453	20.946449	21.974453	27	27.992021	15	7	15.981579	47.979003	60.992874	94.967486	121.820674	183.976579	176.347591	153.982368
L3_chr1_-_199704886	chr1	199704869	199705003	-	23612	PHLDA3	TIH1	4.825465	2.441672	10.20811	46.965616	28.656873	24.158089	0	0	1.529267	4.745715	5.058241	21.183116	4.104726	2.227622	10.727693	12.771651	5.233543	19.944246	6	4	6	47.847953	28	35	0	0	1.979592	5	6	29.886364	4	3	17.989796	20.967391	8	20
L3_chr1_-_202730557	chr1	202730551	202730571	-	NA	NA	NA	0.804244	0.610418	0	1.951062	1.019722	0.638107	0	0	0.772772	5.819595	12.304896	2.195282	0	0.742541	0	1.218951	6.157474	1.007135	1	1	0	2	1	1	0	0	1	6	14	3	0	1	0	2	9	1
L3_chr1_-_203447306	chr1	203447292	203447488	-	25778	RIPK5	DustyPK,HDCMD38P,KIAA0472,RIP5	50.74089	36.688828	12.263975	34.334437	11.249149	3.276648	21.881903	12.915209	15.883785	8.610375	10.31844	13.752408	13.340277	31.788077	7.07052	13.415142	8.294686	9.763724	59	60.987419	7	35	11	5	29	21	19.824742	9	12	19	13	41.909273	12.976471	22	11.977011	9.942149
L3_chr1_-_203867731	chr1	203867730	203867777	-	2005	ELK4	SAP1	30.493285	35.551859	27.502631	29.442183	7.146778	3.39927	16.101003	31.202868	26.262236	16.81442	20.715341	11.492075	10.252518	14.572144	25.270033	13.457911	15.883298	11.672771	35.994595	59.84359	16	29.988889	7	5	22	45	32	17	24	16	10	19	38	22	22	11.712389
L3_chr1_-_207891341	chr1	207891313	207891341	-	3914	LAMB3	RP1-272L16.3,LAMNB1	0	0	1.591957	2.933393	6.152218	0.638107	0	1.178254	0	0	0	2.223458	6.103793	0.742541	2.649023	4.833154	6.191945	17.440675	0	0	1	3	6	1	0	2	0	0	0	3	5.934783	1	4.956522	7.934783	9	17.847826
L3_chr1_-_210070702	chr1	210070668	210070768	-	9926	LPGAT1	FAM34A,FAM34A1,NET8	50.057345	30.10029	18.057707	54.846688	25.558024	8.44653	8.42515	5.03044	6.459202	12.523145	9.244705	22.947543	25.814105	14.312172	11.935175	28.70303	17.018996	20.922299	57.836139	49.996124	11	55.796812	25	12.85567	11.957143	8.957143	8	12.909774	10.851351	31.774834	25.250927	19	21	46.94184	24.140401	21
L3_chr1_-_210939940	chr1	210939929	210939946	-	55509	SNFT	BATF3,JUNDM1,JDP1,SNFT	23.365839	9.081865	5.161982	3.918306	1.019722	0	0	0.540457	0	0	0	0.741153	10.220387	3.75456	3.823916	1.218951	3.417954	2.014269	27	15	3	4	1	0	0	1	0	0	0	1	10	5	6	2	5	2
L3_chr1_-_215974809	chr1	215974808	215974809	-	NA	NA	NA	0.804244	0	0	0	0	0	0.66108	0	1.580632	1.93233	7.650679	5.382537	10.995842	4.543383	9.488726	6.649606	18.760885	23.885131	1	0	0	0	0	0	1	0	2	2	8.789474	7.684211	10.844156	6	14.439582	10.844156	22.636364	24.844156
L3_chr1_-_218512368	chr1	218512324	218512477	-	25782	RAB3GAP2	p150,RP11-568G11.1,DKFZP434D245,FLJ14579,KIAA0839,RAB3-GAP150,RAB3GAP150	104.660548	79.174894	62.416652	88.436035	47.036865	15.21161	71.60278	87.388307	83.878488	68.442145	76.438661	106.386776	224.360866	130.346682	168.281163	124.485365	180.789928	119.152724	121	131.984436	35.996055	89.996109	46	22	91	129.983694	102.981006	69	88	150.972944	220.97902	169.761302	249.643571	202.856283	231.868581	120.990965
L3_chr1_-_222111785	chr1	222111772	222111787	-	NA	NA	NA	1.781315	1.103208	1.437667	2.215386	1.968101	0.304506	4.931398	2.878251	1.730673	25.670126	2.265073	3.961904	14.745188	11.273579	9.415018	12.312136	13.123812	18.807499	2.238095	1.8	0.933333	2.266667	1.933333	0.533333	6.863252	5.087029	2.266177	24.69066	2.672501	5.458628	14.422939	14.812802	15.04961	20.093269	17.011844	19.226519
L3_chr1_-_224993605	chr1	224993603	224993656	-	NA	NA	NA	62.447161	28.190745	82.414108	431.18177	449.755657	162.215554	3.382149	3.577524	46.935897	118.502104	117.521562	170.610316	13.32934	7.460498	27.127034	97.001912	102.498988	93.36419	72	47	45	434	436	189	5	6	57.998258	115.960663	133.982926	247.986129	13	10	46	157.997836	132.99568	95
L3_chr1_-_226619312	chr1	226619312	226619312	-	NA	NA	NA	0	0	14.75466	0	0	0	0	0.540457	0	0	0	0	1.032672	0	0	0	0	0	0	0	8	0	0	0	0	1	0	0	0	0	1	0	0	0	0	0
L3_chr1_-_227544907	chr1	227544893	227544927	-	126731	C1orf96	RP4-803J11.3,FLJ37296,FLJ41471	21.645954	13.816638	3.183914	12.764891	1.019722	1.276213	4.043228	9.279469	5.58644	4.919368	1.68608	7.188259	14.340138	2.987708	2.227429	7.322231	5.818655	8.03585	25.816004	23	2	13	1	2	6	14.957746	7	5	2	10	14	4	4	12	8	8
L3_chr1_-_228451633	chr1	228451633	228451633	-	NA	NA	NA	0	0.259376	0.630498	1.233695	0.858259	5.497979	0.66108	0	0.400773	0.316492	0.143823	4.513798	1.190239	1.404726	2.19669	0.701303	4.173503	12.002363	0	0.421053	0.421053	1.263158	0.842105	7.157895	1	0	0.529412	0.352941	0.176471	6.411765	1.153846	1.871795	3.692308	1.153846	5.564103	12.384615
L3_chr1_-_228628678	chr1	228628642	228628765	-	NA	NA	NA	7.998544	5.818812	55.748782	64.645193	56.080119	26.897704	10.355168	19.857796	70.759124	49.335511	63.211643	81.719951	7.103914	9.022524	36.537806	24.863248	49.890977	37.044962	9.758308	9.581547	31.579407	65.634262	54.693908	37.757404	15.187857	32.980751	85.198734	49.337303	72.527996	117.219161	6.887489	12	59.904316	40.667389	69.081669	37.419535
L3_chr1_-_229242600	chr1	229242595	229242637	-	375061	FAM89A	C1orf153,MGC15887,RP11-423F24.2	14.248701	13.128846	4.935939	38.305063	14.267946	2.000434	7.796459	4.588132	1.418244	4.745715	3.395108	2.936435	7.191806	6.784123	5.892248	8.53569	18.973692	3.009597	16.990909	22	3	38.925926	13.962963	3	11	7.954545	1.84	5	4	4	7	9	11	13.97619	25.988506	2.988095
L3_chr1_-_230832496	chr1	230832448	230832542	-	NA	NA	NA	10.864172	13.413564	32.978845	112.379293	32.417291	14.598446	7.563893	5.90533	21.794485	36.128139	25.095062	26.944667	2.065344	5.268379	14.162604	12.842079	11.976129	10.985719	13	22.289128	19	113.955383	31.617041	20.987903	10.567296	9.994286	26.949149	36.26527	29	37.978243	2	7	25	21	17	11
L3_chr1_-_231491861	chr1	231491860	231491861	-	NA	NA	NA	31.638027	32.039573	12.788907	22.793105	10.269854	5.365414	15.962664	21.987984	12.486294	9.276411	21.526671	13.643177	305.714755	228.387381	408.042399	311.992005	325.380138	136.257708	33.842767	54.672956	7	23	10	7	19	27	14.91129	9	24	20	309.250704	280.001994	360.904156	498.029752	304	146
L3_chr1_-_233183120	chr1	233183075	233183204	-	NA	NA	NA	5.021789	11.789114	1.591957	2.926593	0	0	68.624055	92.186751	54.081604	26.470852	18.865491	16.456651	62.311606	63.936339	26.524429	9.153416	8.617026	7.007489	6	19.469496	1	3	0	0	89.931129	134.947373	66.986226	26.997253	22	23	60.987755	83.903712	44.991561	14.995781	13	7
L3_chr1_-_234096816	chr1	234096787	234096939	-	1130	LYST	CHS,CHS1	342.848762	271.460654	103.849136	176.47748	60.508353	15.956086	132.573425	275.037313	107.369187	123.795357	133.76097	120.130531	332.976119	254.869766	210.662936	209.437644	200.787583	100.872974	383.055357	458.671443	58.395223	179.023035	59.10567	23	168.201138	368.315496	131.043856	119.405206	152.493891	172.108606	328.113257	329.264976	301.734478	340.393021	256.230589	102.565099
L3_chr1_-_244338112	chr1	244338100	244338144	-	NA	NA	NA	0.804244	0.610418	0	0	0	0	0	2.161827	0	0	0.84304	2.908258	12.296668	10.6035	5.193717	3.600051	4.787714	0	1	1	0	0	0	0	0	4	0	0	1	4	12	14	10	5.920792	7	0
L3_chr2_+_6923374	chr2	6923374	6923384	+	NA	NA	NA	4.217545	0.610418	0	0.975531	0	0	2.059989	0.540457	0	0	0	0	14.223761	0	0.494381	0	0	0	5	1	0	1	0	0	3	1	0	0	0	0	14	0	1	0	0	0
L3_chr2_+_9436644	chr2	9436642	9436646	+	NA	NA	NA	0.821016	0.017367	0.005806	2.982354	0.035016	2.145839	6.077726	2.440038	4.867361	3.045005	4.386854	16.623442	0.039458	0	1.756452	0.022949	0.003209	0.032637	1.019991	0.02739	0.005285	3.041226	0.034696	3.047569	8.23933	4.19002	6.075544	3.11193	5.144255	23.807103	0.037258	0	3.069134	0.038408	0.007682	0.030726
L3_chr2_+_10490342	chr2	10490342	10490344	+	NA	NA	NA	12.189636	28.240686	41.199813	65.367998	46.916219	68.018468	67.466629	48.070227	14.903918	66.320102	46.768992	217.016969	1.04306	3.032389	4.14867	1.832072	1.373901	3.03114	14.05487	47.658436	22.05487	65.943345	45.603567	77.378543	76.323116	58.033779	18.012667	61.059113	52.038001	337.22122	1.009709	4.029126	7.029126	3.009709	2.009709	3.029126
L3_chr2_+_26726630	chr2	26726629	26726631	+	NA	NA	NA	2.428912	0.51077	19.874508	3.806617	3.803793	0.382461	7.411637	1.929648	13.328671	1.897987	2.673016	4.070028	0.570577	1.499242	2.85309	2.282488	1.283758	0	2.886374	0.835165	10.660542	3.877988	3.715165	0.626374	9.346397	3.101462	15.77383	2.046527	3.101462	5.764385	0.55	2.01875	4.742281	3.748185	1.884375	0
L3_chr2_+_33213178	chr2	33213131	33213192	+	4052	LTBP1	MGC163161	0	0	0	0	0	0	0	0.540457	0.772772	1.87559	1.68608	52.297369	2.065344	0	1.483144	0	1.287928	13.87297	0	0	0	0	0	0	0	1	1	2	2	74	2	0	3	0	2	14
L3_chr2_+_42048201	chr2	42048201	42048202	+	NA	NA	NA	0.019917	0.623155	0.007581	0.045571	11.257634	0.652323	0	0	0	0	0	0	0	0	0	0	0	0	0.028817	1.020952	0.006781	0.04747	10.980885	1.020342	0	0	0	0	0	0	0	0	0	0	0	0
L3_chr2_+_42128624	chr2	42128598	42128919	+	91461	LOC91461	MGC125960	67.899121	44.411094	81.622925	136.680942	134.909586	189.692353	23.535827	50.758783	94.384248	79.00571	57.727069	143.520361	9.239479	13.00375	54.26918	23.240166	37.960032	64.294673	74.597658	74.821949	43.600716	138.431715	131.207547	208.204489	31	69.886364	110.996575	76.952623	65.65848	215	9	17	73.207373	37.977778	49	66.466295
L3_chr2_+_43124707	chr2	43124701	43124714	+	NA	NA	NA	7.438807	4.193645	3.133508	7.652501	3.063528	14.315281	15.193369	19.472031	9.698437	9.946646	6.012109	17.305205	4.119751	11.4598	9.205828	0.60736	2.013723	1.007135	8.790379	6.968233	1.970414	7.805172	3	18.898573	19.98708	25.999531	11.972144	9.981704	6.994832	24.976742	4	14.957245	13.976247	1	3	1
L3_chr2_+_54639023	chr2	54639000	54639023	+	6711	SPTBN1	ELF,SPTB2,betaSpII	13.801574	4.814704	3.183914	4.884455	4.089265	0	7.952546	11.271034	6.459202	12.011965	9.57552	8.068432	3.098016	5.23245	4.890807	5.442997	8.016448	2.014269	15.958333	8	2	5	4	0	10.98374	17	8	12	11	11.283019	3	6.990476	8.980769	8.901961	11	2
L3_chr2_+_60560788	chr2	60560787	60560788	+	NA	NA	NA	0	0	0	0	0	0	0	0	0	0	0	0	2.054407	6.114563	19.504993	3.061421	0.643964	0	0	0	0	0	0	0	0	0	0	0	0	0	2	8	25	5	1	0
L3_chr2_+_61258066	chr2	61258041	61258165	+	130872	AHSA2	DKFZp564C236,Hch1	567.928404	469.235319	442.686539	397.170804	131.283737	55.30194	79.044625	151.627523	131.94636	73.605624	68.007289	108.580093	161.955355	146.585481	236.837729	113.771207	100.507248	68.681995	609.982599	799.926367	223.991106	400.977007	127.995105	72.999552	99.997442	198.997329	157.998705	72	78	157	159.839966	188.983825	310.984324	184.999048	128.945865	69.995241
L3_chr2_+_65069602	chr2	65069592	65070059	+	6509	SLC1A4	ASCT1,SATT	88.749268	59.431448	42.474276	359.967827	219.812878	48.900508	44.748061	69.805274	70.829417	248.269641	209.824178	98.685348	46.998265	40.130357	51.408041	142.566131	120.468411	63.19826	102	99	25	363.960171	213.99871	67	60	104.997585	86.953175	236.991615	237.993974	139.934783	46	53	82	231.995122	154.996727	63.993507
L3_chr2_+_69093691	chr2	69093691	69094023	+	84168	ANTXR1	ATR,FLJ10601,FLJ11298,FLJ21776,TEM8	2.412732	7.202636	0	2.942775	2.039444	23.615786	9.956935	24.743107	11.993874	5.819595	4.238148	84.050548	9.206784	9.07253	6.321494	25.844379	1.931892	39.106667	3	12	0	3	2	30	13	37	14.980132	6	5	123	9	12	11	42	3	39.902439
L3_chr2_+_83958750	chr2	83958749	83958752	+	NA	NA	NA	9.801225	11.828228	7.024196	13.884059	13.361612	7.063657	6.83794	10.624523	17.014424	5.131611	8.817605	11.055364	13.163545	7.678901	31.367787	4.327961	14.986201	11.635228	11	20	4	14.044813	13	9	9.036034	14.139535	20.124402	5.124402	10	16	13	10	38.07594	7.058003	18	12
L3_chr2_+_85214054	chr2	85214036	85214085	+	83439	TCF7L1	TCF-3,TCF3	3.216977	8.37811	11.960135	0.975531	0	0	8.563863	0.824108	3.091086	0.937795	0	0.741153	0	0.742541	0.988763	0	0	0	4	14	7	1	0	0	12.127273	1.563636	4	1	0	1	0	1	2	0	0	0
L3_chr2_+_85625707	chr2	85625706	85625707	+	NA	NA	NA	0	0.610418	0	0	0	0	0	0	0	0	0	0	1.032672	5.281065	2.887265	11.478504	2.773991	3.944081	0	1	0	0	0	0	0	0	0	0	0	0	1	6.962264	4.979592	18.6719	4	4
L3_chr2_+_86862666	chr2	86862664	86862666	+	NA	NA	NA	1.656842	0	22.776222	0	18.519262	0	0	0	0	0	0	0	0	2.269478	0	1.826311	0.643964	0	2	0	12	0	18	0	0	0	0	0	0	0	0	3	0	3	1	0
L3_chr2_+_95023119	chr2	95023119	95023119	+	NA	NA	NA	4.307503	1.810134	1.591957	1.957861	0	0	0	0	0	0	0	0	1.032672	0.742541	15.984257	0	0.643964	1.993043	5	3	1	2	0	0	0	0	0	0	0	0	1	1	21	0	1	2
L3_chr2_+_96377270	chr2	96377268	96377272	+	NA	NA	NA	2.150242	4.194731	22.127656	10.83685	2.400727	1.364272	2.180275	3.52166	21.533322	2.516623	5.126965	5.706281	0.03138	1.535607	10.737712	6.935554	3.780963	1.040417	2.684114	6.956565	12.020138	11.031812	2.349322	2.002608	3.014701	5.566943	25.350105	2.649597	5.948582	8.072133	0.029501	2.043159	16.488039	11.320098	5.310525	1.033568
L3_chr2_+_96566212	chr2	96566212	96566223	+	NA	NA	NA	6.013676	4.823013	3.343982	2.942775	9.212433	2.123056	0.66108	14.944828	5.761294	0.937795	4.269973	2.156844	5.100095	14.625535	4.139947	3.668781	3.714923	11.783266	7	8	2	3	9	3	1	21	7	1	5	3	5	19	7	6	5	12
L3_chr2_+_96578812	chr2	96578811	96578812	+	NA	NA	NA	10.745567	4.625762	9.609395	3.93257	1.019722	0	0.66108	2.038892	0.061258	0	0	0.741153	2.054407	0	0.000302	0	0	0.80846	12.014469	7.74359	5.36	4.014469	1	0	1	3.257143	0.085832	0	0	1	2	0	0.001533	0	0	0.8
L3_chr2_+_96790337	chr2	96790318	96790365	+	26504	CNNM4	ACDP4,KIAA1592,FLJ42791	21.546848	3.640488	1.591957	8.835522	12.309298	7.571852	38.668393	14.827693	4.720604	17.876405	58.874351	25.510589	8.176916	3.012019	1.977525	5.517199	17.934593	7.916714	24	6.012516	1	9	12	10	45	22	6	18	65	36	8	4	4	9	23	7.964286
L3_chr2_+_100985186	chr2	100985180	100985190	+	6160	RPL31	MGC88191	2.412732	10.14506	1.591957	2.933393	3.063528	0	0	0.540457	3.175061	2.870125	2.583893	0.741153	58.564807	45.918622	46.286222	53.74071	40.194585	35.979124	3	17	1	3	3	0	0	1	4	3	3	1	57.994334	58.983967	59.940649	86.983724	47.969811	36.991501
L3_chr2_+_101680429	chr2	101680407	101680594	+	9448	MAP4K4	NIK,FLH21957,FLJ10410,FLJ20373,FLJ90111,HGK,KIAA0687	20.79288	7.289407	15.033861	39.523971	16.365227	0	2.059989	6.241007	8.784386	9.964658	11.162347	10.740661	12.326558	7.460498	15.407837	6.699492	8.821635	10.767727	24	12	9	40.270903	16	0	3	10	11	10	13	15	12	10	26	11	12.96	10.988095
L3_chr2_+_105727752	chr2	105727685	105727983	+	8440	NCK2	GRB4,NCKbeta	568.489218	378.049813	184.233844	355.121313	258.108914	232.283797	489.990108	405.761001	371.798221	386.471645	416.876481	758.531734	171.842464	135.500609	123.595036	114.3051	198.179558	190.730034	625.694949	637.468292	104.680811	360.006678	251.593515	298.953722	594.3604	526.57672	441.450161	371.170972	471.734398	1119.93654	168.667593	177.137652	193.460279	186.445415	254.914807	194.187949
L3_chr2_+_108666786	chr2	108666783	108666788	+	3987	LIMS1	PINCH,PINCH1	0	0	0	0	0	0	0	0	0	0	0	0	0	3.040757	1.585219	12.893966	2.013723	3.906001	0	0	0	0	0	0	0	0	0	0	0	0	0	4	3	21	3	3.960784
L3_chr2_+_109143827	chr2	109143827	109143827	+	NA	NA	NA	15.384425	6.985336	5.161982	4.867798	1.019722	0	1.398909	5.600086	0	0	0	1.454129	3.072054	8.506649	0.494381	0	0	0	16.95	11.745098	3	4.95	1	0	2	8	0	0	0	2	3	11	1	0	0	0
L3_chr2_+_111594988	chr2	111594987	111594995	+	10018	BCL2L11	BAM,BIM,BIM-alpha6,BIM-beta6,BIM-beta7,BOD,BimEL,BimL	1.656842	0	0	6.895737	0	0.638107	12.134247	6.60256	1.580632	3.86466	3.464574	2.195282	2.054407	3.040757	0	4.861213	0.643964	1.007135	2	0	0	7	0	1	15	10	2	4	4	3	2	4	0	7.980392	1	1
L3_chr2_+_112372654	chr2	112372651	112372723	+	10461	MERTK	MER,MGC133349,c-mer,RP38	0	0.610418	0	35.077075	27.597653	6.185154	0.66108	0	1.545544	15.747818	46.928923	63.001728	0	0.742541	0	54.576816	111.441354	84.108111	0	1	0	35.719823	26.987179	9	1	0	2	16	54	88.981595	0	1	0	88.993884	139.946712	85.988304
L3_chr2_+_113601612	chr2	113601612	113601645	+	3557	IL1RN	IL1RA,ICIL-1RA,IL-1ra3,IL1F3,IRAP,MGC10430	0	0	0	5.887231	6.14369	2.908506	0	2.39927	8.966277	46.593116	21.942111	12.61532	5.152423	1.485082	11.779361	61.715965	113.551545	96.471562	0	0	0	6	6	4	0	4	11	44.990654	25	18	5	2	19	100	129	100.992174
L3_chr2_+_127130192	chr2	127130147	127130242	+	2995	GYPC	GE,CD236,CD236R,GPC,GYPD,MGC117309,MGC126191,MGC126192	52.523528	19.193168	18.631804	66.920965	108.920642	33.418734	15.390708	20.424083	18.319649	24.699118	36.295419	36.489156	19.443776	28.012649	13.576975	34.183601	44.624325	43.727709	59.997024	31.933333	11	67.985154	106	46	21	32	22.967657	24.995305	42	50.986047	19	36.915234	22.98822	55.888414	59	44
L3_chr2_+_131316977	chr2	131316976	131316977	+	NA	NA	NA	0	0	0	0	2.043806	0.638107	0	0	0.772772	0	2.583893	10.386157	0	0.742541	0.494381	3.848737	15.89496	14.502003	0	0	0	0	2	1	0	0	1	0	3	15	0	1	1	6.278689	19	14.918033
L3_chr2_+_134593975	chr2	134593948	134594006	+	NA	NA	NA	38.799833	12.658057	38.795297	28.368585	15.334052	7.917841	19.659	23.110644	58.8406	40.69329	49.390815	93.562343	19.425888	9.097069	23.344895	17.176756	19.901031	19.687362	45	21	21	28.959064	15	11	25.997403	33.99734	68.986764	39.997429	55.994819	137.986937	19	11.993333	34	27.973421	27	20
L3_chr2_+_134923301	chr2	134923301	134923304	+	NA	NA	NA	0	0	0	0	0	0	0	0.540457	0	0	0	2.195282	0	10.870975	1.090837	0.60736	1.36976	3.97823	0	0	0	0	0	0	0	1	0	0	0	3	0	14	2	1	2	4
L3_chr2_+_136215667	chr2	136215667	136215980	+	23190	UBXD2	FLJ23318,KIAA0242,UBXDC1,erasin,KIAA2042	246.234577	191.399212	151.073711	225.138416	129.060646	30.568202	91.082826	176.771957	148.493682	169.677526	188.932514	172.215502	115.245564	71.122103	104.454933	90.577483	112.373684	60.424007	280.980781	319.998523	87.986627	228.545806	125.985128	44	119.998069	251.910097	180.920274	166.79976	215.922827	245.81184	112.93604	93.984823	157.984134	147.91507	147.983614	60.99844
L3_chr2_+_147061093	chr2	147061092	147061095	+	728773	LOC728773	MGC51329	2.528698	0.615711	0	0	4.096355	0.638107	4.445985	2.573762	5.005007	6.077393	0.84304	2.195282	4.199491	9.334972	6.574751	11.693815	7.869688	12.589419	3	1.008242	0	0	4	1	6.023465	4.015648	6.108014	6	1	3	4.110345	12.110345	10.020162	19.010081	10.22069	13
L3_chr2_+_149118768	chr2	149118765	149118790	+	26122	EPC2	DKFZP566F2124,EPC-LIKE	10.635923	15.284314	8.010638	23.783211	6.008516	1.18681	16.813077	21.933606	15.945211	5.921451	12.254254	24.10252	11.087134	6.730107	32.523833	10.405571	34.212975	1.993043	12.743119	25.486239	4.93578	24.165138	5.87156	1.87156	21	31.826108	19.297746	5.957746	13.915493	34.948444	10.836653	8.951691	43.927536	16.975845	40.951691	2
L3_chr2_+_152899933	chr2	152899837	152900066	+	114793	FMNL2	FHOD2,FLJ37546	8.431576	10.114882	49.223277	353.922506	394.97098	106.697502	5.69556	1.62137	37.949695	177.984158	327.794245	370.762112	0	2.806472	21.16742	94.727294	391.001153	159.41179	10.378995	16.694612	27.938776	356.473061	382.646264	121.402674	7.693688	3	45.996507	164.45515	358.540215	566.495666	0	3.783001	33.990917	153.568182	407.105762	167.100864
L3_chr2_+_160180099	chr2	160180079	160180106	+	NA	NA	NA	18.229781	17.283065	19.431943	7.857123	1.019722	1.276213	14.462878	17.448206	9.618247	10.136375	8.642526	9.914332	28.340717	27.784513	15.329633	25.176173	5.431678	5.95835	20.943396	29	11	8	1	2	19	26	12	10	10	14	28	36	24	41	8	6
L3_chr2_+_160277245	chr2	160277224	160277328	+	64844	MARCH7	AXO,AXOT,DKFZP586F1122,MARCH-VII,RNF177	39.049409	49.588428	28.027844	25.337302	11.22732	6.351408	31.599948	56.456545	45.665236	29.168073	49.859347	24.007304	150.962393	128.341349	172.535424	122.570093	103.169243	35.418905	46	83	15.994924	25.848341	11	9	41	79	55.797297	28.643443	57	33.981013	149	164.920525	221.909616	199	126.96928	36
L3_chr2_+_169634313	chr2	169634311	169634408	+	10170	DHRS9	3alpha-HSD,RDH15,RDHL,RETSDR8	2.412732	5.475958	8.616153	0	0	0	5.751354	32.231195	17.638805	2.94947	2.552068	0.741153	135.812962	96.304613	83.323708	28.162103	18.430524	5.014446	3	9	5	0	0	0	8	50	22	3	3	1	134	124.99811	126.990021	45.994343	26	5
L3_chr2_+_172657714	chr2	172657714	172657736	+	1745	DLX1		12.594623	1.810134	0	2.933393	0	0	0	0	0	0	0	0	0	0.742541	0	0.60736	0	0	15	3	0	3	0	0	0	0	0	0	0	0	0	1	0	1	0	0
L3_chr2_+_173000393	chr2	173000393	173000661	+	3655	ITGA6	CD49f,ITGA6B,VLA-6	7.753988	4.874442	116.385632	116.802249	44.128272	3.276647	1.98324	3.437421	110.91083	81.951515	67.425404	60.003559	3.098016	2.970164	116.102206	134.051452	125.057996	50.118193	9.039491	8	60	118	42.991701	5	3	6	128	77	75.925837	86.814737	3	4	145	217	149.806362	50.997685
L3_chr2_+_173648809	chr2	173648781	173648903	+	51776	ZAK	MLT,MRK,AZK,MLK7,MLTK,mlklak	109.018977	71.144044	26.403603	59.926972	23.527785	2.638541	22.64609	26.066667	28.290974	20.919232	15.422576	20.299815	67.292833	49.87259	24.665134	29.954008	34.516671	12.970907	124	118.997151	16	61	23	4	31	39	35	21	18	28	66	65	43	49	47	13
L3_chr2_+_177506653	chr2	177506653	177506654	+	NA	NA	NA	0	0	0	0	0	0	12.134247	4.479534	7.341926	0.937795	1.68608	8.302506	1.032672	2.924864	5.775536	1.832151	3.390968	0	0	0	0	0	0	0	15	7	9	1	2	12	1	3.894737	8.947368	3	4.789474	0
L3_chr2_+_177965733	chr2	177965730	177965751	+	8540	AGPS	ADAP-S,ADAS,ADHAPS,ADPS,ALDHPSY	28.392061	10.187411	20.576288	16.680614	21.518134	2.552427	4.943467	5.9658	6.324122	0.937795	5.192645	3.677588	16.383044	10.581923	1.483144	4.873181	4.061918	3.021404	33	17	12	17	21	4	7	9.933333	8	1	6	5	16	14	3	8	6	3
L3_chr2_+_183610643	chr2	183610642	183610643	+	NA	NA	NA	10.446087	6.579704	10.563616	13.735768	4.096355	0.650373	2.960227	0	0.772772	0	0.84304	1.245761	2.065344	2.269478	0.932729	0.60736	0.643964	0	11.908398	11	6.027042	13.912281	4	1.027012	4	0	1	0	1	1.705882	2	3	1.9	1	1	0
L3_chr2_+_185192976	chr2	185192976	185192976	+	NA	NA	NA	0	0	0	0	0	0	0	0	0	0	0	0	0	0	15.118189	1.218951	0.643964	0	0	0	0	0	0	0	0	0	0	0	0	0	0	0	20	2	1	0
L3_chr2_+_192251078	chr2	192251077	192251134	+	64859	OBFC2A	DKFZp667M1322,FLJ13624,FLJ22833,MGC111163	34.240049	63.786394	28.306752	29.579437	39.01254	13.559714	8.511156	123.472159	20.564414	30.061664	78.834375	65.33444	27.500093	47.370778	35.190888	35.743852	112.480406	62.711494	37.478424	107.965691	16	30	38	18	12	151.819066	25	29	88	96	27	60.990385	49	58	129	64.97603
L3_chr2_+_192419968	chr2	192419967	192419969	+	NA	NA	NA	8.894501	14.184549	8.919993	16.472425	9.239868	5.052218	0.66108	8.2519	11.78419	0.959895	0.864595	6.976286	4.11835	8.506649	22.230359	5.544435	3.714923	3.975432	10.029642	24.02836	5	16.675979	9	6.838631	1	12	14	1.027504	1.027426	10.027504	4.029497	11	28.088491	9.029497	5	4.029497
L3_chr2_+_196230203	chr2	196230152	196230224	+	57181	SLC39A10	DKFZp781L10106,LZT-Hs2,MGC126565,MGC138428	1.608488	1.220836	0	1.951062	3.059166	1.276213	5.518887	1.718711	7.467917	0.937795	7.702722	5.159893	14.394548	9.119816	3.664819	12.180032	17.614766	10.985719	2	2	0	2	3	2	8	3	9	1	9	7	14	12	7	20	25	11
L3_chr2_+_197878999	chr2	197878999	197878999	+	NA	NA	NA	0	0	0	0	0	0	0	0	3.233036	0.937795	0.84304	3.544256	0	0	2.4069	0	36.726148	1.993043	0	0	0	0	0	0	0	0	4	1	1	5	0	0	4	0	41	2
L3_chr2_+_200879467	chr2	200879458	200879696	+	26010	LOC26010	DKFZp564A2416,DNAPTP6	71.870462	60.222402	114.110446	144.608361	79.942732	19.010609	18.827945	27.213378	94.259636	38.244177	52.972836	82.650018	7.228704	17.310263	33.139908	26.905014	25.114176	13.972974	81.996269	100.991736	63.997093	146.664065	78	26	26.980556	43.543077	113.994135	38	60.969502	116.960769	7	23	54	44	34	14
L3_chr2_+_202606822	chr2	202606817	202606823	+	8324	FZD7	FzE3	19.235655	19.995638	16.737923	21.777127	10.269854	12.093014	14.814728	30.92596	16.753043	68.414921	51.614242	47.739393	21.186215	23.442589	43.641044	39.635863	30.59727	44.630274	21	34	9	22	10	15	18	37	20	62	57	72	21	30	52	64	35	47
L3_chr2_+_206255416	chr2	206255376	206255470	+	8828	NRP2	NP2,MGC126574,NPN2,PRO2714,VEGF165R2	0	3.000661	0	7.843411	6.133071	6.160431	19.176088	13.349468	100.337768	102.971201	150.056725	212.690732	0	13.243968	38.803118	26.527466	34.252519	59.949365	0	5	0	8	6	9	24	19.998661	116	94.998661	164.998661	323.998661	0	17	48	43	42	62
L3_chr2_+_216322784	chr2	216322784	216322786	+	NA	NA	NA	0.804244	0.610418	1.591957	5.036752	3.206351	0.867101	7.037471	2.666647	10.967411	4.019885	7.392519	19.768063	1.032672	1.502626	6.569556	1.429929	2.130027	2.014269	1	1	1	5.140909	3.140909	1.391966	9.356522	4.534783	13.356522	4.178261	8.534783	28.580854	1	2	10	2.349206	3	2
L3_chr2_+_217206388	chr2	217206381	217206402	+	3485	IGFBP2	IBP2,IGF-BP53	9.93159	23.61754	10.617628	19.421878	10.204007	11.49573	10.202852	4.414636	1.526918	1.87559	1.668841	1.407543	4.087834	15.955528	16.033546	6.110738	6.122656	4.007312	11.929674	39.549092	6.219885	19.80252	9.981844	14.963687	13.14649	7.597557	1.934132	2	1.979938	1.934132	3.968858	20.961715	25.138059	10	8.910256	4
L3_chr2_+_220082825	chr2	220082824	220082825	+	NA	NA	NA	0	0.610418	1.591957	0	0	0	0	1.178254	4.913659	0	13.268959	0.741153	0	2.269478	2.4069	0	0	1.007135	0	1	1	0	0	0	0	2	6	0	15	1	0	3	4	0	0	1
L3_chr2_+_232992493	chr2	232992493	232992497	+	NA	NA	NA	1.829856	3.774305	1.210177	3.400749	11.097601	4.354734	3.945875	2.727284	5.118848	3.277245	7.056654	3.367494	1.036664	0.742541	3.105303	0.194813	0.187859	1.982269	2.199875	6.250294	0.80683	3.47619	10.838179	6.076797	5.34664	4.392095	6.301186	3.458272	8.162055	4.679051	1.003704	1	5	0.322581	0.322581	1.967742
L3_chr2_+_233074363	chr2	233074360	233074363	+	NA	NA	NA	1.985753	4.159516	1.591957	8.895482	4.060854	2.908506	10.406269	8.419916	7.825229	1.987803	9.717411	9.587598	2.054407	7.35007	9.730034	9.697857	4.705522	5.754043	2.37931	6.897436	1	9.042304	3.972222	4	13.03848	12.279252	9.561462	2.055016	11	13.914308	2	9.664526	14.225179	15.789291	6.39433	5.833847
L3_chr2_+_233633295	chr2	233633283	233633356	+	NA	NA	NA	171.602371	83.071631	24.395083	107.934943	97.755891	38.591645	177.207982	120.411768	48.946457	132.618487	109.254276	126.571441	139.026524	115.289611	41.576702	139.279846	167.857436	110.239658	184.955242	140.971522	14	108.985558	94.961415	47.982546	199.994328	154.99773	59	123	121.998864	187	137.992367	146.990203	56.99347	224.984703	185.988016	114.995637
L3_chr2_+_234539996	chr2	234539992	234540007	+	NA	NA	NA	0	0	0	0	0	0	0	0	0	0.937795	0	0	1.032672	0	1.090837	9.813427	13.242858	2.935814	0	0	0	0	0	0	0	0	0	1	0	0	1	0	2	16	17	2.934426
L3_chr2_+_235342484	chr2	235342483	235342485	+	NA	NA	NA	0	0	0	0	0	0	0	0	1.580632	2.94947	2.583893	9.645004	0	0	3.823916	4.909839	3.714923	10.805214	0	0	0	0	0	0	0	0	2	3	3	14	0	0	6	8	5	11
L3_chr2_+_238732299	chr2	238732275	238732309	+	NA	NA	NA	11.101397	4.856637	4.775871	0	0	0.638107	4.966598	1.718711	0.772772	4.82506	0.84304	1.482306	2.054407	0.742541	0.494381	0.60736	0.643964	2.014269	13	8	3	0	0	1	7	3	1	5	1	2	2	1	1	1	1	2
L3_chr2_+_240255803	chr2	240255803	240255803	+	NA	NA	NA	0	0	0	0	0	0	0	0	43.857822	0	0	0	0	0.742541	0	0	0	0	0	0	0	0	0	0	0	0	50	0	0	0	0	1	0	0	0	0
L3_chr2_+_240533530	chr2	240533530	240533530	+	NA	NA	NA	12.6035	4.186026	14.75466	5.906061	14.392716	9.676941	1.398909	8.011285	2.402289	1.93233	2.583893	2.156844	0	0	0	0	0	0	14	7	8	6	14	12	2	11	3	2	3	3	0	0	0	0	0	0
L3_chr2_+_242403866	chr2	242403850	242404162	+	129807	NEU4	MGC102757,MGC18222	0	4.826743	3.343982	0	0	0	0.66108	0.540457	2.402289	0	0	0	0	13.897154	38.392351	1.214719	0	0	0	8	2	0	0	0	1	1	3	0	0	0	0	18	51.944444	2	0	0
L3_chr2_-_5751375	chr2	5751375	5751377	-	NA	NA	NA	1.649922	1.227598	1.62219	4.893837	1.367872	0	0	1.725738	0	10.357737	2.583893	1.737879	1.032672	3.636737	7.11754	6.495036	7.866936	6.220345	2.049356	2.024678	1.024678	5	1.340206	0	0	3.011555	0	10.393471	3	2.355138	1	4.84375	11.21875	10.599068	10.6875	6.264564
L3_chr2_-_8895195	chr2	8895177	8895212	-	57498	KIDINS220	ARMS,MGC163482	32.807463	45.194765	47.359709	30.486817	10.244527	4.638975	18.566799	36.085208	25.407682	35.977794	52.768783	38.39596	58.045352	36.608089	50.647376	34.906989	61.71327	17.951204	38	76	27	31	10	7	24.992278	52	31	35	59.996139	53.996154	56.98249	47.964998	75.988338	56.982558	79.959226	18
L3_chr2_-_16710583	chr2	16710565	16710588	-	81553	FAM49A	DKFZP566A1524,FLJ11080,FLJ33961	4.989785	1.822352	11.960135	2.926593	4.078888	0.041677	8.432908	2.56872	2.318315	11.153515	4.261095	8.068152	3.819769	4.490335	0.988763	5.491659	6.157474	7.934719	6	3	7	3	4	0.082609	11	4	3	11	5	11	3.705882	6	2	9	9	8
L3_chr2_-_17798528	chr2	17798525	17798568	-	79677	SMC6	FLJ22116,FLJ35534,SMC6L1	11.668416	21.896127	8.279922	35.476578	8.175244	1.362328	18.076955	23.315865	29.667717	21.713119	6.88263	10.076384	27.516975	15.101998	16.560689	20.251171	18.535117	18.806899	14	36.527474	5	36	8	2	24.751479	35.922078	36	22	8	14	27	20	28	33	25.96319	19
L3_chr2_-_19411257	chr2	19411249	19411292	-	NA	NA	NA	8.609077	1.220836	0	0.975531	0	0	2.721069	5.404567	4.778579	1.93233	11.167296	4.41874	9.261238	2.970163	2.676056	3.04103	1.287928	2.014269	10.270833	2	0	1	0	0	4	10	6	2	13	6	9	4	5	5	2	2
L3_chr2_-_20413917	chr2	20413874	20414380	-	NA	NA	NA	350.72435	228.581397	155.70543	213.541169	98.099959	30.469665	146.240481	282.321491	236.038262	201.980721	196.072296	217.6716	198.86313	144.071389	190.709683	156.18669	164.564847	68.466596	384.450125	386.386771	88.292951	216.409034	95.715573	42.844742	182.941772	360.219306	282.768974	194.051414	221.105727	316.045926	196.211597	186.574606	272.323508	253.826996	200.791839	69.774379
L3_chr2_-_21681864	chr2	21681864	21681864	-	NA	NA	NA	0.804244	1.211934	3.343982	0	0	0	11.473167	1.178254	0	5.024947	0	0	0	0	0	0	0	0	1	2	2	0	0	0	14	2	0	5	0	0	0	0	0	0	0	0
L3_chr2_-_24996270	chr2	24996196	24996633	-	109	ADCY3	AC3,KIAA0511	166.361197	105.384428	179.956886	501.837339	431.264835	222.904768	108.821664	101.84864	158.914328	109.983113	267.382264	245.919576	29.64718	37.9466	76.307239	66.171919	75.572176	108.77564	186.818883	176.942811	99.881129	506.815966	418.795773	269.996351	132.924442	144.938889	188.953697	109.952531	300.853935	356.918071	29	49.964978	118.904908	108	99.04707	110.946313
L3_chr2_-_27457103	chr2	27457099	27457116	-	130557	ZNF513	FLJ32203,HMFT0656	18.805206	6.053038	3.343982	11.759532	4.087612	7.731332	0.66108	1.080913	0.772772	0	1.68608	0	1.032672	0	2.66753	1.214719	0	6.978407	22	10	2	12	4	11	1	2	1	0	2	0	1	0	4.986301	2	0	7
L3_chr2_-_31018658	chr2	31018656	31018660	-	NA	NA	NA	4.185541	9.572057	12.263975	5.866785	28.791235	5.894953	0	0	0	0	1.68608	0	0	0	0	0	0	0	5	16	7	6	28	8	0	0	0	0	2	0	0	0	0	0	0	0
L3_chr2_-_37237596	chr2	37237595	37237647	-	5610	EIF2AK2	EIF2AK1,MGC126524,PKR,PRKR	69.798486	55.333184	49.092858	105.492342	46.143875	9.714169	9.248985	40.100656	54.002189	51.308742	44.152912	70.609381	15.409433	33.859985	24.903251	25.135569	37.039163	11.896206	78.997506	93.071529	27.66835	107	45	14	13	59.984416	65.984416	49.974093	50.47681	102	15	43.963511	40.561515	41.123583	50	11.9875
L3_chr2_-_38156798	chr2	38156783	38156837	-	1545	CYP1B1	CP1B,GLC3A,P4501B1	1.656842	1.810134	3.014076	15.668854	8.210234	4.037376	1.316746	2.51991	22.68701	15.804018	34.099084	28.498243	3.072054	1.485082	33.04559	19.931767	39.080791	18.056655	2	3	1.9	15.972973	8	6	1.992424	3.932331	26.909943	15	38	42.521404	3	2	41	32.479601	44.585883	18.688623
L3_chr2_-_39859892	chr2	39859891	39859906	-	80745	THUMPD2	C2orf8,MGC2454	12.042191	7.216997	6.753939	15.738072	5.116077	1.276213	1.32216	2.409731	6.7687	0.937795	5.589462	3.700534	2.065344	6.024038	6.438472	4.82889	3.364205	1.007135	14.076397	12	4	16	5	2	2	4.5	8.5	1	6.5	5	2	8	11.544699	7.923077	4.923077	1
L3_chr2_-_40533121	chr2	40533114	40533123	-	NA	NA	NA	0.804244	0	0	4.877655	0	0	0	0	0	0	0.84304	2.852977	13.207054	2.245167	1.585219	5.503378	2.773991	1.007135	1	0	0	5	0	0	0	0	0	0	1	4	13	3	3	9	4	1
L3_chr2_-_42873218	chr2	42873206	42873581	-	23498	HAAO	3-HAO,HAO	11.668416	6.633146	24.869896	2.926593	16.368539	2.000434	1.98324	4.730548	2.353404	0	0.84304	9.227038	1.032672	0.742541	0.494381	4.875835	2.013724	12.694087	14	11	14	3	16	3	3	8	3	0	1	13.04918	1	1	1	8	3	13
L3_chr2_-_46432623	chr2	46432623	46432624	-	NA	NA	NA	6.117836	8.273425	0	15.683857	12.295528	2.908506	2.16878	0	0	0	0.84304	0	0	0.742541	3.497737	0.60736	0.643964	1.993043	7	13.833333	0	15.904762	11.97619	4	3	0	0	0	1	0	0	1	6	1	1	2
L3_chr2_-_46996433	chr2	46996390	46996468	-	90411	MCFD2	F5F8D,DKFZp686G21263,LMAN1IP,SDNSF	25.877366	37.278669	17.039847	34.172043	25.549047	7.814531	52.891909	70.701094	66.044152	93.377974	127.705378	90.407719	112.069645	127.735634	126.042991	167.74693	299.056699	122.660811	31.081331	61.960585	10	34.852756	24.98524	10.970696	71.991304	106.97018	81.988439	91.998551	145.988321	127.97248	109.963695	166.946072	188.979164	272.933485	359.893553	124.976696
L3_chr2_-_47644294	chr2	47644293	47644294	-	NA	NA	NA	5.111747	3.611079	3.343982	1.957861	7.180999	0.638107	0	0	0	0	0	1.454129	33.212432	47.493636	30.806141	27.816486	41.252878	21.134551	6	6	2	2	7	1	0	0	0	0	0	2	33	60	38.991803	45	46.995902	22
L3_chr2_-_55053722	chr2	55053722	55053733	-	NA	NA	NA	0	0	0	0	1.019722	0	0	0	0	0	0	0.741153	18.364607	24.637957	70.634731	29.478195	16.073257	27.430154	0	0	0	0	1	0	0	0	0	0	0	1	18	32	88	48	22	28
L3_chr2_-_55090891	chr2	55090871	55090916	-	57142	RTN4	ASY,NI220/250,NOGO,NOGO-A,NOGOC,NSP,NSP-CL,Nbla00271,Nbla10545,Nogo-B,Nogo-C,RTN-X,RTN4-A,RTN4-B1,RTN4-B2,RTN4-C	0	0	0	0.975531	0	0	0	0	5.58644	0.937795	2.552068	3.610973	4.130688	5.257186	10.946412	62.691817	18.928295	4.028538	0	0	0	1	0	0	0	0	7	1	3	5	4	7	19	102	26	4
L3_chr2_-_55500497	chr2	55500464	55500539	-	55704	CCDC88A	APE,DKFZp686D0630,GIV,GRDN,HkRP1,KIAA1212,GIRDIN	0.804244	1.220836	0	28.534491	1.019722	1.276214	6.412433	11.747917	3.934036	13.688433	16.256738	11.659433	23.534139	4.47279	14.035581	30.67567	26.072928	14.828901	1	2	0	29	1	2	9	19	5	14	19	16.118564	23	6	24	50	35.954082	15
L3_chr2_-_64225059	chr2	64225055	64225066	-	NA	NA	NA	0.804244	3.01661	1.591957	0.975531	5.123968	0	3.768114	2.161827	1.580632	1.93233	0	1.482306	15.230471	5.325012	9.027125	1.218951	3.714923	1.993043	1	5	1	1	5	0	5	4	2	2	0	2	15	6.939759	13.879518	2	5	2
L3_chr2_-_64944268	chr2	64944214	64944276	-	NA	NA	NA	0	0.610418	0	3.915723	0	0	2.721069	0.540457	22.161835	44.754739	51.344373	22.538273	0	2.987708	23.724615	22.671539	33.511328	7.007489	0	1	0	4	0	0	4	1	26.988636	44	58.965517	32	0	4	36.951769	37	44.965131	7
L3_chr2_-_65013078	chr2	65013075	65013162	-	NA	NA	NA	0	0	0	0	0	0	0.66108	0	0.772772	1.87559	26.997328	14.156214	0	0	0	0	0.643964	1.993043	0	0	0	0	0	0	1	0	1	2	31	20	0	0	0	0	1	2
L3_chr2_-_65447270	chr2	65447267	65447377	-	NA	NA	NA	0	0	21.134803	7.827229	1.019722	0.638107	0	27.810347	98.78104	85.291531	78.447072	36.881959	0	27.558965	124.437239	96.63533	102.092363	18.615879	0	0	12	8	1	1	0	38	116.950472	82.845705	88.990035	52.652932	0	35.94501	162.456269	156.746027	122.842448	18.991525
L3_chr2_-_65513165	chr2	65513138	65513239	-	200734	SPRED2	FLJ21897,FLJ31917,MGC163164,Spred-2	7.482876	6.633147	17.938574	43.343189	21.4961	8.590172	25.209894	36.639435	130.021667	99.569587	76.179504	59.853082	19.406921	44.016729	48.345172	73.428009	45.829752	28.615624	9	11	10	44	21	11.991071	34	51	150.556363	91.986139	84.966486	86	19	56.997375	68.997355	118.98421	57.994751	28.997416
L3_chr2_-_69518072	chr2	69518060	69518104	-	27247	NFU1	NIFU,CGI-33,HIRIP5,MGC142252,MGC142254,NIFUC,Nfu	5.678063	5.404001	6.753939	11.756599	4.078888	0	1.32216	0.540457	2.353404	0	1.600219	1.454129	24.319297	9.88361	7.162556	8.553079	5.51351	4.99322	7	9	4	12	4	0	2	1	3	0	1.9	2	23.672131	13	13	14	8	5
L3_chr2_-_69724261	chr2	69724261	69724377	-	22848	AAK1	DKFZp686F03202,DKFZp686K16132,FLJ23712,FLJ25931,FLJ31060,FLJ42882,FLJ45252,KIAA1048,MGC138170,MGC164568,MGC164570	49.571791	19.125054	12.186177	38.495194	10.249678	3.546613	18.547444	67.295363	16.50267	58.598012	21.807706	17.787266	7.144244	11.52352	2.227429	15.883818	13.97425	4.985364	54	32	7	39	10	5	23.993311	85.117465	20	55	25	25	7	15.254737	4	25.92	19	5
L3_chr2_-_72229753	chr2	72229753	72229755	-	NA	NA	NA	0.796824	2.990195	0	1.861181	3.036334	1.175363	1.376676	1.828105	0	10.656333	0.830403	2.764878	0	0.761931	0.960217	0.416029	0	1.635497	0.99115	4.955752	0	1.90172	2.973451	1.747591	1.970588	2.955882	0	10.490186	0.985294	3.806811	0	1.025673	1.872646	0.686275	0	1.619023
L3_chr2_-_86704468	chr2	86704467	86704481	-	7844	RNF103	KF1,MGC102815,MGC41857,ZFP103,hkf-1	10.335381	19.598353	14.380864	4.917216	8.191662	1.362328	19.366069	13.927501	6.408097	1.87559	2.552068	2.195282	19.309566	9.948379	8.383699	3.053756	5.358761	10.888339	12	33	8	5	8	2	23	19	8	2	3	3	19	13	13	5	7	11
L3_chr2_-_95376102	chr2	95376101	95376102	-	NA	NA	NA	0	0.23729	0	2.218876	2.650453	0.642127	0	0	2.605495	8.204045	6.254213	12.336192	0	0	0	1.218951	0	0	0	0.383628	0	2.265216	2.591573	1.005757	0	0	3.245487	8	7.13963	17.85	0	0	0	2	0	0
L3_chr2_-_96146038	chr2	96146021	96146038	-	151	ADRA2B	ADRA2L1,ADRA2RL1,ADRARL1,ALPHA2BAR	0	0	0	0.975531	14.349321	0	0	0	0	0	0	0	0	0	0	0.60736	2.773991	1.007135	0	0	0	1	14	0	0	0	0	0	0	0	0	0	0	1	4	1
L3_chr2_-_96174907	chr2	96174897	96174955	-	1844	DUSP2	PAC1,PAC-1	101.818483	919.505463	476.582547	570.240211	961.578987	281.95148	161.599431	1013.026901	164.857753	212.674231	393.259482	196.970449	52.282389	419.637907	270.448223	142.811878	559.459582	256.114047	106.998666	1610.997868	218	568.998666	925.997331	289	172	922.998631	185	188	421.99545	301.999544	52	516	272.995736	229.997868	528	274
L3_chr2_-_98713989	chr2	98713965	98714042	-	11320	MGAT4A	GNT-IV,GNT-IVA	5.56007	2.470809	3.183914	4.736228	1.019722	0	3.813911	11.098758	1.580632	0.390502	5.113013	4.447554	24.425197	12.870311	6.970315	11.430333	20.754667	25.757323	6.807018	4.046208	2	4.855666	1	0	5.694836	16.015239	2	0.431718	6	6.035443	23.846847	16.994792	12.979111	18.743083	28.656256	25.984429
L3_chr2_-_105312601	chr2	105312548	105312633	-	9392	TGFBRAP1	TRAP1,TRAP-1	16.171015	15.509472	17.23313	16.696985	20.309156	3.546613	46.28937	49.697035	31.257709	40.424313	39.475179	39.923226	23.586351	20.259053	17.435491	12.188744	19.111567	23.935515	19	25.711041	9.980769	17.06026	19.869159	5	63	73.735892	38.967647	40.966387	45.32492	56.01014	23	26.94854	28.892286	20	26.974522	23.962025
L3_chr2_-_113310828	chr2	113310825	113310835	-	3553	IL1B	IL-1,IL1-BETA,IL1F2	0	0	20.328831	25.747052	16.443769	0.638107	0.66108	26.936776	84.39538	107.053676	59.767551	28.318414	7.121753	75.495548	425.2691	401.431155	542.693817	237.39254	0	0	11	26	16	1	1	34	95	94.994118	66	42	7	95	398	641	498.999479	255
L3_chr2_-_113715850	chr2	113715839	113715853	-	NA	NA	NA	0	0	0	1.951062	0	0	0	0	1.580632	8.645481	15.01749	9.223053	0	0	0	3.64839	9.626534	9.877454	0	0	0	2	0	0	0	0	2	8.934783	17	13	0	0	0	6	12.608696	10
L3_chr2_-_118488117	chr2	118488109	118488195	-	54520	CCDC93	FLJ10996,FLJ25197,MGC13033	12.470492	13.03102	8.505964	28.599136	15.382174	2.761163	3.49094	5.911226	19.155332	1.87559	5.192645	7.073363	19.300018	6.114563	16.851236	12.318947	13.412213	7.888162	14	21.899281	5	28.94964	15	4	5	9	23	2	6	9.991071	18.968085	8	23	20	17	8
L3_chr2_-_120697383	chr2	120697383	120697455	-	79134	TMEM185B	FAM11B,FLJ20979	28.622243	29.191346	34.709694	109.739907	36.931822	14.974723	6.489183	5.605787	6.459202	12.900298	14.888789	8.650431	18.452996	26.872582	35.331149	30.733435	30.99597	26.445366	31.996914	49	19	111	36	21	9	9	8	13	17	12	18	34.968504	51	49.996032	40	27
L3_chr2_-_127861980	chr2	127861925	127862078	-	NA	NA	NA	41.910245	85.794604	127.091432	165.741758	38.884546	22.565395	14.030043	67.504837	196.265998	79.547539	83.098351	81.371219	63.006668	106.947876	167.048399	120.607582	99.360173	54.185282	48	143.972615	72.509374	167.919499	38	31	20	97.995482	234.990917	77.934489	94.998489	116.998489	62	138.99638	235.897496	196	120.974118	54.995049
L3_chr2_-_128792913	chr2	128792907	128792921	-	9394	HS6ST1	DKFZp547H098,FLJ25392,HS6ST,MGC116899,MGC116901	12.972687	7.158902	0	9.786356	20.374889	2.606169	0.66108	0	2.279285	0	0.80399	0	0	2.704658	0	0	0.643964	0.874761	14.773988	11.934783	0	9.956522	19.847826	3.956522	1	0	2.909091	0	0.954545	0	0	3.6	0	0	1	0.866667
L3_chr2_-_136592190	chr2	136592189	136592192	-	7852	CXCR4	NPYR,CD184,D2S201E,FB22,HM89,HSY3RR,LAP3,LCR1,LESTR,NPY3R,NPYRL,NPYY3R,WHIM	3.332943	3.000661	0	0	0	0	6.870394	20.165257	0.772772	5.024947	0.84304	3.544256	32.313493	11.563151	1.733047	3.664301	1.36976	14.494517	4	5	0	0	0	0	8.935245	25	1	5	1	5	32	15	3	6	2	15
L3_chr2_-_139841502	chr2	139841496	139841503	-	NA	NA	NA	0	0	0	0	0	0	0	0	0.772772	0	0	0	11.20288	1.502626	0	3.045262	3.499786	7.872615	0	0	0	0	0	0	0	0	1	0	0	0	11	2	0	5	5	8
L3_chr2_-_151052428	chr2	151052425	151052429	-	390	RND3	ARHE,Rho8,RhoE,memB	1.656842	3.611079	18.736874	22.719338	13.324688	0.638107	0	3.746974	41.13362	34.640812	48.261066	33.704463	0	6.785508	44.335627	57.520319	71.416348	35.769956	2	6	10	23	13	1	0	6	48	33	54	49	0	9	56	93	81	37
L3_chr2_-_158008848	chr2	158008840	158008857	-	9595	PSCDBP	CASP,HE,B3-1,CYBR,CYTIP	0	0	0	0	0	0	0	0	0	0	1.709028	1.482306	0	0.742541	0	3.652622	3.301651	11.910506	0	0	0	0	0	0	0	0	0	0	2	2	0	1	0	6	5	11.972222
L3_chr2_-_158440863	chr2	158440848	158440863	-	NA	NA	NA	0	0	17.59693	22.662744	2.043806	0.638107	0	0.540457	2.390376	3.887265	7.734548	0.741153	0	0.742541	4.139947	6.590851	1.287928	1.007135	0	0	10	23	2	1	0	1	3.052632	4	9	1	0	1	7	10.784973	2	1
L3_chr2_-_160972649	chr2	160972633	160972649	-	NA	NA	NA	1.656842	0	14.75466	0	4.089265	0	0	0.540457	0.014558	0.937795	0.84304	0.741153	0.75567	2.488031	1.061737	3.053756	0.643964	0	2	0	8	0	4	0	0	1	0.021338	1	1	1	0.73	3.31746	2.187179	5	1	0
L3_chr2_-_175255714	chr2	175255713	175255909	-	7456	WIPF1	MGC111041,PRPL-2,WASPIP,WIP	6.665198	5.064056	0.572258	7.968381	6.458092	2.567609	11.820905	23.060174	7.109097	9.792588	5.210894	17.153251	10.252518	11.334847	6.861757	3.652622	1.36976	2.01427	8.161671	8.331166	0.384615	8.113218	6.297701	3.70697	16.733146	33.951872	9	9.968441	6.086088	24.623478	10	15	12	6	2	2
L3_chr2_-_175741098	chr2	175741096	175741187	-	1386	ATF2	CRE-BP1,CREB2,HB16,MGC111558,TREB7	3.146363	3.043188	1.591957	2.933392	1.019722	0.638107	9.370407	4.92265	9.427411	7.868838	5.088853	2.964612	32.751127	27.286883	21.00336	18.916309	13.85877	25.713079	3.862069	5	1	3	1	1	13	8	12	8	5.982456	4	32	36	33.990148	30.990196	20	25.989838
L3_chr2_-_176575234	chr2	176575231	176575271	-	80856	KIAA1715	LNP,DKFZp686G1442,MGC102862,Ul,ulnaless	125.543	86.567655	39.253958	62.12024	33.814196	3.39927	14.461264	64.777951	24.089555	36.885391	25.874249	48.022498	90.450702	48.327003	42.01665	44.766631	30.879597	18.814202	139.986975	145.98489	22.997821	63	33	5	19.996855	93.984527	29.996855	36.990566	30	67.993691	88.987205	62.982044	66.798359	72.946543	41.765843	18.989796
L3_chr2_-_176680907	chr2	176680907	176680926	-	NA	NA	NA	0.37898	3.123812	0.735147	0.835523	7.168211	6.965673	0.084464	2.029694	1.965954	0.904092	3.797802	22.095616	0	0.050719	0.024293	0	0.309283	0	0.485981	5.17223	0.485981	0.857143	7	9.428571	0.149171	3.410751	2.470588	0.965517	4.410751	31.740852	0	0.071429	0.071429	0	0.525974	0
L3_chr2_-_176718389	chr2	176718389	176718389	-	NA	NA	NA	16.379456	9.484904	16.737923	6.895737	7.180999	1.362328	0.66108	0	1.580632	0	0	2.156844	0	1.502626	6.075174	0.60736	0.643964	1.007135	18	16	9	7	7	2	1	0	2	0	0	3	0	2	9	1	1	1
L3_chr2_-_177816133	chr2	177816132	177816137	-	NA	NA	NA	6.117836	0	1.591957	0	0	0	0.66108	1.858813	0	0	0	0	7.195894	6.095206	17.187351	15.360531	8.415208	3.944081	7	0	1	0	0	0	1	3	0	0	0	0	7	8	25	25	11	4
L3_chr2_-_179024127	chr2	179024111	179024144	-	8575	PRKRA	HSD14,PACT,RAX	4.069575	9.352699	8.279922	6.822607	0	1.276213	0.018633	3.480183	1.644743	0	0.84304	1.482306	8.224478	10.505214	10.782526	3.67743	5.753456	5.853931	5	15.41629	5	6.959184	0	2	0.036873	6	2.089701	0	1	2	8	13.988095	18.639203	6.040456	8.822258	5.853772
L3_chr2_-_179837505	chr2	179837505	179837505	-	NA	NA	NA	0	0	0	0.975531	0	0	0	0	0	0	0	0	1.032672	10.081809	0.494381	0	0.643964	0	0	0	0	1	0	0	0	0	0	0	0	0	1	13	1	0	1	0
L3_chr2_-_189569121	chr2	189569121	189569121	-	NA	NA	NA	25.99483	7.15361	7.024196	9.868704	4.096355	0.638107	0	0.540457	10.91623	0.937795	0	2.22339	11.166761	10.882053	4.559783	7.414439	4.530728	2.971095	28.031088	12.031088	4	10	4	1	0	1	13	1	0	3.095238	11.014029	14.014029	7	12.056114	6	3
L3_chr2_-_192767623	chr2	192767623	192767624	-	23671	TMEFF2	TR,HPP1,TENB2,TPEF	0	0	0	8.069333	10.269854	2.233878	0	0	0	9.010678	8.278468	13.810486	0	0	0.048075	2.43951	0.792342	5.048257	0	0	0	8.201923	10	3.201923	0	0	0	8.865497	9.432749	20.216374	0	0	0.12987	4	1.25974	5.12987
L3_chr2_-_196744525	chr2	196744525	196744557	-	9262	STK17B	DRAK2	16.115209	29.219352	6.367828	10.764886	14.381334	2.495884	6.419125	9.255421	11.319681	8.553636	6.001949	6.530564	46.815037	24.416927	10.844934	22.676025	24.823832	10.007667	19	48.899402	4	11	14	3.918699	9	15	14	9	7	9	46	32	18	37	33	10
L3_chr2_-_197883656	chr2	197883623	197883864	-	NA	NA	NA	103.915249	54.954419	40.268823	129.890877	66.541902	6.087419	33.690278	53.981974	29.694634	76.20017	153.930629	119.954253	87.622606	37.242945	51.524521	89.289618	122.665586	60.913049	119.024097	91.61961	23.791949	132.082344	65.03159	9	46	81.715803	36.487849	74.920617	175.748359	171.034985	85.992976	48.998214	76.844328	145.414634	159.32727	61.979905
L3_chr2_-_199129903	chr2	199129903	199129904	-	NA	NA	NA	0	0.610418	0	0	0	0	0	2.469914	7.325186	0.937795	0	0.741153	13.493866	4.288985	2.227429	0	0	0	0	1	0	0	0	0	0	4.10119	8.833333	1	0	1	13.328767	5.609756	4	0	0	0
L3_chr2_-_201082904	chr2	201082901	201083093	-	130535	KCTD18	6530404F10Rik,FLJ31322,FLJ37818	58.479829	48.579935	8.345896	41.474073	12.24975	0.94298	7.773327	11.065771	4.764877	14.968171	7.688029	10.113361	23.583662	33.162361	7.375391	14.579687	16.211452	11.916701	67.883732	80.980392	5	42.103334	12	1.509146	11	17	5.940171	15	9	14	23	43	14	23.87037	22	12
L3_chr2_-_210744320	chr2	210744317	210744388	-	151050	FLJ23861	FLJ23861	73.204588	60.403162	37.223866	40.190486	21.477527	2.552427	53.929098	67.733093	36.738301	52.910298	29.905745	37.115826	40.851946	27.009748	7.963034	19.722388	14.306513	6.000355	83.747059	100.723803	22	40.99661	21	4	69.792346	96.639831	45.429907	52.459746	34.819915	51.751455	40	35.728448	14	32.248572	20	6
L3_chr2_-_216009037	chr2	216009033	216009038	-	2335	FN1	MSF,CIG,DKFZp686F10164,DKFZp686H0342,DKFZp686I1370,DKFZp686O13149,FINC,FN,LETS,ED-B,FNZ,GFND2	0	0	0	0	0	2.123056	0	0	0	1.93233	0	96.420811	0	0	0	0	0	108.403868	0	0	0	0	0	3	0	0	0	2	0	146.993506	0	0	0	0	0	115
L3_chr2_-_217183996	chr2	217183982	217183998	-	NA	NA	NA	0	0.610418	0.09434	0.103026	0	0	1.050428	3.372098	0.936437	1.500601	6.129538	4.285408	22.514382	39.774602	33.220727	21.66615	25.74611	14.619118	0	1	0.071429	0.107143	0	0	1.612903	5.532258	1.225806	1.612903	7	6	22.127193	50.690789	43.127193	35.127193	30.662281	14.929825
L3_chr2_-_218474978	chr2	218474960	218474980	-	NA	NA	NA	0	0	0	0	0	0	0	0	3.091086	4.82506	11.190244	2.936435	0	0	10.361251	9.201835	3.383483	4.007312	0	0	0	0	0	0	0	0	4	5	13	4	0	0	16	15	5	4
L3_chr2_-_218517039	chr2	218517026	218517043	-	7145	TNS1	MGC88584,TNS,DKFZp586K0617,MST091,MST122,MST127,MSTP091,MSTP122,MSTP127,MXRA6	3.413301	0	0	3.918306	1.019722	0.638107	0.66108	0	3.126175	11.710427	22.810938	56.56985	1.032672	0.742541	19.300448	10.438456	11.179319	32.340012	4	0	0	4	1	1	1	0	4	11.977099	26	81.777728	1	1	29.774327	17	15.833333	33
L3_chr2_-_218606937	chr2	218606935	218606959	-	NA	NA	NA	20.505356	7.882149	3.343982	0.975531	1.019722	0.638107	7.578876	14.749986	4.070608	2.94947	0	0	5.152423	6.028465	0.988763	0	0	0	23.847826	13	2	1	1	1	11	22	5	3	0	0	5	8	2	0	0	0
L3_chr2_-_219826885	chr2	219826873	219826889	-	7277	TUBA4A	H2-ALPHA,FLJ30169,TUBA1	5.209432	1.220836	0	1.951062	0	0.638107	10.075265	0.540457	3.982921	0	0	11.055364	10.248835	6.857104	2.676056	0.60736	0	4.99322	6	2	0	2	0	1	13	1	5	0	0	16	10	9	5	1	0	5
L3_chr2_-_220144381	chr2	220144375	220144557	-	23363	OBSL1	KIAA0657,MGC71026	462.333074	268.139254	115.204751	177.947283	146.79364	160.193797	129.302684	120.516443	50.208403	67.209826	75.248784	144.952331	107.178813	85.075488	56.115385	53.261073	45.145802	104.313829	511.685108	451.244618	66.051102	180.715352	143.122804	204.996619	167.681723	167.979544	61.955605	66.984918	85.822762	207.536044	104.945591	110.826843	89.988012	87	63.889026	106.49755
L3_chr2_-_221776394	chr2	221776394	221776395	-	NA	NA	NA	7.950715	4.77729	3.343982	4.917216	3.069543	0.638107	2.16878	0.540457	1.580632	3.981573	2.583893	0	4.087056	3.040757	12.808845	9.22398	3.714923	8.764874	9	8	2	5	3	1	3	1	2	4	3	0	4	4	18	14.982143	5	9
L3_chr2_-_224410528	chr2	224410524	224410544	-	130340	AP1S3		56.565736	11.908772	14.186973	16.727746	1.019722	0	25.946908	3.480183	11.144615	5.74025	0.84304	0.741153	23.410912	16.949214	25.47944	9.798495	6.539376	3.021404	62	20	8	17	1	0	32	6	14	6	1	1	23	22	36	16	8.993827	3
L3_chr2_-_225379196	chr2	225379196	225379197	-	NA	NA	NA	0	0	0	0	0	0.638107	0.66108	0	0	0.937795	0.84304	0	1.032672	0.742541	5.31075	14.789715	7.045449	1.993043	0	0	0	0	0	1	1	0	0	1	1	0	1	1	8	24	9	2
L3_chr2_-_225519865	chr2	225519860	225520110	-	NA	NA	NA	0	0.610418	1.591957	0	0	0	2.059989	9.635665	105.475602	139.102832	264.408292	198.484759	1.032672	10.550846	39.885122	88.97777	123.549312	51.409223	0	1	1	0	0	0	3	16	127.957782	135.894537	297.907571	287.95555	1	14	67.993368	144.952587	157.981317	51.970924
L3_chr2_-_227372719	chr2	227372710	227372829	-	NA	NA	NA	13.822446	16.689553	6.527897	5.866785	3.063528	1.276213	2.059989	3.037067	0.772772	1.87559	17.592505	4.380303	6.029473	2.970163	4.08758	2.43951	4.202503	3.97823	16	27.898305	4	6	3	2	3	5	1	2	20	6	5.897959	4	7.83347	4	5.897959	4
L3_chr2_-_229753788	chr2	229753786	229753957	-	NA	NA	NA	15.662866	14.322688	3.343982	7.836612	26.703079	21.195527	139.618965	32.844008	36.511211	42.281809	56.848439	82.863821	5.100095	6.052776	4.409103	3.041031	4.283342	15.819661	18	24	2	8	26	28	161	45	44	41	64	122	5	8	8	5	6	16
L3_chr2_-_235264417	chr2	235264417	235264417	-	NA	NA	NA	0	0	0	0	0	0	0	0	0	0	0.84304	0	0	0	0	0	0	13.542489	0	0	0	0	0	0	0	0	0	0	1	0	0	0	0	0	0	14
L3_chr2_-_238008221	chr2	238008201	238008224	-	NA	NA	NA	0	0	0	0	1.019722	1.362328	0.66108	0	8.765873	16.821698	61.872533	52.86738	0	0	21.971121	22.716251	35.813402	45.735908	0	0	0	0	1	2	1	0	10.969849	17	69.98	75.909548	0	0	34	37	45	46.931034
L3_chr2_-_239669547	chr2	239669546	239669548	-	NA	NA	NA	10.445122	5.404001	8.505964	13.792187	9.221761	10.776523	9.845809	9.562773	5.542158	9.14184	0.84304	19.32056	0	3.553695	0.645847	1.218951	0.643964	2.014269	12	9	5	14	9	14	12.944444	13.944444	6.944444	9	1	27.944444	0	4.733333	1.354839	2	1	2
L3_chr2_-_239854144	chr2	239854144	239854148	-	NA	NA	NA	3.265331	1.211934	0	0	0	0	9.283818	8.2519	0	0.937795	0	0	15.271697	14.674389	0.494381	0	0	1.007135	4	2	0	0	0	0	12	12	0	1	0	0	15	19	1	0	0	1
L3_chr2_-_240634431	chr2	240634431	240634431	-	150681	OR6B3	OR6B3P,OR6B3Q	0.804244	0.610418	0	0	0	0	1.398909	12.208791	0.772772	0	0.84304	2.156844	2.054407	0.742541	5.31075	0	0	1.007135	1	1	0	0	0	0	2	16	1	0	1	3	2	1	8	0	0	1
L3_chr2_-_241149131	chr2	241149126	241149182	-	NA	NA	NA	22.949418	23.340604	4.775871	35.438903	21.562925	10.079672	16.835272	45.399557	23.869058	15.819886	26.537964	42.983832	9.239479	21.353902	12.690754	16.134793	37.868412	14.878977	27	38.993151	3	36	21	14	23	64	29	16	30.830325	61	9	28	20	26.382132	48	15
L3_chr2_-_241652248	chr2	241652248	241652248	-	NA	NA	NA	0	0	0	0	0	0	26.159008	23.274005	9.486341	7.137442	14.250508	25.030939	2.054407	0	0	0	0	0	0	0	0	0	0	0	30	28.4	11.347032	7	16.013699	37.333333	2	0	0	0	0	0
L3_chr2_-_241860889	chr2	241860888	241860981	-	3069	HDLBP	Hbp,FLJ16432,PRO2900,VGL	442.384511	301.105807	511.251985	424.86175	285.981224	81.531107	92.308918	107.291314	190.888957	94.653263	144.265839	120.980916	117.344989	101.192678	347.996429	142.237717	222.707384	160.672068	451.795344	517.899644	243.936052	425.875436	276.932593	97.987385	107.906096	129.895082	218.926542	87.892917	159.930055	180.965027	116.59038	128.82526	368.406216	229.638412	241.663203	167.60078
L3_chr3_+_2115388	chr3	2115365	2115613	+	NA	NA	NA	146.156265	106.981076	16.896074	25.560549	3.069543	0.638107	26.899539	37.585234	17.608715	10.079635	4.261096	0.741153	51.820839	37.319147	10.210545	3.580296	1.931892	1.007135	161.996845	179.970355	10	26	3	1	36	58	22	10	5	1	51	48.737005	18	5.895349	3	1
L3_chr3_+_4510031	chr3	4510030	4510170	+	3708	ITPR1	INSP3R1,IP3R,IP3R1,SCA15,SCA16	1.656842	0.610418	4.93594	11.798807	0	0	26.247322	24.862071	48.270336	56.133055	55.306185	39.588306	56.770221	51.990793	102.145317	110.800105	71.27235	22.414371	2	1	3	12	0	0	33	34	56.985714	53	61.985815	57.985714	55.997942	66.993801	121.977022	178.897906	82.993724	23
L3_chr3_+_4996121	chr3	4996119	4996198	+	8553	BHLHB2	DEC1,SHARP-2,STRA13,Stra14	7.38326	50.291958	32.63079	47.17778	15.332399	6.762032	28.725968	253.009213	48.619298	63.19558	36.7577	22.014733	34.851818	123.937361	44.939806	40.449868	39.107341	28.729827	9	84	19	48	15	10	39	317	59	62	42	30.943038	34	159.954965	67.988478	65.961883	52	29
L3_chr3_+_5204342	chr3	5204338	5204498	+	9695	EDEM1	EDEM,KIAA0212	1129.845878	581.144915	340.093856	228.857772	74.634129	45.705768	1782.112095	2968.139561	1114.383724	450.335065	391.062165	278.111703	1287.425638	1144.11793	1090.208405	287.365214	289.210976	136.147238	1134.61049	1000.364403	169.972495	230.936631	72.755271	57	1693.660277	2553.387877	1213.759123	408.952288	429.885723	409.769713	1299.699432	1399.697637	1024.55543	463.872133	320.866452	139.939364
L3_chr3_+_6878150	chr3	6878150	6878150	+	2917	GRM7	GLUR7,FLJ40498,GPRC1G,MGLUR7,mGlu7	0	0.006985	1.591957	0	0	0	3.768114	0.037976	10.213483	0.079863	0.875353	0.944208	0	0	0.494381	0	0.643964	0	0	0.010909	1	0	0	0	5	0.094262	12.188525	0.094262	1.037582	1.282787	0	0	1	0	1	0
L3_chr3_+_14419076	chr3	14419076	14419232	+	6533	SLC6A6	MGC10619,MGC131729,TAUT	9.195001	19.763408	56.987889	48.373208	28.691695	4.18472	18.965319	37.359766	88.353194	82.252868	49.821973	30.405057	9.239479	13.645655	82.621124	61.00608	27.690554	30.509332	10.985294	33	32	49	28	6	26	51.975676	103.997283	78.997283	56.997283	43	9	18	108.984443	98.984443	36	31
L3_chr3_+_14827047	chr3	14827046	14827047	+	NA	NA	NA	0.675674	2.131311	0	0.824758	7.47785	8.060331	0.66108	2.56872	1.580632	10.353922	5.187743	16.056464	0.359658	0	1.453365	1.044008	1.808029	5.916815	0.846154	3.538462	0	0.846154	7.288462	10.153846	1	4	2	10	5.943396	23.484848	0.345455	0	2.571429	1.714286	2.714286	6
L3_chr3_+_16901252	chr3	16901225	16901501	+	NA	NA	NA	19.16418	14.515582	3.183914	21.335453	7.142416	3.914755	4.043229	8.002156	5.44449	4.724581	10.388773	29.966369	1.094358	1.485082	3.068363	1.826311	0.643964	8.014624	22.917647	24	2	21.779064	7	6	6	14.005985	7	5.043449	12	41.853333	1.060209	2	6	3	1	8
L3_chr3_+_18483626	chr3	18483626	18483626	+	NA	NA	NA	0.039489	0.610418	0	0.975531	0	0	1.398909	4.819352	0.772772	1.93233	0	2.852977	14.16808	15.86858	13.208651	1.218951	0.752545	2.971095	0.055556	1	0	1	0	0	2	7	1	2	0	4	14	20.307692	17.769231	2	1.153846	3
L3_chr3_+_23822417	chr3	23822417	23822511	+	7324	UBE2E1	UBCH6	36.585562	24.124501	21.897988	49.120821	21.461134	5.104854	1.98324	1.718711	5.528465	1.87559	4.261096	22.080649	51.037103	19.567974	25.478725	26.231527	34.25219	24.690862	43	40	13	50	21	8	3	3	7	2	5	32	49.99	26	40.980066	43	47	24.988962
L3_chr3_+_28258114	chr3	28258070	28258293	+	152100	MGC61571	DKFZp779D0833,MGC61571	60.753342	58.79357	47.808662	105.147402	59.409009	5.302573	26.597969	25.914901	28.555334	38.343347	43.086985	43.172142	80.661094	45.361915	50.640117	106.558969	68.452637	55.270775	70.978891	97.981558	28	106.980964	57.968254	7.984211	35	41.988719	35.988832	38.985289	49.730739	59.981294	78.887825	59.902938	82.841484	173.899016	94.855315	55.968147
L3_chr3_+_31963181	chr3	31963181	31963184	+	NA	NA	NA	0	1.810134	12.788907	0.975531	0	0	0	0	4.005807	2.870125	0.84304	2.195282	0	0	0	0.620904	0	0	0	3	7	1	0	0	0	0	5	3	1	3	0	0	0	1.022727	0	0
L3_chr3_+_38019768	chr3	38019766	38019768	+	NA	NA	NA	9.703446	1.220836	0	0.975531	0	0	9.314512	4.511956	14.904205	11.436084	1.659729	4.211546	4.087056	3.409073	1.585219	3.664301	0	0.770536	10.894737	2	0	1	0	0	11.923077	6.885634	17.871968	11	1.943396	5.864118	4	4.52381	3	6	0	0.761905
L3_chr3_+_39399864	chr3	39399834	39399883	+	54977	SLC25A38	FLJ20551,FLJ22703	2.461087	1.211934	1.591957	0.975531	2.039444	2.638541	22.307953	10.316225	12.313144	2.870125	3.395108	18.539854	14.280416	18.526948	16.180047	13.418595	26.659474	18.694056	3	2	1	1	2	4	30	17	15	3	4	26	14	24	27	22	36	18.953757
L3_chr3_+_46370357	chr3	46370354	46370644	+	729230	LOC729230		2.528698	0.610418	0	0	0	0	13.403796	10.115586	5.528465	4.919368	0	0.741153	81.322714	34.833225	10.549663	8.52956	3.863783	2.971095	3	1	0	0	0	0	18	16	7	5	0	1	79.975757	45.987805	18.98773	13.975758	6	3
L3_chr3_+_47026361	chr3	47026361	47026362	+	NA	NA	NA	6.117836	3.618125	3.343982	3.929369	9.224805	5.170731	1.32216	1.178254	9.95974	0.937795	10.503448	3.59413	1.032672	2.269478	4.914753	2.43951	2.013723	1.007135	7	6	2	4	9	7	2	2	12	1	12	5	1	3	8	4	3	1
L3_chr3_+_49002319	chr3	49002319	49002690	+	54681	PH-4	P4H-TM	141.32578	92.12637	57.15379	108.437381	77.88262	69.26095	36.666909	61.819887	41.210884	34.808772	32.943763	64.564739	60.155007	37.186664	74.651893	25.077716	25.580541	74.136911	159	155	33	109.997712	76	89	49	87	50.523096	35	38	92	59	48.984733	100	40.996183	35	75.992395
L3_chr3_+_49815678	chr3	49815647	49815710	+	389119	C3orf54	MGC20416	21.416128	12.24241	2.088533	29.444021	28.479626	12.282476	4.768222	5.535243	7.331795	12.988693	21.182153	12.754377	8.358845	2.928444	5.024755	5.455671	5.789449	3.477789	25.289957	20.311396	1.288598	30.037084	27.827363	17.401434	6.603518	8.966035	9.253329	12.999649	24.386797	17.851816	8.111156	3.932155	8.740344	8.953671	8.58444	3.447619
L3_chr3_+_51403760	chr3	51403752	51403774	+	29890	RBM15B	HUMAGCGB,OTT3	80.144424	75.439948	35.547818	54.189475	45.761253	36.779469	33.296725	54.278729	24.77261	32.875637	36.038753	37.057278	64.337976	69.516934	48.527441	29.624278	34.711754	67.859452	88.947991	127.005662	20	55	44.621118	47.93911	43.77879	74.989559	29.986038	32.320164	40.996528	52.986038	63.35257	89.992623	71.242695	48.315421	45	69.806481
L3_chr3_+_51680287	chr3	51680272	51680315	+	51368	TEX264	DKFZp451H0417,FLJ13935,SIG11,ZSIG11	40.329428	25.806449	13.695865	82.622003	67.713188	29.057727	6.527917	6.334386	7.109096	27.946643	11.959914	15.760519	40.871765	12.199386	13.540371	31.709294	47.747789	39.438164	47	43	8	83.866499	66	39	9	11	9	28	14	22	40	16	24	51.75766	60	40
L3_chr3_+_52464556	chr3	52464538	52464685	+	11188	NISCH	FLJ14425,FLJ40413,FLJ90519,I-1,IRAS,KIAA0975	84.424939	59.975944	48.64711	52.922066	39.721475	25.291157	56.305887	57.326836	87.36851	32.61842	37.89379	83.67763	27.346405	23.131298	21.48455	27.251303	22.17997	32.480464	97.426941	100.443524	27.332117	53.765854	38.793273	35.645906	69.772011	83.159182	102.96906	32.884179	43.535406	120.311683	26.663053	30.698522	35.174906	44.51192	30.71627	32.699632
L3_chr3_+_54977248	chr3	54977230	54977250	+	NA	NA	NA	0	0	0	0	0	0	0.66108	1.080913	0.772772	0	0	0	17.3231	5.281497	0.494381	0	0	4.028538	0	0	0	0	0	0	1	2	1	0	0	0	16.974359	7	1	0	0	4
L3_chr3_+_55496734	chr3	55496734	55496734	+	NA	NA	NA	0	1.211934	0	0.975531	0	0	13.255501	0	0	2.94947	0	0	0	0	0	0	0	0	0	2	0	1	0	0	16	0	0	3	0	0	0	0	0	0	0	0
L3_chr3_+_56477024	chr3	56477023	56477407	+	NA	NA	NA	0.804244	0	0	0.975531	2.039444	0	2.82986	1.718711	5.65124	0.937795	0	11.76834	0	0	11.976434	0.60736	1.287928	2.014269	1	0	0	1	2	0	4	3	7	1	0	17	0	0	17	1	2	2
L3_chr3_+_57132573	chr3	57132572	57132573	+	NA	NA	NA	5.057397	3.618125	10.368178	6.875077	5.11335	1.276213	1.398909	0	1.580632	0	0	0	0	3.772105	9.258655	11.089564	5.084682	11.756675	6	6	6	7	5	2	2	0	2	0	0	0	0	5	14	18.036176	7	12
L3_chr3_+_57717041	chr3	57717025	57717076	+	NA	NA	NA	4.873819	10.286753	3.183914	14.696791	3.063528	0	2.721069	11.279571	4.720604	13.866886	15.524734	21.96138	36.816381	16.70687	17.359269	12.21526	23.249382	6.021582	6	17	2	15	3	0	4	18	6	14	18	31	36	22	28	19.981221	32	6
L3_chr3_+_58198304	chr3	58198282	58198594	+	57406	ABHD6		24.77935	17.495567	4.93594	59.410669	46.01561	16.979661	21.440369	2.161827	15.079574	21.350728	26.562346	15.427721	2.999206	4.031089	8.039461	22.59291	38.858263	37.007519	29.745236	28.98	3	60.442655	45	24.96	28.568	4	18.977639	21.819277	31.044192	21.215027	2.903614	5.378802	15.39196	36.99	53.950698	37.352486
L3_chr3_+_61522284	chr3	61522280	61522287	+	5793	PTPRG	HPTPG,PTPG,R-PTP-GAMMA,RPTPG	28.467358	21.929141	14.081975	73.508396	43.230959	14.027914	5.828103	11.048352	9.870206	30.645058	27.32848	19.956654	6.144109	12.976621	17.470784	42.569847	48.634299	36.644096	32	36.991453	8	73.982906	42	18	8	16	12	29	31	29	6	17	26	69	57	38
L3_chr3_+_65710796	chr3	65710795	65710796	+	NA	NA	NA	0	0	0	0	0	0	0	0	20.753308	6.814562	18.102454	10.016204	0	1.721177	24.064653	9.046236	8.751433	2.292801	0	0	0	0	0	0	0	0	24.41039	6.696104	20.249351	14.285714	0	2.285714	30.941748	14.694868	11.428571	2.285714
L3_chr3_+_75282988	chr3	75282985	75282988	+	NA	NA	NA	0	0	0	0	0	0	0	0	0	0	29.783573	0.741153	0	0	0	0	0	0	0	0	0	0	0	0	0	0	0	0	33	1	0	0	0	0	0	0
L3_chr3_+_76566270	chr3	76566268	76566270	+	NA	NA	NA	0.105725	0.118324	0.122229	0.184275	0	0.048697	2.335819	1.178254	0.248586	0.596351	4.000552	2.434493	6.026722	3.67258	4.256077	11.291157	13.635108	8.577603	0.142857	0.190476	0.095238	0.190476	0	0.095238	3.333333	2	0.333333	0.666667	4.666667	3.333333	5.868549	4.871795	7.179487	18.384615	17.410256	8.717949
L3_chr3_+_101720778	chr3	101720723	101720796	+	55076	TMEM45A	DERP7,FLJ10134	0	0.610418	0	0	0	0	1.98324	2.799624	0	0	0	0	30.676805	22.078907	13.629863	1.822079	0	0	0	1	0	0	0	0	3	5	0	0	0	0	30	29	20.979167	3	0	0
L3_chr3_+_106730267	chr3	106730266	106730273	+	NA	NA	NA	0	0	0	0	0	0	0	0	0	0.14471	0.84304	0	1.032672	2.005686	16.371958	11.170276	4.259643	3.944081	0	0	0	0	0	0	0	0	0	0.166667	1	0	1	2.678437	21.877193	18.194202	5.877193	4
L3_chr3_+_106777232	chr3	106777230	106777232	+	NA	NA	NA	0	0	0	0	0	0	0	0	0	0	0	0	0	0	0.988763	1.214719	0	10.679818	0	0	0	0	0	0	0	0	0	0	0	0	0	0	2	2	0	11
L3_chr3_+_111673875	chr3	111673875	111673875	+	NA	NA	NA	0.804244	1.211934	0	0.975531	0	0	12.361914	0.540457	1.580632	1.93233	0.84304	6.953769	0	0.742541	0	0.60736	0	1.007135	1	2	0	1	0	0	15	1	2	2	1	10	0	1	0	1	0	1
L3_chr3_+_115149452	chr3	115149434	115149462	+	254887	ZDHHC23	MGC42530,NIDD	0.804244	4.814704	0	4.900636	0	0.638107	6.256716	8.997868	0	0	0	1.482306	13.280887	10.684154	1.470893	0	0.643964	1.007135	1	8	0	5	0	1	9	15	0	0	0	2	13	14	2.978261	0	1	1
L3_chr3_+_120495919	chr3	120495892	120496227	+	57514	CDGAP	KIAA1204,MGC138368,MGC138370	3.284433	1.220836	3.183914	27.411058	19.432283	3.914754	4.728194	3.340081	48.61485	76.048609	30.075002	58.557644	0	0	17.291222	25.637112	20.526477	43.471455	4.027686	2	2	28	19	6	6.652361	6	60	75.995215	34.995215	81.973319	0	0	30.990291	42	29.732394	43.982476
L3_chr3_+_124114966	chr3	124114966	124114966	+	NA	NA	NA	3.413301	4.77729	12.788907	22.793105	2.043806	2.123056	11.473167	2.054332	10.050431	1.93233	1.709028	6.276676	0	0.742541	2.4069	2.446396	0.643964	1.993043	4	8	7	23	2	3	14	3.27907	12	2	2	9	0	1	4	4	1	2
L3_chr3_+_124883906	chr3	124883906	124883906	+	NA	NA	NA	0	0	0	0	0	0	0	0	0.772772	0	10.618816	8.97447	0	0	0	0	0	0	0	0	0	0	0	0	0	0	1	0	12	13	0	0	0	0	0	0
L3_chr3_+_130728467	chr3	130728465	130728467	+	NA	NA	NA	11.458067	7.15714	18.736874	3.929369	9.220443	13.257042	6.925207	0.540457	1.545543	0	0.84304	0	10.146174	5.372022	1.733047	3.053756	5.174691	16.414362	13	12	10	4	9	16	9	1	2	0	1	0	10	7	3	5	7	16.923077
L3_chr3_+_137167274	chr3	137167273	137167298	+	5523	PPP2R3A	PPP2R3,PR130,PR72	0	0	12.434948	0	1.019722	0	2.16878	1.718711	4.070608	0	14.17445	2.936435	0	0	0	0.60736	0.643964	1.007135	0	0	7	0	1	0	3	3	5	0	16	4	0	0	0	1	1	1
L3_chr3_+_138132036	chr3	138132012	138132043	+	NA	NA	NA	0	0	0	0.975531	0	0	0	0	0	0	0.84304	2.195282	0	0	0	4.873181	6.488913	13.842519	0	0	0	1	0	0	0	0	0	0	1	3	0	0	0	8	9	13.969697
L3_chr3_+_139316399	chr3	139316399	139316399	+	NA	NA	NA	2.528698	4.186026	4.817306	0	0	0.638107	6.264127	12.208791	14.334846	4.918398	2.583893	2.156844	18.033371	13.092117	18.422022	16.613228	13.089345	14.412097	3	7	2.8125	0	0	1	8	16	16.925901	4.898305	3	3	17.852649	16.808312	23.779971	26.905052	15.896292	14.913386
L3_chr3_+_139388832	chr3	139388828	139389073	+	25852	ARMC8	HSPC056,MGC10058,MGC4880,S863-2	17.71189	27.005879	11.541033	22.550196	15.363028	1.276213	43.38526	59.512768	55.369999	36.606266	35.207719	24.706244	62.28665	70.707524	63.188522	54.700831	55.350549	29.568286	21	45	6.862069	23	15	2	55.984556	83.968627	67.976439	36	41	34.992126	60.994277	91.985649	93.946946	88.946014	71.966364	29.99422
L3_chr3_+_139636108	chr3	139636107	139636108	+	83850	FAM62C	CHR3SYT	0	0.610418	0	0	0	0	0.66108	0	0	0	0	0	0	10.036213	0	0	0.643964	0	0	1	0	0	0	0	1	0	0	0	0	0	0	13	0	0	1	0
L3_chr3_+_142252927	chr3	142252923	142252928	+	92369	SPSB4	SSB-4,SSB4	0	0	1.591957	0	0	0.003648	0	0.540457	0	0	15.040437	0.131724	0	0	0	0	0.017397	0.003283	0	0	1	0	0	0.008918	0	1	0	0	17	0.169197	0	0	0	0	0.038149	0.002983
L3_chr3_+_142688572	chr3	142688570	142688572	+	5922	RASA2	GAP1M	3.413301	2.406191	0	1.957861	1.019722	0	0	0	0.772772	0	2.552068	1.454129	5.100095	1.485082	1.090837	1.214719	2.913582	10.679818	4	4	0	2	1	0	0	0	1	0	3	2	5	2	2	2	4	11
L3_chr3_+_144321325	chr3	144321325	144321328	+	9435	CHST2	C6ST	0	0	0	2.933393	0	10.5627	0	0	0	0	1.68608	0	0	0	0	0	0	0	0	0	0	3	0	13	0	0	0	0	2	0	0	0	0	0	0	0
L3_chr3_+_149011498	chr3	149011498	149011499	+	NA	NA	NA	0	0	0	0	0	0	4.589349	4.296615	2.735864	1.93233	7.620627	11.66409	0	0	0	0	0	0	0	0	0	0	0	0	6	6.666667	3.406651	2	8.666667	17.022648	0	0	0	0	0	0
L3_chr3_+_152286199	chr3	152286193	152286199	+	NA	NA	NA	0	1.220836	1.591957	0	0	0	0	0	0.772772	11.208741	0	0.741153	0	0.742541	0.494381	0.60736	0	1.007135	0	2	1	0	0	0	0	0	1	11	0	1	0	1	1	1	0	1
L3_chr3_+_154362685	chr3	154362685	154362897	+	5912	RAP2B	MGC20484	383.539779	260.206978	530.25386	709.736077	536.794268	236.80029	128.308047	173.338512	369.986914	212.279808	252.204765	185.076571	101.330833	291.069218	417.407897	289.013417	456.583115	241.892328	403.993789	443.978856	259.9895	711.990602	519.998006	269.693057	153.979503	213	418.98144	198	278.983881	273.980201	99.984849	367.92071	490.969148	466.962256	490.952466	252.980831
L3_chr3_+_157071082	chr3	157071080	157071209	+	8833	GMPS		217.8499	118.149817	42.834401	87.699262	44.093866	7.829508	33.442354	36.31652	27.984153	17.450069	14.509898	19.263983	194.728323	145.729556	117.161747	83.460663	116.544232	52.920528	238.977442	198.919662	24.990881	88.988064	42.998523	12	45.987393	56.995763	34.975207	17.995392	16.892315	26.995763	191.989187	187.982711	168.963211	135.963395	144.993471	53.997861
L3_chr3_+_159427154	chr3	159427153	159427156	+	NA	NA	NA	8.921456	13.076445	18.79328	10.886856	9.276366	2.669431	0.663366	0.543441	3.261949	0.937795	0.008176	2.927345	5.114002	5.389996	12.409023	6.18351	5.76996	7.973693	10.066276	22.044184	10.044184	11.077322	9.05523	4.044184	1.005299	1.010597	4.042389	1	0.010597	4.037091	5.013026	7.026053	18.091184	10.091184	8.156315	8.117237
L3_chr3_+_161391079	chr3	161391079	161391079	+	NA	NA	NA	0	1.810134	1.591957	0	5.123968	0	0	13.399816	0	0	0	2.156844	0	0.742541	0	0	9.593484	0	0	3	1	0	5	0	0	17.380952	0	0	0	3	0	1	0	0	11.95	0
L3_chr3_+_161600117	chr3	161600116	161600173	+	10051	SMC4	CAPC,SMC4L1,hCAP-C	243.630211	198.10185	85.661979	133.393953	29.696701	11.788747	117.020079	226.557027	177.326908	91.468688	42.018326	73.707518	92.146907	58.137858	91.946732	57.094727	21.421872	16.784791	264	336	47	135	29	16	138	267.998896	206.998896	87	48	107.998896	91	74.991304	120	92.766892	29	17
L3_chr3_+_161604815	chr3	161604814	161604816	+	NA	NA	NA	0	0	0	0	0	0	0	0	0	0	0	0	1.032672	10.82435	1.483144	1.214719	0.643964	0	0	0	0	0	0	0	0	0	0	0	0	0	1	14	3	2	1	0
L3_chr3_+_161635193	chr3	161635192	161635193	+	10051	SMC4	CAPC,SMC4L1,hCAP-C	0	0	0	0	0	0	0	0	0	0	0	0	1.032672	11.613516	0	1.832151	0.643964	0	0	0	0	0	0	0	0	0	0	0	0	0	1	15	0	3	1	0
L3_chr3_+_161956080	chr3	161956070	161956085	+	151742	PPM1L	PP2CE,MGC132545,MGC132547,PP2C-epsilon,PPM1-LIKE	9.492908	6.627689	16.737923	16.618311	5.11335	0.911928	0.66108	1.718711	8.146695	2.870125	1.68608	2.192301	4.119751	1.485082	2.823885	2.433671	3.945615	3.021404	11	11	9	16.930435	5	1.461538	1	3	10	3	2	2.95679	4	2	5	4	6	3
L3_chr3_+_173367330	chr3	173367325	173367331	+	NA	NA	NA	0	0	0	0	0	0	0	0	4.913659	0.937795	0	0.741153	4.104726	5.300426	10.23352	1.826311	2.773991	1.007135	0	0	0	0	0	0	0	0	6	1	0	1	4	7	15	3	4	1
L3_chr3_+_180664801	chr3	180664801	180664801	+	NA	NA	NA	0	0	0	2.942775	1.019722	0	0	0.540457	1.580632	6.077393	2.583893	0	2.054407	6.93636	1.090837	26.614014	9.6372	2.971095	0	0	0	3	1	0	0	1	2	6	3	0	2	9	2	43	12	3
L3_chr3_+_180763407	chr3	180763380	180763480	+	86	ACTL6A	ACTL6,BAF53A,MGC5382	44.661354	28.726464	21.897989	13.671033	8.168153	4.761598	26.840515	33.694385	34.812735	24.92341	27.207279	18.149215	373.624952	317.966683	334.396519	246.369838	234.948126	133.780295	51	48	13	14	8	7	37	49.985294	43	25	31	24.985294	370.991552	404.990598	418.989606	398.973456	279.991077	137.995066
L3_chr3_+_185375278	chr3	185375266	185375411	+	1173	AP2M1	AP50,CLAPM1,mu2	1297.089497	729.794796	723.519324	1160.160674	950.684035	622.01718	1350.187567	1161.398648	674.064068	851.743474	799.754765	756.889367	628.249064	572.350975	986.525458	616.623624	723.664936	954.002357	1351.653306	1247.403583	365.943168	1165.807045	922.205515	721.673305	1450.848802	1280.899327	774.841304	773.885454	882.603851	1134.919828	624.957628	725.768716	1116.792798	995.708457	810.808913	1004.790914
L3_chr3_+_189466332	chr3	189466332	189466333	+	NA	NA	NA	0	0	18.736874	0	0	0	0	0	0	0	0	0	0	1.502626	0	0	0	1.007135	0	0	10	0	0	0	0	0	0	0	0	0	0	2	0	0	0	1
L3_chr3_+_190147497	chr3	190147466	190147727	+	NA	NA	NA	1.608488	0	4.935939	24.57299	13.290468	2.724655	7.850076	6.960367	86.18989	124.349178	164.453396	158.28827	6.171622	5.239642	101.628188	150.431995	358.981129	107.832953	2	0	3	25	13	4	11	12	103.996063	116.946003	184	232.996063	5.997512	7	139.949434	243.966306	395.986088	111
L3_chr3_+_191848285	chr3	191848284	191848285	+	NA	NA	NA	0.804244	0	0	0	0	0	0.66108	0.540457	0	0	0	0.741153	11.152647	5.46805	1.733047	0.60736	0	0	1	0	0	0	0	0	1	1	0	0	0	1	11	7.170732	3	1	0	0
L3_chr3_-_3196386	chr3	3196382	3196387	-	51185	CRBN	DKFZp781K0715,MGC27358,MRT2A	7.950715	3.611079	3.183914	5.892747	0	1.276213	3.768114	6.933543	12.299304	6.054176	7.003781	10.262779	22.277196	12.351287	20.079931	21.491692	16.256916	6.837266	9	6	2	6	0	2	5	10	15	5.978022	7.978022	14.923077	21.987342	16	28.993671	34.946644	19.981013	6.993671
L3_chr3_-_8786300	chr3	8786296	8786300	-	5021	OXTR	OT-R	0	0	0	0	0	1.362328	0	0	0	0	0.84304	11.169752	0	0	0.494381	0	1.36976	1.007135	0	0	0	0	0	2	0	0	0	0	1	16	0	0	1	0	2	1
L3_chr3_-_9786568	chr3	9786544	9786681	-	8536	CAMK1	CAMKI,MGC120317,MGC120318	739.288227	376.337383	299.549635	1721.437578	2198.636621	600.374923	54.073082	20.971511	33.220442	145.922704	152.451042	64.703491	176.768763	117.699767	185.486608	566.153611	824.43656	498.110502	778.840748	639.827445	158.911854	1724.834186	2124.713692	670.899116	69.142594	33	40.893459	138.89166	171.945514	91.991087	174.991437	151.949891	245.985673	912.916329	886.959708	521.897953
L3_chr3_-_10767593	chr3	10767591	10767594	-	NA	NA	NA	0	0	0	0	0	0	10.372588	2.56872	1.709602	4.023173	0.164859	0.020696	1.081365	3.048941	1.567573	1.867724	5.382106	0.062468	0	0	0	0	0	0	13	4	2.176535	4.050439	0.201754	0.025219	1.047525	4.011881	2.973762	3.059406	7.047525	0.059406
L3_chr3_-_12984220	chr3	12984161	12984234	-	9922	IQSEC1	KIAA0763,ARFGEP100	5.826033	5.467055	3.183914	3.908924	10.216322	2.638541	9.534035	10.321862	4.720604	1.87559	18.039161	17.272839	1.032672	0	0.988763	0.556503	4.787714	7.850494	7	9	2	4	10	4	14.033186	17.989011	6	2	21	23.893617	1	0	2	0.916667	7	8
L3_chr3_-_16530202	chr3	16530197	16530228	-	23180	RFTN1	MIG2,FLJ23866,KIAA0084,MGC141678,PIB10,PIG9,RAFTLIN,MGC44480	11.446422	4.24853	1.591957	10.770004	5.09861	5.669668	1.32216	2.161827	2.402289	1.87559	9.99957	7.233279	15.245496	4.497101	0	5.500152	20.951732	8.102477	13.670455	7.017399	1	11	5	8	2	4	3	2	11.589599	10	15	6	0	9	26	8.090286
L3_chr3_-_18383093	chr3	18383087	18383109	-	NA	NA	NA	0	0	0	0	0	0	0	0	0	0	0	0	11.241558	3.783298	0.494381	0	0	1.007135	0	0	0	0	0	0	0	0	0	0	0	0	11	5	1	0	0	1
L3_chr3_-_22389383	chr3	22389360	22389384	-	NA	NA	NA	0	0	5.161982	6.604746	1.019722	0	0	0	8.326049	8.075238	21.097959	5.739538	1.032672	0	19.207247	16.609349	15.114248	3.000177	0	0	3	6.733333	1	0	0	0	10	8	24	8	1	0	28	27	19	3
L3_chr3_-_25681281	chr3	25681281	25681473	-	7155	TOP2B	TOPIIB,top2beta	1538.419984	1138.427662	780.931407	806.089945	386.937089	79.60456	786.116506	1948.935186	1371.021443	817.241098	957.579888	529.103203	528.748954	446.794774	657.480628	397.334381	458.815803	111.377513	1549.954282	1968.982792	381.990828	807.996688	374.999033	97.995927	821.9997	1853.97421	1506.984108	716.99475	1033.974838	813.987537	527.970563	559.995026	713.975726	639.989912	481.999344	114.992028
L3_chr3_-_45984443	chr3	45984443	45984445	-	79443	FYCO1	FLJ13335,MGC126517,MGC126519,RUFY3,ZFYVE7,DKFZp779K1152	0	0	0	0	0	0	0.66108	0	0	0	0	0	0	0	11.718007	0	0	0	0	0	0	0	0	0	1	0	0	0	0	0	0	0	16	0	0	0
L3_chr3_-_46224808	chr3	46224802	46224892	-	1230	CCR1	CD191,CKR-1,CMKBR1,HM145,MIP1aR,SCYAR1	0	0	5.161982	0	0	0	7.310418	16.186668	55.009172	41.338014	19.127795	10.690771	21.363973	54.667667	121.687931	45.516789	39.799156	8.907454	0	0	3	0	0	0	10	23	64	41	22	15	21	69.983871	148.992806	73.997955	51	8.956422
L3_chr3_-_48204904	chr3	48204870	48204937	-	993	CDC25A	CDC25A2	41.279404	18.498443	15.972821	5.869368	6.152218	1.276213	20.560772	28.876538	19.598919	3.887265	2.552068	6.575584	22.589347	35.562103	26.622276	11.028146	7.188415	16.638168	47	31	9	6	6	2	28	40	24	4	3	9	22.190765	45.993671	40	18	10	17
L3_chr3_-_48640508	chr3	48640508	48640508	-	NA	NA	NA	0	0	0	0	0	0	0	0	0	0	0	0	0	10.081809	0	0.60736	0	0	0	0	0	0	0	0	0	0	0	0	0	0	0	13	0	1	0	0
L3_chr3_-_49041836	chr3	49041829	49041882	-	3615	IMPDH2	IMPD2,IMPDH-II	97.913364	53.891095	29.684981	36.545183	17.454721	4.270834	51.473209	57.561524	19.189541	15.54513	6.058633	15.895175	326.848395	284.66985	239.394887	176.631608	222.096035	121.835552	105	90.996454	17	37	17	6	60	72.406203	23.144951	15	7	22.812813	327.999378	355	271	284.785819	230	128
L3_chr3_-_49178756	chr3	49178753	49178773	-	64925	CCDC71	FLJ12800,FLJ13629	50.014796	39.5133	16.896075	37.318387	42.18377	21.514447	15.894307	29.576695	12.856594	16.720877	18.173287	12.094264	16.375027	7.106206	22.769799	8.011048	4.061918	6.000355	57.245279	66.149034	10	37.989196	41.165563	30	22.115061	39	16	17	20.988889	17	16	9.505051	31.990099	13.13986	6	6
L3_chr3_-_49566976	chr3	49566973	49566976	-	NA	NA	NA	28.872008	14.808097	81.598523	79.600794	39.161551	16.923337	6.264127	26.807335	21.943815	40.709319	15.871294	11.76834	4.087056	17.126731	40.219844	28.438411	22.800545	15.501652	31	25	40	80	38	20	8	34	26	38	18	17	4	22	48	46	27	16
L3_chr3_-_50333909	chr3	50333897	50333920	-	8692	HYAL2	LUCA2,LuCa-2	3.265331	0.610418	1.591957	3.908924	2.043806	2.724655	2.721069	1.718711	1.580632	4.82506	0.84304	2.195282	4.104726	1.485082	4.094066	3.677067	3.323486	10.82644	4	1	1	4	2	4	4	3	2	5	1	3	4	2	7	6	5.031098	11
L3_chr3_-_50371924	chr3	50371920	50371977	-	11070	TMEM115	PL6	4.989784	4.242904	1.591957	21.685673	11.234391	9.670537	8.066172	7.489834	3.175061	26.675237	6.081158	18.033741	21.41634	17.505277	19.610352	23.335469	16.397057	45.981142	6	7	1	22	11	14	11	12	4	26	7	26	21	23	29	38	21	47
L3_chr3_-_51716127	chr3	51716127	51716127	-	NA	NA	NA	3.413301	7.7234	1.591957	0.975531	1.019722	0	9.711508	13.556777	7.467917	7.137442	2.583893	3.544256	1.032672	0	3.105303	1.218951	1.36976	5.879572	4	13	1	1	1	0	12	17.561905	9	7	3	5	1	0	5	2	2	6
L3_chr3_-_53234732	chr3	53234730	53234732	-	NA	NA	NA	0	0	0	0	0	0	0	0	0	0	0	0	0	3.040757	15.617984	0	0	0	0	0	0	0	0	0	0	0	0	0	0	0	0	4	23	0	0	0
L3_chr3_-_53890984	chr3	53890984	53890984	-	93973	ACTR8	ARP8,FLJ12934,FLJ22579	2.528698	4.849279	0	2.07776	1.019722	2.908506	0.135391	11.443419	3.36149	0	1.709028	7.564757	1.032672	0	0.014223	0.60736	0.007135	1.007135	3	8.121849	0	2.121849	1	4	0.230769	15.104762	4.153846	0	2	10.904762	1	0	0.044693	1	0.016	1
L3_chr3_-_54392462	chr3	54392462	54392463	-	NA	NA	NA	5.209432	8.921419	1.591957	1.957861	1.019722	0	3.768114	15.690551	9.09882	5.024947	5.238118	4.915947	9.13893	12.452114	9.244758	3.061421	5.358761	4.913316	6	15	1	2	1	0	5	20	11	5	6	7	9	16	13	5	7	5
L3_chr3_-_66633703	chr3	66633703	66634137	-	26018	LRIG1	DKFZP586O1624,LIG-1,LIG1	44.066699	43.50423	21.107877	101.146894	60.529318	88.564157	30.447924	26.663101	9.743099	45.329537	18.452233	94.214802	11.854703	7.87858	5.734757	10.662264	4.952871	7.568178	50.269169	73.318443	12.043062	102.055974	58.813471	97.053055	38.126767	36.504991	12.211036	43.770126	21.066199	140.980201	11.557258	10.525086	10.604877	17.447688	7.193029	7.548391
L3_chr3_-_75566912	chr3	75566882	75566979	-	692099	FAM86D		68.747725	47.159805	126.685362	247.398003	156.977767	60.625544	23.340065	30.824495	50.443941	73.907512	55.116598	59.846667	8.562971	14.460794	24.868064	30.587295	33.49416	30.780922	79.316393	78.676072	69.580109	250.026446	152.769547	78.178103	31.443452	46.347078	61.295237	73.473263	63.351717	85.145876	8.302332	19.228223	41.208853	50.041224	47.148089	31.206431
L3_chr3_-_79151300	chr3	79151296	79151323	-	6091	ROBO1	DUTT1,FLJ21882,MGC131599,MGC133277,SAX3	2.412732	3.644703	0	2.926593	0	0	2.16878	1.080913	0	2.870125	0.84304	12.347081	3.072054	1.502626	1.090837	0	1.287928	1.993043	3	6	0	3	0	0	3	2	0	3	1	17	3	2	2	0	2	2
L3_chr3_-_101077708	chr3	101077693	101077709	-	11259	FILIP1L	DOC1,DOC-1,GIP90	4.989785	20.145493	1.591957	5.906061	1.019722	0	14.303027	18.41715	16.151794	19.883462	21.408353	20.489342	22.278624	6.93636	2.227429	13.525848	10.925127	9.79808	6	34	1	6	1	0	18	25	19	19	24	30	22	9	4	22	14	10
L3_chr3_-_107070519	chr3	107070483	107070578	-	868	CBLB	DKFZp686J10223,DKFZp779A0729,DKFZp779F1443,FLJ36865,FLJ41152,Nbla00127,RNF56	2.461087	1.822352	3.183914	7.804248	2.039444	1.276213	2.059989	2.39927	3.091086	7.77453	32.741365	16.559682	10.304847	4.47279	3.562745	16.411209	15.024107	18.764685	3	3	2	8	2	2	3	4	4	8	38	22.977528	10	6	7	26.913088	22	19
L3_chr3_-_116348804	chr3	116348792	116348813	-	26137	ZBTB20	DKFZp566F123,DPZF,HOF,ODA-8S,ZNF288	0.804244	0	0	0	0	0	4.781058	8.500174	10.258158	3.80792	21.769738	18.071343	21.468134	12.720878	8.267505	3.04103	2.569243	8.962192	1	0	0	0	0	0	7	14	13	4	25	24.964286	21	16.872727	15	5	3.990566	8.990566
L3_chr3_-_122899495	chr3	122899494	122899496	-	NA	NA	NA	0	0	0	0	0	0	0	0	0	0.937795	0	0	3.072054	2.245167	0	2.43951	0	10.679818	0	0	0	0	0	0	0	0	0	1	0	0	3	3	0	4	0	11
L3_chr3_-_128420101	chr3	128420092	128420110	-	NA	NA	NA	3.332943	5.327453	0	0	1.019722	0	77.054755	21.069448	2.353404	3.887265	35.90301	13.501177	35.646554	6.010262	10.284949	0.60736	14.11162	3.000177	4	8.809524	0	0	1	0	92	30	3	4	41	19	35	7.990826	17	1	19	3
L3_chr3_-_129024719	chr3	129024719	129024719	-	11343	MGLL	HU-K5,MGL	0	0.610418	10.842991	17.81615	4.096355	5.365414	1.398909	1.178254	5.761294	23.564091	9.717411	18.923333	0	1.502626	9.244758	6.761824	6.197409	9.723079	0	1	6	18	4	7	2	2	7	22	11	28	0	2	13	11	8	10
L3_chr3_-_129820183	chr3	129820179	129820208	-	NA	NA	NA	10.199217	1.822352	0	2.933392	11.259767	0	8.807026	3.109177	20.750468	11.024707	25.527104	11.197928	4.130688	6.895902	5.762088	15.296133	20.336048	3.021404	12	3	0	3	11	0	11.852168	5	25	11	28.990099	16	4	9	8.943182	24.967625	26	3
L3_chr3_-_130517820	chr3	130517819	130517821	-	8971	H1FX	H1X,MGC15959,MGC8350	249.972404	239.842178	48.258966	82.570246	39.130252	36.294216	52.166637	20.219411	6.534066	0	4.349605	11.155483	189.038855	212.264766	107.511308	24.101272	33.680137	44.005224	248.975595	416.894704	24.991111	82.991111	37.991111	42	57.991304	26	8	0	5	16	189.989095	262.434142	116.993206	38.998634	39.998634	45.998634
L3_chr3_-_130780060	chr3	130780052	130780090	-	NA	NA	NA	21.295524	20.935616	4.935939	1.957861	5.116077	1.914321	34.739579	59.22766	23.93295	26.901271	29.900169	14.291482	35.640387	42.227841	5.577337	15.30644	8.539826	3.000177	23.987342	35	3	2	5	3	44.929178	79.916072	29	26.987342	34	20	35	54.993151	10	25	10.992958	3
L3_chr3_-_131312966	chr3	131312963	131313009	-	NA	NA	NA	2.196432	1.126701	6.439011	16.068466	8.985993	2.854625	3.103724	7.448673	14.560269	13.375972	13.450208	15.629182	1.988459	4.556474	10.444585	12.97434	30.419257	14.726331	2.782293	1.828678	4.05291	16.389469	8.797692	4.469937	4.660839	11.891608	18.009763	13.491362	15.582539	21.978147	1.928571	6.059524	17.291136	21.227891	38.534653	14.879572
L3_chr3_-_133923913	chr3	133923906	133923941	-	27031	NPHP3	NPH3,DKFZp667K242,DKFZp781K1312,FLJ30691,FLJ36696,KIAA2000	8.335474	10.260638	3.183914	18.624544	5.116077	0.638107	1.98324	3.037067	3.863858	7.83127	5.150655	8.001537	6.174158	2.987708	10.289062	3.64839	6.471128	2.014269	10	17	2	19	5	1	3	5	5	8	6	11	6	4	18	6	9	2
L3_chr3_-_135097332	chr3	135097330	135097337	-	51560	RAB6B		1.608488	0	0	2.933393	3.063528	0	0	0	0	0	12.425918	2.897997	0	0	0	0	0	1.007135	2	0	0	3	3	0	0	0	0	0	14	4	0	0	0	0	0	1
L3_chr3_-_143649550	chr3	143649493	143649593	-	54464	XRN1	SEP1,DKFZp434P0721,DKFZp686B22225,DKFZp686F19113,FLJ41903	32.848609	43.812319	36.381996	67.445633	13.30774	3.39927	33.618993	88.601677	64.435875	55.645484	40.774653	75.146405	70.937217	61.808547	60.507942	37.565124	38.644199	17.937492	37.778638	73.342099	20.996198	68.147201	13	5	44.903769	123.523202	78.889862	55.347391	46.773089	106.792784	69.627454	80.984523	97.339158	61.399383	53.373076	17.978022
L3_chr3_-_167037977	chr3	167037976	167037977	-	590	BCHE	CHE1,E1	0	0	0	0	0	0	1.32216	6.065195	17.703414	0.815873	3.464574	0.741153	27.077664	42.860009	108.208254	32.444463	48.674686	19.309686	0	0	0	0	0	0	2	8.875	20.875	0.875	4	1	26.76569	54.502092	121.65272	52.531381	55.619247	19.941423
L3_chr3_-_178250525	chr3	178250524	178250532	-	NA	NA	NA	0	2.420552	0	0.975531	0	0	0	0	0.772772	0.937795	0	0.741153	16.257747	20.202027	14.620804	18.444493	17.811857	12.694174	0	4	0	1	0	0	0	0	1	1	0	1	16	26	21	29.988095	23	13
L3_chr3_-_178397646	chr3	178397621	178398097	-	79718	TBL1XR1	C21,DC42,FLJ12894,IRA1,TBLR1	38.924482	27.785043	25.76107	19.538428	9.192237	4.595661	23.845795	45.384361	32.366959	44.805077	32.008365	13.151169	40.081171	44.758439	19.672213	48.338942	67.533352	23.037186	45.690476	46	14	19.9815	9	6.937843	32	65.977778	40	44	36.986175	18	38.996825	59	34.960961	78.996825	91	23
L3_chr3_-_181880194	chr3	181880194	181880194	-	NA	NA	NA	1.656842	0	0	0	0	0	0	10.506705	0	0.937795	0	0	0	1.502626	0.494381	0	0.643964	1.007135	2	0	0	0	0	0	0	14	0	1	0	0	0	2	1	0	1	1
L3_chr3_-_185431488	chr3	185431488	185431488	-	NA	NA	NA	0.804244	0	0	0	0	0	0	0	0	21.334292	0	0	0	0	0	0	0	0	1	0	0	0	0	0	0	0	0	20	0	0	0	0	0	0	0	0
L3_chr3_-_185912503	chr3	185912492	185912550	-	64110	MAGEF1	MGC19617	35.36028	15.613928	0	5.859986	8.176878	3.362762	4.282387	1.595021	1.580632	4.802455	3.426933	1.482306	22.524623	16.038632	2.043251	14.681248	11.737472	16.869439	41	25.966304	0	6	8	5	6	2.956522	2	5	4	2	22	21	3.664835	24	15.98374	16.967213
L3_chr3_-_187562716	chr3	187562716	187562787	-	1608	DGKG	DAGK3,DGK-GAMMA,MGC104993,MGC133330	21.49009	1.822352	0	0.975531	1.019722	0	4.704308	1.62137	0.772772	0	2.52912	0.741153	14.402724	2.987708	0	0	0.643964	0	24.973684	3	0	1	1	0	7	3	1	0	3	1	14	4	0	0	1	0
L3_chr3_-_188945951	chr3	188945950	188945955	-	604	BCL6	BCL5,BCL6A,LAZ3,ZBTB27,ZNF51	0.804244	0	0	5.887231	3.063528	0	0	1.718711	7.303643	4.82506	6.878726	2.908258	0	1.485082	7.538179	8.568766	18.664486	10.821589	1	0	0	6	3	0	0	3	9	5	8	4	0	2	12	13.992	23.992	11
L3_chr3_-_197293359	chr3	197293349	197293418	-	7037	TFRC	CD71,TFR,TFR1,TRFR	29.802078	23.308557	39.912864	24.683848	16.392661	4.350973	205.574694	237.897155	97.284813	70.731573	106.195927	120.448157	296.395053	236.763741	195.369527	91.591885	148.722701	133.49628	34	39	21	25	16	6	227.997971	257.998986	113	66	117.996959	181	295.99084	297.994655	231	148	169.983397	138.968843
L3_chr3_-_197566546	chr3	197566546	197566548	-	NA	NA	NA	0	0	0	0	0	0	0	0	0	0	0.84304	0	0	0	12.212389	0.60736	0.643964	0	0	0	0	0	0	0	0	0	0	0	1	0	0	0	17	1	1	0
L3_chr3_-_198241055	chr3	198241046	198241153	-	4241	MFI2	CD228,FLJ38863,MAP97,MGC4856,MTF1	83.280301	61.049268	462.813242	427.44243	297.48087	264.042702	36.058381	79.731388	123.477389	102.752053	121.393804	288.799333	17.471826	28.817771	211.70235	113.283206	158.872325	329.715307	97	101.944516	234.95792	430.490585	288.986412	304.978034	48	112.989716	147.976509	99.970092	137.814757	425.944649	16.979592	37.999048	267.804396	183.970493	198.974192	344.896881
L3_chr3_-_198767237	chr3	198767234	198767264	-	622	BDH1	BDH,MGC2723,MGC4347,MGC9788	49.145068	50.772753	16.346617	9.837188	10.237317	2.123056	31.820733	30.014927	0.772772	0.937795	7.702722	9.428561	50.623948	37.928685	7.39035	17.153948	6.841373	10.871897	56	85.945946	9	10	10	3	40	41	1	1	9	13	50	49	12	28	9	11
L3_chr4_+_2764592	chr4	2764516	2764611	+	NA	NA	NA	126.372008	93.437432	123.416244	178.902266	152.532365	41.668688	13.721416	10.908907	24.638864	13.953944	18.297181	22.675836	14.455818	22.064949	44.537103	33.116626	23.991452	56.773077	139.801042	156.657114	66.872254	181.089074	148.489272	57.611089	19.252513	19.120459	30.551438	14.390169	21.330508	31.36388	14.002019	29.216275	70.837442	54.213453	34.115214	57.412797
L3_chr4_+_2783760	chr4	2783757	2783827	+	NA	NA	NA	41.59803	25.801839	11.800067	30.367321	26.613067	15.863788	21.909106	18.962351	21.653042	19.477523	12.74627	10.766437	24.636409	5.257187	8.716133	15.265899	14.173922	21.815612	48	43	7	30.989583	26	22	30	27.932515	26.993421	20	15	14.919753	23.985612	7	16	25	20	22
L3_chr4_+_5763830	chr4	5763802	5763885	+	2121	EVC	DWF-1,EVCL,MGC105107,EVC1	47.288334	38.396796	14.807819	33.150096	14.290848	7.444081	39.600111	22.40396	12.830136	28.776563	37.251885	61.097202	6.170071	2.970164	6.995346	3.021958	4.083186	3.021405	54.906667	64	9	33.762791	14	10.975223	51.941176	36	16	28	42.996732	86.942308	6	4	12	4.959184	5.921569	3
L3_chr4_+_8251959	chr4	8251903	8252005	+	54436	SH3TC1	FLJ20356,FLJ32999,FLJ36243,FLJ46394	5.794029	3.627028	4.775871	81.274622	84.803664	29.502808	1.32216	8.935647	9.53741	40.240779	36.780847	29.057674	2.054407	1.485082	8.9113	20.12854	43.548591	40.59634	7	6	3	82.797741	82.887332	42.715695	2	15.993939	11.976331	40.981891	42.993548	39.993902	2	2	16.994286	33	60	41
L3_chr4_+_26693686	chr4	26693684	26693688	+	NA	NA	NA	8.33143	0.671478	2.229871	2.702641	10.127146	5.980323	0	0	0	0	0	0	0	0	0	0	0	0	9.815038	1.094172	1.425676	2.769439	9.892679	8.1702	0	0	0	0	0	0	0	0	0	0	0	0
L3_chr4_+_38722652	chr4	38722637	38722951	+	51088	KLHL5		23.860743	9.686214	31.113501	78.495815	40.897754	17.108073	13.953294	14.260631	21.353338	24.904406	37.128767	78.242207	9.239479	6.41808	11.432518	18.906002	22.43984	42.551867	28.813559	15.995146	19	80	40	25.771611	20	22.973384	26.986667	26	43	109.557152	9	8.648148	22	31	32	42.919444
L3_chr4_+_39734867	chr4	39734862	39734952	+	NA	NA	NA	15.458672	17.942951	3.183914	9.491468	12.029813	0.723453	2.768057	4.754363	6.900465	3.21621	10.72586	1.482306	11.249395	5.187713	3.766893	2.553258	6.342795	3.421535	18.288584	29.741824	2	9.681839	11.773326	1.190501	4.21991	8.478641	8.445241	3.382867	12.270633	2	10.939024	6.963415	7	4.195822	9.228539	3.391645
L3_chr4_+_48180103	chr4	48180087	48180269	+	201780	SLC10A4	MGC29802,P4	80.400099	83.070983	18.283749	32.343768	12.247041	2.638541	6.873089	7.087055	1.545544	2.813385	2.52912	2.936435	30.698679	27.482516	14.569465	20.082209	11.530607	17.884223	91.980892	138.939024	11	33	12	4	10	12	2	3	3	4	30	36	24.954545	32.878947	17	18
L3_chr4_+_48228106	chr4	48228106	48228107	+	NA	NA	NA	3.197879	17.538353	10.842991	6.895737	5.065783	0.638107	0	1.321117	0.772772	0	0	0	0	1.940193	0.494381	0.20134	0	0	3.757576	29.700972	6	7	4.943396	1	0	2.214286	1	0	0	0	0	2.571429	1	0.333333	0	0
L3_chr4_+_55956576	chr4	55956543	55956911	+	55858	TMEM165	TMPT27,TPARL	154.287512	78.21536	64.108487	161.058908	75.892919	16.518413	18.660394	35.32294	37.449519	41.599701	23.572094	24.154946	107.746079	127.681197	107.378635	114.579048	179.676943	114.792061	170.852418	130.817801	34.717599	162.951339	74	21.932474	26	51	44.981132	40.977778	27.258097	34	106.223015	164.881353	143.887319	186	208.993277	117.916358
L3_chr4_+_58228779	chr4	58228777	58228781	+	NA	NA	NA	29.937795	14.783382	1.526642	43.673618	59.343461	39.682692	50.078954	32.138003	17.26797	70.192489	54.533652	71.180326	1.989884	0	1.733047	1.214719	1.36976	4.126064	32.492041	24.981253	0.961631	43.981507	57.488904	43.938441	56.334684	39.789984	20.655477	63.528471	60.044024	108.207171	1.936709	0	3	2	2	4.121071
L3_chr4_+_71789348	chr4	71789301	71789403	+	NA	NA	NA	3.216976	9.115685	6.253232	27.425111	5.102972	2.552427	1.398909	2.757427	15.881533	24.047156	4.238148	9.503386	0	2.227622	3.574198	6.065525	3.219819	4.036441	4	15.020863	3.846154	28.011657	5	4	2	4.93617	20.05258	24	5	13.023775	0	3	7.03697	9.959184	5	4.007277
L3_chr4_+_72271345	chr4	72271343	72271351	+	8671	SLC4A4	DKFZp781H1314,HNBC1,KNBC,NBC1,NBC2,SLC4A5,hhNMC,pNBC	2.461087	0	1.591957	4.9049	1.019722	0	1.398909	2.39927	7.303643	1.764722	1.68608	12.637788	3.072054	0.742541	2.823885	3.04687	0.643964	1.007135	3	0	1	5	1	0	2	4	9	1.886364	2	18	3	1	5	5	1	1
L3_chr4_+_74123125	chr4	74123124	74123125	+	NA	NA	NA	0	0	0	0	0	0	2.16878	1.178254	0.772772	1.93233	1.709028	1.454129	14.16808	6.153361	28.202846	7.997947	7.901921	7.805037	0	0	0	0	0	0	3	2	1	2	2	2	14	8	35	13	10	8
L3_chr4_+_79199389	chr4	79199389	79199392	+	NA	NA	NA	0.301807	2.447176	0	1.144747	1.668146	0.870431	10.066191	10.881927	1.912989	1.667912	2.89045	8.580617	1.032672	0.744685	0.889197	2.702572	0	1.015569	0.391436	4.0446	0	1.17257	1.633411	1.39706	12.656366	15.484663	2.406088	1.736826	3.386706	12.413608	1	1.002839	1.672197	4.416667	0	1.008505
L3_chr4_+_81526698	chr4	81526694	81526698	+	NA	NA	NA	0	0.610418	18.736874	0	0	0	0	0	0	0	0	0	0	0	0	0	0	0	0	1	10	0	0	0	0	0	0	0	0	0	0	0	0	0	0	0
L3_chr4_+_89115833	chr4	89115825	89115952	+	6696	SPP1	BNSP,BSPI,ETA-1,MGC110940,OPN	0.804244	0	0	3.203556	21.677205	35.155808	0	0	0.772772	0.937795	35.483679	127.277923	14.194954	6.645226	19.207247	45.377876	914.989235	2028.036361	1	0	0	3.27451	21.098039	42.098039	0	0	1	1	39.717949	195.015264	13.998768	8.850989	28	73.821946	865.384393	2229.074744
L3_chr4_+_100697154	chr4	100697154	100697154	+	NA	NA	NA	0	1.810134	0	10.860769	3.069543	2.908506	0	1.178254	0	0	1.709028	1.454129	3.072054	0	0	1.832151	1.36976	3.944081	0	3	0	11	3	4	0	2	0	0	2	2	3	0	0	3	2	4
L3_chr4_+_102930887	chr4	102930839	102930912	+	55024	BANK1	BANK,FLJ20706,FLJ34204	30.380347	15.730015	1.591957	3.908924	2.039444	4.18472	4.857807	12.698043	8.761501	3.664682	1.68608	3.705764	17.444324	8.980669	2.799771	2.429439	3.219819	3.000178	35.90678	25.984252	1	4	2	6	7	20.973643	11	3.911392	2	5	17	12	4.851852	4	5	3
L3_chr4_+_109791205	chr4	109791181	109791248	+	58505	DC2		3.265331	1.220836	1.591957	2.926593	0	0	0	2.161827	1.545543	2.813385	4.261095	5.862608	55.756662	28.013097	45.268137	64.012186	67.259559	30.432405	4	2	1	3	0	0	0	4	2	3	5	8	54.710926	36.85797	67.381222	104.201948	86.631532	30.802245
L3_chr4_+_119419359	chr4	119419354	119419368	+	100093630	SNHG8		3.332943	1.211934	0	0	2.039444	0	1.398909	2.259167	5.616151	1.93233	0	0	18.3006	6.874649	6.725197	6.72233	5.844949	2.971095	4	2	0	0	2	0	2	4	7	2	0	0	18	9	11	11	8	3
L3_chr4_+_123873366	chr4	123873366	123873366	+	166379	BBS12	C4orf24,FLJ35630,FLJ41559	0	0	5.161982	0.975531	1.019722	0	1.398909	0	0.772772	0.937795	5.238118	0	11.152647	6.153361	16.856191	5.526834	3.714923	1.97361	0	0	3	1	1	0	2	0	1	1	6	0	11	8	22	9	5	1.980198
L3_chr4_+_136186216	chr4	136186216	136186223	+	NA	NA	NA	0	0	0	0	0	0	0	0	0	0	0	0	18.003013	12.322927	14.590046	14.753526	29.414905	5.536652	0	0	0	0	0	0	0	0	0	0	0	0	17.742236	15.962852	21.384903	24.019891	34.90333	5.543823
L3_chr4_+_148637467	chr4	148637466	148637467	+	NA	NA	NA	2.528698	2.406191	7.024196	11.8363	0	0	0.66108	1.858813	0.772772	1.93233	0	0.741153	2.054407	0.742541	3.105303	0.60736	1.36976	1.007135	3	4	4	12	0	0	1	3	1	2	0	1	2	1	5	1	2	1
L3_chr4_+_157044297	chr4	157044295	157044339	+	6999	TDO2	TDO,TPH2,TRPO	0	0	0	4.9049	3.059166	2.123056	0.66108	0	18.682715	8.890778	64.358954	178.052118	1.032672	0	2.4069	279.455716	468.161425	881.949977	0	0	0	5	3	3	1	0	22	9	70.962637	274.840585	1	0	4	447.97687	448.602883	958.380662
L3_chr4_+_166439526	chr4	166439525	166439528	+	NA	NA	NA	1.887988	1.843551	0.242526	1.142349	4.567609	2.929627	4.592394	2.728819	5.702391	3.58645	1.765043	11.155515	1.032672	0	1.344364	0.019052	0	1.993043	2.362914	3.035106	0.172518	1.172518	4.470184	4.488063	6.274283	4.644063	7.023327	3.758627	2.069982	16.036097	1	0	2.570376	0.031915	0	2
L3_chr4_+_184014011	chr4	184014011	184014012	+	NA	NA	NA	5.490337	11.406994	12.263975	13.36242	10.82588	6.768032	9.516329	22.862125	5.264044	5.913903	7.838565	21.1344	3.087079	3.012019	0	1.622224	2.130027	2.182868	6.471097	19.144766	7	13.566565	10.561879	9.144766	12.40708	30.108434	6.554217	6	9	30.757757	3	4	0	2.666667	3	2.170213
L3_chr4_+_184257238	chr4	184257236	184257305	+	80014	WWC2	BOMB,FLJ22029,FLJ34082	69.550551	32.134823	52.47947	98.953868	30.7732	5.894953	2.64432	4.02064	14.587594	8.74646	6.790216	10.158793	15.309535	10.734272	33.692168	17.158191	20.027802	4.985365	77.118644	53.853107	28	100	30	8	4	7	18	9	8	13.984848	15	14	44	27.993289	25	5
L3_chr4_-_1001685	chr4	1001683	1001685	-	NA	NA	NA	0	0	1.591957	12.377654	0	0.638107	0	0	0	0	0	0	0	0	0	0	0	0	0	0	1	12.555556	0	1	0	0	0	0	0	0	0	0	0	0	0	0
L3_chr4_-_2618393	chr4	2618392	2618393	-	NA	NA	NA	11.866667	8.544702	8.944468	1.025434	0	1.362328	4.72029	19.582428	10.15632	2.97845	4.390269	2.908739	2.085451	0.747652	1.741978	0.001997	0.645278	1.007135	13.21778	14.332986	5.012811	1.051235	0	2	6.169528	25.301381	12.122443	3.028256	5.047091	4.075341	2.030457	1.006768	3.013536	0.003383	1.003383	1
L3_chr4_-_6357595	chr4	6357594	6357596	-	NA	NA	NA	0.016433	0	0	0.998476	1.019722	5.894953	7.998405	6.060712	17.037493	15.621308	13.414118	16.015224	11.191596	10.212708	24.858078	27.621415	29.589774	18.918981	0.023965	0	0	1.023965	1	8	10.047871	9.095335	20.219164	15.145495	15.210619	23.137955	11.036775	13.288851	33.582897	44.71354	35.377585	19.578866
L3_chr4_-_6502177	chr4	6502176	6502177	-	NA	NA	NA	0	1.810134	0	1.957861	0	3.546613	2.059989	0.540457	1.580632	5.024947	0	12.979438	0	0	1.733047	0	0	2.971095	0	3	0	2	0	5	3	1	2	5	0	19	0	0	3	0	0	3
L3_chr4_-_6672320	chr4	6672320	6672321	-	NA	NA	NA	0.33088	1.341991	0.625513	0.258422	0.053896	0.693233	0.11598	0.009922	0.233935	0	0	0	0.809697	4.030545	12.271249	0.870328	0.797781	1.136369	0.426667	2.200796	0.436423	0.266667	0.053333	1.106667	0.2	0.028571	0.314286	0	0	0	0.782609	5.335631	18.07634	1.434783	1.217391	1.130435
L3_chr4_-_9632238	chr4	9632192	9632240	-	56606	SLC2A9	GLUT9,GLUTX	8.322728	2.406191	1.591957	2.942775	0	0	33.787604	62.731058	14.82901	13.163676	31.868925	8.732428	70.768828	72.400609	36.809703	9.191044	16.004269	20.403037	10	4	1	3	0	0	42	77	18	13	36	12	69.870303	92.989583	53.993127	15	21	21
L3_chr4_-_9696957	chr4	9696956	9696959	-	NA	NA	NA	4.307503	1.211934	0	2.942775	1.019722	1.362328	12.87731	18.673656	4.013427	4.919368	15.145857	22.560272	2.065344	2.269478	3.497737	0.60736	3.714923	2.971095	5	2	0	3	1	2	16.011397	25.011397	5.011397	5	17	33.059453	2	3	6	1	5	3
L3_chr4_-_24083474	chr4	24083474	24083474	-	NA	NA	NA	10.267195	1.086528	0	4.804151	2.043806	1.362328	1.238977	0.299657	0.449651	0.230311	0	0	0	0.012974	0	0	0.575476	0	11.501051	1.79096	0	4.8856	2	2	1.787611	0.591837	0.591837	0.260223	0	0	0	0.018692	0	0	0.901886	0
L3_chr4_-_24523753	chr4	24523745	24523753	-	91050	DKFZp761B107	DKFZp761B107	14.501951	8.989884	18.32988	16.68613	12.291304	3.485384	4.228769	1.718711	1.545543	7.789493	4.261095	11.941656	13.298611	2.987708	12.376529	20.232279	14.469392	3.021404	17	15	10	17	12	5	6	3	2	8	5	17	13	4	20	33	20	3
L3_chr4_-_40326530	chr4	40326530	40326641	-	54502	FLJ20273	DKFZp686F02235,FLJ21344,FLJ21643,FLJ20273	0	0.610418	1.591957	29.507643	11.25519	0.638107	0	0	13.234544	9.950828	9.508092	2.936435	1.032672	0.742541	2.227429	16.519805	9.222544	6.886707	0	1	1	30	11	1	0	0	16	10	11	4	1	1	4	27	13	7
L3_chr4_-_52599204	chr4	52599186	52599210	-	6443	SGCB	A3b,LGMD2E,SGC	8.862039	4.886349	4.775871	11.422552	4.140207	1.838605	1.680032	1.105389	3.82049	4.505008	2.903952	5.629374	1.413099	7.361179	3.318943	3.916447	1.69285	5.018206	10.708448	8.075542	3	11.645215	4.062874	2.832318	2.592529	2.111519	4.85713	4.657188	3.439045	7.695374	1.362496	9.714062	6.199251	6.433346	2.565217	4.977693
L3_chr4_-_57217402	chr4	57217375	57217411	-	84525	HOP	HOP,Cameo,LAGY,MGC20820,NECC1,OB1,SMAP31,Toto	0	0	0	0.975531	0	1.276213	0	0	0	0	0	2.936435	0	0	0	0	0.643964	14.8919	0	0	0	1	0	2	0	0	0	0	0	4	0	0	0	0	1	15
L3_chr4_-_57671309	chr4	57671305	57671617	-	3490	IGFBP7	FSTL2,IGFBP-7,IGFBP-7v,MAC25,PSF,IGFBPRP1	146.140578	98.458746	18.167896	70.093419	12.287379	11.812359	71.156775	43.402006	9.767102	26.240485	30.352049	9.191622	45.807816	20.679836	18.011085	17.830306	4.920617	5.992499	163.846774	166.795699	11	70.886891	12	16	83.819444	56.963131	12	24.986111	33.972222	13	45	26.959184	29	29	7.139053	6
L3_chr4_-_79426764	chr4	79426764	79426764	-	NA	NA	NA	0	0	0	1.957861	0	0	0	0	1.580632	12.52249	0	0	0	0	0	0.60736	0	0.003972	0	0	0	2	0	0	0	0	2	12	0	0	0	0	0	1	0	0.003619
L3_chr4_-_83938275	chr4	83938274	83938276	-	79966	SCD5	ACOD4,FADS4,FLJ21032,HSCD5,SCD2,SCD4	0.827856	0.31628	0	1.239656	1.019722	8.868754	2.434053	1.178254	0	0.937795	1.102139	21.325002	0	0	0.078708	0	0	0.708848	1.033926	0.514514	0	1.269231	1	11.514214	3.429825	2	0	1	1.300654	30.91892	0	0	0.2	0	0	0.7
L3_chr4_-_84250333	chr4	84250330	84250343	-	51316	PLAC8	C15,onzin	29.227176	19.082552	12.434948	1.951062	11.268295	2.908506	0	1.178254	0	0.937795	4.349605	1.454129	1.032672	0	0	2.433671	0.643964	1.993043	32.955357	32	7	2	11	4	0	2	0	1	5	2	1	0	0	4	1	2
L3_chr4_-_84475023	chr4	84475015	84475028	-	10855	HPSE	HPA,HPR1,HPSE1,HSE1	10.266828	6.04758	15.033861	7.831493	2.039444	5.669669	7.405093	5.560447	5.65124	0.937795	6.836111	17.370003	9.209589	16.315087	13.95396	6.108291	6.157473	10.739184	12	10	9	8	2	8	10	9	7	1	8	25	9	21	21	10	9	10.958333
L3_chr4_-_99798804	chr4	99798763	99798848	-	10098	TSPAN5	NET-4,TM4SF9,TSPAN-5	95.045608	50.827149	30.752007	27.50147	14.303934	1.276213	12.123518	11.042127	8.640843	6.70065	9.374109	5.131717	17.47069	11.268106	6.295823	4.26159	5.877506	6.986263	108.502276	85	18	28	14	2	17	18	11	7	11	7	17	15	11	7	9	7
L3_chr4_-_103901155	chr4	103901137	103901205	-	4126	MANBA	MANB1,MANNANASE,MANNASE	14.296731	16.337647	6.527897	8.826139	3.063528	0.638107	14.824303	11.739791	58.36857	38.075569	26.172603	19.841913	45.771381	41.466621	64.09481	91.286051	92.701913	61.588601	17	27	4	9	3	1	20	19	69	36.985149	30	28	45	54	90.996169	148	111	62.982825
L3_chr4_-_103967795	chr4	103967793	103968221	-	7323	UBE2D3	UBC4/5,E2(17)KB3,MGC43926,MGC5416,UBCH5C	62.403278	60.892591	67.996732	73.009332	26.25434	4.257319	15.438751	24.416989	19.554725	15.591035	8.382486	15.04035	96.219243	76.161587	78.332985	88.192528	83.377844	36.931475	72.951063	101.136311	39.501712	74.245375	25.675648	6.572097	21.630102	39.547619	24.717687	15.833333	9.917517	20.794218	94.097298	99.696826	122.473451	143.841862	111.231121	37.198878
L3_chr4_-_108860568	chr4	108860562	108860863	-	9061	PAPSS1	SK1,ATPSK1,PAPSS	0.804244	0	1.591957	52.952531	23.518045	3.914755	0.66108	1.080913	5.686431	23.086557	23.281543	20.280753	5.152423	6.028465	12.416985	73.075102	73.815157	59.418988	1	0	1	53.857143	23	6	1	2	7	23	27	28	5	8	21	118.989831	94.569444	61
L3_chr4_-_111053312	chr4	111053312	111053313	-	NA	NA	NA	20.191736	6.411612	13.442081	22.156911	3.411712	1.362328	1.971218	1.40014	1.309438	0.775394	0.70004	2.427219	1.442019	1.045501	2.066552	1.280212	0	0.708848	22	10.727273	7.333333	22.380254	3.333333	2	2.882353	2.5	1.666667	0.833333	0.833333	3.333333	1.4	1.4	3.5	2.1	0	0.7
L3_chr4_-_119965308	chr4	119965306	119965309	-	NA	NA	NA	0	0	3.343982	0	1.019722	0	1.98324	3.746974	4.070608	0	1.709028	0	14.108147	8.422839	9.753037	4.230528	9.824398	1.007135	0	0	2	0	1	0	3	6	5	0	2	0	13.84375	11	15	6.921875	12.921875	1
L3_chr4_-_122964402	chr4	122964371	122964545	-	890	CCNA2	CCN1,CCNA	324.173581	247.190703	94.238044	168.533455	18.480022	6.113736	193.762564	278.701346	136.397168	99.100252	18.060511	58.294564	187.268742	185.462121	118.839535	83.989904	41.425267	30.092749	357.556176	417.506288	53.256781	170.970795	18.097667	9.364792	238.348492	354.093324	164.319212	97.998989	21.106404	82.106404	184.505257	238.998814	179.362448	136.998801	54.998801	30.278625
L3_chr4_-_130234126	chr4	130234113	130234148	-	132320	SCLT1	FLJ30655,FLJ36042,MGC70542,hCAP-1A,CAP1A	0.804244	1.211934	0	0	1.019722	0.638107	2.721069	0.540457	1.545543	2.870125	2.552068	0	8.235415	13.577281	5.623091	8.540177	6.883269	3.012854	1	2	0	0	1	1	4	1	2	3	3	0	8	17.991379	10	14	10	2.991379
L3_chr4_-_141294789	chr4	141294780	141294857	-	55534	MAML3	GDN,CAGH3,ERDA3,MAM-2,MAM2,TNRC3	8.474763	1.08019	0	4.891254	4.08325	2.552427	1.32216	5.465685	2.353404	4.802455	21.634488	20.867926	1.032672	1.502626	0	0.931494	1.287928	6.021582	10	1.767442	0	5	4	4	2	9	3	5	24.991843	29.12832	1	2	0	1.535354	2	6
L3_chr4_-_149585646	chr4	149585646	149585646	-	NA	NA	NA	0	0	0	0	0	0	0	0	10.91623	1.93233	0	0	0	0	0	11.247014	0	1.007135	0	0	0	0	0	0	0	0	13	2	0	0	0	0	0	18.25	0	1
L3_chr4_-_153307764	chr4	153307764	153307764	-	NA	NA	NA	0	0	0	0	0	0	0	0	0.772772	15.804018	0.84304	1.454129	0	0	0	0	0	0	0	0	0	0	0	0	0	0	1	15	1	2	0	0	0	0	0	0
L3_chr4_-_164307434	chr4	164307431	164307536	-	92345	LOC92345		25.75	54.429001	34.106894	51.261297	17.381386	1.91432	10.854976	32.249151	30.90138	21.706919	13.889677	22.067057	27.600663	44.320085	19.67367	25.675217	24.104078	4.973832	30	91	20	52	17	3	15	50.995475	38	21	16	31	27	57.996063	32	41.996094	34	4.988372
L3_chr4_-_167014723	chr4	167014722	167014723	-	NA	NA	NA	44.919666	18.551473	12.788907	33.699179	44.333744	40.028546	3.567689	2.39927	1.580632	1.87559	3.426933	3.544256	1.032672	0.742541	1.090837	2.446396	1.36976	1.007135	48	31.412574	7	34	43	45	5	4	2	2	4	5	1	1	2	4	2	1
L3_chr4_-_169638148	chr4	169638146	169638221	-	91351	FLJ31033	DKFZp781D1175,FLJ13468,FLJ39050,FLJ31033	0.804244	5.404002	4.93594	4.893837	2.039444	0	2.16878	7.048254	15.641996	10.136375	3.372161	3.59413	3.087079	6.759813	8.636595	38.844566	7.329098	8.908219	1	9	3	5	2	0	3	11	19	10	4	5	3	9	14	63	11	9
L3_chr4_-_174393991	chr4	174393990	174393992	-	NA	NA	NA	3.413301	2.406191	3.183914	6.875077	7.180999	0	2.16878	1.178254	1.580632	0	4.349605	13.720591	1.032672	2.245167	3.599684	1.826311	2.913582	1.993043	4	4	2	7	7	0	3	2	2	0	5	20	1	3	6	3	4	2
L3_chr4_-_187713818	chr4	187713815	187713818	-	4543	MTNR1A	MT1,MEL-1A-R	0	0	0	5.88555	8.191662	0	0	0	2.402289	14.706725	15.915303	7.084668	0	0	1.57478	14.16331	16.002701	6.886707	0	0	0	6	8	0	0	0	3	14	18	10	0	0	2.981481	23	20	7
L3_chr5_+_374822	chr5	374793	374881	+	NA	NA	NA	120.82447	77.555808	17.675305	149.883178	50.175011	13.007089	44.632489	49.094332	13.53321	70.425831	48.807183	39.713127	44.957994	29.42403	12.719392	68.557767	51.151472	40.44819	136.636883	129.817403	10.822684	151.992248	48.965385	18	59	71.969529	17	68.922865	56	56	44	38.849105	22	111.831318	67.991018	40.938286
L3_chr5_+_1485066	chr5	1485065	1485066	+	NA	NA	NA	24.569646	9.723836	12.434948	15.385398	11.709294	3.592661	5.988258	2.478639	0.772772	0.937795	1.600198	0.650911	3.087079	6.095206	13.404686	4.293231	8.766051	15.560515	26.555556	16.407407	7	15.555556	11.407407	4.851852	8	3.875	1	1	1.875	0.875	3	8	18	7	11	16
L3_chr5_+_1893349	chr5	1893347	1893349	+	NA	NA	NA	4.217545	4.77179	5.161982	3.418884	0.937903	0	2.960227	14.048686	13.426934	4.8818	5.402657	15.414259	4.087056	4.592579	7.691304	3.762556	4.290087	4.516077	5	7.958333	3	3.482759	0.92	0	4	18.127517	16	5	6.18481	22.55443	4	6	11.13879	6.13879	5.914894	4.589744
L3_chr5_+_1940054	chr5	1940052	1940054	+	NA	NA	NA	0	3.669544	5.997707	3.686237	0	0.638107	0	2.801188	0.524872	0.937795	2.364553	27.189564	1.032672	0.483827	5.720194	5.017157	3.79574	4.252322	0	6.127706	3.587446	3.772727	0	1	0	4.658929	0.6875	1	2.75	39.9375	1	0.65625	9.230263	8.202303	5.341346	4.28125
L3_chr5_+_2055528	chr5	2055527	2055528	+	NA	NA	NA	0.501112	1.160953	2.898466	0	0	0	5.151538	1.542992	5.812356	3.15086	0	2.416811	18.201779	5.941975	4.879931	2.028655	2.430443	4.194059	0.635281	1.909091	1.75	0	0	0	7.02673	2.731132	7.147799	3.235063	0	3.314465	17.926387	7.816383	8.094016	3.331416	3.548351	4.222368
L3_chr5_+_2804697	chr5	2804694	2804703	+	153571	C5orf38	CEI,IRX2NB,MGC126657,MGC126683	11.765563	5.892461	2.800708	4.734324	4.66663	0.297567	2.405456	2.281266	3.459368	1.333512	2.159769	2.117049	3.127226	0.784703	4.055817	4.637099	0.790647	1.836762	13.616796	9.772638	1.750093	4.832341	4.564741	0.528042	3.455148	4.188649	4.365652	1.443101	2.552345	2.864569	3.020986	1.074206	6.784993	7.566948	1.289515	1.815097
L3_chr5_+_24527348	chr5	24527347	24527348	+	NA	NA	NA	1.500099	1.151961	0	0	2.043806	0	15.73796	8.463742	6.612874	8.089068	18.650385	16.170957	6.869318	1.502626	3.823916	1.218951	0.643964	1.007135	1.818182	1.9	0	0	2	0	18.752542	11.892473	8	7.892473	20.850368	23.781107	6.75	2	6	2	1	1
L3_chr5_+_34692263	chr5	34692199	34692274	+	26064	RAI14	DKFZp564G013,KIAA1334,NORPEG,RAI13	2.504733	1.220836	48.671685	61.969014	15.330746	2.000434	2.098895	7.16159	21.074846	19.685783	8.954474	17.269507	5.440092	2.973615	45.640915	17.721916	35.639057	20.79766	2.972727	2	27.938558	62.899149	15	3	3.07284	11	25.889655	19.922436	10.469091	24	5.286402	3.981481	64.783951	28.950617	46.856914	20.912067
L3_chr5_+_35892769	chr5	35892763	35892784	+	3575	IL7R	CD127,CDW127,IL-7R-alpha,IL7RA,ILRA	0	0	0	0	0	0	0	0	0	4.745715	14.726175	7.183405	0	0	4.588447	3.64839	9.105527	2.971095	0	0	0	0	0	0	0	0	0	5	17	10	0	0	8	6	13	3
L3_chr5_+_36642475	chr5	36642435	36642489	+	6507	SLC1A3	EA6,EAAT1,FLJ25094,GLAST,GLAST1	0	3.000661	0	3.908924	2.043806	0.638107	0	1.178254	6.236355	28.892303	28.448885	22.88308	8.187174	2.245167	1.585219	71.270603	57.586314	26.707701	0	5	0	4	2	1	0	2	7.980392	28.980952	32.940594	32	8	3	3	115.995763	75	27
L3_chr5_+_40715773	chr5	40715752	40715823	+	5734	PTGER4	EP4,EP4R,MGC126583	136.198785	261.036921	113.526434	213.304076	81.210143	23.933158	90.14991	353.223039	120.433008	126.530004	116.149949	81.896123	155.890586	164.558317	187.528483	104.699169	94.861235	65.671137	148.998037	445.998031	61.993139	214.996068	79	32	111.994545	416.936406	143.987292	120.988211	130.687329	117.995514	153.98444	210.964952	245.980504	169.947571	117.974737	66.99233
L3_chr5_+_52119510	chr5	52119510	52119561	+	NA	NA	NA	0	0.610418	0	0	1.019722	2.552427	0	1.080913	2.353404	0	0	14.134364	1.032672	0	0.494381	1.214719	0.643964	9.79808	0	1	0	0	1	4	0	2	3	0	0	20	1	0	1	2	1	10
L3_chr5_+_53849345	chr5	53849288	53849394	+	112574	SNAG1	MGC150827,MGC150829,SH3PX2,SH3PXD3B,SNX18,FLJ11997,FLJ32560,SNAG1	335.667661	218.224125	404.948868	599.612922	238.406261	59.906477	133.651756	119.928159	312.953207	177.970809	200.216153	189.391614	46.562716	43.395628	74.084869	79.837612	82.541396	45.970249	368.761683	368.743321	209.996821	603.980986	231.96571	76.963197	164.941219	169.596677	365.918061	171.917616	226.073697	275.997877	45.557252	56.97611	111.601137	129.935183	108.838567	46.254494
L3_chr5_+_57823020	chr5	57823017	57823022	+	202309	C5orf29	FLJ33641,MGC70478	1.608488	0	0	0	0	0	0.66108	0.540457	0	4.8818	2.552068	11.801848	10.239456	13.015419	0	1.214719	3.383483	1.007135	2	0	0	0	0	0	1	1	0	5	3	17	10	17	0	2	5	1
L3_chr5_+_60663841	chr5	60663827	60663932	+	NA	NA	NA	299.114285	330.444498	430.344462	451.546484	185.932588	43.074026	315.955035	861.317519	1049.694882	593.910143	541.990197	391.595161	138.865157	187.384458	434.423284	214.112777	253.805202	76.028628	299.792723	574.929028	196.554713	450.540442	179.696881	49.770713	311.173198	739.49704	1097.981209	497.354279	574.580213	623.471585	139.031347	232.398111	407.668923	343.682111	255.9142	79.993254
L3_chr5_+_65541204	chr5	65541204	65541204	+	NA	NA	NA	0	0	0	0	0	0	0	0	0	0	0	0	4.087056	6.153361	10.885597	0.60736	0	0	0	0	0	0	0	0	0	0	0	0	0	0	4	8	15	1	0	0
L3_chr5_+_67547337	chr5	67547334	67547366	+	NA	NA	NA	36.12628	27.607666	13.855933	25.468029	24.464474	9.735662	12.963942	18.390501	25.327253	28.364653	28.687971	51.928337	19.496606	28.288718	49.486575	18.931961	26.979209	20.730594	41.982979	45.919866	8	25.969828	23.893004	13.978485	17.961089	28.880033	30.953244	28	32.957692	74.487896	19	36.893213	71.932693	30.962687	36.893769	21
L3_chr5_+_78567689	chr5	78567674	78567758	+	NA	NA	NA	68.960626	58.716573	37.571921	87.623997	46.070185	10.590671	54.039504	100.599651	36.395171	55.798514	85.010089	66.837973	24.56064	18.790904	21.158632	23.199482	19.629848	7.993397	79.994609	98	22	89	45	16	70.625	141	45	55	97	95	24	24.994118	36.256732	37.993902	27.988304	8
L3_chr5_+_79021414	chr5	79021387	79021424	+	202333	CMYA5	C5orf10,DKFZp451G182,DKFZp451G223,DTNBP2,SPRYD2,TRIM76	76.967244	67.215981	96.684339	44.325656	19.452534	3.82864	62.063283	168.873507	326.644738	53.114478	16.430847	40.892122	42.627128	76.520588	83.744616	22.732163	8.007533	2.014269	85.994398	112.925161	54	45	19	6	76.995198	207.974086	373.94054	51.998805	19	57.995276	41.997033	98.932166	121.893081	37	12	2
L3_chr5_+_90026978	chr5	90026977	90026978	+	NA	NA	NA	0	0	0	0	0	0	1.573292	1.254535	8.316871	4.220135	11.640201	3.091445	1.324654	0.621894	5.295402	5.189012	4.666004	4.329003	0	0	0	0	0	0	2.229508	2.114754	10.180328	4.229508	13.131148	4.344262	1.28	0.84	8.52	8.48	6.48	4.36
L3_chr5_+_95092617	chr5	95092606	95092896	+	22836	RHOBTB3	KIAA0878	31.85186	31.217974	145.788144	417.688112	103.10516	36.812441	32.494765	49.303498	118.368008	257.515591	179.999574	169.505104	51.45374	60.472287	82.478925	191.817165	248.535971	192.456943	37.931873	51.947093	82.189906	422.419538	100.660292	50.794471	44.814632	75.899886	143.723341	247.113069	203.62606	243.274426	50.889145	77.307463	114.306494	310.190491	265.254473	201.536389
L3_chr5_+_96062818	chr5	96062817	96062818	+	NA	NA	NA	0	0	0	0	0	0	0	0	0	0	0	0	0	11.661098	0	1.218951	0	0	0	0	0	0	0	0	0	0	0	0	0	0	0	15	0	2	0	0
L3_chr5_+_97702267	chr5	97702266	97702273	+	NA	NA	NA	11.666248	10.09672	5.161982	9.868704	6.14369	9.676941	1.398909	2.56872	5.762123	0	2.583893	0.741153	6.111572	7.678901	10.235142	4.900591	12.042453	23.230042	13	17.002315	3	10	6	12	2	4	7.001329	0	3	1	6	10	15.002872	8	15	24.005744
L3_chr5_+_98137238	chr5	98137232	98137238	+	NA	NA	NA	0	0	0	0	1.019722	0	0	0	0	0	0	0.741153	0	0	0	0.60736	0	10.757917	0	0	0	0	1	0	0	0	0	0	0	1	0	0	0	1	0	11
L3_chr5_+_119827893	chr5	119827811	119827912	+	51334	PRR16	DSC54,MGC104614	0.804244	0.610418	9.937853	133.170292	65.638195	9.437079	0	0	8.777415	42.959222	24.984863	27.331781	1.032672	0	15.609405	34.83772	49.612973	9.978585	1	1	6	134.991031	63.986547	14	0	0	11	43	29	38.792453	1	0	28	56.983783	66.98915	10
L3_chr5_+_122209183	chr5	122209183	122209195	+	28966	SNX24	PRO1284,SBBI31	2.412732	0	20.081906	0.975531	0	0	0	0	3.233036	0.937795	0	0	0	2.245167	0	1.214719	0.643964	2.014269	3	0	11	1	0	0	0	0	4	1	0	0	0	3	0	2	1	2
L3_chr5_+_133734773	chr5	133734773	133735167	+	7320	UBE2B	UBC2,E2-17kDa,HHR6B,HR6B,RAD6B	129.338791	64.57133	89.06547	147.023494	69.899371	15.860539	10.484465	10.172204	27.72483	27.728556	25.205971	22.652206	67.657223	88.040601	130.300113	72.540682	91.736313	43.931363	146.172379	108.028167	50.021875	149.007884	68.164683	23.011274	14.635044	17.196256	34.076449	27.985665	29.208793	31.764068	66.333295	114.969254	190.315287	118.321482	119.066405	44.679605
L3_chr5_+_133889258	chr5	133889243	133889261	+	23338	PHF15	JADE2,KIAA0239	13.985737	1.822352	0	1.957861	4.096355	5.894953	24.783813	5.900265	4.005807	5.857163	6.016642	15.747748	4.104726	3.005253	2.227429	1.826311	2.130027	2.014269	16	3	0	2	4	8	31	9	5	6	7	22.938776	4	4	4	3	3	2
L3_chr5_+_134394798	chr5	134394798	134394798	+	NA	NA	NA	0.804244	0	0	0.975531	0	0	0	0	0	10.353922	0	0.741153	0	0	0	0	0	0	1	0	0	1	0	0	0	0	0	10	0	1	0	0	0	0	0	0
L3_chr5_+_137716283	chr5	137716247	137716344	+	51780	JMJD1B	5qNCA,C5orf7,KIAA1082,KDM3B	112.613872	80.222195	21.602616	44.803866	23.429606	12.06852	74.534935	51.451995	52.127473	59.390518	26.650187	55.642788	83.410404	50.985614	29.937358	29.137909	48.72243	31.666415	129.718572	133.705959	12.985258	45.679062	22.933301	17.160523	98.854858	80.940954	64.823056	58.835665	31.02886	77.831228	81.527085	66.96777	53.709031	47.787001	67.05379	31.977723
L3_chr5_+_138117005	chr5	138116972	138117069	+	1495	CTNNA1	CAP102,FLJ36832	9.766895	7.54018	14.972995	15.633542	11.288756	0.668184	23.047281	19.2462	47.884695	48.605836	56.18314	82.748634	52.125756	61.392739	161.328753	142.67573	155.661462	194.084104	12	12.404114	9.120516	15.988235	11.036053	1.061314	32	31.311242	59.295227	49.048698	64.94353	117.704338	51	80.516816	228.879201	231.872145	195.425862	199.727215
L3_chr5_+_139019106	chr5	139019105	139019106	+	NA	NA	NA	0	0	0	3.929369	0	0.638107	0	0	0	1.93233	0	12.436313	0	0	0	0	0	1.007135	0	0	0	4	0	1	0	0	0	2	0	18	0	0	0	0	0	1
L3_chr5_+_139473867	chr5	139473822	139473945	+	5813	PURA	PUR1,PUR-ALPHA,PURALPHA	208.178016	182.849774	188.181428	181.206676	71.594617	22.075396	73.470376	66.145245	85.737868	58.747628	55.441926	86.144048	62.293947	46.937009	59.374794	42.47053	32.213835	18.715709	234.10983	307.949089	105.998948	183.962261	69.913604	31.995833	96.563991	98.760903	103.633608	59.233391	63.987752	122.78753	60.908578	61.992308	94.467323	69.448555	45.912687	18.702332
L3_chr5_+_140326300	chr5	140326273	140326304	+	56134	PCDHAC2	MGC71598,PCDH-ALPHA-C2	16.92743	13.763019	1.591957	3.908924	9.207218	2.908506	4.857807	8.940167	2.353404	0.937795	2.583893	0.741153	19.376423	5.300426	0.494381	3.004782	3.499786	1.007135	20	23	1	4	9	4	7	14	3	1	3	1	19	7	1	4.924528	5	1
L3_chr5_+_140772709	chr5	140772708	140772851	+	56106	PCDHGA10	PCDH-GAMMA-A10	0	2.406191	1.591957	1.951062	0	0.638107	4.781058	2.939727	15.01385	19.454918	31.169509	61.863593	4.119751	1.485082	4.204954	7.90998	7.973062	14.001997	0	4	1	2	0	1	7	5	19	20	36	87	4	2	8	13	12	13.965517
L3_chr5_+_140790257	chr5	140790256	140790611	+	26025	PCDHGA12	CDH21,FIB3,KIAA0588,PCDH-GAMMA-A12	9.181322	8.434091	8.279922	45.182205	36.81971	23.262769	25.189622	25.703653	155.015458	262.184198	176.537233	294.499806	8.191782	7.484809	34.158231	56.82209	54.076321	88.571265	11	14	5	46	36	33	34	40	185.992105	251.986431	200	431.9965	8	10	56	92.777035	72.994034	89.96778
L3_chr5_+_140871108	chr5	140871107	140871109	+	5098	PCDHGC3	PC43,PCDH-GAMMA-C3,PCDH2	0	0	3.343982	10.782827	1.019722	1.961255	0	1.178254	1.580632	0	4.349605	0.741153	5.100095	0	2.901281	4.284427	4.927305	4.913316	0	0	2	10.947368	1	2.947368	0	2	2	0	5	1	5	0	5	7	7	5
L3_chr5_+_143357389	chr5	143357388	143357389	+	NA	NA	NA	0	3.620268	1.591957	0	3.069543	0.638107	1.398909	10.207154	0	1.93233	0.84304	6.9668	0	6.93636	0	0	0	0	0	6	1	0	3	1	2	14	0	2	1	9.848485	0	9	0	0	0	0
L3_chr5_+_144121584	chr5	144121582	144121591	+	NA	NA	NA	0.643482	0	2.115878	1.072669	0	1.599826	2.496184	1.552053	0.34072	6.485405	0.592186	17.680738	0	0	0	0.150787	0	0.341396	0.807453	0	1.304348	1.101075	0	2.534259	3.658172	2.742581	0.452381	6.785036	0.707203	25.538984	0	0	0	0.25	0	0.333333
L3_chr5_+_150138511	chr5	150138510	150138513	+	85027	MST150	MGC117221,MGC126887,MGC126889,NID67	13.407744	4.186026	6.687965	10.860769	8.210234	5.365414	2.960227	4.819352	2.402289	3.981573	8.817605	4.915947	12.158417	6.114563	14.747092	16.635444	22.31028	23.025233	15	7	4	11	8	7	4	7	3	4	10	7	12	8	19.990196	26.975962	27	24
L3_chr5_+_167477477	chr5	167477476	167477479	+	57451	ODZ2	DKFZp686A1568,TEN-M2,TNM2	10.502259	2.406191	3.343982	2.942775	1.019722	2.123056	3.700246	1.178254	0	0	0.84304	2.852977	3.087079	0.742541	0	1.985627	2.913582	0	11.888889	4	2	3	1	3	4.916667	2	0	0	1	4	3	1	0	3.25	4	0
L3_chr5_+_167724973	chr5	167724973	167724973	+	NA	NA	NA	0	0	0	0	0	0	10.589577	0	3.233036	0	0	0	0	0	0	0	0	0	0	0	0	0	0	0	13	0	4	0	0	0	0	0	0	0	0	0
L3_chr5_+_173247914	chr5	173247914	173248020	+	80315	CPEB4	KIAA1673	47.209908	45.441681	83.386346	84.767182	53.626532	20.73425	23.588359	33.009739	106.524912	89.269105	88.306251	73.850239	13.944627	19.919602	34.585711	32.447756	30.490264	18.600099	55.349776	75.900158	47.827409	86.176723	52.339004	28.906559	32.62032	50.093115	129.002408	87.27454	99.98926	105.985717	13.609173	26.465438	56.316383	53.054992	41.010953	18.598596
L3_chr5_+_176007090	chr5	176007024	176007111	+	26262	TSPAN17	FBX23,FBXO23,MGC14859,MGC71255,TM4SF17	20.447786	13.321097	16.305681	44.294361	31.703648	10.262111	1.32216	1.62137	10.540867	15.510913	28.813914	6.508867	9.209589	3.726031	13.568998	19.545625	26.443644	13.888517	23.936508	21.984375	10	44.994565	30.973205	14.994565	2	3	12.984004	16	33	9	9	4.994413	23	32	36	14
L3_chr5_+_176493275	chr5	176493233	176493783	+	64324	NSD1	ARA267,DKFZp666C163,FLJ22263,FLJ44628,SOTOS,STO,FLJ10684,KMT3B	308.795688	179.850082	54.630467	119.533279	68.194457	10.996053	133.216468	323.287807	86.160007	148.665838	206.820535	180.902628	65.504045	43.574713	30.119281	50.307437	36.401742	25.327168	345.582249	302.205388	32.58042	121.581706	66.613485	16.57791	175.71688	434.57863	106.304125	147.351175	235.833508	258.987486	63.980146	57.625194	53.179985	82.322713	51.96	25.410191
L3_chr5_+_178383410	chr5	178383409	178383410	+	345462	DKFZp686E2433		17.329417	5.957558	1.591957	4.917216	0	0	0	0	0	0	1.709028	0.741153	3.072054	3.040757	0.494381	1.214719	0	0	19	10	1	5	0	0	0	0	0	0	2	1	3	4	1	2	0	0
L3_chr5_+_178523556	chr5	178523553	178523557	+	NA	NA	NA	0	0	8.934186	0	0	0	0	1.178254	16.924565	3.861857	0.809996	2.223458	0	1.502626	1.738474	0.60736	0.643964	0	0	0	5.007429	0	0	0	0	2	20	3.884615	0.961538	3	0	2	3.008226	1	1	0
L3_chr5_+_179153622	chr5	179153619	179153630	+	4056	LTC4S	MGC33147	58.912454	16.772104	8.616153	3.918306	1.019722	1.276213	7.188996	5.01999	1.580632	2.870125	1.709028	2.897997	12.311534	11.454637	2.573982	4.884299	4.358886	3.000177	65	28	5	4	1	2	10	8	2	3	2	4	12	15	5	8	6	3
L3_chr5_-_3916910	chr5	3916908	3916910	-	NA	NA	NA	0	0	0	0	26.232833	0	0	0	0	0	11.316373	0	0	0	0	0	6.841373	0	0	0	0	0	25.555556	0	0	0	0	0	13	0	0	0	0	0	9	0
L3_chr5_-_16989370	chr5	16989357	16989436	-	4651	MYO10	FLJ10639,FLJ21066,FLJ22268,FLJ43256,KIAA0799,MGC131988	37.527449	14.552365	62.624612	29.408694	8.1665	0.638107	36.277933	30.056244	50.845013	8.694467	6.799093	15.954375	23.45731	24.302807	33.835761	17.703022	11.612439	6.458836	44	24	36	30	8	1	46	47	62	8.981735	8	22	23	32	54.984211	29	17	6.428571
L3_chr5_-_18334994	chr5	18334992	18334994	-	NA	NA	NA	0	0.610418	16.737923	0	0	0.638107	0	0	0	0	0	0	0	0	0	0	0	0	0	1	9	0	0	1	0	0	0	0	0	0	0	0	0	0	0	0
L3_chr5_-_39255423	chr5	39255400	39255437	-	2533	FYB	ADAP,PRO0823,SLAP-130	0	0.610418	0	1.957861	1.019722	0	18.355822	21.170459	11.595974	13.460285	30.973129	62.939933	26.353218	8.322828	4.094066	15.345823	27.744698	23.531547	0	1	0	2	1	0	23.995763	30.991561	14	13	35	92.991525	26	11	7	24.992701	34.970803	23.985609
L3_chr5_-_39460728	chr5	39460725	39461095	-	1601	DAB2	DOC-2,DOC2,FLJ26626	6.013676	6.684576	28.039774	116.115223	60.376281	38.745879	11.631016	31.273532	116.116943	207.478298	320.379746	523.826358	14.391564	27.247316	97.558216	181.56202	304.467876	355.802403	7	11	17	117.960223	58.946237	52.864787	17	47.998134	140.992354	199.986102	359.98974	774.848917	13.997089	35.981308	144.978193	294.995455	367.946488	368.949117
L3_chr5_-_41906285	chr5	41906285	41906470	-	5019	OXCT1	OXCT,SCOT	18.745434	11.878091	16.004973	9.82233	0	1.91432	6.264127	28.47529	39.503551	12.52249	6.129538	2.852977	56.151468	29.7297	32.901753	16.651969	7.017733	13.596554	21	20	9	10	0	3	8	35	46	12	7	4	56	38	40	26.96748	8.96748	14
L3_chr5_-_43228313	chr5	43228313	43228323	-	NA	NA	NA	3.81821	3.532439	8.57563	4.75428	3.069543	1.362328	6.463152	3.643894	12.041191	6.706583	3.228428	4.340147	2.065344	3.779436	1.110699	1.2345	0	4.039411	4.654034	5.857143	4.973921	4.851858	3	2	8.851852	5.984371	14.688065	6.814815	3.805764	5.984371	2	5.041409	2.031858	2.032403	0	4.032374
L3_chr5_-_50715064	chr5	50715063	50715064	-	NA	NA	NA	23.126361	16.460423	7.474164	4.055452	1.019722	0.909942	4.67941	6.465679	2.449443	0.045013	0.253405	0.258151	8.990511	9.205187	2.595355	1.900183	0.974158	0.141731	25.063048	27.930772	4.238809	4.127698	1	1.383094	6.1088	9.090831	3.057022	0.0544	0.30845	0.33547	8.852719	11.944906	4.273016	3.110831	1.4625	0.136508
L3_chr5_-_56283710	chr5	56283695	56283712	-	166968	MIER3	DKFZP781I1119,DKFZp686L09111,DKFZp781G1119,FLJ35954	0	0.610418	0	6.862762	0	0	0	2.39927	5.58644	15.102616	0.84304	0	6.174158	2.987708	8.829476	1.822079	1.931891	2.014269	0	1	0	7	0	0	0	4	7	14.932331	1	0	6	4	15	3	3	2
L3_chr5_-_57877709	chr5	57877709	57877714	-	NA	NA	NA	0	0	0	0	0	0	0.66108	13.937616	0	0	0	0	0	0	0	0	0	0	0	0	0	0	0	0	1	18	0	0	0	0	0	0	0	0	0	0
L3_chr5_-_76541906	chr5	76541904	76541908	-	NA	NA	NA	4.676356	11.493555	6.748417	16.35363	18.988802	11.215395	11.27216	8.895305	5.180364	4.369107	6.835049	24.502692	0	2.43952	5.805131	2.446396	0	3.944081	5.47352	19.302882	3.99676	16.572482	18.47352	14.038385	14.42089	12.142857	6.419861	4.428571	7.839721	36.216028	0	3.234694	9	4	0	4
L3_chr5_-_83716434	chr5	83716434	83716442	-	10085	EDIL3	DEL1,MGC26287	0	0	0	1.951062	1.019722	0	2.16878	0.540457	4.804578	0.937795	0	0	0	0.742541	0	4.278547	12.644858	0	0	0	0	2	1	0	3	1	6	1	0	0	0	1	0	7	16	0
L3_chr5_-_87992796	chr5	87992795	87992796	-	NA	NA	NA	30.056901	51.080259	42.917934	69.43773	118.174889	65.005473	62.272533	134.890364	35.204762	100.984675	86.471659	132.649415	3.072054	5.927235	5.130238	6.943737	1.585082	2.798173	33.135629	87.241055	22.635629	69.9	114.408599	72.571259	70.458785	145.154763	41.205543	91.31913	95.02461	203.442026	3	7.8	8.454098	11.327049	2.420084	2.8
L3_chr5_-_89741330	chr5	89741317	89741333	-	1070	CETN3	CEN3,MGC12502,MGC138245	1.656842	0	0	0	0	0	0	0.540457	0.772772	0	0	0	18.350595	17.604448	6.051345	17.167368	3.499786	3.021404	2	0	0	0	0	0	0	1	1	0	0	0	18	23	10	28	5	3
L3_chr5_-_93473125	chr5	93473124	93473146	-	NA	NA	NA	3.265331	2.43277	6.527897	3.918306	0	0.638107	1.98324	2.39927	6.094848	0.937795	9.57552	2.195282	7.206831	5.233833	3.807967	16.551153	9.113234	6.919956	4	4	4	4	0	1	3	4	7.75	1	11	3	7	6.992308	6.992481	26.977273	12.954429	6.992308
L3_chr5_-_95323312	chr5	95323274	95323330	-	22936	ELL2		3.265331	25.134333	52.118696	48.870771	30.690402	5.34846	16.543452	39.234834	47.490643	46.143484	42.781697	48.442337	16.385724	16.655414	103.292815	58.943211	82.614735	47.656483	4	41.82988	29.918173	49.711252	29.914246	7.978873	20.946996	55.975961	56.959817	45.904619	48.929256	69.937612	15.985294	21.971433	133.795976	95.884244	102.825061	48.987421
L3_chr5_-_100266867	chr5	100266865	100266889	-	7903	ST8SIA4	PST,MGC34450,MGC61459,PST1,SIAT8D,ST8SIA-IV	2.461087	2.43277	0	1.951062	1.019722	0	3.49094	6.146244	18.114626	8.806633	9.552573	13.395785	20.317776	20.089389	5.545695	36.930947	22.207218	5.937124	3	4	0	2	1	0	5	10	21.961905	9	11	19	20	26	10	60	29	6
L3_chr5_-_107289004	chr5	107289002	107289004	-	NA	NA	NA	0	0	0	0	0	0	0	0	0	0	0.025295	4.295443	0	0	0	6.666541	6.246732	28.727362	0	0	0	0	0	0	0	0	0	0	0.032086	6.080214	0	0	0	10.86071	8.339068	29.912875
L3_chr5_-_114908275	chr5	114908241	114908342	-	56929	FEM1C	EUROIMAGE686608,EUROIMAGE783647,FEM1A,KIAA1785	22.218506	25.156459	29.953785	32.439521	26.642171	2.552426	15.621904	25.365335	20.213724	23.303682	18.283897	20.836562	29.582082	15.965732	17.863009	14.737156	18.287852	11.765051	26	42	17	32.990868	26	4	21	38	25	23	21	30	29	21	26	24	23	12
L3_chr5_-_122453584	chr5	122453584	122453584	-	NA	NA	NA	1.085589	1.011891	15.413901	8.241436	1.360836	5.086486	0	0.342582	11.78419	3.981573	3.170475	4.002927	2.461848	2.423425	23.836002	3.430742	2.285097	10.488581	1.333333	1.666667	8.333333	8.358601	1.333333	6.666667	0	0.666667	14	4	3.666667	5.666667	2.4	3.2	29.8	5.6	3.2	10.8
L3_chr5_-_127931657	chr5	127931657	127931657	-	NA	NA	NA	0	0	0	0	0	0	0	0.540457	0	0.937795	8.817605	16.948932	0	0.742541	1.090837	3.677067	7.901921	18.29351	0	0	0	0	0	0	0	1	0	1	10	25	0	1	2	6	10	19
L3_chr5_-_131854365	chr5	131854363	131854407	-	3659	IRF1	IRF-1,MAR	35.198124	18.570711	8.345896	21.632454	20.501617	19.081445	3.382149	7.078518	9.415255	15.074842	4.307614	8.51303	9.164826	14.456258	15.192627	17.116449	14.505223	14.884044	41	30.972527	5	22	20	24	5	11	11.985294	15	5	11.971014	8.9375	19	23	27.96	20	15
L3_chr5_-_132140833	chr5	132140826	132140863	-	23176	8-Sep	SEP2,KIAA0202	15.837607	13.276498	18.714074	4.893837	3.059166	0.638107	6.179967	2.799624	6.301236	1.93233	0.84304	12.281538	12.344229	14.360613	5.373188	8.53773	9.592429	11.891723	19	22	11	5	3	1	9	5	8	2	1	17	12	18.918367	10	14	14	12
L3_chr5_-_133478742	chr5	133478740	133478744	-	NA	NA	NA	9.413494	7.324903	2.150697	17.759078	15.625807	12.067916	20.241508	15.404634	7.390838	20.211257	11.655457	55.562722	0.886193	1.446271	1.732923	5.313682	2.001713	6.28775	10.864162	12.197195	1.324382	17.992188	15.232998	15.722365	25.163745	21.082171	9.057556	19.139227	13.369026	82.811739	0.857143	1.926218	3.028247	8.669024	2.995859	6.368616
L3_chr5_-_134716519	chr5	134716519	134716525	-	NA	NA	NA	0	0	12.788907	0.975531	0	0	0	0	0	0.937795	0	0	0	0.742541	0.494381	0.60736	0	0	0	0	7	1	0	0	0	0	0	1	0	0	0	1	1	1	0	0
L3_chr5_-_137396616	chr5	137396586	137396702	-	51306	C5orf5	DKFZp667F249,KHCHP,MGC57159,N61,FLJ26735	66.771458	81.900331	12.561138	119.341044	49.100277	13.928098	84.223849	78.587636	46.81749	84.156298	113.855107	66.12992	84.331029	100.447086	77.836008	106.524896	160.776797	57.378623	76.99768	136.949277	7.802239	120.929295	47.963387	19	99	109.945458	57.878831	82	128.884774	93.940299	83	129.98714	111.827192	172.99741	191.996119	58.998708
L3_chr5_-_137869799	chr5	137869798	137869800	-	NA	NA	NA	0	0	0	0	0	0	0	0	0	0	0	0	10.231165	6.895902	10.225504	5.512183	0	0	0	0	0	0	0	0	0	0	0	0	0	0	10	9	16	9	0	0
L3_chr5_-_139706373	chr5	139706369	139706378	-	1839	HBEGF	DTR,DTS,DTSF,HEGFL	0	19.64912	10.031947	24.636422	10.232955	5.669668	0.66108	63.73575	27.413731	12.019242	6.035686	23.636816	0	21.489911	17.21667	11.655897	10.457462	25.404051	0	33	6	25	10	8	1	81	33	12	7	34	0	28	26	19	14	26
L3_chr5_-_140680532	chr5	140680471	140680549	-	6879	TAF7	TAF2F,TAFII55	53.735902	59.602243	50.398393	46.235941	19.462205	4.72509	3.458898	6.218354	13.225492	6.75739	5.150655	2.223458	46.004414	66.934017	80.515673	44.726982	51.546049	41.257761	61	100	29	47	19	7	5	10	16	7	6	3	44.995434	86.995434	120.995413	72.997712	68	42
L3_chr5_-_148911128	chr5	148911117	148911276	-	1452	CSNK1A1	CK1,HLCDGP1,PRO2975	129.599039	160.743937	171.894955	152.06317	74.227847	22.778647	14.032286	41.752616	56.97765	57.285259	42.473333	55.353318	136.115759	127.391479	209.967317	91.509209	160.778287	100.175535	146.620632	271.960922	92.803638	153.939494	72.37962	31.689314	19.771621	62.293792	70.093271	57.245662	49.454589	78.191842	134.029615	164.905443	288.751827	148.992883	197.56818	102.406821
L3_chr5_-_149960154	chr5	149960154	149960155	-	NA	NA	NA	2.445999	4.275474	1.714016	0.835523	0	0	11.471052	14.043514	11.567006	1.681109	1.058396	0.192538	0	0	0	0	0	0	2.905844	7.12013	1.071429	0.857143	0	0	14.25	18.5	13.75	1.75	1.25	0.25	0	0	0	0	0	0
L3_chr5_-_150440770	chr5	150440761	150440794	-	10318	TNIP1	ABIN-1,KIAA0113,NAF1,VAN	26.235517	14.489182	6.367828	13.74987	18.316926	11.609743	4.15202	2.939726	2.318315	7.847376	5.081188	2.936435	14.346988	6.803052	18.476407	11.574533	7.485337	6.999634	30.97561	24	4	14	17.918709	17	6	5	3	7.9	6	4	14	9	28	18.972124	10	7
L3_chr5_-_158569016	chr5	158569016	158569140	-	NA	NA	NA	33.438746	14.270731	6.753939	23.509561	21.558562	8.774705	5.454905	5.524385	10.144043	3.887265	8.923454	7.102392	4.104726	8.347139	6.904604	16.381735	7.485337	20.244766	37.983607	23.697674	4	23.895522	21	11.91358	7.039451	8.745763	12.723958	4	10.230746	10.027601	4	11	11.871795	26.615385	10	20.871795
L3_chr5_-_168051337	chr5	168051337	168051337	-	NA	NA	NA	0	0	0	0	0	0	0.5663	0	0	0	10.618816	1.454129	0	0	0	0	0	0	0	0	0	0	0	0	0.866667	0	0	0	12	2	0	0	0	0	0	0
L3_chr5_-_169657266	chr5	169657224	169657871	-	3937	LCP2	SLP-76,SLP76	26.961725	25.319984	51.649959	19.590627	16.342132	6.265293	476.765616	941.624981	937.782587	522.59473	1070.900827	807.998171	316.79329	402.741956	471.541709	231.30157	456.75581	284.196862	31.938221	42	28.844961	20	15.992857	9	556.957409	1083.910246	1078.85889	491.892975	1175.860371	1202.899095	312.98477	514.921413	615.944566	375.931527	536.94133	292.986459
L3_chr5_-_171643370	chr5	171643360	171643730	-	92181	UBTD2	DC-UbP,DCUBP,MGC30022	65.191175	25.271655	22.643058	56.105647	21.489314	4.90894	6.764298	9.987981	24.260302	11.58245	11.903229	24.739849	10.24226	6.700412	11.505556	8.527411	12.739354	6.000355	74.869565	41.93125	13	57	21	7	10	16	29.574065	12	14	36	10	9	21.064991	14	17.802469	6
L3_chr5_-_172130805	chr5	172130803	172130808	-	1843	DUSP1	CL100,HVH1,MKP-1,MKP1,PTPN10	0.804244	173.685605	0	2.933393	8.200721	12.45942	2.82986	10.752088	0	0	3.426933	5.7011	32.396279	12.278753	0.494381	2.446396	10.760371	11.756675	1	299.237293	0	3	8	16	4	15.707317	0	0	4	8	31.98913	16	1	4	14	12
L3_chr5_-_177513474	chr5	177513449	177513532	-	55651	NOLA2	NHP2,NHP2P	4.137187	10.244344	6.753939	11.768914	5.102972	2.000434	2.721069	4.117981	0.772772	1.87559	0.84304	0	47.984952	32.77978	38.381324	19.563995	10.472131	20.88815	5	17	4	12	5	3	4	7	1	2	1	0	47	43	62	32	14.995918	21
L3_chr5_-_177592172	chr5	177592171	177592442	-	85007	AGXT2L2	MGC117348,MGC15875,MGC45484	64.76978	29.52293	26.59159	47.213684	31.760708	10.990383	29.738723	48.249882	61.928759	50.897099	63.972435	26.892999	22.457708	22.08195	27.703993	22.033922	14.163916	27.479633	73.995614	49	16	48	31	16	38.991202	74	75.341414	50	73	38	22	29	42	36	20	27.928429
L3_chr5_-_177949983	chr5	177949889	177950010	-	91522	COL23A1	DKFZp434K0621	92.073247	40.267862	9.871879	17.381051	26.617614	10.210823	17.312693	30.714327	3.126175	1.93233	3.418055	0.741153	27.61465	16.294874	19.281202	7.301038	6.068966	17.880945	106.937415	66.907692	6	17.752673	26	14.867596	23.927711	45.912088	4	2	4	1	26.928571	21.76019	32.762045	11.990476	8.990476	17.934921
L3_chr5_-_177986638	chr5	177986622	177986703	-	57396	CLK4	DKFZp686A20267	18.369395	8.489123	7.959786	30.413709	9.187876	1.276214	19.015668	60.546317	52.837536	33.26112	48.574084	35.769057	54.616191	71.334799	126.107994	62.989026	85.9187	29.328442	22	14	5	31	9	2	26.58042	84.574554	65	33	56.057793	50.58042	53.608764	92.765258	182.608764	102.608764	110.605517	29.683764
L3_chr5_-_179431349	chr5	179431309	179431771	-	55819	RNF130	G1RZFP,GOLIATH,GP,MGC117241,MGC138647,MGC99542	86.270412	56.23891	42.521243	255.304928	105.286628	17.47981	11.255357	31.427138	29.084512	53.787596	56.963867	29.437706	34.854187	33.570503	50.384966	130.066248	94.80648	52.544184	100.729908	94.029179	24.991051	258.681375	102.773025	25	16	47.042988	35.937504	54	65.511732	40.984252	33.958338	44.338093	77.987768	211.41962	126.183007	53.236851
L3_chr5_-_179651638	chr5	179651637	179651701	-	NA	NA	NA	31.104166	27.191493	17.671597	22.458237	18.719304	10.05495	18.065188	12.204385	21.820287	13.416264	3.395108	15.10412	12.340141	5.232876	15.702069	12.343154	21.391041	13.951748	36.994681	45	11	22.947005	18.302135	14	24.987552	20	26.816092	14	4	21	12	7	28	20.20202	28.526759	14
L3_chr6_+_1586839	chr6	1586839	1586839	+	NA	NA	NA	0	0	11.273559	2.942775	1.01976	1.362328	0	0	0	0	0	0	0	1.502626	0.494381	0	0	0	0	0	6.222222	3	1.000037	2	0	0	0	0	0	0	0	2	1	0	0	0
L3_chr6_+_5029785	chr6	5029765	5029951	+	NA	NA	NA	43.998777	16.306723	0	13.657165	6.081782	3.276648	1.398909	1.660843	0.772772	0	0	0	11.30747	4.47279	2.0796	1.826311	1.287928	6.021581	51.722877	26.96	0	13.96	5.96	5	2	3.097561	1	0	0	0	11	6	4	3	2	6
L3_chr6_+_11202052	chr6	11202003	11202056	+	NA	NA	NA	54.615551	33.587756	49.654265	123.464018	21.472717	6.63941	10.880361	16.611971	25.110018	11.589513	11.006724	17.334514	18.455802	15.884997	16.868089	28.192204	15.023015	8.97145	61.980598	56	27.990132	124.986842	20.996711	10	15	26	31	12	12.947368	23.992308	18	21	27.975	46	21	9
L3_chr6_+_16237295	chr6	16237289	16237300	+	29116	MYLIP	MIR,RP1-13D10.1	170.805438	87.57598	23.925127	10.835	16.425141	6.209524	121.12139	97.981282	20.336632	8.204045	22.213782	33.60038	54.350173	38.652625	15.843459	12.331159	6.002725	14.656631	176	150	12.994819	11	16	8	130	105.997199	24	8	25	50	53.988571	49	22	20	8	15
L3_chr6_+_20590997	chr6	20590997	20590998	+	NA	NA	NA	0.804244	0	0	13.821751	0	0.638107	0	0	0	0	0	0	0	0	1.090837	0.60736	1.36976	0	1	0	0	14	0	1	0	0	0	0	0	0	0	0	2	1	2	0
L3_chr6_+_26128659	chr6	26128656	26128661	+	8350	HIST1H3A	H3/A,H3FA	18.133661	7.13532	0	8.848836	0	2.123056	1.398909	0.540457	2.353404	1.93233	0.84304	0.741153	14.304984	6.895902	6.075174	0	0	5.879572	20	12	0	9	0	3	2	1	3	2	1	1	14	9	9	0	0	6
L3_chr6_+_26264534	chr6	26264532	26264536	+	3008	HIST1H1E	H1.4,H1F4,MGC116819,dJ221C16.5	284.112836	181.406185	139.878137	122.371878	49.433548	40.315191	15.76459	22.734029	16.551003	5.941569	1.709028	0.741153	81.429865	78.336976	161.762178	28.960553	9.915644	24.297764	287.971302	312.986819	67.983333	122.996667	47.993333	46.986667	20	31.874892	19.830982	5.979798	2	1	80.967718	98.963718	179.95253	46.967833	13	24.989201
L3_chr6_+_26312816	chr6	26312815	26312817	+	8367	HIST1H4E	H4/j,H4FJ	0.804244	1.211934	1.591957	1.957861	0	0	9.500462	6.77834	5.68643	0.937795	4.349605	4.285408	12.200582	4.557885	9.720259	1.832151	3.714923	1.993043	1	2	1	2	0	0	12	10	7	1	5	6	12	6	13.976744	3	5	2
L3_chr6_+_28321897	chr6	28321897	28321897	+	NA	NA	NA	16.669637	11.481408	1.591957	6.895737	2.791324	1.362328	0	0.540457	1.580632	0	0	0.03241	0	0	0	0	0.643964	0	18.305712	19.407407	1	7	2.72888	2	0	1	2	0	0	0.04	0	0	0	0	1	0
L3_chr6_+_32515641	chr6	32515641	32515668	+	3122	HLA-DRA	HLA-DRA1,DASS-397D15.1	0	0.610418	0	0	0	0	0	0.540457	0.772772	1.93233	0	0	15.338459	15.320402	17.689167	7.344333	5.00285	0	0	1	0	0	0	0	0	1	1	2	0	0	14.967033	20	27	12	7	0
L3_chr6_+_35335265	chr6	35335264	35335524	+	7629	ZNF76	RP3-329A5.7,D6S229E,ZNF523,Zfp523	281.441423	155.621055	86.234213	170.087219	194.992827	99.414024	97.989726	81.232689	30.509298	35.586628	30.065058	61.359555	94.762479	71.894469	41.821917	74.325581	71.416483	66.190167	306.928127	262.670769	49.587689	172.626783	189.97362	122.98672	124.953846	116.988321	38	37	35	86.055522	92.980132	93.972892	67.996504	120.977393	92.775832	67
L3_chr6_+_35373410	chr6	35373410	35373656	+	50619	DEF6	IBP,RP3-329A5.5,SLAT	124.823493	50.566923	28.13427	44.234443	63.264082	18.756587	40.24319	72.771796	15.465179	24.577727	20.564671	41.415342	174.329144	81.206466	64.749391	49.689024	58.699	89.478684	140.472022	84.239669	16.873887	44.959698	61.751614	26.936387	53.441827	104.627375	19.591605	24.900406	23.940141	57.880282	172.072033	105.609118	96.842732	81.194437	77.109192	91.429435
L3_chr6_+_35436947	chr6	35436947	35437179	+	NA	NA	NA	0	1.220836	0	0	0	0	0	0	0	0	0.84304	0	1.032672	0	17.788467	16.501382	5.635685	6.886707	0	2	0	0	0	0	0	0	0	0	1	0	1	0	26.464492	26.90542	8.109369	7
L3_chr6_+_35528118	chr6	35528118	35528148	+	2178	FANCE	FACE,FAE	4.873819	2.420552	0	28.504382	7.152794	6.001303	5.129007	1.718711	3.126175	3.80792	0.84304	0	0	3.012019	4.159201	9.148542	13.977562	7.985542	6	4	0	29	7	9	7	3	4	4	1	0	0	4	8	15	19	8
L3_chr6_+_35544157	chr6	35544154	35544160	+	4736	RPL10A	Csa-19,NEDD6	12.206103	4.334855	2.918773	10.768147	8.426001	0.377151	3.774487	6.747786	1.580632	1.93233	0	0.238428	49.106191	45.449928	57.118638	54.192036	37.694943	36.491609	14.232267	7.146175	1.836964	10.973989	8.242855	0.618421	5.245902	10.155738	2	2	0	0.311475	48.614191	58.265009	76.591336	87.763359	44.74702	37.65128
L3_chr6_+_36103514	chr6	36103489	36103567	+	1432	MAPK14	p38,CSBP1,CSBP2,CSPB1,EXIP,Mxi2,PRKM14,PRKM15,RK,SAPK2A,p38ALPHA,RP1-179N16.5	97.234245	51.552429	8.345896	44.108578	40.89057	10.266161	18.39816	46.512208	17.626602	25.863888	25.076336	34.446567	49.009695	21.822481	25.082126	34.205667	49.556956	36.742835	112.988201	85.976401	5	44.976401	39.982301	15	26	68.996283	22	26	29	49	47.974277	28.996785	42.996785	55.987138	68.990473	36.996785
L3_chr6_+_36754464	chr6	36754461	36754500	+	1026	CDKN1A	CAP20,CDKN1,CIP1,MDA-6,P21,SDI1,WAF1,p21CIP1	57.372052	150.235479	200.604098	195.628889	330.394664	247.493399	18.934503	109.145091	50.372982	48.172596	48.108752	39.511368	22.352933	99.868001	118.559746	71.714321	105.082562	158.866658	60.997488	258.994966	95	195.988323	318.996644	242.990877	24	125.892226	58.979381	45.979381	53.984615	57.962227	22	125.954557	137.982111	115.966988	118.870386	166.935411
L3_chr6_+_39051341	chr6	39051340	39051341	+	NA	NA	NA	2.528698	1.211934	1.591957	2.933393	0	0.638107	7.919816	4.052413	6.612874	10.353922	6.129538	4.188825	2.054407	2.245167	1.585219	0.60736	0.643964	1.007135	3	2	1	3	0	1	9.9375	6	8	10	7	5.9375	2	3	3	1	1	1
L3_chr6_+_39471482	chr6	39471479	39471483	+	NA	NA	NA	0	0	0	0	0	0	5.866798	7.859093	7.007034	11.46572	15.89538	8.049569	0.008287	0.712949	1.045296	3.006729	4.953553	9.673944	0	0	0	0	0	0	7.530532	11.150053	8.461457	11.238832	17.9407	11.470497	0.007711	0.960799	1.927596	4.927694	6.840742	9.80413
L3_chr6_+_41622113	chr6	41622112	41622352	+	116113	FOXP4	FLJ40908,FLJ44184,hFKHLA	76.450237	56.166427	34.956957	37.948847	27.661931	38.309001	77.787624	123.046416	60.21853	46.372506	51.697691	81.462466	14.374776	13.623254	18.694602	7.55479	5.275971	14.872248	86.735453	94.718499	19.98913	38.648836	27.050078	52.012652	100.741622	167.993056	73.45687	46.793172	58.997199	116.035574	14.024952	18	29.175258	12.393398	7.943662	15
L3_chr6_+_42639744	chr6	42639701	42639963	+	23304	UBR2	C6orf133,DKFZp686C08114,KIAA0349,MGC71112,RP3-392M17.3,bA49A4.1,dJ242G1.1,dJ392M17.3	92.661773	67.138645	63.234377	156.657696	64.506836	9.437079	57.554624	115.766251	142.286064	132.154013	207.681977	125.176215	109.945882	74.522067	186.720778	180.229681	208.857082	95.813882	106.992907	112	36.995294	158.980392	63	14	72.99883	150.99883	171.925136	129.994129	234.998801	179.913514	107.989041	96.993027	257.464464	292.994971	253.951497	97.996984
L3_chr6_+_43257896	chr6	43257871	43257945	+	23113	PARC	DKFZp686G1042,DKFZp686P2024,H7AP1,RP3-330M21.2	30.697114	16.845826	6.527897	15.68722	16.343378	7.26141	41.520466	23.975196	3.898947	35.063415	11.973844	16.079286	16.378537	13.402467	6.173666	6.493524	3.301651	6.966153	35.981818	28	4	16	16	10.92437	52.927796	38.994152	5	35	13.899471	21.988235	15.916634	17.932432	11	10.650943	5	6.958333
L3_chr6_+_43553282	chr6	43553279	43553300	+	93643	TJAP1	RP3-337H4.1,DKFZp686F06131,PILT,TJP4	68.560047	33.910715	31.751752	46.218732	21.491069	20.716826	37.36521	49.576838	34.509959	38.397178	28.678697	26.82746	32.468659	19.572818	37.973724	13.386292	23.797122	15.835805	78	56.849315	18	46.917689	21	28	47.935185	66.95073	41.853044	37.891975	32.975385	37.978395	31.888412	25.761092	56.354146	21.888412	31.46639	16
L3_chr6_+_43845925	chr6	43845915	43846554	+	7422	VEGFA	MGC70609,VEGF,VEGF-A,VPF,RP1-261G23.1	434.81748	277.606622	1732.45034	992.949169	706.716506	154.305848	356.257712	831.797755	1522.034177	907.616471	492.722248	524.767186	124.733189	123.216029	899.862518	226.077933	314.287748	190.418431	441.86854	476.744548	728.218911	989.487269	681.730543	165.925247	382.184573	810.886047	1625.737135	768.085892	534.12066	815.35938	123.908971	156.258231	835.222221	363.723588	322.851485	199.900681
L3_chr6_+_44322780	chr6	44322780	44322862	+	3326	HSP90AB1	D6S182,FLJ26984,HSP90-BETA,HSP90B,HSPC2,HSPCB,RP1-302G2.1	18.705983	16.092252	15.618862	22.646084	14.352938	2.724655	292.033264	421.1351	245.199132	217.548	249.913384	167.817971	256.297967	231.636323	270.162642	366.555786	480.053528	237.432952	22	27	9	23	14	4	312	436.998289	277.997726	197	274	252.99943	254.985968	291.995937	314.997743	589.997737	497.995031	248.999549
L3_chr6_+_45497790	chr6	45497790	45498305	+	860	RUNX2	CCD1,RP1-166H4.1,AML3,CBFA1,CCD,MGC120022,MGC120023,OSF2,PEA2aA,PEBP2A1,PEBP2A2,PEBP2aA,PEBP2aA1	38.64529	25.943828	10.097921	26.512327	4.08325	1.91432	27.954362	39.186287	12.867298	33.666551	28.503178	36.072839	18.408767	27.291165	12.739765	25.185467	16.310942	15.014259	45	43.028689	6	27	4	3	37.226851	59.9875	16	34	32.977612	51	17.922264	36	23	41.183976	23	15
L3_chr6_+_64403665	chr6	64403665	64403990	+	NA	NA	NA	66.019071	49.053745	3.183914	27.423238	14.295328	3.914754	15.223896	48.577165	30.126676	17.402045	33.769011	20.782091	38.798588	19.473873	19.042972	13.514777	15.617729	5.17441	76.097427	81.969565	2	27.991503	13.995851	6	21	70.059562	36.889145	18	38.982979	28.995868	38	25.957639	28.992806	22.168609	22	5.182895
L3_chr6_+_73388689	chr6	73388689	73388723	+	56479	KCNQ5	RP11-257K9.5,Kv7.5	0.804244	5.449379	0	0.975531	0	0	22.506835	0	3.947832	0	0	0	6.157078	2.245167	2.4069	0	0	0	1	9	0	1	0	0	28	0	5	0	0	0	5.983333	3	4	0	0	0
L3_chr6_+_83130284	chr6	83130220	83130289	+	7162	TPBG	5T4,5T4-AG,M6P1	40.359506	31.178545	34.797083	24.501044	8.170863	6.758278	11.235016	12.820913	29.052308	4.745715	7.719854	15.081334	34.709897	18.124208	62.229999	17.126692	21.732222	17.97243	47	52	20	25	8	9.994624	15	20	36	5	9	21	34	24	92.974729	28	31	18
L3_chr6_+_90487594	chr6	90487593	90487600	+	NA	NA	NA	35.700743	17.058409	7.024196	13.839538	3.999901	5.365414	3.621307	18.360598	13.526017	5.024947	11.09432	6.026757	93.917362	101.516627	173.881109	97.41425	175.5804	67.585833	38	28.912621	4	14	3.912621	7	5	23	16	5	12.570248	8.570248	93.986311	126.594867	174.789738	156.564496	175.993584	71.390164
L3_chr6_+_106640940	chr6	106640845	106640943	+	639	PRDM1	RP1-134E15.1,BLIMP1,MGC118922,MGC118923,MGC118924,MGC118925,PRDI-BF1	14.07898	6.043849	34.686895	74.854082	13.278216	14.656903	1.32216	5.739351	19.172145	39.682174	16.36238	40.416544	2.065344	1.502626	17.80705	15.272024	9.772779	4.99322	16	10	20	76	13	20	2	10	24	39	19	56.987654	2	2	31.955051	25	14	5
L3_chr6_+_114285216	chr6	114285209	114285674	+	4082	MARCKS	80K-L,FLJ14368,FLJ90045,MACS,MRACKS,PKCSL,PRKCSL	47.282424	30.065344	18.377843	119.484202	26.602784	11.437514	48.245762	57.604346	19.563829	64.682729	54.430042	54.535349	87.439453	84.378446	48.272101	147.854624	122.846262	84.927228	54.976654	50	11	120.992263	26	17	62	83	24	63	62	78	86	110	73	239.993535	150.99871	87
L3_chr6_+_116886866	chr6	116886866	116886866	+	NA	NA	NA	0	0	0	0	0	0	0	0	0	0	0	0	0	0.742541	24.934981	0	0	0	0	0	0	0	0	0	0	0	0	0	0	0	0	1	31	0	0	0
L3_chr6_+_117910498	chr6	117910476	117910559	+	285761	DCBLD1	RP1-94G16.1,DKFZp686L21135,MGC46341,dJ94G16.1	25.317482	11.700602	30.566618	17.606037	13.645115	3.276648	2.82986	1.178254	7.074008	6.711588	12.165223	12.242945	3.087079	25.953616	23.027204	18.778289	6.801437	5.035673	30	19.343436	16.95704	17.948843	13.352674	5	4	2	9	6.953125	14	17	3	34	37	30.710526	10	5
L3_chr6_+_118103344	chr6	118103324	118103359	+	116150	NUS1	C6orf68,MGC117249,MGC7199,MGC:7199,NgBR	83.700273	66.512847	71.455906	104.322055	50.340201	12.29149	19.720914	36.461299	22.146766	11.503106	20.664244	14.011656	30.596316	23.068684	27.057927	29.85189	41.934722	22.162002	94.975211	111.424058	40.404061	105.73731	49.122488	17.718328	27.361111	56.009603	27.73416	12	24.083333	19.680556	29.89639	30.600458	45.485045	48.814971	57.211458	22.302579
L3_chr6_+_125325173	chr6	125325166	125325173	+	NA	NA	NA	0	0	0	0	0	0	14.153649	0	0	0.937795	0.84304	0	0	0.742541	0	0	0.643964	0	0	0	0	0	0	0	17	0	0	1	1	0	0	1	0	0	1	0
L3_chr6_+_126282085	chr6	126282078	126282145	+	135112	NCOA7	RP1-187J11.1,ERAP140,ESNA1,FLJ45605,MGC88425,Nbla00052,Nbla10993,dJ187J11.3	0	0	0	0.975531	0	0	0.66108	48.094185	6.534066	2.94947	0.84304	1.454129	7.191806	46.509272	8.458907	4.265821	6.331536	0	0	0	0	1	0	0	1	67	8	3	1	2	7	61	14.965217	7	9	0
L3_chr6_+_126319608	chr6	126319601	126319641	+	135114	HINT3	FLJ33126,HINT4,MGC22976	1.608488	0.610418	0	0.975531	1.019722	2.123056	1.398909	0	0.772772	0	0.84304	2.156844	11.311557	5.33512	3.664819	9.157608	21.918474	3.021404	2	1	0	1	1	3	2	0	1	0	1	3	11	7	7	15	29	3
L3_chr6_+_135558580	chr6	135558570	135558626	+	4602	MYB	Cmyb,c-myb,c-myb_CDS,efg,RP1-32B1.1	0.804244	0.610418	0	0	0	0	13.729543	6.686701	0	0.937795	0	0	47.811039	21.924907	1.977526	1.209502	1.931891	1.007135	1	1	0	0	0	0	19	11	0	1	0	0	46.878695	29	4	1.991453	3	1
L3_chr6_+_139391553	chr6	139391550	139392022	+	58527	C6orf115	HSPC280,PRO2013,RP11-501K14.2	6.579015	3.644704	0	30.388672	24.616284	2.524551	5.020216	3.340081	5.58644	27.767299	12.880674	30.373174	13.333268	29.925059	17.690806	34.288963	27.654891	22.780063	8	6	0	31	24	3.96	7	6	7	28	15	43	13	38.986798	26.990683	55.976731	38	23
L3_chr6_+_144040805	chr6	144040770	144040867	+	9749	PHACTR2	RP3-468K18.3,C6orf56,DKFZp686F18175,KIAA0680,MGC176642	15.016232	13.184683	22.372801	58.15141	20.491161	5.993553	19.689763	28.462101	79.837523	59.094337	53.079261	37.059157	12.217609	5.215331	23.625361	18.961969	17.573692	3.000177	17	21.926175	13	58.913907	20	7.985714	28	46	96.974576	57.99711	61.54546	51.99711	11.991803	7	41.991803	31	25	3
L3_chr6_+_144647615	chr6	144647583	144648164	+	NA	NA	NA	75.906787	65.555142	23.423971	76.319773	14.198742	5.915189	14.185177	44.340686	23.018596	17.839288	38.199333	48.764271	34.584432	21.331106	18.478329	38.759788	22.088042	17.771573	88.198505	109.285751	14	77.811765	13.905882	9	19.52439	68.376802	29	18.790812	44	68.52439	33.754386	28.404289	34.121285	63.537624	32	17.813935
L3_chr6_+_147869653	chr6	147869645	147869654	+	NA	NA	NA	3.177832	5.45494	3.886509	8.362879	12.23029	4.66177	1.094115	0.898535	0.243837	0.881715	0.823585	1.468066	2.906925	4.666976	2.686547	4.157314	1.019321	1.951952	3.903959	9.103959	2.403959	8.518164	11.92322	6.507918	1.712448	1.682889	0.332431	0.968541	0.989089	1.980248	2.824324	6.2	4.8	6.8	1.613389	1.92619
L3_chr6_+_149109858	chr6	149109827	149109897	+	10090	UST	2OST	5.874387	7.862885	3.183914	10.786583	13.309708	21.949532	1.974631	10.4186	5.513897	6.678046	20.816633	57.524563	1.032672	0.742541	7.040108	4.855921	14.609744	46.66175	7	13	2	11	13	30	2.987952	17	6.982143	7	24	81.987952	1	1	12	7.964912	21	48
L3_chr6_+_149929054	chr6	149929034	149929240	+	116254	C6orf72	dJ12G14.2,RP1-12G14.8	74.413383	42.473757	41.651382	54.961431	13.282578	13.297308	4.429194	5.058792	9.669352	1.87559	7.790186	10.151799	46.932421	72.294603	103.211219	49.516373	43.237907	21.044142	84.931315	70.945205	23.982829	55.973696	13	18	6	9	12	2	9	14	45.919444	93.967302	137.010309	80.886746	57.945765	21
L3_chr6_+_150304855	chr6	150304833	150304858	+	80328	ULBP2	N2DL2,RAET1H	0	0.610418	0	0	0	0	0	2.56872	3.161264	0	1.709028	1.454129	0	3.005253	21.635051	5.507951	5.547981	7.028716	0	1	0	0	0	0	0	4	4	0	2	2	0	4	30.967213	9	8	7
L3_chr6_+_157225263	chr6	157225262	157225264	+	NA	NA	NA	0	0	0	0	0	0	0	0	0	0	0	0	2.054407	0.742541	11.049784	1.826311	0	0	0	0	0	0	0	0	0	0	0	0	0	0	2	1	16	3	0	0
L3_chr6_+_157383861	chr6	157383853	157383906	+	NA	NA	NA	0.804244	1.220836	0	0.975531	0	0	0	3.437421	0	5.683511	10.25479	9.27995	0	0	0	0.60736	0	0	1	2	0	1	0	0	0	6	0	6	12	13	0	0	0	1	0	0
L3_chr6_+_158381651	chr6	158381651	158381665	+	NA	NA	NA	0	0	0	0	0	0	0	0	15.400056	1.93233	0.84304	0.741153	0	11.566891	15.382827	0.60736	0	4.007312	0	0	0	0	0	0	0	0	19	2	1	1	0	15	23	1	0	4
L3_chr6_+_162669784	chr6	162669784	162669784	+	NA	NA	NA	2.528698	0	0	1.957861	0	0	7.049298	7.197145	11.78419	1.93233	2.583893	2.835193	0	0	1.090837	1.218951	1.36976	1.007135	3	0	0	2	0	0	8.923077	10	14	2	3	3.974359	0	0	2	2	2	1
L3_chr6_+_164090230	chr6	164090230	164090230	+	NA	NA	NA	10.719986	3.000661	0	0.975531	1.019722	0	0	0	0	0	0	0	4.095367	2.269478	1.733047	0	2.913582	1.501369	11.987037	5	0	1	1	0	0	0	0	0	0	0	4.008197	3	3	0	4	1.5
L3_chr6_+_165995639	chr6	165995638	165995639	+	NA	NA	NA	1.67113	0.220744	0	0.42522	1.019722	0.910982	11.318363	0.61839	0.87406	4.215248	2.025752	1.166417	1.847702	0	0.757719	0.605297	0.124456	0	2.016537	0.357724	0	0.438742	1	1.384538	13.825233	1.127273	1.12671	4.322959	2.362952	1.594242	1.797297	0	1.45353	0.996622	0.221012	0
L3_chr6_+_168511009	chr6	168511009	168511009	+	NA	NA	NA	0	0	0	7.225793	0	0	0	0	0	24.165946	0	0	0	0	0	1.218951	0	0	0	0	0	7.333333	0	0	0	0	0	22.538462	0	0	0	0	0	2	0	0
L3_chr6_-_3102778	chr6	3102776	3102778	-	7280	TUBB2A	TUBB2,TUBB,dJ40E16.7	1.656842	1.810134	12.788907	0.975531	2.043806	0.638107	0	0	0	0	1.68608	0	0	1.609923	8.133822	2.446396	2.913582	3.944081	2	3	7	1	2	1	0	0	0	0	2	0	0	2.140351	12	4	4	4
L3_chr6_-_4226847	chr6	4226845	4226848	-	NA	NA	NA	3.332943	2.406191	1.470514	5.805754	0	0	1.398909	0.540457	2.353404	1.87559	1.048178	1.454129	10.185233	1.485082	7.290992	2.136154	5.041518	3.000177	4	4	0.928571	5.928571	0	0	2	1	3	2	1.25	2	10	2	11.621716	3.513514	6.837838	3
L3_chr6_-_7856021	chr6	7855985	7856117	-	81567	TXNDC5	ERP46,EndoPDI,MGC3178,UNQ364	229.267354	169.047576	90.852543	268.716374	145.825638	73.228673	329.048253	336.013473	172.109385	321.357199	256.01824	230.76198	41.925434	51.780737	48.046678	54.222213	61.341881	55.447019	251.763069	286.513937	51.581792	270.95372	141.884719	95.344218	367.502659	385.126166	201.773738	289.342321	283.727147	338.850428	40.97586	67.64923	71.971155	88.429469	79.788066	56.267181
L3_chr6_-_16869678	chr6	16869654	16869710	-	6310	ATXN1	ATX1,D6S504E,SCA1	0.804244	0.610418	0	5.876167	2.039444	0	12.722812	8.669624	15.237591	3.80792	5.947176	5.87287	6.141463	11.281224	3.562744	7.926937	4.507746	0	1	1	0	6	2	0	16.908046	14	19	4	7	8	6	15	7	13	7	0
L3_chr6_-_18478059	chr6	18478058	18478059	-	NA	NA	NA	4.307503	3.593868	3.30331	13.799682	11.300159	3.712866	0.66108	1.695707	2.402289	0.937795	5.238118	1.454129	3.072054	5.372022	1.090837	4.909839	8.356438	2.971095	5	6	1.977273	13.977778	11	5	1	2.764706	3	1	6	2	3	7	2	8	10.921053	3
L3_chr6_-_26343198	chr6	26343197	26343198	-	3007	HIST1H1D	H1.3,H1F3,MGC138176	1.656842	0	0	0	0	0	3.768114	0.540457	0.772772	2.870125	0	0	35.34071	11.536183	9.528191	3.053756	0	3.986086	2	0	0	0	0	0	5	1	1	3	0	0	35	15	14	5	0	4
L3_chr6_-_30632013	chr6	30632006	30632299	-	2794	GNL1	DASS-205I8.3,HSR1,DADB-87H23.2	87.932577	68.454012	66.441816	66.844175	45.024623	19.149759	21.413561	57.233446	52.800776	20.71065	26.819329	29.424512	39.844027	40.94758	51.065666	18.318181	33.178843	25.614424	100	113.992	38	67.941176	43.996885	27	30	78.989744	63.989583	20.928	30.99115	41	38.970297	54	79	30	45.965217	25.818515
L3_chr6_-_31247636	chr6	31247636	31247636	-	NA	NA	NA	2.528698	11.242904	22.776222	52.743769	25.747255	2.123056	2.16878	21.987984	52.226004	31.432909	27.025694	11.649	3.072054	10.870975	27.541877	26.614014	14.986201	2.971095	3	19	12	53	25	3	3	27	59.214834	29	30	17	3	14	33.820896	43	18	3
L3_chr6_-_31806404	chr6	31806403	31806404	-	23564	DDAH2	DAQB-350E15.2,DDAH,DDAHII,G6a,NG30,DADB-110M10.5	0	0	0	0	0	0	0	0	0	0	0	0	8.130826	12.403638	3.105303	0	0	6.906359	0	0	0	0	0	0	0	0	0	0	0	0	8	16	5	0	0	7
L3_chr6_-_37773430	chr6	37773412	37773783	-	266727	MDGA1	DKFZp686K0262,DKFZp686L0262,FLJ45018,GPIM,MAMDC3	6.072294	9.058198	151.842342	242.94985	71.8576	56.73446	2.64432	7.161656	209.042036	297.896539	162.728398	212.942655	3.087079	5.231561	58.448071	54.50462	26.277353	31.613692	7.565675	14.986239	86.946959	245.98875	70.123866	78.963095	4	12.961426	249.245571	280.706539	183.572779	307.457771	3	6.911243	88	88.956475	36	32
L3_chr6_-_39305230	chr6	39305228	39305233	-	8645	KCNK5	FLJ11035,K2p5.1,TASK-2,TASK2	12.470492	3.000661	1.591957	5.892747	4.096355	0	5.421853	10.506705	3.233036	0	0.84304	0	23.256945	10.82435	15.612571	9.842389	2.130027	6.843359	14	5	1	6	4	0	7	14	4	0	1	0	23	14	21	16	3	7
L3_chr6_-_41362399	chr6	41362395	41362417	-	54210	TREM1	TREM-1	0	10.767806	0	0	0	0	14.961937	50.439089	7.303643	11.208741	0.84304	2.964611	51.647109	64.892925	11.664435	1.214719	2.013723	1.007135	0	18	0	0	0	0	19	63	9	11	1	4	51	82.921362	18	2	3	1
L3_chr6_-_43704896	chr6	43704892	43705004	-	54676	GTPBP2	MGC74725,RP11-22I24.2	42.34814	26.705692	61.575187	28.366508	19.359858	7.469589	24.143324	51.327245	31.926273	58.870689	20.761851	24.002544	23.630211	9.626986	7.57954	16.440136	10.825489	12.936757	49.833326	44.424566	34	28.932516	18.933665	11.131737	33	75.843107	39.561555	59.553146	24.110084	32.994302	23.195202	12.864904	14	26.893224	15.885417	13
L3_chr6_-_44333228	chr6	44333223	44333255	-	347734	SLC35B2	RP1-302G2.3,PAPST1,SLL,UGTrel4	16.000698	11.426753	1.788888	6.862762	6.131418	5.363197	5.550929	2.161826	4.778579	34.821929	5.993695	7.896382	16.35259	9.04822	9.79725	11.02598	6.191945	9.90243	19	18.99187	1.142026	7	6	8	8	4	6	33	7	11	16	12	16	18	9	10
L3_chr6_-_46091557	chr6	46091551	46091557	-	53405	CLIC5	RP11-546O15.1,CLIC5B,FLJ90663,MST130,MSTP130,dJ447E21.4	0	0	0	0.975531	0	0	0	0	10.050431	0	0	0	0	0.742541	0	0	1.36976	0	0	0	0	1	0	0	0	0	12	0	0	0	0	1	0	0	2	0
L3_chr6_-_52236923	chr6	52236920	52236923	-	NA	NA	NA	0	0	0	0	0	0	0	0	0	0	0	0	12.185319	0	0.494381	0	0	0	0	0	0	0	0	0	0	0	0	0	0	0	12	0	1	0	0	0
L3_chr6_-_70555452	chr6	70555451	70555453	-	NA	NA	NA	0	0.610418	0	0.986248	0	0	2.78791	0.540457	4.913659	3.70654	1.635552	3.551704	39.338752	13.084565	43.851782	9.20307	13.306982	6.989267	0	1	0	1.011236	0	0	3.941176	1	6	3.823529	1.941176	4.941176	39	16.993421	55.066729	15	17.075988	7.075988
L3_chr6_-_72186924	chr6	72186924	72186929	-	79940	C6orf155	FLJ13189,dJ288M22.3	17.532417	17.845287	5.161982	15.535484	6.960505	4.532625	6.849638	3.986435	7.467917	5.024947	4.356213	8.156391	1.038645	0.742541	1.797437	1.218951	2.913582	0	19.519642	30.260021	3	15.70654	6.785714	6	8.910714	5.916866	9	5	5.00745	11.567928	1.005558	1	3.097403	2	4	0
L3_chr6_-_84197463	chr6	84197463	84197524	-	4199	ME1	HUMNDME,MES	9.096829	11.472108	58.590635	44.317523	5.107334	5.075194	3.312973	1.858813	35.32531	27.001519	13.914959	5.761235	3.877347	11.225836	41.145242	39.867421	9.20436	14.9298	10.964029	19	31	45	5	7	4.748252	3	43	26.971429	16	8	3.753036	15	59.873444	64.928535	13	15
L3_chr6_-_84994053	chr6	84994053	84994055	-	22832	KIAA1009	C6orf84,FLJ13551,QN1,RP1-76K10.1	0	0.610418	0	0	0	0	10.589577	0	2.402289	0	0	0.741153	1.032672	0.742541	0.988763	1.832151	0	0	0	1	0	0	0	0	13	0	3	0	0	1	1	1	2	3	0	0
L3_chr6_-_90847368	chr6	90847368	90847373	-	NA	NA	NA	0	0	0	0	0	0	0	0	0	0	0.84304	11.127309	0	0	0	1.218951	6.002725	4.913316	0	0	0	0	0	0	0	0	0	0	1	16	0	0	0	2	8	5
L3_chr6_-_91062673	chr6	91062673	91062673	-	60468	BACH2		0.814885	0	0.250169	0.024297	1.045673	0	0	0	0	0	16.054676	0	0	0.061533	0.066591	0	0.044745	0	1.012685	0	0.17759	0.02537	1.02537	0	0	0	0	0	18	0	0	0.086379	0.172757	0	0.086379	0
L3_chr6_-_99397584	chr6	99397583	99397585	-	NA	NA	NA	6.676338	12.278468	2.631064	0.671527	0	0	0.66108	13.13069	3.526282	0	0	0	6.482694	8.063304	3.563944	0.471796	0	0	7.824706	20.586207	1.598746	0.689655	0	0	1	18.076447	4.4375	0	0	0	6.333333	10.555556	6.147846	0.777778	0	0
L3_chr6_-_107917983	chr6	107917983	107918277	-	NA	NA	NA	9.678234	5.978189	7.024196	7.863922	5.113349	2.761163	3.567689	13.610496	6.534066	3.985704	0.84304	8.385929	8.154425	18.64535	5.805131	13.523648	8.113162	32.595913	11	10	4	8	5	4	5	18	8	4.003979	1	11.929825	8	24	9	22	10.745614	34
L3_chr6_-_109883601	chr6	109883600	109883849	-	64780	MICAL1	RP5-919F19.1,DKFZp434B1517,FLJ11937,FLJ21739,MICAL,MICAL-1,NICAL	251.029647	193.16609	122.457296	177.629905	142.007477	102.968466	99.849311	147.62314	108.482911	77.03431	73.300333	104.714373	137.578023	155.898637	168.312531	123.221344	145.299561	156.311827	272.933884	326.863236	66	179	138	127.983471	123	193.944584	128.995164	73	83	152.088501	135.972511	199.992267	216.964099	198.992275	160.987342	161.971278
L3_chr6_-_114398995	chr6	114398984	114399176	-	3066	HDAC2	RPD3,YAF1	136.045849	112.945455	51.625464	106.095358	58.004708	10.541868	21.802614	59.805814	54.281909	16.485359	33.496572	25.778157	160.740222	97.116715	150.125834	111.076649	103.601661	34.514644	154.238804	190.186008	29.327383	107.797969	56.581835	14.749568	29.876712	82.938356	66.284178	16.979452	38.793284	35.759762	158.597538	125.877533	207.717773	180.708036	133.804587	34.942531
L3_chr6_-_130073001	chr6	130072997	130073036	-	93663	ARHGAP18	FLJ25728,MGC126757,MGC138145,MacGAP,bA307O14.2	0	0	3.343982	0.975531	0	0	0.66108	10.493135	33.418389	23.068837	33.347042	20.659042	5.163361	6.721226	13.711032	43.034488	37.567899	7.993397	0	0	2	1	0	0	1	16	40	22.994475	38	29	5	8.995455	22	70	50	8
L3_chr6_-_132875915	chr6	132875912	132875919	-	8417	STX7	RP11-560I21.1	0	3.632486	1.591957	3.929369	0	0.638107	0	3.109177	0	6.957278	0.84304	2.156844	3.098016	1.502626	3.395662	10.415834	11.006959	3.97823	0	6	1	4	0	1	0	5	0	7	1	3	3	2	6	17	14	4
L3_chr6_-_159462516	chr6	159462509	159462530	-	NA	NA	NA	0	1.220836	0	0	0	0	0	10.468305	1.580632	1.93233	2.529121	0.741153	9.219846	7.563138	2.227429	1.826311	8.420805	3.000177	0	2	0	0	0	0	0	16	2	2	3	1	9	10	4	3	12	3
L3_chr6_-_160430001	chr6	160430001	160430001	-	NA	NA	NA	1.656842	1.211934	3.343982	0.975531	10.269854	0.638107	0.66108	0	0.772772	0	0	2.852977	0	0	0	0	0	0	2	2	2	1	10	1	1	0	1	0	0	4	0	0	0	0	0	0
L3_chr6_-_161615040	chr6	161615017	161615098	-	56895	AGPAT4	RP3-473J16.2,1-AGPAT4,LPAAT-delta,dJ473J16.2	0	1.831254	0	0	0	0	0	5.019991	4.651271	4.745715	2.529121	8.068152	23.479515	9.00498	4.094066	9.162047	15.79304	22.828709	0	3	0	0	0	0	0	8	5.974359	5	3	11	23	12	7	15	22.982301	23
L3_chr6_-_163068789	chr6	163068788	163068789	-	5071	PARK2	AR-JP,LPRS2,PDJ,PRKN	12.329923	11.317267	8.486775	8.877138	2.039444	1.362328	15.178927	26.16543	17.802928	14.706725	8.73248	22.566051	13.230921	12.403638	5.805131	17.234583	10.815503	2.971095	14	19	4.989583	9	2	2	19	34	21	14	10	33	13	16	9	27.984615	14	3
L3_chr6_-_163560703	chr6	163560703	163560703	-	NA	NA	NA	0	0	0	0	0	0	0	0	0	0	0	0	0	0	0.016805	0.062119	2.13974	10.350065	0	0	0	0	0	0	0	0	0	0	0	0	0	0	0.051724	0.103448	3.012562	10.655172
L3_chr6_-_167854300	chr6	167854300	167854303	-	NA	NA	NA	5.111747	3.593868	1.591957	2.942775	10.269854	4.532625	0.66108	0.540457	0	0	0.84304	0.741153	1.032672	0.742541	0	0	0	1.007135	6	6	1	3	10	6	1	1	0	0	1	1	1	1	0	0	0	1
L3_chr6_-_170294435	chr6	170294427	170294460	-	NA	NA	NA	1.656842	1.220836	0	12.753827	16.392549	1.276213	5.167023	0.540457	0	1.87559	3.418055	0	1.032672	0.742541	0	1.214719	0	0	2	2	0	13	16	2	7	1	0	2	4	0	1	1	0	2	0	0
L3_chr6_-_170377237	chr6	170377232	170377240	-	NA	NA	NA	0	0	0	0	0	0	2.059989	2.259167	0.772772	0	0	0	10.066075	0.742541	0	0	0	0	0	0	0	0	0	0	3	4	1	0	0	0	9.842105	1	0	0	0	0
L3_chr7_+_1050701	chr7	1050698	1050750	+	NA	NA	NA	27.869053	2.43277	3.183914	4.891254	0	1.276214	2.059989	16.326772	3.800957	4.82506	5.947175	2.195282	19.428752	6.153361	1.585219	1.214719	0	0	32.713029	4	2	5	0	2	3	23	4.921053	5	7	3	19	8	3	2	0	0
L3_chr7_+_1870938	chr7	1870936	1870938	+	NA	NA	NA	3.413301	0	10.842991	0	1.019722	0	2.16878	7.163435	16.047699	6.077393	4.349605	2.852977	15.172065	15.572546	24.934981	12.318946	11.158795	8.764874	4	0	6	0	1	0	3	9.958333	19	6	5	4	15	20	31	20	14	9
L3_chr7_+_2638105	chr7	2638083	2638376	+	80727	TTYH3	KIAA1691	133.26399	84.512258	275.011513	337.683392	330.936406	161.07835	108.191036	139.957417	227.213531	273.276938	196.255792	218.990822	26.064247	36.961448	66.529852	59.826396	75.961285	75.380564	149.895664	141.535308	143.723319	340.995547	321.401735	191.389778	134.760371	185.852037	266.22441	255.408194	220.11834	318.832686	25.453986	48.420696	94.200778	97.383805	95.434607	77.248498
L3_chr7_+_5598967	chr7	5598965	5598974	+	6624	FSCN1	p55,FLJ38511,SNL	783.681525	415.984333	1280.949581	1330.858679	1343.396005	809.457473	170.328901	205.88961	560.304352	431.081118	417.836624	308.294609	232.622769	246.384401	1543.76407	421.534461	706.625323	492.019553	762.952758	723.966518	541.948451	1321.999256	1291.961273	730.986679	179	208.997816	598.977606	368.995631	445.970289	482.945961	234	305	1234.861566	673.998354	653.999725	532
L3_chr7_+_18501886	chr7	18501876	18501918	+	9734	HDAC9	HDAC7,DKFZp779K1053,HD7,HDAC,HDAC7B,HDAC9B,HDAC9FL,HDRP,KIAA0744,MITR	0	0	0	4.893837	2.835779	0.800875	1.131664	1.606923	5.452835	14.705322	46.318772	65.308643	5.15309	2.982657	25.840887	52.156244	105.692641	40.319944	0	0	0	5	2.777778	1.230769	1.73029	2.97619	6.949163	14.952381	52.833333	93.368512	4.989978	3.993311	36.938754	84.909658	129.785242	40.950779
L3_chr7_+_23252857	chr7	23252817	23252967	+	10457	GPNMB	HGFIN,NMB	1.608488	0	1.591957	25.593377	27.673555	5.894953	24.94786	32.283585	47.232682	325.048581	538.475357	557.08914	35.576793	51.023216	88.275581	531.202691	1309.446992	710.05655	2	0	1	26	27	8	31	43	57	287.976074	580.970801	859.860344	34.998708	66	111.999021	852.96597	1262.946033	757.968546
L3_chr7_+_27029859	chr7	27029858	27029859	+	NA	NA	NA	0.804244	2.406191	8.919993	8.877138	4.096355	1.362328	0.66108	0.540457	6.612874	7.137442	11.521689	2.852977	9.071186	4.557885	17.947029	21.542682	20.499051	13.542489	1	4	5	9	4	2	1	1	8	7	13	4	8.932773	6	24	34.865546	24	14
L3_chr7_+_36159387	chr7	36159385	36159409	+	80820	KIAA1706	HSPC107,KIAA1706	1.656842	0.610418	8.119854	47.362822	17.422648	6.307775	0	0	1.545543	21.607263	4.349605	0	1.032672	2.245167	1.090837	18.400333	1.931891	2.014269	2	1	5	48	17	9	0	0	2	21	5	0	1	3	2	30	3	2
L3_chr7_+_55680652	chr7	55680651	55680652	+	NA	NA	NA	8.87399	10.095322	3.343982	13.839538	4.096355	6.84763	420.040179	638.599514	292.616662	270.1824	131.583963	195.716357	94.802295	166.543319	150.221142	92.12781	70.435184	120.048248	10	17	2	14	4	9	395.049805	547.776223	315.229113	228.891898	141.978988	308.87453	94.986503	205.646305	152.194581	148.038464	74.934961	127.996259
L3_chr7_+_63986115	chr7	63986115	63986118	+	NA	NA	NA	10.605469	3.01661	0	0.975531	0	0	0	0.540457	0.772772	0.937795	0.84304	0	1.032672	3.815345	0	0	0	0	12	5	0	1	0	0	0	1	1	1	1	0	1	5	0	0	0	0
L3_chr7_+_80105893	chr7	80105887	80105924	+	948	CD36	GPIV,CHDS7,FAT,GP3B,GP4,PASIV,SCARB3	3.332942	0	0	9.726061	0	0	2.797818	7.559363	15.61098	45.885605	91.98798	176.601644	46.791112	50.299813	135.31999	678.417919	1157.511337	797.902612	4	0	0	9.9375	0	0	4	12	19	45	103	264.934099	45.99114	64.998811	161.98964	1087.926086	1115.963938	855.945974
L3_chr7_+_89870697	chr7	89870695	89870718	+	9069	CLDN12		0	0.610418	1.591957	0	0	1.362328	3.458898	5.605787	8.861491	0.937795	1.709028	0.741153	22.363784	17.647718	18.173873	11.031906	18.027829	5.95835	0	1	1	0	0	2	5	9	11	1	2	1	21.958333	23	27	18	23	6
L3_chr7_+_90063251	chr7	90063233	90063260	+	NA	NA	NA	4.137187	9.065916	1.591957	0	0	0	4.429194	15.87371	13.765161	0	1.709028	0	2.38786	2.245167	0.950029	0	0.643964	5.014447	5	15	1	0	0	0	6	24	16.966292	0	2	0	2.315068	3	1.931034	0	1	5
L3_chr7_+_90731683	chr7	90731671	90731834	+	8321	FZD1	DKFZp564G072	26.556857	20.387149	11.689878	28.280413	36.962108	18.971585	18.423882	13.199755	6.672845	19.422734	16.623732	38.018352	14.822059	12.851166	5.687812	10.365818	14.555512	20.144021	31.930423	33.675714	7	28.871212	36.115757	27.12113	25.677094	21.247533	8.610049	19.742592	19.366054	53.806992	14.424342	17.206349	11.346774	17.020309	21.194466	20.243475
L3_chr7_+_100515487	chr7	100515458	100515498	+	81844	TRIM56	DKFZP667O116,FLJ35608,RNF109	4.941431	1.831254	13.552092	1.951062	0	0	0	2.896964	7.306837	5.962743	0	2.195282	8.154426	15.359281	13.128238	4.268475	7.188415	3.021404	6	3	8	2	0	0	0	5	9	6	0	3	8	20	21.876245	7	10	3
L3_chr7_+_100666265	chr7	100666263	100666267	+	NA	NA	NA	4.750199	8.651685	4.019565	2.314171	13.528436	14.675761	39.019952	13.260068	23.093688	5.138944	3.057989	39.046401	2.065344	0	7.77492	1.218951	0	8.891545	5.626323	14.442308	2.375	2.375	13.1941	18.250218	47.888889	19.390977	27.849042	5.333333	3.611111	57.093276	2	0	12.277778	2	0	9
L3_chr7_+_105409065	chr7	105409063	105409071	+	NA	NA	NA	1.463218	4.823013	1.591957	1.951062	1.019722	4.350973	2.16878	1.178254	0	0	2.552068	11.169752	0	0	0	0.60736	0.14233	0	1.826087	8	1	2	1	6	3	2	0	0	3	16	0	0	0	1	0.25	0
L3_chr7_+_106088126	chr7	106088126	106088126	+	NA	NA	NA	2.528698	1.810134	0	2.942775	1.019722	0	0.66108	0	4.070608	0	0	0	1.032672	2.269478	1.090837	1.832151	17.725071	2.971095	3	3	0	3	1	0	1	0	5	0	0	0	1	3	2	3	21	3
L3_chr7_+_106292937	chr7	106292932	106293018	+	5294	PIK3CG	PI3K,PI3CG,PI3Kgamma,PIK3	4.873819	10.320377	6.527897	19.572764	4.078888	0	20.138866	36.724988	42.461046	30.152684	40.805267	27.310742	39.823128	27.920115	54.835821	48.345164	64.151146	16.986074	6	17	4	20	4	0	27.996183	57.984733	52	31	47	38	39	37	89	78.994302	84.997151	17
L3_chr7_+_106596683	chr7	106596659	106596689	+	26959	HBP1	FLJ16340	0.804244	0.610418	1.591957	0.975531	1.019722	0.638107	4.429194	2.939727	7.303643	3.80792	2.529121	8.533927	38.63904	37.603043	40.119632	41.872158	40.454901	30.442358	1	1	1	1	1	1	6	5	9	4	3	12	38	49	55	68	51	31
L3_chr7_+_114349458	chr7	114349458	114350233	+	29969	MDFIC	HIC	32.309839	18.209573	78.196103	222.801019	37.963381	4.582769	13.473672	20.378122	53.519526	140.968464	60.847478	19.765191	24.581102	15.743269	43.605059	152.271733	48.549609	12.039098	38.667715	30.121997	44.994203	225.347636	37.121997	7.060999	18.667208	32.943941	64.864342	136.349783	69.961078	27	24	20.994792	70.995444	247.600781	66.651127	11.995902
L3_chr7_+_120378068	chr7	120378065	120378085	+	54556	ING3	ING2,Eaf4,FLJ20089,p47ING3	2.461086	3.022068	1.591957	0	1.019722	0	1.398909	0.540457	0	4.82506	0	3.677587	23.3486	24.546469	26.565758	12.255591	7.832379	1.993043	3	5	1	0	1	0	2	1	0	5	0	5	23	32	40	20	11	2
L3_chr7_+_128365224	chr7	128365221	128365224	+	3663	IRF5		2.528698	0.610418	1.591957	10.844235	0	2.761163	6.565932	5.600086	0	1.93233	3.464574	3.59413	8.154426	2.987708	7.281593	5.517198	2.013723	1.007135	3	1	1	11	0	4	9	8	0	2	4	5	8	4	12	9	3	1
L3_chr7_+_129913270	chr7	129913262	129913425	+	4232	MEST	DKFZp686L18234,MGC111102,MGC8703,PEG1	19.854403	11.960845	1.591957	3.908924	3.063528	0	8.632578	11.774423	6.534066	3.887265	0	0.741153	42.737597	37.472326	32.338423	7.914211	7.567168	3.000177	23	20	1	4	3	0	12	17	8	4	0	1	42	49	48	13	10	3
L3_chr7_+_131472198	chr7	131472197	131472198	+	NA	NA	NA	11.445903	1.810134	23.762119	0	19.520403	16.772224	8.432908	1.178254	1.580632	0	3.464574	2.156844	2.065344	0.742541	0.988763	0	0	0	12.985915	3	13	0	19	21	11	2	2	0	4	3	2	1	2	0	0	0
L3_chr7_+_136055481	chr7	136055480	136055481	+	NA	NA	NA	0	0	0	0	0	0	0	0	0.772772	0.937795	12.364729	0	0	0	0	0	0.643964	0	0	0	0	0	0	0	0	0	1	1	14	0	0	0	0	0	1	0
L3_chr7_+_142695565	chr7	142695553	142695659	+	835	CASP2	CASP-2,ICH-1L,ICH-1L/1S,ICH1,NEDD2	107.850039	68.198894	28.041692	48.106685	33.744812	30.542411	73.042631	78.933348	61.281953	35.455107	48.07587	78.583603	107.890573	65.675781	47.20711	34.872611	45.98835	79.068172	123.966019	113.972151	16	48.994949	32.995	43	95.986391	110.978529	73.988372	35.984584	54.988372	110.871504	106	85.986589	76.996124	56.998062	63	79.996124
L3_chr7_+_148026886	chr7	148026886	148026946	+	8454	CUL1	MGC149834,MGC149835	24.415676	9.217124	6.003463	6.862761	2.043806	0	5.166399	5.58362	6.881494	0.937795	4.55886	0.741153	18.75366	17.665619	4.8353	4.27614	5.24746	6.401884	28.131489	15.205323	3.551331	7	2	0	7.402099	8.714286	8.703567	1	5.351988	1	18.358524	23.087979	9.12115	7	7.76941	6.513353
L3_chr7_+_150044623	chr7	150044599	150044638	+	170575	GIMAP1	HIMAP1,IMAP1,IMAP38	30.015236	12.714529	7.024196	9.785091	2.039444	1.276213	1.398909	2.259167	4.005807	0.937795	0.84304	7.758981	3.098016	0.742541	1.585219	1.826311	2.657687	1.007135	35	21	4	10	2	2	2	4	5	1	1	11	3	1	3	3	4	1
L3_chr7_+_151456854	chr7	151456853	151456855	+	NA	NA	NA	8.721712	4.664496	5.555994	15.443106	3.434515	2.246789	0.006756	0.550991	0.013758	0.004337	0.0112	0.745312	0.015107	0.011995	0.004813	0.013124	0.006243	0.005156	9.963904	7.808839	3.21333	15.632076	3.355545	3.16093	0.01443	1.017316	0.020202	0.005772	0.01443	1.005772	0.014159	0.017304	0.017302	0.022026	0.014153	0.004717
L3_chr7_+_154720520	chr7	154720520	154720608	+	3638	INSIG1	CL-6,MGC1405	79.150333	141.705339	206.680149	28.58974	7.896768	3.190533	11.209093	31.939317	8.079609	0.937795	0.84304	2.936435	35.582155	54.288139	32.384736	4.877413	5.949016	13.730391	88	241.963626	101.997942	29	7.716312	5	16	45.192064	10	1	1	4	35	70	45.984848	8	8.718631	14
L3_chr7_+_156491224	chr7	156491223	156491224	+	NA	NA	NA	0.804244	1.591365	2.568903	13.717625	25.78253	8.520316	1.850748	0.523599	0	5.11337	8.568375	4.231691	0	0.084434	0	2.05564	0.734354	9.565989	1	2.633803	1.633803	13.878253	25.047267	10.682141	2.714286	0.972211	0	5.142857	9.724078	6	0	0.117904	0	3.364013	1.128205	9.83426
L3_chr7_+_156893015	chr7	156893011	156893016	+	NA	NA	NA	338.654566	280.740424	366.789597	490.134917	686.517498	452.170508	51.433294	58.596397	28.861051	28.871658	35.880983	51.59705	5.100095	10.036213	16.851237	12.305092	28.943386	11.686953	330.833195	489.573422	162.91688	487.620293	660.471411	410.77554	56.647059	65.733838	33.766363	26.881748	39.84866	77.525435	5	13	23	20	32.945736	12
L3_chr7_-_2085886	chr7	2085886	2085897	-	NA	NA	NA	3.332943	0.610418	1.591957	0	0	0	5.167023	4.427533	7.245668	1.87559	1.68608	10.982184	7.174135	3.783298	5.30706	3.04687	3.557546	1.993043	4	1	1	0	0	0	7	7	9	2	2	16	7	5	9	5	5	2
L3_chr7_-_12655023	chr7	12655022	12655023	-	NA	NA	NA	0	0	0	0	0	0	0	0	0	0.937795	1.709028	0	2.065172	2.292747	12.226783	1.835732	0.006849	2.023313	0	0	0	0	0	0	0	0	0	1	2	0	2.010279	3.030846	17.020547	3.015416	0.015411	2.030851
L3_chr7_-_21952004	chr7	21951990	21952068	-	55536	CDCA7L	DKFZp762L0311,JPO2,R1,RAM2	174.659011	73.672675	45.249307	39.312248	16.388217	1.276214	54.347458	39.160544	27.033496	4.919368	6.767268	12.826639	102.823626	77.489115	46.554149	19.573789	12.620093	21.775075	191.911565	124	25.911565	39.990196	16	2	71	57.990741	32.972727	5	8	18	100.994521	101	75	31.99726	18	21.99726
L3_chr7_-_27171649	chr7	27171648	27171685	-	3205	HOXA9	HOX1,ABD-B,HOX1.7,HOX1G,MGC1934	22.652823	14.922066	3.183914	13.78701	3.063528	2.724656	0.66108	0.540457	0.772772	0	0	0.741153	12.263973	10.732857	1.483144	7.932995	0	2.014269	25	25	2	14	3	4	1	1	1	0	0	1	12	14	3	13	0	2
L3_chr7_-_27206236	chr7	27206234	27206289	-	3209	HOXA13	HOX1,HOX1J	37.874505	25.096002	1.591957	6.868278	3.059166	0	4.8131	9.744579	0	0.937795	1.68608	0.741153	18.273074	3.75456	1.090837	4.900591	1.287928	1.007135	43	41.889137	1	7	3	0	7	15	0	1	2	1	17.9036	5	2	8	2	1
L3_chr7_-_27464934	chr7	27464914	27465021	-	NA	NA	NA	584.573317	297.010628	413.04016	312.084919	156.013259	56.722035	593.840365	568.651792	551.953519	340.961335	317.496714	240.162387	549.487151	429.759745	1113.736521	373.8373	671.478819	281.733478	583.7269	512.377883	193.191321	312.965987	151.202282	66.46175	595.126812	560.253234	604.793196	301.25129	343.786863	366.733907	553.002693	531.654564	1003.240058	601.159301	640.847296	299.115134
L3_chr7_-_36730617	chr7	36730545	36730617	-	313	AOAH		0	0.610418	0	0	0	0	5.47418	9.414215	6.350122	2.94947	6.844988	2.936435	21.54681	21.180982	5.147964	3.64839	3.417954	1.007135	0	1	0	0	0	0	8	16	8	3	8	4	21	28	10	6	5	1
L3_chr7_-_42413140	chr7	42413138	42413141	-	NA	NA	NA	125.206271	188.778726	122.566884	368.743949	270.20321	331.487403	479.874956	536.316636	159.939172	531.100284	283.885323	1345.282337	18.777592	29.047701	57.038339	36.623213	21.474754	73.489347	131.52233	325.230542	61.636403	368.72114	261.213341	330.116295	474.872955	511.091003	180.009279	454.108204	306.076645	2183.173453	18.520674	37.472241	69.997117	59.380222	26.854546	76.804701
L3_chr7_-_44331602	chr7	44331599	44331760	-	816	CAMK2B	CAM2,CAMK2,CAMKB,MGC29528	6.088481	1.895358	10.51195	25.514523	26.391363	4.417022	3.509356	1.649838	5.572091	11.597413	10.301309	21.173055	2.065344	1.517634	2.75439	4.305355	1.938733	1.007135	7.102521	3.102521	6	26.05126	25.797619	6.486726	5.036476	3.072952	7.109428	12	12	30.072952	2	2.046183	5.092367	7.061578	3.015394	1
L3_chr7_-_44985112	chr7	44985112	44985243	-	64005	MYO1G	HA-2,MGC142104	74.995411	30.11573	15.447889	4.891254	1.019722	4.037376	57.858788	89.515026	53.90105	1.87559	6.016642	58.763452	162.349982	104.616427	111.362643	6.097739	6.290778	30.71181	86	49.982955	9	5	1	6	72.981037	115.983827	64.994488	2	7	85	160.902458	134.946687	145.945115	9.997904	9	30.983235
L3_chr7_-_45927397	chr7	45927392	45927399	-	3486	IGFBP3	tcag7.703,BP-53,IBP3	0.804244	0.610418	3.343982	5.887231	4.096355	48.736747	0	0	0	0	3.464574	35.812491	0	2.227622	7.840519	4.271661	7.372484	118.323976	1	1	2	6	4	54.985714	0	0	0	0	4	52.949153	0	3	12	7	10	124.986577
L3_chr7_-_47311101	chr7	47311095	47311281	-	NA	NA	NA	0	0	0	2.933392	3.059166	2.000435	0	0	2.353404	30.154643	34.82303	28.559341	0	0	3.664818	44.818188	107.696361	97.998656	0	0	0	3	3	3	0	0	3	30	40	40	0	0	7	73	130.98722	100
L3_chr7_-_55180410	chr7	55180410	55180412	-	NA	NA	NA	19.085761	4.186026	8.919993	18.601973	13.361612	4.532625	9.372604	8.834696	9.186969	13.368414	8.762595	3.544256	3.072054	3.815345	3.105303	3.061421	2.913582	3.500418	21	7	5	18.820988	13	6	12	12	11	13	10	5	3	5	5	5	4	3.543478
L3_chr7_-_75794923	chr7	75794904	75794930	-	NA	NA	NA	0	0.610418	0	0	1.019722	0	0	0	0	0.937795	0	0	8.158978	3.747794	3.992118	13.461436	4.736007	9.684205	0	1	0	0	1	0	0	0	0	1	0	0	7.985075	5	7	22	6.930556	9.721917
L3_chr7_-_93471601	chr7	93471569	93471633	-	10282	BET1	DKFZp781C0425,HBET1	0.804244	2.420552	1.591957	0.975531	3.063528	0	2.721069	7.959717	2.353404	6.734785	5.150654	8.562103	30.671011	35.058562	34.273569	40.428919	38.890397	16.852369	1	4	1	1	3	0	4	13	3	7	6	12	30	45.964539	53.996337	66	53	17
L3_chr7_-_99594278	chr7	99594266	99594294	-	55262	C7orf43	DKFZp761G0712,FLJ10925	19.666822	9.081865	7.959785	49.250658	31.77107	9.280168	4.781058	5.801421	8.01844	3.887265	5.970123	14.344507	13.275038	3.72607	12.294721	11.590988	21.579249	9.93658	23	15	5	50	31	13	7	9.946667	10	4	7	20	12.971963	4.962963	20	18.981308	29	10
L3_chr7_-_101749064	chr7	101749064	101749064	-	NA	NA	NA	1.656842	5.957558	8.919993	5.906061	2.043806	2.123056	0	0.540457	2.402289	0	0	2.156844	22.187175	5.372022	17.733764	7.379756	7.045449	9.723079	2	10	5	6	2	3	0	1	3	0	0	3	22	7	23	12	9	10
L3_chr7_-_105712666	chr7	105712663	105712677	-	10135	PBEF1	1110035O14Rik,DKFZP666B131,MGC117256,NAMPT,PBEF,PBEF1,VF,VISFATIN	0.804244	10.812116	3.343982	2.942775	2.039444	0	0.66108	7.859254	3.982921	14.02364	5.150655	6.276676	7.176781	12.306722	22.701441	14.13129	25.506978	8.857628	1	18	2	3	2	0	1	12	5	14	6	9	7	16	33	23	33	9
L3_chr7_-_109304767	chr7	109304767	109304767	-	NA	NA	NA	0	0	0	0	0	0	19.626108	10.506705	2.402289	1.93233	3.464574	3.544256	1.032672	0	1.733047	0	0	0	0	0	0	0	0	0	23	14	3	2	4	5	1	0	3	0	0	0
L3_chr7_-_120285268	chr7	120285266	120285270	-	23554	TSPAN12	NET-2,TM4SF12	91.217482	74.901741	40.925149	59.715421	168.953835	169.191373	81.169419	50.386007	16.23698	33.066325	85.323933	198.039589	10.186691	9.10604	11.287254	2.245833	9.731286	32.01113	97.179429	127.832705	22.196133	60.27377	163.547468	177.655242	92.574918	63.659247	19.718694	31.5619	94.31791	304.25278	9.961933	11.97486	17.497175	3.693545	13.04165	33.050151
L3_chr7_-_123176305	chr7	123176305	123176442	-	8976	WASL	DKFZp779G0847,MGC48327,N-WASP,NWASP	12.244204	15.494932	20.769939	7.824647	6.128709	0	7.112247	17.999265	4.671719	12.757901	0.84304	15.003186	7.20683	8.322828	13.217463	7.906495	6.728521	8.057077	14.344498	25.70069	12	8	6	0	10	27	6	12.746269	1	20.987879	7	11	22	12.947306	9	8
L3_chr7_-_124357132	chr7	124357126	124357150	-	25913	POT1	DKFZP586D211,hPot1	0	0	0	0	0	0	0	1.718711	0	0	0	0	10.237493	0	4.801411	1.826311	2.575855	3.021404	0	0	0	0	0	0	0	3	0	0	0	0	10	0	9	3	4	3
L3_chr7_-_129038702	chr7	129038701	129038736	-	NA	NA	NA	21.136374	4.228543	1.554107	6.844899	0.996992	0.638107	4.2548	0.540457	5.551351	2.870125	5.113014	0.741153	4.105692	3.692986	5.903511	4.852402	26.284345	2.250218	24.866667	7	0.977778	7	0.977778	1	5.965517	1	7	3	6	1	3.97561	4.95122	9.853659	7.97561	33.97561	2.25
L3_chr7_-_129207297	chr7	129207297	129207299	-	NA	NA	NA	0	2.423867	0	0	4.089265	0	0	0.540457	4.070608	0	0	0	0	10.796299	0	0.60736	0	0	0	4	0	0	4	0	0	1	5	0	0	0	0	14	0	1	0	0
L3_chr7_-_129632514	chr7	129632475	129632518	-	84928	FLJ14803	FLJ14803,NET31	2.461087	3.052091	0	2.933393	3.063528	0.638107	4.043228	8.193199	5.44449	5.762855	4.261095	10.169714	10.29391	17.468768	19.077887	10.982518	6.215233	7.951393	3	5	0	3	3	1	6	14	7	6	5	14	10	23	31	18	9	8
L3_chr7_-_133794391	chr7	133794370	133794451	-	231	AKR1B1	ALDR1,ADR,AR,MGC1804,ALR2	69.082655	52.708392	26.017492	27.469994	19.421665	17.933559	10.462354	13.120884	16.795956	7.61584	19.964293	14.577121	45.025993	45.098145	43.977395	35.455764	27.287889	83.478705	79.992248	87.984511	16	28	19	25.996124	15	22	21	8	23	20	44	59	68	58	38	85
L3_chr7_-_137271208	chr7	137271200	137271243	-	NA	NA	NA	0	0	0	0	0	0	10.161542	8.915856	28.555629	12.05681	35.819258	20.888717	7.165439	4.557885	6.042927	23.964553	29.532659	6.927585	0	0	0	0	0	0	13	13	34	12	40	30	7	6	10	39	39	7
L3_chr7_-_140270981	chr7	140270971	140271257	-	673	BRAF	B-raf1,BRAF1,MGC126806,MGC138284,RAFB1,B-raf 1,FLJ95109	111.062617	59.818698	64.651549	92.539693	15.335927	15.573588	66.128008	73.283137	124.511741	90.209801	48.43514	54.318712	44.911238	25.325483	64.083674	27.430293	16.483876	12.035306	127	99.951872	36.996403	93.950249	15	22	87.985606	111.807576	150.859521	88.969346	55.985849	75.995181	43.839854	33.777704	96.461234	44.88827	24	12
L3_chr7_-_149101611	chr7	149101578	149101611	-	168544	ZNF467	EZI,Zfp467	2.412732	2.43277	0	2.933393	8.085475	9.11257	2.721069	3.577524	0	2.870125	4.307614	3.677588	12.285731	4.543383	0.988763	1.214719	1.287928	29.29495	3	4	0	3	7.914894	13	4	6	0	3	5	5	12	6	2	2	2	29.927323
L3_chr7_-_151205388	chr7	151205377	151205428	-	51422	PRKAG2	AAKG,AAKG2,CMH6,H91620p,WPWS	19.610322	9.704501	0	2.933392	0	0	3.3054	12.217136	0	2.870125	0.84304	0.741153	6.185095	5.257186	0	0	1.287928	1.007135	23	16	0	3	0	0	5	18	0	3	1	1	6	7	0	0	2	1
L3_chr7_-_156046434	chr7	156046433	156046434	-	NA	NA	NA	3.936868	1.906072	0.233414	0	1.779636	0.638107	0	0.001855	0	0.004854	0	0	0	33.499565	0.494381	0.682492	0.643964	3.944081	4.624685	3.138714	0.166456	0	1.742986	1	0	0.006431	0	0.006431	0	0	0	42.375	1	1.125	1	4
L3_chr7_-_157176310	chr7	157176298	157176430	-	NA	NA	NA	51.705405	29.535017	10.51195	12.718483	6.318313	2.21991	21.848797	35.295045	14.735824	9.608343	10.367685	8.754023	45.900991	10.525566	11.222283	7.61514	9.608071	2.192379	60.167079	49.157597	6	13	6.188525	3.377049	30	50.964706	18.241135	10	12	12	45.137068	14	17	12.506667	14.013333	2.172156
L3_chr7_-_157514901	chr7	157514901	157514901	-	NA	NA	NA	0	0	0	0	0	0	0.66108	0	0	0	0	0	3.327616	6.666002	11.204047	4.448313	3.720011	4.066184	0	0	0	0	0	0	1	0	0	0	0	0	3.251572	8.654938	15.383648	7.251572	5.006289	4.125786
L3_chr8_+_1936709	chr8	1936686	1937613	+	9920	KBTBD11	KIAA0711,KLHDC7C	339.929384	238.480699	59.33371	83.728839	54.211931	12.812739	124.902384	178.623263	22.851542	35.729758	57.967128	49.023969	82.768175	67.54642	23.25017	34.706185	40.260998	12.009022	389.303146	399.400829	35.032967	85.283403	53.032967	18.983051	167.761244	263.36063	29	36	67	68.958786	80.793546	88.964949	42.053695	56.878778	54.882353	11.994898
L3_chr8_+_9949271	chr8	9949207	9949284	+	4482	MSRA		58.672604	54.268306	59.810312	185.929941	136.636821	78.858833	7.850076	21.988837	6.990033	12.614553	11.171646	19.345848	32.775247	39.578146	86.597997	81.034205	144.664095	110.14585	67.985981	90.990654	34.995327	187.993784	132.992303	100.990654	11	33.930435	9	13	13	27	32	51.99842	112.419522	131.715079	164.99842	113.851578
L3_chr8_+_17057864	chr8	17057858	17058420	+	51201	ZDHHC2	ZNF372	58.557436	64.511395	74.351725	56.878489	24.539421	7.461368	22.666035	30.341013	24.993335	37.462249	20.553008	16.493965	26.481753	20.301824	36.580128	26.793224	30.103276	11.992854	67.897479	107.796522	42	58	24	11	29.029692	47.509506	30.651007	38	24	23	25.919027	27	59.822454	43.886046	41.038124	12
L3_chr8_+_19841043	chr8	19841010	19841215	+	4023	LPL	LIPD,HDLCQ11	0.804244	0	5.161982	19.738112	11.25519	3.712866	5.421853	12.225416	46.31783	160.838624	218.384345	247.76374	8.198111	7.599645	168.148067	264.768189	598.630266	566.830013	1	0	3	20	11	5	7	17	53.996351	146.979741	237.994975	379.978761	8	10	190.998161	425.984683	589.984844	606.980965
L3_chr8_+_20114881	chr8	20114881	20114881	+	NA	NA	NA	0	0	0	0	0	0	0	38.076589	0	2.94947	0	0	1.032672	0	0	0.60736	0	0	0	0	0	0	0	0	0	44	0	3	0	0	1	0	0	1	0	0
L3_chr8_+_22280702	chr8	22280695	22280769	+	23516	SLC39A14	KIAA0062,LZT-Hs4,ZIP14,cig19	203.269436	114.658475	37.908374	146.155274	107.747018	25.429201	197.766526	192.566869	79.05311	102.444303	75.707018	108.721369	102.687773	63.640813	64.44694	69.881797	89.397228	100.694026	224.989524	193	22	147.993442	104.968816	36	234.983131	242.986272	94.99893	98.753735	86	156.990455	100.987534	82.921281	98.990605	113.892327	111.981308	102.93607
L3_chr8_+_22617309	chr8	22617307	22617310	+	NA	NA	NA	0.804244	0.610418	1.591957	0.975531	5.116077	4.350973	12.134247	0.540457	0.772772	2.870125	4.307614	14.59962	0	0	0	0	0	0	1	1	1	1	5	6	15	1	1	3	5	21	0	0	0	0	0	0
L3_chr8_+_22913005	chr8	22913005	22913360	+	23221	RHOBTB2	DBC2,KIAA0717	4.217545	7.8662	4.93594	13.780667	5.123968	2.724655	5.790087	2.39927	22.665637	6.957277	0	16.520705	15.230471	4.514646	6.225303	11.651391	5.174691	6.944259	5	13	3	13.988372	5	4	8	4	27	7	0	23.880597	15	6	9.992424	19	7	7
L3_chr8_+_23448230	chr8	23448230	23448230	+	NA	NA	NA	0	0	0	0	0	0	0.66108	0	0	0	0	0.741153	11.152647	0	1.090837	0	0	0	0	0	0	0	0	0	1	0	0	0	0	1	11	0	2	0	0	0
L3_chr8_+_26296500	chr8	26296463	26296522	+	665	BNIP3L	BNIP3a,NIX	13.276905	32.380216	9.937853	7.834029	2.039444	0.638107	8.479074	15.948782	7.710714	0.937795	5.901281	5.834432	104.280082	66.199764	46.386903	19.576274	22.25693	27.322514	16	54	6	8	2	1	11.985294	26	9.828947	1	7	8	102.600795	85.598025	69	32	30.792209	27.606335
L3_chr8_+_31010867	chr8	31010861	31010916	+	7486	WRN	RECQL2,RECQL3,DKFZp686C2056,RECQ3	9.187234	6.684576	11.849946	7.817847	0	0.638107	38.78497	93.796343	62.227707	55.443357	27.833554	55.17629	79.125261	52.891129	91.074011	79.913775	51.67253	31.342522	11.068531	11	7	8	0	1	49	122	75	54	32.3812	79	78	69	125.998201	129.798561	68	32
L3_chr8_+_32525376	chr8	32525369	32525376	+	3084	NRG1	ARIA,GGF,GGF2,HGL,HRG,HRG1,HRGA,NDF,SMDF	0	0	18.736874	20.679426	2.039444	0.638107	0	0	0	0.937795	0	0.741153	0	0	4.83835	0.60736	0.643964	4.985364	0	0	10	21	2	1	0	0	0	1	0	1	0	0	8	1	1	5
L3_chr8_+_37773530	chr8	37773487	37773769	+	25960	GPR124	DKFZp434C211,DKFZp434J0911,FLJ14390,KIAA1531,TEM5	617.186403	389.405705	228.985825	233.350724	164.882991	47.417463	853.73085	1083.256799	315.453631	246.988058	178.854842	194.956437	102.296017	94.735088	85.046654	56.649859	51.462721	34.564813	660.714945	662.652824	121.24547	235.886389	160.366762	64.757055	928.381081	1145.642667	365.592867	229.968063	202.094271	284.747884	100.760384	122.864649	116.263535	92.252316	69.283375	35.247532
L3_chr8_+_37804972	chr8	37804972	37804972	+	NA	NA	NA	0	0.610418	0	0.975531	0	0	1.398909	15.690551	0.772772	0.937795	2.583893	6.953769	1.032672	4.592579	0.494381	2.446396	7.045449	7.612856	0	1	0	1	0	0	2	20	1	1	3	10	1	6	1	4	9	7.8
L3_chr8_+_38763839	chr8	38763818	38764060	+	6867	TACC1	DKFZp686K18126,Ga55,KIAA1103	54.046542	39.338923	16.501101	71.38079	53.557977	13.152829	14.69403	41.952318	39.416955	49.609228	79.882788	69.122429	24.569796	20.88838	32.826381	39.233227	36.116158	18.751845	62.571172	66.085385	9.812105	72.5066	52.265493	17.807692	20.640569	60.739906	47.62362	48.81862	90.965776	99.844916	23.981735	27.451327	47.627273	64.051045	48.807172	18.854545
L3_chr8_+_38877950	chr8	38877891	38878020	+	59339	PLEKHA2	FLJ25921,TAPP2	41.545157	24.171883	21.621372	63.779537	61.239759	21.396926	8.235878	8.795782	6.247457	29.358114	20.556629	48.251463	12.326559	5.232875	4.699336	11.552031	16.751376	12.879206	48.955645	39.992727	12.996269	64.981818	59.822483	31	11.981818	14.987805	7.993865	29.993421	23.952717	67	12	7	9	18.955056	22.987805	13
L3_chr8_+_70297449	chr8	70297448	70297449	+	NA	NA	NA	0	0	0	0	0	0	5.143201	1.326443	4.021466	10.148445	7.321923	6.933999	3.830378	2.526148	4.906524	11.017353	3.55469	4.67786	0	0	0	0	0	0	6.666667	2.222222	4.94152	9.809649	8.333333	9.97076	3.732194	3.333333	7.742776	17.894928	4.801587	4.705876
L3_chr8_+_82355323	chr8	82355321	82355332	+	2171	FABP5	E-FABP,EFABP,PA-FABP,PAFABP	0	1.211934	1.591957	12.774338	4.089265	1.276213	0	0	1.580632	0	0	0	0	2.987708	3.710573	36.340276	46.035743	21.4315	0	2	1	13	4	2	0	0	2	0	0	0	0	4	7	59	56	21.778626
L3_chr8_+_87281125	chr8	87281124	87281125	+	NA	NA	NA	0.804244	1.810134	0	0	0	0	0	0	0.772772	0	1.709028	1.482306	0	0	15.984257	0	0	0	1	3	0	0	0	0	0	0	1	0	2	2	0	0	21	0	0	0
L3_chr8_+_95904656	chr8	95904648	95904707	+	55656	INTS8	C8orf52,FLJ20530,INT8,MGC131633	190.940347	120.29488	83.927164	134.768446	75.036731	15.525225	78.25131	89.048516	84.298436	60.967238	93.137614	55.298817	132.744243	92.150269	126.759972	97.327464	108.335779	64.145289	202.903131	204.89008	45	135.85305	72.991786	21	97.764215	120.966772	99.931949	59	104.900316	79.833861	130.95843	118.814705	171.807039	157.872904	132.912089	65.94892
L3_chr8_+_96438800	chr8	96438800	96438803	+	NA	NA	NA	10.699901	13.534776	21.848118	14.476076	9.177493	23.784602	15.273335	11.157087	20.69299	5.776798	9.939682	35.016355	3.087079	3.783298	5.12871	0.60736	0.643964	6.965484	12.434426	22.65625	12.09375	14.6875	8.957189	28.4375	19.5	15.797896	24.47619	5.821705	11.357143	51.391029	3	5	9	1	1	7
L3_chr8_+_97025471	chr8	97025470	97025474	+	NA	NA	NA	0.804244	0	0.274315	0.187263	1.216091	0.715337	3.36406	1.64353	2.654283	3.087754	3.321603	11.280673	0	0.742541	1.090837	0	0	0.107862	1	0	0.193548	0.193548	1.193548	1.145161	4.729231	2.79235	3.355897	3.253333	3.88	15.845128	0	1	2	0	0	0.103448
L3_chr8_+_97575054	chr8	97575002	97575691	+	6383	SDC2	HSPG,HSPG1,SYND2	258.191232	166.740834	196.206239	738.395717	512.925987	153.685286	118.398993	115.598473	169.857495	392.996087	523.615769	527.073264	244.23351	233.300886	946.657766	1274.321649	2185.39236	994.017658	269.060184	283.757366	97.998368	739.753141	495.95596	169.197331	126.998004	128.775252	189.985283	346.3365	563.454915	817.066706	243.978778	290.662123	848.326146	2032.153568	1905.19061	1078.78994
L3_chr8_+_97726646	chr8	97726628	97726775	+	10404	PGCP		53.388166	32.527769	53.738928	67.415009	27.285792	16.177285	35.258099	38.044852	37.66042	43.605151	37.838968	45.756148	88.315431	60.326845	77.498985	87.037138	75.77287	74.364727	61.858399	54.209626	30.949763	68.531182	26.654808	23.155921	48.507125	56.449143	46.000139	43.494394	43.852888	65.053561	87.097313	78.749876	114.332076	141.763216	98.766691	75.613615
L3_chr8_+_99454137	chr8	99454137	99454137	+	NA	NA	NA	0	0	0	0	0	0	0	0	0	0	0	0	0	0	0.485572	0.037103	4.292379	13.243777	0	0	0	0	0	0	0	0	0	0	0	0	0	0	0.984375	0.061947	5.709485	13.686458
L3_chr8_+_126511763	chr8	126511752	126511829	+	10221	TRIB1	C8FW,GIG2,SKIP1	4.922173	113.25783	125.682694	90.842745	87.26668	11.7322	1.32216	192.982088	122.760699	82.792135	76.888208	41.725184	23.46418	201.383925	161.869958	70.715954	107.561845	78.668443	6	192	64	92	84.995927	17	2	234	142	79.982354	87	58.99839	23	255	187.99877	114.98896	127.980631	80.990206
L3_chr8_+_143528078	chr8	143528078	143528331	+	NA	NA	NA	27.273558	14.685165	32.997415	44.992636	36.709158	15.019177	8.734799	16.000551	22.6513	15.698665	45.817612	21.830635	9.250646	6.243293	8.535168	8.113216	20.561196	10.33172	30.463988	24.641528	17.720388	45.394678	35.67919	19.24546	11.460097	21.903473	26.905039	15.294504	50.77695	31.786362	9.085069	8.199418	13.051735	13.230903	25.466948	10.550197
L3_chr8_+_143654353	chr8	143654351	143654353	+	NA	NA	NA	8.754959	4.77729	0	16.821537	4.096355	8.798116	2.16878	0	0	0	1.709028	0	6.111572	3.040757	1.090837	2.446396	3.714923	4.913316	10	8	0	17	4	11	3	0	0	0	2	0	6	4	2	4	5	5
L3_chr8_+_144171273	chr8	144171252	144171339	+	4061	LY6E	RIG-E,RIGE,SCA-2,SCA2,TSA-1	251.454812	184.365948	112.796664	446.734187	561.905666	302.172659	73.139515	61.054936	55.762985	180.644227	296.275273	187.196353	88.632657	69.439959	90.868643	153.982604	151.550811	149.071012	277.713793	311.619312	62.960226	450.801253	545.68799	364.929731	93.907206	88.820462	67.953299	170	328.992233	275.527493	86.954955	90.898506	137.979335	249.854429	188.910156	152.9751
L3_chr8_+_145568538	chr8	145568526	145568549	+	203054	ADCK5	FLJ35454,MGC126708	7.286552	6.687891	1.591957	0.975531	3.063528	0.638107	0.66108	0.540457	0.772772	0	0	0.741153	9.261238	1.485082	10.537845	7.325457	1.277147	6.978407	9	11	1	1	3	1	1	1	1	0	0	1	9	2	18	12	1.984615	7
L3_chr8_-_671184	chr8	671170	671225	-	157697	ERICH1	HSPC319	22.363171	15.630671	19.530531	23.4999	6.122694	1.276214	9.293657	32.95769	55.606775	18.748686	12.005809	10.787965	22.518525	6.017271	32.560458	9.771853	7.613734	5.979129	25.896552	26	11	23.922487	6	2	13	48	67.981651	19	14	14.990826	22	8	45.98	16	10.96	6
L3_chr8_-_2691907	chr8	2691907	2691908	-	NA	NA	NA	2.528698	1.211934	5.161982	7.950363	3.069543	6.209524	9.730983	41.520114	20.499044	23.656967	38.934635	37.124113	9.13893	17.214293	15.967106	27.223808	23.387795	27.704618	3	2	3	8.064838	3	8	12.022251	47.971294	23.934208	22.083131	42.918782	55.995122	9	22	20.980263	43.980263	27.089045	28.960526
L3_chr8_-_8213272	chr8	8213272	8213273	-	157285	DKFZp761P0423	pragmin,DKFZp761P0423	23.819757	6.502476	3.145457	7.335828	1.019722	1.279733	0.22139	0.377793	0.27195	0	0.84304	0	0.415978	0.591791	0.608789	0.729499	0.237441	0	25.777778	10.888889	1.888889	7.444444	1	1.888889	0.363636	0.727273	0.363636	0	1	0	0.4	0.8	1.2	1.2	0.4	0
L3_chr8_-_8242260	chr8	8242242	8242260	-	NA	NA	NA	8.87399	4.204286	0	12.828818	3.069543	2.123056	0	3.649634	0.772772	1.87559	1.709028	4.390564	8.170848	9.24919	1.061234	1.793016	0.643964	3.000177	10	7	0	13	3	3	0	6	1	2	2	6	7.983871	12	1.952381	2.952381	1	3
L3_chr8_-_11748331	chr8	11748330	11748331	-	1508	CTSB	APPS,CPSB	0	0	0	0	0	0	0	0	0	0	0	0	0	0	0	0	1.36976	14.494517	0	0	0	0	0	0	0	0	0	0	0	0	0	0	0	0	2	15
L3_chr8_-_17547019	chr8	17547018	17547020	-	57509	MTUS1	MP44,ATIP,DKFZp586D1519,DKFZp686F20243,FLJ14295,KIAA1288,MTSG1	0	0	0	0	0	0	0	0	0	0	0	0	0	0	0	3.658462	11.398489	1.993043	0	0	0	0	0	0	0	0	0	0	0	0	0	0	0	6	14	2
L3_chr8_-_18756154	chr8	18756152	18756165	-	NA	NA	NA	0	0	0	0.975531	0	0	0.66108	0.540457	19.2374	9.942053	32.577657	5.6571	4.104726	2.987708	25.452439	13.55011	37.926796	1.007135	0	0	0	1	0	0	1	1	23	10	37	8	4	4	34	22	44.986301	1
L3_chr8_-_18986620	chr8	18986594	18986622	-	NA	NA	NA	0	0	0	0	0	0.638107	0	0	0	0	0.84304	2.195282	0	0	0.494381	3.652622	14.80233	2.014269	0	0	0	0	0	1	0	0	0	0	1	3	0	0	1	6	20	2
L3_chr8_-_20637673	chr8	20637673	20637674	-	NA	NA	NA	0	0	8.919993	0	1.019722	0.638107	4.589349	1.178254	2.402289	0.937795	1.709028	1.454129	6.111572	1.502626	15.289109	5.526834	3.714923	1.007135	0	0	5	0	1	1	6	2	3	1	2	2	6	2	22	9	5	1
L3_chr8_-_21827148	chr8	21827147	21827166	-	9046	DOK2	p56DOK,p56dok-2	13.274736	10.095322	0	7.886126	7.16413	1.362328	18.70499	4.052413	15.718226	7.015188	10.560451	6.953769	34.203227	37.057298	63.79323	27.799528	26.477717	33.727143	15	17	0	8	6.983607	2	22	6	19	7	12	10	33.992982	46.992982	75	45	31	35
L3_chr8_-_22044469	chr8	22044468	22044470	-	55806	HR	AU,ALUNC,HSA277165	0	0	1.591957	1.951062	1.019722	0	0	0	18.505198	0	0	0	0	0	3.105303	0	0	1.007135	0	0	1	2	1	0	0	0	22	0	0	0	0	0	5	0	0	1
L3_chr8_-_22055345	chr8	22055306	22055403	-	80346	REEP4	C8orf20,FLJ22246,FLJ22277,PP432	53.887347	34.689997	13.507878	20.606492	16.373117	11.498743	6.212009	7.627512	1.545543	4.745715	4.349605	3.63915	29.812646	26.543518	32.882318	18.908542	6.719606	28.759803	63	57.563636	8	21	16	17	9	13	2	5	5	5	28.989691	35	53	31	10	28.97441
L3_chr8_-_22582554	chr8	22582549	22582592	-	55909	BIN3	MGC14978	4.851568	23.747937	52.796262	21.664339	12.279274	2.761163	28.086641	98.652621	171.096569	72.927405	45.820981	27.679768	33.653235	55.41235	156.352348	69.508465	65.966537	30.517792	5.973451	39.833333	28.867257	22	12	4	35.998148	129.931044	198.94616	70.98336	51.992467	39	32.967469	71.882303	188.622895	112.874564	83.935281	30.980915
L3_chr8_-_22723899	chr8	22723893	22723899	-	NA	NA	NA	0	0	18.736874	0	0	0	0	0	0	0	0	0.741153	0	0	0	0	0	0	0	0	10	0	0	0	0	0	0	0	0	1	0	0	0	0	0	0
L3_chr8_-_23549092	chr8	23549092	23549093	-	NA	NA	NA	5.209432	10.095322	5.161982	5.906061	1.019722	0.638107	5.421853	3.109177	1.580632	0	0.84304	0.741153	0	2.269478	0	0.60736	0.643964	0	6	17	3	6	1	1	7	5	2	0	1	1	0	3	0	1	1	0
L3_chr8_-_28299613	chr8	28299601	28299759	-	55893	ZNF395	DKFZp434K1210,HDBP2,PBF,PRF-1,PRF1,Si-1-8-14	16.049052	10.272856	1.591957	0.975531	1.019722	0.638107	5.442138	2.799624	1.545544	0.937795	10.560451	0.741153	9.246213	2.245167	0.494381	0	0.643964	1.007135	19	17	1	1	1	1	8	5	2	1	12	1	9	3	1	0	1	1
L3_chr8_-_29264110	chr8	29264078	29264275	-	1846	DUSP4	HVH2,MKP-2,MKP2,TYP	21.284966	23.245329	145.454071	352.094018	229.707885	145.824989	16.265698	50.394169	66.975533	176.242905	140.78562	131.223729	4.101957	22.153832	28.95503	83.192704	63.992442	47.778273	25	38.880976	75.046512	353.990328	222.998938	165.990364	22	68	81	165.997238	157.991713	192.982379	3.997275	28.99458	43.994609	134.98642	79.989153	48.989218
L3_chr8_-_38245845	chr8	38245839	38245910	-	84513	PPAPDC1B	DPPL1,HTPAP	17.988728	15.035797	16.07964	20.562292	8.17853	2.123056	9.994297	7.598163	12.718423	6.70065	5.956054	10.948234	20.510208	9.758715	30.159453	29.42404	25.659986	9.042985	21	25	10	21	8	3	13.723301	13	16	7	7	15	20	13	50.153296	48.150714	35.769651	9
L3_chr8_-_38445283	chr8	38445263	38445314	-	2260	FGFR1	BFGFR,CD331,CEK,FGFBR,FLG,FLT2,HBGFR,KAL2,N-SAM	23.421196	7.800541	5.161982	82.398541	54.581657	27.249618	11.464635	17.125339	17.531824	69.853803	51.572797	72.471061	8.154426	9.16538	11.324358	26.478382	31.34318	60.853765	26	13	3	83	53	34	15	24	21	65	58	107	8	12	17	43	38	63.184896
L3_chr8_-_42028663	chr8	42028660	42028674	-	7994	MYST3	MGC167033,MOZ,RUNXBP2,ZNF220,KAT6A	12.892146	14.862513	7.024196	20.67345	8.210234	1.362328	24.910311	38.526852	41.036886	36.002408	41.643884	30.777049	39.231835	78.505442	69.984723	38.677645	60.380466	20.265405	15	25	4	21	8	2	28.673333	47.836667	47.836667	33.673333	46	45.51	39	98.72928	81.027665	62.680389	68.461098	20.731818
L3_chr8_-_52312812	chr8	52312812	52312818	-	NA	NA	NA	0.29776	1.320639	0	10.925875	5.537168	4.339626	0	0	0	0	0	0	0	0	0	0	0	0	0.396244	2.154954	0	11.128944	5.413051	6.496474	0	0	0	0	0	0	0	0	0	0	0	0
L3_chr8_-_57149620	chr8	57149620	57149624	-	6224	RPS20	FLJ27451,MGC102930	2.461087	4.814704	5.161982	9.868704	7.159884	2.123056	2.059989	2.39927	2.353404	1.93233	1.709028	1.454129	86.385885	53.376483	87.829305	78.618926	77.107068	46.127638	3	8	3	10	7	3	3	4	3	2	2	2	85.921637	67.980566	101.975034	126.93698	86.919777	47.9713
L3_chr8_-_57521769	chr8	57521769	57521769	-	5179	PENK		0	0	1.591957	0	0	0	0	0	0	0	0	0	0	0.742541	10.885597	0	0	0	0	0	1	0	0	0	0	0	0	0	0	0	0	1	15	0	0	0
L3_chr8_-_58068903	chr8	58068903	58068995	-	54928	IMPAD1	FLJ20421,IMPA3	542.229223	380.421967	376.287418	611.884355	280.122603	67.91125	194.846048	327.420315	332.407435	227.811748	255.74833	268.214019	159.152571	128.760214	232.972323	169.212655	198.225707	133.539263	584	645.998371	198.999593	616.99796	272.68402	93	237.990444	414.980975	389.998988	221.341809	287.994948	389.998489	156.996269	166.996265	319.9918	274.997014	248.981446	136.998506
L3_chr8_-_68418571	chr8	68418558	68418587	-	10565	ARFGEF1	ARFGEP1,BIG1,D730028O18Rik,DKFZP434L057,P200	10.891593	12.577019	8.119854	25.433116	1.019722	0	6.525303	11.883545	10.323013	20.474576	10.482616	8.709275	14.288718	14.393934	11.305059	10.91227	6.6106	5.00597	12.976471	20.929412	5	25.858824	1	0	8.929688	18.953125	12.976562	19.859375	11.976562	11.976562	13.964602	18.823009	17.893805	17.868164	8.858407	4.991453
L3_chr8_-_71683140	chr8	71683078	71683147	-	23471	TRAM1	TRAMP,PNAS-8,TRAM	59.948413	29.359116	27.22952	44.168389	26.607785	4.552861	10.567281	23.859329	33.561742	13.631693	33.809988	13.742146	71.352718	54.263164	62.235306	88.289245	60.261084	40.15839	68.977186	48.977597	15.992228	44.980989	26	7	14.994595	37	41	14	39	19	70	70.998314	95.805229	143.595743	77.988435	41
L3_chr8_-_71743955	chr8	71743953	71743970	-	51110	LACTB2	CGI-83	5.842383	3.022068	7.024196	3.908924	1.019722	0	1.398909	14.150952	5.58644	3.887265	0.84304	1.454129	5.16336	6.742267	13.431312	11.004309	2.013724	2.01427	7	5	4	4	1	0	2	19	7	4	1	2	5	9	22	18	3	2
L3_chr8_-_91727514	chr8	91727488	91727550	-	169200	TMEM64	DKFZp762C1112	6.482308	3.653606	4.775871	3.908924	1.019722	0	1.98324	6.214646	3.934036	0	4.238148	5.054841	21.53138	13.55513	12.087116	10.363231	3.293458	4.028539	8	6	3	4	1	0	3	10.818182	5	0	5	7	21	18	22	17	4.989011	4
L3_chr8_-_92122264	chr8	92122219	92122276	-	55529	TMEM55A	DKFZp762O076	0	0	0	7.648886	1.229677	0	2.706691	0	0.039208	1.93233	1.779108	1.482306	3.712138	2.227622	2.839626	18.33062	14.788486	8.628658	0	0	0	7.827586	1.206897	0	3.842105	0	0.05571	2	2.087179	2	3.602941	3	5.205882	29.929594	20.54556	8.621622
L3_chr8_-_95343724	chr8	95343716	95343755	-	2669	GEM	KIR,MGC26294	1.908914	3.098602	237.839207	83.402534	37.27316	4.147989	0.725657	2.703576	15.803969	6.894456	24.058263	7.268972	0.29135	16.057515	220.546495	78.561222	95.183561	45.664612	2.328688	5.131475	114.988593	84.162992	36.26295	6.054331	1.116378	4.290945	19.290945	7.116378	27.26185	10.203661	0.279389	20.834603	241.133992	126.834603	107.838168	46.992307
L3_chr8_-_106401220	chr8	106401220	106401221	-	NA	NA	NA	57.895658	57.071612	47.643134	121.018798	113.518102	131.136757	46.43639	57.082073	16.151794	84.889113	45.425729	210.442013	0	0	6.851756	3.298818	1.659737	8.764874	60.610341	98.088874	23.906563	121.185795	109.7395	131.33642	51.331288	63.776191	19	75.746189	50.083518	332.559367	0	0	10	5.385714	2.385714	9
L3_chr8_-_116750377	chr8	116750374	116750380	-	7227	TRPS1	GC79,MGC134928	0.804244	1.822352	3.343982	0.975531	0	0	0	3.841737	7.341926	0.937795	5.238118	3.544256	16.233424	20.346654	8.584803	5.517198	13.82632	7.884411	1	3	2	1	0	0	0	6	9	1	6	5	16	26	13	9	17	8
L3_chr8_-_119193257	chr8	119193246	119193317	-	2131	EXT1	EXT,ttv	13.73448	6.608544	1.591957	23.467187	14.303953	5.313589	7.310418	7.627511	8.742326	28.283027	19.164579	20.268063	9.239479	19.651145	16.41001	22.005844	23.383868	10.985719	16	11	1	24	14	8	10	13	11	29	22	28	9	26	29	36	32	11
L3_chr8_-_121893271	chr8	121893233	121893948	-	6641	SNTB1	SNT2,59-DAP,A1B,BSYN2,DAPA1B,FLJ22442,MGC111389,SNT2B1,TIP-43	232.022074	198.236614	33.004052	125.96883	92.914656	71.185638	90.754033	234.250951	62.006164	154.145829	188.417841	293.294637	83.83085	70.437822	41.463134	45.954529	76.309844	122.506965	256.125274	334.251043	19.572712	128.043675	90.584015	93.417852	117.771784	311.440942	76.246851	148.420505	213.906619	427.155404	82.18552	92.325214	67.44365	75.04887	101.231515	125.556924
L3_chr8_-_127639823	chr8	127639819	127639827	-	157638	FAM84B	BCMP101,NSE2	5.964346	1.822352	10.097921	3.918306	3.059166	0	0.66108	0.540457	0	1.93233	0.84304	0	2.054407	0	8.03256	6.124558	7.106583	3.000177	7	3	6	4	3	0	1	1	0	2	1	0	2	0	13	10	10	3
L3_chr8_-_131525499	chr8	131525499	131525501	-	NA	NA	NA	0	0	0	0	2.043806	0.638107	0	0.540457	0	0	0	17.124788	0	0	0	2.446396	1.36976	1.007135	0	0	0	0	2	1	0	1	0	0	0	25	0	0	0	4	2	1
L3_chr8_-_132122950	chr8	132122944	132122989	-	NA	NA	NA	0	0	1.591957	16.684545	7.148432	0.638107	0	0	1.545543	5.962743	2.552068	12.216385	0	0	2.227429	13.430315	11.902806	6.000355	0	0	1	17	7	1	0	0	2	6	3	17	0	0	4	22	17	6
L3_chr8_-_133402977	chr8	133402951	133402977	-	NA	NA	NA	0	0	0	0	0	0	0	0.540457	7.267063	11.811678	1.709028	2.936435	0	3.730249	8.804797	1.808207	4.845473	5.92045	0	0	0	0	0	0	0	1	9	11.935484	2	4	0	5	15	2.977273	7	6
L3_chr8_-_133561871	chr8	133561871	133561930	-	3786	KCNQ3	BFNC2,EBN2,KV7.3	1.656842	8.385837	10.842991	11.8363	9.30336	11.454907	2.960227	18.076317	4.005808	4.919368	7.89599	9.861975	1.032672	0.742541	1.013762	0.60736	2.013724	4.913316	2	14.088496	6	12	9.061654	14	4	24.681392	5	5	9.065895	14.210779	1	1	2.044154	1	3	5
L3_chr8_-_134653313	chr8	134653309	134653424	-	6482	ST3GAL1	Gal-NAc6S,MGC9183,SIAT4A,SIATFL,ST3GalA,ST3GalA.1,ST3GalIA,ST3O,ST3GalIA,1	2.461087	7.820478	0	1.951062	3.059166	1.276214	9.140194	10.846779	14.102505	21.198465	15.843974	9.882901	17.344343	12.959472	5.409135	13.495011	5.646814	7.977613	3	13	0	2	3	2	13	16	17	21	18	14	17	17	9	22	8	7.99187
L3_chr8_-_139762258	chr8	139762250	139762264	-	NA	NA	NA	0	0	0	0	0	0	0	0	3.233036	0.937795	0	0.741153	0	0	0.988763	11.6346	5.728646	3.000177	0	0	0	0	0	0	0	0	4	1	0	1	0	0	2	19	8	3
L3_chr8_-_141599826	chr8	141599826	141599826	-	NA	NA	NA	0	0	0	0	0	0	0	0	0	0	0	0	0	0.742541	0	0	10.514831	0	0	0	0	0	0	0	0	0	0	0	0	0	0	1	0	0	13	0
L3_chr8_-_143482449	chr8	143482435	143482452	-	203062	TSNARE1	FLJ31164,MGC142116	14.548988	11.460068	4.93594	3.918306	8.183134	2.123056	3.567689	4.117981	1.545543	0.937795	2.583893	1.482306	4.130688	5.992961	4.755657	9.161356	2.657687	3.021404	17	19	3	4	8	3	5	7	2	1	3	2	4	8	9	15	4	3
L3_chr8_-_144731644	chr8	144731635	144731668	-	93100	NAPRT1	PP3856	333.584545	177.11926	106.112237	160.570357	134.784079	122.007684	65.150766	91.170995	24.321747	51.164581	29.838978	42.087465	144.024458	106.833641	79.098666	86.735842	63.038264	76.64464	350.63868	301.638956	56.983561	162	131	143	81	113.592639	30	48	34	61.143763	142.829275	136.617577	105.800042	140.634542	77.46875	79.112274
L3_chr8_-_144983471	chr8	144983465	144983529	-	22827	PUF60	FIR,FLJ31379,RoBPI,SIAHBP1	658.84075	428.466732	361.374889	519.942386	556.177601	231.308737	38.940064	67.502383	63.914699	33.798695	28.151566	26.188721	380.663272	423.208046	745.503166	347.752855	432.869551	436.629475	692.72094	732.059065	187.834823	523.398289	539.357777	270.475795	49.087899	90.542107	77.127976	34	32.49247	36.644324	378.21439	534.38308	829.617444	562.03154	485.142288	457.886033
L3_chr8_-_145988557	chr8	145988520	145988640	-	6132	RPL8		869.568896	506.460674	471.096203	721.097816	474.513855	213.96521	40.925281	69.224918	47.014255	36.472966	31.056898	19.597057	817.168889	817.548819	1359.505232	698.339042	1023.468597	686.445964	875.121639	873.349871	230.999708	721	459	240	50.152587	82.286142	56.111303	35.019077	35.019077	28.019077	820.796377	1011.53002	1255.520907	1119.628396	1000.999664	728.898273
L3_chr9_+_1040367	chr9	1040367	1040372	+	10655	DMRT2		0	1.211934	0	0.975531	0	0	0	0	11.78419	0	0	0	0	0	0	0	0	0	0	2	0	1	0	0	0	0	14	0	0	0	0	0	0	0	0	0
L3_chr9_+_9080875	chr9	9080870	9080875	+	NA	NA	NA	7.720804	4.186026	12.263975	12.806507	3.063528	4.350973	8.432908	1.858813	8.919466	17.656195	1.709028	3.59413	26.383118	24.084083	38.834048	28.39174	34.296644	27.055001	9	7	7	13	3	6	11	3	11	17	2	5	26	30.995496	50	46	41	28
L3_chr9_+_16861399	chr9	16861399	16861399	+	NA	NA	NA	5.209432	3.03795	0	0.998466	1.019722	0	0	0	0	0	0	0	6.111572	6.153361	12.557829	3.677067	11.411796	1.007135	6	5.062802	0	1.023392	1	0	0	0	0	0	0	0	6	8	17	6	14.015009	1
L3_chr9_+_36126731	chr9	36126710	36126768	+	152007	C9orf19	GAPR-1,GLIPR2,RP11-421H8.5	9.248934	27.968368	3.183914	5.876167	36.899238	6.351407	3.382149	2.939727	1.545543	6.900538	33.128452	26.48583	9.228681	8.185494	10.347676	17.693413	47.602668	21.542753	11	46.874875	2	6	36	9	5	5	2	7	37.780303	36.928571	8.972222	11	16.944444	28.900256	61	22
L3_chr9_+_36180919	chr9	36180875	36180978	+	1211	CLTA	LCA	1309.728121	836.016304	883.183227	1494.983439	784.051477	506.802138	75.523396	71.620266	94.453625	75.367596	78.723266	71.683472	278.928961	255.435888	462.12952	321.540084	473.761223	365.760738	1339.813643	1435.891284	437.925985	1498.859536	759.888374	569.974132	98.921875	100.984375	113.90625	74.967058	89.869941	101.967058	275.959885	327.976685	582.923522	520.895381	550.89643	379.950747
L3_chr9_+_73394286	chr9	73394286	73394286	+	NA	NA	NA	0	0	0	0	0	0	0	0	0	11.436084	0	0	0.549379	0.388896	0.838406	1.615589	1.08989	0	0	0	0	0	0	0	0	0	0	11	0	0	0.529412	0.529412	1.588235	2.647059	1.621324	0
L3_chr9_+_74956600	chr9	74956597	74956632	+	301	ANXA1	ANX1,LPC1	0.804244	14.844837	25.960137	6.895737	0	0.638107	10.899371	78.071616	37.882753	49.281082	23.356993	17.285459	263.605771	363.903516	577.748488	153.569369	159.341468	62.871602	1	25	14	7	0	1	14	86.940711	44	45.964427	26	24.934066	264.918919	447.735678	521.237336	246.768643	164.91982	65.993469
L3_chr9_+_80101895	chr9	80101859	80101895	+	29968	PSAT1	EPIP,MGC1460,PSA,PSAT	3.332943	4.212594	3.343982	1.951062	0	0	3.621307	4.96799	0.772772	0	0	0	22.420389	15.186092	1.585219	0.60736	4.358886	3.000177	4	7	2	2	0	0	5	8	1	0	0	0	21.971429	20	3	1	6	3
L3_chr9_+_81376699	chr9	81376669	81377034	+	7091	TLE4	ESG,RP11-79D8.3,BCE-1,E(spI),ESG4,GRG4,BCE1	81.48006	37.947942	26.856727	32.650256	21.535133	6.762032	125.987154	217.217052	125.134926	65.421704	89.01371	177.577216	26.442446	33.981847	24.377173	31.964712	17.222192	22.73596	87.995763	64	15	33	21	10	143	257	145	62.998984	100	262	26	44	37.995413	52	23	22.954545
L3_chr9_+_95378087	chr9	95378085	95378870	+	5253	PHF2	GRC5,JHDM1E,KIAA0662,MGC176680	60.160836	24.890892	37.522265	37.955916	16.76387	8.590236	78.266278	94.132387	175.950322	70.939118	44.452077	85.349745	12.048349	27.706998	28.924783	11.533727	11.002948	23.892798	70.597917	41.246701	22	38.692308	16.396341	13	105.819216	143.868402	212.11844	71.994382	51.718373	119.113089	11.705572	36.659091	47.927832	18.945946	16	24.117274
L3_chr9_+_97948080	chr9	97948080	97948086	+	NA	NA	NA	0.237974	2.497318	0.223733	0.975531	0.50256	0	11.707416	12.884424	12.957004	10.107416	10.166345	5.7439	31.784333	20.529174	19.48332	19.533342	33.844093	15.976465	0.32	4.12	0.16	1	0.493913	0	15.137192	18.506341	15.695775	10.068852	11.720894	8.025278	31.422977	26.561988	27.835415	31.726715	40.387995	16.367089
L3_chr9_+_99785241	chr9	99785236	99785512	+	10541	ANP32B	APRIL,PHAPI2,SSP29	651.026422	390.998746	278.995586	356.929788	135.476117	38.992783	62.468943	56.30074	40.272351	42.894096	9.355111	20.209453	258.456961	194.888776	274.185903	135.514482	135.297906	78.370205	691.101852	665.762839	149.052603	360.885651	131.985504	51.989665	79.9398	80.631377	49.58142	42.983402	10.873067	27.962635	255.97219	249.904633	348.745381	219.933418	165.945229	79.969083
L3_chr9_+_111582321	chr9	111582317	111582322	+	NA	NA	NA	312.499911	279.783714	172.072833	424.2175	538.442222	504.930858	258.428182	301.771568	141.750988	214.40276	147.622526	685.283221	11.768188	6.541014	16.783916	13.610541	6.927227	26.993234	315.345854	484.114591	84.447033	423.890897	519.529343	481.481646	262.187017	303.617217	160.327621	188.859875	160.91962	1100.496282	11.53007	8.560432	24.754687	22.142886	9.394257	27.83971
L3_chr9_+_111850773	chr9	111850770	111850800	+	11217	AKAP2	RP11-470J20.3,AKAPKL,PALM2,PRKA2	98.646633	38.309764	3.183914	18.74753	8.185621	3.399269	52.933471	88.711827	23.64303	38.451753	24.884035	32.019184	70.312888	30.416989	14.619288	16.612178	30.298897	12.708955	104.911214	64.911214	2	18.986842	8	5	61.997015	101.997015	28	36	28	47	69.9657	38.995614	21	27	37	13
L3_chr9_+_113463715	chr9	113463711	113463726	+	2790	GNG10		5.736385	6.008378	2.750929	0.975531	0	0	0	0	0	9.276411	1.709028	0	5.119728	9.101269	3.105303	10.919551	11.616843	3.944081	6.666667	10	1.666667	1	0	0	0	0	0	9	2	0	5	12	5	17.85	15	4
L3_chr9_+_114953071	chr9	114953048	114953122	+	1318	SLC31A2	COPT2,CTR2,hCTR2,RP11-9H12.2	19.743079	19.884687	24.745672	75.756513	40.976814	13.331598	1.98324	6.546598	20.10991	13.416264	33.716765	11.662281	19.511631	36.520707	37.55968	97.459158	124.925561	92.596584	23	32.998647	15	77	40	19	3	11	24.927835	14	39	16	19	48	60.992296	158.437142	153.958001	94.953357
L3_chr9_+_115678372	chr9	115678359	115678544	+	114991	ZNF618	RP11-56P10.2,FP13169	7.328082	12.092314	5.142343	21.76991	6.548766	7.642676	30.499386	30.167006	10.417506	17.679361	29.498171	69.159104	18.957313	6.556074	3.134379	4.076536	5.982614	9.102681	8.988317	20.018836	3.263575	22.182277	6.413057	10.355771	41.791867	45.171838	13.123264	17.9196	33.749693	100.460275	18.719112	8.835122	5.69314	6.70775	8.724948	9.089581
L3_chr9_+_116302899	chr9	116302899	116302900	+	NA	NA	NA	0	0	0	0	0	0	0	0	0	12.52249	0.84304	0	0	0	0	0	0	0	0	0	0	0	0	0	0	0	0	12	1	0	0	0	0	0	0	0
L3_chr9_+_124029132	chr9	124029128	124029134	+	NA	NA	NA	6.013676	7.927231	8.919993	14.464227	19.089754	15.736887	7.973695	5.596377	3.972239	8.799109	1.643128	29.072032	1.032672	1.502626	0	0	0.643964	2.971095	7	13.150717	5	14.734783	18.610509	20.911352	10	8.85	4.957895	8.8	1.95	42.203526	1	2	0	0	1	3
L3_chr9_+_124172632	chr9	124172624	124173172	+	5742	PTGS1	COX1,COX3,PCOX1,PGG/HS,PGHS-1,PGHS1,PHS1,PTGHS,RP11-542K23.6	29.067254	23.9793	55.704996	864.365957	730.536527	696.647743	17.591041	26.600113	153.737038	1089.282768	1336.357795	1653.360656	44.121096	29.459453	313.69953	1276.966843	1989.72652	2215.650257	34	39.975062	30.999584	865.958576	706.96109	722.807351	25	42.967916	181.986271	964.520849	1442.842056	2592.757455	42.999364	38.994916	397.979153	2050.945481	1965.937413	2383.796889
L3_chr9_+_125178941	chr9	125178941	125178941	+	286204	CRB2	RP11-230L22.2,FLJ16786,FLJ38464	6.117836	6.546722	3.343982	0.975531	1.019722	2.123056	0.66108	0	0	0.937795	3.464574	0	0	0.742541	3.823916	6.144174	10.514831	0.291946	7	11	2	1	1	3	1	0	0	1	4	0	0	1	6	10	13	0.28436
L3_chr9_+_128662522	chr9	128662499	128662798	+	403341	ZBTB34	FLJ22470,KIAA1993,MGC24652,RP11-106H5.1	159.961973	98.831976	52.568132	101.967653	66.169783	14.659036	49.648499	49.852455	80.70934	55.240661	79.962273	49.983161	58.98582	27.214993	35.490871	36.561515	56.243763	34.607467	182.327311	165.085761	31.46717	103.669206	64.651904	21.624176	67.742838	78.727186	99.934055	56.304604	91.696804	69.727458	57.633315	36.136422	61.589398	59.895107	74.747445	34.997336
L3_chr9_+_131409308	chr9	131409308	131409308	+	NA	NA	NA	0	0	0	0.975531	1.292589	1.562284	0	0	0	0	5.760351	9.205845	0	0	1.733047	2.43632	8.737604	13.058277	0	0	0	1	1.266667	2.266667	0	0	0	0	6.586207	13.344828	0	0	3	3.983607	10.967213	13.491803
L3_chr9_+_133093365	chr9	133093362	133093365	+	NA	NA	NA	0	0	0	0	0	0	10.589577	0	0	0.937795	0.84304	0	2.054407	0.742541	0	3.053756	0.643964	1.007135	0	0	0	0	0	0	13	0	0	1	1	0	2	1	0	5	1	1
L3_chr9_+_134931959	chr9	134931958	134931959	+	NA	NA	NA	14.486423	8.311001	12.788907	16.821537	11.289576	1.362328	2.960227	7.197145	4.070608	1.93233	8.817605	8.97447	8.130826	2.269478	2.4069	4.909839	7.901921	8.764874	16	14	7	17	11	2	4	10	5	2	10	13	8	3	4	8	10	9
L3_chr9_+_138377653	chr9	138377628	138377658	+	NA	NA	NA	0.804244	0.610418	4.93594	6.844899	8.187496	1.276213	1.32216	1.080913	1.580632	6.70065	12.921729	13.645776	2.054407	0	0	0.60736	0.643964	2.014269	1	1	3	7	8	2	2	2	2	7	14.942308	18.942308	2	0	0	1	1	2
L3_chr9_+_138680040	chr9	138680014	138680058	+	51162	EGFL7	MGC111117,RP11-251M1.2,ZNEU1,VE-STATIN	22.070293	8.500606	10.246745	13.018131	13.229044	4.193206	5.305238	4.518335	1.69941	1.93233	0	0	10.85437	2.987708	2.845696	1.941642	3.027577	19.386754	26.331818	14.027769	6.259091	13.295455	12.944444	6.4711	7.1	8	2.209451	2	0	0	10.600985	4	5.297561	3.183275	4.600985	19.763302
L3_chr9_+_138991776	chr9	138991776	138991789	+	5730	PTGDS	PDS,PGD2,PGDS,PGDS2,LPGDS,RP11-229P13.6	5.111747	2.406191	0	0.975531	5.123968	8.09007	0.66108	1.858813	0	1.93233	0.84304	2.156844	6.132767	10.870975	6.051345	15.989621	49.605753	83.782423	6	4	0	1	5	11	1	3	0	2	1	3	6	14	10	26	56	87.982222
L3_chr9_+_139006694	chr9	139006663	139006720	+	286257	C9orf142		56.382997	36.81602	23.370813	29.472396	23.384273	16.525458	2.806518	5.198894	1.580632	9.850008	2.583893	0.741153	26.469447	32.557551	50.767262	18.80859	22.177504	30.427555	63.266922	62	13	29.959459	22.851126	23	4.272727	9	2	10	3	1	26	42.337276	68.982684	30.71548	29.793893	30.826096
L3_chr9_+_139176382	chr9	139176381	139176382	+	NA	NA	NA	0.368218	4.975279	0	0.437921	11.076326	3.087318	2.569632	4.471572	0	0	2.235063	4.005389	0	3.912035	0	0	0	3.537958	0.472739	8.273782	0	0.450704	10.804633	4.481476	3.62963	7.060932	0	0	2.62963	5.670251	0	5.134715	0	0	0	3.544192
L3_chr9_+_140065324	chr9	140065323	140065325	+	NA	NA	NA	18.675215	5.762736	6.753939	7.859991	26.750931	14.61937	35.701188	25.682861	22.704299	14.45482	40.578298	45.620505	17.258512	7.637864	12.962302	0.60736	3.557546	15.535532	21	9.566019	4	8	26	18	39.995906	31.994901	26.999659	14	44.990807	68	17	9.995273	19	1	5	16
L3_chr9_-_967306	chr9	967306	967309	-	NA	NA	NA	0	0.489486	0.284118	0	2.659098	0	0.40549	25.800489	10.679882	10.550346	23.440256	0.477582	0	0	0	0	0	0	0	0.8	0.2	0	2.6	0	0.636364	31.545455	12.727273	10.181818	26.090909	0.636364	0	0	0	0	0	0
L3_chr9_-_4290028	chr9	4290028	4290028	-	169792	GLIS3	FLJ38999,FLJ90578,MGC33662,ZNF515	0	0	0	0	14.392716	0	0	0	0	0	0	0	0	0	0	0	0.643964	0	0	0	0	0	14	0	0	0	0	0	0	0	0	0	0	0	1	0
L3_chr9_-_5998491	chr9	5998451	5998508	-	158358	KIAA2026		16.877848	7.252467	4.775871	20.596599	27.646217	1.91432	14.005412	26.942825	36.883756	32.581668	59.582098	32.031384	3.098016	9.048982	10.289062	17.150715	10.559911	7.993398	20	12	3	21	27	3	19	39	44.977099	33	68	44.642857	3	11.930233	18	28	14.953756	8
L3_chr9_-_8847792	chr9	8847792	8847793	-	NA	NA	NA	16.5077	7.15714	1.591957	7.898262	3.069543	1.362328	2.984684	2.607744	1.62761	0.937795	0	0.024938	2.054407	4.592579	1.090837	1.860161	0.814768	0	18.135135	12	1	8.02753	3	2	4.03055	4.054	2.057551	1	0	0.03055	2	6	2	3.045633	1.241176	0
L3_chr9_-_15500969	chr9	15500960	15500994	-	11168	PSIP1	DFS70,LEDGF,MGC74712,PAIP,PSIP2,p52,p75	20.857912	26.769987	12.788907	34.563062	1.019722	0.638107	9.372604	15.234754	15.623037	10.214206	3.395108	7.852381	15.339498	13.71552	3.664819	6.111744	2.013723	1.993043	23.935065	45	7	35	1	1	12	22	19	10	4	11	15	17.955882	7	10	3	2
L3_chr9_-_25668278	chr9	25668257	25668309	-	286319	TUSC1	MGC131751,TSG-9,TSG9	62.347556	31.187205	43.939783	66.822386	31.635775	21.450669	1.32216	1.718711	2.318315	0.937795	2.529121	5.789411	30.744679	10.911439	28.553483	20.72688	12.029578	14.873352	69.992958	51.848198	24.992908	67.967958	30.921824	29	2	3	3	1	3	8	29.988406	14.469461	47	33.935135	16.99422	14.994186
L3_chr9_-_32542567	chr9	32542566	32542604	-	10210	TOPORS	RP11-205M20.5,LUN,TP53BPL,P53BP3,RP31	3.26533	5.433431	0	15.7906	2.039444	0	1.32216	3.34008	6.28744	10.079635	0	1.482306	2.065344	9.794218	8.607479	4.256522	4.904017	2.01427	4	9	0	16	2	0	2	6	8	10	0	2	2	13	14.984848	6.984848	7	2
L3_chr9_-_34351745	chr9	34351745	34351746	-	NA	NA	NA	7.89312	9.82442	7.71914	8.199014	4.683626	0.492674	0.66108	5.600086	17.909944	0.937795	5.238118	4.231691	4.156516	3.815345	6.09546	6.144174	8.43781	4.105855	9.105263	16.578947	4.368421	8.315789	4.578947	0.789474	1	8	21	1	6	6	4.06851	5	9.026316	10	10.621141	4.166667
L3_chr9_-_34448578	chr9	34448577	34448580	-	203259	C9orf25	RP11-573M23.5,FLJ39031,bA573M23.5	5.111747	4.796445	1.591957	16.743781	3.069543	1.276213	2.059989	1.080913	0	2.870125	4.349605	4.231691	3.072054	10.82435	1.090837	3.061421	1.287928	1.993043	6	8	1	17	3	2	3	2	0	3	5	6	3	14	2	5	2	2
L3_chr9_-_35655193	chr9	35655163	35655226	-	84904	C9orf100	FLJ14642,MGC44886,RP11-331F9.7	115.824857	45.315962	8.119854	32.409154	10.205945	2.638541	98.276394	64.504845	35.774148	39.874999	10.328606	10.091664	163.456249	73.401904	40.720031	99.761741	25.675836	20.645567	128.992754	76	5	33	10	4	120	90.994203	43	39	12	14	161.982413	95	59.996504	161.991225	33.996479	21
L3_chr9_-_35805018	chr9	35804998	35805040	-	84681	HINT2	HIT-17	12.521015	4.874442	3.183914	5.859986	4.08325	0.638107	0.66108	0	0	0	0.84304	0	16.390298	4.525839	0.494381	2.433671	2.739519	3.000177	15	8	2	6	4	1	1	0	0	0	1	0	16	6	1	4	4	3
L3_chr9_-_38059225	chr9	38059222	38059273	-	6461	SHB	RP11-3J10.8,RP11-3J10.3,bA3J10.2	93.086276	64.00634	177.999633	317.355758	228.840514	81.228257	13.987396	15.116885	23.783528	46.698973	55.852333	59.732763	22.34167	20.037539	24.813333	58.385299	50.446939	40.749905	102.988179	107.916537	90.572956	318.946113	221.877793	97.608417	19	23	29	45.809876	62.934308	86.62526	21.911585	25.986971	38.365234	94.68656	63.49712	41.687055
L3_chr9_-_71477097	chr9	71477060	71477231	-	320	APBA1	D9S411E,MINT1,X11,X11A,X11ALPHA	109.533439	60.570048	16.365571	18.639896	5.102972	1.91432	35.627295	51.384005	15.133454	17.974708	4.238148	18.927299	12.285114	12.693373	3.016165	6.099018	1.287928	2.014269	126.702143	100.834249	9.97992	19.050405	5	3	48.923546	77.728842	19.073834	18	5	27	12	17	5.758613	10	2	2
L3_chr9_-_72192159	chr9	72192157	72192160	-	NA	NA	NA	0	0	0	2.933393	0	0	0	0.540457	0	0	0	0	3.072054	13.034303	9.119566	17.84326	7.429845	0	0	0	0	3	0	0	0	1	0	0	0	0	3	16.961039	14	28.986667	10	0
L3_chr9_-_72218655	chr9	72218638	72219091	-	687	KLF9	BTEB,BTEB1	14.162726	37.433423	9.711811	33.405019	5.102972	2.638541	16.471808	14.079194	5.57735	9.627515	1.68608	7.250123	5.106341	5.21533	4.057126	6.090554	2.013724	0	17.157895	62	6	34	5	4	21	23	7	10	2	10	4.969697	7	8	10	3	0
L3_chr9_-_73573250	chr9	73573250	73573638	-	23670	TMEM2	RP11-52I12.1	1.656842	0	8.345896	1.957861	5.088863	7.713735	0	4.827888	17.490725	9.827403	10.367686	53.355463	3.087079	2.124105	21.494759	10.406901	15.308877	15.694265	2	0	5	2	4.980392	11	0	8	21	10	12	77	3	2.862745	32	17	21	16
L3_chr9_-_76757606	chr9	76757574	76757632	-	55071	C9orf40	FLJ25795,FLJ10110	61.210058	31.668383	4.935939	26.621462	4.08325	0	1.32216	1.718711	3.898947	0	0	2.195282	52.740803	9.00498	18.308786	13.459651	5.728646	4.951216	69	53	3	27	4	0	2	3	5	0	0	3	52	12	28	22	8	5
L3_chr9_-_76832994	chr9	76832994	76833172	-	NA	NA	NA	118.251312	86.540695	51.805643	71.776044	42.988363	13.644126	15.000339	35.547761	34.686635	15.541418	21.396704	24.124994	45.029517	31.661378	24.541821	29.34693	17.350354	18.907068	135.99449	144.798087	31	73	42	19.996337	21	53	41.988166	16	24.964497	34	44	42	43	48	26	19
L3_chr9_-_83494283	chr9	83494214	83494316	-	7088	TLE1	Esg1,ESG,GRG1,RP11-203D19.1	41.317025	13.950979	1.057107	9.801329	5.102972	2.420376	6.796339	5.255305	3.091086	2.349723	3.859759	1.874746	15.248993	10.604898	0.494381	9.157608	2.575855	0	48.593007	23.059428	0.682243	9.993007	5	3.682243	10	9.581633	4	2.52	4.52	2.52	14.82749	14	1	15	4	0
L3_chr9_-_90872937	chr9	90872937	90872939	-	NA	NA	NA	0.804244	0	0	0	0	0	2.168947	3.30128	2.402289	11.436084	20.542365	9.757066	1.033618	0	2.227429	1.833201	10.717522	4.913316	1	0	0	0	0	0	3.00047	5	3	11	23	14.00047	1.000893	0	4	3.001785	14	5
L3_chr9_-_93752266	chr9	93752239	93752323	-	4920	ROR2	BDB,BDB1,MGC163394,NTRKR2,RP11-8I8.2	0.804244	0	0	12.718483	3.059166	0	0	0	0.772772	15.564023	12.778095	12.960631	0	0	0.494381	1.822079	0	0	1	0	0	13	3	0	0	0	1	16	15	17.968254	0	0	1	3	0	0
L3_chr9_-_94936355	chr9	94936345	94936688	-	4814	NINJ1	NIN1,NINJURIN	33.536253	17.345135	78.182583	35.289614	58.553812	29.176956	10.386867	7.32078	11.130819	10.3028	16.482685	7.758982	26.487711	16.907358	30.555856	22.119582	16.661381	36.32187	38	29	41.913793	35.854554	57	37.940092	14.00631	11.161885	14	10.431193	19	11	26	22	44.820896	36	22.954802	37.227716
L3_chr9_-_96441615	chr9	96441609	96441888	-	2203	FBP1	FBP	61.141014	37.245888	6.367828	51.162751	192.351272	29.027893	8.581214	2.161827	3.126176	7.137442	19.081035	4.352126	13.370168	15.888225	7.387781	29.497525	100.198411	110.237167	70	62	4	52	187	40	12	4	4	7	22	6	13	20.9941	13	47.99705	116.994065	114
L3_chr9_-_97119795	chr9	97119789	97119827	-	2176	FANCC	RP11-80I15.2,FA3,FAC,FACC,FLJ14675	10.986135	5.428259	7.024196	0.975531	0	0	10.899371	4.02064	3.92628	8.918968	1.68608	0.741153	13.32934	17.894968	8.966967	5.478933	0.643964	7.870974	13	9	4	1	0	0	14	7	4.972973	8.972973	2	1	13	23.520834	15.747475	9	1	7.917188
L3_chr9_-_98220426	chr9	98220424	98220528	-	195828	ZNF367	RP11-172F4.6,CDC14B,FLJ33970,ZFF29	317.954796	330.109794	74.95587	42.376129	8.177661	15.366557	138.162443	351.941974	72.793213	25.615343	10.250396	58.678849	187.058779	254.698556	62.931864	16.519128	17.5519	34.259929	336.742757	565.369345	41.980225	42.955154	7.998099	20.993264	161.944831	395.755756	86.993784	24.992424	11.994956	84.988677	185.797167	320.751227	88.93094	26.979943	23.987179	34.862136
L3_chr9_-_99656562	chr9	99656562	99656563	-	NA	NA	NA	14.496259	4.989769	9.527718	10.528538	10.856067	5.040507	11.513021	8.684046	17.335099	2.441809	9.445945	8.034212	9.773657	3.482958	15.019212	8.988421	1.948782	6.852044	16.074406	8.359697	5.31744	10.665164	10.569006	6.611571	14.044965	11.920748	20.346789	2.503057	10.754752	11.558623	9.623649	4.595821	19.88527	14.60142	2.790634	6.952645
L3_chr9_-_99944945	chr9	99944940	99944945	-	NA	NA	NA	0	0	2.399017	13.103408	2.039444	0	0	0	0.248586	0	1.130378	0	0	0.043248	2.188774	0	0.36923	0	0	0	1.466667	13.293333	2	0	0	0	0.333333	0	1.333333	0	0	0.061069	4	0	0.6	0
L3_chr9_-_109291869	chr9	109291868	109291941	-	9314	KLF4	EZF,GKLF	88.065115	381.669671	17.867187	102.303954	77.281997	64.746949	31.657668	43.225158	26.965317	16.639055	24.798205	50.313129	81.667522	168.235926	6.793894	25.245855	64.496201	60.638477	94.999036	659.999036	10	103	75	74	37.988462	58.996154	32	16	27.988462	73.996154	81	212	11	41	75	63
L3_chr9_-_114420951	chr9	114420951	114420952	-	NA	NA	NA	0.804244	0.990114	0.035731	0	0.029095	0	2.995264	0	0	0.026774	0	0	1.911954	7.71365	2.719336	10.268211	0.048234	0	1	1.628846	0.028846	0	0.028846	0	4.066116	0	0	0.033058	0	0	1.855302	10.011497	4.760473	16.671664	0.092545	0
L3_chr9_-_116003561	chr9	116003559	116003564	-	NA	NA	NA	4.217545	4.186026	0	0	1.019722	0.638107	0.201508	0.15714	0.50846	0.614392	0.84304	0.980364	0	10.870975	0.494381	0.60736	0	1.007135	5	7	0	0	1	1	0.333333	0.333333	0.666667	0.666667	1	1.333333	0	14	1	1	0	1
L3_chr9_-_116307552	chr9	116307545	116307642	-	25861	DFNB31	CIP98,DKFZP434N014,KIAA1526,RP11-9M16.1,USH2D,WHRN,WI	6.579016	43.795369	68.654968	149.922277	86.181722	24.752486	7.741285	26.475234	181.528485	237.763287	276.803646	141.326412	16.43393	14.191399	41.070052	77.623134	45.532968	24.536511	8	73	40	151.96616	83.997579	34.961165	11	42	217.981667	229.807462	310.974528	203.612873	16	18.922006	67.993994	126.589466	62	25
L3_chr9_-_122382259	chr9	122382243	122382272	-	55755	CDK5RAP2	RP11-412P1.1,C48,Cep215,DKFZp686B1070,DKFZp686D1070,KIAA1633,MCPH3	51.153849	55.273488	11.623904	52.285243	2.039444	1.91432	13.971025	19.748556	25.667707	6.678046	5.993695	7.984694	39.716289	25.754515	36.217575	18.968976	7.165434	7.086035	59	93	7	53	2	3	19	31	31.983193	7	7	11	39	34	55.16148	31	11	7.054437
L3_chr9_-_123961860	chr9	123961848	123961882	-	4702	NDUFA8	CI-19KD,CI-PGIV,MGC793,PGIV	4.663901	4.272927	3.183914	6.844899	4.08325	2.552427	0.66108	2.259168	4.005807	0.937795	2.552068	0	13.35923	16.694674	11.75113	23.309235	21.311903	18.850479	5.7	7	2	7	4	4	1	4	5	1	3	0	13	22	21	38	30	19
L3_chr9_-_125070339	chr9	125070339	125070744	-	55342	STRBP	DKFZp434N214,FLJ11307,FLJ14223,FLJ14984,MGC21529,MGC3405,SPNR,p74	111.146843	39.950938	37.682748	37.327392	15.024833	4.437081	55.906938	76.610468	55.747911	31.364687	64.246411	72.250044	54.395544	32.020064	30.962194	18.005074	30.089602	14.870475	125.698709	66.584472	21.877358	37.948649	14.706898	6.316038	68.362781	108.157545	67.216453	31.362868	73.284514	104.002808	53.270059	41.906817	48.945055	29.46813	41.233406	14.940563
L3_chr9_-_128335094	chr9	128335094	128335095	-	NA	NA	NA	37.193168	8.857765	18.507897	42.569103	11.311958	2.908506	2.942271	3.035863	15.389362	5.240317	12.090867	8.072266	6.111572	4.498356	10.906714	12.967975	18.233294	2.971095	39.522158	14.93118	9.885824	42.908351	11.021726	4	3.986892	4.898305	18.248036	5.308642	13.62963	11.503939	6	5.882639	15.419535	21.02757	21.852259	3
L3_chr9_-_129517761	chr9	129517742	129517787	-	138428	PTRH1	C9orf115,MGC51999,PTH1	21.735535	17.445436	15.618862	14.68831	28.692868	17.629515	20.256601	42.207509	31.454396	18.358515	29.615188	34.347361	9.868028	6.017272	6.5661	8.544409	16.090257	14.752926	25	28.985401	9	15	28	25	27	60	38	18	34	49	9.585185	8	12	14	22	14.755556
L3_chr9_-_129656626	chr9	129656621	129656830	-	2022	ENG	RP11-228B15.2,CD105,END,FLJ41744,HHT1,ORW,ORW1	63.480686	53.521166	23.28775	190.259124	281.317391	291.283164	348.109515	349.519736	102.509289	507.789571	535.268292	793.581687	104.531627	129.846511	71.476186	208.595467	367.552113	557.353386	70.987237	89.989542	12.9933	191.971264	272.966499	330.952404	361.910297	357.909309	117.95125	446.92653	581.881173	1222.778409	103.96454	163.98094	91.991423	335.939609	375.924192	590.874248
L3_chr9_-_129719125	chr9	129719092	129719143	-	27090	ST6GALNAC4	SIAT3C,SIAT7D,ST6GALNACIV	5.047655	13.748663	3.343982	15.018335	40.750342	7.820881	2.16878	0.292762	4.005807	16.426185	5.113014	5.735304	14.284206	1.485082	0.494381	3.645686	20.674618	23.862709	6.168367	22.810219	2	15.338415	39.810219	11.810219	3	0.57971	5	16	6	7.898551	13.977011	2	1	5.988636	28	23.956044
L3_chr9_-_129739941	chr9	129739939	129739986	-	8818	DPM2	MGC111193,MGC21559,RP11-203J24.2	36.545892	15.557614	25.738269	19.626037	35.882829	12.57087	7.90525	7.36726	11.978555	5.962743	14.8028	8.670565	17.330712	6.742267	13.455259	7.32301	10.434528	36.15639	41.98895	25.98895	15	20	35	18	11	12	15	6	17.083448	12	17	9	23	12	15	37
L3_chr9_-_129993683	chr9	129993632	129993697	-	25792	CIZ1	LSFR1,ZNF356,NP94	35.016297	19.929194	9.551743	7.811048	24.458663	24.169725	35.980196	37.419721	34.751565	35.844147	17.980985	27.815127	56.146277	47.913225	42.457717	18.335489	51.600832	67.997657	40.832975	33	6	8	23.911842	31.986842	47	58	43	35.996124	20.941392	38.929412	54.951113	62.914834	66.929155	29.983125	67.976945	68.955572
L3_chr9_-_133533661	chr9	133533658	133533670	-	NA	NA	NA	0	0	4.93594	1.951062	3.063528	0	0	0	19.09365	6.900538	21.853187	7.111229	0	14.779154	11.382469	8.569238	11.124714	4.985364	0	0	3	2	3	0	0	0	23	7	25	10	0	19	19	14	15	5
L3_chr9_-_134028225	chr9	134028225	134028228	-	NA	NA	NA	0	1.211934	0	22.227535	52.609154	21.857438	0	1.404263	0.264934	1.87559	9.950494	12.629364	0	0	0.494381	8.643952	36.088361	54.816756	0	2	0	22.432111	51.011115	26.315006	0	2.517483	0.354545	2	11.258741	18.333333	0	0	1	14.0625	41.15331	57.774201
L3_chr9_-_134809825	chr9	134809816	134809844	-	7248	TSC1	TSC,KIAA0243,LAM,MGC86987	4.185541	4.268397	3.183914	4.884455	2.08457	0.667956	46.493012	84.079239	128.215985	83.769243	75.346384	64.036661	63.528038	69.453793	176.480666	106.876881	106.760018	48.329748	5	7.040373	2	5	2.040373	1.06089	58.070289	99.93579	148.909946	78.625376	84.879615	93.331078	62.802833	88.976097	208.381091	173.104314	122.611554	49.772182
L3_chr9_-_134986363	chr9	134986349	134986484	-	5900	RALGDS	FLJ20922,RGF,RalGEF	9.248934	20.632802	19.954463	16.713955	6.118332	0.638107	19.765194	80.273721	56.041408	30.617182	27.217504	21.155892	3.087079	4.497101	7.162428	9.760914	1.366027	1.939845	11	34.535714	11.954545	17	6	1	27.410959	106.935275	67.987055	30	31	30	3	6	13	16	2.144068	1.925
L3_chr9_-_135213166	chr9	135213154	135213188	-	6834	SURF1		28.965014	17.244912	1.591957	11.766046	31.81511	14.743017	1.32216	0.540457	0.772772	0	7.767239	7.183405	22.453526	6.759813	8.952626	12.220486	15.396563	5.95835	32.992481	29	1	12	31	20	2	1	1	0	9	10	21.990099	9	15	20	20.990099	6
L3_chr9_-_138150485	chr9	138150479	138150553	-	90120	C9orf69	bA83N9.1	26.282194	14.260563	6.527896	28.37565	64.926822	18.733659	4.889849	12.927707	0.772772	14.88209	8.508122	2.195282	12.277118	16.603839	6.664688	14.618936	16.446208	21.761737	31.525925	23.525128	4	28.95952	63.349246	27.498723	7	21	1	15	10	3	11.934524	21.994048	11.994048	23.982143	23.983947	21.922757
L3_chr9_-_138175280	chr9	138175280	138175283	-	NA	NA	NA	1.656842	0.610418	1.591957	7.886126	13.350475	2.88285	2.960227	1.858813	4.070608	1.93233	6.129538	8.28272	0	2.269478	2.4069	3.061421	0	0	2	1	1	8	13	3.967742	4	3	5	2	7	11.970588	0	3	4	5	0	0
L3_chr9_-_138414479	chr9	138414448	138414482	-	NA	NA	NA	31.150532	10.835122	3.183914	10.799898	9.202615	5.905149	1.98324	5.38649	0.772772	12.22588	5.094534	2.223458	8.213541	0.742541	5.48419	6.099018	2.130027	6.021581	36	18	2	11	9	8.985612	3	9.640845	1	12	5.978495	3	8	1	9.974684	10	3	6
L3_chr9_-_138454088	chr9	138454071	138454165	-	56623	INPP5E	MGC117201,PPI5PIV	64.52473	49.232881	27.916926	60.60663	44.190181	20.34582	42.568709	45.209765	15.694196	24.551029	21.683828	39.287463	21.097844	21.329807	20.725756	6.996518	9.545396	32.883971	74.935788	82.133849	16.432213	61.70014	43.145283	29.529912	57.267858	69.78598	19.989404	25.450667	25.329801	55.189847	20.575323	28.083524	35.555077	11.507763	14.12738	33.1224
L3_chr9_-_138958837	chr9	138958804	138959062	-	54461	FBXW5	DKFZP434B205,Fbw5,MGC20962,RP11-229P13.10	188.064411	100.598201	115.2352	108.959595	171.61112	62.011406	20.507427	41.356378	8.535576	23.031913	28.390284	27.140476	55.214556	62.112346	52.73108	48.843089	60.36584	79.254628	215.217909	167.820613	66.973807	110.965047	167.315976	86.805586	28.784701	66.014215	11	23.945122	32.890411	37.415317	53.942553	81.922284	89.86585	79.99568	80.730069	80.249153
L3_chr9_-_139037013	chr9	139037013	139037016	-	NA	NA	NA	0.783988	1.866062	1.318714	11.432191	2.031507	5.754406	1.346602	2.047469	0.803869	1.920841	3.355502	14.556648	0.007011	0	0.22406	0	0.194687	1.007135	0.989663	3.079639	0.878049	11.622783	1.990211	7.729114	2.035847	3.52586	1.038955	2.035847	3.922122	20.886442	0.006532	0	0.5	0	0.333333	1
L3_chr10_+_3099691	chr10	3099680	3099768	+	5214	PFKP	RP11-298E9.2,FLJ40226,PFK-C,PFKF	289.052168	179.780002	132.550679	159.110923	116.337831	74.780362	430.671419	425.364226	283.33277	277.636875	199.392226	283.596854	303.873293	247.298616	467.143331	193.585141	257.974532	318.344144	312.600921	304.354505	72.991273	160.993892	113.320827	96	464.872592	468.683178	322.97341	253.772227	219.993822	428.930999	303.987163	309.990475	481.867528	311.898245	274.992389	338.977122
L3_chr10_+_5478571	chr10	5478564	5478581	+	10276	NET1	ARHGEF8,NET1A,RP11-116G8.1	1.656842	2.420552	0	0	1.019722	0	1.32216	1.080913	4.804578	5.79699	19.311875	7.168126	8.191782	7.655987	9.224659	12.291793	11.17893	5.92045	2	4	0	0	1	0	2	2	6	6	22	10	8	10	14	19.987952	14.987952	6
L3_chr10_+_6284900	chr10	6284899	6284901	+	5209	PFKFB3	RP11-298K24.3,IPFK2,PFK2	1.656842	5.957558	0	2.933393	0	4.350973	7.973695	27.553515	1.580632	0.937795	3.464574	10.961959	0	0.742541	0	0	0	0	2	10	0	3	0	6	10	33	2	1	4	15.969697	0	1	0	0	0	0
L3_chr10_+_11247014	chr10	11247011	11247521	+	10659	CUGBP2	BRUNOL3,ETR-3,NAPOR	84.927041	45.627957	28.214757	93.382362	30.775851	6.14919	111.799719	277.25134	281.955292	384.90878	549.666543	328.707407	197.359392	181.815776	288.049628	356.758679	362.720685	98.345301	91.671984	77.042454	15.727273	94.439212	30.026738	8.705882	136.882221	347.867554	329.828865	358.941761	609.463729	485.215708	194.993445	232.552968	357.891002	576.978641	423.961557	100.985296
L3_chr10_+_11287795	chr10	11287794	11287795	+	NA	NA	NA	0	0	0	0	0	0	0	0	0	0	0	0	3.087079	2.269478	0	14.16331	0	1.007135	0	0	0	0	0	0	0	0	0	0	0	0	3	3	0	23	0	1
L3_chr10_+_11905360	chr10	11905359	11905398	+	254427	C10orf47	MGC35403	17.720478	7.284621	1.591957	3.929435	3.063528	0	25.604019	3.480183	14.910366	2.449586	1.709028	2.195282	4.130688	3.75456	1.439125	5.263093	0.058859	1.007135	20.906667	12.042059	1	4.021919	3	0	33	6	18	2.580645	2	3	4	5	2.921569	8.626667	0.111111	1
L3_chr10_+_13243584	chr10	13243553	13243595	+	55388	MCM10	CNA43,MGC126776,PRO2249,DNA43	0	3.641388	1.591957	0	0	2.123056	10.308855	7.087055	5.514668	0.937795	0.84304	9.390123	29.692207	12.813973	12.563878	4.877413	1.287928	0	0	6	1	0	0	3	15	12	7	1	1	13	29	17	21	8	2	0
L3_chr10_+_13668954	chr10	13668951	13669016	+	8559	PRPF18	FLJ10210,PRP18,hPrp18	5.021789	6.858552	11.689879	7.843411	14.34284	0	16.970563	12.615031	26.708015	18.566025	34.019602	25.295339	31.586495	37.072166	59.954895	38.035657	42.789986	10.956123	6	11.388889	7	8	14	0	22	20	33	19	39	35.983425	30.983553	47.980328	87.990022	62	53	11
L3_chr10_+_18988281	chr10	18988244	18988412	+	221079	ARL5B	ARL8	95.466557	108.669232	82.150565	73.927706	55.922414	12.07562	77.340007	160.148674	131.382573	58.531234	96.05056	54.962847	66.985106	99.140858	66.851356	51.578781	65.574638	18.936241	112.465888	181.238025	47.647732	75.318119	54.668982	18	100.612557	221.662782	159.631475	58.786611	109.484153	77	65.553312	129.90455	109.02358	84.343922	89.400612	18.956312
L3_chr10_+_31647457	chr10	31647442	31647459	+	6935	ZEB1	RP11-472N13.4,AREB6,BZP,MGC133261,NIL-2-A,NIL-2A,TCF8,ZEB,ZFHEP,ZFHX1A,DELTA-EF1	6.665885	3.632486	15.920862	9.798737	9.205343	3.362762	0	1.178254	3.175061	0.937795	2.529121	0.741153	0	0.742541	2.227429	1.214719	2.130027	0	8	6	8.956522	10	9	5	0	2	4	1	3	1	0	1	4	2	3	0
L3_chr10_+_42892522	chr10	42892506	42892530	+	5979	RET	PTC,CDHF12,HSCR1,MEN2A,MEN2B,MTC1,RET-ELE1,RET51	161.296552	80.033968	52.857375	29.576272	11.268295	2.000434	97.103728	57.627466	17.632675	6.957278	2.583893	4.972844	68.640252	66.923128	37.567416	5.512183	3.714923	23.087341	170	136	28	30	11	3	106	68	21	7	3	7	68	85	51	9	5	24
L3_chr10_+_45432796	chr10	45432795	45432796	+	NA	NA	NA	0	0	0	0	0	0	1.398909	0	0	0	1.709028	1.454129	14.196217	0	0	0.60736	0	0	0	0	0	0	0	0	2	0	0	0	2	2	14	0	0	1	0	0
L3_chr10_+_50487516	chr10	50487510	50487517	+	NA	NA	NA	10.870937	9.769106	13.947277	15.687392	32.695085	30.232558	9.573056	6.381616	1.539208	1.055794	14.440133	38.568651	4.048772	0.925567	1.06232	0.200774	4.349401	4.419842	12.628789	16.253803	8.233908	15.976384	31.832504	37.231256	12.922773	9.767465	1.960711	1.138726	16.491065	57.021409	3.924913	1.25	2.027132	0.333333	6.041667	4.479167
L3_chr10_+_59942595	chr10	59942546	59942875	+	80114	BICC1		84.523583	54.092112	24.450153	36.391325	15.286848	6.481565	44.650076	29.741614	47.742711	12.171791	13.21783	20.313386	22.206288	9.246682	8.68264	1.826311	2.768355	2.883393	96.406863	90.65762	14	36.830986	14.9	9.069726	60.026624	46.985401	56.661654	12.217908	15.353085	28.724867	21.64	12.177866	15	3	4.038633	2.882353
L3_chr10_+_63331463	chr10	63331462	63331466	+	84159	ARID5B	RP11-341A19.1,FLJ21150,MRF2,DESRT	0	0	3.343982	2.933393	3.069543	1.362328	0.66108	10.498425	20.993934	47.192196	35.877578	19.061887	5.100095	0.742541	1.733047	10.472942	5.174691	2.014269	0	0	2	3	3	2	1	15	25	44	40	28	5	1	3	17	7	2
L3_chr10_+_63479121	chr10	63479116	63479127	+	84159	ARID5B	RP11-341A19.1,FLJ21150,MRF2,DESRT	0	0	1.591957	0.975531	0	0	0	0	19.054481	16.317884	0.84304	7.694922	0	0	2.573981	3.665347	1.36976	0	0	0	1	1	0	0	0	0	23	16	1	11	0	0	5	6	2	0
L3_chr10_+_72642332	chr10	72642274	72642340	+	219699	UNC5B	RP11-58O1.1,UNC5H2,p53RDL1	6.613286	2.43277	6.753939	51.24837	29.976217	20.435554	5.604547	4.658437	27.238846	14.603623	21.599499	66.036082	3.087079	8.340373	16.817275	17.966961	25.575508	31.113307	7.97973	4	4	51.979866	29.259793	27.98	8	8	34	15	25	93.848783	3	11	28	29.379714	33	32
L3_chr10_+_72749021	chr10	72749018	72749050	+	55315	SLC29A3	ENT3,FLJ11160	12.004491	2.43277	13.778135	51.242983	41.173573	18.124321	7.582817	6.410457	14.811624	94.22939	54.012087	23.30102	5.290164	1.485082	7.636564	21.514658	25.242244	11.901154	13.981707	4	8	51.96988	40.134367	24	9.995902	10	17.995902	88.987755	60.989189	33	5.181667	2	13	35	33	12
L3_chr10_+_72826682	chr10	72826656	72826728	+	64072	CDH23	RP11-472K8.4,DFNB12,DKFZp434P2350,FLJ00233,FLJ36499,KIAA1774,KIAA1812,MGC102761,USH1D	65.412858	42.960185	39.017058	186.949048	154.053173	72.58161	34.571853	9.933469	17.271886	60.684149	76.876898	101.524666	26.916468	28.527879	30.05855	57.20733	77.353545	130.032757	75.603005	71.625091	22.998379	189.377882	150.124434	97.25081	44.322909	16.230094	22.058579	60.271627	87.275132	145.934531	26.340446	37.700658	50.649961	93.310753	100.203813	133.042572
L3_chr10_+_74121906	chr10	74121877	74121918	+	90550	CCDC109A	C10orf42,FLJ46135	71.349095	46.095838	25.95984	36.37151	20.484572	4.675482	117.650656	150.796742	74.807069	94.168722	80.018673	63.825372	66.941449	53.142418	56.044217	39.360669	39.557792	17.770302	78.819549	77.630923	15	36.93985	20	7	138.231551	187.58815	88.936481	88.957378	90.168814	92.024678	65.875204	68.51522	77.986301	64.090061	50.180259	17.991781
L3_chr10_+_75202039	chr10	75202029	75202070	+	170384	FUT11	MGC119338,MGC119339,MGC33202	22.439906	16.821413	3.156656	20.428044	7.146778	3.39927	33.035241	25.992961	7.727716	23.589772	18.949494	31.957013	8.228565	6.771006	16.557444	21.407318	8.944644	24.706654	25.968504	27.991935	1.984	20.82	7	5	43.958182	35.951542	10	23.995392	21.99537	44.981671	8	9	27.951724	35	12.943758	25
L3_chr10_+_79789757	chr10	79789757	79789758	+	NA	NA	NA	0	0.610418	1.591957	0	1.019722	14.997257	0	0	0	0	0	0	0	0	0	0	0	0	0	1	1	0	1	17.909091	0	0	0	0	0	0	0	0	0	0	0	0
L3_chr10_+_80498537	chr10	80498536	80498809	+	NA	NA	NA	198.893194	134.691291	184.669059	484.446211	278.677945	61.575644	209.230955	250.879848	362.456059	616.631828	619.311906	518.860157	81.249486	75.282625	176.920855	165.048887	176.357554	103.943738	222.858555	226.995702	101.997139	489.076212	270.996097	80.995702	256.040389	316.858661	425.298839	561.409878	680.890624	779.769374	79.964138	97.991184	241.316117	267.803794	214.216359	106.780651
L3_chr10_+_80671842	chr10	80671837	80672841	+	57178	ZMIZ1	RP11-519K18.1,FLJ13541,KIAA1224,MIZ,RAI17,Zimp10,hZIMP10	21.054585	12.125053	148.305766	163.275756	158.880513	29.495858	4.8131	89.750493	319.859729	211.094395	232.990419	151.595438	38.163194	22.479424	105.706148	43.955539	62.522925	55.626137	23.991803	20	82.987261	165.996516	154.889917	42.989011	7	143.931593	390.179939	211.821946	266.99226	212.983121	38	29.980769	172.247854	71.980769	89.331563	55.980769
L3_chr10_+_80777230	chr10	80777227	80777308	+	10105	PPIF	RP11-342M3.4,CYP3,Cyp-D,FLJ90798,MGC117207	180.829669	102.311801	220.625469	267.222938	175.202149	63.320016	20.777529	36.500712	41.175283	42.016121	33.421177	27.535327	113.396215	113.130705	439.591678	156.136227	225.120269	163.579996	200	171.999022	113.994123	269	170	82	28.91494	54	49	40	37.945652	40	112	145.995819	480.995805	251.983282	245.962074	170.997902
L3_chr10_+_82237838	chr10	82237812	82237848	+	NA	NA	NA	0.804244	0	0	0	1.019722	0.638107	7.811343	5.198894	10.407034	4.802455	5.104136	1.454129	1.032672	0.742541	2.0796	0.60736	0	0	1	0	0	0	1	1	11	9	13	5	6	2	1	1	4	1	0	0
L3_chr10_+_90629774	chr10	90629771	90629774	+	57559	STAMBPL1	ALMalpha,AMSH-FP,AMSH-LP,FLJ31524,KIAA1373,bA399O19.2	0	0.610418	0.003898	0.003449	0.003647	0	0	1.930048	4.043589	2.081495	1.76943	1.539965	0.149963	5.764514	12.259475	5.252156	14.58094	19.921174	0	1	0.003643	0.003636	0.003646	0	0	3.147223	5.147223	2.175569	2.075353	2.072115	0.142496	7.594022	19.011022	8.587243	18.553641	20.347703
L3_chr10_+_95246385	chr10	95246370	95246393	+	55165	CEP55	C10orf3,FLJ10540,URCC6,RP11-30E16.2	10.297152	14.398696	5.161982	11.780192	0	0	1.32216	8.396875	8.076415	5.857163	0	1.454129	7.195894	6.028465	5.548546	14.112442	4.283342	4.913316	12	24	3	12	0	0	2	13	10	6	0	2	7	8	9	23	6	5
L3_chr10_+_96152233	chr10	96152231	96152252	+	23232	TBC1D12	FLJ10339,FLJ12820,KIAA0608	19.774854	9.637548	1.591957	13.715558	4.08325	0	2.059989	13.935847	11.275962	13.609088	9.397056	7.909279	6.185095	19.908074	4.699336	11.598164	18.247117	9.965662	23.433333	16	1	13.977273	4	0	3	21	14	14	11	11	6	26	9	19	24	10
L3_chr10_+_97879461	chr10	97879461	97879813	+	9849	ZNF518	DKFZp781O2147,MGC125707,MGC125710,ZNF518	3.265331	7.255782	0	2.933393	3.063528	1.276214	9.44941	9.11274	23.37679	11.756103	0.84304	5.159894	28.653365	13.586781	7.310384	10.389943	3.863783	1.007135	4	12	0	3	3	2	13	15	29	12	1	7	28	18	13	17	6	1
L3_chr10_+_99463445	chr10	99463442	99463522	+	83742	MARVELD1	FLJ22343,FLJ23440,GB14,MARVD1,MGC4415,MRVLDC1,RP11-548K23.8,bA548K23.8	52.854269	33.699414	16.239707	57.889975	40.973661	26.739723	53.300097	39.796126	15.941455	31.933293	11.891133	33.46205	21.015122	8.926746	6.956372	16.918968	12.883821	33.426701	60.798806	55.96056	10	58.943734	40	38	67.809748	56.992806	19.83908	31.892716	13.996255	46.8659	20.521475	11.887324	12.959459	27.691304	17.940299	33.754102
L3_chr10_+_99530858	chr10	99530858	99530858	+	NA	NA	NA	0.804244	1.810134	0	0	10.269854	0	0	0	0	0	0	0	2.054407	0	0.494381	1.832151	0	0	1	3	0	0	10	0	0	0	0	0	0	0	2	0	1	3	0	0
L3_chr10_+_102113160	chr10	102113152	102113161	+	NA	NA	NA	0	0	0	0	0	0	0	0	0	0	0	0	21.217562	14.679736	5.805131	2.43951	0.643964	10.679818	0	0	0	0	0	0	0	0	0	0	0	0	21	19	9	4	1	11
L3_chr10_+_104211141	chr10	104211134	104211152	+	79847	TMEM180	RP11-18I14.8,C10orf77,FLJ22529,bA18I14.8	3.413301	10.143585	1.591957	2.933393	7.17194	2.638541	20.473664	4.59287	11.595974	5.024947	6.822041	13.959606	8.206807	2.245167	2.901281	6.073986	27.981926	21.528426	4	17	1	3	7	4	25.851351	7	14	5	8	20	8	3	5	9.945455	34.945455	21.945455
L3_chr10_+_111615918	chr10	111615918	111615918	+	NA	NA	NA	4.008501	1.211934	2.166265	2.614254	0.849291	0.409462	0.66108	1.789291	1.17448	1.93233	1.274599	1.806466	9.810516	6.544665	11.857474	6.864794	5.916762	3.782203	4.666667	2	1.333333	2.666667	0.833333	0.666667	1	2.9	1.5	2	1.5	2.5	9.666667	8.5	16.166667	11.166667	7.666667	3.833333
L3_chr10_+_111957371	chr10	111957334	111957384	+	4601	MXI1	MAD2,MGC43220,MXD2,MXI,RP11-549L6.1	20.464587	12.568502	3.343982	0.975531	0	0	6.179967	4.59287	6.459202	0	0.84304	1.454129	8.228566	2.189883	3.170438	1.214719	0.643964	0	23.954545	20.984848	2	1	0	0	9	7	8	0	1	2	8	2.95	6	2	1	0
L3_chr10_+_112621663	chr10	112621660	112621678	+	27250	PDCD4	RP11-348N5.4,H731,MGC33046,MGC33047	49.541203	51.545127	21.134803	15.720155	1.019722	0.638107	8.587905	43.498938	19.570951	2.813385	10.31844	16.270696	71.802571	78.850815	43.681541	24.529443	27.004334	37.969987	55	87	12	16	1	1	12	59	24	3	12	23	71	99.971544	61.994709	39.997355	35	38.997355
L3_chr10_+_115793577	chr10	115793570	115793627	+	153	ADRB1	ADRB1R,B1AR,BETA1AR,RHR	48.37833	49.901713	6.527897	4.900636	4.8185	3.546613	8.91154	10.226297	1.189919	1.93233	0.675678	2.795415	23.267682	18.159297	2.471907	2.433671	0.643964	4.985365	55.920949	83.531026	4	5	4.721366	5	12.924871	16.842105	1.550539	2	0.804878	3.804878	22.768952	24	5	4	1	5
L3_chr10_+_129607731	chr10	129607731	129607802	+	NA	NA	NA	1.608488	1.831254	0	0	0	0	16.689458	4.658437	0	0	0	2.908258	31.771274	19.7329	0	1.822079	10.463403	0	2	3	0	0	0	0	22	8	0	0	0	4	30.986667	26	0	3	14	0
L3_chr10_+_131054367	chr10	131054367	131054371	+	NA	NA	NA	0.804244	7.569021	4.889514	8.000823	3.069543	0	0.582019	6.032801	23.030826	3.345308	6.2631	2.031269	1.032672	2.113229	12.818904	8.137639	7.152064	0	1	12.703704	2.851852	8.155556	3	0	0.888889	9.128205	27.264957	3.461538	7.239316	2.820513	1	2.825	19.034091	13.277273	9.125	0
L3_chr10_+_132999568	chr10	132999567	132999569	+	NA	NA	NA	11.638048	2.828667	4.608528	5.768681	1.523913	0.575115	2.826087	1.755334	5.276789	2.546299	3.901217	6.983425	5.562873	3.344423	1.639109	0.869808	6.043243	0.804798	13.27872	4.677826	2.770611	5.879602	1.495532	0.909385	4.03174	3.077978	6.618781	2.661536	4.530869	9.855958	5.437231	4.443386	2.905509	1.429548	8.27161	0.791374
L3_chr10_+_133499640	chr10	133499639	133499640	+	NA	NA	NA	0	0	0	0	0	0	2.960227	0	0	0	0	0	17.20821	3.815345	10.061021	6.144174	7.901921	21.134551	0	0	0	0	0	0	4	0	0	0	0	0	17	5	14	10	10	22
L3_chr10_+_134016724	chr10	134016724	134016724	+	NA	NA	NA	0	0	0	2.942775	1.019722	0	0	0	0	3.981573	2.583893	1.454129	0	0	1.090837	1.218951	2.130027	18.217659	0	0	0	3	1	0	0	0	0	4	3	2	0	0	2	2	3	18.92
L3_chr10_+_135057620	chr10	135057597	135057708	+	92170	MTG1	GTP,GTPBP7,RP11-108K14.2	56.442737	11.475423	18.824263	38.312977	11.231681	2.000435	7.776118	11.660919	2.318315	8.68972	4.269973	6.530564	12.250577	9.016173	8.941357	11.593064	19.258504	9.898681	64	19	11	39	11	3	10	17	3	9	5	9	12	12	16	19	25	10
L3_chr10_-_3817355	chr10	3817345	3817508	-	1316	KLF6	RP11-184A2.1,BCD1,COPEB,CPBP,DKFZp686N0199,GBF,PAC1,ST12,ZF9	229.980622	1970.230255	389.73332	496.07978	369.164715	151.687212	232.914641	1065.928577	367.837478	421.595798	516.896373	569.549859	306.558918	421.25296	257.226345	136.447508	265.059655	146.88271	250.999797	3451.99392	185.999797	497.997768	357.999391	175.982921	279.995552	1075.986414	416.997507	384.992238	566.985588	873.977034	304.995595	526.975847	279.998341	220.997785	296.997232	152.998894
L3_chr10_-_13789189	chr10	13789184	13789672	-	55691	FRMD4A	FLJ10210,FRMD4,KIAA1294,bA295P9.4	2.412732	0.610418	19.9698	90.259367	20.441387	4.552862	10.916317	10.221463	256.458488	792.146824	691.29988	223.215778	4.104726	5.215331	94.841216	335.260663	292.957588	106.764851	3	1	12	91.838374	20	7	16	17	305.868949	735.548611	770.837769	321.887761	4	7	144.959458	543.8919	359.940785	108.99618
L3_chr10_-_24537891	chr10	24537891	24537891	-	NA	NA	NA	18.937067	13.577523	9.126663	12.618079	18.313275	18.115492	0.542784	0	0	0	0.70004	0.604434	0	0	0	0	0	1.007135	20.687284	22.991649	5.108108	12.77027	17.800401	21.283784	0.833333	0	0	0	0.833333	0.810811	0	0	0	0	0	1
L3_chr10_-_25052688	chr10	25052681	25052857	-	57584	ARHGAP21	DKFZP761L0424,RP11-324E23.2,ARHGAP10,FLJ33323	18.292368	16.586143	34.683431	11.425191	7.57718	7.531402	19.98094	47.088259	79.360688	43.318814	37.485293	53.989986	10.289822	41.512765	25.897202	20.617242	7.363569	7.985542	21.626777	27.557908	20.103156	11.685185	7.410412	10.053751	25.637835	66.989022	95.879293	42.268231	42.824944	78.439631	10	54	39.682292	33.682292	11	8
L3_chr10_-_26541250	chr10	26541250	26541251	-	NA	NA	NA	0	0	0	0	0	0	1.398909	33.247036	34.707693	6.077393	3.464574	1.454129	0	10.870975	2.4069	3.061421	0.643964	0	0	0	0	0	0	0	2	39	40	6	4	2	0	14	4	5	1	0
L3_chr10_-_27189889	chr10	27189803	27189923	-	10006	ABI1	RP13-16H11.4,ABI-1,E3B1,NAP1BP,SSH3BP,SSH3BP1	3.265331	9.581007	0	13.71446	2.039444	1.276213	13.971726	21.04831	17.718371	9.491431	19.209717	20.948588	81.317387	95.134129	103.122776	130.076549	195.274949	59.845717	4	16	0	14	2	2	18	31	22	10	22	29	79.981065	121.998874	141	211	232.983778	61
L3_chr10_-_30365749	chr10	30365749	30365750	-	NA	NA	NA	0	0.307451	0	0	0	1.739086	1.398909	1.178254	0.772772	0	1.709028	10.447047	2.054407	0	0	0.60736	0	0	0	0.5	0	0	0	2.5	2	2	1	0	2	15.090909	2	0	0	1	0	0
L3_chr10_-_30388488	chr10	30388462	30388523	-	NA	NA	NA	21.930601	13.679681	0.991183	8.467772	15.619516	5.190968	29.550695	22.008581	11.26407	32.898777	32.369121	53.230976	13.313136	22.502599	2.017552	17.309047	14.11293	7.972619	25.775729	22.642424	0.642424	8.667441	15.284848	8	38.829193	35.524193	14.163904	33.060494	37.241437	75.269765	12.968965	29.271795	3.9	28.271795	19.763702	8
L3_chr10_-_34971626	chr10	34971625	34971628	-	NA	NA	NA	0	0	0	0	0	0	7.586287	2.345305	31.351216	17.465479	13.895305	15.994511	4.104726	1.485082	10.077967	4.285289	8.366868	5.937124	0	0	0	0	0	0	10	3.922414	36.844828	16.925786	15.767241	23.002529	4	2	14.885349	7.001467	10.944508	6
L3_chr10_-_42930963	chr10	42930963	42930963	-	NA	NA	NA	17.329417	8.376262	1.216363	14.491911	1.816057	2.556811	3.120608	0.540457	1.580632	1.93233	0	0.741153	17.090786	10.022662	39.388184	12.542681	9.593484	4.913316	19	14.111111	0.777778	14.656566	1.777778	3.555556	4.2	1	2	2	0	1	16.9125	12.925	46.266754	20.341341	11.95	5
L3_chr10_-_53640997	chr10	53640996	53640999	-	NA	NA	NA	0.02324	0	1.591957	10.844348	2.039444	0	0	0	0.787621	2.884314	2.558385	3.63915	0	0	0	3.63269	1.082631	4.883669	0.033413	0	1	11.033816	2	0	0	0	1.021752	3.014502	3.007251	5	0	0	0	5.94113	1.705675	4.968401
L3_chr10_-_60753842	chr10	60753842	60753842	-	NA	NA	NA	0	0.610418	0	0	0	1.362328	0	0	0.772772	21.334292	0	0	0	0	0	0	0	1.993043	0	1	0	0	0	2	0	0	1	20	0	0	0	0	0	0	0	2
L3_chr10_-_66862579	chr10	66862579	66862579	-	NA	NA	NA	0	0	0	0	0	0.638107	14.153649	0	0	0	0	0	1.032672	0	0	0	0	0	0	0	0	0	0	1	17	0	0	0	0	0	1	0	0	0	0	0
L3_chr10_-_71576452	chr10	71576395	71576481	-	219743	TYSND1	FLJ40378,MGC131934,MGC34695	92.889319	30.752653	1.591957	29.365052	11.250828	20.646744	22.865243	16.55311	0	10.738963	3.395108	20.781225	21.537709	12.128777	1.483144	13.409303	8.205668	16.978218	106	51	1	30	11	28	31	24	0	11	4	28.807143	21	16	3	22	12	17
L3_chr10_-_73784684	chr10	73784676	73784768	-	54788	DNAJB12	DJ10,DKFZp586B2023	41.058892	37.09227	20.418396	28.470402	32.756851	8.946317	46.315392	34.46804	46.21041	25.883808	34.020447	36.888765	48.829822	53.955974	73.108656	52.305049	56.710402	69.186789	47.986957	61.933729	11.915966	29	32	13	58	54	56	26	39	53	48	69.975104	95.974843	84.981366	71.931573	70.950207
L3_chr10_-_75151637	chr10	75151636	75151639	-	NA	NA	NA	6.165693	1.888132	19.349443	5.040225	2.607304	1.391204	3.561971	1.203882	0.212013	0.523143	1.015252	0.971035	0.469891	0.242949	0.248353	0.143133	0.091528	0.074899	7.183983	3.113377	10.395763	5.153214	2.557143	2.119669	4.871429	2.2	0.285714	0.571429	1.2	1.3	0.450739	0.333333	0.571429	0.238095	0.166667	0.071429
L3_chr10_-_75241585	chr10	75241582	75241599	-	NA	NA	NA	0.804244	1.822352	1.591957	2.933393	11.270264	3.712866	0.66108	26.86133	0	1.93233	0.84304	11.980094	0	0	3.105303	0	1.36976	6.886707	1	3	1	3	11	5	1	33	0	2	1	17	0	0	5	0	2	7
L3_chr10_-_78945983	chr10	78945983	78945983	-	NA	NA	NA	74.55732	60.445316	45.71123	41.770772	16.45559	16.923337	2.174382	2.570445	6.61695	0.001728	3.47301	4.231691	7.131974	2.269478	11.720829	1.832151	4.530728	0	77	104	23	42.022617	16	20	3.007165	4.002388	8.004777	0.002388	4.009553	6	7.010123	3	16.003374	3	6	0
L3_chr10_-_80407688	chr10	80407669	80407738	-	NA	NA	NA	0	0	3.183914	0	2.039444	0	0	2.259168	8.761501	22.202614	25.982321	3.677588	0	2.227623	8.878832	29.983868	28.914089	6.000355	0	0	2	0	2	0	0	4	11	21.975904	30	5	0	3	16.942029	48.992647	39.957447	6
L3_chr10_-_80611642	chr10	80611642	80611645	-	NA	NA	NA	0.005234	0	5e-04	0.007617	0.406738	0.378665	0.816692	4.429838	1.514354	4.067853	5.131224	15.615822	0.17605	0.059871	0.122335	0.735737	0.680589	5.318208	0.008	0	0.000535	0.008	0.4	0.62069	1.280861	6.726644	1.956186	4.209462	5.979844	22.472761	0.168168	0.084084	0.294294	1.21021	1.098406	5.370409
L3_chr10_-_80875387	chr10	80875367	80875419	-	219654	C10orf56	FLJ90798,RP11-342M3.6	21.402477	26.935459	20.878843	71.489945	58.728615	18.251941	33.618578	47.056356	72.728106	124.247304	150.321873	103.979974	5.327627	14.300829	19.331678	17.467856	34.20503	14.156543	24.597871	45.358591	11.719212	72.105639	57.090101	24.707124	40.187645	61.455702	84.794449	114.1661	165.663825	154.635445	5.192357	18.634538	29.167665	28.384713	41.098371	14.384713
L3_chr10_-_89567902	chr10	89567898	89567993	-	84896	ATAD1	AFDC1,FLJ14600,FNP001	5.726417	7.88215	1.591957	8.703948	2.039444	2.123056	31.647214	46.892888	49.963685	40.849355	61.154411	68.020368	149.914455	127.022944	168.180798	163.869722	198.309116	98.642443	7	13	1	8.909091	2	3	42.979798	68.989834	61	40.997468	70	96.997455	147.997402	163.990478	228.974909	265.987896	235.995669	100.980989
L3_chr10_-_92608064	chr10	92608063	92608077	-	3363	HTR7	5-HT7	0	0	0	7.85999	5.09861	1.362328	0	0	0	0.937795	0.84304	9.833394	0	0	0.494381	3.053756	10.011988	3.97823	0	0	0	8	5	2	0	0	0	1	1	13.92	0	0	1	5	14	4
L3_chr10_-_97406424	chr10	97406419	97406460	-	5832	ALDH18A1	GSAS,MGC117316,P5CS,PYCS	23.52969	4.255121	1.591957	11.726357	4.02174	4.822826	7.848233	4.615675	3.923669	8.204045	0	3.615744	20.475055	8.288135	9.625358	15.295942	3.945615	4.99322	27.978723	7	1	11.978723	3.939969	7	10.424837	8	4.969697	8	0	4.914286	20	11	16	25	6	5
L3_chr10_-_100017942	chr10	100017938	100017944	-	84171	LOXL4	FLJ21889,LOXC	0	0	0	0	0	13.139033	0	0	0	0.937795	0	4.390564	0	0	0	0	0	12.864708	0	0	0	0	0	18	0	0	0	1	0	6	0	0	0	0	0	13
L3_chr10_-_100140919	chr10	100140912	100140921	-	84795	C10orf33	FLJ23849,MGC13047	0	0.610418	0	0	0	0	0	0	0	0	0	0	1.032672	0	0	1.826311	3.375039	10.871665	0	1	0	0	0	0	0	0	0	0	0	0	1	0	0	3	4.944444	11
L3_chr10_-_103034130	chr10	103034129	103034131	-	NA	NA	NA	2.528698	0.610418	5.161982	2.926593	4.096355	2.123056	6.925207	5.359808	2.402289	2.94947	5.238118	12.979438	0	0	0	0	0.643964	1.993043	3	1	3	3	4	3	9	8	3	3	6	19	0	0	0	0	1	2
L3_chr10_-_103864731	chr10	103864692	103864742	-	8861	LDB1	CLIM2,NLI	17.190736	15.646954	12.990049	19.60696	12.972656	12.686836	14.955016	16.397139	10.977798	3.77092	4.840421	39.560076	4.088204	2.823912	1.477269	6.66245	5.043054	6.845012	20.854474	25.893184	7.836241	19.993103	12.691853	18.651677	20.749065	25.863851	13.831762	3.963268	5.720346	55.365793	3.958546	3.76539	2.989583	10.923077	7.555906	6.814888
L3_chr10_-_103869922	chr10	103869921	103870277	-	NA	NA	NA	50.127545	34.357902	17.969303	64.107781	73.150627	44.937537	98.089973	118.155184	43.201739	129.074721	84.578182	218.749247	27.052572	19.599469	12.641478	15.836917	25.485609	54.995244	58.943783	57.097979	11.056515	65.283551	71.306267	59.594949	128.396642	169.807987	53.192462	126.272512	97.613014	318.474063	26.334794	26.231737	22.09205	26	37.028558	55.882636
L3_chr10_-_105202156	chr10	105202139	105202167	-	51063	FAM26B		0	0	1.591957	2.942775	1.019722	0.638107	0.66108	0	0.772772	1.87559	2.583893	8.69767	3.072054	0.742541	1.977526	12.24196	5.646814	6.968077	0	0	1	3	1	1	1	0	1	2	3	12	3	1	4	20	8	6.989474
L3_chr10_-_105605325	chr10	105605270	105605513	-	9644	SH3PXD2A	FISH,SH3MD1	22.80196	13.210729	26.691132	67.115839	72.450348	21.230509	21.27063	21.210353	19.942418	107.184295	135.037862	123.434678	2.040039	1.477579	10.22133	33.059172	26.459965	20.366547	26.990291	21.901408	14.986111	68.177751	70.738573	31	28.981707	32.982507	24.903485	105.276835	153.933392	177.592086	1.975309	1.967213	17.428347	53.982456	37.720266	20.492887
L3_chr10_-_118884181	chr10	118884180	118884182	-	NA	NA	NA	0	0.610418	0	1.217723	2.039444	0	0	0	0	0	0	0.920735	0.997331	3.014101	2.33596	0.60736	7.705518	11.265953	0	1	0	1.25	2	0	0	0	0	0	0	1.25	0.965517	3.965517	3.896552	1	10.280342	11.529996
L3_chr10_-_119124919	chr10	119124912	119124954	-	118987	PDZD8	FLJ25412,FLJ34427,PDZK8,bA129M16.2	14.06554	16.098692	13.712161	28.503876	8.17853	6.008033	10.778261	25.591293	16.609396	13.815488	3.395108	8.704149	15.340115	17.426503	13.389217	3.053756	5.233543	8.006768	16.982456	26.678788	8	29	8	8.957265	15	40.635294	20.948718	14	4	12	15	23	22.711409	5	8	8
L3_chr10_-_119796207	chr10	119796185	119796448	-	22841	RAB11FIP2	KIAA0941,Rab11-FIP2,nRip11	87.311339	87.225272	23.578648	35.389833	50.252853	9.710236	38.181733	99.638986	92.627771	56.135335	49.483526	44.612523	19.53563	16.56816	18.917951	17.017659	18.08669	25.677462	98.988732	145.961484	14	35.997207	48.933887	13.994366	50.96007	141.124518	109.956651	55.987124	56.997863	62.987207	19	21.961122	32	27.897975	26.127995	26
L3_chr10_-_120091823	chr10	120091798	120091834	-	63877	C10orf84	FLJ13188,RP11-319I23.1,bA319I23.1	3.265331	5.442333	1.591957	4.542787	0	0.638107	6.581534	5.696588	3.175061	1.87559	6.859682	4.390564	13.398775	18.118684	37.920356	15.247886	23.004279	3.000177	4	9	1	4.651163	0	1	9	10	4	2	8	6	13	23.993902	62	24.931429	32	3
L3_chr10_-_121292207	chr10	121292158	121292217	-	6001	RGS10		2.412732	4.221497	13.552092	21.558483	9.198253	2.000434	3.49094	32.223599	13.818458	2.152569	6.035686	5.713997	7.191806	18.321721	15.030765	18.93469	7.916432	12.987065	3	7	8	22	9	3	5	44.968085	16.98913	2.31058	7	8	7	24	25.991935	30.984	11	13
L3_chr10_-_123906263	chr10	123906263	123906263	-	NA	NA	NA	0.804244	0	0	0	0	0	0	1.178254	2.402289	16.904464	0	0	3.072054	1.502626	0.494381	0.60736	0	0	1	0	0	0	0	0	0	2	3	16	0	0	3	2	1	1	0	0
L3_chr10_-_125924509	chr10	125924509	125924510	-	NA	NA	NA	6.013676	0	0	0	0	0.638107	2.753068	6.933543	18.475517	0.937795	2.385542	9.756635	2.054407	3.040757	2.227429	1.214719	0	1.993043	7	0	0	0	0	1	3.901639	10	21.962963	1	2.80895	14	2	4	4	2	0	2
L3_chr10_-_126422708	chr10	126422697	126422974	-	9679	FAM53B	KIAA0140,RP11-12J10.2,bA12J10.2	63.46508	32.012878	1.591957	51.778231	45.904941	14.87566	35.029636	16.601745	2.978425	34.11795	46.648491	47.777052	11.288711	6.795317	4.094066	15.778629	15.023511	26.969887	72.914641	53	1	52.858268	44.858268	20.897388	48.748252	27.981777	3.858613	35	53.983516	67.617701	10.952381	9	7	25.9375	22.002514	26.983871
L3_chr10_-_127575038	chr10	127575012	127575057	-	NA	NA	NA	25.164968	20.454877	1.591957	10.763205	5.102972	3.276648	9.756566	15.697769	3.934036	6.678045	13.74624	10.182108	14.306262	6.042967	4.633656	6.701099	3.407509	7.00749	30	34	1	11	5	5	14	25	5	7	16	13.979592	13.986486	8	8.489796	11	4.986486	7
L3_chr10_-_131652541	chr10	131652519	131652563	-	253738	EBF3	RP11-234G16.3,COE3,O/E-2	36.003201	23.299217	1.591957	0	0	0	0.66108	4.287431	0.772772	0	0	0	12.265534	9.886667	1.977525	0	0	0	40.990196	39	1	0	0	0	1	7	1	0	0	0	12	13	4	0	0	0
L3_chr10_-_133904660	chr10	133904660	133904661	-	NA	NA	NA	0.804244	0	0	0	0	0.638107	3.621307	4.052413	5.761294	11.436084	5.192645	6.276676	3.072054	0.742541	0.988763	2.446396	2.130027	5.879572	1	0	0	0	0	1	5	6	7	11	6	9	3	1	2	4	3	6
L3_chr10_-_133971445	chr10	133971395	133971473	-	282974	STK32C	MGC23665,PKE,RP11-140A10.1,YANK3	17.655109	19.353575	9.711811	56.008779	70.247498	13.317544	0	0.540457	0.772772	5.626771	1.68608	6.505178	7.165439	4.490335	8.446976	16.508003	18.216418	12.043162	21	32.255114	6	57	68.507615	19	0	1	1	6	2	9.065903	7	6	15	27	25.980198	12
L3_chr10_-_133995323	chr10	133995279	133995357	-	NA	NA	NA	52.719052	13.317723	13.386847	41.177601	18.381763	7.363631	33.806673	55.786389	38.80802	36.76364	36.523158	26.354837	11.278861	12.109979	9.717284	17.094751	17.163048	17.792521	60.760331	22	7.969231	41.99422	17.994681	11	44	80	47	36	41.99375	36.99375	11	16	17	27.992908	24	18
L3_chr11_+_839817	chr11	839808	839817	+	7106	TSPAN4	NAG-2,NAG2,TETRASPAN,TM4SF7,TSPAN-4	135.183367	69.286951	111.83294	63.361771	22.566858	13.203841	22.006511	29.756566	21.150282	13.6128	8.302228	6.708857	18.944624	16.035602	35.258852	15.431217	13.865129	14.494517	136.69383	119.198861	53.333632	63.697441	21.941309	15.941309	25.857254	36.089362	24.882353	13	9.544681	9.544681	18.731522	20.517857	43.112021	25	16.759494	15
L3_chr11_+_1925149	chr11	1925115	1925165	+	6150	MRPL23	rpL23,L23MRP,RPL23L,FLJ45387	176.172369	61.708279	27.05997	81.872545	57.534261	32.449561	13.838023	5.368344	6.534066	12.497641	5.113014	14.19425	31.43383	14.337896	34.928218	16.449664	20.294726	18.543725	190.689106	103.957606	16	83	55.996094	41.977055	18	9	8	13	6	19.97561	30.805254	18.994681	53	26.810573	28	18.881155
L3_chr11_+_1996038	chr11	1996037	1996038	+	NA	NA	NA	0.804244	1.211934	0	0.975531	0	0	7.663037	4.59287	4.005807	6.077393	0.84304	1.454129	15.200752	10.82435	21.722065	7.97323	3.557546	2.014269	1	2	0	1	0	0	10	7	5	6	1	2	15	14	29	13	5	2
L3_chr11_+_9736452	chr11	9736448	9736469	+	283104	LOC283104		0.804244	1.822352	3.183914	4.884455	1.019722	0.638107	1.398909	0.540457	5.65124	5.962743	1.68608	2.223458	3.034517	2.269478	11.015256	4.873181	2.013723	0	1	3	2	5	1	1	2	1	7	6	2	3	2.948718	3	17.986111	8	3	0
L3_chr11_+_10434178	chr11	10434173	10434179	+	272	AMPD3		0	0	0	0	0	0	1.398909	2.56872	0.772772	0.937795	1.709028	4.915947	0	0.742541	0	7.976543	10.281163	22.141685	0	0	0	0	0	0	2	4	1	1	2	7	0	1	0	13	13	23
L3_chr11_+_17454931	chr11	17454914	17454932	+	NA	NA	NA	11.402688	4.216325	3.183914	39.248201	24.041485	6.508165	1.835773	3.19571	8.680731	39.647814	16.680563	7.888025	5.126461	2.245167	7.808222	6.761824	4.20151	6.886707	13	7	2	39.621906	23.399254	8.964286	2.571429	5.428571	10.519481	37	18.857143	11.285714	5	3	12	11	6	7
L3_chr11_+_18372659	chr11	18372654	18372738	+	3939	LDHA	LDH-M,LDH1,PIG19	2799.873089	1533.667412	1137.785574	426.7202	154.874698	130.331666	7637.270608	8576.242229	2651.696715	1102.025917	724.748214	1426.336478	6015.742973	5001.829091	10092.173389	1314.637796	2182.826337	1988.093562	2593.601388	2701.801897	493.726748	426.801993	149.947921	137.988136	6093.282847	5954.796934	2733.634721	906.690958	773.597903	2324.184131	6179.535978	5913.400858	6604.454574	2094.230603	1895.090828	2188.709435
L3_chr11_+_21890716	chr11	21890706	21890716	+	NA	NA	NA	0	0	0	0	0	0	0	0	0	0	0.84304	5.048259	0	0	0	0	10.760371	1.993043	0	0	0	0	0	0	0	0	0	0	1	7	0	0	0	0	14	2
L3_chr11_+_24069176	chr11	24069173	24069177	+	NA	NA	NA	0	0	0	0.975531	0	0	0.701007	0.005099	10.580601	16.474402	14.741312	16.03798	3.087079	0.005408	2.061769	1.826311	3.560672	5.009209	0	0	0	1	0	0	1.074606	0.015805	13.080278	16.066189	16.806587	22.682832	3	0.007905	3.971906	3	5.007498	5.015384
L3_chr11_+_33854877	chr11	33854877	33854877	+	NA	NA	NA	3.32437	3.000661	0	0	0	0	0.66108	1.858813	1.580632	0.937795	0	4.915947	10.146174	6.501167	0.494381	2.719655	2.130027	0.823201	3.9	5	0	0	0	0	1	3	2	1	0	7	10	8.444444	1	4.444444	3	0.814815
L3_chr11_+_36354507	chr11	36354494	36354576	+	79899	FLJ14213	MGC16218,PROTOR2	0	0.610418	0	4.9049	5.108987	8.639844	0	0	3.947832	0	5.173602	10.170174	0	0	3.068363	2.429439	5.315374	21.697031	0	1	0	5	5	13	0	0	5	0	6	13.977273	0	0	6	4	8	21.7258
L3_chr11_+_43920762	chr11	43920759	43920762	+	387763	LOC387763		7.446472	24.825199	3.343982	0	1.019722	2.123056	10.142476	16.624501	0.967339	0	0.84304	6.683022	8.174112	5.398875	1.090837	7.369184	0.643964	0	8.825	42.071753	2	0	1	3	13	21.948052	1.242991	0	1	9.415118	8	7.115183	2	12	1	0
L3_chr11_+_44543763	chr11	44543687	44543823	+	3732	CD82	IA4,4F9,C33,GR15,KAI1,R2,SAR2,ST6,TSPAN27	56.035713	19.877894	48.306002	98.190899	43.995496	17.754632	2.82986	7.722274	7.074008	15.510913	8.508122	10.009226	53.941092	65.365573	143.831341	115.244807	130.495183	77.810433	64.967213	33	28.97331	99.83715	42.993266	25	4	13	9	16	10	14	52.995984	84.975259	189.937711	186.990695	159.962714	79.982761
L3_chr11_+_59279424	chr11	59279412	59279502	+	6809	STX3	STX3A	8.28712	8.621336	19.904706	39.192906	13.300649	7.075628	0.66108	5.27214	22.571303	20.752461	9.4754	6.530565	8.224478	7.460498	36.304916	18.951253	15.33222	25.680792	10	14.207477	11.991071	40	13	10	1	9.169065	28	21	11	9	8	10	54.366259	31	21.951807	26
L3_chr11_+_61120673	chr11	61120673	61120673	+	NA	NA	NA	0	0	0	0	0	0	4.4374	10.238593	6.672606	2.94947	2.464207	3.418878	0	0.742541	1.090837	0.137014	0.528011	0	0	0	0	0	0	0	5.816068	13.681818	8.069986	3	2.863636	4.818182	0	1	2	0.227273	0.833333	0
L3_chr11_+_63362987	chr11	63362922	63363230	+	2011	MARK2	EMK1,MGC99619,PAR-1,Par1b	287.489395	226.459652	187.272056	293.322476	291.01944	135.526474	257.104572	219.821443	176.018198	170.49331	150.381874	184.5848	84.454012	90.996935	60.585338	77.781909	78.68058	89.231917	320.883026	382.126528	103.974265	296.917375	283.169792	171.953009	309.831355	288.975421	209.981892	164.915362	170.951196	266.361209	82.95024	117.975989	96.969276	126.794645	101.766468	90.940457
L3_chr11_+_64608269	chr11	64608268	64608298	+	7542	ZFPL1	D11S750,MCG4	9.383167	7.277189	3.183914	4.884455	6.133072	2.123056	11.355844	6.981179	4.706807	5.962743	3.426933	4.335282	32.554441	28.185092	24.96418	9.759128	21.247901	14.744002	11	12	2	5	6	3	15	11	6	6	4	6	32	37	40	16	29	15
L3_chr11_+_64879018	chr11	64879018	64879018	+	220359	TIGD3		0	0.610418	3.097659	4.015134	1.035724	2.069711	1.086793	0.790874	11.713499	32.005883	12.755855	19.507706	0.897764	0.483019	4.69717	2.117478	1.149344	4.218916	0	1	1.862069	4.086865	1.015644	2.931034	1.583584	1.402985	13.918643	29.506644	14.364529	28.889679	0.868421	0.655172	7.184387	3.464696	1.702372	4.283208
L3_chr11_+_65990957	chr11	65990943	65990990	+	246330	PELI3	MGC35521	28.495078	21.009356	12.434948	22.500184	8.172516	5.748968	3.663958	13.4611	2.318315	8.947518	0	1.482306	10.266971	27.528108	4.705858	3.658462	2.575855	7.526029	32.775758	35	7	22.933824	8	8.775758	5.454545	21.240465	3	9	0	2	9.967033	36.176471	7.852941	6	4	7.529412
L3_chr11_+_66643142	chr11	66643142	66643333	+	22992	FBXL11	CXXC8,DKFZP434M1735,FBL11,FBL7,FLJ00115,FLJ46431,JHDM1A,KIAA1004,LILINA,KDM2A	1237.768541	623.566243	245.855869	485.437578	211.983358	109.478032	391.665102	496.046095	217.172948	213.845794	237.788529	306.314957	208.922169	100.718294	102.211458	99.826888	94.81211	73.957137	1247.908911	1073.981525	127.978287	487.987099	205.988568	132.997947	440.962628	549.992867	254.982684	202.9893	264.976994	457.953967	206.865772	129.994305	139.933685	161.989765	116.996568	76
L3_chr11_+_66790431	chr11	66790420	66790753	+	156	ADRBK1	BARK1,BETA-ARK1,FLJ16718,GRK2	822.358901	474.041957	301.148564	394.206377	412.682411	146.902364	371.96646	430.013732	171.090927	227.4343	262.80355	163.789378	235.380209	218.783295	149.57612	152.470108	141.404152	133.057597	862.96588	809.993744	154.833899	397.297938	400.498592	180.379901	429.986041	492.506719	200.830403	213.133021	294.537198	238.726697	232.694201	281.08864	200.183626	247.089315	169.880943	136.872575
L3_chr11_+_67131004	chr11	67130962	67131010	+	4723	NDUFV1	UQOR1,CI-51kD	54.78323	37.013008	15.673932	36.470625	21.491069	10.447814	5.250429	3.037067	2.318315	2.813385	0.84304	5.407226	44.803601	35.082882	38.876498	27.553482	28.06578	47.23237	61.987448	62	9	37	21	15	7	5	3	3	1	7.45	44	46	55.980707	44.993691	37	48
L3_chr11_+_67534347	chr11	67534347	67534402	+	221	ALDH3B1	ALDH4,ALDH7,FLJ26433	64.835904	42.96475	23.898784	35.354322	43.978855	5.60844	58.915099	40.635	31.107808	28.833886	15.616462	31.878248	60.061313	47.311795	23.215044	43.574681	40.580551	54.530526	74.981623	71.978182	14	36	42.989091	8	76.996764	62	38	29	18	45	59	61.962264	39	71	52	55.979644
L3_chr11_+_68818197	chr11	68818183	68818203	+	26579	MYEOV	OCIM	0	0	0	0	0	2.123056	0	0	1.545543	4.802455	6.972578	19.026323	0	0	1.090837	2.433671	11.203572	25.563863	0	0	0	0	0	3	0	0	2	5	8	27	0	0	2	4	15	26
L3_chr11_+_69165104	chr11	69165101	69165120	+	595	CCND1	BCL1,D11S287E,PRAD1,U21B31	6.92208	0.610418	19.52299	77.425501	73.191382	39.966174	0.66108	7.116113	14.298788	20.629078	44.737426	54.983437	8.154426	5.33512	21.199858	54.403761	78.021691	88.013785	8	1	10.995575	77.961352	70.973607	46	1	10.909548	17	20	50	82	8	7	29	87.968571	87	92.573854
L3_chr11_+_69602121	chr11	69602120	69602121	+	55107	TMEM16A	FLJ10261,ORAOV2,TAOS2	9.801225	2.423867	1.693079	8.853599	3.147766	2.908506	0	0	0.772772	0	1.709028	1.469168	3.216351	3.815345	6.230816	6.22916	18.773096	3.97823	11	4	1.076212	9	3.076212	4	0	0	1	0	2	2.021277	3.137625	5	10	10.137625	22.137625	4
L3_chr11_+_71612254	chr11	71612248	71612875	+	NA	NA	NA	133.120991	70.111387	166.073158	159.608538	116.347999	57.860427	35.35338	48.74265	58.798903	33.50059	45.579979	41.159398	17.489368	28.072822	77.498727	20.89393	30.323081	52.590283	149.759028	117.487984	85.746106	161.466788	113.28714	73.939025	47.124432	70.670473	70.926229	33	51.938416	58.961105	16.991756	36.542613	113.441002	34.070228	38.934375	53.553533
L3_chr11_+_72606976	chr11	72606967	72607698	+	5029	P2RY2	HP2U,MGC20088,MGC40010,P2RU1,P2U,P2U1,P2UR,P2Y2,P2Y2R	620.583162	429.313034	45.867405	31.431281	54.377064	17.569371	404.163074	456.453957	28.485534	15.462073	20.668484	26.191477	212.321181	178.205706	24.497262	11.603829	13.928425	25.907967	657.848069	732.93724	25.997911	31.998624	53	25	482.849359	551.886803	35	16	23.984167	35.999027	208.991735	230.989614	41.905389	18.997921	20	25.979875
L3_chr11_+_72765119	chr11	72765111	72765331	+	84957	RELT	FLJ14993,TNFRSF19L	21.355718	40.351102	19.033488	23.260632	20.471375	9.882268	5.157898	13.821964	3.922761	6.599268	2.619772	10.47798	7.15911	6.077661	6.586997	4.238655	4.283342	16.837039	23.817893	68.051835	11.070743	23.686358	19.975038	13.948522	7.555873	20.977095	4.968558	6.950761	3.084279	14.685269	7	8	10.053435	6.925	6	17.10687
L3_chr11_+_73265691	chr11	73265673	73265711	+	80227	WDR71	FLJ11848,PAAF,WDR71	62.744056	42.890757	9.937853	32.530324	17.382768	11.739139	5.220122	4.295437	3.368982	5.734105	27.293833	5.093279	66.01425	61.843563	48.56889	32.503545	22.399439	46.00006	69.985712	71.985577	6	33	16.990385	16	7.454545	7.092888	4.185776	5.970588	31	7	64.972299	79.991477	69.47189	52.955325	29.997151	46.963847
L3_chr11_+_74539799	chr11	74539757	74539800	+	11309	SLCO2B1	DKFZp686E0517,KIAA0880,OATP-B,OATP2B1,OATPB,SLC21A9	0	0.610418	0	0.975531	1.019722	0	0	0	0	0.937795	12.838683	5.121455	0	0	0	0.60736	8.954752	18.80838	0	1	0	1	1	0	0	0	0	1	15	7	0	0	0	1	13	18.970588
L3_chr11_+_85690929	chr11	85690910	85690987	+	51501	C11orf73	HSPC138,HSPC179,L7RN6	2.461087	2.43277	3.183914	2.933393	1.019722	0.638107	2.721069	1.718711	3.126175	4.919368	2.552068	2.908258	23.585734	18.89404	22.693084	10.356744	17.886357	21.828916	3	4	2	3	1	1	4	3	4	5	3	4	23	25	36	16.993671	24	22
L3_chr11_+_93916734	chr11	93916721	93917280	+	2526	FUT4	CD15,ELFT,FCT3A,FUC-TIV	77.578682	63.161303	29.953819	42.123176	9.18186	5.742959	20.864398	30.101466	12.835302	16.365734	13.898794	3.677588	20.536011	60.034086	13.177955	23.195339	6.719606	8.006769	90.972764	104.985641	17.989247	43	9	9	30	49.311953	16	17	16	5	20	79	24	38	10	8
L3_chr11_+_94141176	chr11	94141160	94141207	+	154810	AMOTL1	JEAP	11.995054	5.475958	0	1.951062	2.043806	0	13.800356	9.814569	5.493375	2.870125	4.269973	7.111229	34.779992	21.346175	12.147548	3.652622	2.013723	11.942031	13.972603	9	0	2	2	0	18	17	7	3	5	10	33.91247	28	20	6	3	12
L3_chr11_+_109468734	chr11	109468729	109468743	+	85463	ZC3H12C	KIAA1726,MCPIP3	0	6.61174	9.937853	12.795444	9.181992	0.638107	0.66108	7.197145	22.370228	2.870125	20.315771	12.002028	0	9.886668	24.668264	8.583684	7.689413	1.007135	0	11	6	13	8.983051	1	1	10	27	3	23	17	0	13	32.968531	14	10	1
L3_chr11_+_117983556	chr11	117983506	117983565	+	23187	PHLDB1	DKFZp686H039,DKFZp686O24210,FLJ00141,FLJ90266,KIAA0638,LL5A,MGC111531	0	1.220836	21.40169	1.951062	3.069543	0	0.66108	4.479534	35.415977	2.94947	2.583893	3.705764	1.032672	5.232875	49.921544	7.306852	4.787714	6.949325	0	2	13	2	3	0	1	7	43	3	3	5	1	7	75.835714	12	7	7
L3_chr11_+_118483263	chr11	118483247	118483314	+	9854	TMEM24	DLNB23,KIAA0285,TMEM24	70.388666	48.797557	13.116547	90.69972	139.557949	164.739804	33.909439	35.87153	20.943713	62.593059	97.014854	135.195347	28.598284	19.841496	13.381976	19.428485	30.959079	95.001199	80	81.990812	7.996937	91.977286	135.797584	192.99235	44.975752	54.996303	26	60.836524	109.976321	197.949082	27.993399	26	24	31.684685	42	97.9875
L3_chr11_+_118710444	chr11	118710433	118710451	+	79102	RNF26	MGC2642	2.566042	6.643637	4.775871	14.845311	7.155522	8.020009	4.807503	7.376498	1.545543	4.8818	5.086995	12.485396	2.065344	2.987708	1.699064	2.763199	4.845473	9.145703	3.182143	11	3	15.078431	7	10.369868	6.808219	12	2	5	5.876923	17.902597	2	4	3.199029	4.544218	7	9.24171
L3_chr11_+_119513316	chr11	119513316	119513316	+	NA	NA	NA	7.950715	12.413242	3.343982	5.906061	3.069543	1.362328	15.931605	22.850722	30.294311	20.203952	12.410451	19.546467	26.372408	13.97997	51.701981	41.461479	25.956386	10.657055	9	21	2	6	3	2	18.965812	27.940171	34.940171	18.982906	13.982906	28.948718	26.184831	17.928571	58.714286	66.8408	29.809524	10.97619
L3_chr11_+_119712264	chr11	119712263	119712267	+	23365	ARHGEF12	DKFZp686O2372,KIAA0382,LARG,PRO2792	6.903671	4.186026	3.343982	16.802749	8.210234	0.638107	0	0.540457	0.772772	8.204045	1.709028	0	0	2.245167	1.090837	3.658462	1.287928	2.971095	7.979798	7	2	17	8	1	0	1	1	8	2	0	0	3	2	6	2	3
L3_chr11_+_120827797	chr11	120827792	120828345	+	6653	SORL1	LRP9,LR11,SORLA,SorLA-1,gp250,C11orf32,FLJ21930,FLJ39258	403.232237	255.677485	192.274711	544.921354	314.085035	164.68066	294.149	575.891671	443.541851	309.885887	366.126552	728.721255	125.159476	103.228642	162.172767	193.102502	184.742692	148.228578	439.287654	432.976649	104.990909	550.559344	305.821131	209.108409	351.686859	683.084967	521.545576	295.989499	412.597038	1084.575495	123.35035	134	225.391597	313.891037	234.311392	151.406644
L3_chr11_+_122031639	chr11	122031635	122031841	+	84959	STS-1	KIAA1959,MGC15437,p70,STS-1	64.291076	55.681507	23.11287	11.766046	48.021118	9.990366	49.309889	51.83978	31.772906	30.769426	79.166147	59.336353	38.656124	17.450436	22.630971	29.422296	45.889335	12.881382	70.956522	93.975904	13	12	46.73994	13.996139	61.868932	72.980198	38.860458	31	88.972973	84.99446	38	22.868313	35	47.98146	58.990741	13
L3_chr11_+_122734454	chr11	122734433	122734454	+	NA	NA	NA	0	0	15.607512	0	0	0	0	0	2.402289	0	0.84304	6.642199	0	0	0	0	0	1.007135	0	0	8.823529	0	0	0	0	0	3	0	1	9	0	0	0	0	0	1
L3_chr11_+_123491366	chr11	123491361	123491374	+	4013	LOH11CR2A	BCSC-1,BCSC1	0.804244	0	0	0	0	0.638107	9.04316	5.71377	7.139312	21.338107	63.787118	26.00828	9.216163	10.732857	2.17399	6.112523	22.728571	13.814292	1	0	0	0	0	1	12	8.924419	8.848837	20.988095	71	37.622093	9	14	3.987654	10	29	14
L3_chr11_+_124944504	chr11	124944504	124944612	+	9538	EI24	PIG8,TP53I8	161.304979	87.273579	74.939042	162.516353	96.527295	55.416239	56.608879	37.706667	20.392564	54.292653	22.673693	16.005607	51.948275	44.212233	40.196165	51.37508	45.285892	50.893863	176.56203	146.990638	40.997319	164.237115	93.99733	71.997323	72	53	25	52.975945	26	22	51	56.997608	61	83.637615	58.892205	51.962441
L3_chr11_+_126378519	chr11	126378518	126378523	+	283165	PRR10	FLJ40224	5.145408	6.024915	3.211403	1.99275	6.116077	4.239524	15.745542	3.435377	12.783313	2.174477	5.279693	7.693124	3.117796	8.718256	8.137343	1.878468	1.255941	6.945841	6.041522	10.027273	2.016935	2.036403	5.977835	5.994694	19.039596	5.309693	15.309683	2.276687	6.052804	11.079203	3.029542	11.389223	12.010704	3.077321	1.959562	7.056253
L3_chr11_+_128069003	chr11	128068987	128069245	+	2313	FLI1	EWSR2,SIC-1	798.449938	533.741377	131.238401	268.193806	195.476635	68.204464	508.142715	690.842822	170.601708	331.166738	318.113394	226.00637	221.986629	154.432033	71.920335	111.559835	151.963147	97.353709	813.94394	917.969113	71	270	190	84	538.797616	706.972746	200.850746	302.999169	349.789602	334.984461	219.789694	196.992882	96	180.928002	176.966926	100
L3_chr11_+_128746558	chr11	128746558	128746558	+	NA	NA	NA	0	1.211934	0	4.917216	7.180999	2.908506	13.255501	1.858813	4.913659	2.94947	3.464574	10.314211	1.032672	1.502626	0	3.677067	4.530728	1.993043	0	2	0	5	7	4	16	3	6	3	4	15	1	2	0	6	6	2
L3_chr11_+_129444941	chr11	129444939	129445081	+	334	APLP2	APPH,APPL2,CDEBP	7507.198614	3678.292306	4807.208109	5429.258533	3536.509311	1434.713012	7421.994263	7903.828054	5121.307647	4800.014715	4926.077823	3568.616707	1770.692492	1593.766464	3294.59593	1776.955347	3378.860598	1749.237697	6887.818098	6485.940803	1982.941752	5376.941547	3399.942573	1364.988398	6117.89768	5830.732363	5256.824589	3794.93758	5077.980953	5832.852998	1792.928484	1940.943194	2690.900007	2832.866242	2951.905985	1894.94451
L3_chr11_+_129534789	chr11	129534780	129535027	+	6768	ST14	HAI,MT-SP1,MTSP-1,MTSP1,PRSS14,SNC19,TADG-15	729.588951	457.626571	344.642081	1357.504511	1815.055825	1238.572839	609.643316	707.067097	330.136483	683.125063	865.843281	832.832092	339.992324	251.330473	264.938817	352.004331	509.460416	644.025366	772.620388	779.251153	181.942061	1361.753444	1755.296868	1319.978138	689.391346	825.306242	386.521836	620.647986	953.231626	1254.660198	336.801317	321.368488	349.378587	569.91669	582.701773	674.324364
L3_chr11_-_1264094	chr11	1264094	1264095	-	NA	NA	NA	15.820671	4.77729	0	3.929369	3.387756	4.532625	0	0.391093	1.580632	0.937795	0	0	0	0.742541	2.4069	0.60736	0	1.007135	17.560976	8	0	4	3.31	6	0	0.75	2	1	0	0	0	1	4	1	0	1
L3_chr11_-_6212434	chr11	6212427	6212447	-	84067	C11orf56	DKFZP566M1046,FLJ22665,KIAA1759	14.409035	9.626504	3.183914	21.126624	7.146778	2.000434	10.429409	14.017941	10.391018	12.276812	9.043428	19.16285	22.534407	25.9215	26.416549	42.361921	55.817744	39.364437	17	16	2	21.502222	7	3	14.8	20.77095	13	12.576271	10.576271	27	22	33.823232	40.823232	68.993921	70.68675	40
L3_chr11_-_6597189	chr11	6597189	6597263	-	1200	TPP1	CLN2,GIG1,LPIC,MGC21297,TPPI,TPP I	96.552182	73.375929	50.606701	128.270373	223.231345	93.387526	884.946898	1117.467865	520.961488	884.588983	1524.122692	2088.176778	265.281492	277.750115	376.83291	370.537089	840.259057	673.899786	104	124.980396	27	129	215.998599	102.995787	860.998659	976.997931	573.999147	741.997568	1596.994646	3417.991598	264.999051	345.996206	400.996503	594.999365	802.995242	721.996504
L3_chr11_-_7554519	chr11	7554519	7554520	-	NA	NA	NA	26.256082	36.930868	20.124343	104.501375	68.062707	61.274703	40.296417	63.660373	11.689001	78.823355	54.923313	197.987786	6.111572	6.153361	5.805131	2.43951	2.913582	7.805037	28.762956	62.95086	10.898039	104.791585	66.005762	66.613605	45.296359	71.548682	14	71.315797	60.310105	311.19076	6	8	9	4	4	8
L3_chr11_-_9566619	chr11	9566619	9566620	-	NA	NA	NA	0	0.610418	20.750043	1.957861	3.069543	0	0	1.178254	0	0.937795	0	0	17.178529	13.199955	6.075174	17.268018	29.953306	5.861702	0	1	11	2	3	0	0	2	0	1	0	0	17	16.944444	9	27.981481	34	5.981481
L3_chr11_-_27450899	chr11	27450893	27450912	-	55366	LGR4	GPR48	7.622164	16.123773	1.591957	12.811831	0	0	1.32216	3.340081	0	0.937795	0.781692	3.677588	11.22648	9.08968	3.105303	1.826311	0.643964	0	9	26.964912	1	13	0	0	2	6	0	1	0.928571	5	11	12	5	3	1	0
L3_chr11_-_33714548	chr11	33714545	33714561	-	966	CD59	16.3A5,EJ16,EJ30,EL32,G344,MGC2354,MIC11,MIN1,MIN2,MIN3,MSK21,PROTECTIN,p18-20,1F5,FLJ38134,FLJ92039,HRF-20,HRF20,MAC-IP,MACIF,MEM43,MIRL	0.804244	0.610418	0	0.975531	0	0	0.66108	0	0.772772	0	2.529121	2.156844	6.105483	2.973293	7.288173	1.832151	4.061918	18.696797	1	1	0	1	0	0	1	0	1	0	3	3	5.911654	3.981132	12.964286	3	6	18.981132
L3_chr11_-_34336134	chr11	34336120	34336158	-	25841	ABTB2	DKFZP586C1619	98.08151	38.471199	21.134803	11.754918	21.543986	12.937265	70.07243	124.872412	34.60495	32.398976	18.385319	14.177911	54.795981	47.403413	30.151451	10.800708	13.720576	11.828492	106.922132	64.790196	12	12	21	17	82	151.982558	40.982558	30.921512	20.991279	20	53.99537	60.881626	45	17.626732	18	12
L3_chr11_-_44929011	chr11	44928973	44929019	-	9537	TP53I11	PIG11	12.71611	4.146754	6.753939	19.621067	2.043806	11.716821	2.960227	5.605787	3.898947	9.013033	1.62785	6.45515	2.065344	0.742541	4.384425	1.214719	2.985902	4.007312	15	6.863636	4	20	2	16	4	9	5	9	1.932203	9	2	1	8	2	4.45977	4
L3_chr11_-_45837960	chr11	45837958	45837960	-	NA	NA	NA	0.522482	3.281899	0	1.096243	0.967158	0	3.031741	3.039125	12.980887	0.070139	0.851657	4.770014	0.041597	0.963027	3.498539	1.125856	0	0.156858	0.661241	5.42619	0	1.127081	0.949919	0	4.307421	4.667912	15.409324	0.08323	1.027238	6.667912	0.039294	1.306834	6.03138	1.851039	0	0.151316
L3_chr11_-_47154987	chr11	47154987	47155023	-	84364	ZNF289	FLJ14576,FLJ26000,IRZ,Nbla10535,Zfp289,ZNF289	117.002214	94.069157	38.327549	77.199025	43.143529	36.132452	66.184301	67.893618	34.259347	44.588103	38.447817	45.95398	208.072948	169.747453	204.570396	123.194638	174.705137	158.066304	125.984585	159.628847	21	77.996116	41.998047	43.570122	81.994885	91.056429	41.997442	43	43.954291	65.861884	206.87946	217.095222	249.120336	199.60277	199.899965	163.90625
L3_chr11_-_47448538	chr11	47448538	47448539	-	10658	CUGBP1	BRUNOL2,CUG-BP,CUGBP,NAB50,hNab50	0	0	0	0	0	0	0	0	0	0	0	0	12.221848	2.269478	4.308597	7.363052	7.045449	3.944081	0	0	0	0	0	0	0	0	0	0	0	0	12	3	6.986667	11.972973	9	4
L3_chr11_-_47531259	chr11	47531237	47531305	-	10658	CUGBP1	BRUNOL2,CUG-BP,CUGBP,NAB50,hNab50	195.241904	89.945307	133.80786	154.164542	66.777049	12.955116	36.82367	77.716078	105.622776	55.094508	99.600916	102.911925	96.607368	61.11863	96.240957	86.26106	120.959865	64.505402	210.328907	152.495485	71	155.562562	65.065774	18.495485	48.21921	108.669477	125.355051	54.127663	112.896864	148.992164	95.283717	79.424958	131.269448	140.104942	148.998567	66
L3_chr11_-_61079688	chr11	61079688	61079690	-	9066	SYT7	IPCA-7,MGC150517,PCANAP7,SYT-VII	6.888565	3.022067	1.591957	1.957861	5.116077	15.718683	11.473167	2.39927	3.982921	2.94947	6.129538	8.97447	1.032672	0	0	1.218951	0	3.944081	7.96	5	1	2	5	19	14	4	5	3	7	13	1	0	0	2	0	4
L3_chr11_-_61340880	chr11	61340877	61340954	-	3992	FADS1	D5D,FADS6,FADSD5,FLJ38956,FLJ90273,LLCDL1,TU12	70.056465	36.904707	30.426752	1.957861	3.063528	1.91432	45.966776	85.940286	43.252895	1.93233	1.68608	6.508867	75.498362	75.352607	74.768318	7.353144	1.931892	12.041411	78	62	17	2	3	3	57	99	50.985965	2	2	9	74.991525	96	90.980226	12	3	12.317369
L3_chr11_-_61491613	chr11	61491613	61491683	-	2495	FTH1	FTH,FTHL6,MGC104426,PIG15,PLIF,FHC	39.382133	71.347987	202.021612	382.449054	234.491628	193.878613	3.304859	11.771699	36.195075	65.477153	89.528642	57.089564	31.739523	61.403005	298.813034	239.302639	256.943835	417.085102	44.549433	120.61046	104.027752	384.176928	227.473504	216.549139	4.792125	18.681727	43.073905	63.254502	100.416396	82.799726	31.182291	79.108186	347.949408	386.042234	285.212549	440.420968
L3_chr11_-_65871677	chr11	65871677	65871707	-	11041	B3GNT1	B3GN-T1,B3GNT6,BETA3GNTI,iGAT,iGNT	0	1.822352	1.591957	0.975531	2.039444	4.98908	0	1.178254	0	0	0.84304	0	7.121753	2.987708	0	1.826311	3.417954	11.901153	0	3	1	1	2	7	0	2	0	0	1	0	7	4	0	3	5	12
L3_chr11_-_66070115	chr11	66070093	66070118	-	254359	ZDHHC24		19.742149	10.789626	1.591957	23.672599	13.316798	10.340305	2.721069	0.540457	0	0	0	1.482306	5.137399	1.485082	0.988763	3.665348	1.287928	9.864531	22	18	1	24	13	14	4	1	0	0	0	2	5	2	2	6	2	10
L3_chr11_-_67329387	chr11	67329364	67329387	-	645332	LOC645332	FLJ31209	7.139041	8.734434	4.057437	25.126662	12.447397	6.142807	13.380374	12.570907	8.792638	16.883411	12.786664	13.350317	15.198844	8.000592	7.856597	16.093906	12.817838	14.743961	8.632057	14.483471	2.596723	25.51104	12.165117	8.840955	17.836034	19.565894	10.991621	17.028627	14.804861	18.977412	14.847744	10.582396	13.798025	26.261529	17.808044	14.96412
L3_chr11_-_71822938	chr11	71822927	71823259	-	81570	CLPB	FLJ13152,HSP78,SKD3	108.116644	80.244642	31.066752	113.592378	73.808603	21.086315	253.830366	299.165106	169.620809	217.191908	226.744499	110.754161	135.360052	80.854427	119.992531	141.901877	137.475328	107.64163	121.935485	134.965366	18	115	71.994208	29.998062	292.922849	361.974127	199.963219	204.896306	252.973049	161.954298	133.855735	104.942939	159.949146	229.971896	166.938781	110.963137
L3_chr11_-_74654056	chr11	74654056	74654057	-	NA	NA	NA	0.804244	3.611079	0	0	0	0	1.32216	4.052413	0	0.937795	0.84304	2.156844	13.163545	6.09231	1.090837	3.677067	12.042453	23.025233	1	6	0	0	0	0	2	6	0	1	1	3	13	7.971015	2	6	15	24
L3_chr11_-_74914538	chr11	74914523	74914649	-	81544	GDPD5	GDE2,PP1665	64.170338	33.078165	28.971769	89.299293	92.938547	54.222971	42.051472	31.239506	10.217194	37.812557	54.322559	89.741259	23.865475	33.938539	16.245574	36.376469	36.997562	58.406791	75.801204	54.907149	17.61739	90.89929	90.804343	75.764764	58.936646	50.98324	12.977839	38.953091	62.994511	126.788099	23.210248	45.008624	30.181324	59.551338	51.788765	58.913487
L3_chr11_-_75769772	chr11	75769767	75769833	-	5612	PRKRIR	DAP4,MGC102750,P52rIPK	84.29768	47.729697	45.419697	64.020083	36.884166	3.82864	38.790219	45.097188	59.478863	5.68351	26.251761	22.262587	25.571279	11.250147	26.548729	15.371007	19.256117	5.014447	95	80	26	65	35.988406	6	49	62.153634	71	6	30	31	25	15	42.803444	25.146321	26	5
L3_chr11_-_76862281	chr11	76862260	76862283	-	5058	PAK1	MGC130000,MGC130001,PAKalpha	8.73164	1.220836	1.591957	1.883458	1.019722	0	25.061798	4.323654	8.163583	0	1.709028	0.741153	6.185096	12.081465	0.988763	1.218951	8.041808	3.985749	10.6875	2	1	1.931034	1	0	32.337838	8	10	0	2	1	6	15.956522	2	2	10.560976	3.978261
L3_chr11_-_77209417	chr11	77209417	77209436	-	51773	RSF1	HBXAP,RSF-1,XAP8,p325	22.500985	8.398741	10.20811	26.681691	7.167774	0.638107	4.589349	8.375399	7.467917	8.009723	23.284515	9.149051	5.119728	1.502626	11.379979	13.519812	6.646689	5.879572	25	14	6	27	7	1	6	12	9	8	26	13	5	2	16	22	9	6
L3_chr11_-_77806515	chr11	77806500	77806516	-	9846	GAB2	KIAA0571	9.20733	3.043188	1.591957	4.893837	0	1.196539	2.059989	1.080913	4.005807	2.937818	14.845464	2.936435	0	0	0.494381	3.04103	4.845473	3.000177	11	5	1	5	0	1.885246	3	2	5	2.988636	17	4	0	0	1	5	7	3
L3_chr11_-_85053795	chr11	85053774	85053826	-	58487	CREBZF	ZF	164.74381	115.615738	58.150262	81.130023	35.928751	15.154865	21.546648	45.051577	36.593188	7.502361	23.222061	37.157602	127.470411	58.076542	54.466388	45.986286	49.00706	30.532126	175.751564	196.822091	32.973154	81.973154	35	21	29	64	45	8	27	53	126	75.247508	83	75	65	31
L3_chr11_-_92916128	chr11	92916128	92916258	-	56935	C11orf75	FN5	150.423829	94.012068	130.080368	162.02533	140.338893	57.207253	5.486681	7.767614	7.690263	18.009899	15.867334	14.582028	67.769274	44.975786	91.538961	91.225269	149.300136	127.316902	168.754639	157.778311	72.303033	164.268184	136.747257	74.540081	8.025492	13	9.758808	18.16672	18.534742	20.089499	66.57003	58.996732	131.543743	148.322386	187.476387	130.19115
L3_chr11_-_94604013	chr11	94603957	94604047	-	143686	SESN3	MGC29667,SEST3	44.675266	23.670842	23.203958	10.790515	3.063528	0.638107	11.21738	47.165588	5.305582	2.813385	5.238118	0.741153	29.565399	15.06859	7.754552	6.72233	0.643964	3.021404	50.968012	39.512761	12.943038	11	3	1	15.390682	64.236641	6.781888	3	6	1	28.993596	19.9501	12.423165	11	1	3
L3_chr11_-_102785653	chr11	102785653	102785653	-	NA	NA	NA	0.804244	12.997963	0	0.053939	0	0.012782	0.670183	0.540457	1.585906	0.00488	0	0.750323	0.003755	0	1.735386	0.609485	0.643964	0.003893	1	22	0	0.056098	0	0.028049	1.012727	1	2.006464	0.006464	0	1.012727	0.003482	0	3.003546	1.003482	1	0.003546
L3_chr11_-_106394346	chr11	106394336	106394506	-	2977	GUCY1A2	GC-SA2,GUC1A2	0.804244	0	0	48.869653	10.232955	5.669669	0	0	3.126176	20.801906	16.456285	23.165786	0	0	0	4.867342	8.232899	2.014269	1	0	0	49.701702	10	8	0	0	4	21.197007	18.9875	32.430127	0	0	0	8	12.683007	2
L3_chr11_-_106967540	chr11	106967539	106967540	-	NA	NA	NA	5.209432	12.997963	5.161982	1.921354	0	0	13.255501	7.228332	10.840855	0.937795	0	0.553583	13.163545	11.661098	46.466825	1.832151	0	1.007135	6	22	3	1.969697	0	0	16	10.666667	12.913043	1	0	0.740741	13	15	53.955056	3	0	1
L3_chr11_-_107874322	chr11	107874300	107874517	-	143888	KDELC2	MGC33424	103.73955	69.35522	37.276699	57.812349	23.125409	6.446945	50.943689	37.304846	21.300449	30.838394	12.783911	24.917338	29.544306	32.438873	14.89265	21.29452	12.676011	9.942291	118.890049	116.279355	21.94645	58.907662	22.607787	9	64.961702	57.884449	26.182058	30.878431	15	34.325681	28.857143	42.773136	26	34.857143	18.468553	9.963415
L3_chr11_-_109464110	chr11	109464109	109464110	-	NA	NA	NA	0	0	0	0	0	0	0	0	4.005807	11.436084	6.129538	2.852977	0	0	2.4069	3.061421	4.530728	1.993043	0	0	0	0	0	0	0	0	5	11	7	4	0	0	4	5	6	2
L3_chr11_-_111353535	chr11	111353535	111353540	-	NA	NA	NA	10.03986	1.921693	0	2.109181	3.267578	0	3.257537	2.954408	1.594441	7.525047	0.048424	1.865568	0.247278	0.772737	3.390684	0.787388	1.642994	0.044889	11.587523	3.160992	0	2.161234	3.203702	0	4.47575	4.707569	2.061247	7.394757	0.061209	2.542411	0.236319	1.043386	6.004982	1.297216	2.497332	0.042062
L3_chr11_-_119105140	chr11	119105124	119105407	-	5818	PVRL1	CD111,CLPED1,ED4,HIgR,HVEC,MGC142031,MGC16207,OFC7,PRR,PRR1,PVRR,PVRR1,SK-12,nectin-1	52.353187	16.200109	6.527897	12.729547	16.231872	8.729301	9.737654	6.917604	7.122894	26.19923	0	7.896382	0.861763	2.970164	4.653581	1.21472	1.287928	4.007312	60.986092	26.729976	4	13	15.893617	12.988889	13.872478	12	9	25	0	11	0.833333	4	9	2	2	4
L3_chr11_-_122438058	chr11	122438049	122438058	-	3312	HSPA8	LAP1,HSC54,HSC70,HSC71,HSP71,HSP73,HSPA10,MGC131511,MGC29929,NIP71	3.265331	5.977532	5.161982	21.006572	14.521177	4.350973	42.315991	35.190751	44.618775	29.734031	26.598569	21.597644	134.345817	110.141499	218.611464	125.181941	305.605296	169.247268	4	9.896552	3	21.344828	14.172414	6	50.18732	45.516223	52.397218	28.952843	29.758112	31.321492	133.866023	139.334515	240.124693	201.910412	313.764819	178.476216
L3_chr11_-_125278304	chr11	125278302	125278323	-	83480	PUS3	2610020J05Rik,FKSG32,FLJ23638	2.461087	2.420552	8.919993	8.839453	4.096355	2.761163	1.98324	4.075218	10.988581	1.87559	4.238148	7.111229	12.293863	10.696744	29.54256	13.474256	11.066955	7.95646	3	4	5	9	4	4	3	7	13.27027	2	5	10	12	14	42	22	15	8
L3_chr11_-_125833134	chr11	125833134	125833135	-	NA	NA	NA	3.413301	3.611405	1.591957	10.860769	7.236911	2.921095	4.429194	8.011285	0.772772	0.955977	0.860903	3.544256	2.054407	3.815345	0	0.60736	1.36976	3.961723	4	6.027661	1	11	7.055323	4.027661	6	11	1	1.02281	1.02281	5	2	5	0	1	2	4.016451
L3_chr11_-_128142006	chr11	128142006	128142007	-	NA	NA	NA	0.804244	1.211934	12.788907	0.975531	0	0	1.398909	2.56872	4.070608	0.937795	4.349605	2.156844	3.072054	0.742541	0	0	0	1.007135	1	2	7	1	0	0	2	4	5	1	5	3	3	1	0	0	0	1
L3_chr11_-_128654608	chr11	128654593	128654750	-	NA	NA	NA	49.463765	48.785259	21.64223	33.015302	14.059181	5.60844	43.029296	61.463349	34.962283	20.932273	38.791908	27.618325	10.718272	8.203039	4.621027	8.5442	5.27504	5.014447	59.255579	81.006819	12.94375	33.671864	13.770285	8	59.665065	96.92512	43.16075	21.684679	44.508405	38.098019	10.401487	11	8.859813	14.043993	8.083468	5
L3_chr11_-_133500101	chr11	133500098	133500102	-	NA	NA	NA	1.656842	0	1.591957	0.779551	0	0.638107	4.589349	1.178254	10.91623	19.114077	5.238118	1.482306	18.181069	14.036613	55.897888	8.616377	6.197409	13.542489	2	0	1	0.8	0	1	6	2	13	18	6	2	18	18	65	14	8	14
L3_chr11_-_133894398	chr11	133894397	133894399	-	NA	NA	NA	1.656842	1.810134	12.788907	3.060311	15.424047	2.123056	0	0	4.843379	0.937795	0.84304	0.870961	0	0	5.31075	3.677067	0.643964	0	2	3	7	3.129412	15	3	0	0	6	1	1	1.166667	0	0	8	6	1	0
L3_chr12_+_732005	chr12	731994	732031	+	65125	WNK1	KDP,KIAA0344,PHA2C,PRKWNK1,PSK	36.635832	32.331149	17.039847	30.427484	8.1665	6.848146	4.043229	8.09982	12.845967	13.829318	6.859682	28.312057	31.666083	26.776442	27.316327	15.904901	25.459723	40.872907	42	53.994565	10	31	8	10	6	13	15.993631	14	8	40	31	35	43	26	33.99251	42
L3_chr12_+_6745835	chr12	6745812	6746007	+	5763	PTMS		33.475481	14.841354	26.081908	78.421633	37.125963	36.202839	5.784307	5.331459	10.13028	10.067074	4.621061	7.185054	7.463289	0.820961	9.481898	18.889212	8.807812	26.699405	39.870744	24.561881	15.982578	79.698497	36.267552	49.149402	8.381809	9.28387	12.95634	10.443889	5.488204	9.687257	7.235131	1.109641	17.282158	30.890164	13.186494	27
L3_chr12_+_6846955	chr12	6846953	6847019	+	7167	TPI1	MGC88108,TPI	183.779454	108.941561	55.939426	41.224269	36.869215	21.743022	191.663047	186.446843	68.834986	15.323349	35.837714	16.289376	537.52417	661.274085	596.464331	163.55513	223.194951	237.624058	186.035076	187.64126	28.410395	41.623403	35.821109	26.409756	195.657487	187.180723	77.791738	15	39.731497	24	544.169811	800.587116	521.478379	262.386122	220.057332	254.577592
L3_chr12_+_11693819	chr12	11693819	11694062	+	2120	ETV6	TEL,TEL/ABL	27.607075	11.488057	4.935939	8.832654	4.078888	4.037377	12.991714	12.862292	11.034073	8.57624	11.369672	12.907663	9.261237	8.991089	3.216191	4.883253	8.228956	9.760626	32	19	3	9	4	6	18	21	13.793103	9	13	18	9	11.981818	6	8	12	9.766423
L3_chr12_+_14818569	chr12	14818567	14818610	+	55766	H2AFJ	FLJ10903,MGC921	19.596432	5.957558	0	0.975531	3.063528	3.712866	1.32216	0.540457	0	0.937795	0.84304	0	5.119728	3.75456	5.409134	5.507951	5.728646	14.658048	22	10	0	1	3	5	2	1	0	1	1	0	5	5	9	9	8	15
L3_chr12_+_25152437	chr12	25152437	25152437	+	NA	NA	NA	0	0	0	0	0	0	0	0	0	0	0	0	0	0	0	0	12.287779	1.007135	0	0	0	0	0	0	0	0	0	0	0	0	0	0	0	0	15	1
L3_chr12_+_48635817	chr12	48635817	48635818	+	359	AQP2	AQP-CD,MGC34501,WCH-CD	1.901973	2.796535	7.024196	2.942775	4.096355	1.362328	0.66108	0	0.003587	0.937795	0	0	6.178088	10.036153	6.444238	5.416055	10.273316	8.61454	2.337752	4.630435	4	3	4	2	1	0	0.005495	1	0	0	6.044776	13.035173	10.318755	8.847861	13.458328	8.75
L3_chr12_+_50501109	chr12	50501090	50501134	+	NA	NA	NA	16.650125	2.43277	3.183914	4.893837	7.148432	2.552427	2.960227	0	5.57735	3.75118	4.269973	1.482306	2.065344	2.227622	0.988763	3.652622	0.643964	0	19.963636	4	2	5	7	4	4	0	7	4	5	2	2	3	2	6	1	0
L3_chr12_+_50731492	chr12	50731491	50731493	+	3164	NR4A1	TR3,GFRP1,HMR,MGC9485,N10,NAK-1,NGFIB,NP10,NUR77	0	9.476644	1.591957	0	0	0	0	40.884014	5.65124	0	0	0	0	6.114563	1.585219	0	0	0	0	15.903226	1	0	0	0	0	49.895006	7	0	0	0	0	8	3	0	0	0
L3_chr12_+_53135926	chr12	53135926	53135926	+	NA	NA	NA	6.574178	3.593868	7.96836	3.682591	16.661923	9.889787	0.66108	0	0	0	0	0	0	0	0	0	0	0	7.5	6	4.5	3.75	16.2	12.240991	1	0	0	0	0	0	0	0	0	0	0	0
L3_chr12_+_54808285	chr12	54808235	54808367	+	23344	FAM62A	KIAA0747,MBC2	395.145748	284.824913	160.46653	220.6238	365.625227	280.852139	1512.612135	1851.366931	944.108602	968.625256	1064.846847	1429.778127	362.263016	375.798684	572.981398	245.567367	430.097782	584.715314	424.981834	483.991177	84.999479	222.995342	354.991174	329.983511	1574.968551	1878.977013	1065.978801	870.979	1162.971841	2202.865108	358.9895	476.990089	673.980869	397.990157	491.988456	613.967736
L3_chr12_+_56425088	chr12	56425081	56425091	+	6302	TSPAN31	SAS	2.461087	0	0	0	1.019722	0	0	0	0	0	0	0	8.235415	6.788551	8.59475	4.817101	12.803071	3.000177	3	0	0	0	1	0	0	0	0	0	0	0	8	9	13.939024	7.901524	17	3
L3_chr12_+_60420192	chr12	60420191	60420192	+	NA	NA	NA	6.117836	2.406191	16.737923	19.806193	25.747255	16.637778	0	0	0	0	0	0	0	0	0	0	0	0	7	4	9	20	25	20	0	0	0	0	0	0	0	0	0	0	0	0
L3_chr12_+_60649521	chr12	60649521	60649521	+	NA	NA	NA	8.856802	9.479456	8.919993	20.792349	11.290589	17.851364	7.115038	4.052413	8.326049	10.353922	0.84304	26.116791	2.054407	0	1.733047	3.677067	0.643964	1.007135	9.981424	15.990712	5	20.990712	10.990712	21	9	6	10	10	1	39	2	0	3	6	1	1
L3_chr12_+_60940430	chr12	60940424	60940456	+	9958	USP15	KIAA0529,MGC131982,MGC149838,MGC74854,UNPH4	0.804244	7.823673	4.93594	4.891254	1.019722	0	9.018543	16.097334	12.816193	7.974417	19.021133	3.649411	21.377086	20.758592	65.581954	31.309487	19.901126	10.864937	1	13	3	5	1	0	12	24	16	8	22	5	21	26.996479	85.996479	51	26	11
L3_chr12_+_61696667	chr12	61696667	61696667	+	NA	NA	NA	0	2.406191	1.591957	1.957861	0	0.638107	1.398909	0.540457	0.772772	0.937795	0.84304	0.741153	3.072054	0	10.061021	1.714135	0.643964	1.007135	0	4	1	2	0	1	2	1	1	1	1	1	3	0	14	2.807692	1	1
L3_chr12_+_63290282	chr12	63290261	63290570	+	283349	RASSF3	MGC119194,MGC119195,MGC119197,RASSF5	100.517939	59.677487	21.975787	108.920339	62.212615	18.366995	48.530236	61.376197	17.381051	96.781069	81.920317	124.458481	74.168237	37.828875	7.028839	43.332357	108.811285	73.937258	116.720805	99.329122	13	110.954908	60.816925	27.323168	65.943361	92.924215	22	95	93.854599	177.070641	72.632703	49.935676	13	70.90404	141.793666	74.933184
L3_chr12_+_63460801	chr12	63460788	63460802	+	NA	NA	NA	7.031822	2.423867	0	15.779613	1.019722	0.638107	0	0	3.233036	0	1.68608	0	0	0	0	0.60736	0	0	8	4	0	16	1	1	0	0	4	0	2	0	0	0	0	1	0	0
L3_chr12_+_66328767	chr12	66328765	66328832	+	8445	DYRK2	FLJ21217,FLJ21365	22.13294	17.334168	15.44789	60.881157	21.615351	0.638107	3.325605	3.967112	12.709333	27.767377	17.895963	16.134962	17.382968	5.718485	14.417645	24.272354	6.11029	13.734382	25.92377	28.774996	9	61.888562	21.153191	1	5.039742	6.98374	16	27.917293	20.67415	22.568306	17	7.663212	25.935735	39.597283	9.263874	13.802548
L3_chr12_+_77040009	chr12	77040008	77040010	+	NA	NA	NA	0	0	1.591957	2.942775	0	0	0	3.717626	13.426934	5.024947	6.058633	6.953769	0	3.012019	4.094066	3.051102	7.593325	3.944081	0	0	1	3	0	0	0	6	16	5	7	10	0	4	7	5	10.035047	4
L3_chr12_+_92295832	chr12	92295815	92295835	+	11163	NUDT4	DIPP2,DIPP2alpha,DIPP2beta,DKFZp686I1281,HDCMB47P,KIAA0487	105.931983	64.780907	28.743009	28.596526	11.251141	10.202293	32.567738	65.327947	22.488358	28.896599	13.028304	28.273629	35.293751	32.546031	14.703377	17.780964	18.545345	20.573425	113.86634	109.994253	15.949153	28.983099	10.994253	14	40.941781	83	27	28	15	41	34.798477	42	22	28.987288	24	21
L3_chr12_+_93066425	chr12	93066425	93066664	+	10154	PLXNC1	CD232,PLXN-C1,VESPR	17.303993	12.662655	14.026905	68.640634	34.765483	20.049468	7.971498	2.259167	7.180868	20.513132	23.216535	102.169565	2.065344	0.20703	2.471907	13.442035	15.029302	19.957617	20.616087	20.943681	8	69.9625	34	27.864662	11	4	9	20.905099	27	144.954887	2	0.28481	5	22	21	20
L3_chr12_+_94135662	chr12	94135660	94135741	+	55591	VEZT	DKFZp761C241,VEZATIN	3.313684	5.46374	3.183914	2.926593	0	0.638107	3.382149	7.916955	1.580632	7.732753	4.238148	16.574548	26.518503	12.812588	3.553978	15.276504	20.0562	7.985542	4	9	2	3	0	1	5	13	2	8	5	23	25.957746	17	6.985915	25	27.993056	8
L3_chr12_+_94708437	chr12	94708435	94708441	+	NA	NA	NA	6.693473	10.734099	2.249323	16.303152	8.373642	13.486992	22.799347	27.752734	19.221452	33.63793	21.332279	71.203691	0.977283	0.210686	4.08243	1.806663	0.08102	2.224109	7.914587	17.929633	1.416579	16.568384	8.187257	17.122084	28.114345	36.228574	23.245221	32.067074	24.207812	105.497816	0.941492	0.29468	7.246179	2.970461	0.149008	2.208742
L3_chr12_+_94776860	chr12	94776836	94776890	+	6636	SNRPF	SMF	10.955107	2.441673	0	4.893837	1.019722	0	1.32216	0.540457	0.772772	0	0	0.741153	21.542881	27.607161	24.130307	11.605789	18.144601	4.007312	13	4	0	5	1	0	2	1	1	0	0	1	21	36	37	19	25	4
L3_chr12_+_100198035	chr12	100198023	100198036	+	27340	UTP20	DRIM	0.131684	0.656556	0.017368	0	0.119965	0	0	1.643894	0.772772	0.396766	1.729216	1.522226	0	4.630247	2.141636	5.242015	13.931915	1.993043	0.178342	1.073529	0.014706	0	0.118421	0	0	3.059233	1	0.438356	2.025719	2.049563	0	6.160584	4.162362	8.582602	17.831365	2
L3_chr12_+_104248770	chr12	104248770	104248876	+	387882	OCC-1	MGC148100,MGC149157	0.068286	0	14.762856	0.00037	0	0.002796	0.007755	0	0	10.353922	2.740889	0.067653	0	0.001961	0.013955	0.029725	0.011679	1.007135	0.093937	0	8.007388	0.000395	0	0.006993	0.016393	0	0	10	3.217224	0.08511	0	0.002915	0.043956	0.049818	0.025157	1
L3_chr12_+_108636012	chr12	108636009	108636021	+	NA	NA	NA	3.332943	4.814704	1.591957	4.9049	3.069543	11.838914	1.398909	4.89588	2.353404	1.93233	2.552068	2.195282	3.541743	1.485082	0.494381	1.214719	0	0	4	8	1	5	3	15	2	8	3	2	3	3	3.4375	2	1	2	0	0
L3_chr12_+_109046578	chr12	109046574	109046578	+	28981	IFT81	CDV-1,CDV-1R,CDV1,CDV1R,MGC102777,MGC4027	0	0	0	0.975531	0	0	1.398909	0	0	0	2.552068	1.277076	14.803575	0.466334	0.293256	0.994208	3.930477	6.078163	0	0	0	1	0	0	2	0	0	0	3	1.75	14.632911	0.632911	0.632911	1.632911	5.265823	6.202175
L3_chr12_+_109269618	chr12	109269618	109269619	+	NA	NA	NA	0	0	0	0	0	0	0.66108	0	0	0	0	0	3.072054	0.742541	0.494381	3.053756	2.013723	10.679818	0	0	0	0	0	0	1	0	0	0	0	0	3	1	1	5	3	11
L3_chr12_+_111860628	chr12	111860530	111860728	+	4940	OAS3	p100,MGC133260	60.623739	36.063682	26.744291	252.328305	100.42608	18.224267	18.292644	21.844637	76.353566	214.718169	142.736284	142.668899	13.348293	7.46478	10.602851	74.160483	67.682877	48.468424	69.991836	60	15.995885	254.979775	97.992025	27	25.951982	32.996779	91	204.982252	161.986009	204.902072	13	9.973783	19	120.828039	86.883234	49
L3_chr12_+_112750881	chr12	112750878	112750884	+	NA	NA	NA	7.551731	9.552781	1.647399	16.940582	13.431941	21.845069	35.239842	14.246606	15.102603	15.098134	8.549825	86.590016	1.314813	3.016675	5.350952	1.830018	0.002624	4.163794	9.027437	15.913919	1.043478	17.192955	13.126843	28.99298	43.133195	20.580387	18.518679	15.202625	9.956179	129.25008	1.270492	4.006823	9.73845	3.013207	0.006384	4.170144
L3_chr12_+_113609305	chr12	113609305	113609306	+	NA	NA	NA	4.002269	4.649803	3.343982	20.627808	9.170647	4.145445	6.75813	1.718711	4.005807	0.937795	7.919555	11.860679	1.032672	0	1.090837	0.60736	0	4.964138	4.789474	7.736842	2	20.894737	8.947368	5.842105	9	3	5	1	9	17	1	0	2	1	0	5
L3_chr12_+_119617142	chr12	119617139	119617144	+	NA	NA	NA	0	0	0	0	0	0	0.66108	2.39927	0	0	0	0	19.288108	20.292018	12.962302	15.972265	12.287476	9.864763	0	0	0	0	0	0	1	4	0	0	0	0	18.982906	26	19	26	15.991525	10
L3_chr12_+_119632643	chr12	119632636	119632660	+	84747	UNC119B	MGC5139	4.137187	6.043849	4.775871	11.754016	7.151141	3.362762	2.16878	4.117981	6.28744	8.075238	0.84304	1.482306	3.087079	5.999727	1.483144	9.767592	6.273777	0	5	10	3	12	7	5	3	7	8	8	1	2	3	8	3	16	9	0
L3_chr12_+_120548830	chr12	120548815	120548830	+	84876	ORAI1	CRACM1,FLJ14466,TMEM142A,ORAT1	16.688036	5.421213	16.737923	8.820623	11.259767	1.276213	9.646276	5.296234	1.580632	6.851698	6.790216	0.741153	4.108814	6.024038	1.585219	1.826311	5.646814	5.014447	19	9	9	9	11	2	13	9	2	7	8	1	4	8	3	3	8	5
L3_chr12_+_121885956	chr12	121885934	121886006	+	9026	HIP1R	HIP3,ILWEQ,FLJ14000,HIP12,KIAA0655,MGC47513	27.952655	5.553463	42.019471	26.579145	50.246881	52.930105	3.382149	6.820264	15.802537	10.682223	1.68608	36.880068	7.20683	7.519231	49.946076	9.738915	5.959338	39.563563	32	9.152866	23.444444	27	49	69.987654	5	12	20	11	2	52	7	9.988636	74	16	9	39.977528
L3_chr12_+_130004459	chr12	130004451	130004462	+	283383	GPR133	DKFZp434B1272,FLJ16770,MGC138512,MGC138514,PGR25	0	0	0	0	0	0	0.66108	0	0	0.937795	0	10.592919	1.032672	0.742541	0	0	0.643964	4.951215	0	0	0	0	0	0	1	0	0	1	0	15	1	1	0	0	1	5
L3_chr12_+_130945141	chr12	130945120	130945208	+	8408	ULK1	ATG1,FLJ38455,UNC51,Unc51.1	124.212813	70.15497	118.192264	84.754916	97.812898	69.023432	73.519879	62.704615	159.867312	72.490016	62.464898	45.094665	21.463973	19.694578	39.153836	7.308459	5.431678	22.773946	137.998395	117.982786	65.984281	85.995198	95.298363	83	95.94462	89.983271	189.526282	69	70.976119	64	21	26	62.988889	12	8	23
L3_chr12_+_131633615	chr12	131633615	131633615	+	NA	NA	NA	4.307503	4.186026	0	3.929369	9.239868	11.454907	7.115038	8.834696	24.103463	18.007872	20.612611	21.546857	3.072054	1.502626	3.823916	7.997947	3.714923	10.679818	5	7	0	4	9	14	9	12	28	17	23	32	3	2	6	13	5	11
L3_chr12_-_1791168	chr12	1791155	1791205	-	NA	NA	NA	3.413301	0	0	1.951062	2.043806	2.761163	5.545409	4.382193	14.631314	21.733789	32.483129	21.407471	6.150935	2.239898	6.913438	27.593758	25.215694	14.845711	4	0	0	2	2	4	7.992701	7	18	22	36.96992	29.984962	5.992	2.993103	11.992	44.928378	33.936	14.992
L3_chr12_-_2856550	chr12	2856492	2856618	-	2305	FOXM1	FKHL16,FOXM1B,HFH-11,HFH11,HNF-3,INS-1,MPHOSPH2,MPP-2,MPP2,PIG29,TRIDENT,TGT3	84.609393	43.572322	24.222368	66.846784	11.193156	32.202752	163.430582	154.198672	79.818247	97.886547	19.637022	59.998257	36.729163	36.029011	10.992024	29.295011	6.874845	13.980387	95.98386	72.996732	13.993464	67.993464	10.952221	41	202.984781	201.966641	96.993103	94.991724	22.987588	85.300863	35.988701	47.374584	19.994444	47.966102	9.988701	13.994444
L3_chr12_-_6321425	chr12	6321423	6321539	-	7132	TNFRSF1A	P60,p55,TBP1,CD120a,FPF,MGC19588,TNF-R,TNF-R-I,TNF-R55,TNFAR,TNFR1,TNFR55,TNFR60,p55-R	18.130253	8.398741	26.120204	33.549973	18.424832	7.670104	41.959275	36.644454	52.853455	69.06324	60.399769	47.052146	90.048735	82.376987	121.63412	129.873942	165.690727	102.309463	20.991453	14	14	34	17.950413	11	52.995169	50	61.971391	65.997549	67.987745	69	88.994411	105	150.986592	209.992231	185.98111	105.989944
L3_chr12_-_6535511	chr12	6535492	6535511	-	25900	HOM-TES-103	DKFZP586I2223,FLJ20703,MGC117359,HOM-TES-103	14.837526	10.161844	24.814399	23.680011	5.11335	3.485384	2.70784	1.178254	2.353404	0	0	0	0	0.742541	0	1.826311	1.287928	6.761764	16.84252	17	13	24	5	5	3.981481	2	3	0	0	0	0	1	0	3	2	6.771429
L3_chr12_-_6668795	chr12	6668793	6668938	-	171017	ZNF384	NP,CAGH1,CAGH1A,CIZ,ERDA2,NMP4,TNRC1	1.45801	0.610418	0	0	0	0.638107	11.250657	0.540457	0	2.870125	0.84304	4.915947	2.065344	10.870975	1.733047	3.051102	1.287928	1.953785	1.769231	1	0	0	0	1	14	1	0	3	1	7	2	14	3	5	2	1.96
L3_chr12_-_9200202	chr12	9200200	9200203	-	NA	NA	NA	2.528698	3.000661	3.183914	0	0	0	0	0	0	0	0	0	10.212781	5.060966	6.731489	17.431185	2.913582	0.684586	3	5	2	0	0	0	0	0	0	0	0	0	10.027027	6.675676	10.91723	28.287444	4	0.675676
L3_chr12_-_10657427	chr12	10657427	10657444	-	55110	FLJ10292	mago,magoh,FLJ10292,MGN2	0	0.610418	1.591957	0	0	0	1.398909	3.577524	8.158417	2.94947	2.583893	0	10.237493	5.268379	4.653582	1.822079	4.753243	2.971095	0	1	1	0	0	0	2	6	10	3	3	0	10	7	9	3	7	3
L3_chr12_-_25295089	chr12	25295076	25295157	-	3845	KRAS	C-K-RAS,K-RAS2A,K-RAS2B,K-RAS4A,K-RAS4B,KI-RAS,KRAS1,KRAS2,NS3,RASK2	28.802858	15.305064	20.466099	27.485062	8.823258	0.638107	19.601121	17.583395	19.133182	17.41116	12.25186	13.738948	8.961726	11.177009	29.334304	13.458879	24.952067	10.584976	34.181949	25.332055	12	28.001839	8.635597	1	26.031496	28.706442	23.674473	17.795329	14.261324	18.823859	8.676787	14.894126	45.475716	22.024011	33.570792	10.6079
L3_chr12_-_26169107	chr12	26169106	26169112	-	79365	BHLHB3	DEC2,SHARP-1,SHARP1	0	0	0	0	0	0.638107	0	0	0	0	0	10.901044	0	0	0	0.60736	0	0	0	0	0	0	0	1	0	0	0	0	0	15.769231	0	0	0	1	0	0
L3_chr12_-_26877345	chr12	26877339	26877414	-	3709	ITPR2	IP3R2	11.404481	8.142836	1.591957	26.853821	8.154336	6.467181	4.704308	20.474573	7.060211	24.174399	44.325688	32.203033	8.25044	5.232875	7.040108	11.577152	14.468262	5.014447	14	13.423256	1	27.423256	7.967742	10	7	33	9	25	51	45	8	7	12	19	21	5
L3_chr12_-_29202702	chr12	29202660	29202715	-	NA	NA	NA	0	0	0	1.951062	0	0	0	0	3.175061	2.813385	11.114962	7.25002	11.263316	6.737508	3.710573	71.289623	78.128138	23.722402	0	0	0	2	0	0	0	0	4	3	13	10	11	8.993769	7	115.934304	99	24
L3_chr12_-_29827781	chr12	29827781	29828193	-	83857	TMTC1	ARG99,FLJ31400,FLJ41625,OLF	71.726711	45.362012	51.083961	135.172501	80.329722	13.656581	23.368742	41.293966	66.676078	112.144835	51.084196	77.814291	26.454679	18.106753	36.889885	78.669029	68.623007	26.60383	81.689657	75.728234	29.872428	136.882604	78.280255	18.853515	31.567891	61.519417	80.645155	107.170391	58.764209	112.002086	25.941372	23.994429	54.3208	127.87301	86.804991	27
L3_chr12_-_32800102	chr12	32800085	32800103	-	51067	YARS2	CGI-04,FLJ13995,TYRRS,mt-TyrRS	4.117929	11.995459	10.097921	6.851698	3.063528	1.362328	10.899371	1.080913	6.408097	3.80792	4.307614	4.285408	10.252518	6.024038	9.642739	13.358185	17.558895	5.992499	5	20	6	7	3	2	14	2	8	4	5	6	10	8	16	21.785714	23	6
L3_chr12_-_38786115	chr12	38786102	38786173	-	114134	SLC2A13	HMIT,MGC48624	14.122753	25.919362	21.627732	39.818333	10.205945	1.91432	7.643573	18.484515	17.806936	11.883158	23.788134	21.213209	13.344206	5.192978	5.373188	15.248162	15.91675	9.021759	17	42.959361	13	40.630435	10	3	10.898601	28.944056	22	12	27.507987	29.505038	13	6.970394	10	25	22.902853	9
L3_chr12_-_41269816	chr12	41269796	41270128	-	144165	PRICKLE1	FLJ31627,FLJ31937,MGC138902,MGC138903,RILP	61.965075	33.468339	3.343982	2.933393	4.089265	3.379673	66.950822	63.123692	3.117259	0.937795	5.238118	7.829664	25.430567	10.599469	1.090837	3.04103	1.287928	1.007135	67.77818	55.949367	2	3	4	4.974684	83.793974	81.901639	3.989071	1	6	11	24.938776	14	2	5	2	1
L3_chr12_-_45052795	chr12	45052793	45052892	-	54407	SLC38A2	PRO1068,ATA2,KIAA1382,SAT2,SNAT2	43.86574	27.361681	7.959785	29.417216	5.116077	1.91432	63.601361	120.609006	39.169407	70.960019	61.74155	49.11535	70.142788	83.752065	40.374695	74.278168	54.723197	36.470726	48.954872	45.993333	5	29.914634	5	3	77.93571	150.373723	47	67.963758	69.266296	70.93367	68.966561	107.886656	59.967819	120.644971	67.993644	36.991407
L3_chr12_-_46585045	chr12	46585032	46585092	-	7421	VDR	NR1I1	57.235191	17.997934	74.279101	45.236246	23.602369	3.270831	29.450473	19.038649	125.526141	32.021573	35.618372	30.353253	11.259205	12.016999	54.782179	21.444659	13.345888	7.951393	64.229147	30	40.991667	45.995833	23	4.991667	39.963446	30	149	32	41	43	10.989305	16	79.994624	35	19	8
L3_chr12_-_47030955	chr12	47030955	47030955	-	121274	ZNF641	DKFZp667D1012,FLJ31295	0	1.211934	0	0.975531	0	0	1.398909	25.683076	0	0	0	0	0	3.815345	0	0	0	0	0	2	0	1	0	0	2	31	0	0	0	0	0	5	0	0	0	0
L3_chr12_-_47811446	chr12	47811438	47811449	-	10376	TUBA1B	K-ALPHA-1	84.902064	42.203722	63.938943	31.651346	14.381334	6.003521	323.048068	329.348429	151.982586	134.531102	54.777961	92.365787	634.42523	482.624492	921.308855	321.68072	205.207769	265.807186	89	72	32	32	14	8	321	323.997418	170.997421	121	61	140	641.996729	590.997381	800.991722	514.99407	207.998697	283.998036
L3_chr12_-_48026701	chr12	48026701	48026701	-	NA	NA	NA	2.335576	6.377361	3.656381	13.966583	16.008018	15.947786	24.331136	14.084635	6.719158	24.796372	10.021067	101.737566	0.91299	0.641977	0.936545	0.02979	0.551049	1.818081	2.779919	10.712437	2.173973	14.127874	15.566138	18.943682	28.056307	18.168765	8.124513	23.101891	11.337061	157.922102	0.883264	0.866667	1.749931	0.049793	0.866667	1.821828
L3_chr12_-_48387313	chr12	48387271	48387666	-	91010	FMNL3	DKFZp762B245,FHOD3,FLJ45265,MGC45819,WBP3	44.655633	30.286612	185.70315	292.313044	200.073609	95.2153	67.95571	51.656969	374.161675	256.65453	282.74159	382.855027	17.358929	11.234052	152.701792	102.223186	71.995065	136.940477	53.628198	50.181373	102.959354	296.691454	195.167195	128.998152	93.779954	82.884978	434.865134	251.412182	322.720565	548.062415	16.872218	14.991124	208.716065	166.876354	99.409262	138.981306
L3_chr12_-_48902705	chr12	48902697	48902711	-	51474	LIMA1	EPLIN,FLJ38853,MGC131726,SREBP3	0	0	0	0	0	0	0	10.693509	0	0	0.84304	0	6.159134	4.509929	0.494381	6.731918	14.611	1.007135	0	0	0	0	0	0	0	15	0	0	1	0	6	5.962264	1	11	19	1
L3_chr12_-_49897856	chr12	49897850	49897857	-	5463	POU6F1	BRN5,MPOU,TCFB1	3.772344	0.610418	3.022134	1.951062	7.899245	0	2.797322	1.673202	2.276301	2.929366	14.684293	3.99821	0	0	0.494381	2.287013	1.645351	1.993043	4.52381	1	1.904762	2	7.714286	0	3.796015	2.928526	2.904181	2.980392	16.801756	5.557254	0	0	1	3.75	2.5	2
L3_chr12_-_50495002	chr12	50494998	50495002	-	NA	NA	NA	0.804244	1.211934	0	0	0	0	1.32216	0	0	0	0	0	0	0	0.494381	0.582946	11.158795	0	1	2	0	0	0	0	2	0	0	0	0	0	0	0	1	0.96	14	0
L3_chr12_-_50695105	chr12	50695103	50695106	-	NA	NA	NA	2.681404	4.717545	3.343982	6.868278	2.039444	0	1.398909	5.121421	0.696912	3.46386	0	2.195282	3.987682	5.861118	1.80452	8.714823	12.636272	5.784647	3.203252	7.866667	2	7	2	0	2	8.165289	0.904762	3.645161	0	3	3.884973	7.656499	3.183801	14.177114	15.943427	5.901639
L3_chr12_-_51894884	chr12	51894867	51894937	-	NA	NA	NA	0.804244	0.610418	3.183914	22.624972	41.054504	14.946058	1.398909	0	27.947897	63.558018	68.753226	41.309179	0	0	2.966289	23.172329	17.524431	14.72313	1	1	2	23	39.988506	19.954017	2	0	34	60.959268	77.832335	58.984733	0	0	6	37.702128	22.925532	14.935484
L3_chr12_-_51900404	chr12	51900388	51900435	-	5916	RARG	NR1B3,RARC	0	0	6.527897	41.402246	62.597884	22.877768	0.66108	0	21.996126	55.007808	48.406081	54.271533	0	2.269478	6.861757	12.246927	9.117322	14.774868	0	0	4	42	61	31	1	0	27	54	55	78.995475	0	3	12	20	12.985507	15
L3_chr12_-_52407498	chr12	52407476	52407520	-	57658	CALCOCO1	Cocoa,KIAA1536,PP13275,calphoglin	0	0.610418	0	11.257537	0	1.276213	13.118568	16.947683	16.296066	27.516748	40.7084	76.638863	16.316007	7.587058	15.354767	25.729627	30.477009	56.936867	0	1	0	11.416667	0	2	16.996	26	20	26.995968	46	112.955995	16	9.983871	22.969231	41.92584	37.937336	58.920577
L3_chr12_-_53064641	chr12	53064638	53064798	-	25946	ZNF385	RZF,DKFZP586G1122,HZF,ZFP385,ZNF385	38.628974	34.845859	25.468013	46.129665	55.247841	22.505376	154.022112	115.370595	100.125419	92.863138	125.497744	134.672587	93.744401	104.767896	117.259312	56.965158	62.547822	166.457589	45	58	15	47	53.988722	31.961975	189.985597	160.960044	120.997755	93	142.977702	192.998878	91.994511	135.995873	174.998723	92.997249	84.995868	170.993243
L3_chr12_-_53099272	chr12	53099233	53099617	-	3678	ITGA5	CD49e,FNRA,VLA5A	237.402545	165.072322	1733.744048	719.840319	681.627341	358.313042	152.519598	141.952411	698.290693	393.440319	374.922804	357.56085	124.739371	230.355909	1264.276754	314.023829	329.087941	495.498155	256.873003	279.817452	775.337811	721.547632	659.492836	394.780289	180.888373	183.90451	775.618268	360.825267	413.695206	538.7462	122.95058	292.885261	1267.530113	507.875754	373.927744	518.794906
L3_chr12_-_55129458	chr12	55129427	55129481	-	8914	TIMELESS	TIM1,TIM,FLJ12640,FLJ20714,hTIM	57.718576	54.16896	21.405059	17.668634	6.1358	3.914754	6.451167	15.686733	6.350122	1.87559	1.68608	3.705764	24.436028	20.669273	15.225584	14.064443	5.431678	21.672549	63.985646	90.990741	12	18	6	6	9	23	8	2	2	5	24	26.993197	23.993243	23	8	22
L3_chr12_-_55316400	chr12	55316386	55316416	-	11176	BAZ2A	DKFZp781B109,FLJ13768,FLJ13780,FLJ45876,KIAA0314,TIP5,WALp3	0	0	0	0.975531	0	0	4.15202	3.577524	2.353404	7.895073	1.68608	2.223458	14.315921	1.502626	2.181675	0	2.130027	1.007135	0	0	0	1	0	0	6	6	3	8	2	3	14	2	4	0	3	1
L3_chr12_-_55686508	chr12	55686495	55686603	-	9880	ZBTB39	KIAA0352	6.630277	8.464136	3.220492	23.38544	6.128709	2.009962	4.889849	21.862484	37.083811	20.802121	13.877319	10.214734	4.087056	2.227623	7.489728	3.036798	3.315225	3.021404	8	14.021442	2.021442	23.809677	6	3.021442	7	33.94186	45.647287	21	16	14	4	3	13	5	5.028883	3
L3_chr12_-_56157918	chr12	56157909	56157961	-	64333	ARHGAP9	10C,FLJ16525,MGC1295,RGL1	19.056909	6.670216	0	1.951062	1.019722	1.276214	0.66108	0	0	0	0	0	14.402724	6.742268	0.988763	3.051102	3.530624	2.01427	22	11	0	2	1	2	1	0	0	0	0	0	14	9	2	5	4.961538	2
L3_chr12_-_56227228	chr12	56227213	56227254	-	10540	DCTN2	DCTN50,DYNAMITIN,RBP50	7.53123	3.03097	4.775871	10.797647	4.08325	2.552427	8.157039	1.178254	1.545543	2.870125	2.583893	0	23.439952	9.80791	4.755657	12.848236	22.459148	26.678178	9	5	3	11	4	4	11	2	2	3	3	0	22.972222	13	9	21	31	27
L3_chr12_-_56432349	chr12	56432341	56432445	-	1019	CDK4	CMM3,MGC14458,PSK-J3	66.338519	60.080926	34.575993	76.938529	60.516423	30.476001	56.296424	39.391353	16.051561	46.01947	35.986126	17.154647	107.577074	94.399656	80.893713	74.360544	58.585109	58.906438	74.985483	100.949017	20	77.997567	59	41.804065	72	56	19.882736	44.99654	40.983051	23.986395	106	121.993722	119.998462	120.945629	76.977204	59.998459
L3_chr12_-_61614720	chr12	61614720	61615207	-	57460	PPM1H	ARHCL1,FLJ13253,KIAA1157,URCC2	43.367005	16.241251	1.591957	20.542708	30.648128	13.769142	18.108104	26.29585	3.091086	17.303529	35.636061	66.004232	15.398613	12.837474	3.890043	21.997776	66.014487	39.546479	50.003699	26.96	1	20.996706	29.972789	20	25	39.967442	4	18	41.070402	93.937046	15	17	7	36	86	39.935626
L3_chr12_-_72930528	chr12	72930527	72930528	-	NA	NA	NA	0.804244	2.33178	3.343982	0.975531	3.063528	4.532625	0	2.56872	0.772772	0	0.84304	12.314731	0	0	0	0	0	0	1	3.875	2	1	3	6	0	4	1	0	1	18	0	0	0	0	0	0
L3_chr12_-_74342672	chr12	74342669	74342672	-	NA	NA	NA	0	0	0	0	0	0	0	0	0	0	1.68608	13.972855	0	0	0	1.832151	1.287928	1.007135	0	0	0	0	0	0	0	0	0	0	2	20	0	0	0	3	2	1
L3_chr12_-_88269913	chr12	88269912	88270456	-	1848	DUSP6	MKP3,PYST1	57.307987	148.36378	474.89609	846.494308	396.394976	57.021116	146.885738	446.980202	1562.078118	1648.578508	1599.219714	832.827093	236.326367	436.129942	2442.362211	1253.366434	2374.071437	568.190147	65.997744	249.992086	243.987563	849.966031	384.98436	76.993799	175.978513	498.971504	1724.700078	1414.878013	1720.761078	1272.885542	234.9539	549.948914	2315.734867	2010.708388	2257.639657	594.950576
L3_chr12_-_91063753	chr12	91063752	91063761	-	694	BTG1		7.518484	16.75233	10.20811	39.437628	23.591039	22.733775	0.66108	6.621133	16.383752	16.741813	15.988897	46.509978	13.291824	10.638589	27.3177	25.198768	41.533674	71.405929	9	28	6	39.972789	23	30	1	10	20	16	18	68	13	14	39.991561	41	51	73.991561
L3_chr12_-_94914254	chr12	94914229	94914277	-	3034	HAL	HIS,HSTD,histidase	0.804244	0	0	0	0	0	23.493308	1.858813	1.545544	0	0	0.741153	24.443891	10.550451	0.494381	0	0	0	1	0	0	0	0	0	29	3	2	0	0	1	24	14	1	0	0	0
L3_chr12_-_97421753	chr12	97421753	97421753	-	643770	LOC643770		0	0.610418	0	0	0	0	0	1.858813	16.151794	0	0	2.156844	0	0.742541	0	0.60736	0	1.993043	0	1	0	0	0	0	0	3	19	0	0	3	0	1	0	1	0	2
L3_chr12_-_105056776	chr12	105056776	105056778	-	9891	NUAK1	ARK5,KIAA0537	0	0	16.004973	0	6.152218	4.532625	0	2.56872	0	0	0	1.454129	0	2.269478	2.901281	0.60736	0.643964	9.772008	0	0	9	0	6	6	0	4	0	0	0	2	0	3	5	1	1	10
L3_chr12_-_106762465	chr12	106762461	106762465	-	NA	NA	NA	0.804244	0	26.863712	0	1.019722	0	0	0.000316	0.001124	0.000939	0	0.742338	1.032672	0.064816	0	0	0	1.007135	1	0	14	0	1	0	0	0.001332	0.001786	0.001332	0	1.001332	1	0.090909	0	0	0	1
L3_chr12_-_115660251	chr12	115660226	115660278	-	79794	C12orf49	FLJ21415	32.20807	7.882813	16.827264	23.520062	10.21196	8.590237	10.255237	5.696588	11.125559	19.062928	10.273834	13.85378	10.326721	24.865091	35.571377	25.015714	29.311019	21.864825	38	12.992063	9.961538	24	10	13	15	10	14.02343	19	12	19	10	33	57	41	41	21.963801
L3_chr12_-_116021605	chr12	116021600	116021607	-	54997	TESC	FLJ20607,TSC,CHP3	12.631644	9.669849	0	0.975531	11.283674	3.712866	1.398909	1.178254	1.580632	5.839886	5.135961	8.302506	1.032672	1.485082	4.318297	0	0.643964	4.035976	14.260163	16.130081	0	1	11	5	2	2	2	5.775	6	12	1	2	7	0	1	4.059222
L3_chr12_-_119826530	chr12	119826514	119826547	-	121665	UNQ1887	IMP2,UNQ1887,DKFZp586C1324,MDHV1887,MGC126674,MGC126676,MGC90402,PRO4332,PSL4,SPPL3	15.453006	3.657598	0	14.712086	5.09861	2.000434	0.66108	0	1.580632	2.870125	0.84304	2.223458	3.087079	2.227622	0.494381	1.214719	2.773991	1.007135	18	5.99187	0	15	5	3	1	0	2	3	1	3	3	3	1	2	4	1
L3_chr12_-_120389245	chr12	120389232	120389596	-	84678	FBXL10	CXXC2,Fbl10,JHDM1B,PCCX2,KDM2B	266.134308	195.218983	161.206452	475.982346	249.999979	72.802157	88.079971	114.34136	96.039569	146.439403	84.247645	76.206263	47.013274	48.862696	78.71679	99.441787	77.520629	61.671017	294.11281	329.530206	90.909114	480.545686	243.43966	96.776888	112.156017	152.848924	115.705784	143.301503	96.350079	109.436958	45.948037	63.947962	118.833694	161.850938	102.67507	62.895665
L3_chr12_-_121276538	chr12	121276525	121276556	-	56616	DIABLO	DIABLO-S,FLJ10537,FLJ25049,SMAC,SMAC3	10.783814	9.680243	10.842991	7.847675	10.22694	0	4.228769	2.799624	5.528465	5.962743	2.552068	2.223458	25.581484	13.572674	25.523329	7.334128	24.732438	9.000532	13	16	6	8	10	0	6	5	7	6	3	3	25	18	40	12	34	9
L3_chr12_-_123284598	chr12	123284598	123284598	-	NA	NA	NA	0.804244	0.610418	0	1.957861	0	9.676941	1.398909	3.30128	1.580632	5.024947	0	10.314211	0	0	0.494381	0	1.36976	2.971095	1	1	0	2	0	12	2	5	2	5	0	15	0	0	1	0	2	3
L3_chr12_-_123965150	chr12	123965144	123965154	-	7316	UBC	HMG20	287.670172	244.289475	193.321482	294.702483	168.675884	166.786573	97.550138	135.684321	83.154236	176.6435	89.30836	91.465671	637.177907	869.177168	1299.615807	604.693113	931.987838	935.828646	282.994425	425	89	293.986049	162.994425	166	108	148	95	157	98	138	643.977316	1055.954631	1098	965.945692	855	1018.971356
L3_chr12_-_130082611	chr12	130082611	130082611	-	NA	NA	NA	0	11.828228	0	0	0	0	1.282914	7.197145	0	0	0	0	0	0	0	0	0	1.007135	0	20	0	0	0	0	1.846154	10	0	0	0	0	0	0	0	0	0	1
L3_chr12_-_130673170	chr12	130673170	130673171	-	NA	NA	NA	1.935407	3.593868	3.343982	27.608587	6.152218	0.638107	0	1.888415	2.437393	1.97513	0.916074	0	1.032672	2.269478	1.630981	3.106527	1.417283	0	2.321429	6	2	27.83254	6	1	0	3.042453	3.042453	2.042453	1.084906	0	1	3	3.073298	5.073298	2.063636	0
L3_chr12_-_130960109	chr12	130960109	130960109	-	NA	NA	NA	21.983188	10.122349	1.591957	0	0.441857	0	0	0.540457	0	0	0	0	0	0	0	0	0	0	23.868594	17.087156	1	0	0.434426	0	0	1	0	0	0	0	0	0	0	0	0	0
L3_chr13_+_29208177	chr13	29208177	29208178	+	NA	NA	NA	5.964346	9.516476	6.753939	13.798073	24.043487	21.445834	3.768114	2.615693	1.580632	11.584791	5.047894	16.622945	3.072054	3.772105	4.19614	2.446396	0.643964	3.97823	7	15.957447	4	14	23.389486	26.253563	5	4.386861	2	11.305229	5.836735	24.382607	3	5	7	4	1	4
L3_chr13_+_30672057	chr13	30672055	30672119	+	145173	B3GALTL	RP11-367C11.1,B3GTL,B3Glc-T,Gal-T,beta3Glc-T	67.368854	34.160476	46.188062	53.07224	24.622091	8.909809	19.907574	36.229134	76.901615	22.744711	39.880021	20.952817	33.733118	20.798734	55.582804	35.576774	31.143526	8.979754	77.949637	57	26.759174	53.987654	24	13	26	53.863131	91.770522	22.865546	45.575209	29.731092	32.956178	27.530684	79.975945	57.954457	41.636364	9
L3_chr13_+_31503306	chr13	31503306	31503921	+	10129	FRY	RP11-37E23.6,13CDNA73,214K23.2,C13orf14,CG003,bA207N4.2,bA37E23.1	12.26598	20.49017	3.183914	19.552532	2.039444	0	70.381136	119.355136	20.130067	45.25606	42.537173	42.25661	72.183303	58.777372	10.09306	39.110704	20.299099	3.021404	14.952381	34	2	19.968254	2	0	90	162.977528	25	44.994444	49	60.994652	71	77	18.942623	63.944	28.989362	3
L3_chr13_+_32058588	chr13	32058585	32058713	+	23047	PDS5B	APRIN,AS3,CG008,FLJ23236,KIAA0979,RP1-267P19.1	84.465342	38.736392	27.242767	44.478465	12.258475	7.895386	73.706008	182.290769	86.031548	87.829009	87.338243	115.346607	125.503257	103.822066	78.542185	101.137407	68.998531	37.667099	97.334093	64.437612	16	45.337924	12	11	95.997642	249.303322	104.998848	86	98.93671	167.661003	123.22623	135.93281	120.962114	164.796262	92.668106	38.008427
L3_chr13_+_41512707	chr13	41512691	41512884	+	NA	NA	NA	36.492102	37.777921	55.109643	62.710478	20.395867	11.847652	12.45263	21.926537	22.652819	29.578672	30.659443	38.891767	14.104711	19.764621	23.172809	22.062434	17.63661	20.934246	42.213375	63.126361	31.802658	63.832408	19.917761	17.461993	17.007781	36.70319	28.569439	29.411578	35.349895	54.27684	13.737654	26.163179	41.800983	36.150635	25.805756	21.075318
L3_chr13_+_52114566	chr13	52114565	52114569	+	144983	RP11-78J21.1	RP11-78J21.1,LOC144983,MGC102957	3.770138	0.019963	1.591957	7.880839	0	0	4.642039	9.557972	5.589454	5.597741	6.139649	8.898952	107.862917	64.00931	130.261491	79.813313	76.699184	23.318517	4.467684	0.031532	1	8.031532	0	0	6.347555	14.491662	6.970669	5.781241	7.073014	12.463302	107.502194	81.095333	150.95238	128.931049	87.939714	23.904032
L3_chr13_+_69354209	chr13	69354209	69354211	+	NA	NA	NA	0	0.610418	0	3.931704	1.023431	0.638107	0	0	0	0.003367	6.949421	12.543001	0	0	0	0.608754	2.014142	2.014269	0	1	0	4.002467	1.0037	1	0	0	0	0.004528	8.020377	18	0	0	0	1.002367	3.001183	2
L3_chr13_+_77169852	chr13	77169821	77169857	+	122060	SLAIN1	C13orf32,FLJ30046,MGC131899,RP11-188A23.1	93.040558	65.902569	9.871879	23.566684	9.1966	2.000434	120.341769	90.33397	24.383195	15.510913	20.753974	22.877309	48.962378	50.72705	12.841549	10.371872	8.016448	23.524316	104	111	6	24	9	3	142.982143	124	29.989886	16	24	32	47.994872	65.95949	22	16.989744	11	24
L3_chr13_+_78953412	chr13	78953381	78953618	+	54602	NDFIP2	FLJ25842,KIAA1165,N4wbp5a	6.598274	7.861028	0	3.902124	5.102972	0	0	2.161827	3.091087	2.813385	5.947175	2.936435	16.448551	15.73413	16.644049	36.643565	40.959797	22.718164	8	13	0	4	5	0	0	4	4	3	7	4	16	21	30	59.966102	57	23
L3_chr13_+_97742046	chr13	97742046	97742047	+	NA	NA	NA	0	0	0	0	0	0	0	0	0	0	0	0	13.191089	2.245167	7.808222	3.053756	4.358886	2.971095	0	0	0	0	0	0	0	0	0	0	0	0	13	3	12	5	6	3
L3_chr13_+_111768964	chr13	111768958	111768964	+	6656	SOX1		10.999379	7.801286	1.649896	1.973749	3.006145	0.970661	12.060444	21.678587	2.200523	3.644076	7.45904	3.30502	9.54145	2.015994	3.466007	0.760611	1.750396	2.018313	12.39101	13.068647	1.048733	2.017415	2.944516	1.552291	14.704892	27.10894	2.766069	3.690858	8.601311	4.649212	9.384485	2.69954	6.080491	1.254734	2.720831	2.002843
L3_chr13_+_113546883	chr13	113546841	113547041	+	2621	GAS6	AXLLG,AXSF,DKFZp666G247,FLJ34709	1201.657507	693.846088	410.916824	353.408722	45.077281	11.678445	1085.534576	1515.870354	559.678318	216.450504	46.545796	43.849253	781.401505	779.728534	755.796104	213.581817	86.232983	28.827023	1255.10843	1185.107743	215.0553	357.023069	44.049416	16.561155	1181.52004	1618.004892	646.35164	208.98571	53.98814	61.909461	778.03687	985.426692	903.575739	346.832518	112.047332	29.117416
L3_chr13_-_19159547	chr13	19159547	19159548	-	NA	NA	NA	0	0	0	0	0	0	0	0	0	0	0	0	0	10.081809	0	1.214719	0	2.014269	0	0	0	0	0	0	0	0	0	0	0	0	0	13	0	2	0	2
L3_chr13_-_20246089	chr13	20246089	20246101	-	221143	N6AMT2		0.804244	3.598929	0	0	1.019722	0.638107	0	5.673783	1.580632	3.86466	3.464574	0	10.21977	3.005253	1.733047	1.214719	3.499786	0	1	5.953488	0	0	1	1	0	9	2	4	4	0	10	4	3	2	5	0
L3_chr13_-_21076308	chr13	21076291	21076310	-	221154	EFHA1	1110008L20Rik,FLJ25016,FLJ34588	28.009784	24.707926	14.023172	11.28958	14.735423	1.91432	0.691604	12.936513	5.479579	1.87559	4.261095	2.223458	8.176917	4.490335	2.855101	13.515779	10.998885	4.111641	32	41.355198	8.174185	11.522966	14.348371	3	1.058201	19	7	2	5	3	8	6	5.088972	22.083847	15.167694	4.083847
L3_chr13_-_40138729	chr13	40138724	40138783	-	2308	FOXO1	FKH1,FKHR,FOXO1A	20.594305	16.247157	20.195843	75.733081	36.528943	1.914321	23.370389	26.503026	54.036811	66.312018	38.384252	32.896087	7.202742	7.496002	16.736122	11.602356	16.28944	9.965662	24	27	12	76.802529	35.66469	3	30	39	65	64	44	47	7	10	28	19	22.931624	10
L3_chr13_-_40491453	chr13	40491440	40491482	-	NA	NA	NA	0	0	1.591957	0	0	0.638107	3.382149	21.426866	7.988729	21.889035	16.345248	20.094461	24.569104	29.062454	14.597847	22.020654	31.799694	9.989757	0	0	1	0	0	1	5	32.992701	10	22	19	28	23.994792	37.989691	24	36	41.846301	9.989691
L3_chr13_-_43908962	chr13	43908953	43908998	-	8848	TSC22D1	DKFZp686O19206,MGC17597,RP11-269C23.2,TGFB1I4,TSC22	0.804244	1.831254	23.715988	50.283125	24.573623	6.989514	0.66108	0.540457	16.930417	20.213477	29.924758	44.063913	22.452326	15.167736	293.730649	378.236923	510.266181	362.617164	1	3	14	51	24	10	1	1	21	20.202247	34	64	22	20	340.945548	608.912909	528.846043	382.960756
L3_chr13_-_44049289	chr13	44049267	44049444	-	8848	TSC22D1	DKFZp686O19206,MGC17597,RP11-269C23.2,TGFB1I4,TSC22	4.941431	2.441673	0	3.902124	1.019722	0.638107	11.232225	17.1185	1.545544	3.887265	2.52912	18.740633	3.098016	1.485082	0.494381	4.255749	0.643964	2.01427	6	4	0	4	1	1	16	27	2	4	3	26	3	2	1	7	1	2
L3_chr13_-_45448137	chr13	45448137	45448138	-	23091	ZC3H13	DKFZp434D1812,FLJ35669,KIAA0853	0	0	0	0	0	0	0	0	0	0	0	0	0	1.502626	0	1.832151	14.725884	0	0	0	0	0	0	0	0	0	0	0	0	0	0	2	0	3	18	0
L3_chr13_-_45654279	chr13	45654276	45654396	-	3936	LCP1	CP64,DKFZp781A23186,FLJ25423,FLJ26114,FLJ39956,L-PLASTIN,LC64P,PLS2,LPL	10.091932	10.871056	6.527897	11.721789	6.122694	0.638107	542.33173	891.62036	905.020779	728.032225	1451.13783	1299.052089	586.180688	565.269061	1069.932916	589.835325	1433.962555	1024.051166	12	18	4	11.981132	6	1	597.974989	968.874938	1015.92114	657.944627	1570.820671	2011.820826	584.944409	709.866891	1088.864294	950.889271	1444.831646	1090.816992
L3_chr13_-_47885251	chr13	47885218	47885264	-	10161	P2RY5	MGC120358,P2Y5,LAH3	0	0	0	0	0	0	0	0	0	0.937795	0.84304	11.868462	1.032672	0	4.318297	18.470649	40.230898	44.07785	0	0	0	0	0	0	0	0	0	1	1	17	1	0	7	29.992647	49	45.977941
L3_chr13_-_49462018	chr13	49462017	49462018	-	NA	NA	NA	0	0	0	0	0	0	0	0	0	0	0	0	0	2.269478	0	10.461248	0	1.993043	0	0	0	0	0	0	0	0	0	0	0	0	0	3	0	17	0	2
L3_chr13_-_51922771	chr13	51922750	51922790	-	51028	VPS36	C13orf9,CGI-145,DKFZp781E0871,EAP45	4.7873	4.251806	1.591957	3.915723	5.289192	0.638107	0	4.075218	4.139443	1.840685	7.702722	8.661196	11.053969	3.066103	13.938623	8.505495	6.76189	4.930869	5.769231	7	1	4	5.183575	1	0	7	5.314869	1.964286	9	11.887097	10.771739	4.070288	23.924147	13.956755	9.946906	4.915761
L3_chr13_-_75374620	chr13	75374620	75374620	-	NA	NA	NA	0.804244	0.610418	0	0.975531	0	0	0.66108	1.812432	4.800971	12.087441	0.84304	0.693065	0	0	0	1.218951	1.36976	0	1	1	0	1	0	0	1	2.933333	5.866667	11.6	1	0.933333	0	0	0	2	2	0
L3_chr13_-_76358432	chr13	76358428	76358433	-	115207	KCTD12	C13orf2,FLJ33073,KIAA1778,PFET1,PFETIN	23.934713	30.934372	14.743897	8.109446	18.849515	3.345908	3.901717	30.791401	22.803904	5.784878	18.287893	16.904573	3.811651	7.016751	8.494729	2.573126	4.089309	2.121014	26.207926	52.695876	8.171072	8.251828	18.357771	4.809311	5.539369	38.032389	26.636509	5.722836	20.712394	24.908641	3.707771	9.164941	12.439452	4.20615	5.625945	2.114121
L3_chr13_-_79706235	chr13	79706235	79706235	-	NA	NA	NA	0	0	0	0.975531	6.152218	0.638107	0	0.540457	0	1.93233	7.023452	2.156844	1.032672	0	0	1.218951	1.36976	21.134551	0	0	0	1	6	1	0	1	0	2	8	3	1	0	0	2	2	22
L3_chr13_-_95094962	chr13	95094960	95094979	-	22873	DZIP1	DZIP,DZIPt1,KIAA0996,RP11-23E3.3	10.297152	12.46374	17.564778	9.837188	9.212433	3.546613	2.694631	4.052413	2.353404	1.93233	1.709028	0	4.119751	5.266112	4.079888	5.493266	1.931891	6.886707	12	21	10	10	9	5	3.962963	6	3	2	2	0	4	6.98	6.98	9	3	7
L3_chr13_-_98027310	chr13	98027310	98027438	-	8428	STK24	RP11-111L24.5,MST-3,MST3,MST3B,STK3,STE20	63.277389	54.563543	82.418084	119.768095	44.966751	25.74597	57.781848	79.0787	101.994541	88.212226	87.853006	80.990645	20.375075	28.249341	50.770907	47.134015	39.775072	42.205389	71.237644	91.624123	44.944228	120.998198	43.899387	34	73.088673	111.691771	121.340733	86	100.582296	115.58621	19.883905	36.982336	78.813628	76.840132	51.93815	42.933107
L3_chr13_-_98757655	chr13	98757650	98757671	-	1880	EBI2	RP11-461N23.2	0	0	0	0	0	0	0	0.540457	5.761294	2.94947	0	1.454129	16.278941	46.321423	21.853565	20.952523	10.668335	4.985364	0	0	0	0	0	0	0	1	7	3	0	2	16	58.989189	32.989189	34	13.989189	5
L3_chr13_-_105986012	chr13	105986009	105986014	-	1948	EFNB2	RP11-272L14.1,EPLG5,HTKL,Htk-L,LERK5,MGC126226,MGC126227,MGC126228	2.528698	0.610418	1.591957	2.933393	1.019722	0	2.059989	5.600086	10.823203	7.846233	6.081159	5.6571	0	0.742541	14.752622	5.507951	9.410014	3.88696	3	1	1	3	1	0	3	8	13	8	7	8	0	1	20	9	12	3.941176
L3_chr13_-_109236932	chr13	109236925	109236967	-	8660	IRS2		21.321977	17.994295	11.689879	24.5867	13.31407	2.552427	43.486288	125.76951	97.551354	106.792181	82.232719	24.239815	26.25984	30.26544	40.97982	28.358264	30.877363	9.819306	24.971429	29.971429	7	25	13	4	53	143.994575	112.992793	100	91	34.98189	26	39	53	46	37	10
L3_chr13_-_110365294	chr13	110365291	110365429	-	55608	ANKRD10	DKFZp686B07190,FLJ20093	60.766199	53.069971	66.907302	185.82885	37.87962	11.584858	20.883616	28.259861	93.32026	75.958636	69.648818	64.547765	51.986438	31.162206	188.582116	134.685792	107.281786	42.629814	68.967793	88.988479	38.95589	187.967805	37	17	29	43.986239	112.96498	74.993119	79.993119	92	51	41	258.96481	218.950627	137.992025	42.991837
L3_chr13_-_111874967	chr13	111874967	111874967	-	NA	NA	NA	0	0	1.591957	11.853287	2.043806	0	0	0	1.580632	1.93233	1.709028	0	0	0	0.494381	0.60736	0	0	0	0	1	12	2	0	0	0	2	2	2	0	0	0	1	1	0	0
L3_chr13_-_113916107	chr13	113916091	113916204	-	22821	RASA3	GAP1IP4BP,GAPIII,MGC46517,MGC47588,RP11-245B11.3	49.401176	47.342799	106.609345	136.970351	105.514633	19.455523	45.156591	75.594006	106.992222	84.261958	74.66817	67.486596	25.572964	31.093009	81.632324	59.071161	96.749743	53.28485	57.947901	78.923556	59.971645	138.872721	102.949238	28	58	110	128.834043	81.984286	85.967742	95.750704	24.945017	41	124.865044	96.505247	126.888894	53.998188
L3_chr14_+_22059204	chr14	22059204	22059254	+	NA	NA	NA	0	0	0	0	0	0	0	0.540457	2.353404	7.789493	5.993695	5.131717	0	0	21.633632	27.521401	16.460187	15.829075	0	0	0	0	0	0	0	1	3	8	7	7	0	0	33	45	22	16
L3_chr14_+_22375628	chr14	22375579	22375764	+	4323	MMP14	MMP-X1,MT1-MMP,MTMMP1	21.17089	13.88417	44.787351	272.058054	279.879518	181.438095	7.64296	12.846187	45.81797	109.720173	73.139886	111.159592	19.53167	21.766577	91.233031	185.183761	222.497554	345.438968	24.976161	22.967662	26.255255	275.915498	272.558382	232.912645	11	19.928058	57.239147	108.688763	84.829121	158.98126	18.970409	28.95253	146.86906	301.567665	281.832416	354.875729
L3_chr14_+_23492818	chr14	23492780	23492827	+	10901	DHRS4	DHRS4L2,FLJ11008,SCAD-SRL,SDR-SRL,humNRDR,NRDR	6.678631	3.644703	0	1.951062	2.039444	1.884026	0	1.718711	3.947832	0	0	5.026561	22.2706	10.218195	6.857063	13.510517	7.428841	10.876441	8	6	0	2	2	2.956522	0	3	5	0	0	7	21.794118	13.644942	12.327869	22.113456	10.663934	10.889908
L3_chr14_+_23938070	chr14	23938043	23938092	+	57523	KIAA1305	FLJ11811	32.265417	27.041074	1.591957	2.926593	2.043806	0.638107	16.430328	23.413826	2.318315	0.937795	5.135961	0.741153	7.206831	4.455245	0.494381	0.60736	0.643964	0	37	45	1	3	2	1	22	35	3	1	6	1	7	6	1	1	1	0
L3_chr14_+_23968999	chr14	23968980	23969041	+	23351	KIAA0323		107.827759	48.424228	69.982546	80.150212	73.025634	28.373648	34.389587	56.722429	35.770868	42.825109	36.513124	44.451492	74.011557	90.12457	158.979465	77.084254	88.740205	83.306372	118	82	38	81	71	35.995316	42	74	43	41	41	65	72.991279	115	189	125	102	87
L3_chr14_+_44501142	chr14	44501121	44501175	+	23116	KIAA0423	DKFZp686D12126	35.836323	24.618424	1.591957	35.490829	9.192237	1.914321	77.045361	89.451458	73.654921	67.282386	83.266423	94.27729	50.855583	45.306864	44.179712	56.635983	45.857686	39.354227	40.988024	40.982214	1	36	9	3	95.997085	118.997097	88	64.988376	94	137	49.988713	58.993293	68	91.995465	58.993197	39.995515
L3_chr14_+_52266469	chr14	52266469	52266701	+	6815	STYX		10.282544	11.687346	3.455548	15.815756	8.956159	15.391112	8.050501	9.595736	7.049432	3.827052	10.292805	4.464836	22.619026	24.961956	38.041941	26.876251	24.194086	11.984037	12.54945	19.45972	2.199556	16.062724	8.743154	18.338442	11	16.034014	8.986486	4.023952	12.162475	6.105585	22	32.986726	60	44	34	11.991111
L3_chr14_+_54601727	chr14	54601727	54601727	+	93487	C14orf32	MGC23138,MISS,c14_5346,C14orf32	0	0	0	0	0	0	0	0	0	0	0	0	11.152647	0.742541	0	0	1.36976	0	0	0	0	0	0	0	0	0	0	0	0	0	11	1	0	0	2	0
L3_chr14_+_54665722	chr14	54665719	54665731	+	3958	LGALS3	CBP35,GAL3,GALBP,GALIG,LGALS2,MAC2	2.461087	4.810795	41.161016	37.548434	14.350396	2.761163	0	5.13744	24.144698	30.105376	36.366856	24.685256	4.087056	16.170049	115.42081	141.46146	125.877182	88.534094	3	8	22	38	14	4	0	8	29	29	40.993377	35.921095	4	20.990881	134.778758	227.858993	137.858993	92.826886
L3_chr14_+_54807850	chr14	54807835	54807925	+	55030	FBXO34	CGI-301,DKFZp547C162,FLJ20725,Fbx34,MGC126434,MGC126435	58.977497	110.838424	13.50051	36.256741	9.170942	3.362762	17.845871	43.436396	11.882298	4.067798	10.910594	14.219079	37.866739	37.802896	15.977637	12.793232	10.400057	20.586859	68.916063	185.682949	7.972561	37	8.975	5	25	64.97527	15	4.353075	12.70615	19.70615	37	49.886274	26.917526	21	15	20.994382
L3_chr14_+_55423411	chr14	55423410	55423411	+	NA	NA	NA	0	0	0	0	0	0	0	0	0.772772	0	11.521689	0.741153	0	0	1.585219	0.60736	0	1.007135	0	0	0	0	0	0	0	0	1	0	13	1	0	0	3	1	0	1
L3_chr14_+_55654881	chr14	55654874	55654947	+	57161	PELI2		27.255358	36.14747	13.695864	3.908924	1.019722	1.362328	12.355828	52.665404	31.062568	1.93233	0.84304	7.079798	36.354799	38.032418	20.988137	6.707986	2.773991	0	32	60.61215	8	4	1	2	16	69	37	2	1	10	35.978313	49	28	11	4	0
L3_chr14_+_60051525	chr14	60051521	60051525	+	NA	NA	NA	7.062669	4.111312	7.975331	6.972177	12.650677	12.012439	6.538976	3.51491	0.896563	4.233371	8.057249	29.408801	0.25411	0.959711	0.777004	0	0.492168	2.880056	8.281437	6.848837	4.503676	7.077206	12.327849	15.545602	8.324062	5.454903	1.17978	4.304308	9.226018	43.581193	0.243421	1.286957	1.485881	0	0.813795	2.89645
L3_chr14_+_60517685	chr14	60517673	60517799	+	145389	SLC38A6	MGC102697,NAT-1	0	0.610418	1.591957	2.933393	2.043806	0	3.458898	0.540457	12.045642	2.870125	5.150654	7.243541	6.163221	5.300426	24.289229	52.679729	33.353472	7.007489	0	1	1	3	2	0	5	1	15	3	6	10	6	7	39	86	44.995192	7
L3_chr14_+_64523344	chr14	64523324	64523352	+	2342	FNTB	FPTB,MGC31935	3.265331	0	0	0	0	0	4.043228	7.737602	7.267063	1.87559	3.372161	10.07482	6.174158	4.514645	4.139947	11.625534	4.061918	6.000355	4	0	0	0	0	0	6	11	9	2	4	14	6	6	7	19	6	6
L3_chr14_+_65032573	chr14	65032571	65032574	+	NA	NA	NA	0	0	0	0	0	0	0	0	0	0	0	14.305997	0	1.502626	0	0.60736	0	0	0	0	0	0	0	0	0	0	0	0	0	21	0	2	0	1	0	0
L3_chr14_+_69148065	chr14	69148064	69148222	+	9766	KIAA0247		17.010075	16.096226	3.183914	41.235293	30.68835	8.092204	10.022442	9.733167	12.865224	35.96283	26.111269	40.904233	16.393928	16.057225	18.404323	36.267315	31.194412	49.283362	20	27	2	42	29.987879	11.989583	13.987342	15	16	35	30	58.975	16	21	28	58.974872	41	50.994872
L3_chr14_+_72212696	chr14	72212694	72212697	+	NA	NA	NA	54.276778	30.231801	30.240904	25.901098	8.326385	3.571076	20.833402	9.055959	8.271661	7.137442	16.894462	6.933217	17.249516	18.706644	15.136586	11.103289	11.014208	18.555593	57.200668	51.467001	16.143335	26.123917	8.114668	5.114668	24.961876	13	10.038799	7	18.923077	9.961876	17.067021	24.093318	20.055991	18.018664	14.01103	19.111981
L3_chr14_+_73423314	chr14	73423292	73423327	+	57862	ZNF410	APA-1,APA1	7.450872	9.531838	1.591957	5.887231	3.063528	1.362328	18.683732	8.011285	18.298586	1.93233	12.364729	3.63915	39.492894	43.319944	76.6155	40.611861	28.835025	36.520424	9	16	1	6	3	2	23	11	22	2	14	5	38.991379	55	93.973837	65.842857	35	38
L3_chr14_+_85069445	chr14	85069445	85069564	+	NA	NA	NA	0	0	6.753939	28.574236	3.059166	2.000435	0	0	34.577965	22.644714	16.634702	43.286096	0	0	8.154775	12.914256	14.301502	4.951215	0	0	4	29	3	3	0	0	41	22	19	63	0	0	13	21	18	5
L3_chr14_+_85163176	chr14	85163176	85163176	+	NA	NA	NA	0	0	0	0	0	0	0	0	0	0	0	0	11.152647	0	0	1.218951	2.130027	0	0	0	0	0	0	0	0	0	0	0	0	0	11	0	0	2	3	0
L3_chr14_+_91562518	chr14	91562514	91562522	+	NA	NA	NA	115.539211	75.886927	33.148595	71.211208	26.228039	12.734101	5.098207	4.229881	3.371415	3.948309	2.651928	4.902342	100.084882	82.797003	74.065217	49.557568	70.875477	39.294031	122.639339	129.348794	18.260117	71.848303	25.561358	16.022482	6.913173	6.985564	4.269577	4.120897	3.123263	6.805537	99.81953	104.668332	88.702345	80.232752	80.226779	40.590092
L3_chr14_+_92188337	chr14	92188305	92188345	+	79890	RIN3	DKFZp762H1613,FLJ11700,FLJ22439	13.144638	9.680065	0	0	8.191662	2.000434	17.661552	12.987996	3.161264	0.937795	5.104136	9.904598	15.372246	12.123671	0.494381	0	1.931891	3.000177	15.716981	16	0	0	8	3	23	19.987952	4	1	6	14	15	16	1	0	3	3
L3_chr14_+_97955885	chr14	97955883	97955885	+	NA	NA	NA	0	0	0	0.975531	0	1.276213	1.98324	4.427533	0	20.222928	2.552068	5.597492	1.032672	0	0	1.218951	3.557546	10.757917	0	0	0	1	0	2	3	7	0	19	3	8	1	0	0	2	5	11
L3_chr14_+_101855835	chr14	101855817	101855894	+	55778	C14orf131	FLJ11132	66.103791	42.90073	3.406225	35.841985	10.3237	8.679121	14.613133	17.654776	29.14362	8.645607	5.646985	21.93436	40.487634	23.694807	19.201344	15.904198	16.439058	31.405402	73.857143	72.122366	2.04844	36.456501	10.10369	12.110529	19.663052	27.060994	35.397513	9.035992	6.680084	30.9792	39.81735	30.959682	31.233714	26.018323	22.740738	32.221399
L3_chr14_+_103065273	chr14	103065243	103065324	+	115708	C14orf172	hCG_25505,FLJ40452,GCD14,Gcd14p,TRM61	78.458534	42.227836	91.155257	75.989739	103.758774	50.661726	13.132233	28.159175	49.162345	32.536513	48.150056	23.049594	33.380729	36.759008	74.75886	35.987183	35.747529	59.905159	87.404197	70.873963	48.394172	76.983209	100.842265	64.465218	17.486474	38.495088	58.505223	32.225261	53.901046	32.137932	32.793865	48.050126	98.780273	58.674728	46.385475	61.262613
L3_chr14_+_103973100	chr14	103973099	103973100	+	NA	NA	NA	4.307503	2.406191	8.919993	11.853287	10.269854	5.031562	1.398909	0.540457	0	0	0	0	0	0	0	0	0	0	5	4	5	12	10	7	2	1	0	0	0	0	0	0	0	0	0	0
L3_chr14_+_104245000	chr14	104244998	104245000	+	64423	C14orf173	hCG_2029577,C14orf151,DKFZp762A0214,FLJ22056,INF2,MGC13251,pp9484,C14orf173	10.479413	1.822352	1.591957	7.863922	3.063528	2.000434	1.398909	0	0	1.93233	1.709028	0	0	1.502626	0.494381	1.214719	0.643964	2.014269	12	3	1	8	3	3	2	0	0	2	2	0	0	2	1	2	1	2
L3_chr14_+_104261610	chr14	104261609	104261611	+	122622	ADSSL1	FLJ38602	89.750909	46.901984	18.32988	5.906061	0	0	2.059989	3.841737	5.635325	0.937795	0	0	20.217338	16.221506	15.497552	0.60736	0	0	93	79.943055	10	6	0	0	3	6	7	1	0	0	19.938039	20.893333	20.866667	1	0	0
L3_chr14_+_104870221	chr14	104870221	104870221	+	NA	NA	NA	0	0	0	0	0	0	0.66108	0	0	0	0	0	17.178529	9.293672	6.851756	1.218951	2.130027	0	0	0	0	0	0	0	1	0	0	0	0	0	17	12	10	2	3	0
L3_chr14_-_22610619	chr14	22610610	22610636	-	22985	ACIN1	ACINUS,ACN,DKFZp667N107,KIAA0670	8.365654	9.782459	11.915921	3.918306	2.043806	4.98908	12.002738	32.29026	33.479632	27.208321	18.970112	26.792803	64.542447	54.401863	119.79316	74.694489	94.760795	86.364837	9.53012	16.325301	7	4	2	7	15.508021	41	39.506667	26.506667	21.860987	39	63.82493	69.64986	136.998319	120.979882	109.823241	89.95168
L3_chr14_-_23727844	chr14	23727843	23727926	-	79711	IPO4	IMP4,FLJ23338,MGC131665	33.673421	26.908564	53.983256	61.126919	52.371851	29.542658	85.284527	99.646573	92.39784	93.766131	91.932787	62.504986	60.953618	71.813056	93.150495	135.223125	152.717097	136.441898	39	45	28.996226	61.996255	50.996241	39	104	134.998435	111	87.990625	103.998433	89.9953	59.9988	92.996394	125.94467	218.963841	182.977133	140.966483
L3_chr14_-_23810588	chr14	23810564	23810674	-	5875	RABGGTA		104.280553	94.022288	70.356515	107.356786	170.441943	85.002774	31.687553	59.862339	37.790909	31.534885	44.232928	35.549571	34.865328	38.795614	73.677488	45.952151	83.099156	95.20077	117.982929	157.77076	39.981723	109	165.984324	109	43.128057	87.994723	46.752695	32	50.953653	50	34	51	110	75	107	97
L3_chr14_-_23879038	chr14	23879017	23879043	-	11035	RIPK3	RIP3	3.265331	0	0	0.975531	2.043806	0.638107	7.964841	6.100904	3.91542	3.86466	14.835664	1.482306	16.180846	6.788551	7.775974	1.218951	2.566256	3.000177	4	0	0	1	2	1	11	10	4.960784	4	16.980392	2	15.830036	9	13	2	3.986301	3
L3_chr14_-_30565337	chr14	30565325	30565356	-	29966	STRN3	SG2NA	34.286655	46.510859	42.190855	14.711689	11.249149	1.276213	5.550929	14.575149	7.846779	2.813385	1.68608	4.41874	8.213541	8.273632	10.245031	9.749016	3.219819	4.007312	40	78	24	15	11	2	8	22	10	3	2	6	8	11	19	16	5	4
L3_chr14_-_33255782	chr14	33255782	33255782	-	NA	NA	NA	1.656842	1.810134	0	10.860769	1.019722	5.365414	1.398909	0	0.772772	0	1.709028	2.156844	0	0	0.494381	0	0.643964	0	2	3	0	11	1	7	2	0	1	0	2	3	0	0	1	0	1	0
L3_chr14_-_34943709	chr14	34943705	34943714	-	4792	NFKBIA	IKBA,MAD-3,NFKBI	4.137187	4.219726	10.20811	6.851698	6.139087	4.270834	0.66108	1.080913	5.514668	0	0.84304	0	3.087079	1.502626	6.861757	6.108291	3.714923	8.97145	5	6.985294	6	7	6	6	1	2	7	0	1	0	3	2	12	10	5	9
L3_chr14_-_36955661	chr14	36955661	36955663	-	NA	NA	NA	2.528698	2.230485	1.591957	4.587044	1.930977	6.917827	3.22487	3.109177	1.363648	3.186806	5.446898	13.674666	0	0.663128	1.52626	2.245738	0.570511	3.534918	3	3.681818	1	4.681818	1.893939	9.363636	4.542169	5	1.771084	3.313253	6.313253	19.650602	0	0.894737	2.894737	3.684211	0.894737	3.578947
L3_chr14_-_49122845	chr14	49122844	49122861	-	6235	RPS29		9.678234	4.212594	5.161982	5.887231	1.019722	1.362328	10.033684	4.59287	12.36203	10.049895	1.709028	2.936435	152.415437	108.600905	203.537574	145.094269	150.71068	69.969585	11	7	3	6	1	2	13	7	15	10	2	4	152.45025	136.128468	211.047378	233.552379	156.202241	73.293233
L3_chr14_-_50069017	chr14	50069014	50069078	-	11183	MAP4K5	GCKR,KHS,KHS1,MAPKKKK5	31.936628	26.023797	16.697553	59.332579	22.38436	18.260978	12.695944	10.16782	18.77572	9.171565	10.714229	21.239817	6.656757	13.598569	13.104027	6.674846	6.4961	5.718096	36.465312	43.682104	10.031213	60.226877	21.791444	22.875705	17.89998	16.634684	23.470337	9.441257	12.444192	30.466533	6.462794	17.913935	22.239749	10.973072	9.431325	5.703465
L3_chr14_-_52487557	chr14	52487551	52487688	-	10979	PLEKHC1	FLJ34213,FLJ44462,KIND2,MIG2,UNC112,mig-2,PLEKHC1,UNC112B	0.804244	0	10.20811	11.786991	5.457454	3.399269	0.268201	0	5.10518	0.937795	1.709028	4.709639	0	0	1.373908	7.229176	15.143522	9.886884	1	0	6	12	5.342857	5	0.434211	0	6.434211	1	2	6.434211	0	0	2.803571	11.773214	18.929412	10
L3_chr14_-_57429357	chr14	57429357	57429358	-	NA	NA	NA	0	0	1.591957	0	1.019722	0	0	10.207154	15.274928	9.14184	3.464574	4.915947	3.072054	3.815345	23.601194	1.826311	6.660754	5.92045	0	0	1	0	1	0	0	14	18	9	4	7	3	5	30	3	9	6
L3_chr14_-_68329535	chr14	68329532	68329539	-	677	ZFP36L1	ERF1,BRF1,Berg36,ERF-1,RNF162B,TIS11B,cMG1	0	0.610418	23.425888	95.129086	39.996426	16.330202	0.66108	0	35.630414	216.421923	133.732324	231.740201	1.032672	2.986084	61.491892	93.989249	107.315318	100.730661	0	1	13	95.931034	38.931034	21.965517	1	0	43	192.99729	147.994602	352.995975	1	3.997849	82.944994	151.965935	120.972501	104.989266
L3_chr14_-_68353264	chr14	68353246	68353298	-	NA	NA	NA	23.384868	16.055058	15.874743	11.777044	17.412383	4.638975	21.099559	3.977878	12.036552	8.947518	7.665081	6.524528	6.170071	2.245167	2.0796	2.43951	0	2.014269	27.859649	26.771075	8.963636	12	17	7	28.876033	7	15	9	9	8.876033	6	3	4	4	0	2
L3_chr14_-_68410883	chr14	68410882	68410889	-	NA	NA	NA	0	0	0	0	0	0	0	0	0	0	0	0	2.054407	2.269478	0.988763	11.031877	4.358886	2.014269	0	0	0	0	0	0	0	0	0	0	0	0	2	3	2	18	6	2
L3_chr14_-_68689493	chr14	68689467	68689720	-	8816	WDR22	BCRG2,BCRP2,D14S1461E,DKFZp434A035,KIAA1824	368.451805	246.988588	114.685876	320.169029	172.681316	61.60579	247.343489	371.129938	184.80871	213.092222	290.91401	380.5552	70.537421	47.14637	51.282166	65.019335	84.829849	72.27191	412.189965	415.438782	64.94204	323.968528	168.374314	84.991113	308.87007	483.257055	223.473733	206.875416	328.846517	555.471357	69.014393	62.078126	80.34525	106.18368	112.341689	73.395063
L3_chr14_-_72430563	chr14	72430556	72430578	-	8110	DPF3	CERD4,FLJ14079	0	0	0	6.895737	5.09861	0	0	1.178254	8.240688	21.790006	7.815618	8.714513	1.032672	0.742541	1.483144	12.881486	15.365846	2.014269	0	0	0	7	5	0	0	2	10	21	9	12	1	1	3	21	20	2
L3_chr14_-_73323665	chr14	73323629	73323666	-	91748	C14orf43	C14orf117,FLJ00335,LSR68,c14_5541	30.652755	14.269478	8.616153	5.821254	8.179606	2.761163	70.192771	59.573753	47.389672	44.293706	22.3342	37.321812	34.476244	14.533314	5.545695	11.657408	16.887926	9.93658	35	23.904762	5	5.96063	8	4	82.651163	78.534884	56.881329	42.883721	25.883721	52.94186	34	19	10	19	22	10
L3_chr14_-_74148642	chr14	74148642	74148651	-	4053	LTBP2	C14orf141,LTBP3,MSTP031	0	0	0	0	2.039444	0	0	0	1.580632	0	7.767239	0	0	0	0.494381	0	0	10.679818	0	0	0	0	2	0	0	0	2	0	9	0	0	0	1	0	0	11
L3_chr14_-_74587924	chr14	74587922	74587925	-	27030	MLH3	HNPCC7,MGC138372	6.92208	1.220836	1.591957	13.821751	0	0	0	0.540457	7.467917	1.87559	2.583893	1.482306	3.072054	1.011519	1.585219	3.051102	7.045449	0	8	2	1	14	0	0	0	1	9	2	3	2	3	1.368421	3	5	9	0
L3_chr14_-_74713057	chr14	74713025	74713109	-	10972	TMED10	P24(DELTA),S31I125,S31III125,TMP21,Tmp-21-I	178.36845	143.20758	79.778154	141.943903	66.575535	22.158622	259.871302	296.581276	253.514226	201.916738	204.568823	177.846148	812.88096	667.092841	780.877969	592.393181	1044.47515	505.308657	197.980066	240.965759	45.998594	143.99433	65	31	309	365.997598	294.997598	190	230.996396	257.998799	811.913825	837.930915	865.965565	954.93222	1091.948221	528.955782
L3_chr14_-_76348958	chr14	76348905	76348996	-	23357	ANGEL1	KIAA0759	4.069574	6.695022	10.51195	12.353854	18.407674	8.676351	15.378078	14.019173	11.404003	10.818537	15.624481	27.310964	15.573102	15.275854	11.118115	10.912314	19.499988	41.436541	5	11.050562	6	12.62069	17.977778	13	21	22.04582	14.090406	11.252004	17.855556	38.192578	15.203177	20	19.852792	17.877846	27	42.137516
L3_chr14_-_80477800	chr14	80477794	80477840	-	NA	NA	NA	3.332943	0	0	0	0	0	8.324116	8.915856	15.945182	5.857163	1.68608	1.454129	20.425059	14.308863	20.783595	8.540177	5.431678	3.000178	4	0	0	0	0	0	11	13	19	6	2	2	20	19	35	14	8	3
L3_chr14_-_80756971	chr14	80756966	80757072	-	2957	GTF2A1	MGC129969,MGC129970,TF2A1,TFIIA	19.278361	9.0066	38.089644	43.385193	8.183968	3.546613	6.212009	8.199717	38.426737	29.938636	6.816681	13.508462	11.178846	6.795317	48.473268	34.852273	21.791947	13.040126	21.995763	14.995763	20.995763	43.974962	8	5	9	13.074897	46	29.993763	7.993763	19	11	9	70.982986	56.846109	28.697738	13.147166
L3_chr14_-_88091113	chr14	88091098	88091122	-	11099	PTPN21	PTPD1,PTPRL10	4.941431	4.853322	22.361897	33.395618	8.170863	2.638541	1.32216	2.799624	15.279146	17.802991	8.361977	16.916654	0	4.491496	5.317639	4.265821	6.978847	3.921473	6	8	13	33.934004	8	4	2	5	18.992481	18	9.734827	23.855483	0	5.969697	9.722638	7	9.526316	3.912554
L3_chr14_-_88329042	chr14	88329041	88329047	-	161436	EML5	DKFZp781D1122,EMAP-2,HuEMAP-2	4.137187	0	12.788907	0	0	0	0.66108	0	0	1.93233	0	0.741153	0	0	0	0	0	0	5	0	7	0	0	0	1	0	0	2	0	1	0	0	0	0	0	0
L3_chr14_-_89903317	chr14	89903317	89903317	-	NA	NA	NA	0	0	0	0	0	0	0	0	0	0	0	0	28.685539	27.201724	23.562227	37.821063	18.843895	15.445576	0	0	0	0	0	0	0	0	0	0	0	0	28.5	34.5	29.5	61	22.214286	16
L3_chr14_-_90197253	chr14	90197253	90197253	-	NA	NA	NA	0	0.610418	0	3.278952	1.019722	0	0	1.178254	1.822511	0.937795	13.33141	0.741153	0	1.711233	3.105303	2.446396	1.36976	4.913316	0	1	0	3.340909	1	0	0	2	2.295775	1	15	1	0	2.272727	5	4	2	5
L3_chr14_-_90780795	chr14	90780772	90780795	-	8111	GPR68	MGC111379,OGR1,MGC156983	0	0	0	2.942775	0	0.638107	0	0	0	0	0	0.741153	0	0	0	1.826311	1.36976	10.943714	0	0	0	3	0	1	0	0	0	0	0	1	0	0	0	3	2	11
L3_chr14_-_95052712	chr14	95052695	95052770	-	NA	NA	NA	354.875343	190.782572	109.980434	105.394599	72.737574	24.300587	239.280389	223.08728	81.206621	162.868543	119.08277	146.654485	83.537692	72.20449	64.205451	43.574357	19.602164	30.86247	390.681148	321.8473	61.996954	106.992052	70.994126	34	286.89231	290.847865	98.992469	156.967231	134.836905	211.953832	81.898989	93.923705	96.67782	70.974012	27.995392	31
L3_chr14_-_98781505	chr14	98781505	98781505	-	NA	NA	NA	0	0	0	0	0	0	7.973695	0	0	0	0	0	16.175538	0	0.494381	0.60736	0	0	0	0	0	0	0	0	10	0	0	0	0	0	16	0	1	1	0	0
L3_chr14_-_99125939	chr14	99125939	99125940	-	NA	NA	NA	12.6035	4.77729	1.591957	2.933393	1.019722	1.362328	0.66108	0	4.070608	0	0	0.037155	0	3.040757	0	0	0	0	14	8	1	3	1	2	1	0	5	0	0	0.046036	0	4	0	0	0	0
L3_chr14_-_99842575	chr14	99842533	99842606	-	123096	SLC25A29	C14orf69,CACL,FLJ38975	16.056278	11.468793	20.750043	5.859986	2.039444	4.552861	6.744013	1.080913	0	2.94947	0.717451	2.936435	8.235415	0.677864	0.494381	1.822079	0.643964	3.948947	19	19	11	6	2	7	9	2	0	3	0.853659	4	8	0.914286	1	3	1	3.941176
L3_chr14_-_100105103	chr14	100105073	100105103	-	NA	NA	NA	12.068936	1.822352	0	0	0	0	0	2.939727	1.545543	5.962743	2.529121	1.574263	1.032672	0	0	0.60736	0	0	13.97619	3	0	0	0	0	0	5	2	6	3	2.111891	1	0	0	1	0	0
L3_chr14_-_103675149	chr14	103675149	103675149	-	NA	NA	NA	3.286286	4.10149	0	4.776029	0	0	0	1.685568	0	0	0	0	3.023662	10.720582	0.467595	0	0.643964	0.959891	3.857143	6.857143	0	4.857143	0	0	0	2.75	0	0	0	0	2.952381	13.809524	0.952381	0	1	0.952381
L3_chr14_-_104096366	chr14	104096365	104096367	-	NA	NA	NA	6.432276	4.620545	4.93594	4.176225	0.779143	1.08545	7.297116	11.749703	4.64577	1.873091	2.449636	2.771355	20.046174	10.633481	10.009767	4.865158	10.446826	2.971095	7.625	7.6875	3	4.25	0.764706	1.625	9.705882	16.267802	5.764706	1.941176	2.882353	3.882353	19.755307	13.890035	15.912146	7.96875	13.816622	3
L3_chr14_-_104675984	chr14	104675982	104675984	-	NA	NA	NA	0	0	0	0	0	0	0	0	0	0	0	0	1.032672	0	11.718007	1.832151	1.36976	3.97823	0	0	0	0	0	0	0	0	0	0	0	0	1	0	16	3	2	4
[truncated: 447 more rows]
