# Supplementary material for: Core promoter structure and genomic context reflect histone 3 lysine 9 acetylation patterns
Source: BMC Genomics. 2010 Apr 21;11:257. doi: 10.1186/1471-2164-11-257 (PMC2867832; doi:10.1186/1471-2164-11-257)
Supplement: Additional file 1 — Result of the clustering and the extracted subsets of the clusters, filtered by gene expression level [file 1471-2164-11-257-S1.zip › pol_pma_96h/upstream.named]

L3_chr1_+_2696323	chr1	2696323	2696324	+	NA	NA	NA	137.78757	96.304861	63.193134	214.853639	215.960342	246.886995	3538.017547	2814.537113	753.748171	2153.137701	1224.257184	4394.918423	121.468303	96.040015	195.11325	101.574403	90.16259	227.056753	139.766522	166.20005	31.393536	214.592743	208.385806	235.06516	2867.973431	2070.767606	793.345388	1679.464094	1269.032094	7549.801178	121.78501	119.725838	194.814596	163.177515	95.422091	244.188827
L3_chr1_+_2818278	chr1	2818278	2818278	+	NA	NA	NA	0	0	0	0	0	0	0	0	0	0	0	0	12.158417	0	0.494381	0	0	0	0	0	0	0	0	0	0	0	0	0	0	0	12	0	1	0	0	0
L3_chr1_+_3360829	chr1	3360826	3360837	+	NA	NA	NA	15.579632	2.380195	0.420916	2.5458	1.079858	0.035936	1.583249	0.918388	0.515837	0.041047	1.093803	0.338807	4.603869	1.121596	1.570979	1.970258	0.850131	0.665542	18.170196	3.923359	0.288699	2.597185	1.058787	0.076365	2.242553	1.732516	0.677651	0.049796	1.291582	0.445576	4.472647	1.518411	2.799309	3.23596	1.349481	0.655263
L3_chr1_+_3531425	chr1	3531405	3531477	+	127262	FAM79A	es:FLJ21811,RP11-46F15.3,FLJ21811,h-mover,mover,FAM79A	46.220651	29.011981	24.711873	44.290761	43.096975	42.882528	29.523234	10.832758	21.255945	5.685026	12.816748	15.20857	9.706274	17.684599	45.156436	17.662027	64.408687	66.928746	53.249442	48.121487	14.923372	45.115015	42.142338	57.899543	40.381329	18.060233	26.53392	5.92029	14.92029	20.948633	9.427924	23.532112	71.091613	28.907745	83.796126	67.967018
L3_chr1_+_3687795	chr1	3687795	3687797	+	NA	NA	NA	0	0	0	0.975531	0	3.712866	1.398909	1.080913	4.070608	0	0	0.741153	1.032672	0	0	1.218951	2.130027	23.969658	0	0	0	1	0	5	2	2	5	0	0	1	1	0	0	2	3	25
L3_chr1_+_4615241	chr1	4615218	4615268	+	55966	AJAP1	MOT8,RP3-426F10.1,SHREW-1,SHREW1	23.934997	19.835102	1.591957	0	2.817469	4.037376	4.961082	1.858813	0	0.937795	0.84304	2.223458	5.152423	1.577482	0.494381	1.214719	0	0	27.738659	33	1	0	2.763612	6	7.035008	3	0	1	1	3	5	2.128834	1	2	0	0
L3_chr1_+_6407422	chr1	6407421	6407422	+	83715	ESPN	RP4-650H14.1,DFNB36,DKFZP434A196,DKFZp434G2126,LP2654	7.595131	17.048258	3.343982	0	1.019722	0	4.589349	3.30128	3.120103	0	0.84304	0	1.032672	2.269478	1.090837	0	0	0	8.791667	28.895833	2	0	1	0	6	5	3.931034	0	1	0	1	3	2	0	0	0
L3_chr1_+_19349697	chr1	19349697	19349697	+	NA	NA	NA	0	0.610418	0	1.957861	3.069543	0	0	0	7.467917	9.276411	16.054676	4.915947	1.032672	2.269478	5.31075	10.472942	7.901921	4.913316	0	1	0	2	3	0	0	0	9	9	18	7	1	3	8	17	10	5
L3_chr1_+_23942547	chr1	23942545	23942570	+	6924	TCEB3	SIII,TCEB3A	13.600712	5.44938	14.380864	9.805537	5.09861	4.184719	4.196727	4.892969	3.982921	1.87559	4.215201	9.305491	2.771507	8.384041	10.16924	7.954347	12.94553	8.97145	16	9	8	10	5	6	6	7.96	5	2	5	13	2.681818	11	16	13	17	9
L3_chr1_+_24842370	chr1	24842352	24842379	+	10250	SRRM1	160-KD,MGC39488,POP101,SRM160	4.922173	5.985763	0	8.801528	11.25519	2.000434	36.299416	52.26233	48.924753	17.736971	17.240656	25.299002	37.597507	47.092099	48.922398	33.119051	22.540953	23.750441	6	9.931034	0	8.965517	11	3	46.9658	67.976074	58.935024	17.996575	19.986301	35.962421	36.974277	60.954984	70.91644	53.935722	29.949283	23.983933
L3_chr1_+_25629974	chr1	25629968	25629985	+	55219	TMEM57	RP3-469D22.2,FLJ10747,FLJ23007,MACOILIN	20.21284	10.752674	19.542846	15.808743	19.551368	2.123056	2.059989	2.161827	2.353404	0.937795	3.418055	2.195282	5.126461	1.502626	5.805131	4.265821	1.36976	3.021404	23	18	11	16	19	3	3	4	3	1	4	3	5	2	9	7	2	3
L3_chr1_+_26310920	chr1	26310889	26310933	+	149420	PDIK1L	CLIK1L,RP11-96L14.4	2.412732	2.523457	1.591957	2.701971	0	0.638107	1.398909	0.595787	0	0.937795	2.195524	2.936435	11.780091	5.480322	4.431995	15.429578	9.772342	1.884776	3	4.143902	1	2.764706	0	1	2	1.131737	0	1	2.598403	4	11.488801	7.373253	8.594059	25.220609	13.982163	1.869565
L3_chr1_+_29086187	chr1	29086163	29086201	+	2035	EPB41	RP11-242O24.1,4.1R,EL1,HE	15.171676	3.644703	6.527896	0.975531	5.123968	3.485384	6.212009	8.216232	4.804578	2.813385	15.776044	5.093279	4.119751	6.742268	2.0796	4.880067	2.013724	2.014269	18	6	4	1	5	5	9	12.631068	6	3	18	7	4	9	4	8	3	2
L3_chr1_+_29322016	chr1	29322016	29322016	+	NA	NA	NA	6.117836	2.406191	1.591957	5.906061	3.069543	0.638107	2.16878	0.540457	8.326049	0.937795	3.464574	4.915947	1.032672	0	2.4069	3.677067	5.358761	12.589419	7	4	1	6	3	1	3	1	10	1	4	7	1	0	4	6	7	13
L3_chr1_+_29435620	chr1	29435602	29435628	+	10076	PTPRU	FLJ37530,FMI,GLEPP1,PCP-2,PTP,PTP-J,PTP-PI,PTPPSI,PTPRO,PTPU2,R-PTP-PSI,hPTP-J	10.169144	6.077473	1.591957	2.933393	0	2.000434	10.573936	5.176495	3.934036	0	0.84304	0	0	0.742541	3.216192	0	0	0	12	10	1	3	0	3	14	8.818182	5	0	1	0	0	1	6	0	0	0
L3_chr1_+_29456216	chr1	29456216	29456216	+	NA	NA	NA	0	0	0	0	0	0	0	0	0	0	0	0	0	0	0	0.60736	23.325456	44.630274	0	0	0	0	0	0	0	0	0	0	0	0	0	0	0	1	27.022727	47
L3_chr1_+_32889369	chr1	32889357	32889487	+	5928	RBBP4	NURF55,RBAP48	18.855353	7.294994	3.183914	9.768909	2.039444	2.724655	15.223813	4.561096	6.301236	0.937795	6.822041	10.057186	80.561655	55.217516	49.039271	32.985668	43.742657	43.489796	23	12	2	10	2	4	21.972603	8	8	1	8	13.829746	78.980716	72.902431	81	54	61.984646	43.994118
L3_chr1_+_35506859	chr1	35506847	35507181	+	9202	ZMYM4	MYM,CDIR,DKFZp686B09210,DKFZp686L0547,KIAA0425,ZNF198L3,ZNF262,RP11-181E22.3	51.867194	46.194191	11.52981	45.206167	9.190584	2.000435	33.37837	28.015165	20.519877	9.942053	33.849519	14.446425	40.674533	27.543714	29.732088	39.787758	27.587676	13.838927	60.370808	77	7	46	9	3	44	41	25.589862	10	39	20	39.907349	35.994737	45.537585	65	37.984211	13.952632
L3_chr1_+_37718189	chr1	37718163	37718189	+	NA	NA	NA	0	0	4.775871	1.951062	0	0	0	0.540457	7.167072	21.430789	0.84304	1.482306	0	0.742541	0.988763	0.60736	0.643964	0	0	0	3	2	0	0	0	1	9	21	1	2	0	1	2	1	1	0
L3_chr1_+_37930754	chr1	37930727	37930815	+	55143	CDCA8	BOR,FLJ10468,FLJ12042,BOREALIN	17.374059	10.849482	8.345896	8.767384	1.019722	0.638107	41.023656	22.293661	8.583251	22.842351	2.552068	12.961381	111.696225	88.883004	119.612984	121.496625	23.442848	51.903835	20	18	5	8.966667	1	1	53	34	10.972414	23	3	18	110	115	159.998529	196.992636	32	53
L3_chr1_+_39229503	chr1	39229497	39229596	+	79647	C1orf108	FLJ12666,RP11-781D11.2,STRF2	319.358606	264.430871	358.2926	414.852812	202.761375	50.382566	129.855889	154.874174	271.073247	110.460709	194.010433	155.381773	162.330085	146.513783	304.402341	184.283184	261.85932	146.203839	344.728885	448.996419	186.999405	417.99105	196.992858	65	158.994387	203.992782	317.957614	107.990431	217.983218	225.998394	159.986729	188.965112	384.974112	298.972801	310.957522	150.990066
L3_chr1_+_44185212	chr1	44185169	44185242	+	9670	IPO13	IMP13,KAP13,KIAA0724,RANBP13,RP11-7O11.4	15.520617	9.030446	17.867186	38.42209	36.526042	16.564004	32.908861	22.518835	37.113813	106.267944	63.154949	49.831563	18.459326	16.709576	15.698476	48.528145	50.278408	76.7169	18	15	10	38.993103	35.592593	22	42.992	33	45	100	71.994624	72	18	22	25.996667	79	63	79
L3_chr1_+_44451732	chr1	44451732	44451732	+	55929	DMAP1	DKFZp686L09142,DNMAP1,DNMTAP1,EAF2,FLJ11543,KIAA1425,SWC4,RP5-891H21.2	0	0	0	0.975531	0	0.638107	0	0	0	0	0	0	10.146174	1.502626	6.075174	1.218951	0	2.971095	0	0	0	1	0	1	0	0	0	0	0	0	10	2	9	2	0	3
L3_chr1_+_44998480	chr1	44998480	44998480	+	NA	NA	NA	0	0	0	0	0	1.362328	0	0	0	0	19.699325	0	0	0	0	0	0	0	0	0	0	0	0	2	0	0	0	0	22	0	0	0	0	0	0	0
L3_chr1_+_45048725	chr1	45048725	45048725	+	NA	NA	NA	0	0.610418	0	0	0	0	0	0	13.526017	0	0	0	0	0.742541	1.733047	0	0.643964	0	0	1	0	0	0	0	0	0	16	0	0	0	0	1	3	0	1	0
L3_chr1_+_46041828	chr1	46041828	46041922	+	23139	MAST2	FLJ39200,KIAA0807,MAST205,MTSSK,RP4-533D7.1	154.525437	105.692565	93.53707	154.051299	114.471331	68.868775	145.73052	146.639112	82.541428	171.705249	119.914325	149.995856	55.066592	56.269336	37.896053	40.875015	46.291578	91.529657	170.982943	177.973111	52	155.996345	111.510047	90.997546	176.987725	191.984871	98.983005	163.932191	135.997176	217.673025	54	72.906108	58.993274	66.572862	59.20372	93.967143
L3_chr1_+_51215854	chr1	51215838	51215860	+	NA	NA	NA	19.017973	5.449379	0	1.972672	1.019722	0.638107	8.634775	18.21466	14.792216	1.93233	1.022093	4.335282	3.087079	5.26552	3.108403	1.235807	0.643964	1.01982	22.022578	9	0	2.022578	1	1	11	28.027347	18.027347	2	1.218778	6	3	6.972973	5.011769	2.035307	1	1.011769
L3_chr1_+_62675290	chr1	62675287	62675291	+	7398	USP1	UBP	17.257461	6.634735	4.93594	0	1.019722	0	2.960227	3.109177	0	0	0.84304	1.454129	0	1.485082	3.890044	1.826311	0.643964	0	20	11	3	0	1	0	4	5	0	0	1	2	0	2	7	3	1	0
L3_chr1_+_74436515	chr1	74436507	74436566	+	8790	FPGT	GFPP	5.021789	1.822352	0	2.933393	1.019722	0	7.586287	2.799624	0.772772	6.70065	6.836735	15.754222	31.740213	27.364905	16.925467	30.504106	31.580286	12.992132	6	3	0	3	1	0	10	5	1	7	8	22	31	35.995261	30	49.893617	43	13
L3_chr1_+_84382538	chr1	84382529	84382590	+	5567	PRKACB	DKFZp781I2452,MGC41879,MGC9320,PKACB,RP11-82H13.1	0.804244	0	0	5.906061	0	0	20.751636	23.315781	18.036541	43.890501	53.395201	40.121358	27.590128	23.536557	14.613806	41.673578	44.649498	19.92302	1	0	0	6	0	0	28	36	22	43	60.992537	56	27	31	26	68	60	20
L3_chr1_+_89926992	chr1	89926989	89927012	+	NA	NA	NA	0	0	0	0	0	0	0	4.19009	0	0	0	0	6.11623	36.137677	12.109892	0.60736	0	0	0	0	0	0	0	0	0	7	0	0	0	0	5.958027	46.784114	18.843437	1	0	0
L3_chr1_+_97082579	chr1	97082579	97082579	+	NA	NA	NA	0.804244	1.211934	10.842991	0.008464	0	0	1.398909	0	0.772772	0	0.84304	0	1.032672	0.742541	8.437354	1.832151	0	0	1	2	6	0.008885	0	0	2	0	1	0	1	0	1	1	12	3	0	0
L3_chr1_+_100590609	chr1	100590609	100590653	+	8556	CDC14A	cdc14,hCDC14	9.844346	7.890923	12.434948	3.908923	0	0.638107	15.898012	24.415102	6.350121	4.737343	3.37216	23.567675	11.246166	4.497101	7.73022	16.587422	0	2.014269	12	13	7	4	0	1	21	34	8	4.933333	4	34	11	6	13	27	0	2
L3_chr1_+_109838235	chr1	109838206	109838252	+	284613	CYB561D1	FLJ39035,FLJ44753,MGC138204,RP5-831G13.3	2.412732	0	8.505964	9.775709	5.108987	2.552427	4.943467	5.560447	9.485386	7.695185	7.688029	2.964611	8.228566	4.514645	5.295792	10.367493	11.317386	11.8788	3	0	5	10	5	4	7	9	12	8	9	4	8	6	10	17	16	12
L3_chr1_+_109892717	chr1	109892714	109892812	+	2773	GNAI3	87U6,FLJ26559	188.955757	124.762984	143.837441	125.315949	55.396856	11.464453	90.987937	225.278184	161.05178	135.216454	143.962453	138.08041	406.858708	480.414522	675.183902	365.004207	472.182344	211.945466	209.998559	211	76.988604	127	54	16	111	276.961176	187.999076	128.999076	161.992601	201.962994	404.998732	604.994928	757.976155	589.892016	528.998416	219.988255
L3_chr1_+_112100047	chr1	112100038	112100113	+	11218	DDX20	DKFZp434H052,DP103,GEMIN3	38.717079	24.902247	15.640349	12.786762	5.11335	2.724655	5.936895	9.456313	10.560706	9.276411	1.68608	9.208465	15.280393	16.142281	19.029907	8.561573	7.372485	18.468991	43	42	9	13	5	4	8	14	13	9	2	13	15	21	29	14	10	19
L3_chr1_+_112740378	chr1	112740371	112740378	+	NA	NA	NA	0	0	37.254345	0.975531	0	1.362328	0	0.540457	0	0	0.84304	0	0	0	0	0	0	3.000177	0	0	19	1	0	2	0	1	0	0	1	0	0	0	0	0	0	3
L3_chr1_+_113734659	chr1	113734650	113734660	+	260425	MAGI3	MAGI-3,MGC163281,RP4-730K3.1,dJ730K3.2	5.111747	4.796445	3.343982	0.975531	2.043806	0	2.721069	2.880417	4.843379	0.937795	0.84304	3.59413	9.13893	1.485082	12.538936	2.433671	3.557546	0	6	8	2	1	2	0	4	4.975	6	1	1	5	9	2	18.827586	4	5	0
L3_chr1_+_114273750	chr1	114273750	114273851	+	204851	HIPK1	KIAA0630,MGC26642,MGC33446,MGC33548,Myak,Nbak2	31.755071	38.936389	13.745629	13.016625	8.734749	3.469526	96.291196	151.012515	81.244517	76.807674	60.847327	75.617029	47.910894	45.045936	14.630846	17.630935	12.14212	12.510618	37.784417	64.73553	7.85241	13.314784	8.558295	5.49904	123.737856	209.108785	98.913269	77.135743	70.130406	106.583577	46.755324	59.333545	26.597644	28.884927	17.32687	12.527073
L3_chr1_+_116748808	chr1	116748807	116748809	+	NA	NA	NA	0	0	0	0	0	0	0	0	0	0	0	0	8.076761	3.783298	6.299513	12.05457	5.174691	4.99322	0	0	0	0	0	0	0	0	0	0	0	0	7.923077	5	10	19.585522	7	5
L3_chr1_+_117404462	chr1	117404447	117404503	+	8458	TTF2	HuF2	26.22047	19.206307	6.527897	4.871337	1.019722	0	131.916823	145.698856	96.174855	52.466611	24.956985	52.494797	163.944092	100.290474	93.612561	49.024311	31.182639	47.198677	31	31.973509	4	4.986667	1	0	159.685112	190.807171	115.983851	51.993594	28.996753	74.976106	161.823466	129.909317	132.927697	79.951155	41.946059	47.946202
L3_chr1_+_117554351	chr1	117554350	117554351	+	NA	NA	NA	0.804244	1.220836	0	1.957861	0	0	0	4.660995	14.25791	0.887691	5.148592	6.276676	0.519085	0.420305	0.988763	0	0.643964	0	1	2	0	2	0	0	0	7.079153	16.948718	0.948718	5.948718	9	0.5	0.571429	2	0	1	0
L3_chr1_+_120056043	chr1	120056034	120056085	+	26227	PHGDH	3-PGDH,3PGDH,MGC3017,PDG,PGAD,PGD,PGDH,SERA	12.43775	3.043188	1.591957	0	1.019722	0	30.861895	39.170776	16.785318	1.93233	0.84304	1.482306	52.098617	43.745834	30.355489	6.092133	1.931892	4.007312	14.958333	5	1	0	1	0	40.956204	56.150334	21	2	1	2	51.123282	57	49.016245	10	3	4
L3_chr1_+_148710701	chr1	148710700	148710701	+	23248	KIAA0460	FLJ32145,HSPC099	0	0	0	0	0	0	0	0.540457	0	0	0	0	11.152647	0	0	0.60736	0.643964	0	0	0	0	0	0	0	0	1	0	0	0	0	11	0	0	1	1	0
L3_chr1_+_152496516	chr1	152496513	152496516	+	9898	UBAP2L	FLJ42300,KIAA0144,NICE-4	0	0	0	0	0	0	0	0	0	0	0	0	0	17.057627	0	1.218951	0	0	0	0	0	0	0	0	0	0	0	0	0	0	0	22	0	2	0	0
L3_chr1_+_153241672	chr1	153241665	153241859	+	51043	ZBTB7B	RP11-307C12.9,DKFZp686G01254,ZBTB15,ZFP67,c-Krox,hcKrox,THPOK	13.974875	6.553079	10.842991	8.772797	9.823879	9.054766	1.98324	0.899301	0.772772	1.87559	5.911906	24.656934	3.098016	2.227622	1.298395	4.154535	64.127299	267.046838	16.777778	10.762376	6	8.9625	9.634828	13.648496	3	1.572816	1	2	6.881356	35.584371	3	3	2.531024	6.827815	69.16193	288.453795
L3_chr1_+_153431415	chr1	153431411	153431415	+	NA	NA	NA	0	1.822352	1.591957	0	0	0	0	0	0.772772	0	0	0	10.216299	0	0.494381	0	0	0	0	3	1	0	0	0	0	0	1	0	0	0	10	0	1	0	0	0
L3_chr1_+_153445652	chr1	153445629	153445657	+	4580	MTX1	MTX,MTXN,RP11-263K19.5	18.497476	8.358614	5.281625	16.866641	15.640031	19.759574	1.747852	3.577524	4.95874	5.030034	7.558277	1.542077	19.00688	20.136259	22.585151	20.271088	20.225807	21.794685	21.243061	13.799924	3.342704	17.152798	15.257066	24.342704	2.697538	6	6.332859	5.257261	8.847556	2.111675	18.633731	26.462042	36.296799	33.137866	28.015396	21.945113
L3_chr1_+_154390954	chr1	154390939	154390978	+	64218	SEMA4A	CORD10,FLJ12287,RP11-54H19.2,RP35,SEMAB,SEMB	4.117929	7.869802	3.183914	0.975531	2.039444	0	13.786971	11.606228	8.158417	4.919368	0	4.352126	7.165439	33.613447	10.066407	3.664301	2.013723	3.000177	5	13	2	1	2	0	19	18	10	5	0	6	7	43.947368	17	6	3	3
L3_chr1_+_157246340	chr1	157246315	157246345	+	3428	IFI16	IFNGIP1,MGC9466,PYHIN2	0	0	0	0	0	0	0	1.62137	0	14.078866	6.901673	12.673908	8.194907	1.485082	4.159201	3.661116	14.029788	4.007312	0	0	0	0	0	0	0	3	0	14	8	18	7.981818	2	8	6	19	4
L3_chr1_+_158063110	chr1	158063106	158063308	+	56833	SLAMF8	FLJ20442,RP11-190A12.3,BLAME,MGC129578,SBBI42	0	0	0	8.802761	9.211384	27.416373	0.66108	0	38.199703	77.540414	165.303298	236.395797	0	0	14.937323	128.778668	218.187483	408.507469	0	0	0	9	9	33	1	0	48	79	188.998211	339.879311	0	0	26.993513	209.95867	275.961765	422.88471
L3_chr1_+_170768775	chr1	170768770	170768936	+	51430	C1orf9	CH1	51.223957	42.522801	30.67421	58.495164	35.829311	5.190968	10.083367	22.152143	20.909025	15.288421	10.25479	15.75577	28.607918	18.845233	19.031678	20.109808	17.539154	9.746984	58	71	18	59.406761	34.978323	8	13.915663	35.159048	26.278696	16	12	22	27.971831	24.985	32.985	32.947368	24.91248	9.785797
L3_chr1_+_173813342	chr1	173813341	173813342	+	NA	NA	NA	0	0	0	0	0	0	0	0.767892	0	0.937795	8.188775	25.291663	0.254608	0	0.298524	2.437903	2.913582	0.651831	0	0	0	0	0	0	0	1.366667	0	1	9.3	37.733333	0.243902	0	0.642857	4	4	0.642857
L3_chr1_+_175599249	chr1	175599249	175599249	+	NA	NA	NA	5.198905	2.406191	0	1.957861	1.019722	0	0.66108	0	0	0	11.521689	0	0	0	0	0.60736	0	0	5.988372	4	0	2	1	0	1	0	0	0	13	0	0	0	0	1	0	0
L3_chr1_+_178190519	chr1	178190519	178190571	+	9857	CEP350	RP11-502H18.1,CAP350,FLJ38282,FLJ44058,KIAA0480,gm133	83.341479	76.603313	18.824263	60.297287	16.420778	2.638541	42.145593	91.152969	60.813201	39.611699	50.445771	49.71862	54.444035	33.787747	23.217245	25.157301	16.678636	21.603006	92.428571	129.997033	11	60.99115	16	4	51.995181	111	70.997585	38.985577	57	72	54	44	34	41	23	22
L3_chr1_+_181585580	chr1	181585579	181585580	+	NA	NA	NA	0.804244	0	0	0.975531	1.019722	0.638107	0	0	4.070608	2.94947	1.709028	6.276676	1.032672	0.742541	8.437354	13.558247	30.913822	42.830808	1	0	0	1	1	1	0	0	5	3	2	9	1	1	12	22	35	45
L3_chr1_+_181708160	chr1	181708160	181708275	+	9887	SMG7	RP1-127C7.1,C1orf16,EST1C,FLJ23717,KIAA0250,SGA56M,SMG-7	65.032503	61.725202	35.238118	35.74235	16.062044	3.190533	17.306858	17.780251	20.409206	6.899854	13.174292	15.218705	43.291603	26.177367	36.701766	16.185031	39.557679	15.596295	74.487941	103.622062	20.989104	36.388641	15.71101	5	23.924808	27.893182	25.306467	7.226833	15.352358	21.068617	42.458392	34.38048	59.415165	26.544811	51.184161	15.687196
L3_chr1_+_182622724	chr1	182622721	182622879	+	81563	C1orf21	RP4-768P8.1,PIG13	44.273063	27.712236	27.596725	28.34295	13.284213	7.750242	18.561338	16.261829	32.867799	19.670347	13.612257	27.887882	41.735851	24.176748	19.668389	37.985639	26.463704	14.963435	51.983871	46	16	28.87234	13	11	26	26	40	20	16	38.973333	40.992063	32	35	62	37	15
L3_chr1_+_200191263	chr1	200191249	200191274	+	10440	TIMM17A	TIM17,TIM17A	2.461087	1.220836	0	1.951062	0	0	0.66108	0.540457	0.772772	0	0	2.936435	11.278862	13.634462	17.782102	14.052245	16.416847	18.730536	3	2	0	2	0	0	1	1	1	0	0	4	11	18	30	22.992593	23	19
L3_chr1_+_201251984	chr1	201251984	201251984	+	NA	NA	NA	0.804244	0	0	0.975531	0	0	0	0	3.233036	6.077393	11.521689	1.454129	0	0	3.105303	3.677067	0	0	1	0	0	1	0	0	0	0	4	6	13	2	0	0	5	6	0	0
L3_chr1_+_201862545	chr1	201862543	201862584	+	493	ATP2B4	ATP2B2,DKFZp686G08106,DKFZp686M088,MXRA1,PMCA4,PMCA4b,PMCA4x	7.640446	6.657998	1.591957	0.900128	2.043806	0	44.234432	51.886932	34.112352	15.239154	20.007619	34.942671	85.934259	58.701146	47.396512	31.319378	25.153242	20.872771	9	11	1	0.923077	2	0	56	70.99262	40.988916	15	23	49.996296	84.974063	75.997041	61	51	32	20.988226
L3_chr1_+_209499221	chr1	209499219	209499369	+	55758	RCOR3	FLJ10876,FLJ16298,RP11-318L16.1	36.745484	31.811159	16.962049	41.273211	6.122694	3.190534	49.240672	74.48622	44.367648	25.906798	31.246923	64.866437	47.867098	55.34973	25.607276	28.196871	30.897644	21.743563	43	52.985981	10	42	6	5	62	107	54	26	36	93	47	72	40	46	42	22
L3_chr1_+_210848725	chr1	210848722	210848780	+	467	ATF3		0	61.223415	17.536146	58.436897	65.976763	15.257477	1.32216	35.255561	22.398378	42.672304	75.804459	45.139392	17.255159	76.731759	78.825116	98.0759	233.866754	170.389897	0	104	10	58.985185	64	19	2	45	27	39.748649	83.99278	66	17	97	93.995049	157.992537	237.987627	179.849931
L3_chr1_+_211291216	chr1	211291197	211291326	+	26750	RPS6KC1	RPK118,humS6PKh1	95.747012	49.150027	56.879571	97.417943	17.377884	9.540049	6.820762	24.592866	27.363192	26.912604	31.24404	26.501285	26.542564	28.216743	32.591439	36.729462	27.453089	8.014625	107.9729	81.981015	32.986465	98.989175	17	13.99729	9	38.996212	33.992481	27.558398	35.988722	37	26	37	54.847143	60	39	8
L3_chr1_+_215375507	chr1	215375501	215375517	+	NA	NA	NA	9.857003	7.29925	14.016158	22.164787	4.588228	2.138984	4.904348	3.27228	5.664109	5.760223	5.073631	3.163362	4.505573	3.517724	1.966234	5.356574	2.421272	2.558752	11.514046	12.119446	8.182673	22.486568	4.497387	3.334519	6.909557	5.560237	7.208611	5.768711	5.953362	4.3143	4.377499	4.684167	3.959689	8.765731	3.702461	2.54157
L3_chr1_+_216586257	chr1	216586256	216586258	+	7042	TGFB2	MGC116892,TGF-beta2	0	0	0	0	0	0	0	0	0	0	0	0	0	0	0	1.218951	19.933979	0	0	0	0	0	0	0	0	0	0	0	0	0	0	0	0	2	24	0
L3_chr1_+_219026837	chr1	219026822	219026881	+	64757	MOSC1	FLJ22390,RP11-295M18.1	48.207511	23.276904	3.343982	2.933392	4.089265	0	1.32216	4.658438	1.545544	0	0	2.223459	14.359207	10.567571	1.733047	1.218951	9.274636	5.014447	55.22399	38.739114	2	3	4	0	2	8	2	0	0	3	14	13.985714	3	2	12.985714	5
L3_chr1_+_220706294	chr1	220706294	220706294	+	NA	NA	NA	0	0	0	10.860769	0	2.908506	0.66108	0	0	0	0	0	0	0	0.494381	0	0	0	0	0	0	11	0	4	1	0	0	0	0	0	0	0	1	0	0	0
L3_chr1_+_226002358	chr1	226002356	226002358	+	116841	C1orf142	RP5-870F10.2,DKFZp686M10160,FLJ12517,IMAGE3451454,SNAP-47,SVAP1	4.307503	2.406191	0	35.711382	15.424047	0.638107	0.66108	1.178254	7.671456	48.489952	30.703976	6.276676	1.032672	1.396305	3.105303	19.703841	26.666135	1.007135	5	4	0	36	15	1	1	2	9.2375	43.944444	34	9	1	1.860759	5	31.883117	30.557279	1
L3_chr1_+_234372461	chr1	234372456	234372462	+	7107	GPR137B	TM7SF1	2.401403	4.810795	12.788907	5.856119	3.063528	0.638107	4.589349	3.109177	11.680778	12.286252	2.552068	5.713997	10.185233	5.372022	17.114761	16.018997	5.997611	4.951215	2.986486	8	7	5.986486	3	1	6	5	13.989691	12	3	8	10	7	25	25.99359	7.993865	5
L3_chr1_+_234753888	chr1	234753864	234753928	+	3964	LGALS8	Gal-8,PCTA-1,PCTA1,Po66-CBP	6.549919	7.818512	4.93594	4.884454	0	0.638107	6.873088	43.115367	27.97433	6.548879	11.074883	31.521091	50.013112	49.690518	54.781484	70.707781	25.23087	23.759284	8	13	3	5	0	1	10	61	33.989247	6.983957	13	44.337615	49	65	76	114.992147	35	24
L3_chr1_-_1811704	chr1	1811701	1812447	-	2782	GNB1		867.510197	528.543561	527.496815	655.745521	379.149635	179.638473	775.52524	564.559983	525.217236	446.751582	471.611883	501.473965	448.465008	371.281365	505.382921	397.684522	470.240449	489.281934	930.74277	898.063772	284.189498	663.429709	369.194762	232.379256	886.439229	685.293866	619.687518	431.357692	531.189396	734.046377	444.22129	475.600517	680.924926	645.880048	564.014485	504.977515
L3_chr1_-_2333843	chr1	2333827	2333857	-	5192	PEX10	MGC1998,NALD,RNF69	13.396936	4.255121	3.183914	4.877655	7.142416	1.91432	2.059989	0.540457	0	0	0.84304	0	2.054407	1.485082	7.538179	1.826311	2.013723	3.021404	16	7	2	5	7	3	3	1	0	0	1	0	2	2	12	3	3	3
L3_chr1_-_2468267	chr1	2468257	2468280	-	NA	NA	NA	3.265331	4.853322	0	4.893837	13.284212	1.276213	1.32216	1.080913	0	0.937795	1.68608	1.454129	0	0	0	0	0.643964	1.007135	4	8	0	5	13	2	2	2	0	1	2	2	0	0	0	0	1	1
L3_chr1_-_3635958	chr1	3635955	3635958	-	NA	NA	NA	2.46419	0.606777	0.005947	4.763149	0.985628	0.004487	2.188225	3.726704	1.631938	0	0.84304	1.454129	29.522446	15.737334	19.784126	7.508479	9.678136	10.806655	2.932363	0.993606	0.005405	4.844109	0.966667	0.010776	3.038356	5.844749	2.073875	0	1	2	29.297731	20.154658	25.449929	12.213353	12.061221	11.1232
L3_chr1_-_3943252	chr1	3943252	3943252	-	NA	NA	NA	0	0	0	0	0	0	0	0.935909	0.772772	43.168643	8.774794	2.156844	0.519085	0	0	0	0	1.993043	0	0	0	0	0	0	0	1.62963	1	39.309885	9.952376	3	0.5	0	0	0	0	2
L3_chr1_-_6191933	chr1	6191932	6191934	-	NA	NA	NA	0	0	0	0	0	0	0	0	0	0	0	0	14.196217	0.742541	0	0	0	0	0	0	0	0	0	0	0	0	0	0	0	0	14	1	0	0	0	0
L3_chr1_-_6402165	chr1	6402163	6402167	-	54626	HES2		3.357909	2.420552	5.161982	5.534763	4.089265	6.875648	10.18869	3.109177	1.545543	1.93233	0	15.039546	7.15911	0	6.230816	0	0.643964	1.007135	4.0284	4	3	5.644068	4	9.525424	13.052223	5	2	2	0	21.880952	7	0	10	0	1	1
L3_chr1_-_8406635	chr1	8406619	8406643	-	473	RERE	ARP,ARG,RP11-141M15.2,ATN1L,DNB1,FLJ38775,KIAA0458	0.804244	0.610418	0	7.847675	5.108987	0	2.16878	0.540457	0.772772	14.02364	11.25476	5.806255	0	0	0	2.433671	2.773991	3.000177	1	1	0	8	5	0	3	1	1	14	13	8	0	0	0	4	4	3
L3_chr1_-_11663767	chr1	11663763	11663836	-	10459	MAD2L2	MAD2B,REV7,RP3-330O12.4	40.811935	28.973006	16.305682	13.707661	26.61275	5.829075	5.250429	5.296234	1.545543	0	2.552068	0.741153	20.483683	18.179755	26.784784	9.687233	3.219819	2.014269	48	48	10	14	26	9	7	9	2	0	3	1	20	24	44.769737	15.89313	5	2
L3_chr1_-_11674447	chr1	11674447	11674451	-	NA	NA	NA	18.036299	3.618125	51.374319	55.673209	69.828573	11.518418	18.272021	10.411809	45.30901	60.954467	40.368519	25.775951	3.072054	3.783298	31.005122	20.971951	30.802008	23.03494	20	6	27.108731	56.083977	67.719406	14.995025	22	14.244491	52.023371	55.180689	44.887967	38.108598	3	5	37.993464	33.962264	36	23.902059
L3_chr1_-_12600269	chr1	12600269	12600282	-	9249	DHRS3	SDR1,RDH17,Rsdr1,retSDR1	0.804244	0	0	0	3.063528	0.638107	0	0	0	1.93233	0.84304	6.398252	0	0	0	2.43951	1.287928	11.891723	1	0	0	0	3	1	0	0	0	2	1	9	0	0	0	4	2	12
L3_chr1_-_17318534	chr1	17318526	17318576	-	11240	PADI2	RP1-37C10.6,KIAA0994,PAD-H19,PAD2,PDI2	6.530661	6.08306	14.75466	6.868278	68.90565	69.353374	13.344333	9.558435	4.77858	0.937795	35.295094	95.944723	6.159133	13.7985	0.494381	0.60736	20.369889	56.630937	8	10	8	7	66.994444	78.951403	18	16	6	1	39.93725	144.783333	6	18	1	1	26	58.842105
L3_chr1_-_19684570	chr1	19684541	19684661	-	832	CAPZB	CAPB,CAPZ,RP4-657E11.7,CAPPB,MGC104401,MGC129749,MGC129750	314.129157	183.269463	137.786191	161.632923	160.093554	79.208041	80.937259	37.321722	58.42495	24.388298	71.949078	55.729807	178.186649	159.529704	167.868585	90.829619	160.288133	163.808949	348.846946	307.849486	78.859682	163.988131	156.056437	106.723195	107.429795	60.963207	71.46576	25.190197	82.414384	78.849069	174.986114	206.828962	239.984399	147.99304	204.600219	167.96383
L3_chr1_-_30376180	chr1	30376180	30376181	-	NA	NA	NA	14.014696	6.546722	0.757877	1.957861	2.043806	0.994427	61.565887	46.441573	4.238813	15.254965	15.262589	26.897805	25.188022	20.401832	1.733047	1.218951	7.045449	16.712249	15.5	11	0.5	2	2	1.5	66.2	52.5	5.2	14.5	17.2	40.2	25	26	3	2	9	17.333333
L3_chr1_-_30977932	chr1	30977931	30977935	-	NA	NA	NA	0	0	0	0	0	0	0	0	0	0	0	0	5.100095	1.485082	3.395662	10.444344	3.386147	3.000177	0	0	0	0	0	0	0	0	0	0	0	0	5	2	6	17	4.954545	3
L3_chr1_-_32011048	chr1	32011047	32011049	-	NA	NA	NA	3.05211	23.959538	15.433792	42.656029	63.328484	15.179352	6.81695	57.907396	15.272945	39.639127	49.668253	21.940348	0.968364	3.214957	4.063625	2.816515	0.115597	1.01711	3.683494	40.556311	8.684354	43.043904	61.406233	19.063333	9.111965	68.548957	18.505254	37.38505	55.091535	31.9711	0.937262	4.230931	6.836194	4.617468	0.206522	1.006102
L3_chr1_-_32053059	chr1	32053059	32053060	-	90853	SPOCD1	FLJ25348,FLJ39908,RP11-84A19.1	3.826627	3.24421	1.591957	3.688609	0.297327	0.35515	8.839382	0	0.5413	2.94947	0	2.156844	16.605448	14.590504	13.292118	6.02656	4.530728	4.913316	4.463415	5.41033	1	3.756098	0.292683	0.585366	11	0	0.708333	3	0	3	16.428571	18.835061	17.867538	9.809524	6	5
L3_chr1_-_33109126	chr1	33109126	33109127	-	252995	FNDC5	FRCP2	9.584887	6.242391	0.684348	6.836889	4.510818	4.083737	10.57443	17.168197	12.48147	6.351539	11.898016	12.79053	1.583492	1.620246	4.603111	1.808544	3.404853	0.707569	10.767045	10.481283	0.454545	6.940559	4.403409	5.454545	12.982804	21.666667	14.801673	6.259259	13.481481	18.715651	1.538462	2.153846	7.453846	2.961538	4.615385	0.698718
L3_chr1_-_35957073	chr1	35957030	35957423	-	127703	C1orf216	FLJ38984	36.479898	13.767807	27.397306	44.191292	19.423539	17.20211	0	2.356508	4.633758	0	5.150654	5.806255	23.516342	11.389294	12.458348	22.543167	23.009305	31.440974	43.055317	22.878627	15.994012	45	19	23	0	4	5.952381	0	6	8	23	15	23	36.872731	30	32
L3_chr1_-_38284775	chr1	38284775	38284775	-	5453	POU3F1	OCT6,OTF6,SCIP	8.080507	4.267173	5.204067	12.137513	5.285446	0.008234	0	0.016611	0.018926	0.033255	0.003949	0.006892	3.170997	0	0.018799	0.619857	0.028223	0.020689	9.140854	7.137158	3.022836	12.28629	5.15708	0.018765	0	0.045181	0.027513	0.040695	0.005191	0.008139	3.09738	0	0.057061	1.020472	0.056572	0.01934
L3_chr1_-_41900420	chr1	41900410	41901211	-	NA	NA	NA	234.4755	244.175954	2555.728305	587.718264	301.017631	86.254441	134.161702	283.531317	2032.304082	372.764533	238.393077	203.590752	47.952316	101.908057	1102.205921	76.167972	79.547813	60.608439	268.37394	408.833538	1240.498353	594.425482	293.244561	118.881633	180.286402	408.838898	2314.255099	364.883089	270.896094	288.329916	46.667512	133.80681	1337.862847	124.523823	108.767953	60.966275
L3_chr1_-_44174484	chr1	44174484	44174485	-	NA	NA	NA	5.746606	3.593868	4.93594	13.839538	3.069543	5.559256	2.960227	5.017412	1.580632	2.94947	1.709028	4.168007	9.032856	7.822243	1.733047	1.218951	3.082514	2.892006	6.592129	6	3	14	3	7.230769	4	7.833333	2	3	2	5.907152	8.894737	10.2125	3	2	4.2125	2.918919
L3_chr1_-_47675872	chr1	47675871	47676002	-	NA	NA	NA	69.884411	32.29444	28.8851	57.930797	44.029744	11.646086	68.374922	74.234414	43.354813	56.891137	24.858139	69.601823	18.423106	15.829034	11.094241	10.990805	11.332166	17.916608	79.803468	54	16.814545	58.930645	43.029015	17	84.775553	97.248694	52.99095	56	29	98.947712	18	21	19	18	16	18
L3_chr1_-_48235546	chr1	48235546	48235547	-	NA	NA	NA	3.413301	4.215645	1.591957	3.07892	3.069543	1.362328	11.473167	10.207154	3.350005	2.94947	0.84304	1.454129	1.032672	0	0.494381	4.909839	0	1.007135	4	7.04698	1	3.14094	3	2	14	14	4.1606	3	1	2	1	0	1	8	0	1
L3_chr1_-_51198270	chr1	51198188	51198704	-	11124	FAF1	CGI-03,FLJ37524,HFAF1s,hFAF1	1204.946052	749.67129	602.747149	948.930833	315.928102	72.824641	476.763586	815.814123	733.722512	555.541781	354.320382	285.928232	424.030413	423.63904	544.459312	371.040047	281.936559	119.230667	1260.155848	1278.772634	317.99768	957.456794	307.836966	98	538.244085	904.741361	837.585492	520.531485	399.252062	415.080854	421.214835	536.103598	650.226866	602.442794	356.119961	120.884292
L3_chr1_-_52791353	chr1	52791338	52791362	-	23318	ZCCHC11	PAPD3	18.928197	17.966215	17.564778	31.646565	6.131419	0.638107	5.421853	8.509837	16.601995	9.276411	12.364729	6.426973	6.111572	13.731759	18.039502	12.90238	6.002725	3.000177	22	30	10	32	6	1	7	12.961905	20	9	14	9	6	18	27	21	8	3
L3_chr1_-_53362259	chr1	53362259	53362259	-	NA	NA	NA	0	0	0	0	0	0	0	0	0	0	0	0	0	0	0	0.026457	1.653577	10.591934	0	0	0	0	0	0	0	0	0	0	0	0	0	0	0	0.044248	2.377581	10.908082
L3_chr1_-_65204779	chr1	65204779	65204889	-	3716	JAK1	JAK1A,JAK1B,JTK3	97.431568	113.374129	120.538431	78.666257	21.453851	6.271268	45.59624	175.43591	186.472682	95.12161	110.814853	128.184606	46.750304	49.142039	62.006565	24.408419	43.96402	17.919232	110	190.794938	65	79.919667	20.991853	9	60.456028	227.940187	220.939521	93.992798	125.998966	184.764603	45.930885	63.945596	95.826512	39.976608	58.985354	17.997024
L3_chr1_-_84744391	chr1	84744388	84744851	-	2787	GNG5	FLJ92393	75.535211	58.411618	35.342902	106.689815	37.74651	17.368974	18.927304	30.634743	15.821712	25.526786	33.679813	25.344397	59.990791	35.677971	44.135201	50.077009	46.31777	34.712851	85.747462	97.583329	20.98538	108.428589	36.911634	25	26	48	20	25.818182	38.67354	35	58.73141	46.783791	68.980926	81.84738	60.997319	34.942257
L3_chr1_-_108172158	chr1	108172158	108172158	-	NA	NA	NA	0	0	0	0	0	0	0	0	0	0	0	0	15.172065	0.742541	0	0.60736	1.36976	0	0	0	0	0	0	0	0	0	0	0	0	0	15	1	0	1	2	0
L3_chr1_-_114103616	chr1	114103616	114103679	-	10745	PHTF1	PHTF	18.022012	15.080168	11.303768	9.80167	5.102972	3.276648	1.32216	12.866609	10.342133	1.87559	5.135961	10.88269	20.461404	19.615641	13.210735	10.959474	9.708732	9.98201	22	25	7	10	5	5	2	20.974026	13	2	6	15	20	26	22.322674	18	14	9.973856
L3_chr1_-_115071195	chr1	115071195	115071197	-	7812	CSDE1	UNR,D1S155E,DKFZp779B0247,DKFZp779J1455,FLJ26882,RP5-1000E10.3	0.804244	0	0	0	0	0	0	0	0	0	0	0	15.200752	7.633336	10.022572	8.583684	12.686417	4.951215	1	0	0	0	0	0	0	0	0	0	0	0	15	10	15	14	16	5
L3_chr1_-_148868234	chr1	148868228	148868716	-	2029	ENSA	MGC4319,MGC78563,MGC8394	54.616118	48.253209	63.537327	45.292881	27.65809	11.609228	124.278742	171.184613	94.026523	82.978787	108.662893	74.236441	473.817288	463.140744	875.174361	310.41705	478.636078	317.575473	61.992063	80.906504	33.996078	45.996078	27	16	146.632547	208.521509	110.673368	79.911243	121.781098	106.684394	472.563748	582.241779	899.798592	500.880533	511.997168	332.291306
L3_chr1_-_150961511	chr1	150961511	150961511	-	NA	NA	NA	1.741785	1.810134	3.343982	2.942775	0.019793	0	17.745423	17.343825	6.702082	7.118786	2.675696	3.532163	11.088425	3.040757	6.637887	8.418981	2.031521	3.797479	2.098232	3	2	3	0.019646	0	20.954304	21.863679	8.104513	6.982456	3.104513	4.982456	10.93617	4	9.726077	13.680851	2.87234	3.849057
L3_chr1_-_152431204	chr1	152431193	152431207	-	7170	TPM3	TRK,NEM1,RP11-205M9.1,FLJ41118,MGC14582,MGC3261,MGC72094,OK/SW-cl.5,TM-5,TM3,TM30,TM30nm,TPMsk3,hscp30	3.265331	2.374622	1.591957	0	0	0	26.660297	19.582306	22.250835	0.937795	0	4.972844	18.259964	27.185966	11.440203	1.200688	0.627674	1.007135	4	3.923077	1	0	0	0	31.98	27	27	1	0	7	17.977011	34.988506	18	1.977011	0.976744	1
L3_chr1_-_153195245	chr1	153195217	153195252	-	57326	PBXIP1	HPIP,RP11-307C12.2	12.139321	1.220836	8.919993	1.957861	2.039444	2.123056	0.66108	7.894149	0	0	0	1.482306	20.447474	8.359731	6.531668	4.885906	3.301651	25.405	14	2	5	2	2	3	1	12	0	0	0	2	19.99	11	10.99	8	5	25.99
L3_chr1_-_153254341	chr1	153254340	153254341	-	NA	NA	NA	41.431912	15.09424	8.023259	2.583077	4.452899	0.200016	13.106684	43.996028	14.856084	1.000024	11.560805	10.9519	18.860342	9.894153	12.628078	2.707759	13.484775	5.734552	43.832036	25.5889	4.634022	2.635022	4.347042	0.346376	15.833823	50.644225	17.672639	1.063536	13.04329	15.954625	18.677796	12.762021	17.083264	4.4251	16.336788	5.849741
L3_chr1_-_153491852	chr1	153491849	153491900	-	10712	C1orf2	COTE1,cote 1	16.838175	12.061583	6.753939	13.74009	16.333667	11.315358	19.630746	20.56413	3.982921	5.683511	10.248763	10.92771	6.170071	27.943162	0.988763	4.873181	3.219819	14.980108	20	20	4	14	15.971698	15.955357	27	31.96	5	6	11.983607	15	6	36.86789	2	8	5	15
L3_chr1_-_153798826	chr1	153798815	153799334	-	55870	ASH1L	ASH1,FLJ10504,ASH1L1,KIAA1420,KMT2H	316.66866	165.671727	262.254914	178.608931	44.547231	18.96093	70.716401	129.584038	154.814803	60.670723	76.562672	90.939781	135.481541	95.078553	144.892071	53.773837	54.121009	38.635263	353.683419	277.918682	145.208849	181.2594	43.595801	27.849551	97.748759	191.230718	188.885787	62.740103	88.697074	127.385294	132.666326	125.018206	223.208918	88.126534	76.632516	38.806638
L3_chr1_-_154502449	chr1	154502449	154502453	-	23381	SMG5	EST1B,FLJ34864,KIAA1089,LPTS-RP1,LPTSRP1,RP11-54H19.7,SMG-5	0	0	0	0	2.039444	0	0	0	0	0	0	10.314211	0	0	0	0	0	0	0	0	0	0	2	0	0	0	0	0	0	15	0	0	0	0	0	0
L3_chr1_-_154675566	chr1	154675566	154675566	-	NA	NA	NA	0	0	0	0	0	0	0	10.506705	0.772772	0	0	0	0	0	0.494381	0	0	0	0	0	0	0	0	0	0	14	1	0	0	0	0	0	1	0	0	0
L3_chr1_-_159786179	chr1	159786159	159786189	-	2214	FCGR3A	CD16,CD16a,FCG3,FCGR3,IGFR3,RP11-5K23.1	0	0	0	0	0	0	0	0	0	0	0	2.195282	0	0	0.988763	0	0.643964	26.452182	0	0	0	0	0	0	0	0	0	0	0	3	0	0	2	0	1	27
L3_chr1_-_168310371	chr1	168310346	168310388	-	22920	KIFAP3	sMAP,FLJ22818,KAP3,Smg-GDS,dJ190I16.1	0	0	0	0	0	0	0	2.259167	0	0	0.84304	2.223458	19.370547	2.823905	3.216192	3.04103	4.753243	1.007135	0	0	0	0	0	0	0	4	0	0	1	3	18.981481	3.80597	6	5	7	1
L3_chr1_-_172258083	chr1	172258055	172258147	-	57238	KIAA0492		120.495647	89.556145	70.534736	98.219406	48.698662	4.382303	91.713642	98.474045	142.275477	87.688488	130.678787	140.087552	65.254911	60.798223	54.284212	36.663687	43.865976	29.685916	139.786976	149.522479	41.636066	99.947048	47.63548	6.878333	122.395254	145.143465	173.315296	87.758584	149.232979	199.898354	63.798124	80.145759	89.077502	60.049483	63.236993	29.803767
L3_chr1_-_173694913	chr1	173694913	173694913	-	NA	NA	NA	1.761393	1.211934	10.842991	0	0.430278	0.638107	1.398909	0	0	0	2.583893	5.597492	1.032672	1.502626	0.494381	0	0.643964	0	2.120879	2	6	0	0.423077	1	2	0	0	0	3	8	1	2	1	0	1	0
L3_chr1_-_178496161	chr1	178496161	178496162	-	NA	NA	NA	43.570953	25.22597	10.842991	8.877138	13.361612	7.063657	19.626108	6.933543	7.467917	0.937795	19.699325	17.607758	2.054407	3.040757	1.733047	1.218951	1.36976	7.805037	46	43	6	9	13	9	23	10	9	1	22	26	2	4	3	2	2	8
L3_chr1_-_179553396	chr1	179553390	179553399	-	NA	NA	NA	22.559269	16.364505	8.511601	20.166648	41.54103	23.911494	7.634052	2.437945	1.038906	0.468364	12.668694	8.774612	2.156437	0.793016	1.598753	1.295734	0.130974	0.192395	25.473697	27.505164	5.146291	20.428741	40.438102	30.295585	10.629602	4.143459	1.361948	0.528759	14.577178	12.245565	2.087013	1.07109	3.062213	2.128028	0.250679	0.184225
L3_chr1_-_183210209	chr1	183210202	183210269	-	116496	FAM129A	C1orf24,FLJ38228,NIBAN	7.670519	9.024977	6.753939	2.933392	0	1.276213	3.621307	25.330418	24.649414	23.536772	12.116844	33.224941	36.717671	30.117845	28.99919	13.453368	25.753704	20.676186	9	15	4	3	0	2	5	35	30	23	14	47	36	39	45	21.996678	34	20.996678
L3_chr1_-_196010784	chr1	196010757	196011251	-	163486	DENND1B	RP11-53I24.2,FAM31B,MGC27044	52.361471	51.863731	54.252857	44.93216	28.645304	2.638542	27.200606	141.114658	160.484212	100.553432	107.066021	160.215223	32.738671	23.135925	66.392561	45.420292	43.849225	14.477267	61.988701	86.263308	32	45.86522	27.987805	4	38	208.744258	198.499331	100.688107	123.357856	226.349206	31.774194	30.769759	110.399752	74.188337	61.774194	14.46161
L3_chr1_-_201203009	chr1	201202984	201203012	-	51706	CYB5R1	B5R.1,NQO3A2,humb5R2	17.181367	4.264024	3.343982	7.845092	8.185621	0.638107	13.147467	7.366168	6.28744	9.721823	12.95014	8.647796	51.827923	35.305472	37.459351	59.084874	43.380837	63.352126	20	7	2	8	8	1	18	10.864865	8	10	15	12	51	46	56	96	54.997382	65
L3_chr1_-_203953354	chr1	203953353	203953377	-	NA	NA	NA	0	0	1.591957	0	0	0	0	0	0.772772	0	0	0	4.104726	4.514645	13.80534	17.765226	2.773991	0	0	0	1	0	0	0	0	0	1	0	0	0	4	6	20.965517	28.91954	4	0
L3_chr1_-_223907426	chr1	223907410	223907429	-	55740	ENAH	mENA,NDPP1,ENA	0	0	0	0	1.019722	2.000434	0	0.540457	6.424011	1.93233	0	12.652058	0	0	0	0	0	0	0	0	0	0	1	3	0	1	8	2	0	18	0	0	0	0	0	0
L3_chr1_-_224413213	chr1	224413213	224413215	-	NA	NA	NA	0	0	0	0	0	0	0	0	0	0	0	13.139028	0	0	0	0	0	1.007135	0	0	0	0	0	0	0	0	0	0	0	19	0	0	0	0	0	1
L3_chr1_-_226404951	chr1	226404951	226404953	-	NA	NA	NA	0	2.420552	1.591957	7.00926	7.307955	5.170731	4.429194	5.000107	3.175061	10.086912	6.929148	21.953909	0	1.502626	0	1.218951	1.287928	3.986086	0	4	1	7.136364	7.136364	7	6	7.769231	4	10	8	32	0	2	0	2	2	4
L3_chr1_-_227710685	chr1	227710683	227710745	-	55746	NUP133	FLJ10814,MGC21133,hNUP133	20.35008	19.86561	4.775871	17.652278	10.225065	2.638541	16.835272	35.409096	7.797894	6.70065	17.165341	3.677588	90.217152	99.518546	106.869608	76.133517	62.789554	27.578922	24	33	3	18	10	4	23	51	10	7	20	5	88.774194	128.998462	153	124	82	27.774194
L3_chr1_-_234173603	chr1	234173600	234173605	-	NA	NA	NA	0	0	0	0	0	0	1.398909	1.080913	0	0	0	0	10.21977	3.012019	0	1.832151	0	0	0	0	0	0	0	0	2	2	0	0	0	0	10	4	0	3	0	0
L3_chr1_-_242397858	chr1	242397858	242397860	-	NA	NA	NA	0	0	0	0	0	0	0	5.600086	0	0	9.717411	2.156844	1.032672	0	0	3.03863	2.013723	11.749117	0	0	0	0	0	0	0	8	0	0	11	3	1	0	0	4.962963	3	12
L3_chr1_-_243086419	chr1	243086419	243086421	-	NA	NA	NA	0.804244	0.610418	0	0	0	0	0	0	0	0	0	0	11.241558	17.802648	7.963863	7.97126	10.431215	1.007135	1	1	0	0	0	0	0	0	0	0	0	0	11	23	13	13	14	1
L3_chr2_+_3600770	chr2	3600770	3600788	+	6201	RPS7		1.773684	1.069624	1.591957	3.918306	1.019722	0	2.960227	0.540457	0	1.93233	0	1.482306	25.689742	20.957982	16.096037	21.369469	14.245658	11.608462	2.157233	1.75	1	4	1	0	4	1	0	2	0	2	25.155399	26.997085	23.363091	34.729095	19.362801	11.842308
L3_chr2_+_10180316	chr2	10180304	10180339	+	6241	RRM2	R2,RR2M	50.469346	35.576053	33.815826	26.545087	2.039444	3.546613	62.752971	121.12083	76.719282	11.024707	6.83611	19.540091	297.523981	378.836933	559.844921	68.357878	36.349498	104.278477	55.995025	59.886256	19	27	2	5	74.986346	140.929671	89.862081	11	8	27.87027	297.688156	470.642473	554.79244	110.766436	43.999392	108.498376
L3_chr2_+_10456751	chr2	10456749	10456751	+	NA	NA	NA	0.804244	0	0	1.957861	1.019722	0	0	1.858813	4.813668	1.87559	2.552068	4.285408	2.065344	0.742541	7.665086	9.807206	12.323597	8.857396	1	0	0	2	1	0	0	3	6	2	3	6	2	1	12	16	16	9
L3_chr2_+_10829419	chr2	10829418	10829419	+	NA	NA	NA	0	0	0	10.835	0	0	0	0	0	0	0	0	0	0	0	0.60736	0.643964	0	0	0	0	11	0	0	0	0	0	0	0	0	0	0	0	1	1	0
L3_chr2_+_11159699	chr2	11159699	11159699	+	NA	NA	NA	0	0	0	0	0	0	24.278334	17.465463	6.612874	9.276411	6.129538	7.628988	62.92034	48.745145	63.662548	55.412986	66.841812	25.639219	0	0	0	0	0	0	28	22	8	9	7	11	62.893556	61.225595	70.453229	89.203011	71.060806	26.769289
L3_chr2_+_11213013	chr2	11212998	11213053	+	130814	PQLC3	C2orf22,MGC33602	44.914141	17.973569	7.959785	15.714854	1.019722	3.276648	2.059989	2.939727	3.161264	2.813385	0.84304	17.388538	29.492305	3.005252	7.952594	7.931169	3.81794	13.956814	50	30	5	15.992754	1	5	3	5	4	3	1	25	29	4	14	13	5.816327	14
L3_chr2_+_24869861	chr2	24869860	24869861	+	79172	CENPO	CENP-O,MGC11266	0.804244	0	0	0	0	0	5.421853	1.858813	0.772772	0	0	0	11.152647	0.742541	0.494381	0	0	0	1	0	0	0	0	0	7	3	1	0	0	0	11	1	1	0	0	0
L3_chr2_+_26422520	chr2	26422496	26422558	+	85465	SELI	KIAA1724	4.217545	1.220836	0	2.933393	3.063528	0	1.98324	14.378963	7.131983	6.794958	6.933498	3.677588	12.311534	15.100704	19.357773	21.968045	48.523465	12.920084	5	2	0	3	3	0	3	22	9	7	8	5	12	19.991304	32	36	62	13
L3_chr2_+_27128017	chr2	27128013	27128053	+	60509	AGBL5	FLJ21839	122.425791	60.933324	68.595281	73.900184	32.818268	31.691589	54.707555	31.023964	18.740787	8.832868	13.681724	11.995744	33.392671	31.969533	32.748714	17.764305	14.513992	24.702332	132.995204	102.966667	36.938817	74.872464	32	41	68	44	23	9	16	17	32.708904	41.986175	50.972603	28.990783	19.963213	24.981545
L3_chr2_+_27504987	chr2	27504986	27505054	+	29959	NRBP1	MADM,BCON3,FLJ27109,FLJ35541,MUDPNP,NRBP	172.790664	107.282272	127.641572	140.148181	131.515165	49.445404	49.597654	59.032155	63.784868	52.076411	54.812136	57.711644	176.847328	119.657403	276.147343	138.519227	216.195298	242.537371	191	181	69.990208	142	128	65	65.519168	81	77	52	63	82	174.998629	154.806174	352.486351	225.100203	258.928934	250.997258
L3_chr2_+_27659412	chr2	27659412	27659425	+	84450	ZNF512	KIAA1805,MGC111046	1.608488	2.420552	0	1.951062	0	0	2.16878	2.259167	1.545543	0	3.395108	1.482306	11.253059	3.712704	6.423569	6.701099	2.575855	0	2	4	0	2	0	0	3	4	2	0	4	2	11	5	11	11	4	0
L3_chr2_+_28827973	chr2	28827973	28828483	+	5500	PPP1CB	MGC3672,PP-1B,PPP1CD	100.623766	68.964442	50.79953	87.442139	51.114632	11.744264	13.786566	25.244134	20.401628	18.473502	35.94683	28.60668	122.028981	68.165813	72.852008	84.825063	116.988769	103.42024	117.242419	114.98389	29.997319	88.991803	49.989276	18	19.994475	40.374537	25.683532	19.411765	41.852056	39.645366	119.655594	89.980401	119.344795	138.506492	158.526976	105.159301
L3_chr2_+_30307903	chr2	30307900	30307906	+	81606	LBH	DKFZP566J091,MGC104312,MGC163287	2.412732	1.220836	3.343982	0.975531	8.191662	7.293787	0.66108	2.356508	0	0	2.529121	14.064998	6.159134	0.742541	2.0796	6.144174	5.51351	33.221375	3	2	2	1	8	10	1	4	0	0	3	20	6	1	4	10	8	34
L3_chr2_+_42249949	chr2	42249927	42250052	+	27436	EML4	C2orf2,DKFZp686P18118,ELP120,FLJ10942,FLJ32318,ROPP120	13.676115	13.308145	9.558517	15.055618	14.296863	3.318823	15.826505	21.582485	37.64563	31.580794	66.628234	34.846529	16.364305	22.515823	47.879036	32.565611	36.497542	18.849298	16.460053	21.983871	5.909774	15.412099	14	5.08351	21.994286	34.874933	46.971603	32.709582	76.521358	48.293564	15.968856	29.904375	75.80424	53.294221	51.735558	18.983871
L3_chr2_+_42649275	chr2	42649274	42649285	+	57504	MTA3	hCG_1783907,KIAA1266	9.173814	3.052091	1.591957	1.957861	2.039444	0	6.705497	0.052734	0.772772	0	1.707048	10.525964	3.45663	0	0.494381	0.60736	0.643964	3.299595	10.96	5	1	2	2	0	8.971963	0.126225	1	0	2.02439	15	3.344444	0	1	1	1	3.302548
L3_chr2_+_44249517	chr2	44249470	44249550	+	5495	PPM1B	MGC21657,PP2C-beta-X,PP2CB,PP2CBETA,PPC2BETAX	45.043856	30.66788	22.372801	34.345643	13.282578	3.178641	11.613465	7.133232	11.331774	8.727288	16.392581	10.19789	30.761527	28.247875	25.296398	33.645083	53.260485	21.803714	51.806398	50.920709	13	35	13	4.982955	15.977528	11.967033	14	9	19	14	29.969312	36.934066	41.721194	54.972222	69.954198	21.996337
L3_chr2_+_45090366	chr2	45090366	45090368	+	NA	NA	NA	0.921049	0	0	0.918758	10.34054	3.794912	0	1.9e-05	0	0.000151	0.086251	0	0	0	0	0	0	0	1.138889	0	0	0.942085	10.102515	5.460098	0	0.00011	0	0.000237	0.106869	0	0	0	0	0	0	0
L3_chr2_+_45731772	chr2	45731761	45731775	+	5581	PRKCE	MGC125656,MGC125657,PKCE,nPKC-epsilon	10.235765	4.204286	0	0	0	0	1.398909	6.31158	0	3.887265	0.84304	0	1.032672	1.485082	5.548546	0.60736	0.643964	0	12	7	0	0	0	0	2	10	0	4	1	0	1	2	9	1	1	0
L3_chr2_+_47601124	chr2	47601109	47601127	+	NA	NA	NA	1.608488	0	10.323964	10.804661	7.152794	4.350973	0	2.356508	0	0.937795	2.583893	2.156844	1.032672	0	0.494381	1.832151	0	1.993043	2	0	6	11	7	6	0	4	0	1	3	3	1	0	1	3	0	2
L3_chr2_+_48521444	chr2	48521426	48521451	+	129285	CCDC128	FLJ16566,MGC111781	20.324092	18.033057	14.190727	9.310894	7.066597	4.831478	8.212976	8.787126	2.81824	0.937795	7.303593	9.370895	20.665339	33.588938	5.303726	9.504691	12.059073	13.28154	24.024765	30.021905	8.368818	9.519123	6.927695	7.019634	11.599068	14.761192	3.61823	1	8.508611	13.001636	20.163367	43.820816	10.098332	15.591158	17.244577	13.390904
L3_chr2_+_55798969	chr2	55798969	55798969	+	NA	NA	NA	0	0	0	0	0	0	0	0	0	0	0	0	13.163545	1.502626	0	0	0	0	0	0	0	0	0	0	0	0	0	0	0	0	13	2	0	0	0	0
L3_chr2_+_63131468	chr2	63131466	63131495	+	5013	OTX1	FLJ38361,MGC15736	39.209626	18.915027	5.161982	19.786571	4.096355	0.638107	88.572185	38.490861	61.311254	59.260128	32.20551	48.183829	92.382907	34.422882	37.235608	39.601676	19.012999	26.084595	42	32	3	20	4	1	98	49	71	55	36	71	92	44	50	64	23	27
L3_chr2_+_70981218	chr2	70981216	70981256	+	25806	VAX2	DRES93	14.197115	11.44849	4.775871	14.699438	6.128709	3.190533	20.666523	17.205066	14.627285	33.450642	10.271922	13.011358	20.433264	5.999727	12.947313	9.789906	8.420805	9.965662	17	18.990566	3	15	6	5	28	27	18	33	12	18	20	8	21	16	12	10
L3_chr2_+_85676378	chr2	85676355	85676393	+	51255	RNF181	HSPC238	1.656842	1.211934	0	3.908924	0	0	0.66108	5.600086	1.580632	0	2.529121	0	16.359788	19.068519	14.3188	12.835293	11.416219	16.783723	2	2	0	4	0	0	1	8	2	0	3	0	15.991304	24.982609	22.991304	21	16	16.991304
L3_chr2_+_88772305	chr2	88772281	88772473	+	22934	RPIA	RPI	111.380718	64.097567	44.189853	103.301574	51.214417	7.534352	10.404617	16.699329	15.349785	3.80792	15.910681	6.575584	68.525643	55.482343	69.027791	60.995981	74.386172	26.515272	126.845975	107.40647	25.997619	104.794173	49.997619	10.719931	14.653846	26.198974	19	4	18.326923	9	66.964363	72.696851	102.712822	99.38332	100.257772	26.719735
L3_chr2_+_97628962	chr2	97628931	97629009	+	1329	COX5B	COXVB	493.567978	209.494351	194.734499	291.561783	345.85046	97.875238	20.516043	5.677897	7.131983	12.614553	13.635204	7.278299	134.730472	94.783795	95.74189	84.89633	180.020188	167.160619	516	356.999425	101.994836	293.997702	335.99656	126	28	9	9	13	16	10	133	122.997854	133.998927	138	211.998925	171.998925
L3_chr2_+_100803030	chr2	100803010	100803053	+	4862	NPAS2	FLJ23138,MGC71151,MOP4,PASD4	9.882862	7.268416	7.024196	7.811048	6.128709	2.552427	15.06236	5.156131	20.404472	5.68351	8.681606	21.42485	6.003428	2.227623	6.995346	1.21472	2.013724	3.021404	12	12	4	8	6	4	20.980519	9	24.980519	6	10	30	5.836735	3	12	2	3	3
L3_chr2_+_104838488	chr2	104838488	104838500	+	5455	POU3F3	BRN1,OTF8	51.799298	30.039131	24.889853	44.388871	32.986747	20.230597	92.832476	59.423776	68.335585	54.983283	73.353134	96.361221	11.969014	8.200687	16.811826	4.976523	11.25245	11.479437	57.923114	50.408513	14.218675	45.051208	32.156256	26.884343	106.910623	77.123311	80.313539	52.396486	82.051583	143.955228	11.698299	10.833755	25.788633	8.150392	15.281715	11.618655
L3_chr2_+_105771753	chr2	105771753	105771753	+	NA	NA	NA	0	0	0	0	0	0	0	0	0	0	0	20.236307	0	0.742541	0	0	0	0	0	0	0	0	0	0	0	0	0	0	0	30	0	1	0	0	0	0
L3_chr2_+_109112125	chr2	109112125	109112126	+	NA	NA	NA	0	0	0	0	0	0.638107	2.960227	2.56872	0	0.937795	3.464574	12.112449	0	0	0	0	0	0	0	0	0	0	0	1	4	4	0	1	4	17.583333	0	0	0	0	0	0
L3_chr2_+_111310939	chr2	111310939	111310939	+	NA	NA	NA	0	0	1.591957	2.942775	2.043806	0.638107	0	0.540457	3.233036	2.94947	10.618816	1.454129	1.032672	0.742541	1.094541	1.832151	2.130027	0	0	0	1	3	2	1	0	1	4	3	12	2	1	1	2.005945	3	3	0
L3_chr2_+_112956203	chr2	112956149	112956271	+	150465	TTL	MGC46235	43.744492	46.72227	122.433545	182.12772	84.107179	35.620082	34.574545	53.709394	160.662278	159.828898	115.488014	119.87465	27.557689	15.839935	88.738989	66.797525	79.920475	42.389183	49.993852	78.171067	64.882637	184.459828	81.985672	47.987705	45.938905	80.970832	187.908357	148.389918	129.964381	172.903962	27	20.985507	120.830621	108.600482	100.866848	42.985507
L3_chr2_+_114364121	chr2	114364112	114364196	+	10096	ACTR3	ARP3	71.971211	74.677497	35.527878	73.757134	35.830811	19.406457	58.523467	98.710722	39.872725	76.763594	97.302087	75.366251	173.616749	189.746294	231.557558	246.496579	370.908897	180.924923	82.995294	124.990385	21	74.985611	35	27.990408	77.970357	139.990123	48.988492	76	110.996727	107	170.974251	244.980266	313.97491	399.793638	439.936535	185.983034
L3_chr2_+_119320599	chr2	119320599	119320599	+	NA	NA	NA	13.100865	3.000661	0.199883	5.615131	4.096355	1.362328	6.170837	6.2737	1.580632	3.445236	5.560683	1.787101	2.750345	3.468973	0.145114	1.234459	2.96225	1.68211	14.529412	5	0.144013	5.705882	4	2	7.889764	8.85037	2	3.481886	6.362205	2.472441	2.683544	4.553295	0.341772	2.025316	4.06132	1.683544
L3_chr2_+_119697858	chr2	119697858	119697882	+	55240	STEAP3	STMP3,TSAP6,dudlin-2	9.040102	3.627028	0	6.861081	2.043806	1.91432	1.398909	2.161827	3.175061	3.80792	5.167786	5.767714	11.293887	18.525642	1.977526	3.652622	1.931891	7.982118	11	6	0	7	2	3	2	4	4	4	6	8	11	23.952381	4	6	3	7.988506
L3_chr2_+_119905900	chr2	119905900	119905913	+	140738	TMEM37	CACNG5,PR,PR1	1.656842	0.610418	0	0.975531	6.1358	0	0	0	0	1.93233	16.733533	3.544256	1.032672	0	0	0.60736	1.931891	1.993043	2	1	0	1	6	0	0	0	0	2	19	5	1	0	0	1	3	2
L3_chr2_+_128565222	chr2	128565222	128565368	+	56886	UGCGL1	FLJ23671,FLJ23796,HUGT1	63.888613	32.311492	36.230663	40.374539	20.471225	2.552427	22.765956	76.275856	46.689756	29.261279	46.614004	58.123083	85.947026	58.949144	80.363501	57.711101	105.024417	25.580081	73.003322	54	20.026578	41	20	4	30	103.982939	56.951482	29	52.995671	82.991597	84.602528	77	115.993039	93.997701	131	26
L3_chr2_+_134601192	chr2	134601191	134601192	+	NA	NA	NA	0.804244	0	0	0	0	0	0	0	0	11.436084	0	0.741153	1.032672	0.742541	4.559783	1.832151	0.643964	1.993043	1	0	0	0	0	0	0	0	0	11	0	1	1	1	7	3	1	2
L3_chr2_+_136005520	chr2	136005503	136005556	+	23518	R3HDM1	FLJ23334,KIAA0029,R3HDM	32.150999	20.569932	9.871879	24.48998	13.290468	1.91432	2.16878	9.045753	10.342133	20.661845	23.135043	13.167849	25.540305	19.712933	24.161744	12.796932	31.541174	17.854569	38	33.987342	6	25	13	3	3	15.866197	13	21	27	17.98374	25	26	40	21	43.994975	17.995025
L3_chr2_+_143603417	chr2	143603391	143603483	+	55843	ARHGAP15	BM046	0.804244	0.610418	0	0	0	0	4.781058	12.89524	9.511386	11.537241	14.557455	10.21826	65.312381	53.37931	37.592826	34.822966	49.715413	14.980108	1	1	0	0	0	0	7	20	12	12	17	13.990654	63.985898	69.982971	60	56.946346	65.965941	15
L3_chr2_+_145481372	chr2	145481356	145481374	+	NA	NA	NA	0	0	0	1.957861	0	0	0.66108	1.858813	10.465009	5.74025	3.426933	0	3.072054	0.742541	16.928232	20.226385	12.964375	2.971095	0	0	0	2	0	0	1	3	13	6	4	0	3	1	23.989247	32.94898	18	3
L3_chr2_+_158598265	chr2	158598262	158598266	+	NA	NA	NA	0.918463	0.067709	10.028855	23.812299	7.218348	0.747942	14.363201	4.12015	11.322707	2.387935	4.929185	3.031099	0	4.036995	7.147234	5.910897	2.488103	2.334439	1.153846	0.107552	5.713388	24.077625	7.058948	1.200279	17.811966	6.44707	13.646634	2.509894	5.692434	4.230769	0	5.335106	11.13699	9.644202	3.583333	2.333333
L3_chr2_+_159021629	chr2	159021600	159021785	+	8502	PKP4	FLJ31261,FLJ42243,p0071	223.267582	184.002779	86.664811	103.723763	41.45723	12.750061	141.70382	181.703175	96.272156	103.810019	75.800265	66.971449	94.01547	75.718947	52.293369	46.828874	41.985905	27.492093	248.813613	310.591759	49.036126	105.402041	40.514515	18.741521	174.733641	242.201094	116.115851	101.554796	87.170594	94.974232	92.266989	98.453607	81.146081	76.521663	58.151264	27.602313
L3_chr2_+_159533398	chr2	159533394	159533400	+	85461	TANC1	KIAA1728,ROLSB,TANC	37.148038	17.166254	0	12.781138	15.369546	8.245491	21.468043	11.393913	0.772772	3.86466	7.838565	14.046853	9.158985	13.038809	3.914722	9.1767	13.534362	7.762935	40.979592	28.789451	0	13	14.986395	11	26.956204	16.862336	1	4	9	19.85222	8.972222	17	7	14.972222	18	7.875479
L3_chr2_+_169020976	chr2	169020972	169021057	+	253782	LASS6	CerS6,MGC129949,MGC129950	93.760119	85.655892	31.65968	53.284966	22.520488	1.91432	46.12344	86.698277	61.464015	46.188834	30.221542	49.245273	78.365389	50.603606	55.614197	44.814324	33.782513	24.188575	106.476416	143.99768	19	54.212332	22	3	60.612109	121.719885	73.985316	45.907336	35	69.997877	76.970711	65.997743	84.43529	73	45.938166	24.337672
L3_chr2_+_170968290	chr2	170968288	170968291	+	NA	NA	NA	3.361821	0	0	3.02225	0.172003	1.362328	2.344264	2.491486	0.023476	2.10271	0.918075	0.762012	11.042753	15.435105	3.689674	9.404242	7.125804	10.192674	4.041152	0	0	3.082496	0.169849	2	3.262399	3.892857	0.033898	2.194915	1.09322	1.025424	10.83067	19.983828	6.035858	15.282812	9.39263	10.356252
L3_chr2_+_174899573	chr2	174899553	174899586	+	NA	NA	NA	22.38286	7.184062	22.393335	0.975531	0	0	2.721069	5.436337	1.545543	0	0	0.741153	6.157169	2.245167	2.72181	1.214719	0	0	25.968421	11.898421	12.958763	1	0	0	4	9	2	0	0	1	5.983333	3	5	2	0	0
L3_chr2_+_174968712	chr2	174968701	174968745	+	79634	SCRN3	FLJ23142,MGC149597,SES3	37.142764	17.99702	10.368178	41.394854	11.238772	3.276648	1.32216	11.408765	3.126175	18.003699	11.987389	14.482228	13.291824	6.803053	1.585219	3.64839	26.301307	7.951393	42	30	6	42	11	5	2	17.934783	4	18	14	20	13	9	3	6	35.862069	8
L3_chr2_+_177478025	chr2	177478025	177478025	+	NA	NA	NA	5.209432	1.810134	10.842991	17.81615	17.487332	14.166282	9.217807	4.886719	6.464512	22.70058	9.208619	9.971281	3.875776	1.311827	1.487986	6.530171	7.794429	5.275979	6	3	6	18	17	17	11.434783	7.086957	7.826087	21.226449	10.434783	14.487319	3.791667	1.75	2.625	10.625	9.875	5.375
L3_chr2_+_177785727	chr2	177785694	177785762	+	220988	HNRPA3	D10S102,FBRNP,HNRPA3,2610510D13Rik,MGC138232,MGC142030	44.549282	31.428491	17.440976	26.072414	21.427574	1.608183	3.199863	4.271489	10.634795	0.614392	2.245578	7.780447	0	0	0	0	0	0	51.4	52.195652	10.428986	26.566667	20.966667	2.533333	4.866667	7.333333	13.333333	0.666667	2.666667	10.666667	0	0	0	0	0	0
L3_chr2_+_178191570	chr2	178191569	178191570	+	NA	NA	NA	0	1.211934	0	3.929369	8.210234	3.712866	2.960227	7.197145	11.78419	31.418227	15.063287	6.953769	4.087056	4.592579	14.25824	16.051624	14.08192	22.141685	0	2	0	4	8	5	4	10	14	28.987013	16.909091	10	4	6	19	26	17	23
L3_chr2_+_179053480	chr2	179053449	179053504	+	65977	PLEKHA3	FAPP1,FLJ20067	46.334333	36.079716	26.489753	40.66889	32.745921	4.532666	7.681464	11.705266	6.248856	7.256126	7.370968	19.362606	16.177166	8.89479	10.884936	14.529806	12.676806	6.942546	53.58839	60.405371	15.467375	41.319224	31.956044	6.855056	10.636364	18.454545	7.863636	7.637374	8.636364	27.090909	15.824324	11.878378	19.772404	23.743243	17.837838	6.934538
L3_chr2_+_181553331	chr2	181553297	181553605	+	10477	UBE2E3	UBCH9,UbcM2	97.428398	58.241395	29.524913	107.322431	51.353845	15.116091	27.722601	20.42933	6.301236	17.523759	12.880674	13.641793	24.549446	31.187521	21.514777	29.921132	32.610514	24.984477	108	98	17	108.392435	50	21	37	32.302066	8	18	15	19	23.940789	41.05683	36.072347	48.983051	45	25.341379
L3_chr2_+_183922185	chr2	183922185	183922185	+	NA	NA	NA	7.950715	7.334999	7.024196	8.877138	2.043806	0.638107	0	2.56872	0	0	2.583893	2.852977	9.13893	21.20007	10.061021	10.472942	10.514831	13.542489	9	12.33945	4	9	2	1	0	4	0	0	3	4	9	27	14	17	13	14
L3_chr2_+_187059231	chr2	187059223	187059277	+	55854	ZC3H15	HT010,LEREPO4,MSTP012	5.726417	5.41622	0	0.975531	1.019722	0	11.308974	20.129904	10.307043	23.090237	27.038555	11.585405	17.442083	23.614985	21.031007	13.467983	13.745095	7.00749	7	9	0	1	1	0	16	30	13	23	31	16	17	31	32	22	19	7
L3_chr2_+_187697699	chr2	187697699	187697699	+	NA	NA	NA	0.804244	0	0	12.84622	0	0	0	0	0	0	0.84304	0	0	0	0	0	0	0	1	0	0	13	0	0	0	0	0	0	1	0	0	0	0	0	0	0
L3_chr2_+_190014422	chr2	190014414	190014427	+	84128	WDR75	DKFZp781N1244,FLJ12519	0	0.610418	0	0	0	0	6.649338	0.540457	4.005807	1.93233	3.426933	3.649411	29.482074	15.521695	9.573566	10.449749	8.971399	3.97823	0	1	0	0	0	0	9	1	5	2	4	5	29	20	15	17	12	4
L3_chr2_+_196892185	chr2	196892185	196892185	+	NA	NA	NA	0	0	0	0.975531	0	0.638107	0	0	0	0	0	0.741153	0	0	1.733047	1.832151	2.913582	12.589419	0	0	0	1	0	1	0	0	0	0	0	1	0	0	3	3	4	13
L3_chr2_+_202949275	chr2	202949236	202949464	+	659	BMPR2	BMPR-II,BMPR3,BMR2,BRK-3,PPH1,T-ALK,TRG10,FLJ76945	21.075042	26.445737	87.921852	65.892717	8.175244	2.552427	11.957415	19.930621	49.862795	38.818732	9.342284	27.447458	8.250439	25.660428	50.33812	20.158311	8.089365	11.920805	24.994505	44	47.918747	66.913394	8	4	16.675241	32	60.965686	38.985849	11	39	8	33.994624	74.983607	33	12	12
L3_chr2_+_203901267	chr2	203901227	203901381	+	10152	ABI2	ABI-2,ABI2B,AIP-1,AblBP3,SSH3BP2,argBPIA,argBPIB	9.011006	7.264685	8.119854	23.511581	7.159884	0	4.791561	8.538975	23.009507	39.229388	16.233792	26.742068	14.398637	10.975999	41.670718	44.509021	25.242016	12.840709	11	12	5	24	7	0	7.153719	15	29	39.985348	19	37	14	14.644422	71	72.832191	35.75122	13
L3_chr2_+_206658299	chr2	206658294	206658299	+	NA	NA	NA	1.608488	0.610418	6.753939	0	0	0	0	0.540457	0	0	1.709028	0	1.032672	10.711246	0.988763	0.60736	0	1.007135	2	1	4	0	0	0	0	1	0	0	2	0	1	14	2	1	0	1
L3_chr2_+_207338571	chr2	207338559	207338583	+	22868	FASTKD2	KIAA0971	0.804244	0	0	0	0	0	0.66108	3.649634	3.898947	0	0.84304	2.936435	12.302838	18.285196	24.00088	19.561367	19.670599	5.001133	1	0	0	0	0	0	1	6	5	0	1	4	12	24	36.979866	31.979866	26	4.986577
L3_chr2_+_208839254	chr2	208839191	208839283	+	200576	PIP5K3	CFD,KIAA0981,MGC40423,PIKFYVE,PIP5K	60.759108	43.600145	16.85186	38.300191	14.240753	3.485384	30.80573	85.559015	40.809887	62.959939	45.375399	45.242169	36.709717	49.655144	17.29589	46.594044	53.870856	28.727932	69.955945	73	10	38.986624	13.928	5	39	115.933481	50	59.995012	51.992494	63.989924	35.958944	65	29	75.978027	71.975078	29
L3_chr2_+_208885205	chr2	208885171	208885211	+	NA	NA	NA	0	0	0	0	1.019722	0	0	0	0	3.80792	15.545643	1.482306	0	0	2.227429	10.40493	33.633815	4.951215	0	0	0	0	1	0	0	0	0	4	18	2	0	0	4	17	44	5
L3_chr2_+_216703914	chr2	216703914	216703915	+	NA	NA	NA	0	0.610418	0	0	0	0	0	0	0	0	0	0	7.121753	4.543383	22.059431	3.668781	4.260053	1.007135	0	1	0	0	0	0	0	0	0	0	0	0	7	6	30	6	6	1
L3_chr2_+_218972821	chr2	218972796	218972983	+	58190	CTDSP1	NLIIF,SCP1	56.009059	44.439875	16.436628	25.342743	28.656967	13.794027	9.172236	19.40002	14.506835	9.665083	8.453349	12.21584	61.147025	63.762156	29.315847	20.783311	16.136981	31.484876	65.962343	73.854478	9.982906	25.848876	28	20	13	30.985507	18	10	10	17	59.980519	82.983051	47.982993	33.987055	22.966102	32
L3_chr2_+_220071856	chr2	220071841	220071903	+	29926	GMPPA		31.393885	33.116319	15.144049	23.526861	54.291944	10.796067	64.940699	46.059081	31.599799	41.071252	67.455069	27.165273	59.266761	37.995144	32.713771	34.898904	57.671526	48.169426	36.995215	55	9	24	53	15.995215	82.99458	69	39	41	77	38	58	49.972752	51.997199	56.997207	77.997207	48.959569
L3_chr2_+_224530403	chr2	224530361	224530430	+	65080	MRPL44	FLJ12701,FLJ13990,FLJ37688,L44MT,MRP-L44	3.265331	9.060458	1.591957	8.786579	7.148432	0.638107	5.090274	3.534761	6.350122	1.87559	1.68608	8.533927	40.019877	18.795345	64.505964	55.143021	44.594282	27.719671	4	15	1	9	7	1	7	6	8	2	2	12	39	25	97	90	61	28
L3_chr2_+_230287601	chr2	230287600	230287601	+	NA	NA	NA	1.608488	0	10.842991	0.975531	0	0	0	0	0	0	0	0	0	0.742541	0	0	0	0	2	0	6	1	0	0	0	0	0	0	0	0	0	1	0	0	0	0
L3_chr2_+_230989159	chr2	230989157	230989190	+	6672	SP100	DKFZp686E07254,FLJ00340,FLJ34579	87.492707	91.08503	49.108472	129.73867	57.267229	20.82731	29.122617	81.340154	52.325036	111.878017	97.354654	79.196886	53.18723	63.722073	51.176238	93.898585	89.514186	35.632649	97.614786	154.188253	27.904898	131.205284	55.764788	27.865003	37.717647	112.017982	63.194002	105.729412	109.060312	114.439155	52.220457	82.616267	76.916166	152.352354	111.220764	36.075349
L3_chr2_+_231437852	chr2	231437852	231437956	+	81618	ITM2C	BRI3,BRICD2C,E25,E25C,ITM3	368.217241	247.565712	184.976237	197.248665	143.689541	180.331991	117.612207	105.054333	76.732488	55.22466	87.045484	93.700857	284.777118	265.403621	248.058927	121.437081	106.851784	238.271779	399.632519	418.74611	100.989926	199.682088	139.988011	217.987895	149.58317	151	93.976466	54.992894	99.980593	132.988732	280.929404	341.928169	340.939098	197.915246	140.909951	244.952088
L3_chr2_+_231629832	chr2	231629817	231629882	+	5707	PSMD1	MGC133040,MGC133041,P112,S1	25.520912	13.237582	17.039847	25.532098	8.170862	2.761163	6.597975	8.873758	20.301873	11.58245	9.428882	14.799392	22.565285	23.526744	61.03692	65.218561	45.311858	27.774244	29	22	10	26	8	4	9	15	25	12	11	20.928571	21.985915	30.994236	90.994326	105.976743	60.946942	28
L3_chr2_+_231968514	chr2	231968453	231968706	+	93010	B3GNT7	beta3GnT7	50.620447	60.817991	0	6.842317	2.043806	1.91432	18.128547	10.840904	0	8.576241	1.937059	1.482306	20.610716	22.111718	0.494381	3.061421	0	1.007135	60.547	101.25324	0	7	2	3	25.816327	19	0	9	2.304688	2	20.054596	29.308571	1	5	0	1
L3_chr2_+_232281483	chr2	232281470	232281533	+	5757	PTMA	MGC104802,TMSA	231.126189	108.40406	75.11608	80.546254	38.745745	10.504643	47.812588	39.154351	24.980627	21.975154	16.499115	26.551446	880.495828	704.687759	928.186192	399.569724	720.174079	308.152231	236.883246	185.847653	39.023434	81.169727	37.661404	13.912441	55.212002	49.832438	29.513228	21.07886	18.586107	38.415627	894.134874	853.576626	795.758679	639.015438	656.128602	330.192705
L3_chr2_+_237206334	chr2	237206334	237206334	+	NA	NA	NA	0	0	0	0	0	0	2.960227	0	0	1.93233	0	0.741153	0	13.243968	2.4069	0	0.643964	0	0	0	0	0	0	0	4	0	0	2	0	1	0	17	4	0	1	0
L3_chr2_+_237317872	chr2	237317870	237317873	+	NA	NA	NA	65.63139	70.167759	108.825983	135.585551	149.828058	103.249876	72.861614	38.269713	39.980965	52.949475	27.944415	111.452068	5.119728	3.040757	25.109574	6.761824	3.557546	10.679818	70	119.999954	54	135.999954	145	110	79	47	46	48	31	173	5	4	32	11	5	11
L3_chr2_+_238066248	chr2	238066247	238066248	+	NA	NA	NA	22.913645	14.750489	24.814399	6.895737	9.239868	3.712866	5.421853	6.393086	9.186969	5.024947	5.238118	4.231691	27.187032	44.517409	47.984764	23.504778	12.287779	16.395725	25	25	13	7	9	5	7	9	11	5	6	6	27	56	55	38	15	17
L3_chr2_+_238634408	chr2	238634378	238634426	+	51540	SCLY	SCL	41.880272	24.048439	3.183914	22.513414	16.352121	5.104853	12.005905	13.183451	5.528465	3.75118	0.84304	9.204739	15.453182	20.329444	7.142182	7.30262	3.301651	10.985719	49	39.979545	2	22.986301	16	8	16.987654	20.97561	7	4	1	12.987654	15	27	12	12	5	11
L3_chr2_+_241174823	chr2	241174822	241174845	+	11132	CAPN10		20.379176	6.588607	19.243957	12.755508	22.588662	2.000434	0.66108	3.841737	0	3.86466	0.84304	2.195282	7.165439	6.824055	1.585219	8.594476	8.088273	1.994026	24	11	11	13	22	3	1	6	0	4	1	3	7	9	3	14	11	1.979592
L3_chr2_+_241944372	chr2	241944348	241944413	+	9855	FARP2	FIR,FRG,KIAA0793,PLEKHC3	60.185033	25.721096	28.85518	13.739816	3.063528	4.638975	23.542263	33.436891	42.031256	7.952983	5.135961	12.024465	18.363919	22.98923	36.879427	6.706378	19.175634	2.971095	66.987879	43	16.987879	13.987879	3	7	31	48	51	8	6	17	18	29.944828	54.986755	11	26	3
L3_chr2_-_3172591	chr2	3172590	3172592	-	NA	NA	NA	18.572161	22.306451	12.270411	104.69373	84.22016	71.184747	19.440035	25.400059	9.097922	51.059464	27.562091	117.740642	2.591501	1.586395	4.164647	3.208955	1.751704	8.429783	20.304835	37.932159	6.734597	104.870693	81.508538	74.339023	22.798283	31.11443	10.896708	46.174695	30.583929	183.373256	2.527397	2.109589	6.465753	5.239726	2.506849	8.650685
L3_chr2_-_10505905	chr2	10505902	10506107	-	4953	ODC1	ODC	2002.713441	1074.771706	1006.847066	970.838473	596.16269	232.689638	169.575102	192.273193	66.99524	51.580984	45.702404	41.3805	1198.143159	1366.635989	2131.166825	745.396903	1045.479394	427.12372	1827.656861	1897.604934	424.92729	963.778223	573.852921	229.932921	171	196	76	47	51	62	1221.998416	1632.986694	1591.99226	1186.997137	913.991701	462.997271
L3_chr2_-_11226901	chr2	11226900	11226901	-	NA	NA	NA	0	0	0	0	0	0	1.611432	2.978609	3.71833	2.080805	6.313688	2.166448	2.648412	11.607384	2.813032	5.705605	2.849934	2.244512	0	0	0	0	0	0	2.281916	4.575282	4.587056	2.148582	7.287641	3.01145	2.583333	14.934211	4.589181	9.290936	3.922515	2.255848
L3_chr2_-_11402192	chr2	11402169	11402278	-	9475	ROCK2	KIAA0619	66.521291	58.186782	29.892488	64.278716	33.846509	2.638541	2.64432	23.471477	18.328137	13.267752	14.375238	19.598109	15.050941	22.656398	24.463633	14.5443	30.71134	12.413118	76.687801	97.289451	17.991101	65.36629	33.07098	4	4	37.246727	22.993939	13.904223	16.801248	27.139818	14.654412	30	41.720077	23.798505	41.426752	12.421557
L3_chr2_-_20714349	chr2	20714339	20714350	-	64342	HS1BP3	ETM2,FLJ14249,HS1-BP3	4.069575	3.618125	1.591957	14.737124	1.019722	2.57981	1.32216	0	0.772772	1.87559	1.709028	0.741153	2.979679	4.525839	0.988763	4.174242	2.657687	8.920628	5	6	1	15	1	3.921053	2	0	1	2	2	1	2.895238	6	2	6.86	4	9
L3_chr2_-_25328451	chr2	25328442	25328610	-	1788	DNMT3A	DNMT3A2,M.HsaIIIA	1.656842	1.822352	1.591957	28.527226	2.056992	0	0.00789	0.545866	26.795702	61.515527	15.413698	0.741153	4.119751	2.987708	11.915626	21.464872	8.021236	0	2	3	1	29	2.017425	0	0.016657	1.016657	33	60.989474	18	1	4	4	20.019526	35	12.019526	0
L3_chr2_-_26057484	chr2	26057484	26057485	-	3797	KIF3C		1.656842	1.810134	0	1.957861	0	0.638107	0	0	1.962733	0	1.689888	1.454129	3.072054	6.08435	10.169793	0.60736	2.648928	1.007135	2	3	0	2	0	1	0	0	2.466667	0	2.00443	2	3	7.911765	14.132479	1	3.837838	1
L3_chr2_-_26553131	chr2	26553127	26553132	-	NA	NA	NA	0.595814	1.211934	12.788907	0	0	0	3.48964	3.798527	4.231572	1.07155	0.84304	2.143756	7.057707	0.755929	4.028639	1.78127	2.773991	0	0.75	2	7	0	0	0	4.666877	5.928571	5.27027	1.136364	1	2.928571	6.9	1.017728	6.6	2.917628	4	0
L3_chr2_-_27339420	chr2	27339413	27339466	-	7781	SLC30A3	ZNT3	0.804244	2.441673	0	2.933393	0	10.765118	0	0	3.126175	10.049895	4.041126	11.535428	0	2.245167	0.494381	0.60736	0	11.958705	1	4	0	3	0	15	0	0	4	10	4.773585	16	0	3	1	1	0	12
L3_chr2_-_27352248	chr2	27352248	27352249	-	NA	NA	NA	12.266624	11.762159	9.398386	6.661807	0.764114	0.465784	5.421853	2.68007	2.353404	1.494837	2.583893	0.995834	0	0	0	0	0	0	13.785714	19.887097	5.25	6.763699	0.75	0.75	7	4.153846	3	1.6	3	1.333333	0	0	0	0	0	0
L3_chr2_-_29605458	chr2	29605457	29605460	-	NA	NA	NA	153.625315	84.260299	107.333683	85.07514	34.891512	14.163531	301.433611	270.388003	239.378	99.28822	74.850296	78.88628	136.275604	151.104375	302.170642	81.837778	96.987597	73.728999	157.090467	144.960698	52.340242	85.419066	33.874461	18	296.83809	261.699655	261.114754	88.442767	81.952754	120.696526	136.822266	187.137362	287.335282	131.711368	104.563177	77.894404
L3_chr2_-_32089166	chr2	32089099	32089613	-	51072	MEMO1	C2orf4,CGI-27,DKFZp434I0135,FLJ25031,MEMO,NS5ATP7	155.49481	91.0257	41.558259	104.921773	42.160045	7.715661	13.198665	35.786761	30.132635	38.979034	19.190629	22.365992	27.962201	34.527324	42.432922	31.376881	22.671079	10.950754	176.90395	151.569841	24.485042	106.858359	41.232673	11.451991	18.923077	57	37.348032	38.922705	22.390982	31.370375	27.236401	45.756046	77.099741	51.377738	30.889262	10.977778
L3_chr2_-_37047163	chr2	37047163	37047250	-	6801	STRN	SG2NA,MGC125642	44.851147	20.912552	20.535877	36.07263	20.377453	6.98545	17.637925	22.295585	84.068288	18.776632	20.756459	49.56189	7.20683	24.234627	38.563428	13.425214	10.425371	10.951569	52.881258	34.663158	12.511811	36.801373	19.947639	9.828061	24.364035	35.960656	101.882888	19	24	69.81556	7	31.862069	58.705342	22	14.837321	11
L3_chr2_-_37405450	chr2	37405447	37405468	-	NA	NA	NA	2.412732	7.245153	11.553267	1.951062	3.063528	0.638107	0.66108	1.718711	1.545543	0	0.84304	0.741153	1.032672	0.742541	2.429273	3.668781	1.36976	0	3	12	6.6	2	3	1	1	3	2	0	1	1	1	1	4.924051	6	2	0
L3_chr2_-_47651209	chr2	47651209	47651210	-	56660	KCNK12	THIK-2,THIK2	0	0.610418	0	0	5.123968	2.123056	5.147501	3.680213	2.353404	7.911936	3.464574	11.53213	0	0	0	0	0	0	0	1	0	0	5	3	7.023102	5.907407	3	7.907407	4	16.822516	0	0	0	0	0	0
L3_chr2_-_54580087	chr2	54580087	54580087	-	NA	NA	NA	0.576999	0	12.256122	0.708344	0.740888	1.160418	0	0	0	0	0	0	0	0	0	0	0	0	0.727273	0	6.727273	0.727273	0.727273	1.727273	0	0	0	0	0	0	0	0	0	0	0	0
L3_chr2_-_64569226	chr2	64569225	64569228	-	NA	NA	NA	0	0	0	0	0	0	0.768572	1.804985	3.330238	2.049234	25.244949	7.337963	1.062831	0.760986	0.523649	0.628616	3.579047	3.038056	0	0	0	0	0	0	1.162608	3.14527	4.189061	2.124547	28.203843	10.31938	1.028289	1.024878	1.062632	1.035712	5.046345	3.037152
L3_chr2_-_69467822	chr2	69467820	69467911	-	2673	GFPT1	GFA,GFAT,GFAT1,GFAT1m,GFPT	92.662527	100.779487	75.146469	112.265599	39.914188	11.170427	42.558211	35.834472	53.335873	38.930393	65.822493	37.211799	117.563054	84.798599	126.393322	91.71192	154.01882	80.634879	102.980174	170.372788	41.984204	113.700943	38.994048	15.998054	54.953771	54	65	39	75	53	116	109.79558	165.973587	149	185.989679	82.69583
L3_chr2_-_73364926	chr2	73364897	73365120	-	NA	NA	NA	5.678063	7.869931	4.775871	7.831493	4.08325	2.000434	7.502127	17.576482	34.826013	11.760904	5.947176	30.439523	5.119728	2.227622	0.988762	6.706378	1.931891	1.007135	7	13	3	8	4	3	11	29	43	12	7	42.951389	5	3	2	11	3	1
L3_chr2_-_74111983	chr2	74111980	74111984	-	NA	NA	NA	5.209432	5.081035	1.591957	8.940474	20.434603	11.189179	2.16878	3.30128	0.772772	0.937795	0	2.195282	0	0	0	1.832151	0.643964	0	6	8.472222	1	9.091816	19.911111	13.983333	3	5	1	1	0	3	0	0	0	3	1	0
L3_chr2_-_97746486	chr2	97746483	97746486	-	NA	NA	NA	0	0	0	0	1.019722	0.638107	0	0	1.213647	2.870125	7.838565	1.482306	0	0	0.494381	1.832151	13.412212	2.014269	0	0	0	0	1	1	0	0	1.580645	3	9	2	0	0	1	3	17	2
L3_chr2_-_99417103	chr2	99417103	99417104	-	NA	NA	NA	0	0	0	0	0	0	0	0	0	0	0	0	0	0	17.717304	1.218951	0	0	0	0	0	0	0	0	0	0	0	0	0	0	0	0	24	2	0	0
L3_chr2_-_100125478	chr2	100125404	100125502	-	3899	AFF3	LAF4,MLLT2-like	333.57101	196.943994	61.737688	8.812143	2.039444	0.638107	86.647833	111.96566	52.628246	6.621305	6.822042	1.482306	81.312872	37.241711	9.572025	3.661116	0.643964	0	357.991901	333.955665	35	9	2	1	107.986173	151.997253	64	7	8	2	79.905063	49	16	6	1	0
L3_chr2_-_106177153	chr2	106177150	106177194	-	80146	UXS1	UGD,FLJ23591	106.460171	100.546135	137.254832	172.531144	62.907368	10.687958	76.30826	135.654528	115.073667	97.203583	43.811851	38.637305	112.514538	80.084717	164.451242	130.349853	117.168274	39.510596	113	171.972261	68	172.977401	60.998565	14	87.989615	151.998512	130.988203	89	49	57	111.959375	101.996487	188.951558	209.987121	128.979289	40.998824
L3_chr2_-_110184881	chr2	110184880	110184881	-	NA	NA	NA	0	1.810134	3.343982	0	0	0.638107	0.66108	0.540457	0	0	0	1.454129	6.144639	3.620594	10.780739	1.218951	1.36976	3.950692	0	3	2	0	0	1	1	1	0	0	0	2	6.011585	4.749662	14.877309	2	2	4.006072
L3_chr2_-_131899570	chr2	131899570	131899575	-	NA	NA	NA	26.880055	5.551673	10.757032	2.262829	0	0	0.725173	6.975147	1.580632	3.22481	0.84304	6.949544	9.577898	9.3692	7.966157	3.835019	1.472221	1.993043	29.232635	9.311692	5.955566	2.312717	0	0	1.089337	10.05207	2	3.268012	1	9.99375	9.410959	12.09589	11.410959	6.275482	2.136986	2
L3_chr2_-_144405613	chr2	144405613	144405616	-	NA	NA	NA	18.451929	4.201629	1.591957	2.99475	3.063528	14.925015	7.481842	8.871764	8.163583	4.802455	3.472829	11.913479	14.721935	5.765413	6.554682	11.764567	8.365787	12.223552	20.886792	7.022589	1	3.062572	3	18.924528	10	13	10	5	4.052259	17	14.454545	7.590909	10.766151	19.181818	11.045455	12.493423
L3_chr2_-_144903865	chr2	144903863	144903866	-	NA	NA	NA	0	0.610418	0	0	0	0	1.398909	0.540457	1.580632	0	0	0	13.225986	2.269478	2.823885	6.739628	0.643964	2.971095	0	1	0	0	0	0	2	1	2	0	0	0	13	3	5	11	1	3
L3_chr2_-_144939538	chr2	144939537	144939539	-	NA	NA	NA	0	0	0	0	0	0	0	0.540457	0	0	0	0	7.176781	6.862058	11.651657	4.278547	3.557546	1.993043	0	0	0	0	0	0	0	1	0	0	0	0	7	9	17	7	5	2
L3_chr2_-_144983935	chr2	144983935	144984002	-	NA	NA	NA	4.307503	1.822352	0	0.975531	0	0	3.305399	20.495518	3.126175	1.87559	4.238148	2.195282	23.410205	52.088781	39.287298	54.834988	21.996131	1.007135	5	3	0	1	0	0	5	30	4	2	5	3	23	67	56	89	28	1
L3_chr2_-_198061354	chr2	198061354	198061361	-	NA	NA	NA	0	0.610418	0	0	0	0	0	0	0	0	0	0	28.345326	9.144127	7.097421	13.505765	4.183281	4.99322	0	1	0	0	0	0	0	0	0	0	0	0	28	12	12	22	5.977011	5
L3_chr2_-_216944911	chr2	216944911	216944912	-	57574	MARCH4	MARCH-IV,MGC104908,RNF174	6.866274	3.034418	1.591957	3.949078	0	2.123056	3.567689	6.393086	0.772772	0	1.68608	4.313688	12.323453	6.900899	2.4069	1.832151	5.174691	6.948673	8	5.020601	1	4.020601	0	3	5	9	1	0	2	6	12.136667	9.034351	4	3	7	7.034351
L3_chr2_-_219802311	chr2	219802289	219802609	-	79065	ATG9A	APG9L1,MGD3208	27.067721	26.936548	11.800067	25.568892	12.43732	8.222095	27.535927	10.888386	5.528464	3.818732	10.448675	18.039664	11.003044	8.291177	2.0796	5.474701	9.23661	9.989989	32.468019	44.820937	7	26	12.166107	12	37.788617	18.080283	7	4.080283	12	24.870981	10.705882	11	4	9	13	9.960784
L3_chr2_-_220124375	chr2	220124375	220124375	-	NA	NA	NA	0	0	0	0	0	0	10.704523	12.606943	0.772772	2.94947	1.805877	3.544256	0	0	0	0	0	0	0	0	0	0	0	0	13.130435	16.463235	1	3	2.111111	5	0	0	0	0	0	0
L3_chr2_-_222054310	chr2	222054309	222054313	-	NA	NA	NA	2.528698	3.000661	22.342	34.540995	8.975516	1.362328	1.398909	6.363674	26.754151	14.45482	17.612851	4.972844	1.032672	5.372022	23.074537	27.114335	8.545885	0	3	5	12	34.842217	8.756757	2	2	9.714929	31.453668	14	19.940333	7	1	7	29.649123	43.824561	11	0
L3_chr2_-_224612248	chr2	224612245	224612301	-	5270	SERPINE2	GDN,PI7,PN1,PNI	16.225088	7.25682	14.048391	79.882162	197.892375	91.655461	16.439766	7.859254	16.299632	45.072551	168.488505	295.880355	15.228889	17.956834	21.914173	61.865809	346.11535	325.484132	19	11.995475	8	80.964912	191.91116	108.9752	21	12	20	43	183.998649	459.948187	15	23	33.998856	99.998858	349.983091	346.988603
L3_chr2_-_225158264	chr2	225158264	225158379	-	8452	CUL3		56.999498	65.701653	72.944704	80.778755	33.651381	9.541941	12.647103	38.948233	100.155849	57.295536	33.898804	43.778284	42.90863	52.818997	172.209501	70.105877	66.052555	30.442548	65.751695	109.861883	40.992248	81.968992	32.883693	14	18.129771	55.782443	118.775108	55.992665	39	61.983118	41.986907	69	209.993361	113.959056	82.986325	30.815968
L3_chr2_-_225615380	chr2	225615366	225615681	-	55619	DOCK10	DKFZp781A1532,DRIP2,Nbla10300,ZIZ3	48.865806	32.442643	20.063692	68.349725	24.543783	4.44872	105.321796	191.258228	162.427849	150.217499	193.312723	86.527869	42.925526	34.739636	51.210542	45.857275	69.479262	28.514386	56.850729	53.92823	12	69.557279	24	6.743119	132.960741	257.873331	193.922537	146.702536	218.600794	122.700099	41.989247	45.842541	83.238298	74.996774	90.967033	28.958053
L3_chr2_-_233452778	chr2	233452778	233452778	-	NA	NA	NA	25.903288	5.88253	5.162614	9.237647	4.525998	6.116931	6.087383	4.094942	7.928639	1.18723	3.500822	2.1751	54.794962	34.217199	50.454736	26.157527	29.385425	40.364778	27.936413	9.872727	3.000343	9.363636	4.418182	7.890909	7.791045	6.05597	9.537313	1.253731	4.041045	3.026119	54.713208	43.232147	57.471841	42.266109	33.407547	42.441795
L3_chr2_-_240833463	chr2	240833462	240833466	-	NA	NA	NA	408.770895	253.178595	274.752806	386.266542	313.641834	188.881704	223.753227	388.094332	225.936753	199.116203	216.809906	186.972344	99.999679	107.72052	164.566632	106.346153	216.495462	129.15634	394.391633	442.112325	122.791734	384.42773	302.235733	181.356415	219.532893	349.195682	244.66679	170.775964	231.354387	294.939298	100.227542	133.524918	161.865637	170.68463	209.537821	138.275971
L3_chr3_+_4736455	chr3	4736454	4736456	+	NA	NA	NA	4.06061	0.610418	9.369565	6.219803	9.081439	13.243066	6.643448	8.626069	4.890175	7.137442	6.972578	16.167044	0	0	8.870011	2.966588	2.913582	7.776435	4.818182	1	5.361472	6.333333	8.846154	16.909091	8.767677	12.563131	5.972222	7	8	23.30303	0	0	12.923077	4.857143	4	7.923077
L3_chr3_+_9065127	chr3	9065124	9065127	+	NA	NA	NA	30.964893	26.231541	13.722742	36.925066	15.183702	1.362328	0.66108	22.735767	12.465736	7.902475	7.858943	9.659938	7.999265	8.309079	10.994916	6.279902	31.716769	4.746738	33.151929	44.680818	7.663001	37.1934	14.766975	2	1	28.217519	14.783599	7.837468	8.932432	13.917048	7.869565	10.748729	15.131856	10.219791	35.834006	4.827899
L3_chr3_+_9748428	chr3	9748420	9748497	+	7862	BRPF1	BR140	28.436823	14.087492	16.418898	34.541882	21.440858	5.347314	59.869843	72.048461	36.301362	81.714514	81.314842	69.051173	19.107186	30.638045	18.852571	19.74408	26.248894	21.046844	32.867048	23.4695	9.487434	35.136819	20.961119	7.924694	74.799659	98.982962	44.671074	79.761723	92.210202	99.165323	18.686124	39.92868	30.659487	32.283658	34.930736	21.268398
L3_chr3_+_13951516	chr3	13951516	13951516	+	NA	NA	NA	9.801225	9.838785	7.024196	2.942775	1.019722	0	2.960227	0	0	0	0	0	12.158417	10.053643	1.733047	0	0	0	11	16.603448	4	3	1	0	4	0	0	0	0	0	12	12.964286	3	0	0	0
L3_chr3_+_42519129	chr3	42519129	42519138	+	7433	VIPR1	II,RDC1,FLJ41949,HVR1,PACAP-R-2,VAPC1,VIPR,VIRG,VPAC1,VPCAP1R	1.608488	0	0	0	0	0.638107	1.398909	1.858813	0	2.94947	0.84304	19.240031	0	0	0	0.60736	0	1.85278	2	0	0	0	0	1	2	3	0	3	1	28	0	0	0	1	0	1.857143
L3_chr3_+_48463186	chr3	48463184	48463186	+	84126	ATRIP	DKFZp762J2115,FLJ12343,MGC20625,MGC21482,MGC26740,hCG_1997849	9.56052	12.503091	0	3.915723	1.019722	0.638107	6.128692	1.178254	3.233036	2.870125	0.84304	3.59413	10.216299	3.815345	5.805131	2.437903	2.130027	0	11	21	0	4	1	1	8.234899	2	4	3	1	5	10	5	9	4	3	0
L3_chr3_+_48482645	chr3	48482642	48482657	+	11277	TREX1	AGS1,AGS5,CHBL,CREN,DKFZp434J0310,DRN3,HERNS,CRV	0.804244	0.610418	0	0	0	0	2.03899	3.340081	2.353404	0	0.84304	5.713997	2.054407	2.245167	2.181675	1.214719	32.261777	0	1	1	0	0	0	0	2.972222	6	3	0	1	8	2	3	4	2	38	0
L3_chr3_+_49701993	chr3	49701971	49702012	+	63891	RNF123	DKFZp686C2222,FLJ12565,FP1477,KPC1,MGC163504	50.972786	38.11388	27.462862	58.489914	63.543528	22.590657	85.215435	85.928546	76.412502	127.075825	89.720446	100.722574	30.624814	36.768553	32.781571	43.078689	54.40673	33.223161	59.146305	63.581595	15.860123	59.430207	62.003214	32.572539	107.679237	118.139466	92.607857	121.988251	101.681818	144.490909	29.919629	48.292117	52.782071	70.269897	71.409583	33.429675
L3_chr3_+_50240044	chr3	50240044	50240044	+	NA	NA	NA	0	0	0	0	0	0	0	1.858813	0	0	0.84304	13.643177	0	0	0	0.60736	1.36976	0	0	0	0	0	0	0	0	3	0	0	1	20	0	0	0	1	2	0
L3_chr3_+_50581918	chr3	50581914	50581929	+	51409	HEMK1	FLJ22320,HEMK,MTQ1	2.461087	4.826743	1.591957	0.975531	1.019722	0	0	0.540457	0.772772	0	0	0	4.104726	12.403638	0.332165	4.280372	0.643964	0	3	8	1	1	1	0	0	1	1	0	0	0	4	16	0.705882	7	1	0
L3_chr3_+_53177753	chr3	53177719	53177818	+	NA	NA	NA	6.598273	3.03097	0	4.657482	5.102972	0.638107	2.64432	1.62137	2.402289	2.813385	3.37216	2.936435	21.557747	5.232875	2.901281	14.039459	6.719606	9.927762	8	5	0	4.769231	5	1	4	3	3	3	4	4	21	7	5	23	10	10
L3_chr3_+_112273313	chr3	112273312	112273321	+	25945	PVRL3	CDw113,DKFZP566B0846,FLJ90624,PPR3,PRR3,PVRR3,nectin-3,CD113	3.272548	1.966745	0.296944	9.505797	6.72481	0.828569	7.384198	3.081348	13.814241	8.037003	3.477914	19.130493	1.776776	5.451809	7.439584	2.760416	4.981638	5.59539	4.01513	3.232036	0.214163	9.705665	6.577066	1.33303	10.337191	5.668155	17.107498	8.132475	4.143304	27.494141	1.712359	7.286137	13.177451	4.545843	7.598926	5.554366
L3_chr3_+_123223664	chr3	123223663	123223667	+	NA	NA	NA	0	0.001372	0	1.206346	0	0	1.398909	0.017861	0.772772	0.937795	0	0	13.987597	13.477572	4.767166	13.460613	22.012435	4.739847	0	0.002107	0	1.235294	0	0	2	0.048193	1	1	0	0	13.7618	17.503962	7.650033	21.894636	26.67046	4.814998
L3_chr3_+_124232799	chr3	124232799	124232799	+	NA	NA	NA	0	0	0	0	0	0	0	0	0	0	0	0	0	0	0	0.052631	2.501318	12.038735	0	0	0	0	0	0	0	0	0	0	0	0	0	0	0	0.087719	3.477038	12.42273
L3_chr3_+_129273136	chr3	129273136	129273137	+	NA	NA	NA	0	0	0	0	0	0	0	0	0	0	0	0	10.171602	3.040757	2.4069	3.061421	4.358886	2.971095	0	0	0	0	0	0	0	0	0	0	0	0	10	4	4	5	6	3
L3_chr3_+_130081128	chr3	130081114	130081226	+	28976	ACAD9	ACAD-9,FLJ23533,MGC14452,NPD002	195.949727	122.024796	87.426157	73.723248	26.578228	16.396061	119.378257	89.25761	74.911423	34.374577	46.034464	32.076491	145.335641	118.115618	118.781436	65.525089	74.41532	50.48629	218.983803	204.962602	49.996743	75	25.998377	24	152.97758	129.947872	91.973998	35	52.990512	45	142.919944	153.969388	179.905827	106.956147	98.997459	50.973121
L3_chr3_+_131592258	chr3	131592257	131592258	+	NA	NA	NA	0	0	10.842991	0	0	0.638107	0	0	0	0	0	0	0	0	0	0	0	0	0	0	6	0	0	1	0	0	0	0	0	0	0	0	0	0	0	0
L3_chr3_+_132095510	chr3	132095501	132095533	+	27032	ATP2C1	ATP2C1A,BCPM,HHD,KIAA1347,PMR1,SPCA1,hSPCA1	12.610973	4.242904	1.591957	5.880431	2.043806	0.638107	0.66108	0.540457	4.005807	1.87559	1.68608	7.962996	3.072054	2.227622	2.0796	9.756371	6.9755	3.021404	15	7	1	6	2	1	1	1	5	2	2	11	3	3	4	15.985915	10	3
L3_chr3_+_133518940	chr3	133518940	133518972	+	55	ACPP	PAP,ACP-3,ACP3	0	0	0	0	1.019722	0.638107	0.66108	0	0	2.870125	16.633223	21.692732	1.032672	4.514646	1.090837	5.47835	40.895854	21.381963	0	0	0	0	1	1	1	0	0	3	19	31	1	6	2	8.963303	48.954129	21.963303
L3_chr3_+_151656795	chr3	151656795	151656795	+	NA	NA	NA	0	22.902969	0	0	0	0	0	21.987984	0	0	0	0	0	1.502626	0	0	0	0	0	39	0	0	0	0	0	27	0	0	0	0	0	2	0	0	0	0
L3_chr3_+_153542098	chr3	153542097	153542099	+	NA	NA	NA	3.413301	0.610418	0	0.975531	0	0	0	0	1.580632	0	0	0	3.087079	13.243968	5.054164	4.293231	4.530728	0	4	1	0	1	0	0	0	0	2	0	0	0	3	17	8	7	6	0
L3_chr3_+_153551537	chr3	153551533	153551538	+	NA	NA	NA	1.656842	0	0	0	0	0	0	0	0	0	0	0	5.152423	10.751816	2.72181	7.342415	4.358886	0	2	0	0	0	0	0	0	0	0	0	0	0	5	14	5	12	6	0
L3_chr3_+_153556497	chr3	153556497	153556497	+	NA	NA	NA	0	0	0	0.975531	0	0	0	4.052413	0	0	0	0	1.032672	2.269478	0.494381	0.60736	10.514831	0	0	0	0	1	0	0	0	6	0	0	0	0	1	3	1	1	13	0
L3_chr3_+_170973880	chr3	170973876	170973883	+	55892	MYNN	OSZF,SBBIZ1,ZBTB31	0.804244	0.610418	3.183914	0	0	0	3.768114	8.531947	3.982921	1.87559	5.150655	0.741153	8.132458	8.323739	12.31194	10.411912	14.073074	2.014269	1	1	2	0	0	0	5	13	5	2	6	1	7.945946	10.822124	18.876179	16.972973	18.819121	2
L3_chr3_+_171177466	chr3	171177464	171177466	+	NA	NA	NA	0	0	0	0	0	0	0	0	0	0	0	0	9.13893	2.213338	1.705593	10.430858	5.174691	1.007135	0	0	0	0	0	0	0	0	0	0	0	0	9	2.958333	2.958333	17	7	1
L3_chr3_+_173330748	chr3	173330745	173330748	+	NA	NA	NA	0	0	0	0	0	0	0	1.178254	10.700953	0.937795	0	0	0	0.742541	2.823885	0	0	0	0	0	0	0	0	0	0	2	13	1	0	0	0	1	5	0	0	0
L3_chr3_+_173349004	chr3	173348991	173349029	+	NA	NA	NA	0	0	0	1.957861	0	0	0	2.39927	20.97507	0.937795	6.853866	11.507355	0	4.525839	22.561433	6.099018	11.71686	16.750416	0	0	0	2	0	0	0	4	26	1	8	16	0	6	36.99187	10	16	17
L3_chr3_+_185525399	chr3	185525399	185525408	+	1981	EIF4G1	EIF4F,DKFZp686A1451,EIF4G,p220	0	0	0	0	0	0	0	0	0	0	0	0	2.065344	2.245167	4.409104	4.280372	17.64654	0	0	0	0	0	0	0	0	0	0	0	0	0	2	3	8	7	22	0
L3_chr3_+_186483477	chr3	186483434	186483478	+	NA	NA	NA	3.332943	6.074158	0	0.975531	0	0	1.32216	2.161827	0	0	3.395108	2.897997	11.326582	7.484809	11.270588	9.082905	3.863783	4.007312	4	10	0	1	0	0	2	4	0	0	4	4	11	10	21.320388	14.915493	6	4
L3_chr3_+_195342055	chr3	195342054	195342055	+	NA	NA	NA	6.996909	1.819391	3.335376	11.788782	16.359762	0	21.99624	1.858813	9.121344	26.533451	27.137413	23.55043	3.596159	2.239114	15.319584	13.824145	22.923155	14.817007	7.961905	2.995098	1.995192	11.961905	15.90711	0	25.557289	3	10.923881	24.651361	30.121637	34.929832	3.516084	2.960526	20.23316	22.408695	26.594394	15.338974
L3_chr3_+_196010009	chr3	196010009	196010011	+	NA	NA	NA	0	0	0	0	0	0	0	0.540457	0	0.937795	11.521689	0.741153	1.032672	0	0	0.60736	8.766051	0	0	0	0	0	0	0	0	1	0	1	13	1	1	0	0	1	11	0
L3_chr3_+_197120746	chr3	197120746	197120747	+	NA	NA	NA	5.561377	13.507792	7.7643	21.653329	21.025966	23.524538	2.524519	6.936516	7.648151	13.770525	3.618438	20.643912	0	0.480013	3.105303	1.218951	1.047603	1.993043	6.541763	22.703863	4.545064	21.89901	20.469792	28.422615	3.452381	10.448599	9.210317	13.399573	4.21794	30.034222	0	0.651163	5	2	1.651163	2
L3_chr3_-_10337765	chr3	10337742	10337811	-	6396	SEC13	D3S1231E,SEC13L1,SEC13R,npp-20	49.727858	44.442396	26.675776	71.514397	39.091083	20.697886	10.108237	8.259525	17.126812	9.069772	5.113013	26.030867	112.881219	125.273409	145.583116	118.095605	164.895231	139.645652	54.301326	75	15	71.996644	37.996644	25	14	13.990476	21	9	6	37	110.969299	161.985618	198.606495	191.911144	203.941966	142.99522
L3_chr3_-_25660238	chr3	25660234	25660239	-	NA	NA	NA	2.461087	0	0	0	0	0	0	0.540457	0	0	0	0	11.252442	12.175075	12.531168	9.779271	4.14375	0	3	0	0	0	0	0	0	1	0	0	0	0	11	16	20	16	6	0
L3_chr3_-_39209089	chr3	39209087	39209096	-	165904	XIRP1	CMYA1,DKFZp451D042,DKFZp779C1255,DKFZp779C1947,Xin	0.804244	0.610418	4.93594	1.951062	3.063528	0.638107	2.059989	0.540457	674.283236	1014.580046	455.428808	48.454657	0	0	123.160746	60.505408	45.581905	3.97963	1	1	3	2	3	1	3	1	733.588668	847.517515	489.668492	70.992567	0	0	146.890813	97.888923	54.983509	3.993421
L3_chr3_-_48317862	chr3	48317847	48317866	-	10201	NME6	IPIA-ALPHA,NM23-H6	2.528698	1.211934	3.343982	1.951062	6.152218	0	0	1.080913	1.545543	0	0.84304	2.964611	13.339598	1.485082	5.827113	6.725404	8.841289	3.97823	3	2	2	2	6	0	0	2	2	0	1	4	13	2	10	10.988095	12.988095	4
L3_chr3_-_48729626	chr3	48729625	48729671	-	51447	IHPK2	IP6K2,PiUS	2.412732	2.423867	1.591957	0	0	0	3.567689	3.037067	5.563554	2.813385	5.104136	4.307106	16.289105	20.563135	14.84775	8.532689	10.598895	12.915531	3	4	1	0	0	0	5	5	7	3	6	6	16	26.981982	24	14	14.990909	13
L3_chr3_-_49117195	chr3	49117182	49117198	-	5859	QARS	GLNRS,PRO2195	15.064586	8.945454	0	5.880431	9.221761	2.000434	29.091433	22.488356	21.59905	23.930294	6.872638	18.562073	35.46119	40.621427	50.443274	35.114517	59.318907	42.821501	17	15	0	6	9	3	35	29.893674	26	22.963504	7.966667	27	34.987768	51.987768	62.975149	56.981815	71.926605	44
L3_chr3_-_49133245	chr3	49133212	49133393	-	10869	USP19	ZMYND9	212.372839	134.494268	69.101945	153.709749	95.440053	84.773155	169.542244	211.316805	68.176058	123.890753	129.44684	139.119302	66.487878	47.892552	66.701301	43.918232	53.453371	64.721951	238.137617	226.29501	39.982709	155.905398	93.154908	110.34539	211.328609	274.201392	83.90247	121.946657	147.910316	200.835972	65.375879	62.835042	101.271342	71.722777	70.768434	65.980788
L3_chr3_-_50547116	chr3	50547114	50547117	-	NA	NA	NA	0.804244	0.610418	1.591957	0	0	0	1.398909	7.72838	10.823203	0.937795	0	0.007144	3.072054	0	0.494381	0	0	1.007135	1	1	1	0	0	0	2	10.653846	13	1	0	0.008445	3	0	1	0	0	1
L3_chr3_-_50624210	chr3	50624206	50624210	-	1154	CISH	CIS,CIS-1,G18,SOCS	18.840543	8.347254	8.433746	0.975531	1.019722	0	3.768114	3.577524	0	1.87559	6.081159	2.156844	9.163498	6.93636	1.072541	1.214719	5.358761	0	21	14	4.960784	1	1	0	5	6	0	2	7	3	9	9	1.970588	2	7	0
L3_chr3_-_52906587	chr3	52906586	52906655	-	375346	TMEM110	DKFZp667E1121,MGC52022	103.703875	59.456469	29.170954	116.527203	89.986349	74.081843	42.958738	31.787423	30.109786	41.022624	33.10501	68.293695	41.616233	26.553005	25.585697	57.147472	70.672673	90.670586	114.935612	100.07651	17	117.933911	87.581331	90.682403	54.856356	48	36.979519	39.997283	38	97.984043	40.938596	35	40.924803	92.979118	89.941048	92.997674
L3_chr3_-_53139479	chr3	53139457	53139525	-	NA	NA	NA	62.357163	20.311892	17.122117	35.662319	26.662819	21.356515	17.677719	19.377986	11.23246	8.712325	8.522375	11.432291	37.8889	31.428027	30.583417	37.374384	33.001206	36.658141	69	34	10	36.139749	26	28	23.990099	29.990099	13.990099	9	9.990099	15.821429	37	41	49.97421	61	44.970696	37
L3_chr3_-_60968792	chr3	60968791	60968793	-	NA	NA	NA	40.432073	29.257452	150.741482	29.707638	18.563521	6.209524	21.635761	47.099566	156.139736	59.583271	45.476462	39.859859	11.927767	6.895902	95.319352	17.113328	11.297143	9.723079	43	49.694599	71.048038	29.986154	18.055396	8	25.664238	53.339434	172.845478	53.680854	49.981314	59.678052	11.748936	9	102.486204	27.710858	14.100252	10
L3_chr3_-_61703852	chr3	61703850	61703853	-	NA	NA	NA	16.756454	21.192507	29.78692	24.706127	35.746471	6.274266	23.770291	21.521218	25.882911	8.204045	7.919555	6.830926	268.268063	259.866491	331.709884	308.907359	338.727779	188.347857	18.767733	35.853825	16.163036	25.026011	34.757145	8.381579	28.754098	26.844262	30	8	9	9.688525	270.306784	319.660441	318.268805	494.115141	325.172516	201.293379
L3_chr3_-_66876982	chr3	66876982	66876982	-	NA	NA	NA	13.543619	17.083772	18.736874	16.821537	9.239868	3.712866	0	0	0	0	0	0	11.152647	3.944714	15.118189	15.384017	13.182356	7.805037	15	29	10	17	9	5	0	0	0	0	0	0	11	5.166667	20	24.923913	16	8
L3_chr3_-_68276632	chr3	68276632	68276632	-	NA	NA	NA	0	0	0	0	0	0	0	0	17.276356	0	0.84304	0	0	0	10.061021	0	0	0	0	0	0	0	0	0	0	0	20.28	0	1	0	0	0	14	0	0	0
L3_chr3_-_69212205	chr3	69212192	69212214	-	9039	UBE1C	DKFZp566J164,MGC22384,UBA3,hUba3,UBE1C	1.608488	4.204286	14.75466	1.951062	0	0	7.150263	4.615675	7.131983	9.801168	15.708809	12.186644	16.420348	10.613985	28.811988	20.796472	25.574976	23.749529	2	7	8	2	0	0	10	8	9	10	17.940594	17	16	13.990868	44	33.990868	34.990868	24
L3_chr3_-_72578955	chr3	72578955	72578959	-	23429	RYBP	AAP1,DEDAF,YEAF1	4.217545	1.822352	0	1.951062	8.196024	0	1.32216	13.289704	8.89658	4.82506	4.292921	9.925767	2.054407	3.815345	3.105303	3.665348	2.013723	2.014269	5	3	0	2	8	0	2	18	11	5	5	14	2	5	5	6	3	2
L3_chr3_-_106902188	chr3	106902187	106902189	-	NA	NA	NA	0	3.01661	12.263975	0.975531	7.157156	0.638107	0	0	0	0	0	0	0	0	0	0	0	0	0	5	7	1	7	1	0	0	0	0	0	0	0	0	0	0	0	0
L3_chr3_-_119199117	chr3	119199115	119199118	-	NA	NA	NA	0	0	0	0	0	0	1.398909	0.540457	0	0	0	17.876202	0	0.742541	0	0	0	3.944081	0	0	0	0	0	0	2	1	0	0	0	26	0	1	0	0	0	4
L3_chr3_-_120757722	chr3	120757722	120757723	-	NA	NA	NA	1.656842	0.610418	0	5.906061	2.043806	10.315048	0	1.178254	0	0	0.84304	2.852977	1.032672	0	0.494381	0	0.643964	1.993043	2	1	0	6	2	13	0	2	0	0	1	4	1	0	1	0	1	2
L3_chr3_-_126312139	chr3	126312130	126312145	-	NA	NA	NA	0	0	0	0	0	0	0	0	0.772772	7.868838	0	0	1.032672	0.742541	1.977526	24.533616	21.153434	10.934897	0	0	0	0	0	0	0	0	1	8	0	0	1	1	4	40	28	11
L3_chr3_-_130362597	chr3	130362588	130362626	-	57461	ISY1	KIAA1160	5.874387	3.01661	8.345896	4.9049	2.043806	1.362328	4.8131	0	4.755693	5.79699	2.552068	0.741153	14.271662	8.364684	6.377387	7.309571	25.192566	16.742337	7	5	5	5	2	2	7	0	6	6	3	1	13.971014	11	11.983607	11.983607	32.99187	17
L3_chr3_-_134863437	chr3	134863425	134863529	-	11073	TOPBP1	TOP2BP1	282.295863	243.338581	93.373631	107.220544	41.928732	17.283405	140.947214	326.595127	212.240156	92.569665	115.960428	140.156375	171.278043	147.859843	72.845309	45.257538	48.353235	45.399274	314.981557	410.965338	53	109	41	23.998971	176.997661	418.964951	253.982953	91.999225	131.917234	201.666439	168.698492	191.98973	114.989753	73.998525	67.978119	45.844086
L3_chr3_-_137397321	chr3	137397317	137397910	-	55167	MSL2L1	FLJ10546,KIAA1585,MSL-2,RNF184	448.17494	307.53038	203.623919	260.234148	93.118816	20.611313	303.840228	351.891324	306.79067	214.202651	184.650642	164.960964	156.391363	164.806412	140.371427	97.401471	101.968189	47.484959	494.962741	518.971931	114	263.989002	90.983571	30	367.965656	461.866178	365.563711	208.486006	210.458773	234.948225	153.459144	214	209.802898	158.87882	138.451427	47.998802
L3_chr3_-_137953908	chr3	137953899	137953914	-	10274	STAG1	DKFZp781D1416,SA1	12.872888	13.786449	17.392374	16.705958	7.17194	1.362328	9.488144	10.833142	10.618681	6.75739	2.552068	5.099934	23.367617	23.657066	29.57625	23.198343	32.520888	11.701342	15	23	10	17	7	2	13	15.977528	13	7	3	6.955056	22.916063	30.91716	42.786982	37.798817	40.833278	11.964497
L3_chr3_-_141281785	chr3	141281785	141281786	-	NA	NA	NA	0	0	0	0	0	0	6.264127	4.819352	4.070608	0.937795	3.464574	4.915947	4.087056	5.372022	9.739139	3.677067	14.08192	3.944081	0	0	0	0	0	0	8	7	5	1	4	7	4	7	14	6	17	4
L3_chr3_-_169295627	chr3	169295627	169296417	-	27333	GOLIM4	GIMPC,GOLPH4,GPP130,P138	75.285328	55.839716	51.19662	117.035856	43.938255	8.01336	30.138678	83.043981	126.550867	78.919934	118.496934	106.048699	34.859487	23.168896	60.686309	46.348462	34.676352	18.085971	88.976665	92.92709	30	118.962056	42.975845	12	41.997093	126.916667	155.807916	80.871351	136.898965	149.954434	33.958122	30.836119	101.976744	75.869774	50	18
L3_chr3_-_172970260	chr3	172970259	172970260	-	NA	NA	NA	0	0	0	0	0	0	11.473167	0.540457	0	0	0	0	0	0	0	0	0.643964	0	0	0	0	0	0	0	14	1	0	0	0	0	0	0	0	0	1	0
L3_chr3_-_176360925	chr3	176360925	176360926	-	NA	NA	NA	17.899723	11.267673	10.323964	3.929369	2.043806	0	2.960227	0.540457	1.545543	0	0	1.454129	6.111572	3.772105	3.823916	0.60736	0	2.014269	20	19	6	4	2	0	4	1	2	0	0	2	6	5	6	1	0	2
L3_chr3_-_184180994	chr3	184180991	184181084	-	54165	DCUN1D1	DCUN1L1,RP42,SCCRO,SCRO,Tes3	4.448751	3.973551	1.644008	1.415266	0.387552	0.197443	4.429563	6.069194	26.642388	18.587588	10.563842	6.040599	42.010282	43.212741	38.448127	40.28922	37.569631	25.720008	5.500253	6.53798	1.042044	1.453469	0.381188	0.361959	6.61595	10.482335	33.122641	19.074512	12.322173	8.292038	41.022268	56.860425	58.840348	65.730261	51.874589	25.869734
L3_chr3_-_189286472	chr3	189286472	189286472	-	NA	NA	NA	2.528698	3.000661	0	1.957861	2.043806	0.638107	21.478019	10.506705	16.151794	3.981573	18.786849	18.923333	0	0.742541	1.090837	0	0	1.007135	3	5	0	2	2	1	25	14	19	4	21	28	0	1	2	0	0	1
L3_chr3_-_198220148	chr3	198220144	198220157	-	NA	NA	NA	1.656842	4.186026	6.753939	21.701489	10.248573	4.037376	0	0	0	0	0	0.741153	0	0	0	0	0	1.007135	2	7	4	22	10	6	0	0	0	0	0	1	0	0	0	0	0	1
L3_chr4_+_689572	chr4	689557	689585	+	10336	PCGF3	DKFZp686D20235,DONG1,FLJ36550,FLJ43813,MGC129615,MGC40413,RNF3,RNF3A	11.857991	4.264024	6.527897	6.851698	3.059166	0	0.66108	1.718711	1.580632	0.937795	6.081159	2.195282	1.032672	2.245167	2.0796	1.826311	4.14375	4.99322	14	7	4	7	3	0	1	3	2	1	7	3	1	3	4	3	6	5
L3_chr4_+_1387523	chr4	1387523	1387523	+	NA	NA	NA	0	0.610418	0	0	0	0	0	0	34.833599	1.93233	0	0.362315	0	1.502626	1.181166	0	0	0.296293	0	1	0	0	0	0	0	0	40	2	0	0.478992	0	2	2.14433	0	0	0.28866
L3_chr4_+_7096012	chr4	7095996	7096123	+	93624	MGC21874	ADA2(beta),ADA2B	37.583856	16.628366	19.957759	37.608545	27.081688	6.353673	10.430156	13.351004	15.00134	17.305296	7.786461	13.239081	15.371529	2.063496	12.259767	11.799654	7.830435	25.57201	43.73047	27.569342	11.9878	38.284003	26.461906	9.47433	14.262393	22.000111	18.725679	17.850762	9.123983	18.401331	15.001309	2.790674	21.503927	19.328251	11.537084	25.787995
L3_chr4_+_14541667	chr4	14541664	14541669	+	NA	NA	NA	7.729204	1.215988	4.958488	2.954965	0	0.650796	5.024541	1.861588	1.548529	0.951693	2.559146	1.462043	21.10502	1.521393	9.476494	7.938624	2.665173	7.880293	9.012592	2.006296	3.012592	3.012587	0	1.025184	7.101201	3.0092	2.0046	1.0184	3.0092	2.0092	20.855927	2.049069	14.955957	12.981961	4.01277	7.985339
L3_chr4_+_14613697	chr4	14613697	14614043	+	132864	CPEB2	MGC119575,MGC119576,MGC119577	46.890294	39.904841	64.475862	220.619278	118.823309	26.504942	30.687294	117.712989	249.433715	262.910704	288.519956	247.806174	44.436587	45.605053	134.856807	151.067843	238.726289	70.165749	50.657677	67.734054	32.892207	221.354578	115.268036	33.996219	36.995495	135.812409	277.806565	233.604101	315.305398	376.868739	43.982538	57.98375	152.218239	243.476164	250.551405	72.855219
L3_chr4_+_40651130	chr4	40651129	40651130	+	NA	NA	NA	0	0	0	0.975531	0	0.638107	1.398909	0	3.233036	5.962743	11.521689	4.915947	0	0.742541	1.090837	1.832151	9.6372	7.769453	0	0	0	1	0	1	2	0	4	6	13	7	0	1	2	3	12	7.962963
L3_chr4_+_42745838	chr4	42745838	42745839	+	NA	NA	NA	15.431749	1.810134	0	2.942775	7.180999	4.532625	0	0	0	0.937795	3.464574	0.741153	0	0	0.494381	0.60736	0	1.007135	17	3	0	3	7	6	0	0	0	1	4	1	0	0	1	1	0	1
L3_chr4_+_56414597	chr4	56414581	56414609	+	55763	EXOC1	BM-102,FLJ10893,SEC3,SEC3L1,Sec3p	2.412732	2.429829	1.591957	2.926593	7.152794	1.362328	3.768114	1.718711	4.671718	2.870125	6.924199	0.741153	11.263996	12.018383	14.406813	18.345457	8.907392	8.014624	3	3.980392	1	3	7	2	5	3	6	3	8	1	11	16	25	30	13	8
L3_chr4_+_78089876	chr4	78089866	78089982	+	55752	SEPT11		59.455682	38.35302	20.72006	72.959828	23.579587	8.018009	56.600751	88.635051	95.740019	57.487094	41.081588	33.116022	60.003562	36.229106	71.093144	52.952586	31.781727	20.796449	67.279527	64.129483	12	74	23	11	71.081042	107.996403	113	55.777624	47	47.172258	59	47	97	85.993658	40	21
L3_chr4_+_80402691	chr4	80402691	80402692	+	NA	NA	NA	44.559078	0	0	0	0	0	0	0	0	0	0	0	0	0	0	0.60736	0	0	47	0	0	0	0	0	0	0	0	0	0	0	0	0	0	1	0	0
L3_chr4_+_110574419	chr4	110574419	110574465	+	10427	SEC24B	MGC48822,SEC24	25.341567	18.594089	20.835914	26.483465	14.631678	6.675917	7.811343	18.871138	16.787538	36.595467	24.05245	48.341156	9.25715	5.982182	11.210577	13.451364	18.449717	11.857806	29.384615	31	12	26.962121	14.328165	10	11	30	21	36	27.98	69	9	8	19	22	25.969697	12
L3_chr4_+_159662483	chr4	159662483	159662503	+	59350	RXFP1	LGR7,LGR7.1,LGR7.10,LGR7.2,MGC138347,MGC142177,RXFPR1	0	1.220836	0	0	0	0	0	4.89588	0.772772	1.87559	1.68608	0	12.281643	15.313636	3.466095	1.822079	4.787714	6.986263	0	2	0	0	0	0	0	8	1	2	2	0	12	20	6	3	7	7
L3_chr4_+_166519661	chr4	166519660	166519680	+	1363	CPE		4.941431	7.264971	4.775871	0.975531	14.32308	2.908506	0	0.540457	0.772772	0	0	2.908258	5.152423	1.502626	0.494381	4.887732	14.2856	13.792685	6	12	3	1	14	4	0	1	1	0	0	4	5	2	1	8	18.973684	14
L3_chr4_+_174667361	chr4	174667354	174667379	+	NA	NA	NA	21.257782	10.771637	3.183914	24.436753	19.519119	6.727742	0	0	0.772772	0.937795	0	0	2.984104	2.245167	2.573982	4.259982	2.130027	1.007135	24	17.95	2	24.85	19	9	0	0	1	1	0	0	2.888889	3	5	7	3	1
L3_chr4_+_175441648	chr4	175441648	175441649	+	80817	KIAA1712	PS1TP3	0	0	0	0	0	0	0	21.074439	0	0.937795	0	0.741153	2.065344	0	0.494381	0.60736	0	1.007135	0	0	0	0	0	0	0	26	0	1	0	1	2	0	1	1	0	1
L3_chr4_+_182327543	chr4	182327543	182327543	+	NA	NA	NA	0	0	0	0	0	0	0	0	10.050431	0	0.84304	0	0	0.742541	0	0	0	0	0	0	0	0	0	0	0	0	12	0	1	0	0	1	0	0	0	0
L3_chr4_-_5879530	chr4	5879526	5879530	-	NA	NA	NA	2.507955	0.610418	0	3.89325	1.025403	0.002218	0	0.540457	2.353404	0	0	0.741153	2.908733	3.153546	5.016998	10.12584	2.034191	2.201317	3.065476	1	0	3.977106	1.00566	0.00566	0	1	3	0	0	1	2.826087	4.194569	8.652174	16.478261	3.014949	2.188862
L3_chr4_-_8633442	chr4	8633440	8633442	-	NA	NA	NA	36.273661	35.624404	18.215049	58.267313	46.003311	75.859438	633.13253	620.85749	335.271969	245.453009	210.401088	1145.740268	25.151165	12.607535	39.092434	29.413974	5.684206	48.96628	39.694886	60.376767	10.184452	58.778011	44.696414	83.837961	600.435249	565.26745	367.189752	214.379505	227.857918	1867.254253	24.829981	16.395313	50.748252	47.639367	7.791113	51.018702
L3_chr4_-_9727384	chr4	9727384	9727622	-	9948	WDR1	AIP1,NORI-1	195.763498	129.26442	104.1747	183.3257	202.35117	74.998939	73.236741	123.172834	57.156546	62.294542	92.425133	85.286903	90.597509	95.010014	153.966997	95.770782	153.363449	182.953934	221.928939	216.918689	58.960384	185.946104	196.943092	98.953257	96	165.969988	70	62	105.998366	122	88.976852	123.989583	202.987259	155.97569	187.900792	189.985104
L3_chr4_-_15266033	chr4	15266030	15266115	-	26234	FBXL5	FBL4,FBL5,FLR1	272.693043	185.077051	42.361143	168.984957	64.493549	27.086654	138.594558	183.984684	90.274476	64.036422	105.860584	89.687119	223.573166	155.358404	91.268919	200.450149	167.039389	75.163757	297.83257	312.974909	24.584304	171.112155	62.911486	36.909394	169.316857	238.429206	108.202085	63.926231	120.535127	127.802936	220.522226	200.925829	135.467238	325.06272	202.421067	76.621499
L3_chr4_-_17122787	chr4	17122777	17122834	-	5860	QDPR	DHPR,FLJ42391,PKU2	30.978606	14.761389	4.935939	44.278043	15.705098	3.71129	1.900545	4.90177	3.970685	1.902668	6.518374	15.060992	12.650368	5.861365	8.241771	19.371494	18.613817	12.732028	35.731559	24.473861	3	45.074081	15.361195	5.575385	2.904703	8.753821	5.102173	2.041579	7.624054	21.483155	12.322239	7.778261	15.267101	31.718789	25.813236	12.773906
L3_chr4_-_25473560	chr4	25473560	25473742	-	23231	KIAA0746	DKFZp781J1697,FLJ21629,FLJ41299	202.277245	123.62171	33.209759	23.496119	4.205021	2.464102	71.973781	33.171135	18.394284	9.730599	1.238415	10.640352	54.589732	37.685322	22.278334	10.308635	8.033762	20.427172	220.908093	208.821691	18.190599	24.00177	4.127954	3.795821	90.25267	48.744285	22.556768	10.182708	1.4812	14.517111	53.572074	49.15953	35.917282	16.886233	11.84905	20.548193
L3_chr4_-_35922531	chr4	35922530	35922547	-	116984	CENTD1	ARAP2,FLJ13675,FLJ44916,KIAA0580,PARX	1.608488	0	3.46134	0	1.019722	0	0.66108	0.540457	10.400108	0	0.84304	0.140727	0	1.502626	3.750793	0	1.36976	0	2	0	2.065476	0	1	0	1	1	13	0	1	0.181102	0	2	7.137405	0	2	0
L3_chr4_-_65085532	chr4	65085532	65085532	-	NA	NA	NA	0	0	0	0	0	1.362328	11.440348	14.519363	3.171244	7.650227	13.834975	22.806724	6.111572	3.815345	0.494381	5.526834	9.6372	1.993043	0	0	0	0	0	2	13.962963	18.666667	3.925926	7.481481	15.555556	33.925926	6	5	1	9	12	2
L3_chr4_-_74307639	chr4	74307637	74307644	-	NA	NA	NA	0	0	0	0	0	0	0.66108	1.718711	2.353404	1.93233	8.656173	6.422491	1.032672	5.300426	2.823885	1.214719	11.259248	4.99322	0	0	0	0	0	0	1	3	3	2	10	8.952381	1	7	5	2	15	5
L3_chr4_-_77301254	chr4	77301254	77301259	-	950	SCARB2	CD36L2,HLGP85,LIMPII,SR-BII	0	0	0	0.975531	0	0	0	0	3.233036	0.937795	5.238118	0	0	0	3.812648	30.80007	24.353576	2.014269	0	0	0	1	0	0	0	0	4	1	6	0	0	0	7	50	30	2
L3_chr4_-_99912592	chr4	99912591	99912595	-	NA	NA	NA	0.87425	0.296182	10.842991	0	0.095364	2.123056	0	0	0	0	0	0	0	0	0	0	0	0	1.083333	0.481481	6	0	0.094203	3	0	0	0	0	0	0	0	0	0	0	0	0
L3_chr4_-_101034608	chr4	101034572	101034614	-	8649	MAP2K1IP1	MP1,MAPBP	0	1.220836	0	0	0	0	3.305399	3.746974	2.318315	3.80792	9.4754	7.168126	50.629669	33.135238	71.228594	97.524268	103.445732	42.080738	0	2	0	0	0	0	5	6	3	4	11	10	49.99308	42.986159	95.991355	157.987907	120.981013	42.986159
L3_chr4_-_101197630	chr4	101197629	101197631	-	NA	NA	NA	0	0	16.737923	2.942775	0	0	0	1.178254	6.612874	0	1.68608	0	0	0	1.585219	0.60736	0	0	0	0	9	3	0	0	0	2	8	0	2	0	0	0	3	1	0	0
L3_chr4_-_105632061	chr4	105632060	105632082	-	80319	CXXC4	IDAX,MGC149872	46.52157	34.011833	25.732029	50.623021	61.233183	32.51462	46.855869	26.53848	24.528656	28.280135	43.891864	60.056189	13.329274	11.593274	20.875345	8.493249	18.317618	24.769128	52.872337	56.862228	14.9111	51.344876	59.654651	42.552355	60.477803	39.765781	30.084095	27.932288	50.184167	86.357575	13.020293	15.327446	32.200627	13.888031	24.719761	25.279281
L3_chr4_-_114190251	chr4	114190251	114190255	-	NA	NA	NA	0	3.884472	0.362416	0.534935	1.707844	0	0.136951	2.005386	2.849221	0	13.53844	4.991518	0	3.897416	0.473575	0	0.727853	0	0	6.450704	0.251046	0.55	1.672851	0	0.233226	3.339038	3.651971	0	15.282593	7.076039	0	5.114659	1.002822	0	1.153846	0
L3_chr4_-_129428400	chr4	129428400	129428421	-	10424	PGRMC2	DG6,PMBP	220.453213	130.484191	33.546531	111.981759	48.294877	25.057533	30.73481	22.569168	12.91891	6.931043	37.100173	26.528069	82.907232	61.05885	43.291672	33.00319	54.121292	51.692328	232.76963	221.946097	19	112.994342	47	32.990178	37.98539	33	15.995146	7	42	37.985577	82	78	60.847679	53.755736	66.953431	53
L3_chr4_-_143545992	chr4	143545986	143546040	-	NA	NA	NA	0	0	0	0.975531	0	0	3.768114	8.448174	7.964201	52.211383	11.426438	15.464678	44.789658	43.639505	14.101789	27.621008	23.22852	11.782162	0	0	0	1	0	0	5	14	9.993289	48.979592	13	21.986667	43.9875	55.982833	21	44.978916	30	11.995708
L3_chr4_-_147357619	chr4	147357619	147357619	-	NA	NA	NA	0	0	0	0	0	0	0.66108	0	0	0	0	0	16.069932	0.742541	0	0	0	1.007135	0	0	0	0	0	0	1	0	0	0	0	0	15.894737	1	0	0	0	1
L3_chr4_-_147779947	chr4	147779947	147779947	-	NA	NA	NA	2.528698	2.406191	1.591957	2.942775	2.043806	0	6.967139	4.92118	0	2.847001	0.757179	9.184786	0	0.742541	3.823916	1.276565	10.514831	0	3	4	1	3	2	0	8.826866	7.131387	0	2.9	0.9	13.313433	0	1	6	2.094048	13	0
L3_chr4_-_152784888	chr4	152784887	152784891	-	NA	NA	NA	11.794773	4.193629	2.781759	4.572115	2.426756	2.64142	0.380492	10.001769	0.736535	0	2.058138	0.451026	0	0.491638	0.494381	0.20134	0.194687	1.007135	13.619048	6.961472	1.761905	4.666667	2.380952	3.857258	0.6	13.4	0.954545	0	2.4	0.6	0	0.666667	1	0.333333	0.333333	1
L3_chr4_-_152901594	chr4	152901585	152901618	-	5188	PET112L	HSPC199,PET112	40.485128	59.773188	12.103907	36.382104	25.58721	8.087852	2.16878	7.916955	2.402289	7.952983	3.372161	7.233279	41.076207	22.035032	33.441906	34.377508	33.988322	34.507445	46	101	7	37	25	12	3	13	3	8	4	10	40.442735	29	51	55.996154	44.514911	35
L3_chr4_-_153105873	chr4	153105873	153105874	-	NA	NA	NA	0	0	0	2.933393	1.019722	0.638107	0.66108	0.540457	0	0	1.709028	0	1.032672	0.537124	0	0	10.514831	0	0	0	0	3	1	1	1	1	0	0	2	0	1	0.727273	0	0	13	0
L3_chr4_-_154868903	chr4	154868882	154868903	-	NA	NA	NA	0	0	3.343982	0	0	0	0	0	0	0	0	0	10.257127	3.75456	0.988763	0.60736	0	0	0	0	2	0	0	0	0	0	0	0	0	0	10	5	2	1	0	0
L3_chr4_-_170428683	chr4	170428681	170428901	-	57630	SH3RF1	FLJ21602,KIAA1494,POSH,RNF142,SH3MD2	35.155514	29.379932	189.311323	132.009196	97.275284	17.886764	12.317287	13.402597	126.208981	27.768323	62.868366	43.308307	16.401395	31.402432	202.496677	74.13804	77.557714	41.613659	41	48.962237	102.995992	133.991968	94.871287	25.958395	17	21	150.987158	27.972327	70.98205	60.997416	16	40.990881	258.921446	120.845078	99.859132	41.987823
L3_chr4_-_174687145	chr4	174687143	174687147	-	9464	HAND2	HED,DHAND2,FLJ16260,MGC125303,MGC125304,Thing2,dHand	35.468477	45.804268	23.637918	76.115175	67.040618	130.20659	61.831029	91.053603	28.171428	64.235424	47.772425	255.249298	1.843676	2.025043	1.417276	1.979837	0.164777	6.523051	38.879238	77.820869	12.90361	76.620819	65.043742	137.777269	69.577937	102.895139	33.506556	59.284786	53.385668	396.148822	1.788775	2.724055	2.872354	3.251717	0.290917	6.559012
L3_chr4_-_184075407	chr4	184075402	184075542	-	1635	DCTD	MGC111062	38.769848	29.900492	9.937853	52.821964	27.411786	7.227908	1.398909	7.048254	5.528465	8.68972	5.021041	7.243541	9.219846	5.232875	11.882649	19.587198	19.968059	17.862482	44	50	6	53.771657	26.784	11	2	11	7	9	5.903226	10	9	7	19.833387	32	27.870165	18
L3_chr4_-_187276977	chr4	187276973	187276977	-	NA	NA	NA	0	0	0	0.975531	4.096355	1.362328	0	0	0	0.08494	0	0.81312	0	0	0	1.693692	0.643964	14.549623	0	0	0	1	4	2	0	0	0	0.1	0	1.1	0	0	0	2.782609	1	15
L3_chr4_-_187866347	chr4	187866346	187866348	-	NA	NA	NA	0	0.610418	10.842991	0.975531	0	0	0	0	1.580632	0	0	1.482306	2.065344	0	1.090837	2.43951	0.643964	0	0	1	6	1	0	0	0	0	2	0	0	2	2	0	2	4	1	0
L3_chr5_+_1498920	chr5	1498918	1498920	+	NA	NA	NA	0	1.810134	0	0	0	0	10.933922	0.540457	5.65124	1.93233	0	0	0	0.742541	1.733047	0	0	0	0	3	0	0	0	0	14	1	7	2	0	0	0	1	3	0	0	0
L3_chr5_+_5475760	chr5	5475757	5475835	+	23379	KIAA0947	DKFZp781J2344	76.235244	48.77718	67.950985	77.651186	37.830702	7.400138	68.82205	95.56961	87.209784	74.66738	142.305611	109.299607	58.865279	35.904543	48.258018	32.397919	74.946587	27.679406	86.878996	81.789401	38.99393	79	36.908318	11	79.927143	124.976074	104.225369	73.882331	158.957488	159.390657	57.872928	46.848051	69.73753	52.899712	93.936464	28
L3_chr5_+_16047749	chr5	16047749	16047749	+	NA	NA	NA	0	0	0	0	0	0	2.960227	1.178254	10.91623	5.024947	0	0.741153	0	0	0	1.218951	0	0	0	0	0	0	0	0	4	2	13	5	0	1	0	0	0	2	0	0
L3_chr5_+_32621433	chr5	32621416	32621462	+	10923	SUB1	p14,P15,MGC102747,PC4	95.427419	162.165931	40.471443	71.32335	24.654004	6.246546	13.651295	42.70756	16.165135	18.750949	18.540965	6.508867	98.075162	99.93486	138.144354	101.986972	85.038663	17.644624	104	277	23	72	24	9	18	57	20	19	21	9	96.991701	127.997234	171	164.997234	102	18
L3_chr5_+_36912632	chr5	36912624	36912633	+	25836	NIPBL	CDLS,CDLS1,DKFZp434L1319,FLJ11203,FLJ12597,FLJ13354,FLJ13648,FLJ44854,IDN3,IDN3-B,DELANGIN	0.804244	0	0	6.881592	1.019722	0	0	2.39927	12.461773	10.214206	3.426933	8.37014	17.268271	3.747794	7.346137	3.664301	11.540041	2.014269	1	0	0	7	1	0	0	4	15	10	4	12	17	5	11	6	15	2
L3_chr5_+_50022986	chr5	50022984	50022986	+	NA	NA	NA	0	0	0	0	0	0	0	1.858813	1.545543	1.93233	0.84304	2.156844	4.087056	0.742541	17.51276	15.35608	4.358886	3.000177	0	0	0	0	0	0	0	3	2	2	1	3	4	1	23.985714	25	6	3
L3_chr5_+_54565439	chr5	54565439	54565439	+	NA	NA	NA	0.804244	0	1.591957	0.975531	2.043806	2.908506	2.135533	1.858813	12.654163	0	2.546532	3.544256	0	0	0.494381	0	0	0.896844	1	0	1	1	2	4	2.957447	3	15	0	2.957447	5	0	0	1	0	0	0.888889
L3_chr5_+_64100509	chr5	64100506	64100552	+	10283	SDCCAG10	NY-CO-10	17.930284	20.98983	0	29.523966	5.102972	1.276213	24.022476	41.409624	55.895699	16.802526	57.046047	44.652042	130.212462	119.142815	85.896022	81.81414	60.662031	33.502151	21	34.949153	0	30	5	2	31.993939	59.975974	66.987879	17	64.993939	63.987879	128.912536	151.963557	116.997063	132.995588	78.978134	34
L3_chr5_+_72056976	chr5	72056976	72056999	+	NA	NA	NA	3.000826	2.366539	0	1.060983	0.609567	0	16.476872	10.179462	18.585863	6.398839	20.555525	10.074617	35.4166	36.525137	39.260727	39.59321	53.488122	18.019494	3.6	3.9	0	1.090909	0.6	0	21.997867	16.460003	22.886829	6.698465	23.734137	13.984646	34.740718	47.447328	56.130985	64.4807	67.351436	18.253471
L3_chr5_+_72240357	chr5	72240357	72240359	+	3842	TNPO1	IPO2,KPNB2,MIP,MIP1,TRN	0	0	0	0	0	0	0	0	0	0	0	0	1.032672	2.269478	16.697776	7.678372	2.013723	3.021404	0	0	0	0	0	0	0	0	0	0	0	0	1	3	24	12.526316	3	3
L3_chr5_+_73233193	chr5	73233192	73233193	+	NA	NA	NA	2.482599	4.547574	1.598874	8.242121	10.999087	14.799521	6.150701	11.783586	2.107184	9.394324	3.184021	33.82815	0	0.742541	0.58009	0.621305	0	0.445723	3.024897	7.611317	1.006224	8.359292	10.707814	17.69317	8.261799	15.869409	2.697448	9.304898	3.682032	50.554928	0	1	1.150306	1.023398	0	0.437002
L3_chr5_+_75734835	chr5	75734801	75734864	+	10788	IQGAP2		4.008708	7.289406	0	13.696598	3.063528	0.638107	7.776118	1.62137	2.353404	2.870125	18.221294	12.957538	1.032672	0.742541	0.988762	10.379172	3.301651	2.014269	4.985075	12	0	14	3	1	10	3	3	3	20.973333	18	1	1	2	17	5	2
L3_chr5_+_79831886	chr5	79831884	79831886	+	NA	NA	NA	0	0	0	0	0	0	0	0	0	0	0	0	6.328142	8.731394	12.62494	23.838647	9.613153	4.790416	0	0	0	0	0	0	0	0	0	0	0	0	6.214286	11.285714	18.214286	38.600006	12.142857	4.873016
L3_chr5_+_96023721	chr5	96023674	96023749	+	831	CAST	BS-17,MGC9402	24.58085	13.27876	11.529811	19.56715	4.078888	1.362328	10.462354	17.869723	23.247418	6.836735	21.899008	16.682363	7.174135	13.630416	12.865613	3.032375	16.913175	8.941854	29	22	7	19.973154	4	2	15	27.931429	28	7	25	23	7	18	22	4.992754	23	9
L3_chr5_+_96297539	chr5	96297529	96297582	+	4012	LNPEP	CAP,PLAP,IRAP,P-LAP	7.286551	7.827404	4.775871	6.842316	0	0	1.398909	10.537226	13.176606	6.75739	12.9032	9.378687	22.538249	20.642807	9.389857	16.502127	12.72233	4.007312	9	13	3	7	0	0	2	16	16	7	15	13	22	27	17	27	18	4
L3_chr5_+_114417063	chr5	114417062	114417063	+	NA	NA	NA	0	0	0	0	0	0	0	0	44.947872	44.151935	10.84705	0.741153	0	0	6.86902	2.478291	1.36976	1.007135	0	0	0	0	0	0	0	0	51.23103	40.369532	12.27758	1	0	0	10.05296	4.053292	2	1
L3_chr5_+_127446987	chr5	127446987	127447338	+	6558	SLC12A2	BSC,BSC2,MGC104233,NKCC1	19.206292	12.541542	35.003662	39.363129	5.141888	2.665731	2.721069	5.73935	25.938544	2.813385	10.271922	11.460713	5.16336	9.794218	19.498918	7.313738	6.934742	6.000355	22.819023	20.786408	21	40	5.033708	3.920792	4	10	32	3	12	15.919643	5	13	32	12	10	6
L3_chr5_+_133164582	chr5	133164579	133164582	+	NA	NA	NA	5.806236	6.885083	2.159301	17.029887	20.805276	12.917491	13.321374	21.377069	6.582329	21.381651	18.962327	64.35449	0.216463	0.435795	0.564614	0.657459	0.559739	3.660523	6.888276	11.501063	1.377096	17.261217	20.232137	16.153271	17.146715	28.274014	8.194559	20.573015	21.536825	97.221448	0.206109	0.59549	1.191859	1.083552	0.907793	3.694266
L3_chr5_+_134670271	chr5	134670271	134670271	+	NA	NA	NA	0	0	0	0	0	0	13.997133	0	0	0	0	2.156844	0	0.313696	0.742882	0	0	1.993043	0	0	0	0	0	0	16.826087	0	0	0	0	3	0	0.428571	1.428571	0	0	2
L3_chr5_+_139534906	chr5	139534874	139534970	+	84418	C5orf32	ORF1-FL49	6.530662	6.0687	8.119854	13.740422	5.107334	15.999446	0.66108	1.080913	5.479579	0	6.767269	4.41874	10.289822	14.287861	12.887722	18.323927	26.643925	57.012144	8	10	5	14	5	22.946237	1	2	7	0	8	6	10	19	23	30	37	57.783915
L3_chr5_+_140780786	chr5	140780784	140780816	+	56105	PCDHGA11	PCDH-GAMMA-A11	0	0	0	0	2.039444	0	21.211573	7.474	10.481898	5.857163	35.916148	30.375434	0	0.742541	0.494381	11.62471	4.787714	5.035673	0	0	0	0	2	0	25	11	13	6	41	44	0	1	1	19	7	5
L3_chr5_+_148631604	chr5	148631603	148631614	+	134265	AFAP1L1	FLJ36748,MGC149773	0	0	0	0	0	0	0	0	0.772772	11.272915	6.891507	2.897997	0	0	0.494381	0.60736	1.287928	10.871665	0	0	0	0	0	0	0	0	1	10.980769	8	4	0	0	1	1	2	11
L3_chr5_+_149984469	chr5	149984453	149984469	+	NA	NA	NA	0	0.610418	0	0	0	0	11.008163	0	0	0.937795	0	0	0	0	0	0	0	0	0	1	0	0	0	0	14	0	0	1	0	0	0	0	0	0	0	0
L3_chr5_+_150424573	chr5	150424573	150424573	+	NA	NA	NA	0.804244	0.610418	0	11.817187	28.847002	11.454907	0	1.178254	0.772772	3.981573	2.583893	0	0	0	0	0.60736	1.36976	0	1	1	0	11.963636	28	14	0	2	1	4	3	0	0	0	0	1	2	0
L3_chr5_+_153550485	chr5	153550482	153550501	+	55568	GALNT10	DKFZp586H0623,FLJ00205,FLJ11715,GalNAcT10,pp-GalNAc-T10	9.061175	6.247906	7.876911	10.793383	7.152794	4.189188	13.325547	12.015037	14.027956	3.386104	7.556091	33.105053	4.104726	8.359731	13.623692	9.458183	11.319875	10.463604	10.646288	10.323144	4.646288	11	7	6.274951	18	17.726829	17.501946	3.579365	8.726829	47.174142	4	11	20.836115	15.468425	15	10.530055
L3_chr5_+_153805718	chr5	153805706	153805749	+	79685	SAP30L	FLJ11526,NS4ATP2	110.986867	29.738104	23.105751	47.433883	22.523928	4.18472	25.806074	40.068371	45.423716	17.268205	33.297796	22.931575	27.376696	14.554599	16.575123	10.397265	16.959189	18.694529	122	49.996528	13	48	21.996528	6	32	53	53.985714	17	38	33	27	19	24	17	22	19
L3_chr5_+_164981154	chr5	164981153	164981155	+	NA	NA	NA	2.461087	0	0	0.975531	0	0	0	0	0	0.937795	0	1.454129	13.451841	15.497076	17.051299	24.903015	12.781998	14.54153	3	0	0	1	0	0	0	0	0	1	0	2	13.192635	20.031344	24.76857	40.409009	16.290606	14.816749
L3_chr5_+_169749071	chr5	169749068	169749080	+	NA	NA	NA	0	0	0	0	0	0	1.32216	0.540457	0	0	17.106859	3.59413	0	0	0	0	0	1.007135	0	0	0	0	0	0	2	1	0	0	19.466667	5	0	0	0	0	0	1
L3_chr5_+_172343415	chr5	172343400	172343455	+	8992	ATP6V0E1	ATP6H,ATP6V0E,M9.2,Vma21,Vma21p	16.780164	9.096225	11.52981	25.56054	13.271126	19.282063	7.50698	5.058791	3.858586	4.688976	12.031357	8.74269	28.611331	37.288982	38.427077	48.397951	37.677495	59.017346	20	15	7	26	13	27	10.904762	9	4.949367	5	13.949367	12	27.913669	48.994723	62.989467	78.989549	51.997361	59.992112
L3_chr5_+_173277833	chr5	173277833	173277835	+	NA	NA	NA	0	0	0	0	0	0	0	2.56872	0.772772	0	0	0	11.178847	1.502626	0.494381	0	0	0	0	0	0	0	0	0	0	4	1	0	0	0	11	2	1	0	0	0
L3_chr5_+_175017628	chr5	175017616	175017719	+	NA	NA	NA	6.482307	14.437864	1.591957	8.813824	4.078888	1.91432	52.408247	46.244626	17.212691	29.642889	15.489426	19.902701	17.50074	10.5188	11.281301	5.480541	3.309993	6.949325	8	23.914346	1	9	4	3	69.463918	70.988327	21.918149	30	18	27.976471	17	14	20	9	4.901235	7
L3_chr5_+_175807974	chr5	175807956	175808009	+	23197	UBXD8	ETEA,KIAA0887	46.424558	46.539171	34.640435	37.503693	23.590969	4.989079	43.35603	69.551336	89.82163	60.409932	54.206785	44.748201	128.647698	122.768103	140.359979	127.575683	96.623411	76.89494	53	78.158881	19.283019	37.995763	23	7	53.900919	84.813091	103.787695	56.881754	60.98568	64.951038	127.36333	156.20064	171.633458	205.972313	115.337236	79.50115
L3_chr5_+_176786282	chr5	176786269	176786349	+	2870	GRK6	FLJ32135,GPRK6	87.397247	48.823996	47.756724	78.673992	56.495549	65.413189	56.082746	59.877022	37.17939	37.506709	34.4751	56.67135	50.981064	21.210292	35.729819	33.231063	25.917424	70.767869	98.990654	81.332854	27	79.844952	55.168946	83.841267	72.994624	88.446613	45.97832	38.491813	40.028372	80.118785	49.900082	27.993548	57.744463	54.350797	36.274542	71.834833
L3_chr5_+_176849395	chr5	176849393	176849395	+	NA	NA	NA	0	0	0.171765	8.861657	1.019722	0	0	0	77.833992	61.848502	48.371124	28.292655	0.782796	0	64.831441	35.16485	37.702564	8.615558	0	0	0.125	9	1	0	0	0	87.276751	55.976751	53.1	41.9	0.75641	0	73.272477	56.75641	42	8.75641
L3_chr5_+_178541556	chr5	178541555	178541558	+	NA	NA	NA	0	0	0	0	0	0	0	0	0	0	0	0	52.136382	14.830005	23.188098	6.144174	4.530728	3.97823	0	0	0	0	0	0	0	0	0	0	0	0	52	19	30	10	6	4
L3_chr5_-_1577086	chr5	1577022	1577372	-	79888	AYTL2	FLJ12443,LPCAT1,PFAAP3,lpcat,AYTL2	153.159684	79.896187	27.543475	29.399144	35.87746	18.905607	38.349912	27.263877	20.051259	36.421985	11.202483	43.182283	43.991124	33.476414	3.662504	16.960478	12.998671	27.633918	174.779898	133.600534	17	30	35	25.751045	51.904296	43	25	36	13.157676	60.478734	42.903168	43.986667	7.250653	27.78091	18.909639	27.872093
L3_chr5_-_2613717	chr5	2613717	2613718	-	NA	NA	NA	72.739661	39.60278	19.310671	25.832187	24.184727	11.008026	15.59653	14.878654	7.911441	4.301532	8.969672	8.509424	89.845061	64.144389	100.776679	55.534951	79.953099	67.582066	76.375904	67.641997	10.285714	26.071429	23.5	13.5	19.468896	19.076923	9.615385	4.307692	10.230769	12.307692	89.828428	80.55	107.828261	89.54359	84.703317	71.24136
L3_chr5_-_3016073	chr5	3016072	3016073	-	NA	NA	NA	0.804244	2.161011	0	0	0	0	0.66108	0	0.772772	0	2.583893	0	19.183182	8.698929	54.263879	12.595513	9.741704	8.589115	1	3.571429	0	0	0	0	1	0	1	0	3	0	19	11.311189	63.25564	20.437063	12.622378	8.748252
L3_chr5_-_3157947	chr5	3157947	3157948	-	NA	NA	NA	27.09952	5.649824	6.687965	21.770205	2.043806	2.145234	19.736435	21.400283	17.030157	15.174609	17.859162	11.191491	2.910109	6.431278	11.089103	3.720784	0.99562	13.354329	29.556774	9.47809	4	22.00618	2	3.028627	23.600042	28.006258	20	14.570825	19.982377	16.203646	2.840665	8.355169	15.656726	6.070975	1.492063	13.746032
L3_chr5_-_20350297	chr5	20350296	20350298	-	NA	NA	NA	0	0	0	0	0	0	0.61913	0	0.772772	10.353922	0.862683	2.773624	0	0	0	0	0	0	0	0	0	0	0	0	0.941176	0	1	10	1.022849	3.885621	0	0	0	0	0	0
L3_chr5_-_21449593	chr5	21449593	21449594	-	NA	NA	NA	0	0	0	0	0	0	2.16878	0	3.233036	1.93233	0	0.741153	4.087056	3.815345	10.061021	6.761824	5.174691	2.971095	0	0	0	0	0	0	3	0	4	2	0	1	4	5	14	11	7	3
L3_chr5_-_32424404	chr5	32424376	32424484	-	51663	ZFR	FLJ41312,ZFR1	2.412732	7.280634	13.552092	0.975531	0	4.532625	33.198477	93.076469	98.90512	15.682013	14.522135	9.367164	229.557856	309.920791	273.205259	102.018812	47.105223	14.963436	3	12	8	1	0	6	44.978292	127.981073	119.98231	15.990911	16.997024	12.964392	226.842895	396.633659	355.873685	165.917299	63.88684	15
L3_chr5_-_36277560	chr5	36277560	36277562	-	133686	C5orf33	FLJ30596,MGC43298	10.732074	0	0	0	0	0	0	0	0	0	0	0	1.032672	0.742541	0	0	0	0	12	0	0	0	0	0	0	0	0	0	0	0	1	1	0	0	0	0
L3_chr5_-_40834037	chr5	40834026	40834052	-	5562	PRKAA1	AMPK,AMPKa1,MGC33776,MGC57364	31.126817	20.355961	13.695865	7.850608	0	4.532625	57.759963	116.745962	97.488533	47.655187	44.327849	65.683521	112.895719	109.72466	160.99061	59.739924	68.153478	88.407039	36	34	8	8	0	6	68.979388	141.998095	112.923198	46	49.963504	95.983198	111.944666	139.981292	193.960171	96.995951	82	91.952386
L3_chr5_-_79587622	chr5	79587619	79587631	-	256987	SERINC5	TPO1,C5orf12	15.290667	10.118996	14.380864	21.699192	6.152218	1.362328	9.711508	15.35167	5.68643	1.87559	1.709028	2.852977	8.19587	8.463379	12.965198	7.369184	6.841373	9.823653	17	17	8	22	6	2	12	20	7	2	2	4	8	11	19	12	9	10
L3_chr5_-_80577390	chr5	80577389	80577392	-	NA	NA	NA	3.434832	1.796249	14.423657	2.094859	18.389368	3.326447	5.87893	7.617603	6.986645	5.913903	5.161669	15.383235	3.072054	0	0	0	0	1.007135	4.122226	2.976744	8.122226	2.146617	17.927991	4.95122	8.086616	11.532961	8.484298	6	5.986301	21.941823	3	0	0	0	0	1
L3_chr5_-_88214758	chr5	88214720	88215027	-	4208	MEF2C		5.794029	3.043188	1.591957	5.866785	2.039444	4.246112	12.95936	28.635198	13.555994	42.196233	25.178648	38.751549	60.631723	24.536386	29.996282	71.429178	38.28645	43.132519	7	5	1	6	2	6	17	41	17	42	28.970553	55	60	32	45.986602	115.975674	50.994652	44
L3_chr5_-_89353197	chr5	89353197	89353197	-	NA	NA	NA	0.804244	0.610418	0	0	0	0	1.398909	8.810352	4.913659	0.937795	7.023452	3.503706	16.175538	9.293672	17.704423	3.677067	14.08192	14.818106	1	1	0	0	0	0	2	11.970588	6	1	8	4.941176	16	12	22.966667	6	17	15.34013
L3_chr5_-_107744638	chr5	107744638	107744639	-	64839	FBXL17	DKFZp434C1715,FBXO13,Fbl17,Fbx13,MGC161422,MGC161424	12.574194	2.371704	5.626934	4.522558	7.872468	2.682811	13.191589	2.990603	3.71961	2.566548	7.649204	7.889933	3.700789	0.976951	2.304637	1.501803	4.051195	2.286094	14.249301	3.924674	3.343734	4.615617	7.684742	3.936558	16.373149	4.943819	4.641568	2.625527	8.77047	11.175367	3.619186	1.324487	4.126984	2.470056	5.480931	2.279522
L3_chr5_-_110519952	chr5	110519952	110519952	-	NA	NA	NA	0.804244	1.211934	0	0	0	0	0.66108	3.30128	4.070608	0.937795	1.709028	0	6.70594	7.619775	19.190914	14.920386	10.880346	5.879572	1	2	0	0	0	0	1	5	5	1	2	0	6.588235	9.87127	24.647059	24.176471	13.414438	6
L3_chr5_-_114626462	chr5	114626455	114626480	-	5229	PGGT1B	BGGI,GGTI	3.265331	7.84508	0	6.842316	12.291741	0.638107	5.020216	8.299535	10.642977	5.683511	12.9032	10.816993	31.844144	37.269816	37.646712	30.661492	23.593357	15.462146	4	13	0	7	12	1	7	13	13	6	15	15	31.206897	48.794089	56.344828	50.028651	31.046305	15.586207
L3_chr5_-_118352118	chr5	118352115	118352211	-	285605	DTWD2	FLJ33977,MGC138579,MGC138580	78.341276	62.870733	13.993241	59.958013	21.379817	3.176747	23.54869	35.696554	19.452368	30.608699	40.499458	29.225842	15.363955	36.911454	13.487506	21.464377	28.581498	14.884044	87.624506	105.72332	7.980237	60.841897	20.897897	4.980237	31.987124	51	24	30	46	41	15	48	22	35	38	15
L3_chr5_-_126394146	chr5	126394142	126394150	-	115123	MARCH3	MARCH-III,MGC48332,RNF173	6.646628	7.264971	0	2.933393	6.1358	0	4.228769	14.497912	10.595795	9.069773	6.933498	2.908258	7.191806	13.712396	28.828698	11.017446	6.297065	1.007135	8	12	0	3	6	0	6	21	13	9	8	4	7	18	40	18	9	1
L3_chr5_-_127901452	chr5	127901418	127901838	-	2201	FBN2	CCA,DA9	51.824073	33.486325	11.689879	78.874056	52.270184	14.603848	67.781851	118.193205	109.525978	148.117165	67.43291	64.313849	51.021365	31.298315	52.665603	69.490785	88.824718	20.544581	58.991935	55.963935	7	79.991935	50.95102	20	85.963134	152.985158	128.966543	140.974015	75.953545	94.966543	49.991014	41	79.985507	112.939122	109.963906	21
L3_chr5_-_129268116	chr5	129268116	129268118	-	NA	NA	NA	0	0	1.591957	10.770229	1.019722	0	0.66108	1.178254	1.302646	5.694265	2.583893	5.023005	0	0.601196	2.893909	10.366891	0.055051	3.97823	0	0	1	10.955556	1	0	1	2	1.658291	5.742417	3	6.964286	0	0.8125	4.986928	16.899863	0.104491	4
L3_chr5_-_137638242	chr5	137638238	137638244	-	2676	GFRA3		3.265331	2.929648	5.161982	7.85999	9.221761	30.548883	13.80604	12.238381	4.140182	27.46653	29.910664	85.277491	0	0	0	0	0.643964	7.554093	4	4.845238	3	8	9	36.683645	18.244993	17.868394	5.258685	26.555573	33.64026	128.385369	0	0	0	0	1	7.566667
L3_chr5_-_137906532	chr5	137906510	137906840	-	2107	ETF1	D5S1995,ERF,ERF1,MGC111066,RF1,SUP45L1,TB3-1	782.88627	601.734961	1326.307325	778.717391	346.696419	96.923191	96.022429	237.486936	313.333986	119.805744	184.613511	141.196892	221.559464	263.454873	572.759992	265.262556	288.216206	144.471947	807.847508	1033.646787	605.708997	781.904262	336.782315	119.91631	122.169179	309.720999	367.196648	118.955282	207.802313	202.929051	218.255199	338.812097	711.966288	430.752003	355.159001	147.969776
L3_chr5_-_141011148	chr5	141011147	141011173	-	89848	FCHSD1	FLJ00007,NWK2	18.981916	8.45004	13.667946	13.787362	6.133071	2.908506	8.066173	25.761757	8.761501	14.731808	18.423362	7.271717	19.403086	26.752941	16.523537	11.619649	14.987046	10.864937	22	14	8	14	6	4	11	37	11	15	21	10	19	35	26	19	20	11
L3_chr5_-_142336353	chr5	142336353	142336354	-	NA	NA	NA	14.136851	7.491322	0	5.906061	2.043806	0	0.66108	0	2.353404	0.937795	3.464574	0	3.072054	0	3.105303	1.218951	11.398489	0	15.868421	12.605263	0	6	2	0	1	0	3	1	4	0	3	0	5	2	14	0
L3_chr5_-_157011251	chr5	157011249	157011251	-	11063	SOX30		0	0	0	0	0	0	0.627104	12.154051	0	3.730856	0.044928	2.798067	3.072054	1.502626	3.870554	1.679909	0.008273	2.761682	0	0	0	0	0	0	0.952381	16.87619	0	3.846844	0.056367	3.857143	3	2	6.77833	2.76	0.01833	2.76
L3_chr5_-_176833232	chr5	176833208	176833284	-	1627	DBN1	D0S117E,DKFZp434D064	24.372175	13.953119	11.646145	144.408507	351.15423	116.401056	1.46468	6.060857	7.427327	13.772392	39.450117	35.651005	12.302437	8.326918	20.440842	61.356403	93.895198	136.091454	28.464886	23.193926	6.853318	146.077634	341.023024	141.385549	2.155483	10.191098	9.258348	13.910526	45.006075	51.128337	11.997669	10.981492	32.006483	99.657003	113.367135	141.014593
L3_chr5_-_178350412	chr5	178350412	178350414	-	NA	NA	NA	0.684826	10.719963	5.625949	0	0.000477	3.251156	0	0	0	0	0	0	18.300244	16.233961	32.946744	0.576843	6.674953	8.396993	0.857143	18.040589	3.368916	0	0.000479	4.428571	0	0	0	0	0	0	18.089908	20.930988	42.973124	0.95	8.564398	8.616514
L3_chr6_+_10995089	chr6	10995089	10995090	+	221711	SYCP2L	C6orf177,NO145,dJ62D2.1	0	0.610418	0	0	0	0	0	10.506705	0	0	0	0	0	0	0	0	0	0	0	1	0	0	0	0	0	14	0	0	0	0	0	0	0	0	0	0
L3_chr6_+_11293488	chr6	11293488	11293488	+	NA	NA	NA	0	0	0	0	0	0	0	0	10.91623	0	0	0	2.054407	2.269478	0.494381	1.832151	0.643964	0	0	0	0	0	0	0	0	0	13	0	0	0	2	3	1	3	1	0
L3_chr6_+_14033409	chr6	14033409	14033411	+	221687	RNF182	FLJ40772,MGC33993	3.85476	1.94785	0.820467	3.313212	6.626979	3.154181	4.589349	2.483928	0	6.450721	3.892564	15.506265	0.003824	0.292441	0.383192	0	0.237441	0.80846	4.615385	3.230769	0.538462	3.375641	6.461538	4.307692	6	3.882353	0	6.352941	4.529412	22.814171	0.003546	0.4	0.8	0	0.4	0.8
L3_chr6_+_26641377	chr6	26641376	26641377	+	NA	NA	NA	48.129758	41.370303	8.85723	31.731966	16.421687	0.638107	9.500462	13.904135	5.728616	2.94947	7.919555	5.571324	17.178529	7.720838	11.718007	7.997947	11.398489	4.913316	50.934272	70.835681	4.967136	31.967136	15.967136	1	12	17.961538	6.961538	3	9	7.961538	17	10	16	13	14	5
L3_chr6_+_28217639	chr6	28217592	28217668	+	7745	ZNF192	LD5-1,ZKSCAN8	4.922173	4.242904	1.591957	8.846799	10.225065	0	24.503769	45.227916	39.934014	38.485751	53.09227	54.352937	23.395012	12.131835	37.108326	23.25833	29.039885	14.901331	6	7	1	9	10	0	32	69	49	37.988006	61	76.997006	22.874396	16	56	38	38.994898	15
L3_chr6_+_29925897	chr6	29925896	29925899	+	NA	NA	NA	140.161427	109.260824	129.893623	168.991318	308.108421	154.198842	45.128467	88.873229	19.56386	43.959384	49.2071	60.449058	6.111572	3.815345	10.061021	3.061421	1.36976	6.843359	141.983957	188.99287	60.998217	168.99287	296.970622	152.977721	50	94	23	40	54	92	6	5	14	5	2	7
L3_chr6_+_30142976	chr6	30142951	30142985	+	6992	PPP1R11	HCG-V,HCGV,MGC125741,MGC125742,MGC125743,TCTE5,TCTEX5,DAAP-65D20.5	2.564805	0.03838	0.020849	0.366341	1.063759	0.016227	2.076695	3.109177	8.011615	1.87559	3.47571	4.882707	13.36777	4.516962	7.136954	4.692751	3.261439	15.74466	3.052326	0.061047	0.017442	0.377949	1.043605	0.034884	3.033333	5	10	2	4.1	6.688618	13.070504	6.035252	13.174056	7.711111	5.070504	16
L3_chr6_+_35289777	chr6	35289774	35289777	+	222663	SCUBE3	CEGF3,DKFZp686B09105,DKFZp686B1223,DKFZp686D20108,FLJ34743	0	1.220836	0	0	0	0	0.66108	0	15.274928	0	0	0	0	0	0	0	0	0	0	2	0	0	0	0	1	0	18	0	0	0	0	0	0	0	0	0
L3_chr6_+_37895217	chr6	37895198	37895563	+	60685	ZFAND3	RP1-295F6.1,FLJ13222,TEX27	83.194751	71.49305	104.589127	111.02527	58.29367	23.681699	105.644677	57.712422	124.750483	82.567392	91.792829	124.87437	65.555789	63.020159	132.799063	64.266248	86.866612	71.167163	97.732909	118.862991	58.993088	112.970282	56.988447	33.995381	132	90	152.990596	83	106	176.538409	64	82.980297	199.933804	104.964734	117.869645	71.938983
L3_chr6_+_37934068	chr6	37934068	37934068	+	NA	NA	NA	0	0	0	0	0	0	0	0	0	0	0	0	19.183182	0	0.494381	0	0	0	0	0	0	0	0	0	0	0	0	0	0	0	19	0	1	0	0	0
L3_chr6_+_39390088	chr6	39390087	39390089	+	NA	NA	NA	8.027982	6.796812	0.108172	4.917216	17.693847	4.647722	9.917877	21.705217	9.855799	3.334284	11.222133	17.321701	9.301967	6.968367	0.494381	0.244908	4.530728	3.392379	9.115073	11.405819	0.081164	5	17.201712	6.227619	12.688941	27.80496	11.774834	3.425687	12.720239	25.507114	9.135701	9.101449	1	0.405067	6	3.409041
L3_chr6_+_40664665	chr6	40664663	40664666	+	NA	NA	NA	13.629962	4.409509	3.343982	11.749203	3.95323	1.362328	0.830853	0.288064	0.659077	1.858002	1.806536	1.652267	1.480679	1.174825	1.502589	2.930536	1.914591	0	15.26361	7.327221	2	11.931697	3.86361	2	1.263393	0.571429	0.857143	1.955357	2.120536	2.266964	1.433631	1.57931	2.866667	4.791075	2.866667	0
L3_chr6_+_41148690	chr6	41148659	41148690	+	4800	NFYA	CBF-A,CBF-B,HAP2,NF-YA	53.544187	71.737656	72.717173	69.37807	34.919767	19.842173	30.828883	80.798702	64.491017	32.486293	39.925988	31.069697	56.80231	72.791345	124.908089	35.707226	44.646214	37.748592	59	121.984694	38	70	34	25	37.994778	93.994792	75	31	44.989305	44.994792	56	92.998047	151	57.988243	53	38.990196
L3_chr6_+_52393047	chr6	52393047	52393075	+	114327	EFHC1	EJM,EJM1,FLJ10466,dJ304B14.2,FLJ37290,JAE	0	0.610418	0	0	0	0	19.109435	3.880538	1.545544	3.887265	1.68608	3.677588	17.385613	8.963124	11.077279	10.993991	9.715019	1.007135	0	1	0	0	0	0	23	7	2	4	2	5	17	12	20	18	14	1
L3_chr6_+_71179846	chr6	71179846	71179846	+	57579	FAM135A	RP1-198I9.1,DKFZp781H2319,FLJ13577,KIAA1411	3.413301	1.211934	0	0	0	0	0	0.540457	0	0	0.84304	26.116791	0	1.502626	0	0	0	1.007135	4	2	0	0	0	0	0	1	0	0	1	39	0	2	0	0	0	1
L3_chr6_+_71434223	chr6	71434210	71434242	+	60682	SMAP1	SMAP-1,FLJ13159,FLJ42245,RP1-104A17.1	4.873819	3.632486	13.855933	0	2.043806	0	0.66108	0.540457	0.772772	0.937795	0.84304	0.741153	3.087079	0.742541	2.0796	0.60736	0.643964	1.007135	6	6	8	0	2	0	1	1	1	1	1	1	3	1	4	1	1	1
L3_chr6_+_83834155	chr6	83834155	83834180	+	23033	DOPEY1	RP1-202D23.2,FLJ35610,KIAA1117,dJ202D23.2	0.804244	1.822352	3.183914	2.926593	0	0	1.32216	16.102668	7.242908	0.937795	3.372161	12.757366	3.087079	12.971667	7.535609	4.270053	2.575855	1.007135	1	3	2	3	0	0	2	23.942857	8.971429	1	4	18	3	17	13	7	4	1
L3_chr6_+_90199559	chr6	90199556	90199594	+	22881	ANKRD6	RP1-122O8.2,DIVERSIN	7.464785	5.475958	1.591957	4.884455	10.210307	0.638107	1.32216	1.718711	8.494295	4.715957	5.947176	13.77789	3.066959	0.605471	2.496507	1.848008	4.771584	5.052929	8.93813	9	1	5	10	1	2	3	10.539283	4.911392	7	18.972222	2.969697	0.818182	4.655504	3.036322	7.180891	5.036322
L3_chr6_+_101948286	chr6	101948286	101948286	+	NA	NA	NA	0.804244	0.610418	0	0	1.019722	0	0	14.811213	0	0	0	0	1.032672	0.742541	0.494381	0	0.643964	1.993043	1	1	0	0	1	0	0	19	0	0	0	0	1	1	1	0	1	2
L3_chr6_+_108160999	chr6	108160999	108160999	+	NA	NA	NA	0	0	0	0	0	0	0	6.393086	37.533932	10.353922	14.23808	11.649	0.994713	4.477285	39.548164	21.640207	23.47819	7.520298	0	0	0	0	0	0	0	9	43	10	16	17	0.962963	5.851852	46.431302	35	27.185185	7.703704
L3_chr6_+_116466575	chr6	116466574	116466575	+	NA	NA	NA	4.307503	3.611079	20.750043	0.975531	0	1.362328	0.66108	13.070039	10.728338	0.937795	4.349605	0.741153	58.128098	17.214293	17.717304	6.761824	6.841373	8.812171	5	6	11	1	0	2	1	17	13	1	5	1	58	22	24	11	9	9
L3_chr6_+_126153798	chr6	126153754	126153854	+	135112	NCOA7	RP1-187J11.1,ERAP140,ESNA1,FLJ45605,MGC88425,Nbla00052,Nbla10993,dJ187J11.3	1.608488	0.610418	10.085285	90.606073	44.060631	3.276648	15.523989	22.848646	39.955146	94.321017	110.547376	52.822282	6.1524	6.726146	18.704777	70.030004	71.568729	15.001335	2	1	5.934641	91.884373	42.980263	5	20.990025	32.997475	48.938389	91.967862	124.982849	74.849689	6	8.964664	30.992727	113.938951	93	15
L3_chr6_+_126177596	chr6	126177593	126177606	+	135112	NCOA7	RP1-187J11.1,ERAP140,ESNA1,FLJ45605,MGC88425,Nbla00052,Nbla10993,dJ187J11.3	0	0	0	0	0	0	0	0	9.015163	13.085845	4.292921	4.285408	1.032672	0	0.988763	7.340101	4.845473	1.007135	0	0	0	0	0	0	0	0	11	13	5	6	1	0	2	12	7	1
L3_chr6_+_134316057	chr6	134316049	134316057	+	9519	TBPL1	TLP,TRF2,MGC:8389,MGC:9620,STUD,TLF	4.989785	4.823013	10.097921	7.843411	5.107334	0.638107	0.66108	2.56872	2.353404	0.937795	0.84304	0	1.032672	3.75456	10.541534	8.573704	9.420679	6.944258	6	8	6	8	5	1	1	4	3	1	1	0	1	5	17	14	13	7
L3_chr6_+_136214531	chr6	136214526	136214532	+	27115	PDE7B	MGC88256,bA472E5.1,RP11-472E5.2	0	0	0	0	0	0	0	5.911226	0	0	0	0.741153	14.152502	12.356057	0.494381	0	0	0	0	0	0	0	0	0	0	9	0	0	0	1	13.902439	16	1	0	0	0
L3_chr6_+_147566536	chr6	147566512	147566832	+	134957	STXBP5	RP11-361F15.4,FLJ30922,LGL3,LLGL3,MGC141942,MGC141968,Nbla04300	41.919123	44.677088	53.398668	42.011861	16.333844	0.638107	22.272217	33.56467	91.087239	54.423439	49.044036	47.866296	45.961159	37.378109	93.044091	28.698472	11.769817	7.028717	50	74.230376	31.906404	42.877928	15.988827	1	32	55.263006	111.095947	53.946544	56.490781	67	45	48.996016	144.960794	46.994505	17	7
L3_chr6_+_148023508	chr6	148023506	148023510	+	NA	NA	NA	0	0	0	0	0	0	2.316278	1.100442	2.350638	8.899034	0.33529	16.485689	0	0	0	0	0	0	0	0	0	0	0	0	3.3525	2.052174	2.9375	8.954891	0.409891	23.49163	0	0	0	0	0	0
L3_chr6_+_158322843	chr6	158322817	158322968	+	8871	SYNJ2	INPP5H,KIAA0348,MGC44422,RP11-266C7.2	190.149037	123.057254	917.888871	453.358728	296.710411	39.321462	81.517201	153.024201	817.803453	276.348905	474.899102	292.483969	59.294361	84.740094	553.285743	135.561471	213.321757	129.800775	212.839868	207.365672	439.842106	456.554917	288.047642	53	104.742487	195.754896	920.217664	256.690426	523.512076	430.701731	58.069435	109.58922	635.440956	219.931406	249.185072	133.783078
L3_chr6_+_160447008	chr6	160447008	160447008	+	NA	NA	NA	13.543619	0	0	0	0	0	0	0	0	0	0	0	1.032672	0.742541	0	0.60736	0	0	15	0	0	0	0	0	0	0	0	0	0	0	1	1	0	1	0	0
L3_chr6_+_161386234	chr6	161386230	161386235	+	NA	NA	NA	4.186498	2.543762	1.385344	4.539646	10.48302	1.780639	0	0	0	0	0	0	0	0	0	0	0	0	5.114398	4.196633	0.919319	4.640507	10.233041	2.852234	0	0	0	0	0	0	0	0	0	0	0	0
L3_chr6_+_164332462	chr6	164332461	164332462	+	NA	NA	NA	3.413301	4.711092	3.343982	4.917216	2.043806	13.257042	0	3.30128	2.402289	10.214206	1.709028	3.544256	1.032672	0	2.4069	1.832151	1.36976	2.971095	4	7.842105	2	5	2	16	0	5	3	10	2	5	1	0	4	3	2	3
L3_chr6_+_167279835	chr6	167279834	167279835	+	NA	NA	NA	4.307503	0.610418	0	4.442912	2.043806	0.638107	6.67667	0.540457	3.950594	11.436084	0	7.232842	20.215854	0	0	0.60736	0.643964	1.007135	5	1	0	4.52	2	1	8.807821	1	4.857143	11	0	10.412987	20	0	0	1	1	1
L3_chr6_-_6265895	chr6	6265884	6265895	-	2162	F13A1	RP11-232H4.1,F13A	4.989785	10.772262	3.183914	0	0	0	9.283818	5.359808	4.843379	0	0	0	55.489047	27.13109	24.844631	0	1.36976	1.007135	6	18	2	0	0	0	12	8	6	0	0	0	55	34.985294	35.992593	0	2	1
L3_chr6_-_9507172	chr6	9507172	9507172	-	NA	NA	NA	6.117836	4.77729	1.591957	0	0	0	0.66108	5.600086	5.761294	7.137442	0	9.645004	9.13893	6.93636	36.229136	17.292793	11.398489	5.879572	7	8	1	0	0	0	1	8	7	7	0	14	9	9	43	28	14	6
L3_chr6_-_11340885	chr6	11340871	11340889	-	4739	NEDD9	CAS-L,CASL,HEF1,dJ49G10.2,dJ761I2.1,CAS2,CASS2	0	1.211934	12.103907	7.836612	17.430558	0.638107	4.429194	8.551742	30.67304	50.668994	44.593506	28.145586	3.087079	16.731976	52.15259	48.875569	43.767247	11.783266	0	2	7	8	17	1	6	12	36	48	49.986486	41	3	22	62	78.996183	51	12
L3_chr6_-_26140307	chr6	26140303	26140311	-	8358	HIST1H3B	H3/l,H3FL	16.004706	17.129521	14.081975	4.9049	2.043806	1.362328	2.797818	0.540457	3.091086	7.137442	0	0	3.087079	5.33512	3.318266	1.826311	0	2.014269	18	29	8	5	2	2	4	1	4	7	0	0	3	7	6	3	0	2
L3_chr6_-_26379621	chr6	26379620	26379624	-	8355	HIST1H3G	H3/h,H3FH	28.23168	14.867606	4.93594	0.975531	3.048262	1.362328	14.948379	10.982391	8.114106	3.887265	6.081159	1.482306	6.144109	3.005253	3.447263	1.826311	1.287928	9.743667	31.893333	24.893333	3	1	2.985075	2	18.983607	15.769231	9.967742	4	7	2	6	4	5.971429	3	2	9.971429
L3_chr6_-_27948104	chr6	27948095	27948109	-	8354	HIST1H3I	RP1-193B12.1,H3.f,H3/f,H3FF	80.741633	35.093202	27.965108	25.585817	10.231302	8.848065	22.816974	13.159195	12.22361	1.87559	0	3.649411	18.39204	7.598642	13.566063	1.832151	1.287928	4.951215	89	59	16	26	10	12	29	20	15	2	0	5	18	10	21	3	2	5
L3_chr6_-_30433554	chr6	30433554	30433554	-	NA	NA	NA	9.801225	4.77729	3.343982	5.906061	6.152218	1.362328	13.255501	11.354216	10.050431	3.981573	5.238118	12.979438	6.111572	12.452114	4.559783	0.60736	7.045449	5.879572	11	8	2	6	6	2	16	15	12	4	6	19	6	16	7	1	9	6
L3_chr6_-_32203992	chr6	32203961	32204022	-	1388	CREBL1	G13,CREB-RP,FLJ10066,DADB-220I18.4	23.524451	22.99298	13.281836	19.57913	9.207218	9.343115	109.903566	149.240924	75.043441	126.964268	91.869987	102.566176	139.646305	133.529352	131.777959	102.149152	131.7441	120.758745	28.050541	38.169067	8	19.969202	9	12.985075	129.866718	180.982334	89.8842	118.77441	104.326603	150.29558	138.124883	171.075276	180.338786	165.56181	156.079043	125.216019
L3_chr6_-_32914509	chr6	32914483	32914550	-	6891	TAP2	PSF2,DAQB-69D7.2,ABC18,ABCB3,APT2,D6S217E,RING11,DAAP-57C1.2	14.926997	14.481968	8.616153	12.722747	9.186223	3.914754	14.708784	4.658438	13.527923	8.720044	11.926176	28.460045	40.808635	7.425408	9.315439	17.082937	34.882541	44.283243	18	24	5	13	9	6	20	8	16.985294	8.992593	14	39.992593	40	10	16	28	46	45
L3_chr6_-_36950551	chr6	36950547	36950780	-	51645	PPIL1	PPIase,CYPL1,CGI-124,MGC678,hCyPX	1.608488	1.220836	3.183914	0	0	0	2.82986	0.540457	2.353404	5.024947	0.84304	2.964611	34.611735	39.188135	37.469802	42.387569	49.687593	32.420739	2	2	2	0	0	0	4	1	3	5	1	4	34	51	54	68.991379	65	33
L3_chr6_-_41781701	chr6	41781701	41781703	-	7942	TFEB	AlphaTFEB,TCFEB,RP4-696P19.3	0	0	0	0	0	0	0.66108	0	0	0	0	0	0	0	1.090837	0	13.182356	0	0	0	0	0	0	0	1	0	0	0	0	0	0	0	2	0	16	0
L3_chr6_-_41855624	chr6	41855609	41855627	-	NA	NA	NA	17.379335	13.752284	1.591957	13.683328	13.218005	8.003955	20.569	11.301688	1.545543	4.71564	4.292921	23.520512	11.28519	1.502626	3.700506	3.036798	3.301651	6.927585	20.88785	22.850467	1	13.962617	12.916384	11	28	18.583365	2	4.969231	5	32.992126	11	2	6.982143	5	5	7
L3_chr6_-_79844237	chr6	79844231	79844978	-	55023	PHIP	RP11-173D14.2,FLJ20705,FLJ45918,MGC90216,WDR11,ndrp	337.937713	362.671902	196.541213	338.421645	77.095108	7.795931	263.334194	811.046298	604.794291	502.439204	317.523924	252.279165	409.866866	384.723449	446.744021	272.802023	190.077409	54.187627	364.189873	615.646776	107.87578	341.729932	75.229543	11.911493	315.229033	949.43925	700.791294	472.953029	357.934693	366.414748	405.309556	493.167742	572.475605	442.657325	241.054111	54.74368
L3_chr6_-_80713589	chr6	80713589	80713595	-	6785	ELOVL4	ADMD,STGD2,STGD3,FLJ17667,FLJ92876	0.192763	0.285569	1.613017	3.789309	0.599545	0.934375	6.291141	4.336142	1.601707	7.793078	6.519683	13.066716	0.116275	0.267821	0.167218	0.760733	0.1668	0.8057	0.25974	0.460633	1.014881	3.871212	0.590165	1.470779	8.458526	6.875363	2.054784	7.836072	7.527462	18.685483	0.110193	0.369726	0.418733	1.253444	0.30361	0.789619
L3_chr6_-_81802496	chr6	81802496	81802496	-	NA	NA	NA	3.286286	9.065842	1.34973	3.647343	2.043806	0.539063	0	1.178254	1.580632	1.93233	1.59669	12.314731	3.072054	0.742541	0.494381	0	1.287107	1.007135	3.857143	15.285714	0.857143	3.714286	2	0.857143	0	2	2	2	1.870968	18	3	1	1	0	1.888889	1
L3_chr6_-_88911216	chr6	88911215	88911216	-	1268	CNR1	RP1-23D17.1,CANN6,CB-R,CB1,CB1A,CB1K5,CNR	0	0	0	0	0	0	0	0.540457	0	0	0	0	11.152647	0	0	0	0	0	0	0	0	0	0	0	0	1	0	0	0	0	11	0	0	0	0	0
L3_chr6_-_108561809	chr6	108561809	108561809	-	NA	NA	NA	25.964769	35.653793	71.658309	105.85516	99.280363	154.57505	66.407215	41.007818	12.654163	31.432909	33.468297	105.542694	1.032672	3.040757	4.559783	3.061421	3.714923	4.913316	28	61	35	106	96	151	71	47	15	29	37	164	1	4	7	5	5	5
L3_chr6_-_109809597	chr6	109809597	109810408	-	8763	CD164	RP11-425D10.9,MGC-24,MUC-24,endolyn	623.950737	628.220012	529.472437	1028.513366	665.831902	228.289359	566.453222	1220.939258	1174.58267	1419.727541	1713.825071	1439.830108	861.301791	1051.997679	1973.990032	1781.033295	3542.939463	1259.381883	654.966681	1079.249197	257.994374	1030.95608	644.95943	263.732929	605.996453	1272.810996	1315.891199	1249.838425	1859.912323	2204.704541	859.953934	1314.901719	2037.806193	2859.782326	3509.297091	1328.938031
L3_chr6_-_136723868	chr6	136723868	136723868	-	NA	NA	NA	0	0	0	0	0	0.638107	0	0	0	0	0	2.156844	0	0	0	0.60736	4.530728	24.913506	0	0	0	0	0	1	0	0	0	0	0	3	0	0	0	1	6	26
L3_chr6_-_148746198	chr6	148746197	148746198	-	NA	NA	NA	5.209432	3.000661	1.591957	7.886126	4.096355	0	10.589577	11.354216	4.070608	2.94947	2.583893	1.454129	4.087056	6.93636	1.733047	4.293231	1.36976	1.007135	6	5	1	8	4	0	13	15	5	3	3	2	4	9	3	7	2	1
L3_chr6_-_154872546	chr6	154872545	154872550	-	154043	CNKSR3	FLJ31349,MAGI1,RP11-486M3.1	121.789513	145.841412	133.048566	509.760364	483.151583	568.390729	281.365942	322.441553	102.376813	401.201151	181.402114	1130.674172	5.397961	3.867519	18.012373	16.309144	12.235707	40.451725	126.854096	251.735827	64.192644	507.983138	465.858448	523.467951	285.494388	319.462955	116.948529	345.44979	197.132571	1836.221426	5.257076	5.108919	26.05968	26.505429	15.217839	42.111029
L3_chr6_-_166153010	chr6	166153010	166153011	-	NA	NA	NA	5.209432	4.805801	8.919993	9.868704	10.269854	5.365414	0	0	0	0	0.84304	0	2.054407	3.040757	1.733047	1.832151	4.530728	1.993043	6	8	5	10	10	7	0	0	0	0	1	0	2	4	3	3	6	2
L3_chr6_-_166960619	chr6	166960610	166960796	-	6196	RPS6KA2	HU-2,RSK,MAPKAPK1C,RSK3,S6K-alpha,S6K-alpha2,p90-RSK3,pp90RSK3,RP1-168L15.2	45.429946	16.347014	47.359521	842.287694	491.102465	164.135411	11.807645	12.614193	46.453101	466.646661	369.94294	325.018017	8.06369	8.256088	30.599762	263.682166	305.358297	170.485485	53.386345	27	27.992674	849.273598	477.246137	209.297412	17	22	57.868412	439.737558	416.212081	473.151147	7.828554	11	50.994141	427.862916	377.971146	174.691211
L3_chr7_+_1671915	chr7	1671906	1671917	+	NA	NA	NA	0	0	10.323964	6.858498	8.187496	0	0	0	1.545543	2.94947	0	0	0	0	7.784392	1.218951	1.287928	0	0	0	6	7	8	0	0	0	2	3	0	0	0	0	13	2	2	0
L3_chr7_+_4781782	chr7	4781763	4781847	+	9907	KIAA0415	tcag7.1310	165.632261	106.429748	95.760418	164.955412	140.579808	55.108024	34.177852	64.828835	123.925424	44.163849	52.803444	67.514291	93.917252	77.034683	186.948803	81.494167	112.374289	131.506303	186.998764	177.993832	55	167.179675	136.998764	76	47	97	149.174059	45	61	95	91.993304	100.997768	261.989994	132.998885	148.161414	133.993341
L3_chr7_+_6621674	chr7	6621674	6621674	+	NA	NA	NA	14.05933	10.647371	6.550251	10.040847	4.278976	1.833044	16.639418	10.584374	8.553586	9.028356	8.317549	9.342944	2.818091	3.531884	3.560233	2.526	2.168858	2.236859	15.547338	17.983128	3.747368	10.173555	4.177765	2.623158	19.743716	14.092005	10.264599	8.76913	9.443431	13.54927	2.75016	4.634483	5.636032	4.129496	3.050191	2.248691
L3_chr7_+_8442832	chr7	8442832	8442832	+	NA	NA	NA	0	0	0	0	0	0	0	0	0	0	0	0	0	0	0.497808	0.618472	0.005269	12.64138	0	0	0	0	0	0	0	0	0	0	0	0	0	0	1.006068	1.018204	0.012111	13.054489
L3_chr7_+_16652294	chr7	16652277	16652341	+	28969	BZW2	HSPC028,MST017,MSTP017	38.04607	22.728714	17.991733	16.680827	6.118332	0.638107	31.237668	38.963122	23.139152	14.02364	19.828866	13.028099	119.868737	125.119198	94.08204	88.63349	102.371292	62.691872	44	38	11	17	6	1	43	59	29	14	23	18	117.998716	160.985872	132.998715	143.992263	126.99871	63.993549
L3_chr7_+_17346325	chr7	17346324	17346325	+	NA	NA	NA	0	0	0	0	0	0	0	0	0	0	0	0	2.054407	11.613516	0.988763	1.826311	2.130027	1.993043	0	0	0	0	0	0	0	0	0	0	0	0	2	15	2	3	3	2
L3_chr7_+_18296596	chr7	18296595	18296625	+	NA	NA	NA	2.461087	1.220836	0	2.926593	1.019722	0	7.405093	12.225416	0.772772	8.784028	6.924199	12.61362	32.59843	18.376586	3.664819	20.241063	38.76005	8.929445	3	2	0	3	1	0	10	17	1	9	8	18	31.974359	24	7	32.993464	46	9
L3_chr7_+_18515457	chr7	18515440	18515500	+	NA	NA	NA	0	0	0	0	0	0	0	0	2.353404	3.86466	0	9.27508	0	0	3.562744	3.04103	12.233115	22.872607	0	0	0	0	0	0	0	0	3	4	0	13	0	0	7	5	18	23
L3_chr7_+_20791548	chr7	20791548	20791548	+	NA	NA	NA	0	0	0	0.975531	2.043806	0	0	0	11.78419	0	0	0	0	0	0	0	0.643964	0	0	0	0	1	2	0	0	0	14	0	0	0	0	0	0	0	1	0
L3_chr7_+_20804224	chr7	20804223	20804224	+	NA	NA	NA	12.10649	10.769237	5.799259	4.962805	15.424047	8.798116	9.692484	1.858813	2.402289	1.978548	5.719056	4.886874	11.10234	3.040757	1.569665	3.629528	4.169069	5.807194	13.470111	18.149378	3.344538	5.046124	15	11	11.978261	3	3	2.045842	6.586207	6.957428	10.95	4	2.975	5.922812	5.558673	5.925
L3_chr7_+_28693114	chr7	28693109	28693120	+	9586	CREB5	CRE-BPA	7.858905	2.059691	0	8.873282	10.177779	2.227491	0	0	0	0	0	0	0	0.25122	0	0.063214	0.091528	0	9.576261	3.356025	0	9.064684	9.96956	3.569549	0	0	0	0	0	0	0	0.348485	0	0.105263	0.166667	0
L3_chr7_+_29866636	chr7	29866635	29866642	+	NA	NA	NA	0	0	0	0	0	0	0	0	0	0.937795	0.84304	5.7011	0	0	0	0.60736	2.913582	14.816873	0	0	0	0	0	0	0	0	0	1	1	8	0	0	0	1	4	15
L3_chr7_+_30034526	chr7	30034513	30034553	+	84725	PLEKHA8	FAPP2,MGC3358	6.478856	4.150246	3.183914	12.748709	6.082219	1.276213	1.32216	6.960367	3.126175	4.688976	7.665081	7.991275	3.098016	2.227622	0.494381	3.04103	6.075642	2.014269	7.857143	6.84	2	13	5.954545	2	2	12	4	5	9	11	3	3	1	5	9	2
L3_chr7_+_43764803	chr7	43764790	43764803	+	644	BLVRA	BLVR,BVRA,BVR	11.536318	9.531838	1.591957	9.837188	2.039444	0	3.768114	0	0	0	2.583893	4.231691	4.087056	3.040757	2.0796	2.446396	1.36976	0	13	16	1	10	2	0	5	0	0	0	3	6	4	4	4	4	2	0
L3_chr7_+_73341702	chr7	73341662	73341744	+	7461	CLIP2	CLIP,CLIP-115,CYLN2,KIAA0291,MGC11333,WBSCR4,WSCR4	24.998297	22.660912	65.720033	133.897907	87.141219	26.249342	9.251132	13.591254	124.080712	145.562924	153.650227	117.234112	7.202743	4.525839	45.545493	25.675845	43.482627	37.403563	29.872218	37.85974	37.705802	135.767305	84.994565	35.991758	13.428571	21.428571	145.545624	139.011298	172.272029	170.578315	7	6	66.894418	41.972973	57.671245	37.929433
L3_chr7_+_75981337	chr7	75981336	75981338	+	NA	NA	NA	7.369821	13.329378	42.805357	11.097555	5.350139	4.160078	7.266025	4.956175	1.389033	1.753668	4.526366	11.250786	0	0.910641	6.399761	1.832151	1.459098	1.610821	8.368421	22.526316	21.631579	11.263158	5.226006	5.742563	9.176471	7.176471	1.764706	1.875	5.258754	16.32493	0	1.222222	9.666667	3	2.222222	1.611111
L3_chr7_+_76748020	chr7	76748020	76748021	+	NA	NA	NA	6.815105	4.680195	1.82391	20.173585	3.526735	0.924418	0	0	0	0	0	0	0.07951	0.066664	0.07446	0.243399	0.095044	0.082793	7.987079	7.780111	1.13545	20.439442	3.452576	1.48074	0	0	0	0	0	0	0.075485	0.093458	0.190513	0.402583	0.172538	0.07908
L3_chr7_+_100041142	chr7	100041141	100041144	+	NA	NA	NA	20.557805	12.471954	4.376553	15.827218	1.604654	2.908506	10.036427	12.130087	8.756177	6.849914	7.505714	13.017421	37.855465	6.471159	5.199459	4.458863	6.58448	6.604447	22.633333	21.033333	2.571429	16	1.571429	4	12.615385	16.852237	10.5	6.893333	8.538462	18.946667	37.498172	8.455506	8.809267	7.283179	8.457731	6.751894
L3_chr7_+_129699112	chr7	129699109	129699112	+	NA	NA	NA	1.656842	3.316267	0	0.975531	0	1.385918	3.086582	2.591177	5.990268	3.007239	15.128252	4.458138	5.223281	0.742541	2.449719	0	1.36976	10.679818	2	5.478261	0	1	0	2.049107	4.354467	4.059078	7.312213	3.075902	17.059078	6.295389	5.117347	1	4.117347	0	2	11
L3_chr7_+_130891868	chr7	130891868	130891871	+	NA	NA	NA	12.096607	5.759818	1.790132	9.336615	7.217444	5.630061	2.600627	1.47096	1.720402	1.240023	2.504755	1.252394	9.666567	8.743179	5.029682	7.017794	12.984491	4.631524	13.726349	9.610437	1.193031	9.504303	7.047923	7.454138	3.643385	2.553398	2.219729	1.347508	2.935292	1.682548	9.489184	11.362033	7.889025	11.42637	16.142306	4.708074
L3_chr7_+_142205368	chr7	142205367	142205376	+	NA	NA	NA	20.893991	16.697524	26.04255	10.487618	4.087814	3.402926	5.935974	1.699801	11.314483	1.93233	15.988897	2.156844	26.646545	38.805139	113.141197	6.464929	27.081722	27.973954	23.467303	28.064689	14.832692	10.660606	3.999211	4.893333	7.840032	2.971429	13.687285	2	18	3	26.244206	49.718463	129.326652	10.569181	32.824752	28.822887
L3_chr7_+_149707382	chr7	149707380	149707383	+	285971	ZNF775	MGC33584	10.364764	1.220836	0	3.929369	3.069543	0	0	0	0	0	0	0	1.032672	0	0.494381	0	0	4.913316	12	2	0	4	3	0	0	0	0	0	0	0	1	0	1	0	0	5
L3_chr7_+_156435180	chr7	156435167	156435190	+	64434	NOM1	C7orf3,SGD1	45.814956	32.265068	15.44789	36.482402	10.21905	3.914754	4.889849	8.26927	15.53001	1.87559	5.081188	8.583817	12.933088	6.371687	6.005591	10.397265	7.527233	3.021404	52	54	9	37.107143	10	6	7	13	19	2	6	12	12.597015	8.468208	10	17	11	3
L3_chr7_-_992914	chr7	992914	992914	-	NA	NA	NA	1.656842	2.406191	0	4.917216	4.096355	4.532625	6.264127	0.540457	0.772772	5.024947	5.238118	12.979438	0	0	0	0	0.643964	1.007135	2	4	0	5	4	6	8	1	1	5	6	19	0	0	0	0	1	1
L3_chr7_-_1258181	chr7	1258181	1258182	-	NA	NA	NA	0	0	0	0	1.019722	1.362328	0	0	0.772772	0.937795	1.709028	12.314731	0	0	0	0.60736	0.643964	1.993043	0	0	0	0	1	2	0	0	1	1	2	18	0	0	0	1	1	2
L3_chr7_-_1946323	chr7	1946305	1946705	-	8379	MAD1L1	PIG9,MAD1,HsMAD1,TP53I9,TXBP181	2.412732	1.883427	9.551743	13.664234	6.128709	2.552426	0.66108	2.799624	54.760955	30.625332	11.028364	9.333667	0	5.268379	21.505934	9.700562	4.753243	4.007312	3	3.097625	6	14	6	4	1	5	66.877551	31	13	13	0	7	34.974684	15.892973	7	4
L3_chr7_-_6030840	chr7	6030838	6030842	-	NA	NA	NA	0.804244	1.211934	1.591957	0	0	0	0	1.718711	0	0	0	0	18.259145	1.502626	5.054164	8.605307	6.002725	0	1	2	1	0	0	0	0	3	0	0	0	0	18	2	8	14	8	0
L3_chr7_-_8268330	chr7	8268306	8268340	-	3382	ICA1	ICA69,ICAp69	9.20733	15.635465	4.93594	14.715953	9.211384	0.638107	2.721069	0.540457	0.772772	0	0	0.741153	5.100095	3.012019	2.72181	3.658462	7.759056	3.97823	11	26	3	15	9	1	4	1	1	0	0	1	5	4	5	6	11	4
L3_chr7_-_11838358	chr7	11838357	11838608	-	221981	THSD7A	KIAA0960	22.811646	32.430476	53.863468	56.037785	4.08325	1.362328	7.920135	32.240629	59.894901	8.496895	5.081189	10.749359	19.364447	18.166638	32.513964	11.007375	1.287928	1.993043	27	54	31	57	4	2	11	46	72	9	6	15	18.992308	24	51	18	2	2
L3_chr7_-_17150731	chr7	17150727	17150732	-	NA	NA	NA	1.141516	0	1.591957	10.542347	1.929921	0	0	0	0	0	0	0	0	0	0.494381	0	0	0	1.438871	0	1	10.681448	1.888889	0	0	0	0	0	0	0	0	0	1	0	0	0
L3_chr7_-_21175624	chr7	21175624	21175624	-	NA	NA	NA	10.732074	3.593868	0	0	0	0	0	0	0	0	0	0	0	0	0	0	0	0	12	6	0	0	0	0	0	0	0	0	0	0	0	0	0	0	0	0
L3_chr7_-_38915317	chr7	38915306	38915336	-	27072	VPS41	HVPS41,HVSP41,hVps41p	3.265331	2.441673	1.591957	2.942775	2.043806	0	4.282387	10.153317	9.739049	13.123413	7.866493	7.758981	12.235552	16.175743	14.506644	21.402011	20.734223	16.805569	4	4	1	3	2	0	6	16	12	13	9	11	12	21	22.992958	35	28	17
L3_chr7_-_42578553	chr7	42578553	42578555	-	NA	NA	NA	0	0	0	0	0	0	4.589349	10.207154	4.913659	1.93233	6.129538	6.953769	0	3.040757	0	0.60736	1.36976	0	0	0	0	0	0	0	6	14	6	2	7	10	0	4	0	1	2	0
L3_chr7_-_44088608	chr7	44088608	44088630	-	27434	POLM	Tdt-N	12.258218	0.610418	1.591957	0.975531	5.108987	0.638107	16.322429	0.540457	3.982921	3.80792	1.68608	0	51.373907	1.502626	3.318265	3.041031	9.228433	1.007135	14	1	1	1	5	1	20	1	5	4	2	0	51	2	6	5	13	1
L3_chr7_-_44854179	chr7	44854178	44854269	-	94239	H2AFV	MGC10170,MGC10831,MGC1947,FLJ26479,H2AV	199.537279	136.94913	101.758799	95.526001	22.483359	10.247416	65.034246	66.52847	73.625849	24.587436	18.785859	25.829046	80.116177	90.178069	127.409377	66.908914	39.440037	51.576255	217.898448	231.96175	55	96.969647	21.990541	15	83	92.93578	88.506953	25	22	35.997573	78.878605	116.533537	179.971711	108.888755	52.765417	52.962366
L3_chr7_-_45580602	chr7	45580602	45580604	-	NA	NA	NA	1.4657	0.837405	0.335585	11.018505	0.194152	2.80207	11.113424	11.883112	9.910545	17.589891	6.651841	15.33894	1.810789	0	0.999444	0.079716	0.540256	1.994671	1.829071	1.369872	0.233645	11.19137	0.19137	4.088814	14.001517	16.853819	12.046674	17.084618	7.601713	22.247194	1.748799	0	2.015447	0.132587	0.851064	1.98071
L3_chr7_-_47943396	chr7	47943395	47943397	-	NA	NA	NA	7.003606	7.972171	5.777867	17.075175	9.55606	12.676861	11.830733	2.256178	4.513542	2.94947	6.989465	23.724858	0	0.742541	1.286705	0	0	0	8.178634	13.369718	3.466667	17.255039	9.31719	16.183802	14.403003	3.564103	5.526128	3	7.962025	35.196718	0	1	2.444444	0	0	0
L3_chr7_-_61458111	chr7	61458111	61458115	-	NA	NA	NA	43.76206	53.22413	44.580511	53.715918	46.415374	68.239852	20.773882	25.753173	9.062685	14.343251	15.337319	63.374816	3.805438	5.253831	2.568601	2.434216	1.844917	6.815986	47.45884	90.85905	23.354156	54.173903	45.069847	76.352368	25.375409	33.808279	11.051907	14.033829	17.358282	95.351301	3.722329	6.913061	4.489226	3.990615	2.773891	6.91053
L3_chr7_-_77635137	chr7	77635137	77635137	-	NA	NA	NA	6.117836	0.610418	3.343982	1.826705	2.043806	0	7.115038	13.070039	19.521912	10.353922	12.425918	9.184584	2.054407	5.991053	13.228361	3.267366	5.358761	4.712419	7	1	2	1.866667	2	0	9	17	22.828283	10	14	13.313131	2	7.792453	17.792453	5.334621	7	4.792453
L3_chr7_-_92057596	chr7	92057592	92057661	-	257415	FAM133B	MGC40405	55.092682	62.112298	40.452369	31.43435	11.176342	7.782197	53.026479	166.083733	89.153664	24.69956	30.499027	17.036007	49.707676	26.296849	22.130332	17.509819	11.017733	2.951063	62.644338	105.313335	22.857893	31.899613	10.935827	10.955182	65.521814	183.207949	104.022264	23.756098	34.696699	23.845531	49.133635	34.246615	32.825683	28.588125	15.636124	2.950495
L3_chr7_-_106991602	chr7	106991581	106991617	-	10466	COG5	GOLTC1,GTC90	48.4232	31.611794	1.591957	61.266537	13.31407	2.123056	41.921466	45.57686	18.980973	48.609679	47.113741	49.839259	102.829645	48.981081	45.510785	83.353205	98.115561	44.773451	54	53	1	62	13	3	49	64	23	47	53	73	102	62.998113	64	135	115	45.998113
L3_chr7_-_112545849	chr7	112545847	112545883	-	NA	NA	NA	0	0	0	0.975531	0	0	0.66108	0	0.772772	0	0	3.677588	15.361256	8.384041	3.370089	8.553213	8.741598	2.014269	0	0	0	1	0	0	1	0	1	0	0	5	15	11	5.954545	14	11.954545	2
L3_chr7_-_126783125	chr7	126783125	126783125	-	NA	NA	NA	0	0	0	0	0	0	0	0	0	11.436084	0	0	1.032672	0	0	0	0	0	0	0	0	0	0	0	0	0	0	11	0	0	1	0	0	0	0	0
L3_chr7_-_130296549	chr7	130296547	130296631	-	NA	NA	NA	0	1.220836	0	0	0	0	0	6.074134	12.972085	2.94947	12.189528	2.195282	2.054407	26.143332	30.593762	17.171939	9.615363	15.68005	0	2	0	0	0	0	0	10	16	3	14	3	2	34	43	28	13	16
L3_chr7_-_134845391	chr7	134845380	134845401	-	4850	CNOT4	CLONE243,NOT4,NOT4H	0.804244	0	1.591957	0	0	0	2.644319	5.271004	1.545543	1.87559	5.192645	4.390564	3.087079	10.532906	15.006019	5.490612	3.945615	3.000177	1	0	1	0	0	0	4	9	2	2	6	6	3	14	24	9	6	3
L3_chr7_-_138444641	chr7	138444641	138445008	-	56829	ZC3HAV1	ZAP,DKFZp686F2052,DKFZp686H1869,DKFZp686O19171,FLB6421,FLJ13288,MGC48898,ZC3H2,ZC3HDC2	33.714286	19.085711	16.417795	22.565306	13.339603	1.276213	29.465774	84.606494	54.944486	45.168778	41.72006	30.596782	55.569524	48.855166	72.58438	55.482013	52.04655	24.392929	37.928571	31.857143	9.883562	22.928571	13	2	37	102.980519	63.974067	42.961039	47	44.721925	54.973614	62.690088	92.867337	89.926298	62.948786	25
L3_chr7_-_142769929	chr7	142769906	142770046	-	9715	FAM131B	KIAA0773	6.93705	2.938882	12.054556	19.431219	12.685433	22.127163	2.670236	2.855625	7.108479	4.025125	6.112956	45.900138	2.78396	1.941872	6.034225	7.434878	4.248726	10.044415	8.383091	4.835271	7.374265	19.831921	12.403307	30.685945	3.917329	5.041473	8.971843	4.247291	7.235657	64.176519	2.69934	2.617968	11.20188	12.153143	6.514724	10.042196
L3_chr7_-_143975066	chr7	143975066	143975174	-	NA	NA	NA	0	0	0	0	0	0	0	0	0	0	0	0	39.892288	16.93741	33.806315	24.102343	13.408213	12.905057	0	0	0	0	0	0	0	0	0	0	0	0	39.5	21.833333	45.033333	39.2	16.533333	13.166667
L3_chr7_-_154379563	chr7	154379563	154379564	-	NA	NA	NA	1.656842	12.984155	0	3.929369	0	0.638107	10.589577	14.811213	18.791089	9.276411	0	0	8.130826	14.036613	19.504993	4.293231	0	1.007135	2	21.882353	0	4	0	1	13	19	22	9	0	0	8	18	25	7	0	1
L3_chr7_-_156090299	chr7	156090299	156090300	-	NA	NA	NA	8.106666	4.77729	1.591957	0.975531	1.019722	0.638107	4.589349	3.30128	6.612874	0	4.307614	1.482306	32.17976	12.452114	15.118189	2.446396	2.913582	7.805037	9.169231	8	1	1	1	1	6	5	8	0	5	2	32	16	20	4	4	8
L3_chr7_-_157932031	chr7	157932031	157932033	-	NA	NA	NA	9.56052	10.729188	8.616153	9.822116	38.071664	5.031562	1.32216	1.080913	0.772772	12.185618	9.587724	2.195282	3.072054	3.012019	3.823916	4.278547	2.130027	1.007135	11	18	5	10	37	7	2	2	1	12	11	3	3	4	6	7	3	1
L3_chr8_+_677933	chr8	677931	677933	+	NA	NA	NA	0.911012	0	0.874369	0	1.019722	0	0.66108	3.30128	10.050431	0	0	0.741153	1.032672	0.742541	2.4069	0.60736	0.643964	0	1.126984	0	0.571429	0	1	0	1	5	12	0	0	1	1	1	4	1	1	0
L3_chr8_+_1614077	chr8	1614077	1614077	+	NA	NA	NA	0	0	1.591957	0	0	0	0.66108	0	2.402289	0.937795	2.583893	2.852977	3.072054	0.742541	4.559783	8.616377	11.398489	3.944081	0	0	1	0	0	0	1	0	3	1	3	4	3	1	7	14	14	4
L3_chr8_+_17859352	chr8	17859350	17859357	+	NA	NA	NA	0	0.610418	0	0	0	0	0	0	0.772772	0	5.192645	0	2.054407	0.742541	2.72181	5.500931	11.158795	1.007135	0	1	0	0	0	0	0	0	1	0	6	0	2	1	5	9	14	1
L3_chr8_+_21833110	chr8	21833094	21833215	+	23039	XPO7	KIAA0745,RANBP16	35.880672	27.64938	15.3712	34.531669	24.648002	11.925571	144.232284	189.407733	127.111019	112.289513	137.007216	212.060094	116.017105	71.017473	55.621051	66.233797	78.358969	91.804201	42.811426	45.890642	9.097153	35.068382	24.107063	17.489718	185.58469	259.776613	154.961535	111.245489	156.610934	304.090888	113.618759	93.002249	88.510462	108.21686	106.74714	92.996939
L3_chr8_+_21919622	chr8	21919617	21919622	+	NA	NA	NA	0.804244	0	0	0	0	0	0	0	0	0	0	0	10.171602	0.742541	0	1.218951	0.643964	0	1	0	0	0	0	0	0	0	0	0	0	0	10	1	0	2	1	0
L3_chr8_+_21956107	chr8	21956107	21956107	+	8822	FGF17	FGF-13	2.528698	5.367771	0	0	0	0.638107	0.66108	1.858813	0	0	0	0	10.146174	1.502626	5.31075	0.60736	0	1.993043	3	9	0	0	0	1	1	3	0	0	0	0	10	2	8	1	0	2
L3_chr8_+_22518089	chr8	22518074	22518536	+	57805	KIAA1967	DBC-1,DBC1	698.31833	429.366464	453.829196	452.384848	555.092543	282.353955	207.13854	214.328461	189.104883	105.458728	132.163942	165.240256	337.467006	279.78844	372.546421	230.516024	271.681101	290.56971	733.144198	732.042498	234.100864	456.379495	538.495978	330.774445	255.542325	283.219705	225.712694	103.474425	150.37982	238.933479	335.127745	358.14203	464.199186	373.417624	325.649843	300.818692
L3_chr8_+_30721216	chr8	30721208	30721217	+	7993	UBXD6	D8S2298E,REP8	2.528698	0.610418	0	0	0	0	0	0	0	0	0	0	5.141486	0.742541	1.483144	3.04687	10.341159	0	3	1	0	0	0	0	0	0	0	0	0	0	5	1	3	5	14	0
L3_chr8_+_41627712	chr8	41627706	41627714	+	NA	NA	NA	12.421431	4.217885	0	0.649032	1.698688	0.471646	12.609374	4.173931	1.239268	2.528539	0.915943	2.509689	5.119728	2.212348	1.733047	1.73244	1.287928	0	14.506655	6.977011	0	0.666667	1.666667	0.758621	16.848809	7.334648	1.614815	2.588235	1.084753	3.445991	5	2.956522	3	2.846154	2	0
L3_chr8_+_55534774	chr8	55534774	55534775	+	NA	NA	NA	3.416205	0.653853	0	0.006785	0	0	10.264695	3.30128	0.772772	0.047206	0.0113	0	3.087079	1.513195	0.631659	0.60736	0.209119	0	4.003264	1.071942	0	0.00713	0	0	12.654983	5	1	0.057848	0.014556	0	3	2.015278	1.239394	1	0.363889	0
L3_chr8_+_55920377	chr8	55920377	55920377	+	NA	NA	NA	0	0	0	0	0	0	0	0.01361	0	0.937795	0	0.030073	10.146174	0.742541	3.125065	1.832151	0	0	0	0	0	0	0	0	0	0.037843	0	1	0	0.037037	10	1	5.027859	3	0	0
L3_chr8_+_57286901	chr8	57286895	57286903	+	79145	CHCHD7	FLJ40966,MGC2217	5.794029	6.622517	3.343982	7.847675	3.063528	2.761163	8.839382	15.78175	9.906681	3.80792	4.307614	26.553399	36.257244	17.743822	60.557969	30.833093	32.295352	31.82962	7	11	2	8	3	4	11	22	12	4	5	39	35.992592	22.970803	74.996269	49.901215	37.970803	32.970803
L3_chr8_+_62127171	chr8	62127170	62127172	+	NA	NA	NA	0.804244	0.610418	0	0.975531	4.096355	3.485384	6.527917	0	2.323597	0.937795	2.552068	2.897997	9.187151	3.012019	16.35533	13.081772	29.324955	14.365444	1	1	0	1	4	5	9	0	2.904762	1	3	4	9	4	22.793909	21.279279	34.990991	14.731962
L3_chr8_+_74369000	chr8	74368996	74369396	+	157506	RDH10		65.064346	38.051978	244.961816	232.965286	331.049222	47.839786	29.715851	12.498406	92.478363	43.89817	85.935654	118.865327	10.315783	11.258299	51.360117	48.028632	137.837461	75.734692	76.717391	63	124.90708	234.921655	320.990225	59.717391	41	21.345794	108.17211	44	96.768421	174.670157	10	15	71.919075	78.289941	155.923417	78.894449
L3_chr8_+_86041648	chr8	86041646	86041648	+	NA	NA	NA	2.528698	1.810134	1.591957	3.929369	1.019722	0	15.05611	15.690551	12.556962	9.276411	9.660645	11.723336	0	0	1.090837	0.60736	0	1.007135	3	3	1	4	1	0	18	20	15	9	11	17	0	0	2	1	0	1
L3_chr8_+_87595810	chr8	87595791	87595815	+	8895	CPNE3	CPN3,KIAA0636,PRO1071	2.461087	0.610418	0	0	2.043806	0	4.196727	3.482724	0	0	2.583893	1.325429	5.80449	6.93636	0.191709	3.583274	2.657687	11.783266	3	1	0	0	2	0	6	5.72	0	0	3	1.818182	5.651163	9	0.43617	5.883721	4	12
L3_chr8_+_97242627	chr8	97242622	97242629	+	NA	NA	NA	333.978087	172.574059	119.628468	124.60501	221.110071	108.267934	79.512064	107.037827	36.880073	35.126315	72.50136	25.454448	100.879208	99.093139	134.809884	68.669484	82.017538	80.264788	326.750575	299.578858	57.469252	124.744763	213.43918	110.052054	84.812926	112.316236	42.359927	32.548729	79.546586	37.833423	101.124463	123.103427	138.717734	110.509691	86.663491	85.009899
L3_chr8_+_100025845	chr8	100025842	100025855	+	116039	OSR2	FLJ90037	3.313685	39.041047	0	0	0	0.638107	8.324116	9.666697	1.122752	0	0	0.741153	24.981566	10.61924	0	0	0	1.007135	4	66.152519	0	0	0	1	11	13	1.464286	0	0	1	24.735294	13.847458	0	0	0	1
L3_chr8_+_104222151	chr8	104222095	104222154	+	79870	BAALC	FLJ12015	0.804244	0	1.591957	36.219728	18.380544	6.533059	0	0	0	19.964949	11.190244	3.705764	0	0	3.208772	18.945463	4.589579	7.972709	1	0	1	36.958333	17.989247	9	0	0	0	20	13	5	0	0	5.986842	31	7	7.986842
L3_chr8_+_105421229	chr8	105421226	105421231	+	81501	TM7SF4	DCSTAMP,FIND,MGC138223,MGC138225	0	0	5.161982	2.933393	0	0.638107	0	0.540457	19.38483	11.152001	11.521689	7.694922	0	4.592579	43.90879	16.645936	23.820743	26.02541	0	0	3	3	0	1	0	1	23	11	13	11	0	6	58.986755	27	29	27
L3_chr8_+_117847943	chr8	117847942	117847953	+	84294	C8orf53	MGC14595	35.29042	27.06543	34.336854	48.624446	12.330753	4.532625	19.041892	50.606577	84.085973	58.191365	45.900686	31.102964	68.236163	27.972316	110.124682	65.687931	52.282477	15.501652	37.994681	46	18	48.989063	12	6	23	60.997449	94.997475	53	51	46	68	36	119	106	59	16
L3_chr8_+_123863074	chr8	123863064	123863090	+	22882	ZHX2	KIAA0854,AFR1,RAF	0	0	0	5.869368	2.039444	0	5.020216	14.791638	9.73905	4.745715	22.028266	6.426973	27.436729	6.052776	5.250038	7.325417	0.643964	3.021405	0	0	0	6	2	0	7	21	12	5	25	9	27	8	10	12	1	3
L3_chr8_+_142510648	chr8	142510646	142510648	+	NA	NA	NA	4.738036	2.652952	6.777444	4.623545	12.368026	4.093474	0	0	0	0	0	0	0	0	0	0	0	0	5.478319	4.396042	3.868617	4.717186	12.049561	5.87327	0	0	0	0	0	0	0	0	0	0	0	0
L3_chr8_+_143588421	chr8	143588421	143588421	+	NA	NA	NA	7.503064	5.471386	29.882298	7.620597	1.57901	1.028129	1.974017	3.691097	1.914299	11.8624	2.042764	3.075645	2.688141	1.21948	0.970425	0.394854	0.859077	0.984591	8.513465	9.1756	15.463918	7.731959	1.546392	1.546392	2.75	5.521794	2.407684	11.392857	2.382414	4.321429	2.622387	1.628788	1.805254	0.651515	1.30303	0.977273
L3_chr8_+_143600933	chr8	143600933	143600933	+	NA	NA	NA	10.732074	4.77729	0	0.975531	1.019722	0	2.16878	1.858813	0.772772	0	0.84304	0.741153	4.087056	0	1.733047	0	5.358761	1.007135	12	8	0	1	1	0	3	3	1	0	1	1	4	0	3	0	7	1
L3_chr8_+_145080376	chr8	145080374	145080377	+	NA	NA	NA	14.145375	5.39796	0	12.312282	13.324688	2.761163	0	3.109177	0	0.937795	1.170115	1.624287	0	0	0	0.60736	0	0	16	9	0	12.462312	13	4	0	5	0	1	1.395062	2.197531	0	0	0	1	0	0
L3_chr8_+_145743751	chr8	145743748	145743751	+	NA	NA	NA	41.454519	31.366269	42.223193	12.454421	9.133244	1.093431	6.092696	22.85905	30.131576	6.783319	10.033217	8.833643	33.626549	17.788231	49.138008	15.367588	8.970449	10.06263	45.394882	53.195777	22.386525	12.641468	8.915259	1.641908	8.013709	29.701232	35.687476	6.666667	11.451145	12.498243	33.265687	23.025035	61.146953	24.932231	11.746693	10.211875
L3_chr8_+_146023733	chr8	146023731	146023798	+	7553	ZNF7	FLJ38706,HF.16,KOX4,zf30	42.148897	37.091102	20.195843	25.500168	39.960218	10.656549	52.189649	65.747886	51.44415	55.551281	37.924858	48.93649	39.658654	41.471202	49.172661	28.826328	21.982228	32.605815	49	61.987755	12	26	38.973485	15	66	92	61.76007	55	43	70	39	54	67.979042	47	31	33.080451
L3_chr8_-_423190	chr8	423190	423191	-	NA	NA	NA	2.528698	2.406191	1.591957	13.839538	3.069543	0.638107	2.059989	1.858813	1.580632	7.137442	0	5.597492	0	0	0.494381	3.061421	1.36976	0	3	4	1	14	3	1	3	3	2	7	0	8	0	0	1	5	2	0
L3_chr8_-_11742668	chr8	11742668	11742674	-	1508	CTSB	APPS,CPSB	0	0	0	0	0	0	0	0	0	0	0	0	0	0	3.170438	1.822079	3.383483	11.800022	0	0	0	0	0	0	0	0	0	0	0	0	0	0	6	3	5	12
L3_chr8_-_18915494	chr8	18915493	18915552	-	23362	PSD3	DKFZp761K1423,EFA6R,HCA67	3.332943	1.211934	22.312017	5.880431	3.063528	0	0.66108	1.718711	0.772772	0.937795	0.84304	1.454129	3.087079	2.970163	5.969644	1.822079	2.130027	0	4	2	13	6	3	0	1	3	1	1	1	2	3	4	11	3	3	0
L3_chr8_-_20205755	chr8	20205723	20205775	-	NA	NA	NA	10.000366	9.679649	3.151773	6.844899	29.613758	19.268229	17.490922	11.175023	1.580632	5.762855	11.093927	35.879145	1.992622	2.970163	2.227429	1.826311	1.287928	9.944436	11.936937	16	1.981132	7	28.928571	26.971963	22	17	2	6	13	51	1.939394	4	4	3	2	10
L3_chr8_-_22465021	chr8	22465020	22465022	-	NA	NA	NA	2.528698	2.420552	0	1.951062	3.807475	2.123056	0.66108	4.258083	2.353404	0.937795	5.460645	22.035157	0	0	1.585219	0.60736	0.643964	2.014269	3	4	0	2	3.71875	3	1	7	3	1	6.322866	32	0	0	3	1	1	2
L3_chr8_-_37687568	chr8	37687566	37687571	-	NA	NA	NA	2.461087	0.610418	0	0	0	0	3.726971	1.552038	1.580632	1.93233	0.84304	11.007657	2.054407	0.742541	0	0	0	1.007135	3	1	0	0	0	0	4.949495	2.885057	2	2	1	15.613917	2	1	0	0	0	1
L3_chr8_-_41285076	chr8	41285076	41285076	-	NA	NA	NA	3.215809	2.273886	3.145457	4.645703	12.674345	2.732171	0.32594	0.259081	1.223012	0	0.432826	0.769962	0.297894	0	0	0	0.350126	0.293315	3.777778	3.777778	1.888889	4.725256	12.333333	3.777778	0.52	0.52	1.56	0	0.52	1.04	0.285714	0	0	0	0.571429	0.285714
L3_chr8_-_42478390	chr8	42478387	42478390	-	6575	SLC20A2	GLVR2,Glvr-2,MLVAR,PIT-2	0	0	0	0	0	0	0	0	0	0	0	0	0	0	0.066439	0.208318	7.937955	43.2533	0	0	0	0	0	0	0	0	0	0	0	0	0	0	0.172414	0.344828	10.041872	45.227528
L3_chr8_-_48932343	chr8	48932338	48932343	-	NA	NA	NA	0	0	0	0	0	0	0	0.540457	0	0	0	0	0	0	0	11.699537	0	0	0	0	0	0	0	0	0	1	0	0	0	0	0	0	0	19	0	0
L3_chr8_-_60193949	chr8	60193947	60193949	-	9760	TOX	KIAA0808,TOX1	1.656842	1.220836	0	3.929369	5.123968	0	24.278334	1.178254	0	0	1.709028	1.454129	1.032672	2.269478	0.494381	3.677067	0	0	2	2	0	4	5	0	28	2	0	0	2	2	1	3	1	6	0	0
L3_chr8_-_66857229	chr8	66857224	66857234	-	NA	NA	NA	1.656842	0	0	0	0	0	0	0	0	6.077393	0	0.741153	20.18489	4.592579	4.914753	3.677067	1.287928	1.007135	2	0	0	0	0	0	0	0	0	6	0	1	20	6	8	6	2	1
L3_chr8_-_95976606	chr8	95976604	95976607	-	9134	CCNE2	CYCE2	1.608488	0.610418	0	0	0	0	0	6.140543	1.580632	0	0	2.852977	12.217882	5.285924	5.31075	1.214719	0.643964	1.993043	2	1	0	0	0	0	0	9	2	0	0	4	12	7	8	2	1	2
L3_chr8_-_96030780	chr8	96030764	96030802	-	94241	TP53INP1	SIP,DKFZp434M1317,FLJ22139,TP53DINP1,TP53INP1A,TP53INP1B,Teap,p53DINP1	4.137187	8.395415	1.591957	6.868278	8.191662	2.724655	4.429194	5.436337	1.580632	6.836735	10.488026	31.568625	15.325664	20.051759	1.585219	4.8835	4.787714	19.667189	5	14	1	7	8	4	6	9	2	7	12	45	14.988235	26	3	8	7	20
L3_chr8_-_103072313	chr8	103072313	103072313	-	NA	NA	NA	0	0.786329	0	0	28.717824	0	0	0	0	0	10.167922	0	0	0.868563	0	0	10.441459	0	0	1.291667	0	0	27.875	0	0	0	0	0	11.5	0	0	1.166667	0	0	12.916667	0
L3_chr8_-_103945534	chr8	103945521	103945576	-	51582	AZIN1	ODC1L,MGC3832,MGC691,OAZI,OAZIN	1.608488	2.357798	6.753939	5.815716	1.019722	0	8.709327	13.927502	3.934036	7.015188	5.238118	13.396701	44.632911	52.630919	56.694058	29.454708	64.637541	54.611608	2	3.875	4	5.941176	1	0	12	19	5	7	6	19	43.975938	67.983914	76.964988	47.975891	77.965117	55.967763
L3_chr8_-_118635826	chr8	118635826	118635826	-	NA	NA	NA	0	0	1.591957	0	0	0	0.66108	0	0	0	0	11.649	0	0.742541	0.494381	0	0	1.993043	0	0	1	0	0	0	1	0	0	0	0	17	0	1	1	0	0	2
L3_chr8_-_124355695	chr8	124355669	124355708	-	11244	ZHX1		17.075399	9.610674	8.345896	10.812719	9.20369	1.362328	7.888092	9.744579	18.658515	10.738963	16.33637	11.623843	31.716593	28.580806	32.880068	19.615853	24.916112	12.85798	20	16	5	11	9	2	11	15	23	11	19	16	31.124573	37.333256	47	32	34.23536	13
L3_chr8_-_125769958	chr8	125769953	125769959	-	NA	NA	NA	0	0	1.591957	2.942775	0	0	0	0	5.65124	0	0	2.156844	0	1.485082	38.615994	10.416881	14.798166	5.95835	0	0	1	3	0	0	0	0	7	0	0	3	0	2	50.958763	17	18.979381	6
L3_chr8_-_130630147	chr8	130630147	130630177	-	NA	NA	NA	0.804244	0	0	0	0	0	1.32216	5.696588	1.545543	0.937795	0	0	11.315645	11.346436	4.699336	3.64839	1.36976	1.007135	1	0	0	0	0	0	2	10	2	1	0	0	11	15	9	6	2	1
L3_chr8_-_131021202	chr8	131021202	131021261	-	51571	FAM49B	L1,BM-009,DKFZp686B04128	19.38922	15.034613	18.834819	9.782555	1.019722	1.276214	2.059989	8.030291	7.074008	4.688976	0	3.649411	48.966656	60.307866	34.621942	14.019069	6.637774	9.965662	23	25	10.9875	10	1	2	3	13	9	5	0	5	47.995951	78	54	23	10	10
L3_chr8_-_134156365	chr8	134156363	134156456	-	6503	SLA	SLA1,SLAP	2.528698	0	0	3.908924	0	0	0	0.540457	1.545543	3.75118	1.68608	1.454129	17.332022	2.970164	4.812678	15.930005	6.941029	21.375514	3	0	0	4	0	0	0	1	2	4	2	2	16.994083	4	8	26	10	21.994083
L3_chr8_-_144993888	chr8	144993888	144993888	-	340371	NRBP2	DKFZp434P086,MGC138699,TRG16,pp9320	5.136047	5.367771	0	1.957861	14.392716	0.638107	7.115038	7.949369	1.559716	6.077393	2.583893	4.231691	0.698558	4.540691	2.361153	4.889279	5.178779	2.971095	5.918919	9	0	2	14	1	9	10.924359	1.974359	6	3	6	0.674419	5.933333	3.933333	7.966667	6.783784	3
L3_chr8_-_145074507	chr8	145074501	145074582	-	NA	NA	NA	1.656842	2.420552	15.447889	3.915723	5.113349	5.031562	3.567689	14.097425	21.934122	5.913903	3.395108	0.741153	8.176916	8.270589	15.225246	1.214719	3.383483	1.993043	2	4	9	4	5	7	5	22	27	6	4	1	8	11	25	2	5	2
L3_chr8_-_145624705	chr8	145624700	145624741	-	51160	VPS28	MGC60323	99.409452	78.427927	31.378152	73.921036	67.758846	46.129806	4.889849	4.117981	2.353404	9.721823	7.655703	3.677588	104.353256	83.530907	97.567519	99.341131	147.911982	150.401661	111.651795	131.77871	17.995798	74.930983	66	60.824895	7	7	3	10	8.923077	5	102.987205	107.960415	131	161.202717	175.917343	155.919671
L3_chr8_-_146097643	chr8	146097630	146097648	-	58500	ZNF250	MGC111123,MGC9718,ZFP647,ZNF647	5.111747	4.212594	0	2.933393	0	0.638107	4.282387	11.37121	0.772772	0	2.583893	5.767714	3.087079	6.077661	1.733047	1.218951	2.130027	3.97823	6	7	0	3	0	1	6	17	1	0	3	8	3	8	3	2	3	4
L3_chr9_+_676688	chr9	676674	676693	+	NA	NA	NA	0	0	0	0	0	0	0	0	0.772772	0	1.709028	2.897997	0	0	0	0	0	12.794748	0	0	0	0	0	0	0	0	1	0	2	4	0	0	0	0	0	13
L3_chr9_+_5619104	chr9	5619101	5619164	+	NA	NA	NA	56.758762	43.05357	35.472881	69.875526	30.592158	4.123491	13.802643	62.333329	36.242549	85.87763	46.979008	52.846905	23.571441	38.450485	34.68779	41.859107	22.573692	26.54349	65	71.786962	20	71	29.895833	6	19	77.994949	43.997475	81.997475	52.997494	75.951691	23	50	52.938111	68	30.993151	26.972696
L3_chr9_+_17569727	chr9	17569727	17569728	+	6456	SH3GL2	FLJ20276,CNSA2,EEN-B1,FLJ25015,SH3D2A,SH3P4	0.001411	0.346886	0.002355	0.004321	0.004564	0.000818	0.020848	0.050109	2.913793	13.63514	18.713031	9.029384	0	0.48599	0.742528	1.505331	2.996918	0.021543	0.002275	0.564512	0.002275	0.004551	0.004551	0.002275	0.040909	0.120621	3.69551	13.020455	20.992677	13.081818	0	0.665022	1.543884	2.472825	4.1459	0.020151
L3_chr9_+_19220510	chr9	19220465	19220801	+	NA	NA	NA	24.273532	17.524915	13.152867	48.637328	25.61402	5.378786	6.274169	7.056898	19.600873	11.503106	13.614142	11.630321	14.42051	20.395215	10.891622	27.130531	21.875129	19.089247	28.847256	29.129901	8.073359	49.50026	25	7.987044	9.112343	12.30175	24	12	16.013877	16	14	27	20.086775	44.372705	31.209854	19.178962
L3_chr9_+_32374622	chr9	32374616	32374680	+	48	ACO1	IREB1,IREBP,IRP1,ACONS,IREBP1	76.710004	43.691322	36.702337	43.135948	22.493917	8.989948	42.43738	44.767647	22.827322	26.795131	32.971649	25.602011	50.975612	40.425343	38.124315	37.987871	37.843109	66.690158	86.93093	72.959596	20.996504	43.943348	22	13	55.842729	63	28	27	37.984615	36.02273	50	52.98977	57.101956	61.984628	50	67.959638
L3_chr9_+_35595258	chr9	35595231	35595525	+	7016	TESK1		23.085649	16.891912	34.032347	214.396712	138.668666	72.3793	45.343561	75.680454	103.255312	356.386104	211.149756	159.074973	7.217767	17.521022	11.871773	40.212112	25.521176	42.084894	27.934489	27.879781	20.54916	217.853679	135.448522	98.072865	61.786075	110.796597	125.737172	342.606943	241.029362	227.805851	7	23	22.799987	65.957498	37.88	42.331079
L3_chr9_+_36825568	chr9	36825568	36825568	+	NA	NA	NA	14.486423	16.50079	24.814399	55.738172	25.740547	5.365414	4.589349	21.045961	125.942119	55.42473	45.493796	21.536628	9.13893	3.806864	56.010399	37.16435	17.51424	5.879572	16	28	13	55.993506	24.993506	7	6	25.96875	138.90625	49.953125	50	31.984375	9	4.989071	62.978142	59.946057	20.77049	6
L3_chr9_+_76893249	chr9	76893239	76893292	+	26578	OSTF1	FLJ20559,OSF,SH3P2,bA235O14.1	1.608488	2.43277	1.591957	3.908924	0	0	1.32216	2.259167	2.318315	1.87559	0.84304	5.596458	12.311534	2.227622	8.208341	27.005031	11.820974	7.007489	2	4	1	4	0	0	2	4	3	2	1	7.733333	12	3	14	44	17	7
L3_chr9_+_77695415	chr9	77695405	77695415	+	5125	PCSK5	RP11-422N19.4,PC5,PC6,PC6A,SPC6	0.804244	0	1.591957	11.778296	7.165899	4.12349	0	1.718711	3.233036	2.870125	8.713431	18.817119	0	0.742541	1.585219	6.106506	7.372484	12.772186	1	0	1	12	7	6	0	3	4	3	10	27	0	1	3	10	10	13
L3_chr9_+_80040803	chr9	80040769	80040845	+	84131	CEP78	RP11-336N8.5,C9orf81,FLJ12643,IP63,MGC135040	54.075123	61.141814	13.778135	44.225907	2.039444	4.822826	3.382149	13.404329	9.592247	22.223176	0	8.675972	19.439616	17.327234	8.818208	15.897894	6.801438	15.886112	62	102	8	44.984375	2	7	5	20.023913	12	22	0	12	19	23	16	26	10	16
L3_chr9_+_94898346	chr9	94898296	94898370	+	84270	C9orf89	BinCARD,MGC110898,MGC11115,bA370F5.1	5.874387	13.812841	29.496281	53.096873	67.734798	27.639364	1.32216	2.39927	3.898947	1.87559	6.822041	6.575584	1.032672	3.730249	10.958028	27.516867	28.915763	26.787606	7	22.981818	17	53.96875	65.995434	38	2	4	5	2	8	9	1	5	18.954248	44.979866	39	27
L3_chr9_+_100108017	chr9	100108015	100108017	+	NA	NA	NA	0.804244	0	14.75466	0	0	0	0	0	0	0	0	0	0	0	0	0	0	0	1	0	8	0	0	0	0	0	0	0	0	0	0	0	0	0	0	0
L3_chr9_+_100843528	chr9	100843517	100843651	+	NA	NA	NA	0.804244	2.420552	0	1.951062	0	0	8.434407	1.080914	7.146056	10.56531	15.569214	4.418741	18.363384	3.730249	14.563754	20.163304	12.74522	4.998472	1	4	0	2	0	0	12	2	8.980392	11	18	6	18	5	25.946581	33	18	4.9625
L3_chr9_+_101624844	chr9	101624844	101624844	+	8013	NR4A3	CHN,NOR1,CSMF,MINOR,TEC	6.461838	4.273047	5.677086	11.282499	5.065666	0	2.743808	1.369756	2.683605	6.041585	3.399443	1.093279	0.161624	0.654826	3.960757	2.160591	5.416943	1.764624	7.377049	7.147087	3.278689	11.424963	4.943283	0	3.728814	2.286642	3.339687	5.966102	3.926228	1.491525	0.154286	0.883721	6.187645	3.534884	7.069767	1.767442
L3_chr9_+_103335964	chr9	103335964	103335964	+	56254	RNF20	BRE1A,FLJ11189,FLJ20382,KIAA2779,MGC129667,MGC129668	1.656842	0	0	0	0	0	0	0	0	0	0.84304	1.454129	2.054407	1.502626	0	0.60736	2.130027	16.395725	2	0	0	0	0	0	0	0	0	0	1	2	2	2	0	1	3	17
L3_chr9_+_114344861	chr9	114344861	114344862	+	NA	NA	NA	0	0	0	0	0	0	0	0	0	0	0	0	10.146174	0	0.494381	0	0	0	0	0	0	0	0	0	0	0	0	0	0	0	10	0	1	0	0	0
L3_chr9_+_114552827	chr9	114552813	114552934	+	401548	SNX30	RP11-408O19.4,FLJ26481,FLJ34280,FLJ35589,FLJ44686,FLJ45069,FLJ46877	11.71002	6.356022	3.183914	8.768276	8.206039	0	7.781511	34.72909	14.273583	25.413266	11.146787	34.903383	5.137398	39.542668	7.26463	3.04103	7.016574	3.021404	14	10.450776	2	8.964824	8.044207	0	11.086155	53.767927	17.809524	26	13	48.976923	5	50.999765	13	5	10	3
L3_chr9_+_114990613	chr9	114990613	114990621	+	NA	NA	NA	0	0	0	0	0	0	0	0.540457	7.157982	7.789493	7.772188	2.156844	0	0.742541	4.903485	4.270053	11.972754	8.836402	0	0	0	0	0	0	0	1	9	8	9	3	0	1	9	7	16	9
L3_chr9_+_115367157	chr9	115367122	115367163	+	5998	RGS3	C2PA,FLJ20370,FLJ31516,FLJ90496,PDZ-RGS3,RGP3	9.444554	0.610418	0	0.975531	6.133072	0.638107	17.347707	1.080913	5.58644	18.903926	8.587753	2.936435	4.104726	1.485082	0.494381	6.134193	6.462619	8.857628	11	1	0	1	6	1	22	2	7	19	10	4	4	2	1	10	9	9
L3_chr9_+_115957634	chr9	115957633	115957645	+	85301	COL27A1	FLJ11895,KIAA1870,MGC11337,RP11-82I1.1	4.892114	7.190122	1.591957	16.344399	5.002446	1.874906	2.64432	11.166678	9.749398	15.54513	5.150654	8.545401	0	1.502626	1.585218	1.826311	0.643964	1.993043	5.886792	12	1	16.607843	4.888889	2.943396	4	15.962952	11.901807	15	6	11.860215	0	2	3	3	1	2
L3_chr9_+_118006041	chr9	118006040	118006043	+	NA	NA	NA	8.622732	4.320093	8.505964	14.282933	16.819502	3.945457	14.928614	4.89588	8.166963	9.942053	8.63236	4.550684	9.198652	3.772105	6.787212	2.43951	1.36976	3.000177	10	7.153846	5	14.538462	16.384615	5.769231	19.351648	8	10.03603	10	10	6.351648	9	5	11	4	2	3
L3_chr9_+_124180089	chr9	124180087	124180089	+	NA	NA	NA	0	0	0	0.975531	1.019722	0	0	0	0	0	12.425918	0.741153	0	0	0	1.826311	0	1.007135	0	0	0	1	1	0	0	0	0	0	14	1	0	0	0	3	0	1
L3_chr9_+_124743108	chr9	124743097	124743154	+	23637	RABGAP1	DKFZp586D2123,GAPCENA,RP11-123N4.2,TBC1D11	19.062047	14.507981	4.93594	30.426574	19.470121	0.638107	2.059989	16.057646	8.528062	7.521024	5.104136	8.656863	13.340277	4.490334	14.023193	15.282388	14.509335	5.807037	22.742979	24	3	30.990991	19	1	3	24.868421	10.840909	7.961039	6	11.972973	13	6	25	25	21	5.80315
L3_chr9_+_126094057	chr9	126094017	126094123	+	NA	NA	NA	0.804244	0.610418	3.183914	10.75124	8.170863	1.276214	6.103217	10.813919	64.637034	102.739953	145.903294	158.386889	11.281506	10.525565	35.756731	74.256439	96.862553	79.367945	1	1	2	11	8	2	9	18	78.968851	99.998336	165.987327	227.985646	11	14	59.983495	120.98577	125.988207	80.978806
L3_chr9_+_126671258	chr9	126671218	126671314	+	81873	ARPC5L	RP11-175D17.1,ARC16-2,MGC3038	76.298348	49.743647	89.209183	57.043798	17.297526	10.13825	6.984397	12.89524	9.578182	4.745715	11.827526	9.376814	12.768788	24.809107	17.196604	21.449579	17.348363	18.664243	88.803395	82.926509	46.997297	57.991935	16.934177	14.878571	9.97479	20	11.982759	5	13.939729	12.966667	12.421471	32.698006	30.794697	35.107675	25.410996	18.598338
L3_chr9_+_129414376	chr9	129414347	129414387	+	6812	STXBP1	RP11-56D16.3,MUNC18-1,UNC18,hUNC18,rbSec1	21.447346	13.240487	12.103907	77.235364	62.716645	12.229368	24.533093	18.773477	15.007566	42.60516	30.034793	32.692607	12.226009	5.257186	12.313121	19.664794	21.579852	30.190077	24	22	7	78	61	16	30	27	18	41	34	47	12	7	19	32	27.986207	31
L3_chr9_+_130222956	chr9	130222922	130223012	+	51148	CEECAM1	CerCAM,GLT25D3,MGC149620,MGC149621,CEECAM1	146.491962	126.74246	35.446486	39.088572	29.431255	17.072893	234.851889	213.325953	73.450157	62.529642	30.969679	28.626639	51.797349	45.380008	35.879615	11.010464	8.089365	24.790226	162.857064	214.143148	20.997992	39.756341	28.764341	24	278.549877	274.854841	88.780662	61.810518	36	39.997462	50.907626	59.226642	53.206917	18	12	24.995496
L3_chr9_+_130354689	chr9	130354646	130354696	+	6709	SPTAN1	(ALPHA)II-SPECTRIN,FLJ44613,NEAS	33.22967	16.024321	8.616153	42.56225	23.60407	12.438104	50.735547	24.049378	27.578287	41.003827	49.067144	79.478532	21.294371	17.655099	16.462609	40.173897	51.235552	58.905791	36	27	5	43	22.986928	16	59	32	33	39	55	116.994083	21	23	24	64.996516	60	61
L3_chr9_+_131467678	chr9	131467677	131467678	+	51450	PRRX2	MGC19843,PMX2,PRX2	7.031822	2.406191	1.591957	0.975531	0	0	2.020514	4.744501	1.554319	0	1.139672	9.69397	11.152647	7.443281	0.494381	0	5.539084	9.472351	8	4	1	1	0	0	2.809847	6.903226	1.967742	0	1.344086	13.967742	11	9.646392	1	0	7.216032	9.738182
L3_chr9_+_131974251	chr9	131974245	131974558	+	23413	FREQ	DKFZp761L1223,FLUP,NCS-1,NCS1	157.182318	104.96617	311.103928	548.18282	328.537801	125.554926	57.835769	46.219334	120.064355	130.988235	61.082868	75.428632	37.60898	46.560481	119.88788	103.64926	128.693321	80.177063	180.02952	175.692739	170.016875	553.462405	319.573629	163.410588	78.207936	70.925325	145.297513	125.431513	70.456022	106.909191	36.766989	61.157033	169.327325	168.396185	154.960047	81.844256
L3_chr9_+_132310136	chr9	132310126	132310173	+	445	ASS1	ASS,CTLN1,RP11-618A20.2	12.020289	14.96605	8.919993	8.835521	7.155522	22.335322	12.95936	5.338997	3.175061	2.813385	6.035685	2.195282	30.518913	42.45899	36.084746	11.01426	10.146475	23.519502	14	25	5	9	7	28	17	9	4	3	7	3	30	54.985222	53	18	14	23.995025
L3_chr9_+_132444795	chr9	132444763	132444884	+	8939	FUBP3	FBP3	116.804028	73.798648	69.153434	72.857076	41.960963	9.613178	24.952372	33.16407	53.561742	48.107499	26.886176	44.068348	54.595899	63.373879	70.940085	61.119999	70.025844	41.708335	129.560919	124.140712	38.791249	73.984199	40.945647	14.293423	33.667392	51.313563	65.43071	47.920814	31.413483	61.799526	53.53902	82.475993	103.537074	99.675808	92.762441	42.396518
L3_chr9_+_132700461	chr9	132700427	132700492	+	25	ABL1	p150,RP11-83J21.1,ABL,JTK7,bcr/abl,c-ABL,v-abl	60.22625	52.88681	41.589482	32.319915	20.484655	9.423953	46.503122	41.321793	62.736812	30.280437	23.024997	29.189141	24.33845	28.779401	51.64909	15.083267	5.174691	12.870388	67.829494	88.891304	23.97445	32.838487	20	13.945652	57.296092	56.970326	74.483975	28.993921	26	41.96397	23.971831	37.438826	71	24.626984	7	12.961791
L3_chr9_+_138822197	chr9	138822187	138822228	+	55684	C9orf86	FLJ10101,FLJ13045,Parf,RP11-216L13.9,bA216L13.9,pp8875,RBEL1	231.214421	131.661731	86.040726	160.081812	118.647104	47.771669	28.312472	18.238705	26.080292	14.695915	23.129531	16.337124	70.120079	62.534675	72.748341	59.691401	35.40355	65.594243	249.963942	222.329273	47.418745	161.969198	115.44053	62.357636	36.019884	27.945205	32.054472	14.965753	26.601055	22.978622	68.992079	80.996055	98.318962	96.98026	45.998028	67.161647
L3_chr9_+_138855609	chr9	138855608	138855609	+	NA	NA	NA	0.69971	0	1.379862	1.711981	4.481627	5.595244	0	0	0	0	0	0	4.087056	3.815345	6.569556	11.711587	6.197409	18.29351	0.875	0	0.875	1.75	4.375	7.636364	0	0	0	0	0	0	4	5	10	19	8	19
L3_chr9_+_139619926	chr9	139619883	139619968	+	92714	ARRDC1	MGC40555,RP11-48C7.5	364.013408	236.041184	133.984543	135.082514	66.467703	97.622469	56.968303	44.628393	16.515664	30.728005	11.914794	54.994679	140.003114	80.390723	53.957494	33.146777	35.693044	57.286533	394.602031	400.420281	72.907771	136.654005	64.865052	123.841451	72.708241	63.986755	20.680536	30	13.986755	77.99122	137.996198	104.98287	82.996233	54.141087	48.223022	58.24739
L3_chr9_-_3515745	chr9	3515745	3516007	-	5991	RFX3	RP11-32F11.1,MGC87155,bA32F11.1	7.968785	27.6282	3.183914	10.515903	2.039444	0.638107	4.119978	2.259168	2.353404	6.64898	4.067718	5.026561	14.163803	5.723061	1.585218	7.789746	24.214648	2.014269	9.382353	46	2	10.735294	2	1	6	4	3	6.888889	4.777778	7	13.781472	7.665809	3	12.786578	32.450549	2
L3_chr9_-_14912433	chr9	14912430	14912433	-	NA	NA	NA	0.804633	0.293268	0.7193	0	0	0	4.100613	3.735268	2.731822	0	0.896477	0.630115	18.985334	5.805882	14.704101	2.144112	2.205116	3.731978	1.000463	0.476654	0.47619	0	0	0	5.595452	5.860497	3.471179	0	1.062136	0.845583	18.703704	7.555556	19.521879	3.518519	3.269521	3.781198
L3_chr9_-_20210296	chr9	20210296	20210296	-	NA	NA	NA	1.656842	0	0	0	0	0	15.962664	1.858813	0.772772	0	0	0	0	0	0	0	0.643964	0	2	0	0	0	0	0	19	3	1	0	0	0	0	0	0	0	1	0
L3_chr9_-_21021636	chr9	21021622	21021640	-	401494	PTPLAD2	DKFZp686F01145,DKFZp686G24132	14.30534	7.264685	1.591957	2.933393	5.108987	0.638107	5.129007	7.41926	3.091086	16.33041	1.709028	4.335282	17.352471	13.792573	8.995743	12.268999	1.36976	3.021404	17	12	1	3	5	1	7	12	4	16	2	6	17	18	13.951807	20	2	3
L3_chr9_-_35715259	chr9	35715254	35715275	-	7094	TLN1	ILWEQ,TLN,KIAA1027	0	0	0	9.837188	1.019722	0	0.66108	0	0.772772	3.887265	2.583893	5.048259	9.224454	9.878503	23.119399	35.081061	52.673648	34.002881	0	0	0	10	1	0	1	0	1	4	3	7	9	13	34	57	63	34.946188
L3_chr9_-_36248446	chr9	36248445	36248485	-	10020	GNE	DMRV,GLCNE,IBM2,NM,Uae1	5.874387	6.043849	0	7.836612	4.096355	6.209524	10.033684	8.011285	1.580632	4.919368	5.238118	13.365034	18.374812	13.003749	2.823885	3.665348	5.571269	8.97145	7	10	0	8	4	8	13	11	2	5	6	19	18	17	5	6	8	9
L3_chr9_-_36477593	chr9	36477591	36477596	-	NA	NA	NA	0.804244	0.610418	0	0	1.019722	0	0	0.540457	3.830477	1.87559	0.84304	0.741153	6.141463	13.194654	0.494381	1.218951	0.643964	0	1	1	0	0	1	0	0	1	4.7897	2	1	1	6	17	1	2	1	0
L3_chr9_-_37455334	chr9	37455280	37455450	-	9925	ZBTB5		30.00021	13.897832	12.895725	18.61803	10.228352	1.276213	52.579904	45.298034	24.653453	29.001703	19.692549	30.470445	57.073821	52.217118	19.066005	20.15935	14.047611	14.787791	35	23	8	19	10	2	66	67	30	29	23	43	56	68	31	33	20	15
L3_chr9_-_37894063	chr9	37894059	37894370	-	92014	MCART1	CG7943,MGC14836	58.911681	25.935093	40.633945	94.45241	52.233458	11.718682	17.473913	11.796918	18.425381	39.237558	31.152234	16.528236	25.483613	15.404217	25.293195	51.71306	63.267277	46.792778	67.838512	43.007649	23.96875	95.82316	50.980778	17.565306	23.928571	19.712329	22.857143	38.749674	35.928571	23.119064	24.949555	20.289593	40.697954	84.338527	82.008744	48
L3_chr9_-_85775536	chr9	85775536	85775537	-	NA	NA	NA	1.608488	3.022067	3.183914	0	1.019722	0	0	0	0	0	0	0	24.283277	19.483771	31.444092	19.079213	32.570594	12.718352	2	5	2	0	1	0	0	0	0	0	0	0	24	25	41	30.977778	38	13
L3_chr9_-_87352758	chr9	87352757	87352758	-	NA	NA	NA	6.515755	12.745816	16.178614	10.182258	7.213766	18.097454	4.868896	4.043616	8.676202	2.100575	4.011689	10.18759	0	0	0	0	0	0	7.552761	21.409796	8.90625	10.325784	7.044409	21.5625	6.532071	6.190476	10.52381	2.166667	4.653502	14.643558	0	0	0	0	0	0
L3_chr9_-_93223466	chr9	93223463	93223470	-	NA	NA	NA	4.062252	1.822352	1.591957	6.861081	9.180285	12.101571	1.398909	0.438856	0.772772	1.87559	1.183755	8.636008	0	0.742541	1.814229	0.60736	0.643964	2.014269	4.991266	3	1	7	8.973799	16.913948	2	0.830935	1	2	1.411215	11.99784	0	1	3.566745	1	1	2
L3_chr9_-_94456769	chr9	94456769	94456769	-	NA	NA	NA	5.209432	3.593868	3.343982	11.853287	2.043806	0.638107	4.552324	29.381662	12.60217	6.061626	5.238118	6.933586	3.072054	4.592579	5.31075	2.446396	0.643964	1.007135	6	6	2	12	2	1	5.955224	34.940299	14.940299	5.985075	6	9.970149	3	6	8	4	1	1
L3_chr9_-_95751157	chr9	95751157	95751157	-	NA	NA	NA	0.804244	0	5.161982	3.929369	0	0	0	0	14.240672	0.937795	0	0.741153	0	0	12.521166	0	0	0	1	0	3	4	0	0	0	0	16.818182	1	0	1	0	0	16.956522	0	0	0
L3_chr9_-_99499418	chr9	99499416	99499530	-	7507	XPA	XP1,XPAC	50.238093	37.330596	8.112	47.13706	30.615438	6.903399	7.687667	13.493395	8.312914	7.5591	13.917304	17.543007	16.370328	11.829463	6.187904	6.014427	8.051326	2.01427	59	61.976959	4.995392	47.977169	29.920151	10	11	22	10.622951	8	16.25128	24.778012	16	15.653846	11	9.896104	11.8625	2
L3_chr9_-_99564919	chr9	99564919	99564919	-	NA	NA	NA	0	0	0	0	0	0	0	0	11.552532	8.204045	10.498541	13.908413	0	0.554198	4.466935	1.29553	1.092581	1.624494	0	0	0	0	0	0	0	0	13.733333	8	11.866667	20.4	0	0.75	6.875	2.125	1.625	1.625
L3_chr9_-_113286457	chr9	113286420	113286556	-	23392	KIAA0368	ECM29,FLJ22036,KIAA1962,RP11-386D8.2	53.817157	43.849877	54.748768	51.120396	23.502235	12.57087	24.401289	91.505805	58.39417	22.144541	21.537893	36.29016	28.601058	49.308627	74.952231	42.229875	41.271776	28.722043	62.989273	73	31	52	22.960993	18	33	121	71	22	25	50.872123	28	64	106.846484	69	55	29
L3_chr9_-_122679292	chr9	122679280	122679301	-	26147	PHF19	MGC131698,MGC149712,MGC149713,MGC23929,PCL3,RP11-27I1.1	8.542374	9.400248	1.591957	9.814984	1.019722	0	1.98324	5.771123	14.68526	9.827403	2.529121	5.048259	4.130688	4.543383	4.812679	3.053756	2.773991	0	10	15.646432	1	10	1	0	3	9	18	10	3	7	4	6	8	5	4	0
L3_chr9_-_125732055	chr9	125732050	125732259	-	57706	DENND1A	FLJ38464,FAM31A,KIAA1608,RP11-230L22.3	59.973977	23.633669	7.79052	28.892508	8.1665	3.337431	32.492636	39.271298	16.599277	8.553636	12.10998	11.423136	17.396851	17.552458	9.177824	10.359561	7.384989	8.057076	70.946703	39.087548	4.805369	29.486115	8	4.965986	44.863732	59.874485	20.880435	9	13.944444	15.748476	16.974359	23.420209	16.984887	17	10.948052	8
L3_chr9_-_126743094	chr9	126743069	126743200	-	2800	GOLGA1	MGC33154,golgin-97,RP11-175D17.2	21.3677	12.11615	8.119854	8.187129	11.238772	3.190534	30.94409	50.705917	31.059382	40.752237	76.344599	60.538302	38.815539	17.468768	6.467378	10.358999	16.795639	8.958528	26	20	5	8.38326	11	5	42	79.752123	38.968137	41.845877	86.968137	84.689362	37.977444	23	12.510307	17	24	9
L3_chr9_-_128301924	chr9	128301924	128301927	-	NA	NA	NA	7.73813	3.611079	3.343982	8.597706	8.690845	8.172589	16.704524	5.91346	3.927929	10.54002	7.198118	38.173441	0.556299	0	1.179637	1.585008	0.879197	8.522702	9	6	2	8.758721	8.47886	10.911743	20.333134	8.710834	4.929466	10.290927	8.334041	56.259192	0.536132	0	2.33103	2.605848	1.33103	8.657454
L3_chr9_-_129371087	chr9	129371061	129371262	-	64855	FAM129B	C9orf88,DKFZP434H0820,FLJ13518,FLJ22151,FLJ22298,MEG-3,OC58,RP11-356B19.6,bA356B19.6	40.654733	18.826029	199.926617	247.80335	288.192162	132.484344	12.268372	22.639467	38.90291	54.932546	40.121782	39.79501	14.405024	20.311966	140.490398	89.266976	95.93089	201.86099	48.97789	30.997872	112.374178	251.763689	280.894496	176.96613	17.996997	37.990991	49.13882	55.997024	46.997024	54.985266	13.974217	26.986338	216.512231	145.965569	130.956062	205.704432
L3_chr9_-_129707421	chr9	129707420	129707427	-	NA	NA	NA	0	1.211934	0	0.975531	1.019722	1.276214	2.960227	1.167219	1.545543	15.055743	9.517391	7.694922	1.032672	10.778754	2.227428	6.741553	5.002851	4.985364	0	2	0	1	1	2	4	1.983333	2	15	11	11	1	14	4	11	7	5
L3_chr9_-_130526228	chr9	130526205	130526229	-	84885	ZDHHC12	FLJ14524,MGC13153,MGC54050,ZNF400,RP11-545E17.12	49.435501	33.917567	46.735187	54.484633	19.490322	28.964763	27.028566	24.204164	10.45953	11.01743	2.552068	7.694922	62.40314	27.678102	25.866393	15.367957	11.459467	37.748522	55	56.996016	25	55	19	36.992032	34	33	13	11	3	11	62	35.973094	36.990868	25	15	39
L3_chr9_-_132788934	chr9	132788934	132788934	-	NA	NA	NA	0.804244	0	0	0	0	0	0	0	0	12.52249	0	0	0	0	0	0	0	0	1	0	0	0	0	0	0	0	0	12	0	0	0	0	0	0	0	0
L3_chr9_-_132804424	chr9	132804366	132804447	-	84929	FIBCD1	RP11-83J21.2,FLJ14810	27.009933	18.174359	3.183914	9.768909	4.078888	4.350973	15.572934	8.574861	1.545543	3.86466	3.395108	7.079797	5.163361	8.36175	1.483144	2.447087	0.657962	1.007135	32	30	2	10	4	6	20.886024	14	2	4	4	10	5	11.104938	3	4.029575	1.029712	1
L3_chr9_-_135617606	chr9	135617606	135617607	-	7410	VAV2		0	0.610418	0	0	2.043806	2.908506	0	0	3.233036	0	0	11.204581	0	0	0	0	0	0	0	1	0	0	2	4	0	0	4	0	0	16.333333	0	0	0	0	0	0
L3_chr9_-_136852647	chr9	136852646	136852650	-	NA	NA	NA	0	0.610418	0	0.276976	3.472899	0	0.66108	0.540457	1.580632	3.981573	1.621953	0	1.032672	0	3.105303	5.511781	10.114648	4.429111	0	1	0	0.285714	3.4	0	1	1	2	4	1.9	0	1	0	5	8.97561	12.97561	4.5
L3_chr9_-_138126957	chr9	138126914	138126987	-	138151	BTBD14A	BTBD14,MGC23427	107.858029	47.440178	85.036267	75.366931	57.397033	21.823577	56.894588	62.084439	54.174005	45.280932	74.303147	26.395751	27.627715	14.491844	16.436067	23.209667	30.350547	8.950224	120.995204	79.456683	45	76.561674	55.973961	30	71.975124	87.927704	65.994987	44.952902	84.980296	36.975124	27	19	24.766234	37.967776	40	9
L3_chr9_-_138560124	chr9	138560075	138560353	-	4851	NOTCH1	TAN1,hN1	196.322693	94.904078	138.500395	507.530599	446.187911	327.321121	395.918744	390.988154	435.381895	791.687273	785.965776	1174.627726	36.717878	45.46936	97.071301	114.078847	131.747429	217.257492	210.635405	159.824871	75.840382	511.002128	432.609187	368.455903	433.823517	441.918488	493.991833	701.899474	851.68192	1828.704844	36	58.97418	130.92253	184.984402	155.933129	226.898138
L3_chr9_-_139060364	chr9	139060280	139060494	-	56654	NPDC1	CAB1,CAB,CAB-,CAB-1,DKFZP586J0523,RP11-229P13.1	207.881189	125.459039	51.820835	178.596935	196.142121	283.869118	41.535703	18.271468	22.508264	39.828542	28.635029	47.765139	62.207674	63.639613	50.231375	55.052676	63.84542	132.209636	231.932528	210.987971	30	180.999101	190.996306	333.977779	55	27.914141	28	40	33	66.851468	60.989056	82.985115	76.997403	89.967552	83.932675	134.962547
L3_chr9_-_139473603	chr9	139473548	139473639	-	26012	NELF	MGC125369,RP11-48C7.1	286.166209	181.704378	162.445265	246.015531	242.783425	112.605475	161.156406	173.765959	152.238633	143.389408	97.578911	89.826337	74.383077	58.607357	89.642463	55.656028	50.235473	68.254662	311.95699	306.973169	87.99476	248.966628	235.940642	139.929864	198.443361	229.929581	181.948473	138.985042	111.973171	127.894211	72.914912	76.981031	131.91862	90.827178	66.980981	69.731865
L3_chr10_+_5972190	chr10	5972155	5972236	+	84893	FBXO18	RP11-536K7.6,FBH1,FLJ14590,Fbx18,MGC131916,MGC141935,MGC141937	98.925344	59.434003	35.331371	72.762639	32.719008	15.813227	43.517217	31.869416	30.806468	54.55006	20.481684	33.871938	64.228437	40.318924	28.493555	35.449751	48.236543	48.465229	114	99	20.995	73.994975	32	22	58.665944	51	38	53	24	47.325456	62.992105	53	46.991957	57.98412	64.989333	48.956522
L3_chr10_+_13730464	chr10	13730464	13730464	+	NA	NA	NA	0	0	0	0	0	0	0	0	0	0	0	0	0	0	0	0.60736	14.986201	1.007135	0	0	0	0	0	0	0	0	0	0	0	0	0	0	0	1	18	1
L3_chr10_+_17317287	chr10	17317285	17317289	+	NA	NA	NA	0	0	0	0	0	0	0	0	0	0	0	0	1.032672	6.042967	13.338823	8.570639	7.44431	4.007312	0	0	0	0	0	0	0	0	0	0	0	0	1	8	20	14	10	4
L3_chr10_+_21863255	chr10	21863254	21863266	+	8028	MLLT10	RP11-399C16.2,AF10,DKFZp686E10210,MGC75086	4.922173	4.221497	0	1.951062	3.063528	0.638107	5.790087	8.469344	0	1.87559	3.395108	0.741153	17.375568	5.268379	0	1.832151	3.301651	1.007135	6	7	0	2	3	1	8	13.275064	0	2	4	1	17	7	0	3	5	1
L3_chr10_+_43757156	chr10	43757156	43757156	+	NA	NA	NA	14.486423	12.413242	7.024196	13.839538	4.096355	0.638107	2.960227	1.858813	1.580632	7.137442	0.84304	0.741153	3.072054	0.742541	2.4069	16.672151	5.358761	2.971095	16	21	4	14	4	1	4	3	2	7	1	1	3	1	4	27	7	3
L3_chr10_+_44775226	chr10	44775204	44775266	+	83937	RASSF4	RP11-285G1.4,AD037,MGC44914	77.124635	32.786595	4.935939	29.481458	24.561566	7.809273	85.062632	47.204536	27.744251	25.412362	25.318213	29.611498	51.874018	34.859242	3.664819	17.101474	17.897531	30.450105	86	55	3	30	24	11	105	66	33.967217	25	29	42	50.990476	44.985713	7	27.971562	25.433333	30.985623
L3_chr10_+_48012266	chr10	48012264	48012269	+	NA	NA	NA	83.828881	27.789104	13.85281	13.637849	7.156276	12.077142	41.762267	82.118682	41.852874	14.66075	64.511618	39.041386	8.983863	10.385734	6.203269	5.518141	5.605451	19.735845	87.869578	46.985461	8.103796	13.858725	6.982809	15.747323	48.221101	92.613976	48.851782	14.460615	71.173893	57.649383	8.776121	13.562483	10.004146	9.026058	7.705612	20.307745
L3_chr10_+_70517866	chr10	70517846	70517948	+	5552	SRGN	PRG,FLJ12930,MGC9289,PPG,PRG1	41.260353	45.438538	21.175647	22.54873	6.128709	0.638107	125.674101	126.686546	103.115216	33.928792	8.56871	6.537146	2010.109811	1803.896222	2023.173228	599.787113	348.621919	70.439962	48	75.982249	13	23	6	1	150.993877	160.989812	122.997959	33.997947	10	9	2029.356469	2213.628554	1900.269551	964.621273	379.914143	71.999208
L3_chr10_+_71992203	chr10	71992203	71992203	+	NA	NA	NA	0	0	10.842991	0	0	0	0	0	0.772772	0	0	0	0	0	0	0	0	0	0	0	6	0	0	0	0	0	1	0	0	0	0	0	0	0	0	0
L3_chr10_+_76402060	chr10	76402059	76402060	+	NA	NA	NA	0.804244	0	0	3.900332	26.780383	8.798116	0	0	0	0	1.709028	13.371761	0	0	0.46626	1.184203	7.190477	54.442817	1	0	0	3.970588	26	11	0	0	0	0	2	19.590909	0	0	0.95	1.95	9.17	57.430439
L3_chr10_+_79249737	chr10	79249736	79249738	+	NA	NA	NA	5.209432	3.611079	7.024196	6.875077	19.525134	10.160444	5.920454	7.197145	3.233036	8.009723	0	13.103129	0	0	0.494381	0.60736	0	2.014269	6	6	4	7	19	13	8	10	4	8	0	19	0	0	1	1	0	2
L3_chr10_+_79295511	chr10	79295510	79295512	+	NA	NA	NA	17.379561	4.915554	10.842991	5.906061	5.356518	0	5.607288	5.99034	9.186969	4.175897	3.464574	7.124635	17.178529	11.926373	18.165074	13.398986	9.7753	2.971095	19.468085	8.234043	6	6	5.234043	0	7.221106	8.663317	11	4.221106	4	10.221106	17	15.431694	23.729508	21.729508	12.243169	3
L3_chr10_+_88506235	chr10	88506227	88506360	+	657	BMPR1A	ACVRLK3,ALK3,CD292	66.843806	39.034529	6.685449	20.462264	34.78784	5.277082	13.000659	28.845782	10.263814	20.470728	25.774313	31.024311	19.295879	9.729976	3.279832	11.060698	10.943887	9.021758	78	64.909957	3.96281	20.932755	33.983264	8	18	43.93589	12.990244	20.829921	29.955882	43.154203	18.76699	13	5.938144	18.179014	15.991079	9
L3_chr10_+_96178729	chr10	96178729	96178732	+	NA	NA	NA	0	0	0	0	0	0	0	12.208791	0	0	0	0	0	0.742541	0	0	0	0	0	0	0	0	0	0	0	16	0	0	0	0	0	1	0	0	0	0
L3_chr10_+_102420816	chr10	102420816	102420816	+	NA	NA	NA	9.801225	9.680399	3.343982	12.84622	2.043806	4.257824	1.398909	5.600086	5.761294	2.321422	0	2.156844	6.111572	2.709753	7.63944	2.446396	1.053419	1.007135	11	16.333333	2	13	2	5.666667	2	8	7	2.384615	0	3	6	3.571429	11	4	1.571429	1
L3_chr10_+_105716856	chr10	105716848	105716983	+	9748	SLK	KIAA0204,STK2,MGC133067,bA16H23.1,se20-9,LOSK	117.348752	112.336809	117.622442	104.727197	86.091965	9.672311	19.110412	49.94156	53.075565	32.043098	39.55279	41.266447	41.821336	28.276974	32.554532	23.526226	30.216001	15.239826	131.211983	189.650848	61.795412	106.04012	83.767227	14.35751	25.969798	74.220286	65.698005	32.457444	45.430004	57.595573	40.888446	37.491628	55.429433	38.594681	41.923777	15.29408
L3_chr10_+_117869493	chr10	117869492	117869493	+	NA	NA	NA	0	0	0	0	0	0	18.70499	8.551742	14.298788	1.93233	2.583893	4.915947	33.212432	14.036613	22.199335	11.080301	12.287779	5.879572	0	0	0	0	0	0	22	12	17	2	3	7	33	18	28	18	15	6
L3_chr10_+_131657352	chr10	131657351	131657354	+	NA	NA	NA	0	0	0	0	0	0	0.66108	0	0.693125	0.98201	0.608072	13.510504	0	2.288155	1.069457	0.769599	1.1476	0	0	0	0	0	0	0	1	0	0.9	1.045161	0.725806	19.8	0	3.05625	1.965625	1.265625	1.7	0
L3_chr10_+_132929136	chr10	132929136	132929136	+	NA	NA	NA	0	1.211934	1.591957	0.975531	1.019722	0	0.66108	4.052413	1.580632	1.93233	3.464574	14.286371	0	0	0	0	0	0	0	2	1	1	1	0	1	6	2	2	4	20.97037	0	0	0	0	0	0
L3_chr10_+_133721271	chr10	133721269	133721273	+	NA	NA	NA	0	2.406191	0	23.78919	0	0.638107	0.66108	0.540457	3.233036	8.075238	4.349605	4.915947	0	1.502626	1.585219	15.935195	4.530728	10.59909	0	4	0	24	0	1	1	1	4	8	5	7	0	2	3	25.867925	6	10.867925
L3_chr10_-_116876	chr10	116876	116876	-	NA	NA	NA	13.355375	9.484904	3.343982	13.839538	6.152218	3.712866	1.398909	0.540457	0.772772	0	1.709028	0	17.178529	21.127892	52.899345	23.392391	8.697823	10.679818	14.8	16	2	14	6	5	2	1	1	0	2	0	17	26.909605	59.903544	37.819209	10.921348	11
L3_chr10_-_3811278	chr10	3811273	3811281	-	NA	NA	NA	0	0	0	0	0	0	0	0	0	0	0	0	6.132767	11.395632	4.307029	6.711171	2.657687	3.000177	0	0	0	0	0	0	0	0	0	0	0	0	6	15	8	11	4	3
L3_chr10_-_7270754	chr10	7270750	7270772	-	NA	NA	NA	0	0	0	2.933392	6.139086	0	0	0	2.402289	29.601991	26.333863	2.897997	0	0	1.585218	6.048676	10.769552	1.007135	0	0	0	3	6	0	0	0	3	29	30	4	0	0	3	9.891892	14.972973	1
L3_chr10_-_7393477	chr10	7393477	7393477	-	NA	NA	NA	0	0	0	0	0	0	0	0	0	0	0	0	3.072054	0	11.718007	4.293231	2.130027	1.007135	0	0	0	0	0	0	0	0	0	0	0	0	3	0	16	7	3	1
L3_chr10_-_11693423	chr10	11693423	11693618	-	NA	NA	NA	3.640182	6.670216	6.367829	11.740417	6.639766	2.724656	14.101382	10.345244	27.792946	17.60363	8.281726	30.203833	14.346479	6.007023	3.535958	10.951455	2.542536	2.906687	4.5	11	4	12	6.5	4	19.5	17.20122	34.5	17.07622	9.75	43.45122	13.955556	7.952381	6.952381	17.946809	3.952381	2.904762
L3_chr10_-_12124847	chr10	12124797	12125149	-	26019	UPF2	DKFZP434D222,HUPF2,KIAA1408,MGC138834,MGC138835,RENT2,smg-3	3.265331	4.264024	3.343982	1.951062	3.086243	0	11.308974	25.643284	14.254876	28.406461	11.037242	12.258769	8.866171	7.531091	5.57721	9.707714	4.589579	0	4	7	2	2	3.022538	0	16	39.978102	18	28	13	17	8.627451	10	10	15.916297	7	0
L3_chr10_-_13429699	chr10	13429677	13429708	-	22929	SEPHS1	MGC4980,SELD,SPS,SPS1	16.688036	14.948644	11.375139	22.579777	0	2.638541	6.931304	4.755778	0.772772	2.94947	1.725891	2.828519	1.032672	3.684913	3.215107	4.191229	3.325272	1.829387	19	25	6.950413	22.876033	0	4	9.392241	8	1	3	2.021557	3.850575	1	4.916667	5.833333	6.878205	4.916667	1.833333
L3_chr10_-_14960674	chr10	14960651	14960692	-	NA	NA	NA	1.608488	2.420552	0	5.866785	4.089265	1.276213	0.778203	2.896964	2.364248	21.449827	4.960524	13.757298	2.054407	0.742541	0.548286	3.036798	5.397206	0	2	4	0	6	4	2	1.201823	5	3.016043	21.163498	5.795443	19.169702	2	1	1.143564	5	8	0
L3_chr10_-_26896256	chr10	26896256	26896256	-	NA	NA	NA	0.350845	1.095141	0	2.745814	2.085896	0.905285	1.330275	0.410422	5.022538	8.939027	5.311092	11.63197	0.427444	0	0.395368	0.248581	0.82543	2.851863	0.451327	1.80531	0	2.800178	2.04106	1.376624	1.909091	0.782877	6.128736	8.685925	6.081978	16.97444	0.411111	0	0.822222	0.411111	1.256085	2.877778
L3_chr10_-_32138800	chr10	32138800	32138800	-	94134	ARHGAP12	DKFZp779N2050,FLJ10971,FLJ20737,FLJ21785,FLJ45709	0	0	0	0	0	0	0	0	0	0	0	0	0	0	0	0	3.714923	13.542489	0	0	0	0	0	0	0	0	0	0	0	0	0	0	0	0	5	14
L3_chr10_-_32257742	chr10	32257729	32257783	-	94134	ARHGAP12	DKFZp779N2050,FLJ10971,FLJ20737,FLJ21785,FLJ45709	27.42049	29.392324	4.935939	37.336253	29.681656	2.000435	18.060255	25.690115	9.480009	30.826977	26.120163	29.162154	16.288574	15.310944	4.755657	29.984777	26.045005	18.860179	31.99422	49	3	38	29	3	24	34	12	30.970149	29.940299	41.367479	15.994475	20	9	48.973161	34.977901	18.968433
L3_chr10_-_33286832	chr10	33286824	33287239	-	3688	ITGB1	CD29,FNRB,GPIIA,MDF2,MSK12,VLAB,VLA-BETA	287.663038	248.468584	337.107648	595.230733	334.910225	122.013046	145.428781	437.478995	465.520789	550.192199	794.234359	1127.185551	191.391607	221.948419	403.911143	452.010761	624.907007	529.114175	320.292409	419.565526	180.945466	601.022533	325.811679	161.956581	183.896509	537.25857	543.425239	512.641489	875.507309	1703.78629	188.39254	285.435608	521.543732	731.673836	704.617678	551.719277
L3_chr10_-_48036459	chr10	48036458	48036463	-	2658	GDF2	BMP-9,BMP9	11.402688	4.826743	0	3.918306	13.339398	5.170731	15.71719	18.259271	9.95974	23.172398	33.333935	13.643177	8.130826	4.592579	0.494381	10.453981	10.13581	18.352155	13	8	0	4	13	7	19	24	12	22	37	20	8	6	1	17	13	19
L3_chr10_-_49529444	chr10	49529444	49529445	-	NA	NA	NA	0	0.610418	0.027023	0	0	0	0.808713	0	0.772772	0	0	0	11.651124	2.269478	1.570936	1.509412	0.933548	2.971095	0	1	0.022222	0	0	0	1.25	0	1	0	0	0	11.48	3	2.974649	2.48	1.48	3
L3_chr10_-_59697661	chr10	59697636	59697670	-	253430	IPMK		7.622164	16.1878	1.591957	1.951062	0	0	0	13.014219	1.545543	0	0.84304	0	16.30507	9.20592	3.170438	4.271661	8.732237	1.007135	9	27	1	2	0	0	0	19	2	0	1	0	16	12	6	7	12	1
L3_chr10_-_64246114	chr10	64246110	64246174	-	1959	EGR2	CMT1D,CMT4E,DKFZp686J1957,FLJ14547,KROX20	0	1.220836	1.591957	22.566229	17.408021	1.362328	2.721069	94.970949	89.329971	94.023705	98.027328	69.070542	3.087079	50.249418	131.120674	114.591166	133.441278	77.054552	0	2	1	23	17	2	4	122	104	88	108	102	3	65	162	184.996979	148.99403	80
L3_chr10_-_72647322	chr10	72647322	72647324	-	NA	NA	NA	0.859523	1.822352	0	2.048201	1.019722	0.638107	2.82986	5.571439	2.259784	17.842259	0.84304	1.460686	0	0	0	0	0.649271	1.007135	1.065827	3	0	2.091813	1	1	4	8.272727	2.827458	17	1	2.009276	0	0	0	0	1.007566	1
L3_chr10_-_89409478	chr10	89409477	89409479	-	NA	NA	NA	0	0	0	1.806449	22.862008	8.557543	0	0	0.071724	0	4.154839	2.820285	0	0	0	1.870419	8.145503	18.771653	0	0	0	1.846071	22.240189	10.991516	0	0	0.1	0	4.830846	3.888889	0	0	0	3.072324	10.95768	19.288651
L3_chr10_-_97040747	chr10	97040681	97040821	-	9124	PDLIM1	CLIM1,CLP-36,CLP36,ELFIN,hCLIM1	145.931388	104.102138	61.760941	56.886846	20.474438	5.277082	24.396132	41.44426	21.415581	34.490954	10.319307	3.610973	55.230209	51.470261	27.596219	9.810083	10.273844	7.751673	165.636937	174.853598	35.97286	57.953017	20	8	34	63.994475	26.983333	34.582671	12	5	54	67.854207	48.703506	16.109162	14.995283	7.69281
L3_chr10_-_98336596	chr10	98336584	98336828	-	56889	TM9SF3	EP70-P-iso,RP11-34E5.1,SMBP	290.991597	207.49529	251.728884	275.10227	158.795133	39.890727	346.61954	639.20085	623.866667	476.666804	535.516811	408.943275	338.921919	345.524374	588.066167	439.888565	475.333491	256.231097	318.564802	350.619325	136.665464	278.04536	154.564908	54.169505	404.52731	749.874783	722.925392	440.47165	595.780496	600.232198	335.555001	441.066752	725.961244	711.796418	548.125117	263.924754
L3_chr10_-_98787706	chr10	98787693	98787717	-	NA	NA	NA	1.608488	1.810134	0	0	0	0	0.66108	1.080913	0.772772	0	0	2.223458	11.238034	7.555402	2.823885	2.437903	0	5.971273	2	3	0	0	0	0	1	2	1	0	0	3	11	10	5	4	0	6
L3_chr10_-_101370187	chr10	101370166	101370220	-	81894	SLC25A28	DKFZp547C109,MFRN2,MRS3/4,MRS4L,NPD016	12.356695	26.26003	8.345896	5.859986	6.128709	1.276213	1.32216	3.437421	1.545543	3.981573	3.464574	0	0	2.987708	0.988763	0.370577	0	4.913316	15	43.887706	5	6	6	2	2	6	2	4	4	0	0	4	2	0.61165	0	5
L3_chr10_-_102576685	chr10	102576685	102576685	-	NA	NA	NA	8.6246	5.834871	5.012082	7.946215	2.03362	0.055199	0	0	0.50846	0	0	0	4.286016	2.881878	5.148142	12.296535	10.210821	2.852668	9.730326	9.79189	2.918561	8.060651	1.990063	0.106796	0	0	0.666667	0	0	0	4.196262	3.794393	7.785047	19.944122	12.654402	2.878603
L3_chr10_-_102737036	chr10	102737034	102737252	-	84545	MRPL43	RP11-108L7.13,MGC17989,MGC48892,bMRP36a	10.053178	4.251806	0	9.789355	7.159884	2.123056	2.721069	0	0.772772	0.937795	3.464574	2.936435	36.610243	17.521408	27.454577	27.58881	19.627398	17.837464	12	7	0	10	7	3	4	0	1	1	4	4	36	23	43	45	27	17.941176
L3_chr10_-_103533148	chr10	103533140	103533168	-	10360	NPM3	PORMIN,TMEM123	1.608488	4.242904	0	7.834029	10.205945	5.522325	2.059989	0	0	1.87559	1.297477	0	7.195894	25.181452	10.287942	22.002873	12.620093	9.013903	2	7	0	8	10	8	3	0	0	2	1.545455	0	7	33	18	36	18	9
L3_chr10_-_104158910	chr10	104158910	104158911	-	NA	NA	NA	1.656842	2.322141	0	3.757841	9.224805	5.710192	6.125052	13.458143	8.123377	9.999525	4.276722	43.877989	0.592633	0	0	0	0	0	2	3.837209	0	3.837209	9	7.837209	7.835616	18.835616	9.917808	9.917808	4.917808	65.240537	0.571429	0	0	0	0	0
L3_chr10_-_119284470	chr10	119284470	119284470	-	NA	NA	NA	0	0	0	0	0	0	13.255501	0	0	0	0.84304	0	0	0	0	0	0	0	0	0	0	0	0	0	16	0	0	0	1	0	0	0	0	0	0	0
L3_chr10_-_121419652	chr10	121419652	121419653	-	NA	NA	NA	11.200468	1.810134	1.889322	2.942775	1.370586	1.080443	9.711508	1.178254	5.761294	9.276411	3.464574	0	3.072054	5.16376	0.500324	1.599986	0.383741	1.993043	12.717195	3	1.208696	3	1.342857	1.717195	12	2	7	9	4	0	3	6.733059	1.020811	2.621622	0.621622	2
L3_chr10_-_122883259	chr10	122883257	122883260	-	NA	NA	NA	2.900709	3.197118	1.775077	2.338653	2.944877	0.76085	1.119385	0.879063	2.517321	1.758043	1.88155	0.319068	18.039018	11.473948	11.434586	13.87222	12.389413	11.625317	3.482291	5.291408	1.132701	2.392181	2.884701	1.20797	1.729677	1.712259	3.227147	1.900045	2.235554	0.412147	17.742781	15.046291	17.394719	22.611105	15.963265	11.868971
L3_chr10_-_125841913	chr10	125841913	125841938	-	NA	NA	NA	0	0	0	1.957861	5.116077	14.19782	0	0	0	0	2.552068	44.258259	1.032672	0	0	1.214719	23.224058	35.168346	0	0	0	2	5	19	0	0	0	0	3	64	1	0	0	2	30	36
L3_chr10_-_126304269	chr10	126304268	126304269	-	9679	FAM53B	KIAA0140,RP11-12J10.2,bA12J10.2	16.87721	5.283461	7.96836	11.521383	4.0518	1.739086	42.031616	18.384859	6.404015	2.866376	7.313853	12.044976	2.446187	3.397895	4.674379	8.045511	6.392315	2.745907	18.837386	8.857143	4.5	11.675279	3.960993	2.5	46.670157	23.027027	7.805293	2.918919	8.324324	17.535022	2.384615	4.461538	7.153846	13.076923	8.230769	2.769231
L3_chr10_-_132048825	chr10	132048825	132048825	-	NA	NA	NA	11.722112	7.760138	0	24.984767	12.397322	0.994427	9.129402	18.913875	1.580632	1.93233	3.550744	3.56802	0	0	0	0	0	0	13.059694	13.0625	0	25.2	12.064583	1.5	11.333333	23.615385	2	2	4.097561	5.034483	0	0	0	0	0	0
L3_chr10_-_135021182	chr10	135021170	135021521	-	282969	C10orf125	RP11-122K13.9,FLJ26016,MGC149258	13.610837	9.508578	11.463837	23.586051	22.542459	6.82326	1.398909	5.696589	24.17038	2.870125	0.84304	3.63915	32.653772	7.555402	24.507391	20.583857	28.69777	7.950093	16	16	7	24	22	10	2	10	29	3	1	5	32	10	38.985507	33.64435	37.917435	7.985507
L3_chr11_+_2355115	chr11	2355113	2355134	+	975	CD81	S5.7,TAPA1,TSPAN28	242.472432	147.211673	114.579582	488.334539	663.824504	552.071395	62.375513	65.91865	24.547699	48.18413	91.872974	142.808514	161.834822	137.980613	229.379226	160.735925	432.947461	767.221185	251.937985	251.997337	60	488.820619	640.980974	552.94912	72.998221	81.77394	29.789694	45.782701	101.998246	215.987502	162	172.982134	245.97837	258.963838	432.970642	830.936339
L3_chr11_+_7491781	chr11	7491743	7491782	+	8495	PPFIBP2	Cclp1,DKFZp781K06126,MGC42541	14.229119	3.03097	1.591957	0.975531	1.019722	0	3.966479	2.161827	1.580632	16.038384	0	4.285408	2.054407	1.485082	1.585219	0	0.643964	0	17	5	1	1	1	0	6	4	2	16	0	6	2	2	3	0	1	0
L3_chr11_+_7965459	chr11	7965452	7965469	+	8665	EIF3F	EIF3S5,eIF3-p47	56.668534	32.997655	22.073815	41.573107	25.002482	22.970748	12.619241	17.146371	13.748728	11.908229	16.567813	11.904163	107.973168	99.724377	134.311372	78.790826	97.444729	108.727638	63.716139	55.370643	12.467391	42.238299	24.421456	29.528656	16.833333	24.666667	16.777778	11.944444	18.888889	16.666667	107.534954	126.313162	159.385832	127.441999	111.318777	114.699088
L3_chr11_+_12088716	chr11	12088716	12088739	+	9645	MICAL2	DKFZp686H03148,DKFZp686H2469,KIAA0750,MICAL2PV1,MICAL2PV2	0.804244	1.822352	0	1.951062	10.235442	2.000434	1.398909	1.178254	0	9.942053	3.395108	6.508867	2.054407	0.742541	1.483144	1.214719	0	0	1	3	0	2	10	3	2	2	0	10	4	9	2	1	3	2	0	0
L3_chr11_+_18676897	chr11	18676897	18676926	+	144110	TMEM86A	FLJ90119	0	0	0	4.891254	11.270264	29.428547	0	0.540457	0.772772	0.937795	3.395108	9.230076	1.032672	0	0.494381	14.08623	22.743752	41.12037	0	0	0	5	11	38	0	1	1	1	4	13	1	0	1	23	30	42
L3_chr11_+_19095290	chr11	19095265	19095326	+	54503	ZDHHC13	FLJ10852,FLJ10941,HIP14L,HIP3RP,MGC64994	46.179421	34.176653	18.603886	23.605621	9.207218	1.91432	19.777207	10.200688	13.493883	9.944316	3.346384	5.806255	49.982216	28.914944	45.989786	28.169077	13.520771	13.911273	53	57	11	24	9	3	26	16.97	16.961165	10	3.97	8	48.996124	37.996124	68.973684	45.984791	18.992308	13.988432
L3_chr11_+_31777419	chr11	31777419	31777419	+	NA	NA	NA	0	0	24.814399	0	0	0	0	0	0	0	4.349605	0.741153	0	0	0	3.257247	0	1.993043	0	0	13	0	0	0	0	0	0	0	5	1	0	0	0	5.318182	0	2
L3_chr11_+_33331382	chr11	33331382	33331382	+	NA	NA	NA	0	0	0	0	0	0	0	0	0	0	0	0	7.121753	0.742541	0	0	0.643964	11.635228	0	0	0	0	0	0	0	0	0	0	0	0	7	1	0	0	1	12
L3_chr11_+_34083737	chr11	34083715	34083816	+	55226	NAT10	ALP,DKFZp434C116,FLJ10774,FLJ12179,FLJ23850,KIAA1709,hALP	4.069575	3.052091	1.591957	9.771492	1.019722	1.276213	24.761044	28.962135	17.616065	55.466146	18.275019	16.484829	52.169987	40.983631	44.739888	62.030219	62.900261	40.568982	5	5	1	10	1	2	33	43	22	53	21	23	50.997717	54	68.99763	101	82	41
L3_chr11_+_35186290	chr11	35186290	35186290	+	NA	NA	NA	0	0	12.788907	0	0	0	0	0	0	0	0	0	0	0	0	0.60736	0	0	0	0	7	0	0	0	0	0	0	0	0	0	0	0	0	1	0	0
L3_chr11_+_35640869	chr11	35640866	35641335	+	54765	TRIM44	DIPB,HSA249128,MC7,MGC3490	123.118554	56.893331	73.298859	61.954807	48.976949	10.676786	23.40045	80.412925	85.456364	57.815044	90.817042	71.194414	21.542605	23.374683	17.694534	30.577282	43.012682	13.022898	139.945635	95	41	63	47.827338	16	33	114.849498	104.266336	58	103.991849	100.997253	20.993711	30.987421	31.969774	49.962264	59.968553	12.993711
L3_chr11_+_44073800	chr11	44073784	44073827	+	2132	EXT2	SOTV	30.725204	19.936519	16.740594	56.025551	16.336975	18.705185	6.898232	4.658437	5.479579	20.311983	11.162347	5.18807	34.694801	19.645342	36.921629	31.821061	40.787945	23.784644	35.978723	33	9.973404	57	15.973404	26	9.972603	8	7	20	13	7	34	25.97701	56.980989	52	55	23.992188
L3_chr11_+_46595678	chr11	46595652	46595704	+	9776	KIAA0652	FLJ20698,KIAA0652	28.538819	26.539985	20.261817	36.350689	20.454492	8.762466	89.312589	132.51174	86.412543	93.568751	102.012354	85.073323	58.83827	73.904396	56.616555	46.047237	59.649525	54.015408	33	44.373333	12	37	20	13	109.998654	169.986606	101.998654	91	114.998654	123.968328	58	95.963727	80.989407	75	77	54.989407
L3_chr11_+_61204423	chr11	61204392	61204507	+	747	DAGLA	C11orf11,DAGL(ALPHA),DAGLALPHA,NSDDR	63.933802	34.346855	28.076728	131.994538	138.55847	60.509094	54.058732	47.76293	69.598366	158.510247	228.43282	203.593185	22.216413	12.616072	18.934842	49.667392	41.849273	52.641032	74.910619	56.944182	16	133.92104	134.985158	80.53929	71	71	83.99794	152.657523	255.992816	296.980675	21.675637	16.667588	30	81	53.974677	53.67233
L3_chr11_+_61352114	chr11	61352064	61352594	+	9415	FADS2	D6D,DES6,FADSD6,LLCDL2,SLL0262,TU13	117.132461	62.767214	19.042573	20.693197	4.08325	6.675918	42.393854	35.931464	25.810657	6.75739	3.616829	7.355175	59.004451	48.559592	18.770466	0	5.547982	22.251636	136.009641	104.296425	11.786325	21	4	10	58.988506	58.55365	32.12334	7	4.18862	10	57.585344	63.885369	33.005098	0	8	22.59
L3_chr11_+_63561387	chr11	63561386	63561387	+	NA	NA	NA	4.307503	3.593868	0	0.975531	0	0.638107	2.16878	1.178254	0.772772	0	0	0.741153	4.104726	2.269478	5.31075	0.60736	5.358761	21.134551	5	6	0	1	0	1	3	2	1	0	0	1	4	3	8	1	7	22
L3_chr11_+_63758631	chr11	63758570	63758691	+	7423	VEGFB	VEGFL,VRF	27.096208	14.227616	15.144049	41.510933	25.5996	27.896479	3.065377	5.154589	1.580632	2.313779	3.110933	4.903424	10.970876	8.951063	4.679695	10.213957	4.574907	19.789775	31.685088	23.568976	9	42.186293	25	37.977901	4.297534	8.796935	2	2.482143	3.637733	6.821429	10.682359	11.840909	8.965116	16.773941	6.460852	19.940476
L3_chr11_+_63829544	chr11	63829535	63829662	+	2101	ESRRA	ERR1,ERRa,ERRalpha,ESRL1,NR3B1	523.539375	290.744911	184.358445	523.732658	602.972892	205.451947	54.953667	58.633885	35.488505	48.973085	75.676448	49.679762	103.68019	93.790193	72.836452	147.095389	194.777617	150.971879	558.970047	492.992503	102.996851	527.965318	584.964007	251.989701	70.99522	85.990361	43.992736	48.995181	86.995226	70	101.997986	121.992946	110.99397	238.995965	242.981853	154.998987
L3_chr11_+_64635919	chr11	64635909	64635925	+	7108	TM7SF2	ANG1,DHCR14A	4.005492	5.839653	1.591957	0.926516	5.013357	3.387868	3.768114	1.178254	0.772772	0	2.583893	1.454129	23.33004	6.827364	7.558318	2.437903	2.013723	8.879045	4.85	9.8	1	0.95	4.9	4.8	5	2	1	0	3	2	23	9	12	4	3	8.977273
L3_chr11_+_65594146	chr11	65594078	65594488	+	55690	PACS1	FLJ10209,KIAA1175	172.63628	135.209028	101.52886	150.471787	155.825941	130.567703	211.720479	197.436735	118.150523	133.268176	154.730607	394.353783	39.874316	40.642329	25.283226	18.793669	27.038851	60.727469	196.810562	225.814355	58.997214	152.960386	151.933391	169.983998	268.942626	276.915382	145.530356	130.976074	174.849711	575.73135	38.893116	53.782231	42.716418	30.790323	37	61.838454
L3_chr11_+_66162749	chr11	66162729	66162753	+	5936	RBM4	DKFZp547K0918,LARK,MGC75138,RBM4A,ZCCHC21,ZCRB3A	9.287688	4.791551	6.527897	14.815069	3.063528	4.532625	3.355043	6.826803	11.219707	7.846233	7.712087	5.739538	30.514792	22.15425	30.982416	18.304328	27.556016	29.403476	11	7.896552	4	15	3	6	4.962025	11	13.962025	8	8.962025	8	29.950488	28.94898	46.867347	29.925917	36.938776	29.956419
L3_chr11_+_66380588	chr11	66380568	66381169	+	78999	LRFN4	MGC3103,SALM3,FIGLER6,SALM3.	30.536516	48.980006	114.268384	153.27373	91.010059	50.389659	10.385604	28.653504	24.916033	22.257032	21.369752	16.661686	29.510096	44.499052	98.527789	60.46611	43.974127	61.627299	37	81.186339	64.968438	155.92117	88.935037	70.996	15	47	31	23	25	23	28.663866	58.996575	154.853853	98.975991	63	61.979404
L3_chr11_+_66827603	chr11	66827564	66827613	+	54961	SSH3	FLJ10928,FLJ20515,SSH-3	106.474986	76.562287	24.697709	20.615874	30.765781	20.84103	4.889849	6.641361	2.318315	0.937795	5.947176	1.482306	17.466198	26.08399	4.812679	6.703724	6.144395	3.021404	113.909033	129.997403	14	21	30	27	7	11	3	1	7	2	17	33.991071	8	11	8.982456	3
L3_chr11_+_67563027	chr11	67563026	67563125	+	10312	TCIRG1	ATP6N1C,ATP6V0A3,Atp6i,OC-116kDa,OC116,OPTB1,Stv1,TIRC7,Vph1,a3	1563.389563	918.025082	752.847534	999.138374	883.151992	482.365984	201.933291	273.363632	223.209312	214.303296	321.497824	445.182237	470.773881	428.336111	701.150535	447.5271	778.174104	862.06034	1574.924428	1582.93028	369.94993	1001.911184	854.924081	531.947907	234.991831	326.989403	259.954249	200	354.986521	672.73042	468.973817	539.954011	776.896153	721.897068	809.810565	914.847484
L3_chr11_+_68537217	chr11	68537216	68537220	+	NA	NA	NA	5.514526	7.031169	0.890708	7.434511	1.019722	1.810964	2.057318	11.104932	1.461079	5.7531	8.223227	17.663942	1.512121	0	0	3.206146	1.862094	2.775948	6.581395	11.744186	0.581395	7.581395	1	2.744186	2.857143	16.329437	1.893939	5.692691	9.393939	25.589726	1.461538	0	0	5.261538	2.9	2.8
L3_chr11_+_68988315	chr11	68988315	68988315	+	NA	NA	NA	2.48686	0.596036	12.376396	5.8354	10.196273	2.908506	2.823708	7.059004	2.308167	2.774457	4.299092	3.42642	2.841909	0.742541	1.090837	0	0	1.993043	2.952381	0.97619	6.788907	5.928571	9.928571	4	3.829114	9.829114	2.886076	2.829114	4.943038	4.829114	2.773585	1	2	0	0	2
L3_chr11_+_72203059	chr11	72203057	72203132	+	89849	ATG16L2	FLJ00012,WDR80	625.077887	293.905583	77.294495	26.117726	12.295091	28.004249	109.140396	82.067081	31.611972	8.233407	6.804228	18.613021	114.422767	73.6211	54.028488	7.541442	10.463748	26.471437	640.647812	503.351984	43	26.606833	11.996145	36.990683	128.964392	105.931011	38.876963	8.625047	7.935438	26	113.494368	95.054284	77.575286	12.386617	14.968671	26.854109
L3_chr11_+_75157422	chr11	75157416	75157471	+	84649	DGAT2	DKFZp686A15125,HMFN1045	165.471994	107.861849	56.799638	67.864023	46.122345	16.119845	25.427944	26.834873	4.720604	8.68972	14.63766	11.57397	80.11223	58.349459	50.109585	38.093538	24.288639	49.990192	180.947529	181.992882	31.998205	68.893301	44.992838	23	33.958904	40.886076	6	9	17	16	78.981567	75.926267	71.981652	62	32.990847	51
L3_chr11_+_85017284	chr11	85017276	85017297	+	55863	TMEM126B	HT007,MGC111203	0	0	1.591957	4.900636	0	0	0	2.39927	0.772772	0	1.68608	0.741153	8.213541	3.75456	4.949239	7.918091	11.984638	10.779143	0	0	1	5	0	0	0	4	1	0	2	1	8	5	9	12.985507	17	11
L3_chr11_+_86189237	chr11	86189222	86189238	+	11098	PRSS23	MGC5107,SIG13,SPUVE,ZSIG13	0	0	5.161982	7.843411	2.043806	2.000434	0	0	2.402289	0	0	2.223458	0	0.742541	13.810948	7.829265	2.013723	1.007135	0	0	3	8	2	3	0	0	3	0	0	3	0	1	22.778934	12.843137	3	1
L3_chr11_+_86821865	chr11	86821864	86821865	+	NA	NA	NA	2.461087	2.406191	5.161982	3.524105	16.45559	6.84763	0	0	0	0	0	0	0	0	0	0	0	0	3	4	3	3.6	16	9	0	0	0	0	0	0	0	0	0	0	0	0
L3_chr11_+_91598728	chr11	91598728	91598728	+	NA	NA	NA	23.648489	25.574218	20.750043	49.346164	80.613682	37.913289	4.589349	8.216297	1.580632	6.077393	9.267299	6.953769	0	0	0	0	0	0	25.6	43.6	11	49.602381	78	41.8	6	11.25	2	6	10.5	10	0	0	0	0	0	0
L3_chr11_+_111313276	chr11	111313273	111313294	+	85458	DIXDC1	CCD1,KIAA1735	0	0.610418	0	0.975531	1.019722	0	1.398909	0.540457	21.109505	2.94947	2.583893	0	2.065344	2.245167	8.649156	0.60736	0	0	0	1	0	1	1	0	2	1	25.983193	3	3	0	2	3	14	1	0	0
L3_chr11_+_111462796	chr11	111462780	111462838	+	6392	SDHD	CBT1,PGL,PGL1,SDH4	15.784197	21.91468	3.183914	18.312755	9.220443	4.636186	8.740852	13.557936	13.225492	1.87559	15.818342	7.658527	194.916531	137.698583	177.328496	165.577574	202.62641	92.996923	18.42931	36.542485	2	18.633621	9	6.5	12.369697	21.341667	16	2	18.367532	10.493939	192.994973	176.472316	226.772549	268.507793	241.133945	95.439077
L3_chr11_+_119093825	chr11	119093824	119093825	+	NA	NA	NA	0	0	1.591957	2.942775	2.043806	0	1.398909	6.393086	17.030157	12.52249	0	6.953769	0	20.346654	26.737457	16.643684	13.82632	2.971095	0	0	1	3	2	0	2	9	20	12	0	10	0	26	32.954128	26.954128	17	3
L3_chr11_-_405025	chr11	404998	405034	-	59307	SIGIRR	MGC110992,TIR8	8.622732	1.831254	1.591957	0	2.043806	0	0	0.540457	2.318315	0	0	0	18.370118	7.545594	2.573982	0.60736	0.643964	3.97823	10	3	1	0	2	0	0	1	3	0	0	0	18	10	5	1	1	4
L3_chr11_-_605951	chr11	605946	606004	-	3665	IRF7	IRF-7H,IRF7A	8.64031	16.045728	85.169432	270.473451	84.375448	13.645828	1.32216	3.480183	12.461773	15.016661	6.972578	2.908258	14.239726	11.451006	94.387595	107.144622	51.816961	11.828724	10	27	44	271	82	18	2	6	15	15	8	4	14	15	114	173	60	12
L3_chr11_-_2081904	chr11	2081904	2081905	-	NA	NA	NA	3.425296	2.852172	1.702178	0.688722	1.380405	2.123056	0	0.592615	0	0	0	0	4.587969	7.251626	10.17407	5.607337	4.73967	12.220588	4.129032	4.75	1.064516	0.709677	1.354839	3	0	1.125	0	0	0	0	4.494253	9.482759	15.16092	9.160569	6.416667	12.5
L3_chr11_-_6776242	chr11	6776242	6776244	-	NA	NA	NA	0	0	0	0	0	0	4.589349	12.412129	5.738331	1.93233	2.528526	2.897997	4.087056	10.711694	0.494381	3.04687	4.358886	6.915176	0	0	0	0	0	0	6	16.972973	6.972973	2	2.972973	4	4	13.857143	1	5	6	7
L3_chr11_-_7413497	chr11	7413497	7413497	-	NA	NA	NA	2.528698	1.211934	0	1.957861	0	0	5.421853	1.858813	4.913659	0	0	0	182.619894	167.41486	185.778888	25.369167	20.499051	1.993043	3	2	0	2	0	0	7	3	6	0	0	0	184.049785	206	180	40.998516	24	2
L3_chr11_-_8942562	chr11	8942548	8942570	-	56674	TMEM9B	C11orf15	10.864172	12.548291	6.527897	14.739546	8.179606	2.638541	0	0.540457	0	2.870125	0.84304	2.156844	9.242125	16.855974	16.269551	15.330124	19.401909	24.696659	13	20.917526	4	15	8	4	0	1	0	3	1	3	9	21.986667	26	25	26.986667	24.980132
L3_chr11_-_12842703	chr11	12842703	12842708	-	NA	NA	NA	1.708709	2.598759	0.439487	3.033185	12.470959	3.398286	0	0	0	0	0	0	0	0	0	0	0	0	2.106343	4.278271	0.300578	3.096607	12.190441	5.031232	0	0	0	0	0	0	0	0	0	0	0	0
L3_chr11_-_13441346	chr11	13441307	13441410	-	84280	BTBD10	GMRP-1,GMRP1,MGC13007	23.679024	13.306817	10.097921	6.844899	6.122694	0	4.704309	7.227157	8.619551	15.541418	6.799094	3.677588	32.818529	21.06191	20.304506	26.879234	22.862295	20.824978	28	22	6	7	6	0	7	12	11	16	8	5	31.918472	28	33.989362	43.989362	32.984043	20.990698
L3_chr11_-_34785547	chr11	34785547	34785552	-	NA	NA	NA	3.444909	1.335734	1.028715	9.060694	11.381301	2.163266	0	0	0	0	0	0	0	0	0	0	0	0	4.211603	2.199908	0.695773	9.217592	11.113401	3.387595	0	0	0	0	0	0	0	0	0	0	0	0
L3_chr11_-_46406847	chr11	46406847	46406847	-	NA	NA	NA	0	0	0	0	0	0	0	0	0	0	0	0	17.30615	7.649465	6.542596	23.595908	7.923434	8.764874	0	0	0	0	0	0	0	0	0	0	0	0	17.127273	9.909091	9.603676	38.146591	10.025	9
L3_chr11_-_56849000	chr11	56848983	56849041	-	85456	TNKS1BP1	FLJ45975,KIAA1741,TAB182	50.176005	44.325605	13.798432	44.176952	57.127479	10.605912	18.602151	13.908817	13.615175	9.41971	10.372588	13.707679	17.012721	19.0637	7.629154	18.207968	27.935103	20.749174	56.913875	74.495507	8.299666	44.941815	55.711587	14.976589	24.554987	22.920653	16.981513	9.748428	12.026777	19.052021	16.59498	25.321099	13.947803	29.738097	37.060052	20.939324
L3_chr11_-_59193066	chr11	59193058	59193074	-	NA	NA	NA	16.600314	6.597877	3.183914	2.926593	2.039444	0	10.379437	2.161827	1.545543	0.937795	7.744713	14.231096	15.311694	4.592579	9.250305	2.433671	11.448468	7.850494	19	10.985294	2	3	2	0	14	4	2	1	9	20	15	6	15	4	16	8
L3_chr11_-_59707048	chr11	59707048	59707155	-	64231	MS4A6A	4SPAN3,4SPAN3.2,CD20L3,CDA01,MGC131944,MGC22650,MS4A6,MST090,MSTP090	5.021789	0.610418	0	0	0	0	1.32216	0.540457	0	0	0	0	25.684506	28.012468	8.042163	1.214719	0	0	6	1	0	0	0	0	2	1	0	0	0	0	25	37	12.981308	2	0	0
L3_chr11_-_61415594	chr11	61415580	61415626	-	3995	FADS3	CYB5RP,LLCDL3	2.461087	5.416219	3.343982	25.550805	17.391305	0	0.66108	3.037067	7.385645	4.745715	1.68608	3.63915	1.032672	5.310235	5.725166	11.027674	8.228956	4.99322	3	9	2	26	17	0	1	5	9	5	2	5	1	7	10	18	12	5
L3_chr11_-_62125713	chr11	62125691	62125978	-	9219	MTA2	DKFZp686F2281,MTA1L1,PID	106.293108	52.935852	118.38613	69.745901	50.142257	22.369064	19.308639	23.416879	15.314587	7.413608	51.305707	11.295943	29.834148	35.442637	38.80806	28.053967	11.869216	28.923378	124	87.784543	67	70.997361	49	31.994723	27.768889	38	19.416211	7.768889	58.306667	15.537778	29	46.979839	63.865938	45.995902	17.933621	28.986111
L3_chr11_-_62136594	chr11	62136578	62136822	-	256364	EML3	ELP95,FLJ35827,MGC111422	15.081717	6.592158	0	9.837188	3.063528	6.03781	4.8131	2.300265	1.545543	3.80792	3.395108	2.964612	1.032672	11.051897	6.042927	4.259982	6.331537	38.832371	18	10.860759	0	10	3	9	7	4.101124	2	4	4	4	1	14.637931	10	7	9	40
L3_chr11_-_62146033	chr11	62145996	62146236	-	26229	B3GAT3	GLCATI,GlcAT-I	41.80282	26.516462	33.546532	59.013175	40.930016	26.786534	4.550504	6.852037	0.772772	10.086912	4.292921	8.725412	37.472864	27.510444	36.912255	26.992555	23.882047	70.536063	48.922414	44	19	60	40	37	6.563218	11	1	10	5	12.211055	37	36	50	43.959016	32	72.936538
L3_chr11_-_62251241	chr11	62251184	62251544	-	221092	HNRPUL2	DKFZp762N1910,HNRPUL2	323.455699	124.616779	106.084195	207.325429	88.477401	30.088068	38.154802	38.124784	33.073792	24.167725	29.165218	42.83484	40.93506	37.735167	26.410919	24.011559	29.54439	29.655716	358.51095	209.512152	60.50909	210.464053	86.380552	42.536813	53.65478	57.002118	41.25573	24.320724	33.989185	59.54311	39.992188	49.86692	46.142346	39.382001	42.793216	29.830596
L3_chr11_-_63584879	chr11	63584878	63584883	-	NA	NA	NA	41.679557	49.076347	38.559636	123.672813	105.697987	119.455851	133.295427	116.218285	42.277712	92.337911	60.277306	351.078109	7.626449	5.555796	6.846991	6.363932	6.473337	14.567672	46.254975	83.247083	21.477849	124.411823	102.535967	133.14407	150.139622	138.655457	50.140077	86.36719	67.672059	541.269694	7.428902	7.3952	11.837381	10.439248	8.934333	14.753349
L3_chr11_-_64658543	chr11	64658533	64658603	-	84447	SYVN1	HRD1,KIAA1810,MGC40372	31.018883	33.081733	20.449803	42.299665	39.89972	15.855854	14.758836	12.775108	6.217263	24.129189	33.641491	34.270814	35.882454	32.656712	24.9941	43.533629	80.543445	52.029058	37	55	12	43	39	23	20.988439	21	8	25	38.982759	48	35	43	39.989276	71	102.963266	52.97858
L3_chr11_-_65305000	chr11	65304987	65305010	-	91056	DKFZp761E198	PP1030	15.605893	7.82938	1.591957	4.884455	22.519413	5.363197	15.712471	2.702284	0.772772	2.813385	2.552068	11.169752	6.170071	2.227622	1.483144	6.134193	0	3.000177	18	13	1	5	22	8	21	5	1	3	3	16	6	3	3	10	0	3
L3_chr11_-_65813183	chr11	65813181	65813210	-	10897	YIF1A	54TM,FinGER7,YIF1,YIF1P	26.766826	11.364421	10.51195	34.534849	33.903848	16.109747	7.188996	6.686701	4.843379	4.8818	6.924199	7.768923	15.236117	2.245167	10.463299	13.456092	13.699118	14.758752	30	19	6	34.994505	33	21	10	11	6	5	8	11	14.978873	3	17	21.957746	18	15
L3_chr11_-_65860482	chr11	65860460	65860490	-	9610	RIN1		8.340634	17.334193	6.293772	7.689675	6.078223	4.12349	0	3.24274	0	1.93233	0.84304	0.741153	5.145381	15.832343	3.46067	0.60736	0.619822	1.993043	9.956522	28.697502	3.956522	7.869565	5.956522	6	0	6	0	2	1	1	4.982456	21	7	1	0.965517	2
L3_chr11_-_66909248	chr11	66909248	66909249	-	NA	NA	NA	0	0	0	0	0	0	0.66108	0	0	16.904464	0	0.041085	0	0	0	0	0	0	0	0	0	0	0	0	1	0	0	16	0	0.051051	0	0	0	0	0	0
L3_chr11_-_67029411	chr11	67029352	67029470	-	9600	PITPNM1	DRES9,FLJ44997,NIR2,PITPNM,RDGB,RDGB1,RDGBA1,Rd9,RDGBA	65.783609	45.678011	34.227938	90.414167	121.936784	87.469354	37.943475	44.917096	18.836381	40.510513	51.258742	60.033777	32.834309	21.002752	17.272147	23.768028	23.683069	70.535398	76.634098	75.972016	20	91.801127	118.942	113.95788	49.957055	66.969287	23.966257	40.996923	58.975451	85.7464	32	27.983264	31	38.946308	33.991632	71.895521
L3_chr11_-_67795947	chr11	67795947	67796051	-	53838	C11orf24	DM4E3	107.644072	80.91957	42.746023	90.636931	57.389063	66.704634	64.188011	37.999309	27.436507	24.683259	19.843952	63.068778	44.81604	49.193494	30.948605	24.445336	18.423146	42.701381	119.984772	135.994371	24	91.963301	55.977528	86.853878	83.86423	58.892183	34	25	23	88.993994	44	64	47.989424	39.996466	25.989474	42.989473
L3_chr11_-_72030994	chr11	72030991	72030995	-	5138	PDE2A	PDE2A1,PED2A4	0.75917	0.581469	4.474254	4.063874	0	1.815242	1.198282	3.038788	6.124406	3.601474	3.926067	13.537332	1.032672	0.015273	0.988763	0.610755	1.36976	0	0.957261	0.949272	2.625	4.145149	0	2.75	1.826087	4.703635	7.585065	3.7199	4.565217	19.664298	1	0.021944	2	1.005738	2	0
L3_chr11_-_72731734	chr11	72731733	72731734	-	NA	NA	NA	0	0	0	1.37192	1.019722	0.278075	0	0	4.768234	3.340678	11.412364	0.741153	0	1.557839	1.824314	4.509847	6.377676	1.583901	0	0	0	1.408163	1	0.468085	0	0	5.90566	3.389507	12.94691	1	0	2.077647	3.137931	7.353509	8.310588	1.569347
L3_chr11_-_76172056	chr11	76172052	76172057	-	NA	NA	NA	1.21198	2.655855	3.390385	6.836389	3.734475	2.006981	2.975119	3.016091	1.045001	5.357885	1.264527	14.643399	0.092491	0.062644	0.644293	0.265872	0	0.35986	1.481865	4.419689	2.025907	6.963731	3.647668	2.849741	4.018605	4.613953	1.339535	5.455444	1.488372	21.390698	0.087912	0.087912	1.351648	0.43956	0	0.351648
L3_chr11_-_86061118	chr11	86061077	86061160	-	10873	ME3	FLJ34862	3.265331	1.831254	13.552093	24.497927	17.400048	0.638107	0	1.178254	8.726411	15.48839	10.25479	1.482306	0	2.987708	12.641274	7.960505	7.188415	11.686953	4	3	8	24.976471	17	1	0	2	11	15	12	2	0	4	21	13	10	12
L3_chr11_-_95762713	chr11	95762711	95762725	-	79780	CCDC82	FLJ23518,HSPC048	4.970528	2.420552	0	1.957861	0	0	1.398909	0	1.545543	0.937795	1.709028	0.741153	4.119751	1.502626	4.83835	11.024055	0.643964	1.007135	6	4	0	2	0	0	2	0	2	1	2	1	4	2	8	18	1	1
L3_chr11_-_100502925	chr11	100502925	100502926	-	5241	PGR	PR,NR3C3	1.656842	3.000661	0	5.906061	0	6.209524	6.264127	2.56872	2.402289	11.208741	0.84304	4.915947	0	0	1.090837	0.60736	0	1.993043	2	5	0	6	0	8	8	4	3	11	1	7	0	0	2	1	0	2
L3_chr11_-_102174100	chr11	102174097	102174104	-	4312	MMP1	CLG,CLGN	0	0	0	0	0	1.362328	0	0	1.580632	0	0.84304	44.875312	0	0	0	1.826311	9.700981	314.358935	0	0	0	0	0	2	0	0	2	0	1	65.848728	0	0	0	3	12.99711	334.823461
L3_chr11_-_102184268	chr11	102184268	102184270	-	NA	NA	NA	12.6035	10.68168	10.842991	9.868704	14.37456	1.467506	0	0	0.772772	0	0	0.741153	0	3.040757	1.090837	1.832151	2.033274	0	14	18	6	10	14	2.140659	0	0	1	0	0	1	0	4	2	3	3.026201	0
L3_chr11_-_105428133	chr11	105428125	105428133	-	NA	NA	NA	0.478011	0.99836	4.904297	2.730544	1.586231	0.516731	7.357211	5.484324	6.92346	4.828251	10.426099	18.388292	0	0.408435	0	0	0	0.858101	0.617818	1.63081	2.859903	2.786096	1.553887	0.841432	10.432657	8.825558	8.705733	4.998721	12.023301	25.947689	0	0.555556	0	0	0	0.843137
L3_chr11_-_111247251	chr11	111247232	111247255	-	79796	ALG9	DIBD1,DKFZp586M2420,FLJ21845,LOH11CR1J	10.034897	2.43277	1.591957	6.868278	3.063528	0.638107	2.644319	2.939727	0	0.906265	0	1.454129	1.087426	2.970163	0.988763	1.822079	1.287928	4.91886	12	4	1	7	3	1	4	5	0	0.967742	0	2	1.051833	4	2	3	2	4.931818
L3_chr11_-_120127564	chr11	120127564	120127564	-	NA	NA	NA	0	0	0	0	0	0	0	0	0	0	0	0	10.146174	0	0.494381	0	0	0	0	0	0	0	0	0	0	0	0	0	0	0	10	0	1	0	0	0
L3_chr11_-_124100699	chr11	124100699	124100699	-	NA	NA	NA	1.656842	1.211934	1.591957	2.942775	0	0	0	2.56872	2.402289	1.93233	1.709028	3.544256	5.100095	7.720838	23.106812	11.591484	10.514831	3.944081	2	2	1	3	0	0	0	4	3	2	2	5	5	10	29	18.806122	13	4
L3_chr11_-_129850076	chr11	129850076	129850076	-	NA	NA	NA	2.528698	0.610418	1.591957	0.975531	1.019722	2.908506	1.398909	0	0	2.94947	7.919555	7.628988	3.072054	1.502626	2.4069	6.144174	19.570761	13.542489	3	1	1	1	1	4	2	0	0	3	9	11	3	2	4	10	23	14
L3_chr11_-_131285589	chr11	131285589	131285590	-	NA	NA	NA	0.033626	0.292501	0	0.177609	3.541165	2.629338	0.97759	0.524177	2.375002	1.995732	1.191727	13.366376	0	0	0.494381	0.60736	0.446423	0	0.047619	0.471996	0	0.183619	3.466667	3.647619	1.488143	1.006391	3.02706	2.122435	1.411008	19.335612	0	0	1	1	0.714286	0
L3_chr11_-_133877170	chr11	133877170	133877174	-	NA	NA	NA	45.480406	24.645443	14.75466	11.8363	7.167301	0	2.16878	4.052413	2.402289	0	0	0	2.054407	0.742541	3.823916	1.218951	0	0	49.30303	42	8	12	6.995465	0	3	6	3	0	0	0	2	1	6	2	0	0
L3_chr12_+_2774422	chr12	2774391	2774455	+	2288	FKBP4	p52,PPIase,FKBP52,FKBP59,HBI,Hsp56	28.640768	16.878675	3.183914	16.544945	5.102972	5.190968	9.910065	5.934031	0	3.75118	1.68608	3.677588	21.505365	9.758714	4.057126	9.148542	7.89123	14.900718	34	28	2	16.905263	5	8	14	10	0	4	2	5	21	13	8	15	12	15
L3_chr12_+_6179812	chr12	6179753	6179842	+	928	CD9	GIG2,p24,5H9,BA2,BTCC-1,DRAP-27,MIC3,MRP-1,TSPAN29	4.217545	0	1.591957	15.654459	23.551377	0	0	0	1.580632	7.751925	13.91418	6.514887	0	2.245167	11.819594	52.857173	74.73568	44.08691	5	0	1	16	23	0	0	0	2	8	15.928571	8.953488	0	3	20	86	96	45
L3_chr12_+_6473531	chr12	6473531	6473535	+	9918	NCAPD2	CAP-D2,CNAP1,KIAA0159,hCAP-D2	0	0	0	0	0	0	0	0	0	0	0	0	0	0	0.494381	0	2.913582	10.679818	0	0	0	0	0	0	0	0	0	0	0	0	0	0	1	0	4	11
L3_chr12_+_6513944	chr12	6513944	6513950	+	2597	GAPDH	G3PD,GAPD,MGC88685	11.364478	5.517318	0.521947	2.314456	0.586146	1.049997	14.042387	19.848359	12.360297	17.806344	17.89901	20.866244	34.171282	25.271969	52.000166	39.85698	43.95317	47.866207	12.794118	9.159997	0.352941	2.370404	0.576287	1.670279	18.308201	27.914927	14.931647	17.288385	20.305308	30.562231	33.811752	32.521157	64.127601	64.47951	51.318084	50.15528
L3_chr12_+_6907236	chr12	6907236	6907244	+	1822	ATN1	B37,D12S755E,DRPLA,NOD	0.804244	1.810134	0	4.917216	5.11335	0.638107	4.429194	10.846779	0.772772	0	3.089372	5.026561	1.032672	0.742541	3.823916	1.577924	0	0	1	3	0	5	5	1	6	16	1	0	3.642857	7	1	1	6	2.592593	0	0
L3_chr12_+_13088359	chr12	13088359	13088601	+	57613	KIAA1467	DKFZp781O012	8.354732	3.053734	18.327963	71.734217	28.636863	6.639409	22.440813	22.925315	148.52173	265.251562	76.845966	86.294893	4.119751	13.641227	53.691413	61.32181	49.905357	35.550304	10	5.016544	11	72.861748	28	10	30	34	173.986273	248.126275	88	124.187499	4	18	75.983051	99.943997	66	36
L3_chr12_+_13240926	chr12	13240922	13240986	+	2012	EMP1	CL-20,EMP-1,TMP	0	0	0	9.868704	8.200721	0.638107	0	0	3.126175	36.981304	19.337307	13.281577	0	5.33512	38.976327	106.073924	100.875749	47.401421	0	0	0	10	8	1	0	0	4	35	22	19	0	7	52	171	110	49
L3_chr12_+_16391852	chr12	16391835	16391891	+	4257	MGST1	GST12,MGC14525,MGST,MGST-I	26.906173	15.460713	8.345896	22.68998	9.149325	0	14.194236	5.911226	3.233036	15.48839	4.307614	2.223459	51.67531	46.119332	66.946048	67.742864	50.724552	16.390807	30	26	5	23	8.943396	0	18	9	4	15	5	3	51	59	90.633234	110	63	16.736475
L3_chr12_+_17034926	chr12	17034925	17034926	+	NA	NA	NA	2.031694	3.000661	12.434948	3.929369	0	0.638107	0	0	0	0	0	0	3.810622	2.581769	1.856236	2.764996	1.776825	1.095095	2.5	5	7	4	0	1	0	0	0	0	0	0	3.709899	3.443023	3.471929	4.533699	2.684406	1.078333
L3_chr12_+_27007176	chr12	27007172	27007177	+	NA	NA	NA	0	0	0	0	0	0	0	0	0	0	0	0	0	0	4.556932	0	10.13581	0	0	0	0	0	0	0	0	0	0	0	0	0	0	0	8	0	13	0
L3_chr12_+_27377035	chr12	27377034	27377136	+	56938	ARNTL2	BMAL2,CLIF,MGC149671,MGC149672,MOP9,PASD9	22.190751	10.257324	62.320345	32.345786	10.205944	4.98908	10.615817	14.370174	29.985924	14.76814	9.41175	25.459569	19.37364	10.540068	42.780035	25.634968	8.690372	17.878917	26	17	35	32.956204	10	7	15	23	36.916084	14.958042	11	35.653846	18.924793	14	67.994792	41.985268	13.104134	17.995169
L3_chr12_+_42341317	chr12	42341312	42341323	+	NA	NA	NA	0	0	0	0	0	0	0	0	0	0	0	0	34.284815	16.946645	29.630014	19.838653	13.765636	11.390678	0	0	0	0	0	0	0	0	0	0	0	0	34	21.833333	37.933333	32.2	17.033333	11.666667
L3_chr12_+_44409789	chr12	44409782	44409796	+	196528	ARID2	P200,BAF200,DKFZp686G052,DKFZp779P0222,FLJ30619,KIAA1557	3.313685	1.220836	0	0	0	0	2.960227	3.649634	6.385211	0	0.84304	2.936435	12.296668	7.555402	7.219578	2.433671	0.643964	2.014269	4	2	0	0	0	0	4	6	8	0	1	4	12	10	12	4	1	2
L3_chr12_+_50686995	chr12	50686993	50686997	+	160622	GRASP	TAMALIN	1.656842	4.186026	12.096676	2.933393	1.019722	0	1.398909	6.562321	1.580632	1.87559	0	5.6571	3.072054	1.502626	3.599684	1.218951	0	4.913316	2	7	6.952381	3	1	0	2	10.703704	2	2	0	8	3	2	6	2	0	5
L3_chr12_+_50762739	chr12	50762739	50762739	+	NA	NA	NA	0	0	0	0	0	0	0	0	1.116786	10.353922	0	0	0	0	0	0	0	0	0	0	0	0	0	0	0	0	1.428571	10	0	0	0	0	0	0	0	0
L3_chr12_+_51932212	chr12	51932203	51932275	+	84975	MFSD5	MGC11308	12.667755	7.202636	0	11.719971	8.1665	0.638107	1.32216	1.178254	0	1.87559	2.552068	6.502388	3.087079	3.730248	3.890044	10.990183	10.053978	28.385655	15	12	0	12	8	1	2	2	0	2	3	9	3	5	7	18	13	29
L3_chr12_+_52093034	chr12	52093034	52093035	+	6667	SP1		0	0	0	0.975531	0	0	0	0	0.772772	0	0	0	0	0.742541	0.494381	11.675015	1.287928	0	0	0	0	1	0	0	0	0	1	0	0	0	0	1	1	19	2	0
L3_chr12_+_52181333	chr12	52181332	52181343	+	6895	TARBP2	TRBP,TRBP1,TRBP2	7.81153	3.632486	1.591957	18.726651	12.285289	1.362328	0	2.896964	0.772772	0	0	0	2.065344	2.966178	1.733047	4.293231	4.927305	1.007135	9.040433	6	1	19	12	2	0	5	1	0	0	0	2	3.903509	3	7	7	1
L3_chr12_+_54784550	chr12	54784550	54784666	+	5036	PA2G4	EBP1,HG4-1,p38-2G4	55.392354	25.792868	31.736933	27.447798	7.142416	8.447378	199.295067	114.196537	81.238099	59.299539	57.400372	68.777346	179.645049	130.57512	171.69428	146.462317	146.063219	113.387063	62.971887	42.980583	17.991304	27.972144	7	12	234.53127	152.813274	97.53962	58.73538	65.866833	97.763909	177.657962	167.749647	216.548591	237.646083	175.747088	116.45194
L3_chr12_+_55808532	chr12	55808514	55808724	+	4035	LRP1	LRP,A2MR,APOER,APR,CD91,FLJ16451,MGC88725,TGFBR5,IGFBP3R	0	0	0	1.951062	10.220684	15.708347	1.398909	1.080913	1.580632	3.981573	19.819566	114.314444	1.032672	0.742541	0	4.880067	8.907392	64.675506	0	0	0	2	10	23	2	2	2	4	23	165.884817	1	1	0	8	13	66
L3_chr12_+_61240613	chr12	61240611	61240614	+	23041	MON2	KIAA1040,MGC35493	11.898238	9.283011	5.251082	8.146729	2.317327	1.362328	0.773461	1.282248	0	0.270579	0.84304	0.121913	26.506272	35.465761	33.746757	12.777752	34.85798	11.295275	13.401275	15.601913	3.067717	8.268354	2.268354	2	1.15625	2.15625	0	0.3125	1	0.15625	26.250345	45.094545	42.915024	20.772228	40.203014	11.570169
L3_chr12_+_62524097	chr12	62524094	62524099	+	57522	SRGAP1	ARHGAP13,FLJ22166,KIAA1304	0	0.610418	0	0.975531	2.039444	0.638107	0	0	0.772772	0	13.268959	1.454129	0	0	0	0	2.130027	1.007135	0	1	0	1	2	1	0	0	1	0	15	2	0	0	0	0	3	1
L3_chr12_+_64590219	chr12	64590217	64590219	+	NA	NA	NA	0	0	0	0	1.019722	0	0.66108	1.718711	5.125126	8.863825	4.809377	18.572402	0	0.286795	0	1.694537	2.744649	2.786385	0	0	0	0	1	0	1	3	6.380623	8.806228	5.567474	26.909707	0	0.392405	0	2.78481	3.962025	2.78481
L3_chr12_+_68150437	chr12	68150435	68150475	+	10818	FRS2	FRS2A,FRS2alpha,SNT,SNT-1,SNT1	25.924411	15.03925	3.183914	14.483295	5.116077	0.638107	1.98324	14.15384	15.089686	3.80792	5.956054	5.87287	9.224455	5.257186	12.61758	4.880067	6.290778	2.014269	30	24.93985	2	14.759398	5	1	3	20	18.989796	4	7	8	9	7	20.957895	8	9	2
L3_chr12_+_70434892	chr12	70434877	70434942	+	23011	RAB21	KIAA0118	128.243313	113.036311	87.149801	127.358355	75.88611	10.388783	19.690826	34.795717	43.724359	15.533518	34.592744	20.064983	43.803694	58.220303	74.007079	60.754563	45.408052	34.479742	142	190.992038	49	129	73.993559	15	26	54	53.992032	16	39.996016	27.996016	43	76	111	99.096462	58.997817	35
L3_chr12_+_81604804	chr12	81604804	81604804	+	160335	TMTC2	DKFZp762A217	0	0	0	1.957861	0	0	0	17.465463	0	0	0	0.741153	0	0	0	0	0.643964	0	0	0	0	2	0	0	0	22	0	0	0	1	0	0	0	0	1	0
L3_chr12_+_86953445	chr12	86953419	86953448	+	91298	C12orf29	DKFZp313K0436,DKFZp434N2030,DKFZp686L04169,FLJ38158,MGC102978	3.216977	15.009108	4.93594	2.933393	0	0.638107	0.66108	2.356508	3.947832	1.87559	1.68608	0.741153	15.431308	3.730249	9.7535	4.875835	9.831323	9.021759	4	25	3	3	0	1	1	4	5	2	2	1	15	5	17	8	14	9
L3_chr12_+_92385423	chr12	92385399	92385424	+	28977	MRPL42	HSPC204,MRP-L31,MRPS32,PTD007,RPML31,MRPL31	2.461087	0	0	0	1.019722	0	11.685981	4.052413	4.720604	0.937795	4.307614	2.964611	26.429349	21.406805	25.199659	28.239246	36.614762	19.484679	3	0	0	0	1	0	15	6	6	1	5	4	26	27.980952	39.966846	46	44	20
L3_chr12_+_104025638	chr12	104025615	104025693	+	23325	KIAA1033		14.885393	9.709958	11.52981	29.397043	11.225666	4.552861	11.354402	24.426255	43.969566	46.441063	34.646051	30.46684	49.985823	33.466517	78.205063	57.603627	77.041733	45.31883	18	16	7	29.981481	11	7	15	36.978947	52.985714	46	39.978748	43	48.968088	43.990432	112.816266	93.886275	100.890351	45.988679
L3_chr12_+_106725573	chr12	106725573	106725573	+	NA	NA	NA	30.816938	26.386602	93.763727	37.753192	21.616074	7.063657	0	0	1.580632	0.937795	3.464574	0	0	1.502626	3.823916	1.832151	1.36976	1.007135	33	45	44.990338	38	21	9	0	0	2	1	4	0	0	2	6	3	2	1
L3_chr12_+_113590411	chr12	113590411	113590759	+	NA	NA	NA	57.070526	40.324174	27.380471	52.473589	61.029073	60.205785	116.909513	103.64655	53.534791	97.077454	62.496255	290.238143	17.844573	19.997535	58.715283	7.056794	14.865523	28.878474	62.128288	68.126182	14.955394	53.037523	59.269697	71.34647	129.353659	119.349868	61.971746	88.301218	69.337455	451.234794	17.568439	25.654432	70.666785	11.537664	18.542089	30.074163
L3_chr12_+_129922559	chr12	129922510	129922605	+	5901	RAN	TC4,ARA24,Gsp1	132.194452	93.333397	87.567145	92.053478	60.673096	26.559083	24.992366	50.310987	16.785318	53.330596	25.38842	19.231134	196.598255	233.670097	323.174813	222.388626	224.216259	179.799389	144.978378	158	47	92.996317	58.998214	34	32.995833	67	21	51	29	27	194.996444	295	370.967298	358.983625	247.997041	186.989383
L3_chr12_+_130878899	chr12	130878886	130878919	+	4326	MMP17	MT4-MMP	19.591893	14.979059	0	11.632219	27.262907	10.024056	4.043228	4.19009	2.353404	1.93233	4.820642	1.482306	7.881318	5.268379	0.494381	3.04103	1.817712	11.62535	22.963964	24.873628	0	11.900901	26.624746	14.486156	6	7	3	2	5.658537	2	7.659574	7	1	5	2.718652	11.677342
L3_chr12_-_72069	chr12	72069	72070	-	NA	NA	NA	4.307503	6.546722	4.93594	5.906061	30.914075	3.880068	22.032799	14.071443	8.326049	12.52249	11.521689	28.077945	1.032672	5.00803	4.214383	3.677067	4.530728	14.557951	5	11	3	6	30	5.205387	25.596567	18.532189	10	12	13	41.887324	1	6.533333	6.533333	6	6	15.066667
L3_chr12_-_3732537	chr12	3732494	3732618	-	84766	EFCAB4B	FLJ33805,MGC4266	33.66275	16.927361	1.591957	23.56084	20.456487	2.552426	23.899483	37.376661	20.128364	25.860907	30.172101	23.638658	7.217767	5.232876	5.443621	10.973848	9.633188	3.021404	39.816794	28	1	23.977612	20	4	32	58.978981	25	25.995984	34.995984	32.589202	7	7	10	18	14	3
L3_chr12_-_4998400	chr12	4998400	4998401	-	NA	NA	NA	6.92208	1.211934	0	10.860769	0	0	0	0	0	0	0	0.741153	0	0	0	0	0	0	8	2	0	11	0	0	0	0	0	0	0	1	0	0	0	0	0	0
L3_chr12_-_12649551	chr12	12649549	12649551	-	NA	NA	NA	3.413301	0	0	11.853287	0	0	0.66108	0	0	0	0	0	1.032672	0	0.494381	0	0	0	4	0	0	12	0	0	1	0	0	0	0	0	1	0	1	0	0	0
L3_chr12_-_14847680	chr12	14847668	14847717	-	51729	WBP11	DKFZp779M1063,NPWBP,SIPP1	36.899737	44.722918	20.306031	28.4646	4.08325	8.003955	110.227865	171.405362	122.968652	69.417805	66.732711	80.013371	82.204229	119.888513	143.878087	79.344175	77.649483	66.266263	42	75	12	29	4	11	134.937192	213.830315	144.982005	66.992228	75.956299	115.976867	80.960378	153.88549	193.961513	128.960429	96.955381	67.970819
L3_chr12_-_24550282	chr12	24550281	24550282	-	NA	NA	NA	0	0	0	0	0	0	0	0	0	0	0.84304	0	2.054407	1.502626	0.494381	1.218951	11.006959	1.007135	0	0	0	0	0	0	0	0	0	0	1	0	2	2	1	2	14	1
L3_chr12_-_26037352	chr12	26037352	26037353	-	NA	NA	NA	1.656842	0	0	0	0	0.638107	13.022994	0	0.772772	0	0	0	9.13893	1.502626	10.061021	2.446396	0.643964	7.805037	2	0	0	0	0	1	16	0	1	0	0	0	9	2	14	4	1	8
L3_chr12_-_33483250	chr12	33483250	33483252	-	341359	SYT10	MGC119436,MGC119437	8.87399	6.546722	3.343982	5.892747	1.019722	0	6.264127	21.074439	24.103463	9.276411	14.036377	9.645004	8.082798	14.036613	18.616762	9.223737	7.045449	4.951215	10	11	2	6	1	0	8	26	28	9	15.886792	14	7.952381	18	24	15	9	5
L3_chr12_-_41163041	chr12	41163040	41163042	-	144165	PRICKLE1	FLJ31627,FLJ31937,MGC138902,MGC138903,RILP	15.540421	11.146744	5.288598	6.381036	19.062041	15.317243	2.801175	2.208374	0	0.985586	1.683876	4.136909	0.039959	0.598433	0.376728	0	0	2.260048	17.609815	18.835768	3.07873	6.493912	18.5543	19.364114	3.923867	3.904952	0	1.04881	1.971126	5.77475	0.037736	0.808829	0.788168	0	0	2.25
L3_chr12_-_41731401	chr12	41731400	41731401	-	NA	NA	NA	15.596793	7.718007	1.629515	0.999249	1.025245	0.000472	5.164553	3.791097	5.718006	0.017698	0.01543	0.001102	8.22542	14.071211	14.758297	3.74271	0.675757	0	17.631101	12.898086	1.022016	1.024768	1.005504	0.001376	7.043866	6.105231	7.081983	0.022228	0.019758	0.001235	8.057827	18.251994	21.341379	6.125852	1.063111	0
L3_chr12_-_46786076	chr12	46786068	46786107	-	29843	SENP1	SuPr-2	6.646628	4.463187	0	5.866785	1.019722	1.362328	16.902894	7.722274	16.077448	23.7878	12.052327	15.77592	16.435775	5.975416	13.625014	9.16184	6.835909	3.97823	8	7.342391	0	6	1	2	22.994764	13	20	23.186957	14	22	15.993789	8	22.418488	15	10	4
L3_chr12_-_47532193	chr12	47532189	47532228	-	9416	DDX23	MGC8416,PRPF28,U5-100K,prp28	19.436871	3.043188	3.183914	8.80276	5.108987	4.000869	19.539112	13.965858	7.832983	11.827806	8.610279	5.862608	21.480961	17.346163	22.410582	22.643704	13.098502	13.990022	23	5	2	9	5	6	27	23	10	12	10	8	21	23	37	37	19	14.043663
L3_chr12_-_52981067	chr12	52981044	52981120	-	NA	NA	NA	0.804244	1.831254	0	0	2.043806	0.638107	8.402365	5.296235	0	0	0	0	43.79335	10.556228	0	0.60736	0	0	1	3	0	0	2	1	12	9	0	0	0	0	43	14	0	1	0	0
L3_chr12_-_54387932	chr12	54387923	54387978	-	3679	ITGA7	FLJ25220	31.062853	23.419326	14.026905	23.585959	25.629255	7.54888	18.659604	11.288067	13.805628	29.966904	15.181533	16.301469	14.315921	16.929159	29.469782	28.199616	13.391358	17.692737	36	39	8	24	25	10.886598	23.867671	16	17	30	17.721925	23	14	21.94105	40.983577	45.989011	18	17.983607
L3_chr12_-_54980078	chr12	54980075	54980452	-	1431	CS		227.907673	155.243024	131.804107	199.427924	117.968241	50.97771	496.200097	499.50066	320.801908	296.056421	236.899073	294.946334	228.977823	244.50651	265.056707	235.822786	238.803279	275.105943	250.925308	261.940345	72.98074	201.842089	114.893238	68.7269	582.308529	616.709464	376.830795	280.864839	267.925621	430.716094	225.933745	313.972633	350.917803	382.911269	295.842993	283.888532
L3_chr12_-_56445656	chr12	56445653	56445656	-	1594	CYP27B1	CYP1,CP2B,CYP1alpha,CYP27B,P450c1,PDDR,VDD1,VDDR,VDDRI,VDR	0	0	0	13.821751	0	0	0	0	0	0	0	0	0	0	0	0.60736	0	0	0	0	0	14	0	0	0	0	0	0	0	0	0	0	0	1	0	0
L3_chr12_-_56526710	chr12	56526705	56526798	-	10106	CTDSP2	OS4,PSR2,SCP2	73.959269	61.279598	44.989098	77.42725	69.079422	43.623128	65.428723	38.597217	52.337017	40.063662	65.642821	87.925098	47.733224	40.964515	82.229487	34.399579	50.741653	46.269789	83.846809	103	26	78.595287	67.311901	56	80.995708	55	63.03317	40.033172	74	128.11521	47	52.997416	108.992248	56	64	47.259921
L3_chr12_-_66437115	chr12	66437115	66437115	-	NA	NA	NA	0	0	0	0.975531	1.019722	0	0	0	0	1.93233	0	1.454129	3.072054	0	1.090837	0.60736	2.130027	11.316898	0	0	0	1	1	0	0	0	0	2	0	2	3	0	2	1	3	11.666667
L3_chr12_-_67012410	chr12	67012408	67012424	-	56890	MDM1	FLJ95264	0.804244	0.610418	0	0.975531	0	0	1.398909	0	2.402289	0	0	0.741153	11.263996	3.747794	3.862583	1.214719	2.657687	1.007135	1	1	0	1	0	0	2	0	3	0	0	1	11	5	6.96	2	4	1
L3_chr12_-_80677099	chr12	80677092	80677105	-	8499	PPFIA2	FLJ41378,MGC132572	11.920846	11.045359	14.75466	13.205731	14.502407	19.121026	28.547787	7.8955	16.005173	10.116856	15.494856	58.773366	1.032672	1.530652	8.133822	0.60736	0.643964	2.920788	13.331847	18.553764	8	13.37037	14.122705	22.815438	33.991956	11.802967	18.951456	10.021181	17.548463	88.575507	1	2.039861	12	1	1	2.92
L3_chr12_-_93377741	chr12	93377739	93377753	-	51134	CCDC41	MGC149726,NY-REN-58	3.332943	16.199026	13.855932	14.126637	2.028507	0.638107	8.146039	9.690376	30.196246	9.183325	3.395108	5.054841	5.242205	9.843809	6.865338	4.265821	4.705882	1.007135	4	27	8	14.364641	1.985075	1	10.919192	14.873078	35.73	9.413043	4	7	5.110204	13	11.915254	7	7	1
L3_chr12_-_93606292	chr12	93606292	93606293	-	NA	NA	NA	0	0	0	0	0	0	0	0	0	0	0.84304	2.156844	0	0	0	0.60736	4.565727	14.582462	0	0	0	0	0	0	0	0	0	0	1	3	0	0	0	1	6.042553	15
L3_chr12_-_94953497	chr12	94953462	94953551	-	4048	LTA4H		3.332943	0	0	2.942775	0	0	2.797818	4.288849	1.545544	5.913903	6.822041	7.924558	35.594886	14.509389	10.032194	51.593146	69.440174	58.743421	4	0	0	3	0	0	4	7.169643	2	6	8	11	35	19	18	84	86.990536	60
L3_chr12_-_97779026	chr12	97779025	97779026	-	NA	NA	NA	2.461087	3.611079	5.161982	2.942775	4.096355	1.362328	3.768114	8.551742	3.161264	1.93233	3.418055	11.131314	3.087079	3.783298	1.733047	1.832151	2.913582	1.007135	3	6	3	3	4	2	5	12	4	2	4	16	3	5	3	3	4	1
L3_chr12_-_104154028	chr12	104154015	104154035	-	55198	APPL2	DIP13B,FLJ10659	4.117929	0	10.842991	4.884455	2.039444	1.276213	0	1.718711	0	0.937795	2.583893	1.482306	2.065344	3.012019	0.494381	6.082626	6.9755	2.014269	5	0	6	5	2	2	0	3	0	1	3	2	2	4	1	9.946667	10	2
L3_chr12_-_108231997	chr12	108231996	108232001	-	121643	FOXN4	FLJ35967	12.154968	5.344103	9.885804	14.322245	17.989643	24.039282	13.204847	10.353991	12.234649	3.720552	0.841183	17.065738	4.089249	2.072018	1.579245	0.445018	0.643964	1.002376	13.854037	8.85965	5.761839	14.550688	17.526056	29.976701	17.277932	14.686444	14.945127	3.85687	0.997839	24.648354	3.980806	2.773086	2.990403	0.733848	1	0.995202
L3_chr12_-_123439324	chr12	123439296	123439324	-	NA	NA	NA	2.461087	1.211934	1.591957	0.975531	1.019722	0	2.960227	0.540457	20.691777	0	0	0	1.032672	0.742541	8.437354	0	0.643964	0	3	2	1	1	1	0	4	1	25	0	0	0	1	1	12	0	1	0
L3_chr12_-_123618082	chr12	123618080	123618162	-	NA	NA	NA	44.086067	29.491678	8.119853	10.966295	27.110275	11.384101	90.384991	102.29669	70.459184	51.749827	54.546397	77.063874	14.312815	24.605865	20.333459	6.236872	11.903355	14.829262	51.849982	49.042568	5	11.230348	26.509586	16.697154	114.710546	135.153095	85.520505	51.192584	62.947686	109.292068	13.9375	32.442765	31.508938	10.243031	16.855983	14.944785
L3_chr12_-_126963071	chr12	126963071	126963072	-	NA	NA	NA	12.6035	0.610418	0	0	0	0	0	0	0	0	0	0	0	0	0	0	0	0	14	1	0	0	0	0	0	0	0	0	0	0	0	0	0	0	0	0
L3_chr12_-_128270027	chr12	128270027	128270027	-	NA	NA	NA	2.528698	0.610418	0	6.895737	4.096355	0	0	1.178254	1.580632	39.384622	35.313631	22.85514	0	0	0	0	0	0	3	1	0	7	4	0	0	2	2	36	39	34	0	0	0	0	0	0
L3_chr13_+_19430834	chr13	19430822	19431001	+	7750	ZMYM2	RAMP,FIM,MYM,SCLL,ZNF198	19.896074	22.72118	22.05262	30.698142	4.595274	2.310902	14.888328	27.041787	61.351871	27.494672	39.108338	27.898297	35.545131	25.36693	53.645025	48.139264	38.776603	11.584651	23.522293	37.809482	13.006369	31.235436	4.503185	3.515924	20.526891	41.703021	73.725409	28.215561	44.721507	39.105565	34.920792	33.482897	81.538731	78.462168	51.195215	11.640264
L3_chr13_+_27093996	chr13	27093992	27094069	+	51082	POLR1D	FLJ20616,MGC9850,POLR1C,RPA16,RPA9,RPAC2,RPO1-3	23.320559	28.203902	8.279921	23.716839	5.102972	3.987798	45.552607	64.290557	38.098183	80.878636	38.239648	46.102135	84.251683	62.774201	87.306105	67.989214	108.035266	57.020516	26.991228	47	5	24.179688	5	5.982456	59	87.992288	46.984848	78	43.997442	65	82.98832	81.998322	120.998317	110.637074	134.993263	58
L3_chr13_+_30090056	chr13	30090056	30090057	+	10208	USPL1	C13orf22,D13S106E,DKFZp781K2286,FLJ32952,RP11-121O19.1,bA121O19.1	0.804244	0	1.591957	0.975531	1.019722	0.638107	1.398909	2.56872	0	2.94947	7.023452	3.544256	1.032672	4.592579	10.885597	8.616377	16.538924	5.879572	1	0	1	1	1	1	2	4	0	3	8	5	1	6	15	14	20	6
L3_chr13_+_41744182	chr13	41744156	41744217	+	11215	AKAP11	AKAP220,DKFZp781I12161,FLJ11304,KIAA0629,PRKA11	4.615592	0.451109	8.386275	27.067571	7.414588	1.260118	1.623222	3.002623	3.539501	6.74313	7.215821	3.249517	4.112051	4.498334	0.511295	5.879932	3.201303	8.845114	5.630083	0.734814	4.934987	27.561669	7.253501	1.976923	2.416809	4.993537	4.425455	7.037659	8.410458	4.412186	3.991557	6.060758	1.072395	9.663261	4.765298	8.892396
L3_chr13_+_44168549	chr13	44168549	44168550	+	NA	NA	NA	1.257939	4.748817	3.343982	0.520971	1.019722	0	5.282389	2.571528	0	4.908537	1.709028	0.741153	10.02587	7.671768	5.730687	1.19981	2.89089	3.442044	1.535714	7.951665	2	0.535714	1	0	6.833333	4.009298	0	4.888889	2	1	9.880169	9.9375	8.551411	1.96875	3.973919	3.483477
L3_chr13_+_47775857	chr13	47775857	47776069	+	5925	RB1	OSRC,RB	82.120245	65.226543	19.423623	150.660041	86.134263	11.584857	82.574781	197.518261	144.103131	158.484943	256.146771	274.164318	103.980151	96.532184	90.277886	175.22843	172.793143	76.374491	94	108.959774	12	153	84	17	104.872855	257.90113	173.9644	154.995415	288.951979	399.796999	101.990516	125.996774	137.963165	284.791874	217.994271	77.830645
L3_chr13_+_49608608	chr13	49608608	49608608	+	NA	NA	NA	0.656847	0.610418	18.736874	0.975531	2.043806	0	0	0	0.772772	0	0	0	1.032672	0.366935	0	0.404084	0	0	0.823529	1	10	1	2	0	0	0	1	0	0	0	1	0.5	0	0.666667	0	0
L3_chr13_+_50187797	chr13	50187796	50187803	+	NA	NA	NA	0	0	0	0	0	0	0	0	0	0	1.68608	19.900349	0.989058	0	0	1.826311	0	3.000177	0	0	0	0	0	0	0	0	0	0	2	29	0.957447	0	0	3	0	3
L3_chr13_+_50279896	chr13	50279887	50279935	+	NA	NA	NA	0	0.610418	0	0	0	1.276213	10.442069	17.61633	5.563554	2.813385	0	0	22.47444	7.599645	1.585219	0	0	0	0	1	0	0	0	2	14	27	7	3	0	0	22	10	3	0	0	0
L3_chr13_+_85730062	chr13	85730062	85730062	+	NA	NA	NA	0	0	0	0	0	0	0	0	0	0	0	0	1.430662	5.458749	2.560161	10.610534	3.490761	4.159757	0	0	0	0	0	0	0	0	0	0	0	0	1.388889	7.111111	4.222222	17.222222	4.722222	4.222222
L3_chr13_+_87121626	chr13	87121615	87121648	+	NA	NA	NA	6.720236	4.272927	1.591957	1.951062	10.232155	1.362328	5.148942	10.526901	0	0.937795	10.488026	14.32992	1.032672	2.245167	0	0	1.931891	3.253174	8	7	1	2	10	2	7.534591	17	0	1	12	20	1	3	0	0	3	3.258065
L3_chr13_+_95127373	chr13	95127370	95127683	+	5611	DNAJC3	P58,HP58,P58IPK,PRKRI	25.419878	32.091812	40.558262	57.086368	19.431323	10.42736	10.251194	25.595652	32.381641	41.7395	34.376499	28.119532	7.186455	26.062621	28.871089	28.646478	55.000388	12.768432	29.001875	53.948268	22.987055	57.912749	18.990741	14.985114	13.927449	35.87117	39.341396	40.966609	38.885985	39.973629	6.990741	33.682028	43.986189	46.685027	67.752	12.86678
L3_chr13_+_96884351	chr13	96884349	96884351	+	5911	RAP2A	K-REV,RP11-128N14.2,KREV,RAP2,RbBP-30	7.986601	2.220493	1.591957	3.435379	1.625703	0.104588	9.107618	7.176583	5.327242	3.696991	7.798926	10.90633	6.274729	4.25908	3.145602	1.76588	6.168	4.638111	9.363672	3.654223	1	3.511513	1.592239	0.191517	11.564252	10.348418	6.609311	3.843205	8.967908	15.634548	6.136884	5.642271	5.667362	2.90372	8.359988	4.663512
L3_chr13_+_112685314	chr13	112685314	112685314	+	NA	NA	NA	15.934372	5.589018	2.23883	2.942775	1.019722	0	6.264127	1.858813	0	3.981573	0	4.501889	1.416465	0.742541	1.9825	1.333828	1.36976	0	17.53066	9.375	1.375	3	1	0	8	3	0	4	0	6.394366	1.375	1	3.375	2.1875	2	0
L3_chr13_-_41433240	chr13	41433221	41433257	-	23078	RP11-125A7.3	RP11-125A7.3,FLJ21779,KIAA0564	12.32469	11.433516	1.591957	20.574686	13.296483	2.000435	8.542267	30.214419	7.025122	35.190507	25.840626	29.635393	12.305883	8.269205	7.200133	31.818652	21.487464	13.959214	15	19	1	21	13	3	11.990338	42.961165	9	34.933283	29.985714	41.990338	11.988166	11	12.988095	51.94892	30	13.994048
L3_chr13_-_66702470	chr13	66702454	66702470	-	5101	PCDH9		0	0	0	0	0	0.638107	1.32216	3.109177	1.545543	0	0	12.596415	1.032672	0.742541	0.31118	0.404084	0	0	0	0	0	0	0	1	2	5	2	0	0	17.875	1	1	0.666667	0.666667	0	0
L3_chr13_-_76799242	chr13	76799192	76799263	-	23077	MYCBP2	AC001226.5,DKFZp686M08244,FLJ10106,FLJ13826,FLJ21597,FLJ21646,KIAA0916,PAM	32.961126	16.297903	6.992103	34.521046	15.33844	4.350973	19.721805	34.555116	16.46753	24.64166	19.721312	24.993531	10.501194	7.50912	6.625662	6.086293	8.827482	5.014447	38.985612	27.009649	4.169618	35.10961	15	6	28	55.590975	20.833568	24.932773	23	34.597403	10.227232	10	12.576681	10	13.026426	5
L3_chr13_-_77390937	chr13	77390937	77390938	-	1910	EDNRB	ABCDS,ETB,ETRB,HSCR,HSCR2,ETBR	0	0	0	0	0	0	0	0	3.175061	0	0	0	0	10.009275	2.823885	0	1.36976	0	0	0	0	0	0	0	0	0	4	0	0	0	0	13	5	0	2	0
L3_chr13_-_112596645	chr13	112596644	112596647	-	NA	NA	NA	0	0.519332	5.577396	0.827854	1.734962	3.631638	6.81943	2.032339	9.78948	2.532482	3.889599	13.916731	0	0	3.22601	0	0.580484	0.874761	0	0.849315	3.376049	0.849315	1.69863	5.085285	8.875	3.445513	11.848837	2.592105	4.570513	20.195513	0	0	5.693939	0	0.909091	0.866667
L3_chr13_-_113890938	chr13	113890937	113890939	-	NA	NA	NA	0.303656	0.85625	0.0852	6.805705	2.092629	1.554523	13.505853	9.456624	5.787677	9.432192	5.287368	27.877029	0.093511	0.126988	0.629555	0.268168	0.071785	2.059931	0.407932	1.399095	0.067989	6.92658	2.050601	2.458533	17.133597	13.761429	7.199917	9.415289	6.144481	40.655102	0.088889	0.177778	1.364444	0.444444	0.133333	2.058656
L3_chr14_+_23095394	chr14	23095390	23095394	+	79178	THTPA	MGC2652,THTP,THTPASE	0	0	0	0	0	0	0	0	0	0	0	0	11.193337	2.269478	0.494381	0	0.643964	1.007135	0	0	0	0	0	0	0	0	0	0	0	0	11	3	1	0	1	1
L3_chr14_+_23917356	chr14	23917356	23917356	+	NA	NA	NA	2.090895	0	0	0.975531	0.678966	0	2.16878	0.540457	1.266771	1.545114	2.325885	13.711035	1.249881	0.413344	0.913477	0	3.251598	0	2.5	0	0	1	0.666667	0	3	1	1.614035	1.614035	2.705882	20.102315	1.212121	0.562121	1.712121	0	4.424242	0
L3_chr14_+_30161283	chr14	30161267	30161295	+	23256	SCFD1	C14orf163,KIAA0917,RA410,SLY1,STXBP1L2	15.519663	14.924767	10.627662	24.474825	14.516763	3.439372	12.376879	14.065414	19.169586	14.029575	14.008558	18.330375	29.405094	36.581896	38.513133	27.876799	28.650051	28.01071	18.42039	24.800726	6.490847	24.935187	14.190675	5.047421	16.979284	21.631754	23.660996	14.037062	16.195788	26.19809	28.748728	47.80221	57.310648	45.452479	38.311115	28.395729
L3_chr14_+_34521975	chr14	34521925	34522038	+	6729	SRP54		10.783815	16.875764	1.591957	5.880431	2.039444	0.638107	5.681296	10.094109	2.353404	5.819595	5.104135	7.326999	65.339729	63.303653	69.58668	66.925136	48.13597	29.793231	13	28	1	6	2	1	8	15	3	6	6	10	64	81.997895	102.995789	108.997899	64	30
L3_chr14_+_44545072	chr14	44545071	44545072	+	NA	NA	NA	0	0	0	0	0	0	0	0	0	0	0	0	1.032672	0.742541	0	10.416656	0.643964	1.993043	0	0	0	0	0	0	0	0	0	0	0	0	1	1	0	16.909091	1	2
L3_chr14_+_44623068	chr14	44623065	44623085	+	55015	PRPF39	FLJ11128,FLJ20666,MGC149842,MGC149843,FLJ45460	31.374975	23.242116	37.594207	30.598881	11.243134	1.362328	18.524303	28.050787	23.761061	17.916471	8.577587	20.336758	26.464713	21.529679	31.395441	30.685302	27.701516	17.687394	35	38.964497	20.975999	31	11	2	23.43943	41.379988	28.989744	18	10	28.905223	25.980198	27.980328	46.920922	49.929445	35.970492	18
L3_chr14_+_59785727	chr14	59785644	59785746	+	5494	PPM1A	MGC9201,PP2C-ALPHA,PP2CA	77.536727	60.463857	50.622595	62.791574	33.732022	15.646437	13.384091	10.804681	12.465867	4.745715	5.924229	12.381839	25.603649	24.119365	21.574431	32.582324	15.086607	13.812338	88.996344	100.975726	29	63.910233	32.990018	22.999085	17.72209	18	15.995305	5	7	17	24.967987	31.961353	38.473864	53.330429	21.996875	13.815252
L3_chr14_+_60271242	chr14	60271228	60271263	+	4331	MNAT1	MAT1,RNF66,TFB3	2.412732	0.610418	0	0	0	0	0.66108	3.437421	3.126175	0.937795	0.84304	2.936435	7.165439	16.974217	14.264088	9.169066	7.188415	3.021404	3	1	0	0	0	0	1	6	4	1	1	4	7	22	23	15	10	3
L3_chr14_+_64242072	chr14	64242071	64242073	+	NA	NA	NA	10.827947	1.297555	3.600374	3.50637	3.216173	1.3843	4.826132	0.99075	2.120852	1.360411	1.460484	1.171282	0	0.242949	0.141031	1.011443	0.194687	0	12.571429	2.142857	2.142857	3.571429	3.142857	2.142857	6.285714	1.714286	2.714286	1.428571	1.714286	1.571429	0	0.333333	0.333333	1.666667	0.333333	0
L3_chr14_+_75114712	chr14	75114692	75114726	+	55640	FLVCR2	C14orf58,CCT,FLJ20371,FLVCRL14q	2.528698	1.220836	0	6.842316	1.019722	1.276213	9.167311	0.540457	0.772772	0.937795	0.84304	0	10.185233	2.227622	4.307029	9.028397	1.931891	1.007135	3	2	0	7	1	2	11.863636	1	1	1	1	0	10	3	8	14.818182	3	1
L3_chr14_+_76634320	chr14	76634320	76634437	+	85457	KIAA1737		24.121581	24.765228	15.14405	42.157617	14.301225	4.552861	14.844587	10.460505	29.323944	23.327503	20.55115	27.323494	34.790061	23.307492	25.317755	36.034382	49.027197	53.413832	29	41	9	43	14	7	21	17.947644	35.89759	23.9412	24	37.794118	34	31	44	58.996885	68	53.958824
L3_chr14_+_76994165	chr14	76994121	76994192	+	10598	AHSA1	AHA1,C14orf3,p38	15.541667	26.316454	8.119854	10.786584	7.163412	3.399269	10.368549	2.799624	11.236187	0.937795	2.552068	2.936435	67.256979	27.965754	22.415513	34.290847	32.01813	42.56699	19	43.96	5	11	7	5	14.804878	5	14	1	3	4	65.918819	36.919177	37.97786	56.053579	43.978506	42.97048
L3_chr14_+_89492031	chr14	89492022	89492101	+	55775	TDP1	FLJ11090,MGC104252	66.516377	40.268982	16.736007	42.303929	9.199327	3.914754	92.015478	79.654893	85.964404	48.12906	32.677871	36.043841	122.704345	87.831692	108.541088	94.094861	59.629742	40.382828	75.989726	66.989726	10	43	9	6	116.641784	112.957282	102.968932	48	38	50.992233	120.853547	114	147.998661	152.99328	76.994631	41
L3_chr14_+_90352548	chr14	90352536	90352554	+	NA	NA	NA	12.328014	6.840412	32.011071	39.05656	22.761714	8.594749	17.030914	12.30499	27.398339	35.534159	26.851724	21.223849	3.125097	4.101419	6.734613	9.434233	12.370037	7.00007	13.869569	11.451795	16.886213	39.362311	22.137219	11.145471	20.754377	17.028378	32.097056	32.793636	30.122702	31.120607	3.037914	5.399658	10.324772	15.380307	15.727187	7.070697
L3_chr14_+_92330426	chr14	92330422	92330445	+	9950	GOLGA5	GOLIM5,RFG5,ret-II	2.412732	3.635801	0	3.908924	10.254041	0.638107	0.66108	1.080913	3.126175	0	2.529121	2.897997	0	4.490335	1.977526	5.480541	3.557546	4.007312	3	6	0	4	10	1	1	2	4	0	3	4	0	6	4	9	5	4
L3_chr14_+_98712135	chr14	98712135	98712135	+	NA	NA	NA	0	0	0	1.957861	0	0	10.589577	0	0	0	0	0	0	0	0	0	0	0	0	0	0	2	0	0	13	0	0	0	0	0	0	0	0	0	0	0
L3_chr14_+_101297858	chr14	101297804	101297938	+	100132532	LOC100132532		45.417601	21.514549	17.265889	54.176133	37.93673	6.185154	9.935265	15.618737	15.811536	20.492993	19.134348	12.033637	13.288353	11.371749	11.554756	10.375159	17.091349	15.958161	49.995238	35.995215	10	55	36.990431	9	13.983051	23	19.618439	20	21.991525	16.991525	13	15	18.721354	17	22.961763	16
L3_chr14_+_101675971	chr14	101675962	101676003	+	91833	WDR20	DMR,FLJ33659,MGC33177,MGC33183	17.262736	14.992925	17.724846	37.48153	10.22694	0.638107	11.557112	16.534831	44.121469	18.596468	23.506001	16.944371	21.510186	15.902542	34.444095	24.469464	18.103666	8.919999	20	25	10	37.99359	10	1	16	25	53.954772	19	26.966346	23.966346	21	21	53	39.990741	25	8.977064
L3_chr14_+_102128738	chr14	102128705	102128779	+	23186	RCOR1	COREST,KIAA0071,RCOR	1053.886423	542.800948	668.538013	523.341349	259.637997	49.85065	352.534209	463.643492	686.547605	232.828305	194.099937	188.153174	171.200292	183.239425	377.722355	118.416833	101.201824	52.855535	1074.89301	932.881247	325.923096	525.947849	251.98548	62.986737	391.996258	518.9925	759.997916	213	216	279.999159	169.999167	232.979916	422.984959	191.988332	121.99498	54
L3_chr14_+_104402649	chr14	104402618	104402696	+	283638	KIAA0284	FAM68C,MGC131679	69.521053	30.376252	300.526848	92.90303	59.556921	45.531155	41.199746	57.397962	214.932467	77.491711	38.590108	102.557778	3.098016	9.036057	76.232145	10.414227	9.128815	15.816152	77.952569	50.988048	150.98606	93.994036	58	58.955002	53	80	247.978843	74.898423	44	150	3	12	105.956044	17	13	16
L3_chr14_+_104467401	chr14	104467401	104467402	+	NA	NA	NA	27.130642	1.810134	3.343982	5.892747	4.089265	0.638107	0.66108	0	0	0	0	0	0	0	1.090837	0	0	0	30	3	2	6	4	1	1	0	0	0	0	0	0	0	2	0	0	0
L3_chr14_+_104630657	chr14	104630649	104630708	+	NA	NA	NA	7.434521	3.273784	0	14.498611	6.905913	6.370742	22.251567	12.645781	4.072757	23.605735	22.601881	28.316436	4.119751	2.245167	0.494381	0	0	1.446058	9	5.382488	0	14.764977	6.764977	8.764977	27.909506	18.455479	5.091013	23.090702	25.817871	41.001661	4	3	1	0	0	1.430233
L3_chr14_+_104957241	chr14	104957191	104957263	+	9112	MTA1		165.418313	125.33903	92.358176	119.147522	70.751997	50.101008	97.110527	149.018702	64.46571	88.045048	67.698535	89.150471	21.51393	29.027394	20.258808	44.609584	27.924481	31.120868	183.891258	211.696014	50.832155	120.780879	68.998609	65.994482	123.046963	197.01208	78.617593	85.276341	77.41172	128.016736	20.965041	37.961686	34.28754	72.726415	38.481262	31.458825
L3_chr14_-_32477813	chr14	32477799	32477817	-	NA	NA	NA	6.538462	9.67123	4.729043	6.247205	11.781846	5.404094	4.077732	4.389199	7.385113	7.22247	10.74907	11.18929	0.653424	0.515842	1.060514	1.846983	1.088514	1.575253	7.822677	16.047113	2.884175	6.381143	11.518383	8.005774	5.961627	7.695164	9.322231	7.512379	12.533059	15.698529	0.625922	0.709266	2.237262	3.043975	1.835863	1.55079
L3_chr14_-_37137322	chr14	37137322	37137326	-	NA	NA	NA	43.997374	21.466057	10.775698	16.683179	29.628843	12.29047	21.189126	12.954833	6.537031	3.935442	5.198564	9.600344	9.13893	6.93636	1.733047	3.677067	4.530728	10.679818	46.617391	36.478261	5.965217	16.86087	28.756522	14.930435	24.688889	16.866667	7.911111	3.955556	5.955556	13.933333	9	9	3	6	6	11
L3_chr14_-_54948302	chr14	54948300	54948322	-	22863	KIAA0831	MGC126291,MGC126292	25.175444	11.267673	1.591957	11.750332	5.116077	0	0.66108	0.540457	4.070608	0.937795	0.84304	2.964611	1.032672	5.310235	3.599684	8.593974	0	3.000177	27.954545	19	1	11.954545	5	0	1	1	5	1	1	4	1	7	6	14	0	3
L3_chr14_-_60191940	chr14	60191940	60191940	-	NA	NA	NA	1.656842	0.610418	3.343982	0.975531	0	0	0	0.540457	0	0.937795	0	0	2.054407	11.661098	8.437354	1.218951	2.130027	1.993043	2	1	2	1	0	0	0	1	0	1	0	0	2	15	12	2	3	2
L3_chr14_-_64638689	chr14	64638684	64639017	-	4149	MAX	MGC10775,MGC11225,MGC18164,MGC34679,MGC36767,orf1	1.656842	3.644704	0	5.876167	1.019722	0	12.201022	9.039193	8.826301	17.404289	0.84304	5.026561	13.274153	7.496002	8.853327	11.001217	10.921115	12.33202	2	6	0	6	1	0	16	14.494845	11	17	1	7	13	10	14.460905	18	16	12.544145
L3_chr14_-_67051915	chr14	67051912	67051922	-	161145	C14orf83	FLJ33387	20.419882	2.315701	1.591957	2.138091	0.196125	0.225577	2.868195	4.58504	3.167579	3.543381	4.491403	4.365279	2.065344	0.742541	3.170032	2.927762	1.338322	1.102376	23.833333	3.824427	1	2.193309	0.193309	0.386617	4.075661	7.233891	3.990621	3.737337	5.227275	6.035427	2	1	5.091168	4.78554	2.131265	1.091168
L3_chr14_-_73250813	chr14	73250810	73250842	-	9240	PNMA1	MA1	39.037535	53.964043	31.639583	56.324002	31.84395	16.235258	45.044691	55.233228	28.378045	25.780474	25.796644	35.67998	72.367662	94.523713	90.281423	50.091158	97.015174	92.999622	44	91	17	57	31	22	52	65	34	25	29	52	72	119	110.998478	81	108	98
L3_chr14_-_76807305	chr14	76807305	76807354	-	58157	NGB		0	0.610418	1.591957	0	1.019722	0	0	10.416672	14.399639	1.885484	0	0.741153	0	0	1.090837	0	0	0	0	1	1	0	1	0	0	14.486486	17	1.953488	0	1	0	0	2	0	0	0
L3_chr14_-_76913203	chr14	76913151	76913211	-	283578	TMED8	FAM15B,MGC126559	19.910786	11.510904	3.343982	13.671033	8.166501	1.276213	4.043228	7.509501	10.079812	7.502361	14.811062	3.677588	12.333292	9.036057	9.895635	11.578512	5.959338	3.021404	24	19	2	14	8	2	6	12.930556	12.731183	8	17	5	12	12	17	19	9	3
L3_chr14_-_89155306	chr14	89155218	89155315	-	1112	FOXN3	C14orf116,CHES1,PRO1635	26.097322	28.897062	5.161982	17.589339	7.939555	1.89069	37.806468	39.230786	7.95364	17.276899	17.855172	28.913778	13.229739	21.615961	5.77181	6.082061	10.277151	6.042807	30.865534	48	3	18	7.782313	2.966102	50.885167	63.686855	10	17.930007	20.942584	39.911946	12.85567	28.736584	10.967391	10	15	6
L3_chr14_-_98719959	chr14	98719959	98719961	-	NA	NA	NA	0	0	0	0	0	0	0	0	0	0	0	0	0	0	2.047483	11.01021	3.623429	1.007135	0	0	0	0	0	0	0	0	0	0	0	0	0	0	3.471698	17.886792	4.886792	1
L3_chr14_-_102476037	chr14	102476036	102476037	-	NA	NA	NA	0	0	0	0	0	0	1.398909	0	0	0	0	0	12.158417	0	0	0	0.643964	0	0	0	0	0	0	0	2	0	0	0	0	0	12	0	0	0	1	0
L3_chr14_-_104338254	chr14	104338253	104338255	-	NA	NA	NA	12.393411	11.242904	5.161982	8.877138	1.019722	3.712866	5.250429	12.224053	4.913659	2.983757	4.349605	18.216731	8.248612	11.783212	18.616762	1.824075	7.045449	10.679818	13.776119	19	3	9	1	5	7	16.041905	6	3.041905	5	26.817073	8.112164	15.224329	24	2.986842	9	11
L3_chr14_-_104602813	chr14	104602809	104602828	-	29933	GPR132	G2A,MGC99642	2.461087	10.856242	3.183914	0	2.039444	0.638107	2.82986	10.87262	5.57735	0	8.665052	4.285408	5.100095	16.210929	4.094066	3.053756	6.841373	10.792073	3	18	2	0	2	1	4	16	7	0	10	6	5	20.940299	7	5	9	10.940299
L3_chr14_-_105437673	chr14	105437673	105437673	-	NA	NA	NA	2.528698	1.810134	0	2.942775	3.069543	1.362328	3.768114	5.600086	3.233036	33.697185	37.160812	21.546857	0	0.742541	0.494381	7.379756	7.016061	5.846297	3	3	0	3	3	2	5	8	4	31	41	32	0	1	1	12	8.965517	5.965517
L3_chr15_+_29386345	chr15	29386344	29386346	+	NA	NA	NA	3.182628	0.610418	0	1.951062	2.043806	0	0	0.540457	0.772772	0	5.192645	1.482306	13.191089	0.742541	0.494381	0.60736	0	0	3.901166	1	0	2	2	0	0	1	1	0	6	2	13	1	1	1	0	0
L3_chr15_+_36632035	chr15	36632035	36632035	+	NA	NA	NA	1.656842	1.810134	1.591957	2.942775	1.019722	0.638107	5.421853	3.30128	1.580632	0	2.583893	1.454129	1.032672	19.604114	6.851756	1.832151	2.913582	3.944081	2	3	1	3	1	1	7	5	2	0	3	2	1	25	10	3	4	4
L3_chr15_+_38240541	chr15	38240529	38240591	+	701	BUB1B	BUB1A,BUB1beta,BUBR1,MAD3L,SSK1,hBUBR1	13.662098	5.43343	3.183914	13.736158	1.019722	0	6.179967	16.435701	13.640071	0	2.529121	7.355175	43.966981	29.459057	22.478905	24.455667	6.859197	10.964494	16	9	2	14	1	0	9	27	17	0	3	10	42.957143	38.975728	37	40	10	11
L3_chr15_+_39310757	chr15	39310733	39310785	+	11261	CHP	SLC9A1BP	1.608488	1.810134	0	0	0	0	19.544259	11.196499	4.636629	11.58245	6.844988	9.334687	38.709108	24.349691	32.673127	34.283518	32.026559	34.385663	2	3	0	0	0	0	25	18	6	12	8	13	37.997207	32	50.994429	55.953412	43.953613	34.991304
L3_chr15_+_41264895	chr15	41264852	41264931	+	23582	CCNDBP1	DIP1,GCIP	95.149499	63.463804	67.543763	69.756759	26.567609	26.840724	24.219519	28.740046	17.190626	30.747951	19.000912	36.952379	116.006633	72.077015	100.225314	68.073247	76.980619	72.846766	108.550411	105.994962	37.997487	70.997519	26	36.994975	32.990741	43	21.476615	31	22	52.127622	114	93.932679	146.990952	111	101.995466	74
L3_chr15_+_42507128	chr15	42507095	42507136	+	51496	CTDSPL2	FLJ10523,HSPC058,HSPC129	2.461087	3.641388	1.591957	3.908924	0	0	7.920134	5.463107	7.122893	8.776128	5.947176	7.250123	18.507566	15.601406	15.710804	12.83646	16.128388	5.992499	3	6	1	4	0	0	11	9	9	9	7	10	18	20.556229	25.641026	21	23	6
L3_chr15_+_49988864	chr15	49988854	49988868	+	NA	NA	NA	0.804244	0.610418	0	0	0	0	1.398909	0	0	0	0.84304	0	14.318221	1.485082	7.535609	12.842833	7.132877	3.021404	1	1	0	0	0	0	2	0	0	0	1	0	14	2	13	21	10	3
L3_chr15_+_61268845	chr15	61268841	61268860	+	51762	RAB8B	FLJ38125	4.117929	0	5.161982	14.746345	0	1.362328	10.325819	3.577524	2.353404	4.8818	6.933498	3.677588	12.300597	9.823673	15.718568	17.745338	21.020808	10.893406	5	0	3	15	0	2	14	6	3	5	8	5	12	12.988889	25	29	27.967742	11
L3_chr15_+_61356856	chr15	61356843	61356868	+	83464	APH1B	APH-1B,DKFZp564D0372,PRO1328,PSFL,TAAV688	8.646535	1.220836	0	3.918306	0	1.362328	0.66108	1.080913	0	0.937795	0.84304	2.195282	15.331419	6.042967	6.500965	17.78907	4.830569	4.951215	10	2	0	4	0	2	1	2	0	1	1	3	15	8	11	28.968421	6.978723	5
L3_chr15_+_64781627	chr15	64781607	64781751	+	4091	SMAD6	HsT17432,MADH6,MADH7	99.165057	69.993775	30.083816	33.417333	23.536647	6.455118	23.48461	66.518546	26.590762	23.208812	23.317404	27.880438	41.825978	55.296136	9.930121	10.38663	9.633187	7.985542	112.996564	117	18	34	23	9	32	94.984674	33	23	27	38.958386	41	72	18	17	14	8
L3_chr15_+_67239958	chr15	67239936	67240051	+	26035	GLCE	HSEPI,KIAA0836	27.766706	9.660316	21.815718	24.521489	0	1.362328	1.98324	8.16539	43.720773	1.87559	14.700737	8.642388	13.325107	5.232875	19.590608	26.088701	17.482317	7.922311	31.989362	15.978723	13	25	0	2	3	14	53.982906	2	17	12	12.987805	7	34.616019	42.685583	24.987654	8
L3_chr15_+_73281273	chr15	73281272	73281297	+	56905	C15orf39	DKFZP434H132,FLJ46337,MGC117209	36.47445	25.180489	8.616153	36.43695	58.610334	24.696115	55.096663	104.582212	32.112699	58.831349	50.038445	58.691899	21.337332	17.701851	8.449826	10.426627	6.488913	16.701486	40.839307	42.446809	5	36.947598	57	29.842378	65.980673	113.67547	38.258808	54.976367	55.984444	85.879607	20.976	22.959871	14	17	9	17
L3_chr15_+_74416122	chr15	74416119	74416200	+	64843	ISL2	FLJ10160	54.376691	44.249028	18.857846	49.251988	43.083198	12.389218	15.636034	10.306987	4.005808	11.654153	7.614111	15.865251	25.566053	5.232876	10.071156	10.981472	8.089365	6.021581	63	74	11	50	42	18	22	17	5	12	8.978022	22	25	7	17.938144	18	12	6
L3_chr15_+_75011127	chr15	75011124	75011192	+	5955	RCN2	E6BP,ERC-55,ERC55,TCBP49	228.617277	151.783145	50.224838	162.022931	50.199207	15.21077	7.003456	38.267084	12.045642	7.974417	13.770749	21.690269	100.224808	82.556932	56.035993	76.337896	47.217778	47.691315	249	256.957687	28	163.973911	48.984724	21.998797	10	49	15	8	15.888199	30.268625	98.977548	105.977548	84	124	63.996479	49
L3_chr15_+_76419749	chr15	76419695	76419749	+	1381	CRABP1	CRABP,CRABP-I,CRABPI,RBP5	16.078149	4.522423	13.855933	7.827229	2.039444	0	2.82986	1.62137	0.110145	1.93233	0	0	15.256433	10.69092	8.486607	2.43951	4.358886	1.007135	19	7.490741	8	8	2	0	4	3	0.151515	2	0	0	15	14	13.705263	4	6	1
L3_chr15_+_78139101	chr15	78139062	78139363	+	54469	ZFAND6	AWP1,ZA20D3,ZFAND5B	61.256122	69.971801	32.303837	77.773541	33.748489	1.914321	19.206514	31.285793	27.167247	23.922998	32.940267	15.456942	17.433387	31.729802	32.947204	42.378248	48.747891	25.818374	71.852148	116.385734	18.996	79.145582	33	3	26	48.53125	34	24.843137	38.172122	21.163162	17	41.981087	55.952802	69.324122	68.067891	25.990521
L3_chr15_+_87588194	chr15	87588188	87588279	+	55215	FANCI	FLJ10719,KIAA1794	88.998156	62.278311	35.067025	38.443749	5.108987	1.273711	129.690991	164.965342	114.806905	67.203412	29.993858	69.44187	310.179734	368.172962	375.443751	164.022541	78.838724	126.481601	101.978873	103.939094	20.982079	38.982079	5	1.996416	165.989218	224.989233	139.99865	67	35	98	305.981728	472.98836	508.993889	266.956735	104	128.997779
L3_chr15_+_87706743	chr15	87706739	87706751	+	NA	NA	NA	55.625318	12.022798	3.343982	0	0	0	6.820762	10.553407	0	0	0	0	4.108814	2.227622	0	0	0	0	60.1552	20	2	0	0	0	9	15	0	0	0	0	4	3	0	0	0	0
L3_chr15_+_87723690	chr15	87723689	87723690	+	NA	NA	NA	0.804244	0	0	6.895737	10.796417	3.712866	2.16878	0	0	6.082939	15.145857	11.805126	0	0	0	0	0	1.007135	1	0	0	7	10.511111	5	3	0	0	6.00525	17	17.055024	0	0	0	0	0	1
L3_chr15_+_88346442	chr15	88346430	88346513	+	374655	ZNF710	DKFZp547K1113,FLJ00306,FLJ37393,MGC163413	21.241157	0.610418	0	32.169209	5.108987	2.000434	1.398909	0	4.778579	1.87559	3.426933	1.482306	1.032672	1.485082	0.494381	4.891787	7.50316	7.93472	25	1	0	32.831981	5	3	2	0	6	2	4	2	1	2	1	8	11	8
L3_chr15_+_90197538	chr15	90197536	90197941	+	28232	SLCO3A1	FLJ40478,OATP-D,OATP3A1,SLC21A11	101.466443	63.126839	35.973357	58.343552	16.373116	10.369873	24.458402	30.035112	27.880547	16.484587	12.056231	22.376823	18.90016	14.454907	12.0021	7.747601	6.37261	7.028717	115.319318	105.753565	20.172946	59.162785	16	15	34.104138	44.717035	34.231713	16.57716	14	31.38382	18.406066	19.23441	19.349884	12.7061	9	7
L3_chr15_+_90509282	chr15	90509280	90509284	+	NA	NA	NA	0	0	0	0	1.019722	0	0.66108	0.540457	2.326825	5.913903	14.808876	2.156844	0	9.08234	1.733047	14.094259	6.488913	7.884411	0	0	0	0	1	0	1	1	2.966667	6	16.9	3	0	12	3	23	9	8
L3_chr15_+_91226928	chr15	91226892	91227103	+	NA	NA	NA	231.522811	346.303525	283.975939	374.561748	100.73614	16.161367	33.944272	199.548888	81.664204	87.971764	69.3075	48.11149	102.036314	157.432122	171.536045	117.249549	89.293594	36.037687	253.401974	593.718348	147.439195	375.638597	97.946537	21.980279	41	218.343694	94.998249	81.499511	77.717713	70.983819	100.9336	198.594544	210.065623	189.634129	107.135053	36.914717
L3_chr15_+_97923719	chr15	97923702	97923774	+	NA	NA	NA	17.402006	30.699259	30.621922	77.842443	48.230646	9.280168	5.090274	17.265764	27.3443	29.224029	48.237287	66.435515	7.217768	18.246322	47.194025	59.559422	56.348262	33.543921	20.502845	51.463333	17	79	47	13	7	27	34	28.965398	55	95	7	24	71.997059	96.991176	72.979769	33.991228
L3_chr15_-_22472160	chr15	22472159	22472162	-	NA	NA	NA	48.700842	47.993883	41.291576	64.531353	100.521134	88.024081	56.598655	42.543413	28.524746	54.452489	30.789494	102.953313	1.365652	2.770854	6.46496	2.710665	2.335211	6.240335	51.745895	82.21474	21.333768	64.86699	97.274107	93.072342	62.99071	50.996258	33.506759	49.852273	34.529213	157.730685	1.325301	3.650602	9.864139	4.446484	3.302607	6.312333
L3_chr15_-_23479915	chr15	23479915	23479919	-	NA	NA	NA	0.804244	1.211934	1.591957	7.140373	10.250542	9.691655	3.768114	5.900265	0.78212	1.93233	1.709028	2.056914	0.098765	0.742541	1.180991	5.101353	0.851937	2.971095	1	2	1	7.269565	10	12.586207	5	9	1.013895	2	2	2.857143	0.093923	1	2.333333	8.333333	1.354167	3
L3_chr15_-_29071081	chr15	29071079	29071416	-	54893	MTMR10	FLJ20313	28.539691	25.696151	11.463836	30.467339	0	0	20.455081	22.421575	27.247524	11.718535	6.859682	10.046644	14.357245	24.404761	19.494441	4.875835	8.660412	12.840709	33	43	7	31	0	0	27	33	33	12	8	14	14	32	32	8	12	13
L3_chr15_-_31621592	chr15	31621592	31621592	-	NA	NA	NA	16.379456	11.242904	10.842991	21.797236	24.714255	1.362328	1.398909	0	2.402289	8.204045	1.709028	0	0	0.742541	2.4069	1.218951	0	0	18	19	6	22	24	2	2	0	3	8	2	0	0	1	4	2	0	0
L3_chr15_-_32289529	chr15	32289525	32289598	-	79768	C15orf29	FLJ22557,MGC117356	56.95209	46.049472	43.925614	72.905117	18.435299	5.7133	8.5247	24.893315	21.831499	31.661854	17.121868	8.509671	25.399805	20.201138	38.993486	32.869211	26.03152	11.871908	65	77	25	74	18	8	11.918033	38.540983	26.688525	30.52459	19.836065	11.918033	24.799189	26.776595	56.542554	53.585107	33.734043	11.93617
L3_chr15_-_41000269	chr15	41000266	41000334	-	146057	TTBK2	KIAA0847,TTBK,SCA11	45.662916	25.6629	13.552092	9.767688	4.08325	0	2.82986	24.0865	5.493376	10.765197	7.72567	12.055896	24.587889	3.730248	7.71396	6.702146	3.301651	1.993043	52	43	8	9.982249	4	0	4	35.96732	7	11	9	17	24	5	13	11	5	2
L3_chr15_-_46146318	chr15	46146318	46146320	-	NA	NA	NA	0	0.610418	0	2.942775	0	7.926795	0.66108	0	1.580632	0	0.41586	3.544256	0	0	0	0	1.733382	46.411153	0	1	0	3	0	10	1	0	2	0	0.5	5	0	0	0	0	2.482759	48.827586
L3_chr15_-_46890569	chr15	46890509	46890579	-	22995	CEP152	KIAA0912	0	1.220836	1.591957	0	0	0	4.043228	9.316875	8.668436	1.87559	9.434697	2.195282	15.415879	7.413969	9.03788	9.111946	1.931891	0	0	2	1	0	0	0	6	16	11	2	11	3	15	9.984848	17	14.940299	3	0
L3_chr15_-_48845156	chr15	48845124	48845438	-	84888	SPPL2A	IMP3,PSL2	46.925383	40.068239	49.175729	45.193472	25.577955	14.02151	0.934224	8.193198	39.585554	5.68351	15.401501	13.847301	32.668625	25.040713	50.486462	60.009108	55.158193	41.506847	55	66.96875	27	45.995984	24.995984	20	1.441606	14	48	6	17.975476	19	32	33	77.994924	97.982443	75	42
L3_chr15_-_61913134	chr15	61913134	61913244	-	8925	HERC1	p532,p619	69.407929	47.013385	20.035774	72.984718	58.531854	10.642496	14.955575	46.1435	36.704673	61.525021	59.95513	62.250742	43.742931	61.925596	64.729952	96.823283	95.741278	54.436133	78	79	12	73.98493	57	15	20	59.946636	43.997396	58.971488	67.982507	89.994778	43	80	89.96518	156.998333	113.986683	56
L3_chr15_-_62782468	chr15	62782460	62782475	-	4947	OAZ2	AZ2	68.429638	41.789245	8.505964	49.571114	41.170997	34.490459	19.465279	9.375153	3.126175	14.385554	12.185264	19.08409	169.65814	130.005363	149.218169	150.923707	205.250479	252.035061	73.983848	70.977659	5	49.984344	40	40	23.916667	13	4	14	14	27.916667	169.853348	162.856967	160.979811	242.916057	214.897346	268.936853
L3_chr15_-_66285477	chr15	66285476	66285490	-	91860	CALML4	MGC4809,NY-BR-20	0	0	0	1.847887	1.019722	0	1.398909	0	0	0.937795	3.298364	0	11.805902	1.468422	6.004095	5.194102	2.594175	6.944202	0	0	0	1.894737	1	0	2	0	0	1	3.888889	0	11.558295	1.955224	9.931034	8.519919	3.91467	6.94361
L3_chr15_-_68177102	chr15	68177079	68177313	-	7090	TLE3	ESG,ESG3,FLJ39460,GRG3,HsT18976,KIAA1547	382.282395	236.231375	444.059756	562.742283	590.830777	249.678666	736.241154	839.148094	962.846139	1057.584861	1053.307446	698.700416	82.132589	95.17397	153.754429	141.258241	206.993583	149.526788	409.999153	400.973245	227.999582	565.992922	572.992335	302.492197	778.991956	883.960975	1071.980606	925.993448	1143.898563	1057.524963	81	122.969234	209.865233	228.994258	250.995349	152.957933
L3_chr15_-_68842988	chr15	68842988	68842993	-	55075	UACA	FLJ10128,KIAA1561,MGC141967,MGC141969,NUCLING	0	0	10.842991	0	1.019722	0	0	0	0	0	0	0	0	0	0	0	0	0	0	0	6	0	1	0	0	0	0	0	0	0	0	0	0	0	0	0
L3_chr15_-_73531081	chr15	73531070	73531092	-	25942	SIN3A	KIAA0700,DKFZP434K2235,FLJ90319	21.273464	10.21424	3.183914	0	0	0	7.387168	12.129265	0.772772	0	0.84304	1.482306	2.116405	8.244894	2.471907	0.60736	0.083019	5.95835	24.918033	16.882319	2	0	0	0	10	18	1	0	1	2	2.058747	11	5	1	0.152381	6
L3_chr15_-_73817949	chr15	73817949	73818025	-	NA	NA	NA	38.930501	12.611297	24.455506	31.252635	21.791362	18.344965	49.372035	36.547128	66.772228	54.50774	66.443989	29.599595	16.38472	12.978024	45.39629	24.487649	25.880105	14.781448	44.629321	20.888889	13.876543	31.716049	21.284198	23.962963	60.646814	47.556886	78.26358	51.497006	75.659352	41.804652	15.994898	17	61.880591	39.959559	33.989583	14.964437
L3_chr15_-_76890825	chr15	76890824	76890847	-	11173	ADAMTS7	ADAM-TS7,DKFZp434H204	0	0	0	0	1.019722	0	0	0	0	0	0.84304	14.256637	1.032672	0	0	0	0.643964	1.007135	0	0	0	0	1	0	0	0	0	0	1	20	1	0	0	0	1	1
L3_chr15_-_78003097	chr15	78003059	78003160	-	400410	ST20	HCCS-1	30.544045	31.327112	25.619783	68.067053	37.176867	5.637629	7.106231	13.410673	20.145709	14.634292	33.75805	26.296158	13.513871	15.205514	15.975384	26.128582	41.571017	26.932612	36.062989	51.976526	15.182146	69.332014	36.375249	8.610057	10.663388	22.535972	25.576286	15.354146	39.121622	36.383036	13.136496	20.32198	27.70298	42.829328	58.420334	26.972701
L3_chr15_-_91393154	chr15	91393151	91393155	-	NA	NA	NA	26.733675	18.101258	5.504219	21.394141	23.678516	24.769822	2.769169	1.941468	0.553045	1.65428	2.552068	5.415025	0	0	0	0	0	0	30.175931	30.302934	3.367984	21.737958	23.088422	31.654526	3.963466	3.534774	0.723214	1.723214	3	7.472439	0	0	0	0	0	0
L3_chr15_-_93956211	chr15	93956211	93956212	-	NA	NA	NA	0	0	0	0	0	0	0	0	0	0	0	0	6.132767	0	10.061021	6.761824	2.130027	1.007135	0	0	0	0	0	0	0	0	0	0	0	0	6	0	14	11	3	1
L3_chr15_-_99609343	chr15	99609331	99609748	-	22856	CHSY1	KIAA0990,CSS1	228.393314	198.891359	422.616351	373.975697	134.689785	25.426629	80.066971	164.509742	237.230688	177.326891	89.842159	57.365364	83.236363	119.007188	360.855558	135.564944	135.219442	35.445299	244.999252	339.440016	209.998505	375.814815	130.722222	33	96	205.982982	278	166.972789	102	82	82	152.973856	447.940139	219.973856	166.973856	36
L3_chr15_-_99847172	chr15	99847147	99847521	-	5046	PCSK6	PACE4,SPC4	9.513442	10.891392	13.634846	114.256838	123.094796	101.598226	7.621604	7.783555	23.792758	51.96361	180.187787	153.170057	9.354633	5.223518	7.885173	37.769212	103.264565	57.39457	11.344669	18.07481	8.117166	115.434039	119.596739	116.142126	10.875175	12.617289	28.729452	49.855135	198.851705	229.449401	9.085799	7.051843	13.288791	61.393419	120.596535	59.125743
L3_chr16_+_481476	chr16	481468	481505	+	NA	NA	NA	20.915182	1.831254	0	0	0	0	0	4.287431	1.580632	0	0.84304	0	9.25715	4.525839	0.494381	1.214719	2.130027	0	24	3	0	0	0	0	0	7	2	0	1	0	9	6	1	2	3	0
L3_chr16_+_559968	chr16	559962	559971	+	9091	PIGQ	GPI1,MGC12693,c407A10.1,hGPI1	12.98411	11.977124	4.93594	16.748508	9.224805	5.617221	3.621307	3.841737	3.934036	0	0	5.009821	3.072054	0.742541	9.134666	1.826311	1.36976	1.007135	15	20	3	16.990196	9	7.87069	5	6	5	0	0	7	3	1	14	3	2	1
L3_chr16_+_580071	chr16	580057	580205	+	57799	RAB40C	LA16c-398G5.1,RARL,RASL8C	22.86771	17.811324	6.753939	20.697934	18.511333	3.940454	36.498	14.993477	16.314778	15.301908	45.829075	36.233893	3.098016	6.032171	2.18398	6.553308	7.093454	17.651761	27.032786	29.645851	4	21.061202	18.061202	5.691843	44.598408	22.816	20	15.271281	51.572766	52.508362	3	8.06725	4.323552	10.746118	9.95503	18.089158
L3_chr16_+_639363	chr16	639294	639411	+	197335	WDR90	C16orf15,C16orf16,C16orf17,FLJ36483,FLJ44660,KIAA1924	197.86743	106.070746	67.911451	65.953797	37.938925	19.281253	38.451263	124.773011	65.736396	53.807249	23.301247	68.821136	33.750603	34.391981	29.772615	15.24974	7.165434	17.893653	218.987931	177.986111	39	67	36.998243	26.993068	52	170.971123	80.985706	52.969388	26.99182	97.98364	33	44.85641	49.402105	25	11	18
L3_chr16_+_658100	chr16	658099	658183	+	89941	RHOT2	ARHT2,C16orf39,MIRO-2,RASL,LA16c-313D11.4	80.718702	38.87455	34.332936	25.44933	33.655259	22.551879	4.228769	4.175439	3.091087	7.695185	5.058241	14.161713	35.80264	24.164454	37.510509	17.684411	19.060468	36.560574	93	64.847305	20	26	32.925325	30	6	7.094017	4	8	6	19.724138	34.979253	32	62.953852	28.991667	27	36.987448
L3_chr16_+_1323646	chr16	1323645	1323647	+	NA	NA	NA	0.804244	0	1.591957	12.828818	1.019722	0	0	0	0.772772	3.887265	3.464574	0.741153	3.072054	0	3.187254	2.446396	2.130027	0	1	0	1	13	1	0	0	0	1	4	4	1	3	0	5.115385	4	3	0
L3_chr16_+_1974206	chr16	1974189	1974216	+	2671	GFER	ALR,ERV1,HERV1,HPO,HPO1,HPO2,HSS	15.001359	3.043188	6.367829	10.770004	6.133072	0	0	0.540457	0	0.937795	0.84304	0.764234	4.119751	0.042444	1.162925	4.249594	2.676458	3.012264	18	5	4	11	6	0	0	1	0	1	1	1.028213	4	0.059952	2.185185	6.966667	4.038898	3.038898
L3_chr16_+_2037986	chr16	2037975	2038049	+	7249	TSC2	LAM,FLJ43106,TSC4	195.209671	137.99239	78.128653	162.769269	211.596743	132.348717	379.252166	396.74569	230.507063	228.449289	298.3287	309.0471	87.915767	38.786931	39.291368	47.045878	66.309278	97.873888	217.638673	232.818742	44.996008	164.845009	205.896923	165.981665	426.813471	473.749237	270.96509	214.753832	329.950448	460.57818	87	50.996032	62.964782	76.621116	85	100.833912
L3_chr16_+_2145674	chr16	2145674	2145811	+	84231	TRAF7	DKFZp586I021,MGC7807,RFWD1,RNF119	297.548209	184.697616	107.011634	314.38773	296.673404	231.551957	224.799381	295.881005	113.409421	283.917651	250.322759	178.15418	122.74198	127.974535	89.920153	144.98721	154.000973	198.725564	321.964446	312.987077	58.897463	316.990243	287.955167	269.870729	262.861271	347.809579	134.994329	259.996238	277.998741	262.905408	120.957587	163.95942	128.949936	234.936869	185.984463	205.954358
L3_chr16_+_2450536	chr16	2450535	2450539	+	80178	C16orf59	FLJ13909	4.607486	10.174027	10.672408	15.051681	16.246101	12.029313	26.484249	11.602299	1.306485	14.249708	14.560745	22.688981	0.088441	2.290175	0.12974	0.697641	0.064284	4.669025	5.410713	17.126708	5.979846	15.236065	15.819467	14.640228	31.584502	16.031337	1.713452	13.668542	16.409058	33.354403	0.084034	3.029586	0.335766	1.150068	0.120482	4.734725
L3_chr16_+_3304600	chr16	3304600	3304600	+	NA	NA	NA	0	0.610418	0	0	0	24.45569	0	0	0	0	0	0	0	0	0	0	0	0	0	1	0	0	0	28	0	0	0	0	0	0	0	0	0	0	0	0
L3_chr16_+_5355697	chr16	5355697	5355700	+	NA	NA	NA	4.185541	3.022067	2.987228	5.492424	2.35139	0.170906	3.432055	5.039375	4.378922	2.419583	3.153328	0	55.996156	39.555185	25.289742	38.723799	50.151968	16.924928	5	5	1.8	5.6	2.3	0.3	4.826087	7.826087	5.438735	2.481209	3.695652	0	55.681319	50.434671	34.033313	62.663969	57.654003	17.422227
L3_chr16_+_17354715	chr16	17354715	17354717	+	NA	NA	NA	0	0	0	0	0	0	0	0	0	0	0	2.178518	0	0	0.530111	0.071632	1.940402	21.538251	0	0	0	0	0	0	0	0	0	0	0	2.976744	0	0	1.100143	0.119205	2.753803	22.204261
L3_chr16_+_21077500	chr16	21077441	21077503	+	57146	TMEM159	PROMETHIN	2.461087	0.97865	0	1.951062	1.019722	0	0.66108	0	3.982921	0	1.709028	2.908258	5.12756	13.517618	6.484216	4.254145	19.668429	17.927416	3	1.6	0	2	1	0	1	0	5	0	2	4	4.97561	17.919607	10.97561	6.987805	26.818684	17.97561
L3_chr16_+_21926932	chr16	21926932	21926939	+	146174	C16orf52		6.013676	11.356817	1.591957	11.804432	6.152218	0.638107	0.66108	0	4.486052	2.870125	4.238148	0.88639	3.072054	1.502626	2.901281	2.433671	3.417954	4.985364	7	19	1	12	6	1	1	0	5.548173	3	5	1.187075	3	2	5	4	5	5
L3_chr16_+_24648501	chr16	24648459	24648538	+	27327	TNRC6A	CAGH26,DKFZp666E117,FLJ22043,GW1,GW182,KIAA1460,MGC75384,TNRC6	5.815591	3.933608	2.751518	8.42763	1.451514	3.732257	12.469341	22.51929	30.36276	17.775096	22.618845	18.504042	7.022308	3.915448	18.532022	2.6862	1.621388	13.716087	7.112076	6.445597	1.787819	8.637112	1.426261	5.593526	17.134122	32.911633	37.639174	18.414352	26.206016	25.737497	6.811508	5.247658	31.978526	4.41463	2.585852	13.834948
L3_chr16_+_30569599	chr16	30569598	30569803	+	78994	PRR14	DKFZp781A13198,MGC3121	7.238197	2.441672	1.591957	5.828677	24.572759	3.31576	11.896096	19.784779	29.523498	3.75118	1.68608	8.566974	2.083702	2.987708	1.585218	2.433671	4.671411	4.007313	9	4	1	5.975	24	4.936842	16	29	35	4	2	12	2.017233	4	3	4	7	4
L3_chr16_+_30681109	chr16	30681106	30681143	+	9810	RNF40	BRE1B,DKFZp686K191,KIAA0661,MGC13051,RBP95,STARING	54.191767	20.322809	15.640349	24.916494	15.498274	11.554652	27.253256	21.769368	24.781808	9.135931	20.120514	14.65895	33.969478	32.706234	21.635356	25.774701	33.15471	41.590006	59.481959	33.916667	9	25.281346	15.140673	15.978723	32.972376	29.994475	29.730507	8.994475	23	20.98895	33.553046	41.985866	31.986221	41.978799	40.785866	43.325284
L3_chr16_+_31143659	chr16	31143659	31143661	+	NA	NA	NA	12.187675	5.989223	22.776222	8.846585	3.063528	0.638107	5.899699	8.951158	3.233036	4.884211	15.790183	3.583621	3.768806	5.38472	3.823916	2.43951	0.711948	0	14	10	12	9	3	1	7.892857	12.986667	4	5.057661	18	4.984848	3.666667	7.09633	6	4	1.096552	0
L3_chr16_+_31273997	chr16	31273955	31274073	+	3687	ITGAX	CD11C	10.955107	1.211934	8.345896	22.540267	31.721026	10.004389	40.744132	83.78685	108.06364	418.137069	997.281169	895.517358	16.342207	20.606677	79.976849	155.112537	357.388852	303.019565	13	2	5	23	30.977528	14	51.999679	102.999679	126.99553	373.999679	1070.998077	1382.95672	16	27	101	250.993659	386.995475	316.99729
L3_chr16_+_48837541	chr16	48837541	48837541	+	NA	NA	NA	0.804244	0	0	0	3.069543	0	15.05611	0	0	0	0	2.156844	2.054407	0	0	0	0	0	1	0	0	0	3	0	18	0	0	0	0	3	2	0	0	0	0	0
L3_chr16_+_49666065	chr16	49666064	49666069	+	NA	NA	NA	0	0	0	0	0	0	0	0.018381	0	10.353922	0	0.741153	14.890183	4.130773	7.981046	4.025898	9.192811	4.104917	0	0	0	0	0	0	0	0.049438	0	10	0	1	14.653299	5.478104	13.777864	6.595332	12.654538	4.099503
L3_chr16_+_51799868	chr16	51799854	51799868	+	80205	CHD9	AD013,CReMM,KISH2,PRIC320	0	0	0	0	0	0	1.398909	0.540457	0	0.937795	1.68608	12.610869	3.087079	0.742541	0	0	1.36976	1.007135	0	0	0	0	0	0	2	1	0	1	2	18	3	1	0	0	2	1
L3_chr16_+_56134055	chr16	56134053	56134080	+	221188	GPR114	PGR27	3.332943	18.981175	1.591957	0	0	0	31.316157	19.14302	9.09882	0.937795	0.84304	2.195282	7.191806	10.525566	1.977525	0	0	2.971095	4	32	1	0	0	0	40.813325	29	11	1	1	3	7	14	4	0	0	3
L3_chr16_+_56220044	chr16	56220044	56220047	+	9289	GPR56	BFPP,DKFZp781L1398,TM7LN4,TM7XN1	0	0	18.736874	0	0	0	0	0	0.772772	0	0.84304	0	0	0	1.090837	0	0	0	0	0	10	0	0	0	0	0	1	0	1	0	0	0	2	0	0	0
L3_chr16_+_56327163	chr16	56327141	56327246	+	10300	KATNB1	KAT	28.061165	19.311751	6.367828	20.564875	26.587924	9.952565	9.263037	4.518334	5.44449	11.725597	3.426933	7.316737	37.926855	31.786511	31.880632	32.246539	26.824119	31.702735	33	32	4	21	26	15	12.970588	8	7	12	4	10	36.975669	41.993056	54.758333	52.751034	37.725561	32
L3_chr16_+_65268788	chr16	65268787	65268788	+	NA	NA	NA	150.496929	140.115765	201.681826	190.131223	145.894042	52.871916	10.079713	7.737602	14.399639	24.38038	15.145857	9.645004	89.791499	81.782851	359.604792	123.39787	160.264213	103.401831	152.959276	242.986425	93	190	140.972851	58	12.817391	11	17	23	17	14	90	102	324	197.985	161	110
L3_chr16_+_66464468	chr16	66464425	66464528	+	23644	EDC4	Ge-1,HEDLS,RCD-8	198.555717	115.405632	65.167865	94.344856	89.163482	60.412742	172.512426	198.619177	97.727818	82.981574	90.337757	88.004468	175.799333	124.06489	110.138832	73.841831	69.051604	73.951555	224.849313	192.88422	37.969123	95.989112	87.052687	81.917891	216.96449	269.967698	119.973947	82.949864	103.979101	126	172.920923	161.938389	171.901758	120.642898	93.993904	74.986723
L3_chr16_+_66676760	chr16	66676753	66676856	+	4775	NFATC3	NFAT4,NFATX	33.668113	12.403852	9.711811	63.425103	15.31764	4.638976	39.348142	17.209437	32.137942	61.096372	40.260452	41.688054	35.767846	15.176309	39.818911	47.474486	48.607365	21.468611	38.994595	20.467552	6	64.537996	15	7	50.846754	27	39.648219	59.989094	46.644644	59.156664	34.994342	20.18251	66	77.512533	64.991667	21.876404
L3_chr16_+_67154607	chr16	67154607	67154607	+	146198	ZFP90	NK10,ZNF756	0	0	0	0	0	0	0	0	0	0	0	0	11.152647	0	0	0.60736	0	1.007135	0	0	0	0	0	0	0	0	0	0	0	0	11	0	0	1	0	1
L3_chr16_+_69271162	chr16	69271158	69271162	+	NA	NA	NA	0	0.610418	0	0.975531	0	2.000434	0	0	0	0	0.84304	0	0	0	0	0	13.182356	0	0	1	0	1	0	3	0	0	0	0	1	0	0	0	0	0	16	0
L3_chr16_+_69328512	chr16	69328512	69328512	+	NA	NA	NA	0	0	0	0	0	0	0.66108	0	0	14.706725	0	0	0	0	0	0	0	0	0	0	0	0	0	0	1	0	0	14	0	0	0	0	0	0	0	0
L3_chr16_+_70003304	chr16	70003303	70003305	+	NA	NA	NA	16.75195	7.14196	11.331253	7.527461	14.837477	3.537068	0	0	0	0	0	0	1.536146	3.760421	5.318106	1.218951	1.36976	2.408717	18.792788	11.949038	6.476442	7.675481	14.456731	4.984135	0	0	0	0	0	0	1.484848	4.969697	8.454545	2	2	2.424242
L3_chr16_+_74157777	chr16	74157757	74157814	+	11345	GABARAPL2	ATG8,GATE-16,GATE16,GEF-2,GEF2	53.482063	32.886933	34.356139	64.421807	45.274177	11.755329	8.695527	4.182681	3.345175	7.14117	3.630603	5.641722	61.639415	46.01973	58.03711	80.004244	101.858771	87.300215	60.757442	54.963333	19.478162	65.371128	44.1771	17.002362	11.302732	7.237744	4.347729	7.332488	4.26143	7.720781	60.608637	59.891128	83.522126	130.100613	122.495247	89.84808
L3_chr16_+_79132957	chr16	79132957	79132957	+	83657	DYNLRB2	DNCL2B,DNLC2B,MGC62033,ROBLD2	0.804244	1.211934	0	0.975531	1.019722	0.638107	0.66108	0	0	0	0	2.156844	12.375262	4.592579	4.559783	3.061421	0.643964	0.854369	1	2	0	1	1	1	1	0	0	0	0	3	12.215686	6	7	5	1	0.846154
L3_chr16_+_80222080	chr16	80222080	80222081	+	NA	NA	NA	38.466432	58.20577	54.273356	90.768433	115.792256	109.55786	159.700007	335.596499	105.673294	200.186558	156.116101	620.740933	4.087056	13.243968	43.53155	12.311129	8.766051	31.572757	41	100	27	90.989691	111.965863	110.989691	164	308.998965	118	172	167.998965	1010.989648	4	17	51	20	11	33
L3_chr16_+_87164287	chr16	87164283	87164381	+	124245	NHN1	FLJ22664,FLJ34530,FLJ36075,NHN1	321.254961	219.063272	223.609765	238.074662	105.79093	55.409822	253.932088	154.749967	210.33756	103.726894	105.798958	118.691889	97.191383	98.667423	120.722836	81.772337	71.246631	81.614268	339.978686	374.995195	114	239.998397	102.996808	69	282.993769	183.981579	242	99.994662	118	175	96	126.972565	158	132.994378	87	84
L3_chr16_+_88169666	chr16	88169637	88169697	+	27132	CPNE7	MGC34192	67.9007	53.160084	19.963711	49.279209	25.604054	4.847712	12.253885	10.965595	16.630388	8.63298	7.665082	9.296249	9.294049	5.999727	5.30706	7.928762	3.323871	5.035673	76	89.391535	11.996599	49.989865	24.996599	7	17	17	20.47583	9	9	13	9	8	9	13	5.1875	5
L3_chr16_+_88467491	chr16	88467489	88467537	+	22980	TCF25	FKSG26,Hulp1,KIAA1049,NULP1,PRO2620,hKIAA1049	13.088354	10.269991	12.434948	8.795961	8.145148	3.370606	6.31268	13.516042	16.458528	1.92088	3.395108	12.244561	12.348317	21.131908	24.762866	13.413317	17.446907	32.419172	15.975309	16.950617	7	9	7.987654	4.962963	8.988636	19	20	1.988636	4	17	12	27.87963	41.790682	22	24.913876	32.928726
L3_chr16_-_62630	chr16	62594	62647	-	64285	RHBDF1	C16orf8,Dist1,EGFR-RS,FLJ2235,FLJ22357,gene-89,gene-90,hDist1,gene -89,gene -90	9.966588	9.016669	15.092694	76.990831	70.902474	27.974313	4.119978	4.287431	20.893336	40.661863	85.61933	43.168904	7.191806	0	22.589896	20.831315	35.203384	28.368367	11.977358	15	8.996124	77.93633	69	36.992248	6	7	26	40.908114	96.97482	61.081735	7	0	36.200268	34	48.62194	28.875
L3_chr16_-_342658	chr16	342641	342709	-	NA	NA	NA	26.558367	16.870063	22.177359	31.448331	23.456079	5.277082	6.13526	8.992266	14.380845	0.937795	10.324256	7.271717	17.481223	15.734883	11.348257	4.26159	6.603302	8.014624	30.994898	27.989899	12.92759	32	22.898527	8	9	14.926768	18	1	12	10	17	20.866197	20	7	10	8
L3_chr16_-_1192255	chr16	1192255	1192255	-	NA	NA	NA	2.153226	4.000435	10.015827	1.957861	0	0	1.257643	1.728703	7.323814	0.639058	3.685465	1.593293	0	3.0166	27.699696	2.831535	1.123484	1.962374	2.571429	6.686411	5.571429	2	0	0	1.8125	2.8125	8.831731	0.692308	4.25	2.197115	0	3.96875	33.990575	4.626346	1.667163	1.96875
L3_chr16_-_1205334	chr16	1205334	1205335	-	NA	NA	NA	9.801225	5.367771	1.591957	6.895737	5.123968	4.532625	12.361914	7.197145	19.56386	3.981573	4.349605	2.995954	15.172065	3.815345	26.779955	7.363125	4.530728	5.879572	11	9	1	7	5	6	15	10	23	4	5	4.206313	15	5	33	12	6	6
L3_chr16_-_1427674	chr16	1427674	1427674	-	NA	NA	NA	5.598013	10.154997	6.221507	2.801956	0	0	30.045645	38.782633	29.788551	4.371657	2.693699	0.469288	8.534177	11.819231	12.87511	4.169961	0.78538	0	6.428571	17.142857	3.571429	2.857143	0	0	34.099874	44.724874	34.375	4.375	3.125	0.625	8.4	15.2	17.37561	6.8	1.2	0
L3_chr16_-_2663416	chr16	2663383	2663446	-	NA	NA	NA	28.556841	1.831254	4.775871	15.924705	5.207343	0.638107	18.576882	24.374101	40.3003	20.644946	24.97952	17.875502	8.235415	6.281788	20.663445	14.534309	15.683017	10.028893	34	3	3	16.267529	5.098056	1	25	37.969472	49.65109	21	29	24.754188	8	8.443282	34.156368	23.807147	22.527897	10
L3_chr16_-_2767269	chr16	2767257	2767280	-	6923	TCEB2	SIII	7.670518	11.420808	0	13.695382	12.282776	5.829074	0.960676	3.649634	0	4.802455	1.68608	0	22.476917	15.845623	15.798561	14.596874	24.306611	33.532791	9	19	0	13.97619	12	9	1.481013	6	0	5	2	0	21.982022	20.955903	24.99095	23.833962	32.964912	34
L3_chr16_-_3131372	chr16	3131372	3131373	-	NA	NA	NA	0	1.810134	0	0.975531	0	0.638107	0	0.540457	1.580632	0	0.84304	0.741153	3.072054	11.613516	26.349806	9.235029	9.410014	12.589419	0	3	0	1	0	1	0	1	2	0	1	1	3	15	33	15	12	13
L3_chr16_-_3870473	chr16	3870470	3870716	-	1387	CREBBP	CBP,RSTS,RTS,KAT3A	15.738305	10.639013	12.317659	24.413157	13.408519	3.940258	13.651482	12.824992	20.018085	14.488935	16.349253	34.11589	2.065344	4.080388	5.496485	4.264214	2.767083	0.449057	18.687025	17.681111	6.968421	24.906674	13.110438	5.969863	18.687199	21.114336	24.641058	14.587256	19.092121	48.665853	2	5.479944	10.283602	7	4.211942	0.439877
L3_chr16_-_4604891	chr16	4604891	4604906	-	124402	FAM100A	FLJ31223,FLJ32185,PP11303	32.185693	25.983443	6.753939	3.929369	13.350475	12.921607	25.878431	41.392375	54.348715	26.434216	43.235722	29.099018	36.391737	47.224429	30.868283	26.488655	45.345088	27.849842	35	44	4	4	13	17	30	50	62	25	48	43	36	60	39	43	53	29
L3_chr16_-_4792636	chr16	4792617	4792692	-	79641	ROGDI	FLJ22386	84.514845	67.943818	33.119486	26.496145	26.069519	22.18033	16.888726	7.862376	2.402289	6.75739	12.878762	21.520194	44.903491	17.007306	11.872911	6.687093	19.499987	19.826442	97.481536	114.475476	20	27	25.481536	32.481536	23.139442	13	3	7	15	30.022776	44	22.563078	19.993243	10.986667	27	20
L3_chr16_-_11917261	chr16	11917241	11917368	-	2935	GSPT1	551G9.2,ETF3A,GST1,eRF3a	283.36663	192.864309	149.37861	259.425292	126.725262	24.476598	196.92556	206.352165	241.587585	177.184932	197.051659	199.81138	69.165903	79.035887	94.903091	84.313664	89.157264	98.913182	313.785115	325.22652	84.412305	262.550132	123.44288	34.727524	241.623276	277.95995	286.544557	168.64607	223.202084	289.473392	67.757625	103.038862	141.698645	137.392362	117.544946	100.646477
L3_chr16_-_12561601	chr16	12561600	12561601	-	NA	NA	NA	0	0	0	0	0	0	0	1.858813	0	6.931043	11.547768	15.21432	0	0	1.090837	3.679287	23.601839	18.342478	0	0	0	0	0	0	0	3	0	7	13.182371	22.070076	0	0	2	6.022835	28.718571	18.857458
L3_chr16_-_30289287	chr16	30289201	30289337	-	26000	TBC1D10B	DKFZP434P1750,FP2461	57.009741	46.425165	18.151801	42.194281	53.536359	24.545369	34.469967	37.76928	32.867252	27.410164	16.227975	37.393251	14.646006	24.488971	14.13648	9.888221	9.2383	20.154906	67	77.170732	11	42.979557	52.291903	35.079646	47	60	40.935361	28	19	52.968379	14.22148	32.259023	26.164776	16.251331	13.470803	20.259023
L3_chr16_-_30453415	chr16	30453409	30453797	-	65988	ZNF747	MGC2474	78.574388	47.557024	24.466471	65.814059	62.369173	25.43194	49.458412	39.204288	33.098747	30.152683	18.893412	22.768874	45.182851	21.755543	9.224771	39.195789	21.134087	19.000343	92.986501	78.899225	14	67	60.959459	37	67	63	41	31	22	31.947917	43.993548	28.993548	16.974684	64	29	19
L3_chr16_-_49059728	chr16	49059728	49059729	-	NA	NA	NA	0	0.780612	0	3.826545	2.318515	4.693033	2.066965	0	0.772772	0.937795	2.552068	14.600173	0	0	0	0	0	0	0	1.272727	0	3.909091	2.272727	6.545455	3.009221	0	1	1	3	21.105705	0	0	0	0	0	0
L3_chr16_-_53520241	chr16	53520232	53520282	-	NA	NA	NA	23.769064	17.433284	12.434948	10.793383	0	0.638107	2.059989	0.540457	3.161264	0	1.68608	8.407899	15.336027	8.297943	4.384425	16.536204	4.705882	1.007135	28	29	7	11	0	1	3	1	4	0	2	12	15	11	8	27	7	1
L3_chr16_-_65169053	chr16	65169053	65169053	-	NA	NA	NA	0.804244	3.000661	1.591957	0.975531	0	0	1.398909	3.30128	0	0	0	0.741153	10.104222	6.93636	2.378295	0	0	1.993043	1	5	1	1	0	0	2	5	0	0	0	1	9.958333	9	3.958333	0	0	2
L3_chr16_-_65751304	chr16	65751304	65751304	-	8717	TRADD	Hs.89862,MGC11078	0	0.610418	0	2.942775	1.019722	0	0	12.208791	0	0	1.709028	0	0	0	0	0	0.643964	0	0	1	0	3	1	0	0	16	0	0	2	0	0	0	0	0	1	0
L3_chr16_-_66240476	chr16	66240476	66240477	-	NA	NA	NA	0	0	0	0	0	0	0	0	0	10.353922	0	0.741153	1.032672	0	0	0.60736	0	0	0	0	0	0	0	0	0	0	0	10	0	1	1	0	0	1	0	0
L3_chr16_-_66251650	chr16	66251626	66251716	-	65057	ACD	PIP1,PTOP,TINT1,TPP1	89.656752	59.124337	18.327964	29.397813	30.677077	33.147588	46.729516	28.581218	14.050245	13.51478	7.633256	31.569039	69.177364	48.086631	29.375081	10.988358	11.687985	26.745369	103	98.990741	11	30	30	44	61.718677	44.863123	18	14	9	44	67.957529	63	48	18	17	27
L3_chr16_-_69277458	chr16	69277409	69277475	-	92154	ABBA-1		27.171988	19.179044	12.103907	9.767372	13.307101	6.641627	73.305324	80.448295	48.506316	31.279133	28.161836	33.900787	18.352982	14.384617	7.591803	11.605923	13.035411	7.942209	31.204147	32	7	9.984615	13	9	90.887692	108.126374	57.99022	30.99022	32	48.144012	18	18.972973	13	19	18.106995	7.990741
L3_chr16_-_71379142	chr16	71379121	71379145	-	NA	NA	NA	6.733174	8.834329	6.426151	14.743806	9.208291	5.110697	2.271476	3.490089	3.363704	2.301661	2.517958	5.656942	1.856023	1.629147	1.552185	2.19889	1.475042	3.251892	7.991523	14.727232	4.037756	15.00628	9.00375	7.717769	3.42604	5.689445	4.239377	2.499491	2.989429	7.957653	1.788625	2.198049	3.237053	3.619991	2.371981	3.204215
L3_chr16_-_73843035	chr16	73843011	73843035	-	9564	BCAR1	CAS,CRKAS,P130Cas,CAS1,CASS1	0	1.831254	4.707785	4.884455	3.059166	0.638107	0.66108	2.799624	6.336325	1.87559	0.84304	3.610973	4.119751	3.722843	20.11923	3.04103	3.417954	29.231583	0	3	2.96	5	3	1	1	5	8	2	1	5	4	4.957983	31	5	5	30
L3_chr16_-_73857382	chr16	73857381	73857434	-	NA	NA	NA	0	0.890458	1.788336	12.802096	4.08325	1.276214	0.66108	2.259167	5.554957	2.94947	13.33141	0.396677	1.032672	0	2.113656	0.60736	0	2.014269	0	1.454969	1.114754	13	4	2	1	4	6.962264	3	15	0.525773	1	0	4.096022	1	0	2
L3_chr16_-_83433426	chr16	83433426	83433426	-	NA	NA	NA	64.51395	40.868526	16.737923	7.886126	7.180999	0.638107	50.383933	47.30448	19.992165	15.804018	27.081472	48.470641	13.33938	13.243968	10.061021	3.692466	10.867595	9.747015	67.02381	70.02381	9	8	7	1	55	53.366667	23.360731	15	30.060731	73.666667	13.175	17	14	6.025	13.4	10.025
L3_chr16_-_83725858	chr16	83725858	83725858	-	NA	NA	NA	0	2.881876	0	0	0	0	0.635585	22.708735	3.203239	0.937795	0	2.106896	1.032672	7.72872	0	0	0.643964	0	0	4.8	0	0	0	0	0.964286	27.785714	3.964286	1	0	2.928571	1	10.010039	0	0	1	0
L3_chr16_-_84246955	chr16	84246955	84246957	-	NA	NA	NA	18.282272	16.501324	16.348425	21.778342	9.240182	2.123056	2.962336	4.821391	4.070608	1.93233	3.464574	12.979438	4.087056	8.506649	6.573767	10.472942	7.905055	7.806787	20.000915	28.000915	9.000915	22.00122	9.000305	3	4.002634	7.002634	5	2	4	19	4	11	10.005464	17	10.003643	8.001821
L3_chr16_-_85101671	chr16	85101671	85101675	-	NA	NA	NA	7.46889	3.663584	1.194486	3.755164	1.561619	0.516925	0.016266	4.068301	5.71789	4.323425	3.023618	2.095054	4.228959	8.385817	5.009121	11.984908	7.800748	2.736159	8.481556	6.117647	0.764706	3.823529	1.529412	0.846339	0.03252	6.287304	7.014948	4.451087	3.5	2.899032	4.138924	10.90363	7.650689	19.441176	9.882353	2.759248
L3_chr16_-_85162964	chr16	85162964	85162964	-	NA	NA	NA	0	0	0	0	0	0	0	0	0	0	0.84304	0.741153	10.146174	0	0	0	3.714923	1.007135	0	0	0	0	0	0	0	0	0	0	1	1	10	0	0	0	5	1
L3_chr16_-_87280375	chr16	87280367	87280383	-	333929	SNAI3	MGC129606,SMUC,SNAIL3,ZNF293,Zfp293	2.461087	1.822352	10.842991	18.858474	16.396911	5.451679	0	0.540457	0	9.554339	11.97472	0.741153	0	5.241771	21.270853	12.210375	13.268357	5.932571	3	3	6	19.173761	16	7.955882	0	1	0	9.735961	13.767442	1	0	6.964756	29.946903	19.964756	17.991379	5.973451
L3_chr16_-_87571070	chr16	87571056	87571139	-	863	CBFA2T3	ETO2,MTG16,MTGR2,ZMYND4	39.032706	22.884217	0	6.84059	5.102972	2.638541	28.716456	29.935429	6.38521	12.019243	27.793615	16.155124	26.53777	9.016174	2.0796	4.261589	13.999593	3.021404	45.991304	38	0	6.991304	5	4	38	44	8	12	31.880435	23	26	12	4	7	19	3
L3_chr17_+_7196203	chr17	7196201	7196233	+	147040	KCTD11	C17orf36,MGC129844,REN,REN/KCTD11	4.021221	1.220836	1.591957	14.729766	6.14369	3.971186	2.059989	2.56872	0	0	0	0.741153	2.065344	2.227622	1.977526	3.04103	2.013723	4.028538	5	2	1	15	6	5.904762	3	4	0	0	0	1	2	3	4	5	3	4
L3_chr17_+_19207763	chr17	19207762	19207763	+	NA	NA	NA	0	1.211934	0	0	0	0	6.820762	0.540457	14.076361	8.075238	8.817605	4.231691	0	0.742541	0	0.60736	0	0	0	2	0	0	0	0	9	1	16.805504	8	10	6	0	1	0	1	0	0
L3_chr17_+_22655034	chr17	22655034	22655035	+	NA	NA	NA	0	0	0	0	0	0	0	0	0	0	0	0	10.146174	0.742541	0	0	0	0	0	0	0	0	0	0	0	0	0	0	0	0	10	1	0	0	0	0
L3_chr17_+_23670321	chr17	23670307	23670354	+	27346	TMEM97	MAC30	0.804244	0.610418	3.343982	0	0	0	1.398909	0.540457	0.772772	0	0	0.741153	35.665314	23.563866	6.631983	9.75931	2.620022	10.678211	1	1	2	0	0	0	2	1	1	0	0	1	34.960615	30.96868	11.991935	15.969697	3.946154	10.77655
L3_chr17_+_23686915	chr17	23686883	23686922	+	7126	TNFAIP1	B61,B12,EDP1,MGC2317	0.804244	1.211934	3.343982	4.877655	2.039444	1.245919	22.524218	7.376498	7.074008	4.745715	10.430764	12.76596	4.130688	3.747794	4.384425	4.271661	2.657687	17.786632	1	2	2	5	2	1.956522	30	12	9	5	12	17.962963	4	5	8	7	4	18
L3_chr17_+_24369615	chr17	24369614	24369615	+	NA	NA	NA	0	0	0	0	0	0	0	0	0	0	0	0	1.032672	10.709639	2.095221	5.98324	3.517059	3.000177	0	0	0	0	0	0	0	0	0	0	0	0	1	13.885714	3.860465	9.763529	4.948924	3
L3_chr17_+_25730079	chr17	25730030	25730123	+	1362	CPD		106.485193	88.179341	56.137751	116.309895	59.224864	10.756094	175.446585	322.714522	336.208514	236.16061	410.005611	487.645477	102.857912	79.404123	119.986074	78.591265	115.705653	74.257997	118.992072	147.996032	33	117.982268	57.858844	15.149995	215.993869	407.991446	395.958208	224.896371	457.937715	724.788619	101	103.896393	169.912131	127.993319	148.965273	75.950627
L3_chr17_+_26446070	chr17	26446048	26446125	+	4763	NF1	DKFZp686J1293,NFNS,VRNF,WSS	19.178587	13.272	31.226821	30.423683	4.078888	3.362762	10.126161	22.81904	19.999282	20.574008	15.409795	30.301672	26.093344	18.84782	17.754546	47.874371	28.883976	13.905992	22.985915	22	18	31	4	5	14	33	25	21	18	43	25.594705	25	30.996711	77.996587	39	14
L3_chr17_+_29793696	chr17	29793696	29793696	+	NA	NA	NA	0	0	0	0	0	0	6.264127	10.506705	3.233036	13.6128	7.023452	4.915947	3.68132	2.88621	1.733047	6.144174	1.541053	2.971095	0	0	0	0	0	0	8	14	4	13	8	7	3.6	3.8	3	10	2.228571	3
L3_chr17_+_31975598	chr17	31975595	31975603	+	79893	ZNF403	DIF-3,DIF3,FLJ21230,FLJ22561,FLJ42090,LCRG1,LZK1,ZFP403,ZNF403	4.92782	5.182691	6.788755	8.066397	10.791192	0.39016	1.568895	1.204387	3.418208	4.181028	1.065679	0.332893	0.042414	0.767625	1.135133	0.666891	1.417559	0	5.753077	8.603263	3.914065	8.191436	10.531922	0.645232	2.238496	2.201603	4.274802	4.2267	1.26637	0.434806	0.039859	1.035744	2.131277	1.097504	2.095612	0
L3_chr17_+_32380366	chr17	32380353	32380425	+	26574	AATF	CHE-1,CHE1,DED	134.65687	66.980116	19.606607	71.763489	27.581089	8.302771	22.190744	16.766765	21.499187	13.45277	8.534067	13.740177	86.455266	71.880162	81.560362	66.7284	53.331107	64.81901	151.652451	111.945455	11.976623	72.968831	26.979538	11.992208	29.83871	27.83871	26.798387	13.959677	9.959677	18.959677	84.859129	93.884489	127.296059	108.903904	70.580628	66
L3_chr17_+_34114947	chr17	34114943	34115280	+	4302	MLLT6	AF17,FLJ23480	37.908143	21.419341	33.686432	10.577297	6.135799	5.528687	22.795801	15.38375	19.214474	4.745715	10.16841	7.441667	13.303378	8.207218	5.147963	2.658019	4.281896	2.01427	45	35.546606	19.469697	10.830025	6	8.166144	31	26.954545	24.179181	5	11.851964	10.219239	13	10.913043	10	4.371324	6.243243	2
L3_chr17_+_34279839	chr17	34279835	34279896	+	3927	LASP1	Lasp-1,MLN50	38.78816	15.595259	15.53016	112.762831	88.39512	28.108349	41.217357	22.882004	51.575371	109.533666	132.461389	108.215891	34.672606	27.530531	65.982403	142.227342	271.565299	180.026125	43.97243	26	9	113.928517	85.975847	36.984792	51.986509	33	61.993194	102.781631	147.65228	159.988075	33.995484	35.913528	90.890582	229.88925	296.461996	188.923997
L3_chr17_+_35472674	chr17	35472643	35472761	+	7067	THRA	AR7,EAR7,ERB-T-1,ERBA,ERBA1,MGC000261,MGC43240,NR1A1,THRA1,THRA2,c-ERBA-1	12.567082	14.462077	23.100556	3.898612	16.360864	5.993154	24.303606	22.730546	2.353404	8.734133	10.185324	15.605597	6.163221	5.694424	0.622644	6.751534	6.50778	13.242508	15.223799	23.89718	13	3.989846	16	8.94	33.891026	35	3	9.241379	12	21.945578	6	7.594059	1.306748	11	8.8	13.306748
L3_chr17_+_37864390	chr17	37864366	37864488	+	535	ATP6V0A1	Stv1,Vph1,A1,ATP6N1,ATP6N1A,DKFZp781J1951,VPP1	262.044239	178.301177	270.072806	722.568718	582.649028	337.633937	418.543962	465.726496	593.490218	1237.42457	1278.067216	1037.583883	156.944129	112.882101	193.599976	350.809982	439.062567	375.743199	285.874873	302.51281	140.407447	726.354539	565.166703	385.505263	495.4168	573.940722	690.331149	1122.999568	1407.002095	1556.817531	154.358499	146.995718	279.671057	568.841984	527.678874	388.69214
L3_chr17_+_40681083	chr17	40681082	40681118	+	NA	NA	NA	12.424306	10.726826	4.93594	0.975531	3.059166	0.638107	19.962181	9.617891	16.098048	4.919368	4.238149	13.598765	31.625294	26.720249	19.282804	3.658461	15.724261	4.028538	15	17.850575	3	1	3	1	25	15	20	5	5	18.993056	31	35	30	6	20.976608	4
L3_chr17_+_43480723	chr17	43480691	43481147	+	4779	NFE2L1	FLJ00380,LCR-F1,NRF1,TCF11	54.311708	31.249625	35.753921	57.001068	24.536986	33.641608	24.755407	10.928792	19.894913	22.605446	20.715467	64.716326	34.600744	34.838986	16.878593	38.712503	71.39103	97.598136	63	51.962791	21	57.976415	23.985714	45	34	18	24.902597	23	24	92.971429	34	45.95625	30	63	86.996047	100.930497
L3_chr17_+_46066966	chr17	46066965	46067277	+	8714	ABCC3	ABC31,EST90757,MLP2,MOAT-D,MRP3,cMOAT2	0.804244	0.610418	8.616153	28.556773	6.127056	10.308644	0	0	0.772772	4.8818	7.665081	5.862608	3.321577	0	6.142151	9.263977	4.081135	45.306252	1	1	5	29	6	15	0	0	1	5	9	8	3.238994	0	11	15.224051	6.238994	45.975
L3_chr17_+_55052037	chr17	55052000	55052156	+	1213	CLTC	CHC17,CLH-17,CLTCL2,Hc,KIAA0034,CHC	58.176198	27.662125	55.103319	40.267558	27.619981	6.095822	65.390663	152.270273	187.883691	146.441066	188.88776	191.094989	264.485654	224.262378	372.53845	310.805823	453.195866	225.66738	66	46	30.972973	40.990991	27	8.995392	82	191.714066	222.990798	142.857033	212.171885	280.140661	262.395568	287.320489	463.383187	503.60871	519.687307	233.545458
L3_chr17_+_56844748	chr17	56844740	56844770	+	388407	C17orf82		16.757817	2.423867	0	0	2.039444	2.000434	1.32216	0.540457	8.158417	0	2.552068	0	1.032672	0	0.494381	0	0	0	20	4	0	0	2	3	2	1	10	0	3	0	1	0	1	0	0	0
L3_chr17_+_58925671	chr17	58925667	58925672	+	NA	NA	NA	12.362052	0.610418	0	0	0	0	0	0	0	0	0	0	0	0	0	0	0.643964	0	14.045584	1	0	0	0	0	0	0	0	0	0	0	0	0	0	0	1	0
L3_chr17_+_59053517	chr17	59053515	59053542	+	4215	MAP3K3	MAPKKK3,MEKK3	11.7959	11.428528	9.937853	27.518788	7.152794	10.779171	4.15202	18.053827	9.552254	21.160723	1.68608	12.779064	7.191805	4.507879	6.206589	6.695412	6.075641	19.70619	14	19	6	28	7	15	6	28	11.985294	20	2	18	7	6	10.981132	10.962963	9	20
L3_chr17_+_69877205	chr17	69877205	69877205	+	NA	NA	NA	0	0	0	0	0	0	0	0.540457	0	0	0	0	0	0.742541	0	11.711587	0	0	0	0	0	0	0	0	0	1	0	0	0	0	0	1	0	19	0	0
L3_chr17_+_71892321	chr17	71892255	71893023	+	8877	SPHK1	SPHK	4.859886	1.831254	167.745388	137.048961	81.662058	30.675929	0	3.437421	59.744518	17.830046	5.135961	7.962997	3.098016	11.256913	144.882896	48.374406	38.810016	53.16387	5.983379	3	93.616487	138.937967	79.752316	40	0	6	72	18	6	11	3	15	202.985185	78.991415	52.637252	54
L3_chr17_+_75598977	chr17	75598976	75598977	+	NA	NA	NA	45.548102	20.577445	24.814399	35.756477	15.424047	9.676941	46.433354	38.076589	41.143817	38.244253	38.085068	39.05974	26.187674	18.806936	44.021299	27.236086	23.009804	13.542489	48	35	13	36	15	12	51	44	47	35	42	59	26	24	51	44	27	14
L3_chr17_+_75700388	chr17	75700376	75700389	+	2548	GAA	LYAG	3.413301	6.640192	0	4.9049	4.087612	0	0.66108	0	0	0	0	0	8.176917	7.655987	10.204402	9.052903	2.913582	16.563892	4	11	0	5	4	0	1	0	0	0	0	0	8	10	15.985507	14.752174	4	17
L3_chr17_+_76410894	chr17	76410894	76410894	+	NA	NA	NA	0	0	0	0	0	0	0	11.354216	0.772772	0	0	0	0	0	0	0	0	0	0	0	0	0	0	0	0	15	1	0	0	0	0	0	0	0	0	0
L3_chr17_+_76867603	chr17	76867603	76867604	+	NA	NA	NA	21.392622	9.504674	12.434948	9.798369	6.921803	5.365414	0	0.540457	2.353404	0	1.68608	0.741153	4.04085	5.292507	6.892385	5.488759	0.643964	3.944081	23.793103	15.969231	7	9.953846	6.762334	7	0	1	3	0	2	1	3.933333	6.966667	10.9	8.966667	1	4
L3_chr17_+_77289718	chr17	77289716	77289797	+	1468	SLC25A10	DIC	94.168435	72.034573	18.169174	15.400062	9.017782	10.98078	19.198333	11.150938	7.95364	3.168667	1.605385	1.892565	91.459649	74.231322	19.275999	13.288673	11.931751	19.630706	108.082477	120.801605	11.085804	15.72209	8.825535	15.72209	26.625117	18.103642	10	3.333726	1.891862	2.582781	89.919003	96.875406	33.293859	21.760091	16.974818	19.77789
L3_chr17_+_77453742	chr17	77453742	77453742	+	256933	NPB	PPL7,PPNPB	0	0	0	0	0	0	1.398909	0	0	0	0.84304	0	0	0	16.856191	0.60736	0	0	0	0	0	0	0	0	2	0	0	0	1	0	0	0	22	1	0	0
L3_chr17_+_78070896	chr17	78070853	78070917	+	3607	FOXK2	ILF,ILF-1,ILF1	21.290037	6.025885	4.93594	10.760439	10.5433	4.12349	29.368625	23.362943	40.107601	32.836129	9.055378	25.064586	6.174158	5.232875	6.949325	9.752201	5.51351	10.759888	25	9.913978	3	10.976471	10.319753	6	39	34.632214	49.425577	33	10.585938	34.935244	6	7	12.758739	16	8	10.746835
L3_chr17_-_172032	chr17	172029	172306	-	NA	NA	NA	0.804244	4.186026	1.591957	13.762293	12.319881	3.362762	0	3.109177	3.175061	1.87559	2.52912	13.218157	1.032672	1.485082	2.4069	0.60736	2.913582	1.007135	1	7	1	14	12	5	0	5	4	2	3	18.806177	1	2	4	1	4	1
L3_chr17_-_1366657	chr17	1366635	1366715	-	51763	SKIP		14.238719	12.735471	13.281836	17.661661	15.329672	7.915623	11.60182	8.574861	3.126175	4.82506	5.964483	3.63915	12.3048	29.190155	5.397867	4.867341	8.007533	8.006768	17	21	8	18	15	12	16	14	4	5	6.983333	5	12	38.329271	10	8	12	8
L3_chr17_-_1566255	chr17	1566248	1566283	-	84981	MGC14376	DKFZp686O06159,MGC149751,MGC14376	2.461087	11.931765	17.039847	17.693384	24.622143	9.430418	2.059989	21.38555	20.466416	31.568645	32.436258	19.740095	0	5.274731	6.776037	8.541962	10.533452	8.858484	3	20	10	18	24	12.930233	3	31	25	30.56129	37	28	0	7	10.983051	14	14	8.966102
L3_chr17_-_4554164	chr17	4554162	4554201	-	27043	PELP1	P160,HMX3,MNAR	94.574173	56.326039	32.180617	70.149346	71.877233	47.17142	28.205028	21.616115	19.911227	20.931455	17.55062	21.104079	50.208467	36.188462	21.685687	30.252265	22.676432	37.85778	104.950825	95.09154	18	70.993299	69.99111	59.918699	36.54	32.113953	24	21	20.229129	29.963415	49.379345	47.040613	33.389246	49.30172	30.110745	38.604062
L3_chr17_-_5705102	chr17	5705100	5705104	-	NA	NA	NA	2.873925	4.726556	4.566255	6.24813	10.061241	2.651494	0	0	0	0	0	0	1.032672	0	0	0	0	0	3.543152	7.807494	2.750496	6.388162	9.840135	4.11875	0	0	0	0	0	0	1	0	0	0	0	0
L3_chr17_-_8865746	chr17	8865745	8865749	-	NA	NA	NA	6.117836	6.747295	7.024196	2.942775	5.123968	0.638107	2.059989	14.01553	4.070608	12.286252	2.428194	5.325124	5.119728	9.13535	11.84254	4.909839	2.913582	3.824813	7	11.340659	4	3	5	1	3	18.467742	5	12	2.822581	7.433692	5	11.884615	16.943396	8	4	3.877193
L3_chr17_-_15593711	chr17	15593711	15593712	-	NA	NA	NA	0	0	0	0	0	0	0	0	0	0	0	0	9.163498	7.720838	11.379979	5.512183	6.197409	19.241236	0	0	0	0	0	0	0	0	0	0	0	0	9	10	16	9	8	20
L3_chr17_-_16059574	chr17	16059567	16059606	-	9611	NCOR1	TRAC1,KIAA1047,MGC104216,N-CoR,hCIT529I10,hN-CoR	150.713558	130.652953	49.692185	130.241568	65.688498	16.633645	20.089631	64.606256	30.173097	39.454268	44.292559	48.023298	29.655574	27.210512	28.656281	33.625955	26.309264	18.77626	167.913076	220.940205	28.979336	131.971216	63.997375	21.984331	27.997525	93.982908	37	39.848973	50.963855	67.965522	28.972394	35.972299	47.89626	54.992047	34.995951	18.846879
L3_chr17_-_17667644	chr17	17667642	17667662	-	6720	SREBF1	SREBP1	10.954131	1.220836	0	0	0	0.638107	3.49094	9.723768	0	0	0	0	19.128886	16.796026	3.8956	0	0.643964	2.014269	13	2	0	0	0	1	5	16	0	0	0	0	18.71831	22	6.859155	0	1	2
L3_chr17_-_20836774	chr17	20836774	20836774	-	NA	NA	NA	0	0	0	0	0	0	0	0	0	0	0	0	0	0	0	0	0.643964	10.520458	0	0	0	0	0	0	0	0	0	0	0	0	0	0	0	0	1	10.833333
L3_chr17_-_21058067	chr17	21058067	21058243	-	8834	TMEM11	PMI,C17orf35,PM1	44.232171	22.149028	18.477049	27.346502	23.560435	7.552231	33.105385	38.42495	49.010084	44.535631	20.009404	34.382221	48.705802	22.221098	49.656182	19.635917	51.94078	30.170324	49.987654	37.024471	10.993865	27.789474	23	11.060185	41.113402	54.113402	58	42.995885	23.113402	49.004311	47.98556	29	67	31.99278	59.923358	30.821958
L3_chr17_-_23903743	chr17	23903740	23903763	-	9094	UNC119	HRG4	9.098801	6.021027	0	10.752597	5.111397	8.204875	2.82986	3.480183	0.772772	0.937795	2.583893	5.093279	1.032672	2.987708	0	3.061421	4.787714	1.007135	10.876543	9.925926	0	10.975309	5.012709	11.975309	4	6	1	1	3	7	1	4	0	5	7	1
L3_chr17_-_23922652	chr17	23922645	23922683	-	94005	PIGS	DKFZp686K20216,FLJ45226	23.800987	25.684548	22.924399	23.781145	27.631154	22.003012	31.341509	18.125937	22.720609	7.952983	5.979001	10.124694	38.551828	26.05223	14.733918	15.280081	19.406022	14.901331	28	42.988372	12.988372	24.223238	27	31	41.653061	28	27.984615	8	7	14	37.870857	34	24	25	26	15
L3_chr17_-_24248767	chr17	24248752	24249020	-	2319	FLOT2	ESA1,ECS-1,ECS1,ESA,M17S1	1895.866539	1113.006252	683.169885	409.452022	637.905481	609.255345	768.109746	740.924944	234.825274	166.39448	171.554075	214.442609	505.147247	473.909138	375.863671	132.666704	203.368791	345.710304	1976.173918	1904.102987	355.023651	413.972159	619.738757	708.550681	891.397037	900.520491	281.986336	163.751979	195.728871	307.818407	500.151819	605.734854	489.491242	215.975389	256.953754	356.306684
L3_chr17_-_24302462	chr17	24302462	24302701	-	57649	PHF12	FLJ34122,KIAA1523,MGC131914,PF1	12.943361	8.984091	7.368982	5.16712	16.198711	4.148809	54.570281	43.425712	35.547774	49.472099	29.522273	65.057707	22.181263	15.73206	5.52792	9.537757	7.396223	11.213558	15.603133	14.822157	4.437753	5.286909	15.858711	6.033943	70.090076	65.375834	43.879985	49.083139	34.316089	92.654796	21.637288	20.728814	10.349153	15.637288	11.040243	11.267362
L3_chr17_-_27579066	chr17	27579063	27579067	-	NA	NA	NA	0	0	0	0	0	0	0	0	0	0	0	0	1.032672	0	15.24869	4.896019	2.657687	1.993043	0	0	0	0	0	0	0	0	0	0	0	0	1	0	20.837838	8	4	2
L3_chr17_-_34603609	chr17	34603577	34603614	-	782	CACNB1	CAB1,CACNLB1,CCHLB1,MGC41896	0.804244	0	0	0	0	0.638107	15.551129	2.161827	5.563554	8.769065	5.970123	1.482306	2.054407	0.742541	0.494381	2.429439	0.643964	1.993043	1	0	0	0	0	1	21	4	7	9	7	2	2	1	1	4	1	2
L3_chr17_-_36057609	chr17	36057580	36057642	-	6605	SMARCE1	BAF57	46.706576	52.636841	30.372732	32.962583	11.242324	8.474455	36.107514	40.424558	24.828775	19.917423	18.316291	48.621725	70.94433	54.722027	56.571714	47.16509	34.704393	34.972286	54.589782	87.873288	17.983051	33.622448	10.995781	12.893119	48.720644	59.938724	30.987654	20.445829	21.449944	68.445829	69.542486	71.553096	85.995	77.008618	46.647388	35.454631
L3_chr17_-_39632262	chr17	39632259	39632795	-	NA	NA	NA	38.41175	30.03485	15.499861	40.352873	29.155847	30.317766	20.530983	37.144208	22.0022	13.003367	38.118499	43.233994	14.216678	14.316957	23.930125	12.843782	6.215233	14.708357	44.083254	50.44348	9.201551	41.08167	28.484286	41	28	51.928259	27.587882	13.377118	43.546512	61.370952	13.851852	18.945541	37.043355	20.985915	9	15
L3_chr17_-_40750170	chr17	40750160	40750214	-	9020	MAP3K14	FTDCR1B,HS,HSNIK,NIK	28.348486	97.379779	109.718247	105.234977	30.663557	10.927172	11.155475	116.1739	77.327518	37.109871	37.203195	28.421898	8.033914	48.041638	28.152017	17.106292	10.571003	11.992854	33	163.649456	61	106.808743	29.961039	15.971922	16	153.582016	94.596837	37.660448	42.973469	39.995511	7.814167	62.924528	45.291598	28	15.919452	12
L3_chr17_-_43254117	chr17	43254102	43254200	-	114881	OSBPL7	MGC71150,ORP7	6.714239	10.269541	3.183914	5.869368	3.059166	3.399269	32.874997	40.318825	16.063486	28.419476	28.565874	49.075892	12.355166	12.895629	3.812647	7.937256	14.047612	13.951748	8	17	2	6	3	5	44	60	19.957364	29	33	69	12	17	7	13	20	14
L3_chr17_-_43983479	chr17	43983474	43983492	-	NA	NA	NA	6.1688	6.556938	6.521758	9.091835	14.434825	5.10787	1.831949	1.314723	4.476318	2.481702	3.2967	3.320493	1.141577	0.561729	0.78207	0.507087	1.448106	3.46109	7.448446	10.836107	4.024437	9.277861	14.071048	7.219026	2.839668	2.476976	5.665968	2.678295	3.894289	4.480292	1.099001	0.764775	1.73914	0.837564	2.309539	3.449539
L3_chr17_-_46035546	chr17	46035546	46035546	-	NA	NA	NA	0	0.610418	0	0.975531	10.269854	0	0	0	0	0	0	1.454129	0	0	0.494381	0.60736	0	1.007135	0	1	0	1	10	0	0	0	0	0	0	2	0	0	1	1	0	1
L3_chr17_-_46298715	chr17	46298714	46298719	-	NA	NA	NA	8.754959	12.413242	0	14.833212	3.069543	4.184719	9.711508	5.600086	4.005807	0.937795	7.023452	6.398252	19.213741	6.153361	2.901281	9.853888	7.045449	9.843536	10	21	0	15	3	6	12	8	5	1	8	9	19	8	5	16	9	10
L3_chr17_-_53420592	chr17	53420574	53420595	-	7716	VEZF1	DB1,ZNF161	18.937496	9.548393	15.236878	6.291576	4.045593	0	15.152747	19.630998	21.565851	7.015188	12.495569	8.071602	15.271697	18.069897	14.087625	5.537598	18.295319	2.773396	21.773178	15.868088	8.709677	6.411484	3.957447	0	19.806456	26.904807	26	7	14.160832	11.190481	15	23.468343	22.139256	9.093349	23.488021	2.797386
L3_chr17_-_59131202	chr17	59131199	59131270	-	80774	LIMD2	MGC10986	39.260447	34.367698	53.830283	101.800876	49.53643	27.552671	7.514869	13.07039	36.477077	14.804681	10.418561	13.315523	14.33605	9.096842	33.90822	22.530109	8.44092	41.296689	45.30445	57.30445	29	102.992462	48.30445	35.30445	10.972973	21	44	15	12	18.295082	14	12	51	36.756879	11.949367	41.922726
L3_chr17_-_59787283	chr17	59787280	59787284	-	5175	PECAM1	CD31,PECAM-1	0	0.610418	0	0	0	0	0	0	0	3.981573	1.709028	0	2.054407	6.837747	6.741458	12.899151	4.20151	1.007135	0	1	0	0	0	0	0	0	0	4	2	0	2	9	11	21	6	1
L3_chr17_-_62671775	chr17	62671751	62671855	-	9931	HELZ	DKFZp586G1924,DRHC,HUMORF5,KIAA0054,MGC163454,DHRC	14.676904	10.148294	13.631581	13.115194	5.598943	3.320203	140.345473	219.230184	217.214098	198.546539	171.271014	137.142612	201.995114	160.045617	171.575951	160.765154	205.304508	58.156961	17.172135	16.795455	7.795455	13.329955	5.477273	4.897727	159.62665	252.896653	249.839191	182.978847	189.9757	203.259649	200.833992	203.153286	211.843977	259.849148	228.427171	59.992952
L3_chr17_-_70053825	chr17	70053825	70053845	-	10871	CD300C	CMRF-35A,CMRF35,CMRF35A,CMRF35A1,IGSF16,LIR	0	0	0	0	1.019722	0	0	2.56872	4.778579	3.86466	7.815618	3.59413	1.032672	0.742541	4.294051	19.683286	15.27056	9.801323	0	0	0	0	1	0	0	4	6	4	9	5	1	1	6.966667	31.988889	19.808163	9.933333
L3_chr17_-_70401043	chr17	70401039	70401045	-	283985	FADS6	FP18279	0	0	0	0	1.043631	0	0.66108	0	2.525068	0.937795	0	5.6571	0	0	0.210286	0.02872	0	13.066996	0	0	0	0	1.023719	0	1	0	3.232877	1	0	8	0	0	0.472973	0.048012	0	13.389801
L3_chr17_-_70827877	chr17	70827875	70828162	-	2885	GRB2	ASH,EGFRBP-GRB2,Grb3-3,MST084,MSTP084	7.031822	2.420552	1.591957	0	0	0	0	0.540457	0	0	0	0	33.487795	43.831249	37.034839	46.259925	35.489213	14.708444	8	4	1	0	0	0	0	1	0	0	0	0	33	56	47.995392	74.995392	44	15
L3_chr17_-_72669859	chr17	72669859	72669859	-	NA	NA	NA	0.804244	11.828228	3.343982	16.821537	13.361612	2.908506	0	8.834696	1.580632	3.981573	0.84304	6.276676	0	0	0	3.061421	0	2.971095	1	20	2	17	13	4	0	12	2	4	1	9	0	0	0	5	0	3
L3_chr17_-_76754521	chr17	76754521	76754522	-	NA	NA	NA	8.027591	4.186026	0.016952	2.942775	0	0	3.768114	13.772454	4.206452	0.937795	2.583893	3.544256	3.087079	0.958769	0.515334	1.218951	0	3.000177	9.083439	7	0.014377	3	0	0	5	17.810172	5.23393	1	3	5	3	1.285714	1.037024	2	0	3
L3_chr17_-_77023964	chr17	77023964	77023965	-	NA	NA	NA	54.323405	27.476574	12.993098	104.862399	96.077024	88.920116	19.563622	24.445459	12.402915	33.957388	19.54205	91.035441	0	0.742541	0	3.053756	1.36976	3.982435	57.86367	46.58589	7.104323	105.307776	93.048076	96.124887	24.160617	32.02491	15.02491	32.131988	22.112003	138.461649	0	1	0	5	2	4.036199
L3_chr17_-_77394875	chr17	77394872	77394876	-	NA	NA	NA	0	0	0	0.975531	0	0	0.564159	0.527264	28.192252	0	1.471764	5.597492	1.032672	0	0	0	0	0	0	0	0	1	0	0	0.863636	0.978261	33.160079	0	1.727273	8	1	0	0	0	0	0
L3_chr17_-_77649370	chr17	77649338	77649593	-	2194	FASN	FAS,MGC14367,MGC15706,OA-519	1615.93226	860.040414	609.428142	403.799875	629.115774	495.586151	1862.48314	3890.633574	1357.825733	611.388254	639.460346	933.672459	446.367037	521.124142	483.703065	141.289537	213.393871	305.935037	1580.600749	1493.593136	288.902456	405.891474	608.779779	520.817016	1755.419249	3229.70554	1466.937207	544.802471	693.806571	1455.928586	446.682142	648.346885	519.661688	228.843257	242.843967	322.612164
L3_chr18_+_3440174	chr18	3440168	3440183	+	7050	TGIF1	TGIF,HPE4,MGC39747,MGC5066	0	1.211934	0	10.797647	0	0.638107	0	4.382193	0.772772	3.887265	6.972578	0	0	10.682258	12.329962	7.346987	8.545885	2.014269	0	2	0	11	0	1	0	7	1	4	8	0	0	14	19	12	11	2
L3_chr18_+_9092715	chr18	9092674	9092731	+	4729	NDUFV2		40.397262	27.18898	14.647751	27.476676	12.242962	1.91432	0.66108	1.62137	2.318315	0.937795	1.68608	3.63915	61.185266	61.004221	62.50024	40.450791	40.811545	44.436326	47.792453	44.967742	9	28	11.993377	3	1	3	3	1	2	5	59.992659	79	93.983033	65.96746	53.983092	45
L3_chr18_+_12693024	chr18	12693014	12693078	+	56984	TNFSF5IP1	CLAST3,HCCA3,HsT1707,MDS003,MGC15092,PAC2,TNFSF5IP1	2.412732	5.46374	6.527897	2.933392	1.019722	0.638107	3.49094	7.129817	9.177732	16.664138	5.081188	6.55874	31.702561	27.387486	16.201249	12.155798	22.767679	9.800845	3	9	4	3	1	1	5	12	11.654867	17	6	9	30.994709	36	27.989474	19.935323	31.994709	9.770492
L3_chr18_+_31075006	chr18	31074993	31075016	+	84307	ZNF397	MGC13250,ZNF47,ZSCAN15	0.804244	0	1.591957	2.942775	0	0	0	4.479534	0	0	1.709028	0	8.239503	2.227622	3.318266	4.265821	22.674566	4.985364	1	0	1	3	0	0	0	7	0	0	2	0	8	3	6	7	29	5
L3_chr18_+_37166941	chr18	37166941	37166941	+	NA	NA	NA	2.528698	0	0	13.839538	0	0	0	0	0	0	0	0	0	0	0	0	0	0	3	0	0	14	0	0	0	0	0	0	0	0	0	0	0	0	0	0
L3_chr18_+_40812750	chr18	40812750	40812750	+	NA	NA	NA	1.656842	0.053697	0	1.957861	1.019722	0.638107	1.398909	1.178254	8.326049	8.204045	3.464574	9.61755	5.100095	11.143486	28.640855	19.380542	19.283765	12.589419	2	0.085714	0	2	1	1	2	2	10	8	4	13.959016	5	14.345029	35	31.362573	22.690058	13
L3_chr18_+_41158906	chr18	41158906	41158909	+	NA	NA	NA	15.431749	13.040161	1.591957	0	0	2.123056	0	0	0	0	0	0	0	0.742541	0	1.832151	0	1.993043	17	22	1	0	0	3	0	0	0	0	0	0	0	1	0	3	0	2
L3_chr18_+_45342424	chr18	45342424	45342430	+	9388	LIPG	El,EDL,PRO719	0	0	0	0.975531	0	0	0	1.858813	2.353404	0	1.68608	11.200503	5.126461	3.012019	0.494381	0.60736	6.002725	6.978407	0	0	0	1	0	0	0	3	3	0	2	16	5	4	1	1	8	7
L3_chr18_+_51334134	chr18	51334133	51334134	+	NA	NA	NA	38.066608	17.761486	8.685391	18.602017	11.352697	8.564902	1.265684	6.117257	4.655924	5.877661	0	3.494426	15.895824	17.038643	12.676322	4.174989	1.36976	10.551338	40.833766	30.057885	4.87708	18.809331	11.050985	11	1.823214	8.653819	5.810811	5.810811	0	4.856303	15.721205	21.889114	17.55348	6.808158	2	10.865626
L3_chr18_+_51394356	chr18	51394355	51394356	+	NA	NA	NA	0	0	0.000534	0.979998	0	0	0.002449	0.003478	10.984515	6.11895	9.768056	4.254902	0	0.748095	9.316592	12.98556	11.503006	5.927581	0	0	0.000569	1.004556	0	0	0.005645	0.011246	13.078762	6.039331	11.056231	6.03385	0	1.007355	13.08843	21.075915	14.11785	6.00737
L3_chr18_+_55087412	chr18	55087411	55087412	+	NA	NA	NA	2.150146	2.188498	1.566529	1.475678	0.501156	0.012251	0	12.554601	6.548058	2.065073	4.078545	1.138887	0.770845	1.594715	3.161554	0.637884	0.632667	0.984532	2.567901	3.634432	0.985075	1.509568	0.492537	0.026983	0	17.694672	7.924037	2.131545	4.694183	1.555556	0.744773	2.120468	5.44838	1.05	1.035329	0.977213
L3_chr18_+_58607961	chr18	58607960	58607961	+	NA	NA	NA	0	0	0	0	0	0	0	0	0	0	0	0	32.17976	1.502626	0.988763	0	0	0	0	0	0	0	0	0	0	0	0	0	0	0	32	2	2	0	0	0
L3_chr18_+_65221130	chr18	65221129	65221130	+	NA	NA	NA	0	0.610418	0	0	0	0	0.66108	0.540457	0.772772	0	3.464574	6.276676	12.158417	18.010321	24.018737	13.570763	19.290015	21.134551	0	1	0	0	0	0	1	1	1	0	4	9	12	23	30	22	23	22
L3_chr18_+_70626504	chr18	70626504	70626506	+	NA	NA	NA	0	0	0	0	0	0	0	0	0	0	0	0	26.187674	0.742541	0.494381	0	0	0	0	0	0	0	0	0	0	0	0	0	0	0	26	1	1	0	0	0
L3_chr18_-_2882247	chr18	2882247	2882248	-	NA	NA	NA	0	0	0	0	1.019722	2.908506	0	0	0	0	0.84304	5.597492	0	0	0.494381	2.446396	4.358886	41.370497	0	0	0	0	1	4	0	0	0	0	1	8	0	0	1	4	6	43.474138
L3_chr18_-_5285610	chr18	5285606	5285612	-	NA	NA	NA	0.804244	1.804585	0	4.9049	4.089265	6.621372	3.621307	5.13744	0.772772	1.823485	2.552068	20.684872	0	0	0	0	0	0	1	2.970588	0	5	4	9	5	8	1	1.946667	3	30	0	0	0	0	0	0
L3_chr18_-_17434654	chr18	17434654	17434727	-	114799	ESCO1	A930014I12Rik,EFO1,ESO1,KIAA1911,MGC105022	17.058429	17.410542	1.591957	7.811048	3.059166	0	17.301271	16.417931	5.616151	5.857163	8.665052	18.613103	19.472364	19.15911	7.840519	20.27229	24.677028	9.815464	20	29	1	8	3	0	22	23	7	6	10	27	19	25	12	33	32	9.996
L3_chr18_-_17739915	chr18	17739915	17739916	-	NA	NA	NA	7.836066	13.625176	12.788907	26.778665	5.123968	1.362328	0	0	13.426934	10.353922	0.84304	0	4.087056	4.592579	25.855424	12.950887	5.358761	1.993043	9	23	7	27	5	2	0	0	16	10	1	0	4	6	32	21	7	2
L3_chr18_-_28304820	chr18	28304817	28304851	-	64762	FAM59A	C18orf11,Gm944	6.92208	3.03097	1.591957	3.908924	1.019722	3.914755	3.458898	3.340081	5.65124	1.93233	4.238148	28.303093	0	1.485082	0	1.218951	4.787714	8.900976	8	5	1	4	1	6	5	6	7	2	5	40	0	2	0	2	7	9
L3_chr18_-_35169655	chr18	35169651	35169657	-	NA	NA	NA	20.899301	23.980337	25.095113	13.839538	11.845852	0	5.241109	8.40983	2.141667	6.036809	1.457541	0.741153	32.848492	34.363517	30.283307	24.337987	26.455667	23.262242	23.155779	40.775701	13.197761	14	11.551402	0	7.2	12.2	2.733333	6.167376	1.733333	1	32.530726	43.835196	39.912938	39.455654	32.217877	23.818443
L3_chr18_-_37483196	chr18	37483196	37483197	-	NA	NA	NA	5.209432	1.810134	3.343982	3.929369	0	0.638107	3.768114	18.360598	17.030157	2.94947	5.238118	5.557469	2.744997	0.742541	0.988763	0.60736	0	3.944081	6	3	2	4	0	1	5	23	20	3	6	7.941176	2.666667	1	2	1	0	4
L3_chr18_-_43711250	chr18	43711249	43711251	-	4087	SMAD2	HSMAD2,JV18,JV18-1,MADH2,MADR2,MGC22139,MGC34440,hMAD-2	10.479413	4.77729	0	0.975531	0	0	1.398909	0	5.761294	0.937795	0	0	2.054407	2.269478	1.733047	2.437903	1.36976	1.993043	12	8	0	1	0	0	2	0	7	1	0	0	2	3	3	4	2	2
L3_chr18_-_65637055	chr18	65637055	65637055	-	NA	NA	NA	0	0	0	0.976056	0	0	0	0	0	10.353922	0	0	0	0	0	0	0.643964	0	0	0	0	1.000535	0	0	0	0	0	10	0	0	0	0	0	0	1	0
L3_chr18_-_66016493	chr18	66016493	66016495	-	NA	NA	NA	0	0	0	1.164247	12.974617	0.372836	0	0	0	0	0	0	0	0	0	0	0	0	0	0	0	1.192396	12.633929	0.641957	0	0	0	0	0	0	0	0	0	0	0	0
L3_chr18_-_72282830	chr18	72282829	72282830	-	NA	NA	NA	0.072935	4.205761	3.643411	11.91951	30.052848	3.041449	7.973695	11.468959	1.545543	12.669177	3.782325	27.030657	0	0	0	0	0	1.993043	0.100062	7.033354	2.16677	12.066708	29.16677	4.16677	10	15.13474	2	12.13474	4.404221	40.404221	0	0	0	0	0	2
L3_chr18_-_75812620	chr18	75812609	75812663	-	80148	PQLC1	FLJ22378	142.698937	80.782048	38.653444	74.741692	67.873288	56.151755	41.024609	30.667959	10.888363	14.546883	9.476266	15.007611	119.077255	108.612095	83.279884	62.821148	73.548322	97.919304	154	136.430858	22	75.794926	66.132488	70.996124	52.895848	45.134757	13.652968	15	11	21	117.95537	138.933054	115.95537	102	89.91369	100.789262
L3_chr19_+_991121	chr19	991114	991154	+	10347	ABCA7	ABCA-SSN,ABCX,FLJ40025	7.38326	6.684576	0	1.951062	2.039444	1.91432	5.517427	10.094774	3.126175	1.87559	4.292921	15.713482	17.353077	3.730249	5.499941	0.60736	2.657687	5.979129	9	11	0	2	2	3	7.768421	17	4	2	5	21.986486	17	5	10	1	4	6
L3_chr19_+_3317562	chr19	3317550	3317642	+	4782	NFIC	CTF,CTF5,MGC20153,NF-I,NFI	182.015708	98.598976	67.904793	89.022338	102.561624	24.322858	167.911159	236.261062	157.575438	113.950332	126.209978	153.747866	32.672233	39.015276	40.701019	34.369781	36.362149	38.569961	203.287529	165.302681	39.385978	90.453007	99.952267	34	202.498187	283.980475	184.9279	109.995708	143.122577	224.624461	31.93578	50.990033	64.915879	55.990033	49.919341	38.952566
L3_chr19_+_5003883	chr19	5003882	5003883	+	NA	NA	NA	3.313685	0.001224	1.595155	12.81863	8.204581	2.000434	5.167023	8.176394	0	2.870125	4.350263	7.090261	0	0	0.494381	0	0	0	4	0.001876	1.001876	13	8.003752	3	7	12.009639	0	3	5.000742	10.008156	0	0	1	0	0	0
L3_chr19_+_7493529	chr19	7493483	7493564	+	57192	MCOLN1	ML4,MLIV,MST080,MSTP080,TRP-ML1,TRPM-L1,TRPML1	57.816057	30.690334	51.538042	153.824354	125.204131	84.991277	30.014007	18.702272	42.205801	59.249619	61.045512	67.606626	8.224478	8.280398	47.275886	50.340144	31.151364	110.912388	67	50.937611	30	155.998162	121.998162	110	40	28	52	58.997151	69.99435	96	8	11	70	81.994012	43	114
L3_chr19_+_10392155	chr19	10392128	10392242	+	NA	NA	NA	1.597384	3.043188	44.339552	66.850389	29.172002	6.787144	6.831857	1.080913	59.339622	86.392402	44.699553	57.630354	0	2.202033	8.543626	8.446567	6.133401	6.021581	1.986755	5	25.973684	68.11076	28.542025	10.097561	9.987138	2	73	85.683715	51.734933	80.980624	0	2.966102	16	13.859375	9	6
L3_chr19_+_11327104	chr19	11327093	11327152	+	64748	LPPR2	DKFZp761E1121,FLJ13055,PRG-4	17.123035	6.074158	4.775871	5.866785	15.345504	12.835736	35.613841	28.413866	16.444694	14.353051	12.919754	20.893796	13.295912	21.215164	14.733857	11.02424	18.7838	32.337861	20.182898	10	3	6	15	17	46	42	20	13.953917	15	29.707097	13	28	25	18	25	33
L3_chr19_+_13736335	chr19	13736299	13736384	+	84245	MGC3207		28.985227	12.072284	15.618862	9.787674	10.229427	9.085486	12.209213	7.702047	3.233036	3.80792	5.113013	7.654733	3.087079	6.042967	6.295823	9.157608	6.603302	2.014269	34.662238	20	9	10	10	13	17	12	4	4	6	10.534884	3	8	11	15	10	2
L3_chr19_+_18391163	chr19	18391091	18391329	+	170463	SSBP4	MGC3181	378.370345	273.983631	406.095062	745.921139	743.525345	302.410517	135.408676	63.682405	151.593456	161.935636	203.883253	222.160542	112.592753	110.378426	237.394299	172.467766	165.478788	218.614895	420.039966	461.510118	222.344919	752.726309	722.67688	382.566681	167.856435	98.58492	183.340027	160.541622	231.80353	319.208106	110.425299	143.53532	330.314372	280.845212	207.354643	225.315903
L3_chr19_+_18460828	chr19	18460826	18460828	+	NA	NA	NA	0	0.610418	0	0	0	0	4.429194	3.050638	8.08872	2.87965	6.138229	11.808653	1.04132	1.502626	0.494381	1.218951	0.011759	1.007135	0	1	0	0	0	0	6	5.019471	10	3.009736	7.009736	17.009736	1.008439	2	1	2	0.025316	1
L3_chr19_+_18655430	chr19	18655429	18655503	+	23373	CRTC1	FLJ14027,KIAA0616,MECT1,TORC1,WAMTP1	21.666309	10.030843	4.060917	11.785276	16.353442	5.128653	7.614539	6.130305	9.050448	9.837365	13.038089	20.010398	12.756216	14.430636	13.147219	11.891349	18.311209	12.767849	24.913384	16.727321	2.576886	11.981383	15.970414	7.470132	11.146066	10.403279	11.359146	10.072107	15.11423	28.528594	12.469051	18.726879	20.976831	19.438008	23.751928	13.027838
L3_chr19_+_19357547	chr19	19357544	19357833	+	NA	NA	NA	578.570891	364.473892	507.039497	469.26932	296.640897	126.331126	684.348156	634.4809	674.758897	472.355316	474.987546	404.239283	85.779448	70.469373	113.410212	79.019255	77.752786	79.036554	636.494153	614.854352	270.969274	474.835245	288.911687	165.885498	794.875022	798.892375	790.88915	447.949852	530.92837	589.95969	84	92.924324	176.968541	128.978723	104	79.96032
L3_chr19_+_19377524	chr19	19377451	19377652	+	NA	NA	NA	117.678642	75.102679	143.969161	321.956318	246.137355	71.955004	354.868633	325.45816	363.688736	365.335042	443.510313	360.642346	23.741801	19.598979	52.192944	49.580334	53.931809	51.644996	135.966595	124.939002	80.426893	326.239106	239.913911	101.695694	440.157591	439.473508	432.228545	349.19799	500.115343	521.984114	23.077306	26.11141	86.954767	81.116226	75.997067	51.937962
L3_chr19_+_34789029	chr19	34789026	34789044	+	10775	POP4	RPP29	0.804244	2.420552	1.591957	7.85999	5.108987	2.638541	12.125715	7.392494	4.720604	4.802455	9.508092	4.231691	16.361233	14.474218	15.592848	14.081182	11.142539	31.094053	1	4	1	8	5	4	16	12	6	5	11	6	16	19	26	23	16	32
L3_chr19_+_40183025	chr19	40183010	40183233	+	57655	GRAMD1A	FLJ22411,FLJ90346,KIAA1533	31.611092	20.596954	6.753939	19.496122	9.18186	6.549476	36.675279	33.220895	23.711757	15.191844	29.28092	16.765821	29.796671	15.184037	11.51854	12.937525	17.579487	31.700803	37.837266	34.094415	4	19.937314	9	9.87037	48.605875	50.275446	29	15.760797	33.970282	23	29.1437	20	20.988372	21.203725	23.05368	32.209677
L3_chr19_+_41298212	chr19	41298209	41298537	+	1155	TBCB	CG22,CKAP1,CKAPI,MGC14625	29.897062	10.926074	24.692513	9.789355	11.237696	12.267111	1.98324	8.111797	0	0.937795	1.709028	2.223459	8.222217	6.785508	9.315757	7.338494	6.646689	5.035673	35.779141	17.992126	14	10	11	17.946207	3	12	0	1	2	3	7.987013	9	16.96	12	9	5
L3_chr19_+_44595066	chr19	44595025	44595396	+	64857	PLEKHG2	CLG,FLJ00018,FLJ22458,DKFZp667J2325,FLJ38638	84.798936	64.897435	29.201407	37.12033	53.153324	34.250185	125.867086	89.335565	132.422767	73.216374	102.605248	212.978232	32.839573	48.549446	35.852157	34.238373	42.325595	37.941531	98	108	18	37.945698	52	49.988806	157.97108	139.946985	159.997025	73.977919	117.971974	301.971626	31.973289	63.97917	62.937982	56	58.983498	37.969434
L3_chr19_+_46416666	chr19	46416666	46417140	+	558	AXL	UFO,JTK11	281.173461	201.186169	530.461541	890.267103	319.757448	40.285673	130.749569	106.988764	378.808262	452.062766	200.351778	114.831061	69.544302	63.040931	247.078483	144.100329	47.682961	30.803533	310.938334	338.956028	276.970812	896.766495	310.941802	56.993314	169.971308	154.900046	450.839295	428.907988	227.956261	161.951467	67.996016	82.950671	349.788663	234.880303	65.98403	30.998672
L3_chr19_+_47190387	chr19	47190386	47190387	+	NA	NA	NA	16.379456	14.750489	18.736874	12.828818	22.648658	9.676941	1.398909	4.819352	18.975224	2.94947	9.717411	7.628988	4.087056	6.895902	35.402483	2.43951	5.358761	11.686953	18	25	10	13	22	12	2	7	22.364706	3	11	11	4	9	43	4	7	12
L3_chr19_+_47346577	chr19	47346577	47346578	+	NA	NA	NA	0.827371	3.076838	5.161982	1.957861	8.200721	7.6121	1.398909	0.540457	3.233036	10.086912	4.424154	18.61469	0	1.502626	0.936587	0.60736	0	1.007135	1.033257	5.099771	3	2	8	9.901678	2	1	4	10	5.092628	27.37051	0	2	1.75	1	0	1
L3_chr19_+_47566299	chr19	47566297	47566304	+	1954	MEGF8	C19orf49,EGFL4,FLJ22365,MGC120684,MGC138147,SBP1	0	0.610418	0	0	0	0	0.66108	0	0	0	0	0	11.217905	3.012019	0.988763	1.214719	0.643964	0	0	1	0	0	0	0	1	0	0	0	0	0	11	4	2	2	1	0
L3_chr19_+_47593139	chr19	47593137	47593153	+	NA	NA	NA	4.137186	0.610418	1.591957	0.975531	2.039444	0	2.16878	1.858813	2.402289	0.937795	2.583893	12.106461	6.170071	0	27.980694	4.891786	0.643964	0	5	1	1	1	2	0	3	3	3	1	3	17	6	0	38	8	1	0
L3_chr19_+_50086345	chr19	50086307	50086527	+	10452	TOMM40	C19orf1,D19S1177E,PER-EC1,PEREC1,TOM40	714.876267	458.614354	422.757732	595.973659	367.552638	167.737723	96.140713	80.626554	79.405989	39.020876	32.987279	37.758028	201.791203	143.720354	224.343879	146.391432	143.353311	197.763109	767.727954	779.948007	221.159764	600.858745	357.460635	209.214922	125.830957	121.252453	97.337194	40.222857	38.434562	53.190672	198.795143	186.110547	297.727835	237.880752	180.962763	202.776029
L3_chr19_+_52469478	chr19	52469478	52469538	+	255783	LOC255783		21.641237	21.676904	6.527897	0.975531	4.05467	1.276213	2.721069	3.340081	3.934036	0	0	17.82434	12.326559	3.747793	9.389985	0.60736	1.287928	3.021404	26	35.98913	4	1	3.966292	2	4	6	5	0	0	26	12	5	17	1	2	3
L3_chr19_+_52615010	chr19	52615010	52615010	+	NA	NA	NA	0	0	0	0	0	0	0	0	1.580632	0	1.709028	2.852977	7.121753	0	1.090837	1.832151	3.714923	13.542489	0	0	0	0	0	0	0	0	2	0	2	4	7	0	2	3	5	14
L3_chr19_+_54962036	chr19	54962027	54962132	+	160	AP2A1	ADTAA,AP2-ALPHA,CLAPA1	129.34252	100.335419	56.010121	102.01197	115.02087	67.702935	203.894108	183.819306	126.335203	193.529368	140.116607	162.590814	62.222514	48.83602	44.919186	30.570331	38.064298	65.806612	148.355057	167.906939	32.825488	103.761226	112.20218	92.144226	249.522851	255.376479	152.56633	185.513064	159.639221	234.116368	60.851044	64.57682	70.938474	50.113106	51.907788	66.555804
L3_chr19_+_60688389	chr19	60688381	60688418	+	57106	NAT14	KLP1	13.747809	16.850912	1.591957	6.835517	8.187496	8.970686	0	0	0	0.937795	0	2.156844	1.032672	2.227623	0.494381	0	0.643964	3.000178	16	28	1	7	8	12	0	0	0	1	0	3	1	3	1	0	1	3
L3_chr19_+_63530213	chr19	63530170	63530513	+	342945	ZSCAN22	HKR2,MGC126679,MGC138482,ZNF50	17.359452	12.019364	16.879778	12.735063	11.230029	4.638976	53.996795	28.919623	37.83904	52.883082	25.854206	39.08	10.251192	19.479203	16.148856	17.094133	12.934839	9.064211	20.987654	20	10	13	11	7	70.989078	46	46.894737	52	30	55	9.947368	25.684564	28.900158	28	19	9
L3_chr19_-_614048	chr19	614044	614241	-	55658	RNF126	FLJ20552,MGC1022,MGC14317	109.459713	66.860903	51.445018	77.335181	69.997727	28.566485	30.974497	30.840278	25.733382	33.487879	47.425637	45.47516	60.293776	48.113881	38.59718	40.458128	42.504515	47.098302	125.487881	111.530695	29.979568	78.661259	68.348692	39.047399	42	49.356278	32.33158	32.909468	54.913333	63.513146	59.09949	63	63.207096	65.980648	58.349158	48
L3_chr19_-_1464019	chr19	1463997	1464031	-	339366	ADAMTSL5	THSD6	3.902575	1.211934	3.343982	1.957861	10.240045	0	4.196727	0.540457	0	4.802455	0.84304	0.741153	1.032672	0	0.988763	2.311196	1.931891	1.007135	4.75	2	2	2	10	0	6	1	0	5	1	1	1	0	2	3.8	3	1
L3_chr19_-_2672362	chr19	2672340	2672437	-	148252	DIRAS1	Di-Ras1,FLJ42681,GBTS1,RIG	20.407319	18.785197	31.318322	30.206962	28.673331	26.085346	24.603212	19.344521	31.316203	28.281256	47.287812	21.658555	22.770825	6.67481	18.641637	17.075336	15.581677	31.694905	24.636081	31.011724	18.867381	30.834895	28.037834	37.040432	34.164051	29.920949	39.262644	28.385408	54.940979	29.934907	22.156296	8.966225	31.937756	27.972019	22.90123	31.899619
L3_chr19_-_6375561	chr19	6375544	6375865	-	8570	KHSRP	FBP2,FUBP2,KSRP,MGC99676	2837.215664	1402.283384	1544.335748	1551.415121	813.428949	379.009361	4300.889203	4730.394981	3252.924241	2194.455656	1920.911987	1628.708304	677.267403	560.550787	922.678831	534.694581	476.533155	438.730312	2820.506911	2419.942924	725.937226	1555.531618	788.381073	428.99794	4140.396614	4342.156195	3532.327173	1920.036766	2078.429846	2515.018604	675.92102	706.506583	1014.213564	862.913036	537.114442	458.025102
L3_chr19_-_7934592	chr19	7934592	7934592	-	NA	NA	NA	0	0	3.343982	0	0	0	0	0	0	0	0	0	2.054407	0	10.061021	0	0	0	0	0	2	0	0	0	0	0	0	0	0	0	2	0	14	0	0	0
L3_chr19_-_10193906	chr19	10193905	10193906	-	NA	NA	NA	1.656842	0.610418	0	10.801313	5.11335	17.561443	3.284865	0	2.156011	2.870125	1.709028	7.404392	2.046097	1.386478	1.090837	17.192307	4.283342	7.875644	2	1	0	10.977778	5	21	4.636364	0	2.757576	3	2	10.464831	1.990635	1.847881	2	27.9342	6	7.987173
L3_chr19_-_10375219	chr19	10375181	10375253	-	11140	CDC37	P50CDC37	81.748169	64.781751	53.320065	111.598351	57.456932	34.399155	7.659538	17.05223	29.989503	26.123852	12.944917	12.909189	57.054887	45.875882	65.93536	52.123116	59.332374	90.505061	91.968858	108.74243	29.988975	112.958132	55.988824	47.995449	10.993007	27	36.770674	26	14.992537	17.993007	55.923791	59.912991	96.665404	84.89655	76.96603	92.912878
L3_chr19_-_12805692	chr19	12805692	12805694	-	NA	NA	NA	42.955121	27.909602	10.950783	34.139269	18.570877	4.532625	22.056755	14.822031	6.923288	22.019587	11.369672	13.767136	10.457038	11.854224	11.408202	6.738488	7.337462	8.654402	46.44559	47.528689	6.300161	34.379724	18.050013	6	26.735754	20.038494	8.369797	20.911789	13	20.067439	10.254795	15.342007	15.810257	11	9.342007	8.841121
L3_chr19_-_14089549	chr19	14089513	14089583	-	5566	PRKACA	MGC102831,MGC48865,PKACA	9.32736	6.043849	17.433529	24.533279	15.362562	6.82326	23.26896	18.227383	27.457986	24.53186	19.932462	42.930663	9.261237	0.742541	10.727901	5.474701	4.1637	11.891723	11	10	9.932886	25	15	10	31	28	34	24.996503	23	61	9	1	16	9	5.945946	12
L3_chr19_-_15344391	chr19	15344389	15344391	-	10270	AKAP8	AKAP95,DKFZp586B1222	0	0.610418	0	0	0	0	0	0	1.545543	0	1.709028	10.45935	1.032672	2.269478	4.11706	4.893572	2.013723	0	0	1	0	0	0	0	0	0	2	0	2	15	1	3	6.966667	8	3	0
L3_chr19_-_15390814	chr19	15390814	15390842	-	26993	AKAP8L	DKFZp434L0650,HAP95,NAKAP,NAKAP95,HA95	18.417439	9.676334	1.591957	6.844899	3.059166	2.552427	4.119978	7.128045	5.528465	1.87559	7.767661	7.984693	18.44206	10.514372	12.743222	12.20731	10.772255	5.014447	21	16	1	7	3	4	6	11.959184	7	2	9	11	18	14	21	20	15	5
L3_chr19_-_37435767	chr19	37435767	37435769	-	NA	NA	NA	2.943948	1.683337	0.206111	1.064681	0.666583	0.549797	11.135856	7.934236	6.032273	2.285186	5.15198	6.903039	34.54037	19.801754	26.881281	10.955759	7.678521	29.212254	3.570926	2.768182	0.148199	1.090909	0.654545	0.872727	14.313744	11.685854	7.46704	2.447954	5.903205	9.676389	34.187737	25.538679	36.384019	17.820283	10.163336	30.243396
L3_chr19_-_37857913	chr19	37857903	37857951	-	84079	ANKRD27	DKFZP434L0718,FLJ00040,PP12899,VARP	40.103694	23.916176	16.46575	21.605004	12.289122	5.713301	9.054575	5.296234	3.175061	11.540674	9.524646	5.093279	22.746411	30.470277	14.845587	20.151064	22.963568	15.936935	45.885542	40	10	22	12	8	12.298643	9	4	12	11	7	22.214435	40	24.994949	32.980861	31	16
L3_chr19_-_40323881	chr19	40323881	40323881	-	NA	NA	NA	0.804244	1.211934	3.343982	0	0	1.362328	4.589349	1.858813	2.402289	2.94947	10.618816	6.276676	5.100095	10.081809	11.718007	6.761824	3.714923	3.944081	1	2	2	0	0	2	6	3	3	3	12	9	5	13	16	11	5	4
L3_chr19_-_40908105	chr19	40908105	40908106	-	NA	NA	NA	0.804244	1.211934	0	0	0	0	0	0	0	1.93233	0	0	5.119728	6.153361	17.733764	5.512183	2.733789	3.000177	1	2	0	0	0	0	0	0	0	2	0	0	5	8	23	9	3.772727	3
L3_chr19_-_44060741	chr19	44060733	44060772	-	126432	FLJ45909	FLJ44131	49.52163	30.567304	3.183914	31.390698	19.424952	2.000434	9.118618	19.697511	0	2.94947	7.633256	7.166665	8.206807	8.271978	2.713267	11.60356	9.516884	6.999633	57.993865	50.969325	2	31.993865	19	3	13	30	0	3	9	10	8	10.955882	4.984848	18.984848	14	7
L3_chr19_-_50963894	chr19	50963890	50963968	-	147912	SIX5	BOR2,DMAHP	32.520189	16.994146	7.746897	23.626395	24.372325	12.848988	41.958454	35.338945	19.015809	16.915629	20.430666	32.098628	6.630948	6.879647	5.009373	7.138989	5.613401	13.820865	37.970049	28.280543	4.908488	24.079608	23.799003	18.155645	52.665412	51.600032	23.612927	17.160234	23.670575	45.698321	6.439006	9.175663	9.534708	11.713247	8.49242	14.015883
L3_chr19_-_51912180	chr19	51912179	51912212	-	25865	PRKD2	HSPC187,PKD2	18.09497	6.649095	6.622718	8.877138	9.131658	3.39927	19.999514	27.911004	16.21624	8.912212	24.702206	17.712996	5.117021	19.240921	15.233885	19.026132	11.894029	15.823395	20.925	11	3.927011	9	8.925	5	25	38	20	9	28	25	4.976	25	22	31	15.962025	16
L3_chr19_-_56031125	chr19	56031124	56031126	-	NA	NA	NA	0	0	0	0.975531	2.039444	0	3.621307	4.59287	11.522588	2.94947	0	4.998385	2.476744	0.015681	2.828837	3.051102	0.643964	0	0	0	0	1	2	0	5	7	14	3	0	7	2.414634	0.02252	5.007507	5	1	0
L3_chr19_-_56561455	chr19	56561404	56561485	-	2109	ETFB	MADD,FP585	43.34894	28.231559	18.824263	12.721066	18.388774	3.190533	5.515405	4.71332	5.601103	3.905757	1.828701	8.015148	60.19246	58.042819	54.394253	26.834274	31.522804	42.554566	50.920011	46.993548	11	13	17.980892	5	8.13079	8.13079	6.981132	4.049853	2.175023	11.26158	59	76.321596	83.850136	43.973125	44.382247	42.989071
L3_chr19_-_63257326	chr19	63257326	63257327	-	NA	NA	NA	16.288781	10.053994	5.161982	9.20923	9.209127	6.209524	4.589349	0	0	0	0	0	2.924018	5.702047	11.457215	7.346044	8.158448	4.48178	17.904426	16.904426	3	9.334975	8.970149	8	6	0	0	0	0	0	2.854348	7.42266	15.687681	11.945455	10.297753	4.554348
L3_chr20_+_5055577	chr20	5055486	5055705	+	8760	CDS2	RP4-680N4.2,FLJ38111	93.927362	70.424022	42.806749	79.585197	60.465662	21.113808	29.346792	14.946309	17.454941	18.501527	15.339633	29.683098	52.876874	33.008173	43.416515	59.491666	42.586436	45.885503	106	117.979032	25	80.953039	59	29.981352	40	24	22	19.080087	17.967213	41.931126	51.99	43	66.799282	96.994203	54	47
L3_chr20_+_10403211	chr20	10403210	10403212	+	NA	NA	NA	6.61862	7.527428	1.031285	6.22226	0.678966	0.409462	0	0	0	0	0	0	14.698556	11.068419	7.244268	9.675527	22.17365	3.701225	7.666667	12.666667	0.666667	6.333333	0.666667	0.666667	0	0	0	0	0	0	14.5	14.25	10.5	15.75	26.75	3.75
L3_chr20_+_17498696	chr20	17498696	17498760	+	11034	DSTN	ACTDP,ADF,bA462D18.2	6.665885	7.255782	8.616153	3.908923	2.039444	2.000435	6.212009	2.799624	1.545543	6.678045	11.989827	4.390564	40.826353	21.271902	23.885381	13.447931	16.040268	36.47246	8	12	5	4	2	3	9	5	2	7	14	6	40	28	37	22	23	37
L3_chr20_+_18066498	chr20	18066491	18066535	+	57325	CSRP2BP	UNQ607,CRP2BP,MGC15388,PRO1194,dJ717M23.1	29.160844	11.475423	4.775871	5.859986	4.08325	2.638541	1.32216	0.540457	2.353404	0.937795	4.292921	2.195282	11.30062	15.228126	2.901281	3.65423	2.575855	4.007312	34	19	3	6	4	4	2	1	3	1	5	3	11	20	5	6	4	4
L3_chr20_+_18217170	chr20	18217154	18217175	+	7692	ZNF133	RP4-568F9.5,ZNF150,pHZ-13,pHZ-66	1.608488	1.810134	0	0	1.019722	0	5.020216	5.230667	3.947832	0	12.069459	0	10.216299	0.742541	1.585219	5.493266	7.372484	4.964138	2	3	0	0	1	0	7	8	5	0	14	0	10	1	3	9	10	5
L3_chr20_+_21034179	chr20	21034179	21034180	+	NA	NA	NA	5.217488	4.77729	3.343982	2.942775	6.152218	0	2.960227	13.412299	5.761294	8.204045	3.464574	6.276676	7.154502	10.036213	3.823916	4.293231	4.539659	14.549623	6.012097	8	2	3	6	0	4	18.038081	7	8	4	9	7	13	6	7	6.019665	15
L3_chr20_+_29598838	chr20	29598826	29598904	+	NA	NA	NA	39.056652	16.768087	29.40241	27.499584	22.529424	3.082423	40.953673	40.690463	40.727504	9.627515	16.492635	15.156663	22.18791	12.119244	12.118417	24.389931	17.489005	6.97235	43.704631	28	17	28	21.993421	4.717703	54.205996	57	49.601014	10	18.992064	21	21.757009	16	20.993789	39.891566	23.993789	6.993789
L3_chr20_+_30409945	chr20	30409942	30410214	+	171023	ASXL1	KIAA0978,MGC117280,MGC71111	25.15396	11.150154	13.387578	29.055558	27.787864	16.827047	39.298573	33.255341	42.854718	28.87499	15.821508	33.544555	16.996705	26.193165	24.174821	17.292416	27.847701	20.287734	30.003319	18.427351	7.754386	29.585586	27.035088	21.38996	50.777778	49.333333	50.922222	27.544444	18.02716	48.357213	16.620093	34.117997	33.7375	28.125	34.7125	20.85625
L3_chr20_+_31905236	chr20	31905234	31905238	+	NA	NA	NA	0	0	0	0	0	0	0	0	0	0	0	0	1.032672	0.742541	8.383699	2.429439	13.288822	1.007135	0	0	0	0	0	0	0	0	0	0	0	0	1	1	13	4	17	1
L3_chr20_+_33506401	chr20	33506381	33506404	+	11190	CEP250	CEP2,RP3-477O4.2,C-NAP1,MGC88542	27.911158	9.044977	1.591957	0.975531	0	1.362328	17.899995	7.392494	4.778579	5.024947	5.993695	8.5171	13.272244	5.33512	3.068363	6.705332	5.00285	9.807071	31.728678	14.989011	1	1	0	2	23	12	6	5	7	12	13	7	6	11	7	9.876543
L3_chr20_+_36534873	chr20	36534872	36534933	+	57148	KIAA1219	RP5-1100H13.1,DKFZp686N19168,DKFZp781M2411,FLJ43270,FLJ43928,dJ1100H13.1	84.392317	52.147946	58.345259	61.171037	45.171534	11.216716	38.416698	53.976002	107.883273	63.206242	52.803443	48.997673	36.669191	43.07888	94.059718	59.126807	34.459942	27.65297	93	87.997409	30.989717	62	44	16	48	74.998024	126.994094	61	60	70.992141	36	55.959368	123.945824	95.972912	45	28
L3_chr20_+_48781243	chr20	48781240	48781318	+	84612	PARD6B	PAR6B	25.522703	9.709959	13.552092	3.902124	19.46497	1.276214	4.943467	0.540457	0	0	11.251278	1.482306	4.119751	5.274731	0.988763	1.214719	6.544451	2.01427	30	16	8	4	19	2	7	1	0	0	13	2	4	7	2	2	9	2
L3_chr20_+_54013982	chr20	54013982	54013982	+	NA	NA	NA	2.528698	2.406191	3.343982	0	0	6.209524	10.589577	5.600086	3.233036	0.937795	1.709028	4.915947	0	0	0	0	0	0	3	4	2	0	0	8	13	8	4	1	2	7	0	0	0	0	0	0
L3_chr20_+_54431531	chr20	54431523	54431570	+	NA	NA	NA	0	0	0	0.975531	0	0	0	0	0.757133	9.570776	28.54322	0.741153	0	0	1.090837	18.939227	23.822008	10.836127	0	0	0	1	0	0	0	0	0.980392	10	32.980392	1	0	0	2	31	31.909091	10.898221
L3_chr20_+_55399858	chr20	55399847	55399869	+	55544	RBM38	HSRNASEB,RNPC1,SEB4B,SEB4D,dJ800J21.2	18.300966	16.089191	6.753939	17.700344	16.39767	14.27346	16.430016	9.996769	6.408097	5.765156	4.238148	8.583817	24.339726	7.611694	22.466529	17.170154	12.819974	27.50153	21	26.963964	4	18	15.981982	18.981982	21	15	8	5.945946	5	12	23.928208	9.992958	32.964789	28	16.992958	28
L3_chr20_+_56659744	chr20	56659693	56659758	+	8675	STX16	MGC90328,SYN16,hsyn16	60.123026	38.197061	25.352159	65.071956	22.549488	6.903399	21.133137	43.174892	49.33353	46.248446	69.894238	62.441614	71.236994	40.60703	88.562785	64.980268	66.948956	50.233045	67.996047	64	15	65.988235	22	10	28	60	59	45.927106	78.966321	90	69.99798	52.994048	121.941731	105.839617	83.464483	51
L3_chr20_+_56687629	chr20	56687627	56687646	+	NA	NA	NA	0	0	0	0	0	0	0	0	0	0	0	0	20.371958	2.970163	1.988565	5.478933	1.287928	1.968125	0	0	0	0	0	0	0	0	0	0	0	0	20	4	3.836735	9	2	1.953488
L3_chr20_+_60246968	chr20	60246935	60247011	+	9885	OSBPL2	FLJ20223,KIAA0772,MGC4307,MGC8342,ORP-2,ORP2	38.624869	29.854136	22.201828	44.407208	34.277202	22.506153	4.781058	24.714599	13.39813	12.584275	19.072394	10.179976	25.596177	25.886874	25.927752	30.02493	21.50767	13.901926	44	50.21978	13	45	33.368116	28	7	37	17	12.942149	22	14	25	34	43	49	28	13.949239
L3_chr20_+_60744267	chr20	60744239	60744268	+	28231	SLCO4A1	OATP-E,OATP1,OATP4A1,OATPRP1,POAT,SLC21A12	4.941431	3.01661	6.753939	3.902124	2.043806	2.724655	8.210656	4.427533	0.772772	8.204045	4.238148	3.544256	1.032672	12.305691	1.585219	3.061421	1.36976	1.993043	6	5	4	4	2	4	11	7	1	8	5	5	1	16	3	5	2	2
L3_chr20_+_60810221	chr20	60810210	60810609	+	4923	NTSR1	NTR	63.359029	40.40398	78.60718	271.912403	309.074902	82.807597	39.779965	55.180272	64.550423	111.075403	97.31074	61.174226	11.307469	10.472517	31.33485	58.602855	47.761625	34.798248	74.857546	66.84686	47	275.451312	300.837723	109.954315	54.916044	85	80	109.984842	111.940591	85.981123	11	14	55.572504	95.830525	64.811591	35
L3_chr20_+_60906631	chr20	60906603	60906637	+	11054	OGFR		35.097589	19.535027	7.781044	31.3119	23.941886	9.991153	0.690599	2.354783	0	0.937795	1.68608	3.490968	17.435115	12.892447	7.439457	13.154331	9.762476	25.120192	39.71232	32.677215	4.894737	31.820562	23.342176	13.894737	1.056426	4.214286	0	1	2	4.857143	17.128954	16.991736	12.804478	21.493011	13.282238	25.531419
L3_chr20_+_61463705	chr20	61463705	61463706	+	NA	NA	NA	0.804244	1.220836	1.591957	5.892747	3.069543	0.638508	6.728341	1.725874	2.353969	2.94947	2.583893	13.892294	0	0	0	0	0	1.007135	1	2	1	6	3	1.001187	9	3.011779	3.000693	3	3	20.002771	0	0	0	0	0	1
L3_chr20_+_61512935	chr20	61512935	61512935	+	NA	NA	NA	0	0.610418	7.024196	9.868704	4.096355	2.123056	0	0	0.772772	4.988808	6.129538	10.95917	0	0	0	0	0	1.993043	0	1	4	10	4	3	0	0	1	4.965517	7	15.965517	0	0	0	0	0	2
L3_chr20_+_61622561	chr20	61622559	61622583	+	79144	C20orf149	FLJ21046,MGC2479,dJ697K14.9,RP4-697K14.13	69.730762	62.539719	47.61869	109.115224	86.451764	42.724025	38.981981	54.129746	28.883154	30.281823	39.967729	47.618078	22.331042	24.371519	19.965331	14.667831	11.886119	44.85046	75.98219	105.646397	26	109.897424	83.966469	53	49.950867	71.863911	35	29.852713	44.852713	67.965015	21.938095	31.88785	32.690476	24	17	45.914172
L3_chr20_-_3167837	chr20	3167837	3167862	-	NA	NA	NA	15.172652	5.377277	1.591957	0.975531	0	0.638107	2.721069	4.755778	4.778579	1.87559	0	2.195282	1.032672	0.742541	2.471907	1.218951	0.643964	2.014269	18	8.95	1	1	0	1	4	8	6	2	0	3	1	1	5	2	1	2
L3_chr20_-_3696383	chr20	3696382	3696438	-	54976	C20orf27	RP5-1009E24.6,FLJ20550	47.47436	19.31171	7.939646	3.929369	5.09861	4.638975	2.82986	4.19009	0.1137	4.919368	0	1.482306	20.189677	14.444553	14.272247	4.652379	5.646814	5.992499	54.419118	32.145223	4.89916	4	5	7	4	7	0.15625	5	0	2	19.793269	19	24	7.647482	8	6
L3_chr20_-_4930109	chr20	4930107	4930162	-	9962	SLC23A2	RP1-237C24.1,KIAA0238,NBTL1,SLC23A1,SVCT2,YSPL2	68.698002	29.767631	25.385743	82.853442	35.792071	7.627621	7.188996	15.395964	13.681832	26.00209	15.400916	32.201589	13.370167	5.215331	21.204078	22.666929	17.928188	26.449063	76.916675	49.978811	15	83.95595	34.933236	11	10	24	16.993671	26	18	45.899379	13	7	32.899182	36.965714	24.731206	26.897338
L3_chr20_-_23350111	chr20	23350105	23350120	-	63908	NAPB	RP3-322G13.2,MGC26066,MGC48335,SNAP-BETA,SNAPB	27.591882	13.793318	6.527897	20.682884	5.108987	4.350973	2.644319	2.259167	9.641133	14.39808	13.055515	5.009821	4.119751	6.017272	3.710573	4.875835	8.855096	1.007135	32	23	4	21	5	6	4	4	12	14	15	7	4	8	7	8	12	1
L3_chr20_-_35507373	chr20	35507366	35507373	-	NA	NA	NA	3.573571	3.484622	3.33706	3.925476	2.451783	1.323653	1.751084	2.638397	0.957521	1.920268	1.174718	0.906959	12.62911	14.058093	13.091019	17.434517	14.462215	15.485271	4.307772	5.8	2.107772	4	2.4	2	2.461538	4.304419	1.230769	2.042881	1.384615	1.230769	12.447535	18.165265	18.977181	28.297416	17.821244	15.868901
L3_chr20_-_42335787	chr20	42335787	42335789	-	NA	NA	NA	13.043934	14.718412	51.656312	11.275535	10.517507	3.403312	7.436168	10.55946	79.564527	6.488156	13.448219	11.295671	8.154426	9.223465	27.396682	2.43951	1.36976	7.805037	14.468855	24.945055	26.286184	11.452882	10.250439	4.890493	9.375	14.0625	89.77657	6.388285	15.3125	16.359549	8	12	35.605263	4	2	8
L3_chr20_-_44033601	chr20	44033580	44034258	-	63925	ZNF335	NIF1	92.822522	59.780725	60.690464	106.194103	126.164106	47.624928	133.971096	141.68335	206.358055	144.13862	110.923762	124.104273	25.660544	30.561921	58.092995	26.893383	30.430962	62.690299	107.9748	99.93469	34.991071	108	122.952703	63.993289	162.98991	193.985369	244.985368	139.984311	125.966383	177.894789	24.992337	40	87.970037	44	41.981203	63.943351
L3_chr20_-_49073071	chr20	49073045	49073097	-	3755	KCNG1	RP5-955M13.1,K13,KCNG,KV6.1,MGC12878,kH2	6.665885	0	4.93594	11.598651	3.063528	0	2.82986	1.858813	4.005807	0.937795	0.84304	1.482306	3.087079	0	2.72181	1.822079	1.287928	6.978407	8	0	3	11.84	3	0	4	3	5	1	1	2	3	0	5	3	2	7
L3_chr20_-_49592630	chr20	49592630	49592696	-	4773	NFATC2	KIAA0611,RP5-1009H6.1,NFAT1,NFATP	15.328566	10.241373	8.119854	8.82614	7.152794	2.000435	10.270645	4.615675	12.616632	8.784028	5.947175	18.514683	9.585804	2.501606	8.119677	2.43367	2.657687	5.035673	17.909091	16.909091	5	9	7	3	14	8	15.828571	9	7	25.696945	9.317073	3.377606	15	4	4	5
L3_chr20_-_60360882	chr20	60360880	60360884	-	3911	LAMA5	RP11-157P1.6,KIAA1907	0.000364	0.018385	0	0.067082	0.073749	1.286371	2.100441	0.549664	0.009155	1.886654	0.855314	14.011153	0.007042	0.002391	0.000465	0.001315	0.644216	0.004884	0.000639	0.028831	0	0.069976	0.073053	2.025549	3.05727	1.027109	0.013895	2.011796	1.015972	19.905153	0.006546	0.003543	0.002232	0.002232	1.000744	0.004464
L3_chr20_-_60564254	chr20	60564254	60564255	-	NA	NA	NA	0	1.810134	1.591957	0.975531	0	0	10.589577	5.359808	25.882911	2.94947	3.464574	4.231691	8.130826	8.432262	22.199335	4.909839	4.530728	1.007135	0	3	1	1	0	0	13	8	30	3	4	6	8	10.905405	28	8	6	1
L3_chr20_-_61728853	chr20	61728836	61728902	-	NA	NA	NA	64.11512	65.424483	39.41354	39.551929	49.672936	18.882721	19.431428	18.184009	11.707229	34.587326	30.954729	14.01945	15.24688	18.616469	20.038819	13.380301	9.330246	11.633564	73.891958	109.542003	22.988685	40.230741	48.406773	26.713428	27.081118	29.162456	14.775877	34.086397	35.716259	19.327354	14.866667	24.70098	32.864198	21.889041	13.557769	11.673077
L3_chr20_-_62058212	chr20	62058198	62058268	-	54963	UCKL1	RP4-591C20.1,UCK1L,URKL1	27.052013	9.758771	21.975787	35.3083	22.484359	17.346043	7.150263	8.041281	4.96478	16.501818	10.382343	14.291483	16.341673	9.844812	26.44839	11.624659	37.217482	13.067998	32	16.123198	13	35.968085	22	23.436195	10	14	6.390947	17	12.072519	20	16	13	39.119264	18.983051	47.268817	13.125911
L3_chr20_-_62181316	chr20	62181284	62181736	-	10287	RGS19	GAIP,RGSGAIP	29.786657	20.433401	6.367828	19.63186	20.449277	12.450446	12.280426	26.037802	8.076415	11.676758	8.562894	20.11275	12.253036	19.71846	8.821058	8.548848	13.172909	27.57223	35	34	4	19.984615	20	18	16.95122	38.95122	10	12	10	28	12	26	15	14	18	28
L3_chr21_+_21292484	chr21	21292481	21292629	+	4685	NCAM2	MGC51008,NCAM21	398.667937	481.122672	273.612265	234.442181	40.963981	9.314458	94.1336	361.123577	146.881991	61.342186	47.982213	33.148825	171.921911	286.674189	193.96487	91.695948	44.635906	18.811458	430.126916	825.188498	141.46532	236.76189	39.995951	14	120.322344	400.606131	171.919159	58.996579	54.635283	47	169.900955	362.429886	240.672524	148.884039	57.945517	18.900999
L3_chr21_+_25856313	chr21	25856311	25856315	+	114614	BIC	BIC,MIR155,miRNA155	27.782144	25.822607	90.133526	91.373986	46.31059	6.621372	1.32216	2.39927	12.374168	10.923887	12.261571	7.088511	3.087079	3.783298	30.722557	15.360531	22.523465	9.843536	31	43.674528	45	92	45	9	2	4	15	11	14	10	3	5	41	25	28	10
L3_chr21_+_25868227	chr21	25868226	25868227	+	NA	NA	NA	0	0	0	0	0	0	0	1.080913	0	0	0.84304	0	2.054407	6.095206	8.437354	25.95862	26.080762	4.964138	0	0	0	0	0	0	0	2	0	0	1	0	2	8	12	42	31	5
L3_chr21_+_36679531	chr21	36679529	36679599	+	8208	CHAF1B	CAF-1,CAF1,CAF-IP60,CAF1A,CAF1P60,MPHOSPH7,MPP7	156.962035	78.561636	30.118263	31.254658	17.422647	21.276076	122.770224	53.600309	45.699841	6.724891	15.557542	24.375419	69.099451	60.07886	56.84839	6.695244	5.315375	55.631533	166.961572	132.183083	16.846154	31.787879	17	29	148.974374	76.25745	55	6.911357	17.708758	33.977528	67.968434	78.472523	87.267092	10.990424	8	57.393954
L3_chr21_+_44044322	chr21	44044321	44044322	+	NA	NA	NA	1.656842	1.810134	0	0	4.096355	0.638107	0.66108	1.178254	2.402289	6.077393	3.426933	4.915947	2.054407	1.502626	2.4069	2.446396	2.773991	22.080206	2	3	0	0	4	1	1	2	3	6	4	7	2	2	4	4	4	23
L3_chr21_+_46066998	chr21	46066997	46066998	+	NA	NA	NA	6.820908	5.85634	8.065953	15.622709	10.948907	3.121083	3.776212	1.510384	2.152199	2.556832	2.008551	2.897728	0.183147	2.203192	0.886107	2.120354	1.198688	3.006672	7.769737	9.822496	4.551451	15.794284	10.669284	4.266363	5.009935	2.494287	2.69697	2.615996	2.343269	4.064544	0.175	2.913816	1.667105	3.469378	1.769378	3.036483
L3_chr21_+_46342457	chr21	46342454	46342498	+	1292	COL6A2	DKFZp586E1322,PP3610	7.670518	10.837744	3.183914	29.578234	19.443539	19.304996	1.32216	9.037508	5.55135	4.919368	7.688029	26.267231	8.239502	2.987708	25.182754	23.230742	18.73972	154.067554	9	17.983784	2	29.989362	19	26	2	14	7	5	9	37	8	4	41.975921	38	26	159.782258
L3_chr21_-_26345306	chr21	26345305	26345307	-	NA	NA	NA	0.804244	0.610418	0	0	0	0	0.66108	0	0	0	0	0	20.339797	13.800038	20.545682	7.347741	14.469752	8.908219	1	1	0	0	0	0	1	0	0	0	0	0	20	17.992754	28.992754	12	19	9
L3_chr21_-_34520905	chr21	34520905	34520905	-	NA	NA	NA	0	0	0	0	0	0	7.115038	10.506705	6.612874	18.007872	13.33141	6.953769	13.163545	12.452114	37.19267	27.236086	28.039867	14.494517	0	0	0	0	0	0	9	14	8	17	15	10	13	16	44	44	32	15
L3_chr21_-_34806379	chr21	34806373	34806389	-	3753	KCNE1	ISK,JLNS,JLNS2,LQT5,MGC33114,MinK	0	0	0	0	0	0	5.250429	12.765872	4.005807	9.276411	9.717411	1.482306	9.13893	6.153361	3.105303	12.318946	3.714923	0	0	0	0	0	0	0	7	18	5	9	11	2	9	8	5	20	5	0
L3_chr21_-_35128671	chr21	35128669	35128673	-	NA	NA	NA	77.72891	39.46291	28.158382	60.524831	15.391233	1.362328	17.84485	12.52296	14.111146	12.154786	12.26045	6.370076	8.16598	6.895902	7.043797	5.509218	9.059737	4.985364	82.992337	66.991704	15	60.980843	15	2	22	17.957136	16.956025	12	13.990291	9	8	9	11	9	11.982759	5
L3_chr21_-_35174865	chr21	35174865	35174870	-	861	RUNX1	AML1-EVI-1,EVI-1,AML1,AMLCR1,CBFA2,PEBP2aB	20.091352	8.979626	8.616153	4.900636	1.019722	0	1.32216	5.01999	0.772772	0	1.709028	0	0	3.005253	1.585219	1.214719	0.643964	0	23	15	5	5	1	0	2	8	1	0	2	0	0	4	3	2	1	0
L3_chr21_-_35336076	chr21	35336075	35336076	-	NA	NA	NA	0	0	0	0	0	0	0.66108	0	0.772772	0	0	0	13.163545	0.742541	1.7031	3.061421	0	0	0	0	0	0	0	0	1	0	1	0	0	0	13	1	2.954545	5	0	0
L3_chr21_-_42303536	chr21	42303516	42303552	-	49854	ZNF295	DKFZp781N1974,ZBTB21	42.912634	30.384777	12.103907	43.270616	17.412849	2.552427	43.179163	72.749904	30.950186	54.128039	75.178263	81.125813	23.448328	19.797617	20.249127	19.620004	34.711257	14.884044	49	51	7	44	17	4	53	92	36.997788	51	84	119.986726	23	26	30.995169	32	44.990385	15
L3_chr21_-_45062356	chr21	45062351	45062499	-	6612	SUMO3	SMT3A,SMT3H1,SUMO-3	263.220411	222.329685	176.59267	161.852024	86.165385	62.803759	28.569555	22.171985	14.793505	8.921109	5.113014	8.977788	99.984284	125.122478	144.038302	64.51708	104.91492	84.655922	283.444616	377.871395	92.945077	163.599368	83.98816	80	37.078838	33	17.975	8.975	6	12.307002	98.599023	160.586298	191.373007	104.997413	126.997375	86.992208
L3_chr21_-_45117980	chr21	45117979	45118089	-	754	PTTG1IP	PBF,C21orf1,C21orf3	106.141118	61.898392	31.472531	64.135714	21.465711	11.248377	21.110214	27.749611	20.766573	11.42376	24.909008	19.649876	17.50759	23.426867	20.772327	33.585823	29.867287	53.264947	120	103.98615	18	65	21	15	30	42	26	12	29	27	17	31	36	54.989022	41	54
L3_chr21_-_46237961	chr21	46237961	46237963	-	NA	NA	NA	3.413301	1.810134	1.591957	6.881592	4.096355	2.123056	1.98324	13.937616	17.596625	3.981573	7.023452	11.723336	0	0.742541	3.105303	1.218951	0.643964	2.971095	4	3	1	7	4	3	3	18	21	4	8	17	0	1	5	2	1	3
L3_chr22_+_17539205	chr22	17539203	17539218	+	NA	NA	NA	9.678234	4.246219	4.93594	2.926593	18.458968	1.91432	0	0	2.353404	0.937795	0	0	1.032672	0.742541	1.090837	3.04687	0	1.007135	11	7	3	3	18	3	0	0	3	1	0	0	1	1	2	5	0	1
L3_chr22_+_18113293	chr22	18113293	18113293	+	NA	NA	NA	0.472128	0.610418	0.284118	0.779551	0.202935	0	2.16878	4.052413	0.772772	12.52249	2.583893	1.454129	0	0.742541	0	0	1.36976	1.993043	0.6	1	0.2	0.8	0.2	0	3	6	1	12	3	2	0	1	0	0	2	2
L3_chr22_+_18564569	chr22	18564569	18564569	+	NA	NA	NA	0	0	0	0	1.019722	1.362328	25.217351	3.30128	0.772772	3.981573	3.464574	7.628988	0	0	0.494381	0	0	0	0	0	0	0	1	2	29	5	1	4	4	11	0	0	1	0	0	0
L3_chr22_+_20252007	chr22	20251988	20252032	+	7332	UBE2L3	E2-F1,L-UBC,UBCH7,UbcM4	62.977157	50.011559	70.0432	71.696851	33.717358	6.067533	26.906798	12.597927	17.578116	14.584451	23.474076	21.336435	72.476658	44.942436	38.282033	40.35716	55.321641	31.38373	71.770346	83.777891	38.832255	72.786885	32.935135	8.972973	37	20	21.985075	15	27	30	71.230248	58.814427	60.57196	65.792971	71.716356	31.885057
L3_chr22_+_27994243	chr22	27994233	27994321	+	2130	EWSR1	EWS	71.689076	54.869127	47.158651	69.285205	23.088579	9.226558	230.429442	202.080435	261.276437	152.400639	160.317525	176.827964	471.353703	424.457624	860.818421	420.84138	467.981973	327.914935	83.416302	91.282191	27.840689	70.526509	22.607934	13.881201	284.409299	274.747237	312.849407	150.091339	181.859031	254.641672	466.19406	543.072327	1046.23433	682.179918	549.066666	338.797534
L3_chr22_+_36401590	chr22	36401588	36401598	+	3956	LGALS1	GBP,DKFZp686E23103,GAL1	15.515265	12.348294	7.024196	19.686556	14.337201	6.641627	8.048247	14.137082	3.175061	11.812843	0	5.6571	102.548473	100.465678	178.181836	196.2953	121.743511	147.875374	18	20.775862	4	20	14	9	11	21.25	4	12	0	8	101.989475	126.992352	198.79967	315.822453	134.931466	155.885251
L3_chr22_+_38770720	chr22	38770720	38771140	+	23112	TNRC6B	KIAA1093	3.365861	6.009225	7.213765	6.061186	5.453669	6.231824	41.708912	53.323921	28.346294	22.627213	42.831518	87.022564	10.651951	12.843023	9.131317	10.172687	6.098972	15.928423	4.125724	9.917197	4.445688	6.198135	5.337381	8.72164	55.163801	81.66292	35.471596	23.10297	49.166822	125.085436	10.321884	17.02995	16.345545	16.672066	9.235385	16.055116
L3_chr22_+_38903884	chr22	38903862	38903926	+	23112	TNRC6B	KIAA1093	0	0	0	0	0	0	14.117487	23.813882	22.603728	6.769409	19.695652	28.144203	3.847783	6.943119	4.038506	5.701052	0.921441	0.6931	0	0	0	0	0	0	18.76115	34.946151	27.557181	7.071596	22.744217	39.476026	3.733333	9.25641	6.945109	9.340351	1.461538	0.684211
L3_chr22_+_42751495	chr22	42751487	42751509	+	29780	PARVB	RP4-671O14.3,CGI-56	34.021266	15.637336	3.183914	8.812143	8.166501	0.638107	2.82986	0.540457	3.947832	2.870125	5.173602	0.741153	3.087079	2.987708	2.0796	4.265821	4.787714	4.028538	38	25.985401	2	9	8	1	4	1	5	3	6	1	3	4	4	7	7	4
L3_chr22_+_44854874	chr22	44854870	44854881	+	NA	NA	NA	5.00696	3.611079	4.93594	10.814043	7.17194	1.362328	2.059989	3.577524	0.772772	16.409755	2.552068	4.313688	4.104726	1.502626	2.0796	3.665348	1.287928	4.964138	5.983333	6	3	11	7	2	3	6	1	16	3	6	4	2	4	6	2	5
L3_chr22_+_45394757	chr22	45394754	45394775	+	NA	NA	NA	15.851789	9.531838	1.591957	0	3.069543	4.350973	30.109914	20.148558	1.545543	8.075238	12.304896	7.730805	60.661042	56.561494	12.212388	25.90659	81.828526	33.015103	18	16	1	0	3	6	35	28	2	8	14	11	60	72	17	42	94	34
L3_chr22_+_47293397	chr22	47293396	47293398	+	NA	NA	NA	3.413301	1.211934	0	0.975531	4.089265	0	0	3.649634	4.813668	0	4.349605	3.610973	1.032672	0	0.494381	3.668781	3.557546	10.78744	4	2	0	1	4	0	0	6	6	0	5	5	1	0	1	6	5	11
L3_chr22_-_17799236	chr22	17799219	17799462	-	7290	HIRA	DGCR1,TUP1,TUPLE1	103.289978	50.997787	39.597312	71.684159	45.977061	17.802022	65.098156	57.477962	32.078496	43.444812	36.397578	35.024748	44.417653	40.795827	36.863076	38.377803	37.088959	23.834882	118.840454	84.871202	23.987624	72.962561	44.945158	26	86.995086	85.731699	40.172989	43.913242	42	48.969194	43.359081	53.983333	59.927989	62.797433	52.547859	23.899244
L3_chr22_-_18117717	chr22	18117717	18117718	-	NA	NA	NA	29.461135	10.095322	0	3.929369	7.180999	1.362328	0	1.178254	0	2.94947	0	0.741153	3.072054	2.269478	0	0.60736	0	1.007135	32	17	0	4	7	2	0	2	0	3	0	1	3	3	0	1	0	1
L3_chr22_-_18658126	chr22	18658126	18658126	-	NA	NA	NA	10.732074	14.750489	10.842991	6.895737	20.572888	21.603561	6.264127	26.616477	30.347866	10.353922	3.464574	25.465437	7.121753	9.293672	11.718007	0.60736	3.714923	17.345021	12	25	6	7	19.989583	25	8	32	35	10	4	38	7	12	16	1	5	18
L3_chr22_-_19738812	chr22	19738812	19738813	-	NA	NA	NA	28.872008	10.071262	33.071504	4.917216	4.096355	1.362328	0	0	1.580632	0	0	0	24.188064	2.269478	10.555402	2.446396	1.36976	1.007135	31	17	17	5	4	2	0	0	2	0	0	0	24	3	15	4	2	1
L3_chr22_-_20551584	chr22	20551584	20551988	-	5594	MAPK1	p40,p38,ERK,ERK2,ERT1,MAPK2,P42MAPK,PRKM1,PRKM2,p41,p41mapk	347.433355	216.961463	209.049215	438.923309	229.731506	41.492125	371.314274	564.785206	436.963065	450.066241	475.397311	309.614073	144.122421	123.516076	233.316055	198.156865	243.062549	111.740281	364.870123	370.816317	106.999313	440.858102	222.860876	54.813738	403.870446	584.394432	488.844951	399.540595	516.51252	465.564743	143.550225	156.944524	266.860338	319.905016	261.892834	115.912287
L3_chr22_-_22440129	chr22	22440120	22440161	-	400916	C22orf16	MGC70831,N27C7-4	28.573688	13.526998	8.505964	13.560076	20.936489	6.784527	6.301086	1.969867	1.478748	0.337151	7.258165	2.069413	6.170071	8.819287	2.536071	4.069654	13.080868	13.905926	33.395604	22.598901	5	13.796703	20.395604	9.796703	8.75	3.375	1.875	0.375	8.375	2.875	6	11.676471	4.558824	6.676471	17.705882	14.117647
L3_chr22_-_24008545	chr22	24008545	24008546	-	NA	NA	NA	10.620837	5.305945	14.75466	7.886126	2.043806	1.362328	19.675038	20.697101	23.215265	3.981573	10.632616	7.628988	6.111572	0	11.391073	1.832151	4.358886	6.843359	11.880693	8.895238	8	8	2	2	23.05302	25.985816	27	4	12.01771	11	6	0	16.019628	3	6	7
L3_chr22_-_28966568	chr22	28966567	28966569	-	NA	NA	NA	0	0	0	0	0	0	0	0	0	0	0	0	0	1.502626	12.502376	0.60736	0	0	0	0	0	0	0	0	0	0	0	0	0	0	0	2	19	1	0	0
L3_chr22_-_28972749	chr22	28972748	28972751	-	3976	LIF	CDF,D-FACTOR,HILDA	0	0.610418	131.489645	0	2.043806	0	2.960227	7.197145	623.455747	5.002092	5.238118	6.261888	1.032672	6.153361	679.613863	1.217879	1.36976	1.993043	0	1	62	0	2	0	4	10	655.616506	4.978193	6	8.978193	1	8	565.254262	1.998249	2	2
L3_chr22_-_35933056	chr22	35933055	35933056	-	6753	SSTR3		4.307503	7.7234	5.161982	23.78919	19.551368	10.5627	22.719273	44.952279	14.399639	36.90555	14.23808	103.866816	0	0.742541	1.090837	0	0	7.805037	5	13	3	24	19	13	27	51	17	34	16	161	0	1	2	0	0	8
L3_chr22_-_37680367	chr22	37680367	37680368	-	NA	NA	NA	6.439725	4.779369	0.835007	5.906061	1.019722	0	2.059989	4.481171	1.825457	13.6128	3.751443	2.098568	0.002532	2.418882	1.093705	1.541598	0	1.014097	7.547368	8.003519	0.547368	6	1	0	3	6.561404	2.339181	13	4.347368	2.916667	0.00234	3.229613	2.004604	2.52642	0	1.007021
L3_chr22_-_39362662	chr22	39362621	39362670	-	57591	MKL1	Mal,BSAC,MRTF-A	133.190845	63.846165	78.073207	73.84847	50.223862	18.032899	17.337636	17.099607	33.323639	9.608344	29.43917	17.4858	32.254147	28.2026	35.486287	27.981026	24.630296	8.958527	148.591986	106.939471	44.627072	74.997788	49	23.997788	23.878641	26.932642	41.5625	10	33.994505	24.5625	31.589714	36.986301	55.954982	45.704228	33	9
L3_chr22_-_44009904	chr22	44009894	44009975	-	NA	NA	NA	14.404955	6.642336	0	0.975531	2.043806	1.362328	11.302283	16.806651	1.580632	1.93233	1.68608	2.908258	27.568365	17.389404	14.800319	6.712217	3.383483	1.007135	17	11	0	1	2	2	16	26	2	2	2	4	27	23	22	11	5	1
L3_chr22_-_47305049	chr22	47305049	47305051	-	NA	NA	NA	6.122661	10.578054	10.842991	5.887231	3.069543	3.546613	58.152891	35.726774	37.828589	20.841738	20.53305	15.755397	10.146174	7.720838	16.674432	6.703345	0.643964	9.678888	7.007399	17.787363	6	6	3	5	65.044019	43.729487	43.864795	19.815165	22.989796	22.815577	10	10	23.318016	10.921588	1	9.953846
L3_chr22_-_49041867	chr22	49041866	49042399	-	6300	MAPK12	ERK3,ERK6,P38GAMMA,PRKM12,SAPK-3,SAPK3	68.229011	52.16207	26.309443	36.262045	15.31764	14.810467	36.800772	52.748555	29.917745	13.435435	23.252047	33.755307	45.049268	21.816649	25.23626	13.42766	20.710587	16.69969	79.991808	86.945624	15.983727	36.966396	15	20.962534	48.654545	81	37	14	26.977578	48	43.974581	28.881579	42.975118	22	29	16.770833
L3_chrX_+_30581460	chrX	30581460	30581460	+	2710	GK	GK1,GKD	0.804244	10.071262	3.343982	9.868704	3.95686	0	9.711508	4.819352	2.402289	9.48627	0.84304	2.156844	7.121753	25.198446	18.043585	25.790367	16.536496	13.903337	1	17	2	10	3.864198	0	12	7	3	9.195122	1	3	7	32	23.351562	41.675781	19.703125	14.378906
L3_chrX_+_38614943	chrX	38614943	38614945	+	NA	NA	NA	0	0	0	0	0	0	0	0	0	0	12.425918	1.454129	0	1.502626	2.4069	0	0	3.879342	0	0	0	0	0	0	0	0	0	0	14	2	0	2	4	0	0	3.933333
L3_chrX_+_48545384	chrX	48545384	48545593	+	10013	HDAC6	FLJ16239,HD6,JM21	28.818572	21.689342	9.711811	6.825905	7.142416	4.552861	68.315184	101.169651	44.70294	25.095804	25.718936	33.900036	62.582208	53.732812	36.2218	21.901346	12.036851	18.966195	35	35.816667	6	6.990196	7	7	93	151.941176	55.927795	26.229987	30	47	61	71.263727	62	35.954545	17.957806	19
L3_chrX_+_49013249	chrX	49013243	49013252	+	89801	PPP1R3F	Hb2E	2.866248	3.335092	1.591957	1.479322	2.306885	3.485384	1.594684	4.310646	5.828774	13.088227	5.539221	2.852977	0	0.742541	0.108675	0.60736	1.287928	0	3.518135	5.518135	1	1.518135	2.259067	5	2.440678	6.881356	7.168285	12.966102	6.440678	4	0	1	0.265306	1	2	0
L3_chrX_+_83329739	chrX	83329737	83329741	+	NA	NA	NA	7.499888	4.514643	3.519328	10.814451	1.822053	6.164378	10.626851	6.722251	5.411492	4.000151	6.052117	9.666962	4.156023	1.298661	4.533874	2.557564	5.310577	7.6591	8.793399	7.48878	2.159161	11.006739	1.79	8.307072	14.09116	10.205947	6.797912	4.196267	6.987933	13.520091	4.036991	1.75662	7.778889	4.197374	7.444718	7.720591
L3_chrX_+_84145559	chrX	84145559	84145567	+	139322	APOOL	RP1-215K18.3,CXorf33,FAM121A,MGC129748,UNQ8193	0	0.610418	0	0.975531	0	0	0	0	1.545543	2.870125	1.68608	2.908258	11.278862	0.742541	7.636564	8.58059	9.703136	2.014269	0	1	0	1	0	0	0	0	2	3	2	4	11	1	13	14	13	2
L3_chrX_+_84385686	chrX	84385684	84385686	+	7552	ZNF711	CMPX1,ZNF4,ZNF5,ZNF6,Zfp711,dJ75N13.1	11.666248	0.610418	0	0	0	0	0	0.540457	0	0	0	0	0	0	0	0	0	0	13	1	0	0	0	0	0	1	0	0	0	0	0	0	0	0	0	0
L3_chrX_+_122923276	chrX	122923276	122923276	+	10735	STAG2	RP11-517O1.1,DKFZp686P168,DKFZp781H1753,FLJ25871,SA-2,SA2,bA517O1.1	0	0	0	0	0	0	0	0.540457	0	0	0	0	0	0.742541	0	1.218951	0.643964	12.589419	0	0	0	0	0	0	0	1	0	0	0	0	0	1	0	2	1	13
L3_chrX_+_125127784	chrX	125127784	125127789	+	NA	NA	NA	0.624257	1.011867	0.376082	2.963493	0.714892	0.108189	0.965271	0.493423	1.18595	1.625667	1.370396	0.90843	1.893404	0.33036	10.826054	2.05392	3.085722	6.353135	0.821018	1.650355	0.267747	3.036041	0.704202	0.209653	1.49497	0.98512	1.557342	1.75999	1.63165	1.216331	1.837505	0.457148	16.537233	3.37823	4.688471	6.422201
L3_chrX_+_133334983	chrX	133334980	133334989	+	84295	PHF6	BORJ,MGC14797,AC004383.6	3.413301	1.220836	0	0.975531	1.019722	0	0.66108	3.30128	0	0	0.84304	0	7.165439	14.648806	1.483144	3.053756	1.287928	2.014269	4	2	0	1	1	0	1	5	0	0	1	0	7	19	3	5	2	2
L3_chrX_+_138792234	chrX	138792234	138792234	+	NA	NA	NA	0	11.242904	0	0	0	0	0	22.905747	0	0	0	0	0	18.010321	0	0	0	0	0	19	0	0	0	0	0	28	0	0	0	0	0	23	0	0	0	0
L3_chrX_+_146801094	chrX	146801083	146801254	+	2332	FMR1	FMRP,FRAXA,MGC87458	34.409315	28.334955	32.139682	25.873013	17.359045	2.638542	33.821115	37.772767	34.307793	35.595739	25.0103	36.427701	37.819276	28.559193	25.642069	30.153454	38.329362	10.021038	41.001128	46.861328	19	26.408147	16.979817	4	44.278188	55.68963	43	35.116044	29	51	37	37.531056	42.238587	49.394669	50	10
L3_chrX_+_147272810	chrX	147272810	147272810	+	NA	NA	NA	0	0	0	0	0	0	3.768114	0	3.233036	13.6128	33.468297	36.482467	2.054407	0	3.105303	5.526834	14.08192	22.080206	0	0	0	0	0	0	5	0	4	13	37	55	2	0	5	9	17	23
L3_chrX_+_152465648	chrX	152465648	152465648	+	NA	NA	NA	0	0	0	0	0	0	0	0	0	0	0.101192	1.542421	0	0	0.494381	0.446843	11.759878	109.306103	0	0	0	0	0	0	0	0	0	0	0.125	2.125	0	0	1	0.736842	14.407121	116.721424
L3_chrX_+_152479223	chrX	152479201	152479228	+	NA	NA	NA	0	0	0	0.975531	0	0	3.567689	0.540457	3.126175	5.762855	11.209287	2.195282	0	2.146793	0.494381	4.871573	6.454442	1.007135	0	0	0	1	0	0	5	1	4	6	13	3	0	2.892857	1	8	9	1
L3_chrX_-_9268838	chrX	9268838	9268838	-	NA	NA	NA	0	0	0	0	1.019722	0	0	0	0	0	0	0	0	0	10.885597	0	0	0	0	0	0	0	1	0	0	0	0	0	0	0	0	0	15	0	0	0
L3_chrX_-_13942980	chrX	13942980	13942980	-	NA	NA	NA	10.732074	8.89816	8.919993	1.957861	5.123968	4.532625	7.973695	3.30128	2.402289	1.93233	0	3.544256	3.072054	2.269478	0	0	0	1.007135	12	15	5	2	5	6	10	5	3	2	0	5	3	3	0	0	0	1
L3_chrX_-_15581897	chrX	15581893	15581901	-	NA	NA	NA	1636.536987	761.567448	566.2163	622.421025	280.912349	105.763079	82.905156	69.790047	46.869068	41.250042	30.899323	39.010505	532.404546	439.551036	537.516418	246.254211	440.055037	190.473471	1530.503539	1334.237454	253.901675	620.684651	271.462271	117.769263	89.864255	81.498096	54.648148	38.811081	34.525687	57.607154	539.247325	536.81263	489.114322	394.657173	418.986856	202.684772
L3_chrX_-_15782828	chrX	15782792	15782881	-	8905	AP1S2	DC22,MGC:1902,MRX59,SIGMA1B	78.918044	81.548536	47.059918	138.751958	76.731872	16.178101	8.587906	7.505819	12.634043	35.411858	25.118833	19.940956	31.792594	33.438395	58.52129	67.951811	102.466238	58.985208	90.90099	136.742938	27.95185	140.82241	74.854097	22.963697	12	12.961246	15.967391	34.978261	28.913043	27.978261	31	43.966422	89.948919	110.917104	133.598024	59.937107
L3_chrX_-_20069878	chrX	20069875	20069896	-	1964	EIF1AX	EIF1A,RP11-393H10.1,EIF4C,eIF-1A,eIF-4C,EIF1AP1	14.871368	5.433431	0	0.975531	1.019722	0	2.960227	2.39927	2.353404	1.87559	0	0.741153	5.141486	18.498379	2.4069	7.299739	7.016574	5.014447	17	9	0	1	1	0	4	4	3	2	0	1	5	24	4	11.935897	10	5
L3_chrX_-_24941127	chrX	24941123	24941130	-	NA	NA	NA	14.887666	3.611079	0	8.846585	2.011266	0.638107	3.621307	0.540457	3.161264	1.87559	0	2.223458	0	0.742541	0.494381	1.218951	0	0	17	6	0	9	1.968254	1	5	1	4	2	0	3	0	1	1	2	0	0
L3_chrX_-_24948897	chrX	24948897	24948898	-	NA	NA	NA	4.307503	1.211934	5.161982	4.917216	6.152218	6.209524	5.421853	3.30128	7.385645	3.981573	7.919555	5.597492	0	4.592579	13.404686	4.293231	0.643964	1.993043	5	2	3	5	6	8	7	5	9	4	9	8	0	6	18	7	1	2
L3_chrX_-_47364201	chrX	47364201	47364204	-	6853	SYN1	RP1-230G1.2,SYN1a,SYN1b,SYNI	0	1.810134	3.343982	13.839538	6.152218	3.712866	0.66108	0	4.813668	6.077393	5.192645	2.223458	0	0	0	0.60736	0.643964	1.007135	0	3	2	14	6	5	1	0	6	6	6	3	0	0	0	1	1	1
L3_chrX_-_47394912	chrX	47394898	47394931	-	2002	ELK1		7.850633	7.801802	5.260487	9.798737	13.620231	4.984744	11.860541	20.124178	1.665282	12.820499	5.380747	2.786745	9.450088	3.749526	4.363793	12.2474	4.065901	11.107905	9.609815	12.880584	3.22646	10	13.324138	7.568471	16.05476	29.05476	2.164281	12.736242	6.353959	3.754098	9.194969	5.048742	7.798742	20	6.055677	11.146226
L3_chrX_-_69426470	chrX	69426469	69426473	-	51248	PDZD11	RP13-26D14.3,AIPP1,PDZK11,PISP	0	0	0	0	0	0.638107	0	1.178254	0.772772	0.937795	14.968421	0.741153	0	1.502626	1.477329	1.832151	1.36976	1.007135	0	0	0	0	0	1	0	2	1	1	17	1	0	2	2.989691	3	2	1
L3_chrX_-_77281772	chrX	77281772	77281795	-	51616	TAF9B	RP4-570L12.2,DN-7,DN7,TAF9L,TAFII31L,TFIID-31	0	0	0	0	0	0	1.398909	1.178254	0	0.937795	0	0.741153	1.032672	1.465214	3.395662	10.930546	6.215233	1.993043	0	0	0	0	0	0	2	2	0	1	0	1	1	1.973684	6	17.894737	9	2
L3_chrX_-_99778393	chrX	99778367	99778436	-	7105	TSPAN6	T245,TM4SF6,TSPAN-6	0	0	0	0.975531	0	0	0.66108	0.540457	6.494291	4.919368	0	4.390564	5.152423	3.783298	14.386603	29.359422	13.229585	17.749174	0	0	0	1	0	0	1	1	8	5	0	6	5	5	25	48	19	18
L3_chrX_-_109382961	chrX	109382960	109382961	-	NA	NA	NA	1.680316	1.211934	1.591957	10.844235	1.019722	1.362328	5.161053	3.037067	1.545543	7.137442	1.709028	11.192623	0	0	0.988763	0	0.643964	0	2.033735	2	1	11	1	2	6.992105	5	2	7	2	16	0	0	2	0	1	0
L3_chrX_-_118711010	chrX	118711010	118711388	-	23157	SEPT6	RP5-876A24.2,KIAA0128,MGC16619,MGC20339,SEP2,SEPT2	44.993682	38.490016	24.857777	14.853695	16.671441	10.328941	68.67393	65.179596	38.009667	10.917761	5.143957	26.576033	50.717808	80.035454	55.008982	9.84334	11.679131	19.87805	50.002698	64.885714	14	15.129506	16.245523	14.09125	84.954992	82.954173	46	10.934102	6.010368	38.009277	49.877862	102.821626	76.941972	16.06793	16.162717	20.198997
L3_chrX_-_130250962	chrX	130250962	130250965	-	3547	IGSF1	IGCD1,IGDC1,INHBP,KIAA0364,MGC75490,PGSF2,RP11-689E9.1	0	0	0	0	0	0	0	0.540457	0	0	0	0	0	0.742541	17.350573	0	0	0	0	0	0	0	0	0	0	1	0	0	0	0	0	1	23	0	0	0
L3_chrX_-_131179596	chrX	131179595	131179822	-	57826	RAP2C	DKFZp313B211	23.935206	18.231208	19.230762	9.837219	8.324561	1.276213	4.119978	2.34809	13.125498	7.128172	11.121775	5.982909	2.136958	2.886646	9.924796	6.76981	4.341886	7.049942	28.373839	30.174542	11.811724	10.066667	8.133333	2	6	4.127444	16.294493	7.309882	12.557257	8.477584	2.067935	3.874273	17.974023	11.105042	6.667935	7
L3_chrX_-_132947288	chrX	132947242	132947311	-	2719	GPC3	AC002420.1,DGSX,OCI-5,SDYS,SGB,SGBS,SGBS1	3.413301	2.43277	1.591957	17.654861	22.532455	6.553295	10.202841	13.253957	12.114848	19.511321	29.065464	12.206123	12.329204	12.978025	10.025687	40.577527	72.992302	46.829398	4	4	1	18	22	10	14	20	14.992908	19	33	17	12	17	17.990132	66	92.97709	47.986821
L3_chrX_-_138114172	chrX	138114171	138114173	-	NA	NA	NA	3.682596	7.402366	3.614075	5.708618	13.628051	1.461939	1.782438	2.844803	10.442531	3.164049	1.236303	5.904019	1.712377	0.033801	3.168431	1.326296	1.257558	0	4.441068	12.377053	2.199001	5.808966	13.262366	2.183171	2.595903	4.754789	12.756489	3.243156	1.469889	8.233606	1.656275	0.047926	5.386284	2.180133	1.956604	0
L3_chrX_-_148521256	chrX	148521254	148521285	-	84548	TMEM185A	CXorf13,FAM11A,MGC118844,MGC118845	16.004975	5.387708	6.367829	7.82043	2.039444	9.702198	4.889849	3.109177	7.017014	2.870125	5.238118	5.076435	15.348593	3.035881	3.395662	3.512936	4.705882	5.395287	18.989899	9	4	8	2	13	7	5	8.930108	3	6	7	15	4.067901	6	5.757597	7	5.41462
L3_chrX_-_149817754	chrX	149817743	149817783	-	83692	CD99L2	CD99B,DKFZp761H2024,MIC2L1	3.216976	1.220836	3.343982	8.82614	2.039444	5.399703	8.603964	2.39927	3.126175	1.87559	3.372161	21.552519	7.154502	12.12779	19.259704	15.290836	17.439659	44.127915	4	2	2	9	2	8	11.881188	4	4	2	4	31	7	16	31	25	23	44.866495
L3_chrX_-_152685130	chrX	152685103	152685144	-	NA	NA	NA	13.299252	4.831915	0	21.777127	1.019722	1.362328	1.32216	1.080913	0	0.937795	2.583893	0	6.170071	3.704218	1.090837	0.60736	6.002725	1.980062	16	8	0	22	1	2	2	2	0	1	3	0	6	4.965517	2	1	8	1.965517
L3_chrX_-_152844874	chrX	152844873	152844964	-	393	ARHGAP4	C1,KIAA0131,RGC1,RhoGAP4,p115	169.038677	109.26936	51.472067	63.027012	92.420579	76.851675	49.842168	24.396257	19.19132	5.762855	41.022034	38.235016	68.225469	55.888054	36.956132	40.435519	57.437503	70.719797	188.880473	183.801282	30	63.987979	90	98.989528	64	38	24	6	46.963115	53.991453	66.995277	72.745329	59.985954	65.995283	73.99763	72
L3_chrX_-_152889844	chrX	152889821	152891067	-	3054	HCFC1	CFF,HCF-1,HCF1,HFC1,MGC70925,VCAF	103.29985	66.177114	20.383828	56.643314	73.843679	26.561477	163.481771	274.857758	171.839868	143.644383	146.094806	238.662954	70.65286	55.125617	37.659111	33.107917	28.045309	53.32919	121.273607	110.112041	12	57.571002	72.106102	38.74921	212.053044	366.803611	208.631119	141.139437	166.856713	343.856403	69.145021	73.011136	64.182229	54.277041	39.644433	53.785528
L3_chrX_-_153247502	chrX	153247501	153247502	-	NA	NA	NA	2.520463	1.239854	0.004886	3.915139	9.201567	0.01004	6.002792	7.27145	3.219446	2.015435	5.324239	15.927015	1.049956	0.742541	0.043122	0.647331	1.3116	2.042689	2.99063	2.031492	0.004499	3.985758	8.963114	0.022494	8.017569	10.098111	4.071278	2.142555	6.098111	23.326758	1.016867	1	0.118072	1.066193	2.033735	2.050602
L3_chrX_-_154495776	chrX	154495763	154495786	-	55217	TMLHE	BBOX2,FLJ10727,TMLH,XAP130	2.412732	1.831254	0	0.975531	0	2.000434	0	4.89588	13.451828	2.738273	0	2.889597	23.413122	8.168528	5.397867	1.822079	1.931891	0.577647	3	3	0	1	0	3	0	8	16.820513	2.923077	0	3.935065	22.934289	10.977528	10	3	3	0.568627
L3_chrY_+_8513749	chrY	8513748	8513750	+	NA	NA	NA	6.92208	8.36375	5.161982	15.777984	33.940977	4.246112	5.421853	4.052413	0.772772	0	7.919555	4.231691	2.065344	0	0.494381	0.60736	0	1.007135	8	14	3	16	33	6	7	6	1	0	9	6	2	0	1	1	0	1
L3_chrY_-_9157036	chrY	9157036	9157037	-	NA	NA	NA	0	0	0	0	0	0	3.768114	6.393086	1.580632	0.937795	0	2.156844	9.866465	17.399298	34.47548	9.933244	13.343987	8.597863	0	0	0	0	0	0	5	9	2	1	0	3	9.722222	22.299145	41.653846	16.128205	16.461538	8.752282
