# Supplementary material for: Core promoter structure and genomic context reflect histone 3 lysine 9 acetylation patterns
Source: BMC Genomics. 2010 Apr 21;11:257. doi: 10.1186/1471-2164-11-257 (PMC2867832; doi:10.1186/1471-2164-11-257)
Supplement: Additional file 1 — Result of the clustering and the extracted subsets of the clusters, filtered by gene expression level [file 1471-2164-11-257-S1.zip › readme.txt]

24 February 2010

Readme for the Additional Files of "Core promoter structure and genomic context reflect histone 3 lysine 9 acetylation patterns" by Anton Kratz, Erik Arner, Rintaro Saito et al.

Each file contains the promoters of one cluster, specified by the filename (upstream, centered, downstream); the directory-structure is organized by timepoint (0 hour and 96 hour) and subset (low/medium/high gene expression level (GEL)).

The fileformat for the clusters is the same as in the file containing all level 3 promoters from FANTOM 4 (http://fantom.gsc.riken.jp/4/download/Tables/human/CAGE/promoters/level_123_clusters/level3.tbl.txt). The values are separated by the TAB character. Please see the description of each field, below.

##ColumnVariables[id] = id of the cluster
##ColumnVariables[chrom] = The name of the chromosome
##ColumnVariables[start] = The starting position of the cluster in the chromosome. The first base in a chromosome is numbered 1 (conventional 1-based coordinate system)
##ColumnVariables[end] = The ending position of the cluster in the chromosome.
##ColumnVariables[strand] = The strand of the cluster in the chromosome
##ColumnVariables[EntrezGene_id] = ID of the EntrezGene
##ColumnVariables[EntrezGene_symbol] = gene symbol of the EntrezGene
##ColumnVariables[EntrezGene_synonyms] = synonyms of the EntrezGene
##ColumnVariables[norm.RIKEN1_PMA_0h] = normalized expression (tpm) at PMA_0h of the biological replicate RIKEN1
##ColumnVariables[norm.RIKEN1_PMA_1h] = normalized expression (tpm) at PMA_1h of the biological replicate RIKEN1
##ColumnVariables[norm.RIKEN1_PMA_4h] = normalized expression (tpm) at PMA_4h of the biological replicate RIKEN1
##ColumnVariables[norm.RIKEN1_PMA_12h] = normalized expression (tpm) at PMA_12h of the biological replicate RIKEN1
##ColumnVariables[norm.RIKEN1_PMA_24h] = normalized expression (tpm) at PMA_24h of the biological replicate RIKEN1
##ColumnVariables[norm.RIKEN1_PMA_96h] = normalized expression (tpm) at PMA_96h of the biological replicate RIKEN1
##ColumnVariables[norm.RIKEN3_PMA_0h] = normalized expression (tpm) at PMA_0h of the biological replicate RIKEN3
##ColumnVariables[norm.RIKEN3_PMA_1h] = normalized expression (tpm) at PMA_1h of the biological replicate RIKEN3
##ColumnVariables[norm.RIKEN3_PMA_4h] = normalized expression (tpm) at PMA_4h of the biological replicate RIKEN3
##ColumnVariables[norm.RIKEN3_PMA_12h] = normalized expression (tpm) at PMA_12h of the biological replicate RIKEN3
##ColumnVariables[norm.RIKEN3_PMA_24h] = normalized expression (tpm) at PMA_24h of the biological replicate RIKEN3
##ColumnVariables[norm.RIKEN3_PMA_96h] = normalized expression (tpm) at PMA_96h of the biological replicate RIKEN3
##ColumnVariables[norm.RIKEN6_PMA_0h] = normalized expression (tpm) at PMA_0h of the biological replicate RIKEN6
##ColumnVariables[norm.RIKEN6_PMA_1h] = normalized expression (tpm) at PMA_1h of the biological replicate RIKEN6
##ColumnVariables[norm.RIKEN6_PMA_4h] = normalized expression (tpm) at PMA_4h of the biological replicate RIKEN6
##ColumnVariables[norm.RIKEN6_PMA_12h] = normalized expression (tpm) at PMA_12h of the biological replicate RIKEN6
##ColumnVariables[norm.RIKEN6_PMA_24h] = normalized expression (tpm) at PMA_24h of the biological replicate RIKEN6
##ColumnVariables[norm.RIKEN6_PMA_96h] = normalized expression (tpm) at PMA_96h of the biological replicate RIKEN6
##ColumnVariables[raw.RIKEN1_PMA_0h] = tag count at PMA_0h of the biological replicate RIKEN1
##ColumnVariables[raw.RIKEN1_PMA_1h] = tag count at PMA_1h of the biological replicate RIKEN1
##ColumnVariables[raw.RIKEN1_PMA_4h] = tag count at PMA_4h of the biological replicate RIKEN1
##ColumnVariables[raw.RIKEN1_PMA_12h] = tag count at PMA_12h of the biological replicate RIKEN1
##ColumnVariables[raw.RIKEN1_PMA_24h] = tag count at PMA_24h of the biological replicate RIKEN1
##ColumnVariables[raw.RIKEN1_PMA_96h] = tag count at PMA_96h of the biological replicate RIKEN1
##ColumnVariables[raw.RIKEN3_PMA_0h] = tag count at PMA_0h of the biological replicate RIKEN3
##ColumnVariables[raw.RIKEN3_PMA_1h] = tag count at PMA_1h of the biological replicate RIKEN3
##ColumnVariables[raw.RIKEN3_PMA_4h] = tag count at PMA_4h of the biological replicate RIKEN3
##ColumnVariables[raw.RIKEN3_PMA_12h] = tag count at PMA_12h of the biological replicate RIKEN3
##ColumnVariables[raw.RIKEN3_PMA_24h] = tag count at PMA_24h of the biological replicate RIKEN3
##ColumnVariables[raw.RIKEN3_PMA_96h] = tag count at PMA_96h of the biological replicate RIKEN3
##ColumnVariables[raw.RIKEN6_PMA_0h] = tag count at PMA_0h of the biological replicate RIKEN6
##ColumnVariables[raw.RIKEN6_PMA_1h] = tag count at PMA_1h of the biological replicate RIKEN6
##ColumnVariables[raw.RIKEN6_PMA_4h] = tag count at PMA_4h of the biological replicate RIKEN6
##ColumnVariables[raw.RIKEN6_PMA_12h] = tag count at PMA_12h of the biological replicate RIKEN6
##ColumnVariables[raw.RIKEN6_PMA_24h] = tag count at PMA_24h of the biological replicate RIKEN6
##ColumnVariables[raw.RIKEN6_PMA_96h] = tag count at PMA_96h of the biological replicate RIKEN6
